# Supplementary material for: The impact of mobile phone use on where we look and how we walk when negotiating floor based obstacles
Source: PLoS One. 2017 Jun 30;12(6):e0179802. doi: 10.1371/journal.pone.0179802 (PMC5493336; doi:10.1371/journal.pone.0179802)
Supplement: S1 File — (ZIP) [file pone.0179802.s001.zip › Gait/PP14/no obs talk 2.txt]

CODAmotion Analysis Text
Codamotion Analysis Text Save of: no obs talk 2.mdf
Time	Markers
Time	1:LTOE.X	1:LTOE.Y	1:LTOE.Z	2:L2nd.X	2:L2nd.Y	2:L2nd.Z	3:LHEE.X	3:LHEE.Y	3:LHEE.Z	4:LANK.X	4:LANK.Y	4:LANK.Z	5:RTOE.X	5:RTOE.Y	5:RTOE.Z	6:R2nd.X	6:R2nd.Y	6:R2nd.Z	7:RHEE.X	7:RHEE.Y	7:RHEE.Z	8:RANK.X	8:RANK.Y	8:RANK.Z	9:STRN.X	9:STRN.Y	9:STRN.Z	10:Marker 10.X	10:Marker 10.Y	10:Marker 10.Z	11:FLHD.X	11:FLHD.Y	11:FLHD.Z	12:FRHD.X	12:FRHD.Y	12:FRHD.Z	13:BRHD.X	13:BRHD.Y	13:BRHD.Z	14:BLHD.X	14:BLHD.Y	14:BLHD.Z	15:BLSTEP.X	15:BLSTEP.Y	15:BLSTEP.Z	16:FLSTEP.X	16:FLSTEP.Y	16:FLSTEP.Z	17:BRSTEP.X
(s)	(mm)	(mm)	(mm)	(mm)	(mm)	(mm)	(mm)	(mm)	(mm)	(mm)	(mm)	(mm)	(mm)	(mm)	(mm)	(mm)	(mm)	(mm)	(mm)	(mm)	(mm)	(mm)	(mm)	(mm)	(mm)	(mm)	(mm)	(mm)	(mm)	(mm)	(mm)	(mm)	(mm)	(mm)	(mm)	(mm)	(mm)	(mm)	(mm)	(mm)	(mm)	(mm)	(mm)	(mm)	(mm)	(mm)	(mm)	(mm)	(mm)
0.00000	-2775.35	156.12	31.95	-2905.35	134.03	23.24	-1676.30	113.61	177.97	-1604.10	179.71	161.97	-2756.75	-46.54	22.92	-2802.64	-40.68	31.05	151.04	-26.51	84.55	-1659.04	-90.78	173.17	-2786.29	96.89	1244.31	0.00	0.00	0.00	-2714.59	130.34	1704.48	-2734.27	-15.82	1680.39	-1720.76	-10.24	1712.79	-1638.00	138.45	1741.14	2040.44	1511.66	76.16	0.00	0.00	0.00	1438.91
0.01000	-2775.35	156.12	31.95	-2838.10	141.42	32.05	-1676.30	113.61	177.97	-1604.10	179.71	161.97	-2683.87	-47.95	32.98	-2743.10	-42.06	35.62	151.04	-26.51	84.55	-1659.04	-90.78	173.17	-2733.34	99.20	1242.60	0.00	0.00	0.00	-2712.36	128.65	1704.84	-2691.61	-13.81	1679.05	-1720.76	-10.24	1712.79	-1638.00	138.45	1741.14	2033.02	1511.47	53.20	0.00	0.00	0.00	1439.43
0.02000	-2775.35	156.12	31.95	-2839.47	143.49	31.09	-1676.30	113.61	177.97	-1604.10	179.71	161.97	-2616.51	-47.35	45.14	-2693.91	-43.96	39.32	151.04	-26.51	84.55	-1659.04	-90.78	173.17	-2723.73	99.35	1241.44	0.00	0.00	0.00	-2688.24	128.61	1702.59	-2677.94	-14.67	1677.90	-1720.76	-10.24	1712.79	-1638.00	138.45	1741.14	2031.76	1512.18	47.25	0.00	0.00	0.00	1440.05
0.03000	-2775.35	156.12	31.95	-2832.79	142.94	31.53	-1676.30	113.61	177.97	-1604.10	179.71	161.97	-2552.31	-50.12	57.90	-2654.65	-48.18	44.18	151.04	-26.51	84.55	-1659.04	-90.78	173.17	-2715.68	97.78	1239.83	0.00	0.00	0.00	-2709.73	128.02	1702.98	-2665.81	-16.80	1677.52	-1720.76	-10.24	1712.79	-1638.00	138.45	1741.14	2032.92	1514.12	46.54	0.00	0.00	0.00	1440.43
0.04000	-2775.35	156.12	31.95	-2846.78	141.34	30.31	-1676.30	113.61	177.97	-1604.10	179.71	161.97	-2468.89	-52.02	72.97	-2627.95	-50.54	48.13	151.04	-26.51	84.55	-1659.04	-90.78	173.17	-2714.98	96.88	1238.71	0.00	0.00	0.00	-2670.67	125.62	1700.35	-2669.38	-16.71	1676.40	-1720.76	-10.24	1712.79	-1638.00	138.45	1741.14	2036.50	1511.46	64.96	0.00	0.00	0.00	1439.02
0.05000	-2775.35	156.12	31.95	-2836.08	142.80	30.85	-1676.30	113.61	177.97	-1604.10	179.71	161.97	-2396.05	-53.95	85.98	-2587.06	-52.74	55.80	151.04	-26.51	84.55	-1659.04	-90.78	173.17	-2703.51	95.63	1237.33	0.00	0.00	0.00	-2673.85	123.43	1701.21	-2679.86	-18.08	1676.78	-1720.76	-10.24	1712.79	-1638.00	138.45	1741.14	2037.67	1510.70	70.79	0.00	0.00	0.00	1439.30
0.06000	-2775.35	156.12	31.95	-2846.89	143.60	28.35	-1676.30	113.61	177.97	-1604.10	179.71	161.97	-2333.15	-55.88	97.03	-2530.20	-55.75	68.13	151.04	-26.51	84.55	-1659.04	-90.78	173.17	-2691.26	94.91	1236.30	0.00	0.00	0.00	-2661.14	120.81	1699.06	-2658.34	-19.47	1673.88	-1720.76	-10.24	1712.79	-1638.00	138.45	1741.14	2038.03	1510.61	70.80	0.00	0.00	0.00	1440.15
0.07000	-2775.35	156.12	31.95	-2855.82	145.47	25.41	-1676.30	113.61	177.97	-1604.10	179.71	161.97	-2279.54	-57.81	106.24	-2474.11	-57.87	81.32	151.04	-26.51	84.55	-1659.04	-90.78	173.17	-2684.65	94.51	1234.64	0.00	0.00	0.00	-2636.47	122.23	1696.38	-2655.72	-20.78	1673.65	-1720.76	-10.24	1712.79	-1638.00	138.45	1741.14	2036.37	1516.78	51.35	0.00	0.00	0.00	1439.29
0.08000	-2775.35	156.12	31.95	-2842.75	144.40	28.77	-1676.30	113.61	177.97	-1604.10	179.71	161.97	-2234.58	-59.73	113.72	-2433.70	-61.39	92.56	151.04	-26.51	84.55	-1659.04	-90.78	173.17	-2677.66	92.99	1233.59	0.00	0.00	0.00	-2642.49	119.88	1696.96	-2643.31	-23.79	1671.78	-1720.76	-10.24	1712.79	-1638.00	138.45	1741.14	2037.56	1512.55	64.60	0.00	0.00	0.00	1439.10
0.09000	-2775.35	156.12	31.95	-2853.58	143.59	26.10	-1676.30	113.61	177.97	-1604.10	179.71	161.97	-2197.63	-61.63	119.58	-2385.59	-64.17	102.25	151.04	-26.51	84.55	-1659.04	-90.78	173.17	-2666.77	91.71	1232.10	0.00	0.00	0.00	-2618.38	115.59	1693.70	-2641.80	-25.99	1670.99	-1720.76	-10.24	1712.79	-1638.00	138.45	1741.14	2037.60	1510.50	70.84	0.00	0.00	0.00	1439.31
0.10000	-2775.35	156.12	31.95	-2833.77	144.75	29.83	-1676.30	113.61	177.97	-1604.10	179.71	161.97	-2168.05	-63.49	123.94	-2343.74	-66.35	110.33	151.04	-26.51	84.55	-1659.04	-90.78	173.17	-2641.95	91.37	1230.67	0.00	0.00	0.00	-2616.68	117.18	1693.03	-2636.31	-27.72	1669.54	-1720.76	-10.24	1712.79	-1638.00	138.45	1741.14	2038.77	1511.25	70.57	0.00	0.00	0.00	1439.94
0.11000	-2775.35	156.12	31.95	-2826.29	144.06	29.14	-1676.30	113.61	177.97	-1604.10	179.71	161.97	-2145.20	-65.31	126.90	-2307.73	-67.98	116.88	151.04	-26.51	84.55	-1659.04	-90.78	173.17	-2637.62	89.68	1229.19	0.00	0.00	0.00	-2592.58	114.25	1691.23	-2612.35	-29.23	1666.23	-1720.76	-10.24	1712.79	-1638.00	138.45	1741.14	2033.56	1512.14	52.87	0.00	0.00	0.00	1439.48
0.12000	-2775.35	156.12	31.95	-2847.08	144.61	26.65	-1676.30	113.61	177.97	-1604.10	179.71	161.97	-2128.43	-67.08	128.59	-2277.18	-69.13	121.97	151.04	-26.51	84.55	-1659.04	-90.78	173.17	-2632.92	88.39	1227.07	0.00	0.00	0.00	-2594.68	111.50	1689.68	-2589.97	-30.83	1663.65	-1720.76	-10.24	1712.79	-1638.00	138.45	1741.14	2036.63	1512.00	64.78	0.00	0.00	0.00	1438.99
0.13000	-2775.35	156.12	31.95	-2830.88	144.78	28.78	-1676.30	113.61	177.97	-1604.10	179.71	161.97	-2117.11	-68.78	129.11	-2251.69	-69.87	125.69	151.04	-26.51	84.55	-1659.04	-90.78	173.17	-2621.29	86.73	1225.83	0.00	0.00	0.00	-2587.35	107.80	1687.12	-2586.62	-33.43	1662.69	-1720.76	-10.24	1712.79	-1638.00	138.45	1741.14	2038.06	1511.31	70.44	0.00	0.00	0.00	1439.53
0.14000	-2775.35	156.12	31.95	-2839.92	144.61	26.23	-1676.30	113.61	177.97	-1604.10	179.71	161.97	-2110.60	-70.41	128.58	-2230.85	-70.25	128.10	151.04	-26.51	84.55	-1659.04	-90.78	173.17	-2606.89	85.91	1223.59	0.00	0.00	0.00	-2575.71	106.11	1685.71	-2566.33	-35.76	1659.85	-1720.76	-10.24	1712.79	-1638.00	138.45	1741.14	2038.14	1511.21	70.49	0.00	0.00	0.00	1440.00
0.15000	-2775.35	156.12	31.95	-2828.91	143.23	26.44	-1676.30	113.61	177.97	-1604.10	179.71	161.97	-2108.25	-71.96	127.11	-2214.27	-70.35	129.30	151.04	-26.51	84.55	-1659.04	-90.78	173.17	-2598.34	84.31	1221.62	0.00	0.00	0.00	-2557.44	104.72	1683.45	-2581.52	-36.74	1659.23	-1720.76	-10.24	1712.79	-1638.00	138.45	1741.14	2037.65	1510.06	70.99	0.00	0.00	0.00	1439.44
0.16000	-2775.35	156.12	31.95	-2857.73	143.69	21.26	-1676.30	113.61	177.97	-1604.10	179.71	161.97	-2109.42	-73.41	124.81	-2201.55	-70.23	129.35	151.04	-26.51	84.55	-1659.04	-90.78	173.17	-2589.73	82.65	1219.88	0.00	0.00	0.00	-2560.10	101.96	1682.75	-2581.26	-40.34	1657.14	-1720.76	-10.24	1712.79	-1638.00	138.45	1741.14	2037.96	1510.94	70.61	0.00	0.00	0.00	1439.42
0.17000	-2775.35	156.12	31.95	-2851.27	143.56	21.71	-1676.30	113.61	177.97	-1604.10	179.71	161.97	-2113.47	-74.75	121.80	-2192.29	-69.95	128.33	151.04	-26.51	84.55	-1659.04	-90.78	173.17	-2578.45	80.82	1217.93	0.00	0.00	0.00	-2558.35	100.15	1679.95	-2579.23	-43.60	1656.47	-1720.76	-10.24	1712.79	-1638.00	138.45	1741.14	2034.43	1514.53	52.03	0.00	0.00	0.00	1439.89
0.18000	-2775.35	156.12	31.95	-2839.68	143.59	22.00	-1676.30	113.61	177.97	-1604.10	179.71	161.97	-2119.77	-75.98	118.18	-2186.09	-69.58	126.33	151.04	-26.51	84.55	-1659.04	-90.78	173.17	-2558.69	79.80	1216.00	0.00	0.00	0.00	-2532.47	94.66	1678.42	-2551.28	-44.41	1652.21	-1720.76	-10.24	1712.79	-1638.00	138.45	1741.14	2033.62	1515.44	46.16	0.00	0.00	0.00	1438.44
0.19000	-2775.30	156.12	31.95	-2865.61	143.97	16.63	-1676.30	113.61	177.97	-1604.10	179.71	161.97	-2127.66	-77.08	114.07	-2182.55	-69.18	123.42	151.04	-26.51	84.55	-1659.04	-90.78	173.17	-2556.17	76.91	1213.81	0.00	0.00	0.00	-2543.97	93.66	1676.77	-2518.59	-47.68	1649.97	-1720.76	-10.24	1712.79	-1638.00	138.45	1741.14	2037.41	1512.31	64.59	0.00	0.00	0.00	1439.16
0.20000	-2724.72	156.03	37.71	-2859.94	144.18	16.40	-1676.30	113.61	177.97	-1604.10	179.71	161.97	-2136.51	-78.04	109.59	-2181.27	-68.82	119.68	151.04	-26.51	84.55	-1659.04	-90.78	173.17	-2542.61	75.43	1212.61	0.00	0.00	0.00	-2534.17	91.95	1674.87	-2516.75	-49.81	1648.30	-1720.76	-10.24	1712.79	-1638.00	138.45	1741.14	2033.23	1511.82	52.86	0.00	0.00	0.00	1439.04
0.21000	-2764.62	155.98	32.16	-2842.29	143.57	17.47	-1676.30	113.61	177.97	-1604.10	179.71	161.97	-2145.68	-78.86	104.84	-2181.85	-68.55	115.19	151.04	-26.51	84.55	-1659.04	-90.78	173.17	-2530.86	72.51	1210.92	0.00	0.00	0.00	-2524.84	88.21	1673.72	-2505.43	-52.08	1646.16	-1720.76	-10.24	1712.79	-1638.00	138.45	1741.14	2036.68	1510.79	65.50	0.00	0.00	0.00	1439.72
0.22000	-2762.82	160.22	32.08	-2857.37	143.57	13.15	-1676.30	113.61	177.97	-1604.10	179.71	161.97	-2154.52	-79.52	99.94	-2183.90	-68.45	110.03	151.04	-26.51	84.55	-1659.04	-90.78	173.17	-2519.00	69.57	1209.60	0.00	0.00	0.00	-2499.79	84.64	1672.62	-2521.91	-55.13	1644.95	-1720.76	-10.24	1712.79	-1638.00	138.45	1741.14	2034.06	1513.28	52.49	0.00	0.00	0.00	1440.45
0.23000	-2759.09	158.42	31.01	-2851.43	143.77	12.77	-1676.30	113.61	177.97	-1604.10	179.71	161.97	-2162.40	-80.01	95.00	-2187.01	-68.57	104.26	151.04	-26.51	84.55	-1659.04	-90.78	173.17	-2515.39	67.21	1208.67	0.00	0.00	0.00	-2470.70	83.86	1669.69	-2493.49	-57.71	1643.95	-1720.76	-10.24	1712.79	-1638.00	138.45	1741.14	2031.41	1511.93	47.22	0.00	0.00	0.00	1440.31
0.24000	-2752.62	159.08	30.90	-2843.14	145.26	12.60	-1676.30	113.61	177.97	-1604.10	179.71	161.97	-2168.67	-80.32	90.13	-2190.79	-68.99	97.98	151.04	-26.51	84.55	-1659.04	-90.78	173.17	-2497.31	64.30	1207.94	0.00	0.00	0.00	-2477.71	81.62	1670.61	-2456.15	-60.88	1642.12	-1720.76	-10.24	1712.79	-1638.00	138.45	1741.14	2031.28	1511.96	47.27	0.00	0.00	0.00	1440.13
0.25000	-2777.48	158.36	24.58	-2842.43	145.27	10.75	-1676.30	113.61	177.97	-1604.10	179.71	161.97	-2172.70	-80.44	85.45	-2194.85	-69.77	91.26	151.04	-26.51	84.55	-1659.04	-90.78	173.17	-2489.07	61.65	1207.38	0.00	0.00	0.00	-2472.11	77.24	1669.71	-2458.93	-63.17	1642.51	-1720.76	-10.24	1712.79	-1638.00	138.45	1741.14	2032.43	1514.14	46.58	0.00	0.00	0.00	1439.58
0.26000	-2781.38	159.78	22.87	-2840.80	145.55	9.48	-1676.30	113.61	177.97	-1604.10	179.71	161.97	-2173.83	-80.37	81.07	-2211.24	-73.08	80.27	151.04	-26.51	84.55	-1659.04	-90.78	173.17	-2479.82	59.09	1206.84	0.00	0.00	0.00	-2457.57	74.23	1668.30	-2449.77	-66.42	1642.13	-1720.76	-10.24	1712.79	-1638.00	138.45	1741.14	2036.46	1511.55	64.96	0.00	0.00	0.00	1439.50
0.27000	-2788.40	159.40	20.36	-2838.13	145.38	7.62	-1676.30	113.61	177.97	-1604.10	179.71	161.97	-2171.42	-80.08	77.10	-2200.51	-72.63	76.90	151.04	-26.51	84.55	-1659.04	-90.78	173.17	-2469.85	56.04	1206.59	0.00	0.00	0.00	-2452.56	71.97	1669.08	-2444.82	-68.40	1642.60	-1720.76	-10.24	1712.79	-1638.00	138.45	1741.14	2037.72	1511.22	70.68	0.00	0.00	0.00	1439.23
0.28000	-2794.66	160.84	18.75	-2828.94	145.78	6.99	-1676.30	113.61	177.97	-1604.10	179.71	161.97	-2150.66	-79.95	73.44	-2205.71	-73.53	68.93	151.04	-26.51	84.55	-1659.04	-90.78	173.17	-2454.79	52.72	1207.11	0.00	0.00	0.00	-2433.36	70.66	1668.36	-2443.61	-71.72	1642.05	-1720.76	-10.24	1712.79	-1638.00	138.45	1741.14	2037.96	1510.10	71.19	0.00	0.00	0.00	1439.71
0.29000	-2801.33	161.03	17.02	-2826.09	146.27	5.52	-1676.30	113.61	177.97	-1604.10	179.71	161.97	-2156.94	-78.50	66.10	-2212.89	-74.57	63.70	151.04	-26.51	84.55	-1659.04	-90.78	173.17	-2441.38	50.63	1207.52	0.00	0.00	0.00	-2432.25	68.43	1667.89	-2431.21	-73.60	1642.29	-1720.76	-10.24	1712.79	-1638.00	138.45	1741.14	2033.79	1512.34	52.87	0.00	0.00	0.00	1439.34
0.30000	-2768.71	162.24	21.47	-2816.15	147.00	6.29	-1676.30	113.61	177.97	-1604.10	179.71	161.97	-2168.99	-80.01	57.53	-2206.99	-73.10	59.90	151.04	-26.51	84.55	-1659.04	-90.78	173.17	-2437.20	47.45	1208.40	0.00	0.00	0.00	-2403.63	65.01	1668.30	-2419.93	-76.49	1642.35	-1720.76	-10.24	1712.79	-1638.00	138.45	1741.14	2036.80	1511.57	65.13	0.00	0.00	0.00	1439.66
0.31000	-2786.37	162.29	15.28	-2807.30	147.38	5.90	-1676.30	113.61	177.97	-1604.10	179.71	161.97	-2157.67	-77.71	58.99	-2220.57	-74.63	54.01	151.04	-26.51	84.55	-1659.04	-90.78	173.17	-2423.00	45.23	1209.73	0.00	0.00	0.00	-2402.03	62.97	1669.00	-2411.07	-77.99	1643.40	-1720.76	-10.24	1712.79	-1638.00	138.45	1741.14	2032.80	1511.39	52.92	0.00	0.00	0.00	1439.48
0.32000	-2789.14	164.37	13.42	-2793.22	147.43	7.34	-1676.30	113.61	177.97	-1604.10	179.71	161.97	-2131.08	-78.14	61.65	-2215.76	-73.65	53.85	151.04	-26.51	84.55	-1659.04	-90.78	173.17	-2407.18	42.82	1211.11	0.00	0.00	0.00	-2395.28	60.12	1669.68	-2392.59	-81.29	1644.17	-1720.76	-10.24	1712.79	-1638.00	138.45	1741.14	2037.18	1511.70	65.04	0.00	0.00	0.00	1438.96
0.33000	-2782.74	164.62	11.41	-2796.35	148.68	6.31	-1676.30	113.61	177.97	-1604.10	179.71	161.97	-2160.49	-79.46	54.37	-2214.46	-74.06	51.39	151.04	-26.51	84.55	-1659.04	-90.78	173.17	-2400.85	39.65	1213.28	0.00	0.00	0.00	-2373.46	56.94	1669.13	-2384.61	-83.66	1646.02	-1720.76	-10.24	1712.79	-1638.00	138.45	1741.14	2038.20	1510.82	71.05	0.00	0.00	0.00	1439.64
0.34000	-2778.77	165.30	8.72	-2792.96	148.58	7.18	-1676.30	113.61	177.97	-1604.10	179.71	161.97	-2155.48	-79.43	53.03	-2224.36	-74.23	46.76	151.04	-26.51	84.55	-1659.04	-90.78	173.17	-2388.83	37.56	1214.31	0.00	0.00	0.00	-2377.69	55.11	1672.59	-2375.28	-86.99	1646.76	-1720.76	-10.24	1712.79	-1638.00	138.45	1741.14	2037.99	1510.77	71.00	0.00	0.00	0.00	1438.85
0.35000	-2770.66	166.17	5.52	-2780.43	148.26	10.78	-1676.30	113.61	177.97	-1604.10	179.71	161.97	-2155.03	-77.24	51.06	-2225.50	-72.83	45.18	151.04	-26.51	84.55	-1659.04	-90.78	173.17	-2379.49	35.26	1216.09	0.00	0.00	0.00	-2370.10	52.42	1674.68	-2361.01	-89.87	1649.43	-1720.76	-10.24	1712.79	-1638.00	138.45	1741.14	2034.39	1513.90	52.32	0.00	0.00	0.00	1438.79
0.36000	-2767.54	165.96	0.56	-2783.22	148.34	12.58	-1676.30	113.61	177.97	-1604.10	179.71	161.97	-2138.16	-76.86	52.63	-2219.12	-74.50	43.84	151.04	-26.51	84.55	-1659.04	-90.78	173.17	-2368.84	33.38	1217.50	0.00	0.00	0.00	-2342.71	49.94	1675.44	-2347.04	-89.23	1648.97	-1720.76	-10.24	1712.79	-1638.00	138.45	1741.14	2033.58	1515.48	46.12	0.00	0.00	0.00	1438.90
0.37000	-2759.47	165.85	-3.76	-2778.09	148.30	15.39	-1676.30	113.61	177.97	-1604.10	179.71	161.97	-2121.40	-73.77	55.77	-2232.87	-73.75	40.37	151.04	-26.51	84.55	-1659.04	-90.78	173.17	-2355.67	30.48	1219.37	0.00	0.00	0.00	-2331.71	49.60	1676.08	-2340.80	-91.47	1651.77	-1720.76	-10.24	1712.79	-1638.00	138.45	1741.14	2032.04	1513.35	46.79	0.00	0.00	0.00	1439.18
0.38000	-2727.38	166.68	-3.33	-2750.17	147.54	22.98	-1676.30	113.61	177.97	-1604.10	179.71	161.97	-2112.03	-76.86	54.96	-2219.28	-72.73	42.59	151.04	-26.51	84.55	-1659.04	-90.78	173.17	-2351.39	28.77	1220.61	0.00	0.00	0.00	-2325.77	47.43	1678.73	-2324.51	-93.55	1653.50	-1720.76	-10.24	1712.79	-1638.00	138.45	1741.14	2032.28	1513.06	46.79	0.00	0.00	0.00	1439.04
0.39000	-2718.61	165.71	-4.22	-2752.29	146.67	25.19	-1676.30	113.61	177.97	-1604.10	179.71	161.97	-2144.12	-77.39	48.54	-2240.60	-74.47	37.60	151.04	-26.51	84.55	-1659.04	-90.78	173.17	-2347.09	26.44	1221.87	0.00	0.00	0.00	-2320.45	44.54	1679.68	-2306.46	-94.61	1653.68	-1720.76	-10.24	1712.79	-1638.00	138.45	1741.14	2035.81	1511.35	64.94	0.00	0.00	0.00	1438.91
0.40000	-2706.66	165.93	1.30	-2742.98	146.03	30.17	-1676.30	113.61	177.97	-1604.10	179.71	161.97	-2147.03	-76.84	47.99	-2218.01	-73.29	40.68	151.04	-26.51	84.55	-1659.04	-90.78	173.17	-2332.33	24.99	1223.53	0.00	0.00	0.00	-2310.80	44.05	1683.44	-2307.57	-96.31	1655.77	-1720.76	-10.24	1712.79	-1638.00	138.45	1741.14	2037.62	1510.81	70.80	0.00	0.00	0.00	1438.15
0.41000	-2693.78	164.30	7.55	-2726.39	144.27	38.41	-1676.30	113.61	177.97	-1604.10	179.71	161.97	-2151.44	-76.08	44.89	-2227.22	-74.07	37.97	151.04	-26.51	84.55	-1659.04	-90.78	173.17	-2316.24	23.76	1225.19	0.00	0.00	0.00	-2316.21	42.51	1685.29	-2298.88	-97.79	1657.85	-1720.76	-10.24	1712.79	-1638.00	138.45	1741.14	2037.71	1510.59	70.97	0.00	0.00	0.00	1438.12
0.42000	-2672.46	162.18	13.29	-2688.71	142.97	46.88	-1676.30	113.61	177.97	-1604.10	179.71	161.97	-2124.89	-76.06	48.45	-2225.79	-73.39	38.14	151.04	-26.51	84.55	-1659.04	-90.78	173.17	-2309.77	22.59	1226.39	0.00	0.00	0.00	-2281.33	42.21	1684.73	-2307.58	-97.46	1659.85	-1720.76	-10.24	1712.79	-1638.00	138.45	1741.14	2038.40	1510.93	70.99	0.00	0.00	0.00	1438.13
0.43000	-2642.09	158.55	19.80	-2690.35	140.04	47.79	-1676.30	113.61	177.97	-1604.10	179.71	161.97	-2156.79	-75.61	42.99	-2219.09	-72.82	39.56	151.04	-26.51	84.55	-1659.04	-90.78	173.17	-2298.56	21.80	1227.96	0.00	0.00	0.00	-2274.30	39.81	1686.63	-2290.16	-99.63	1661.42	-1720.76	-10.24	1712.79	-1638.00	138.45	1741.14	2033.20	1511.68	52.91	0.00	0.00	0.00	1439.67
0.44000	-2614.56	154.90	23.28	-2653.13	137.64	53.15	-1676.30	113.61	177.97	-1604.10	179.71	161.97	-2135.56	-76.70	46.78	-2220.78	-73.37	38.59	151.04	-26.51	84.55	-1659.04	-90.78	173.17	-2288.95	21.06	1229.67	0.00	0.00	0.00	-2275.33	40.12	1688.84	-2273.09	-99.68	1662.96	-1720.76	-10.24	1712.79	-1638.00	138.45	1741.14	2036.19	1511.11	65.06	0.00	0.00	0.00	1439.55
0.45000	-2595.54	153.97	25.34	-2630.02	135.17	55.98	-1676.30	113.61	177.97	-1604.10	179.71	161.97	-2149.85	-75.48	44.32	-2226.29	-72.87	37.91	151.04	-26.51	84.55	-1659.04	-90.78	173.17	-2279.99	21.27	1231.56	0.00	0.00	0.00	-2294.32	38.68	1692.72	-2261.37	-101.86	1665.36	-1720.76	-10.24	1712.79	-1638.00	138.45	1741.14	2034.40	1514.02	52.16	0.00	0.00	0.00	1439.03
0.46000	-2567.98	150.57	26.86	-2593.10	132.76	58.81	-1676.30	113.61	177.97	-1604.10	179.71	161.97	-2133.63	-73.58	47.21	-2233.71	-72.73	36.03	151.04	-26.51	84.55	-1659.04	-90.78	173.17	-2274.86	20.66	1233.41	0.00	0.00	0.00	-2265.48	37.78	1693.17	-2258.25	-103.26	1667.71	-1720.76	-10.24	1712.79	-1638.00	138.45	1741.14	2033.65	1515.87	46.09	0.00	0.00	0.00	1439.71
0.47000	-2541.91	149.22	28.30	-2564.01	130.38	59.69	-1676.30	113.61	177.97	-1604.10	179.71	161.97	-2140.76	-76.25	45.32	-2224.31	-74.19	37.09	151.04	-26.51	84.55	-1659.04	-90.78	173.17	-2270.65	19.75	1234.75	0.00	0.00	0.00	-2242.14	39.24	1694.25	-2241.52	-102.30	1669.54	-1720.76	-10.24	1712.79	-1638.00	138.45	1741.14	2033.94	1516.15	45.91	0.00	0.00	0.00	1439.12
0.48000	-2526.28	146.67	26.86	-2541.88	128.69	58.79	-1676.30	113.61	177.97	-1604.10	179.71	161.97	-2140.80	-74.69	45.26	-2239.29	-72.94	34.48	151.04	-26.51	84.55	-1659.04	-90.78	173.17	-2255.96	18.84	1236.49	0.00	0.00	0.00	-2235.59	38.52	1696.39	-2229.15	-103.67	1670.13	-1720.76	-10.24	1712.79	-1638.00	138.45	1741.14	2037.09	1512.43	64.69	0.00	0.00	0.00	1439.64
0.49000	-2495.52	145.26	26.68	-2490.54	127.04	61.30	-1676.30	113.61	177.97	-1604.10	179.71	161.97	-2131.79	-72.85	47.55	-2228.43	-72.03	35.46	151.04	-26.51	84.55	-1659.04	-90.78	173.17	-2248.25	18.92	1237.96	0.00	0.00	0.00	-2230.75	37.85	1696.43	-2227.75	-104.27	1671.91	-1720.76	-10.24	1712.79	-1638.00	138.45	1741.14	2038.12	1511.06	70.76	0.00	0.00	0.00	1440.10
0.50000	-2456.89	141.66	28.01	-2468.81	125.05	58.12	-1676.30	113.61	177.97	-1604.10	179.71	161.97	-2158.73	-75.68	41.44	-2223.81	-71.80	37.46	151.04	-26.51	84.55	-1659.04	-90.78	173.17	-2234.88	18.36	1239.29	0.00	0.00	0.00	-2207.65	39.78	1698.38	-2206.25	-103.50	1673.21	-1720.76	-10.24	1712.79	-1638.00	138.45	1741.14	2035.16	1515.32	51.87	0.00	0.00	0.00	1440.49
0.51000	-2422.88	140.31	27.91	-2440.37	122.79	55.75	-1676.30	113.61	177.97	-1604.10	179.71	161.97	-2123.02	-74.55	48.64	-2220.99	-70.93	37.65	151.04	-26.51	84.55	-1659.04	-90.78	173.17	-2220.84	17.91	1240.74	0.00	0.00	0.00	-2178.20	40.55	1698.03	-2187.91	-102.63	1674.21	-1720.76	-10.24	1712.79	-1638.00	138.45	1741.14	2036.15	1512.56	64.49	0.00	0.00	0.00	1440.36
0.52000	-2399.45	138.95	26.72	-2407.63	121.07	54.64	-1676.30	113.61	177.97	-1604.10	179.71	161.97	-2102.70	-72.78	53.25	-2229.31	-70.31	36.44	151.04	-26.51	84.55	-1659.04	-90.78	173.17	-2212.34	17.10	1241.71	0.00	0.00	0.00	-2178.13	38.50	1699.90	-2185.94	-101.96	1675.20	-1720.76	-10.24	1712.79	-1638.00	138.45	1741.14	2033.02	1512.35	52.60	0.00	0.00	0.00	1438.99
0.53000	-2364.69	137.09	27.70	-2372.36	120.50	53.27	-1676.30	113.61	177.97	-1604.10	179.71	161.97	-2157.12	-73.83	42.88	-2235.72	-69.31	34.55	151.04	-26.51	84.55	-1659.04	-90.78	173.17	-2205.88	15.80	1242.64	0.00	0.00	0.00	-2162.43	40.46	1700.88	-2155.85	-102.21	1676.32	-1720.76	-10.24	1712.79	-1638.00	138.45	1741.14	2031.89	1512.97	47.24	0.00	0.00	0.00	1438.37
0.54000	-2313.65	137.32	31.50	-2343.80	119.93	50.36	-1676.30	113.61	177.97	-1604.10	179.71	161.97	-2154.45	-72.99	43.42	-2228.44	-69.08	36.63	151.04	-26.51	84.55	-1659.04	-90.78	173.17	-2199.68	16.20	1243.65	0.00	0.00	0.00	-2175.82	40.68	1702.15	-2154.92	-101.93	1677.04	-1720.76	-10.24	1712.79	-1638.00	138.45	1741.14	2036.19	1511.08	65.32	0.00	0.00	0.00	1438.53
0.55000	-2299.15	138.14	29.21	-2318.52	120.69	46.79	-1676.30	113.61	177.97	-1604.10	179.71	161.97	-2149.81	-71.05	44.38	-2240.63	-70.22	34.38	151.04	-26.51	84.55	-1659.04	-90.78	173.17	-2183.43	15.51	1244.00	0.00	0.00	0.00	-2172.01	41.31	1702.95	-2167.99	-103.28	1679.19	-1720.76	-10.24	1712.79	-1638.00	138.45	1741.14	2037.87	1510.76	70.91	0.00	0.00	0.00	1439.29
0.56000	-2256.66	138.69	31.21	-2274.40	122.12	46.32	-1676.30	113.61	177.97	-1604.10	179.71	161.97	-2156.40	-70.31	43.54	-2226.68	-66.55	37.29	151.04	-26.51	84.55	-1659.04	-90.78	173.17	-2173.64	14.90	1244.74	0.00	0.00	0.00	-2151.99	41.46	1703.20	-2140.15	-100.43	1678.35	-1720.76	-10.24	1712.79	-1638.00	138.45	1741.14	2033.49	1512.43	52.67	0.00	0.00	0.00	1438.48
0.57000	-2227.53	140.18	30.85	-2248.22	123.96	43.45	-1676.30	113.61	177.97	-1604.10	179.71	161.97	-2153.60	-70.04	44.83	-2233.74	-66.64	35.88	151.04	-26.51	84.55	-1659.04	-90.78	173.17	-2174.17	15.03	1244.66	0.00	0.00	0.00	-2127.84	41.84	1702.94	-2141.20	-100.05	1679.20	-1720.76	-10.24	1712.79	-1638.00	138.45	1741.14	2036.89	1511.85	65.00	0.00	0.00	0.00	1439.36
0.58000	-2173.96	142.61	36.48	-2207.54	126.16	43.77	-1676.30	113.61	177.97	-1604.10	179.71	161.97	-2140.39	-68.64	47.65	-2223.26	-66.53	37.72	151.04	-26.51	84.55	-1659.04	-90.78	173.17	-2159.87	14.61	1244.81	0.00	0.00	0.00	-2126.92	41.52	1703.25	-2130.29	-100.11	1679.80	-1720.76	-10.24	1712.79	-1638.00	138.45	1741.14	2037.70	1509.93	71.14	0.00	0.00	0.00	1440.39
0.59000	-2138.68	144.87	38.91	-2165.24	128.41	44.82	-1676.30	113.61	177.97	-1604.10	179.71	161.97	-2140.71	-70.54	46.59	-2234.53	-67.11	35.25	151.04	-26.51	84.55	-1659.04	-90.78	173.17	-2148.06	15.23	1245.17	0.00	0.00	0.00	-2123.71	41.99	1703.44	-2126.21	-101.39	1679.99	-1720.76	-10.24	1712.79	-1638.00	138.45	1741.14	2033.84	1512.68	52.46	0.00	0.00	0.00	1440.71
0.60000	-2103.22	146.65	41.24	-2131.97	130.02	44.26	-1676.30	113.61	177.97	-1604.10	179.71	161.97	-2161.23	-70.42	41.26	-2231.35	-67.05	34.72	151.04	-26.51	84.55	-1659.04	-90.78	173.17	-2135.19	14.82	1244.44	0.00	0.00	0.00	-2116.41	43.03	1702.70	-2119.44	-100.34	1679.70	-1720.76	-10.24	1712.79	-1638.00	138.45	1741.14	2033.03	1514.68	46.24	0.00	0.00	0.00	1439.50
0.61000	-2052.84	148.56	48.52	-2093.76	132.81	45.67	-1676.30	113.61	177.97	-1604.10	179.71	161.97	-2141.42	-70.21	44.73	-2230.36	-66.98	34.37	151.04	-26.51	84.55	-1659.04	-90.78	173.17	-2127.69	15.24	1243.86	0.00	0.00	0.00	-2097.85	42.61	1702.11	-2106.60	-98.88	1678.53	-1720.76	-10.24	1712.79	-1638.00	138.45	1741.14	2030.57	1510.47	47.73	0.00	0.00	0.00	1439.04
0.62000	-2009.94	150.62	53.49	-2075.39	134.84	43.62	-1676.30	113.61	177.97	-1604.10	179.71	161.97	-2156.47	-71.74	40.54	-2229.77	-69.09	34.32	151.04	-26.51	84.55	-1659.04	-90.78	173.17	-2119.09	15.39	1242.92	0.00	0.00	0.00	-2095.66	45.93	1702.07	-2090.45	-98.18	1678.47	-1720.76	-10.24	1712.79	-1638.00	138.45	1741.14	2036.16	1510.26	65.63	0.00	0.00	0.00	1440.70
0.63000	-1979.46	150.09	56.10	-2037.28	136.62	46.84	-1676.30	113.61	177.97	-1604.10	179.71	161.97	-2146.22	-71.28	41.33	-2237.73	-69.89	31.12	151.04	-26.51	84.55	-1659.04	-90.78	173.17	-2107.46	16.12	1241.93	0.00	0.00	0.00	-2081.34	46.71	1701.40	-2081.79	-97.38	1677.97	-1720.76	-10.24	1712.79	-1638.00	138.45	1741.14	2037.85	1511.40	70.64	0.00	0.00	0.00	1439.91
0.64000	-1946.10	155.03	60.32	-1993.61	139.54	51.98	-1676.30	113.61	177.97	-1604.10	179.71	161.97	-2147.67	-73.85	41.41	-2235.92	-71.56	31.06	151.04	-26.51	84.55	-1659.04	-90.78	173.17	-2098.86	16.59	1241.28	0.00	0.00	0.00	-2079.20	47.19	1700.69	-2073.20	-96.50	1678.35	-1720.76	-10.24	1712.79	-1638.00	138.45	1741.14	2038.19	1512.44	70.18	0.00	0.00	0.00	1439.81
0.65000	-1906.67	158.04	72.78	-1955.79	142.66	58.01	-1676.30	113.61	177.97	-1604.10	179.71	161.97	-2150.41	-75.73	39.39	-2237.26	-72.59	29.75	151.04	-26.51	84.55	-1659.04	-90.78	173.17	-2091.51	16.15	1240.15	0.00	0.00	0.00	-2061.98	47.99	1699.61	-2064.04	-95.64	1677.52	-1720.76	-10.24	1712.79	-1638.00	138.45	1741.14	2037.79	1511.43	70.55	0.00	0.00	0.00	1440.34
0.66000	-1867.12	161.17	87.36	-1911.77	143.90	66.23	-1676.30	113.61	177.97	-1604.10	179.71	161.97	-2131.62	-75.43	42.20	-2218.95	-72.17	33.56	151.04	-26.51	84.55	-1659.04	-90.78	173.17	-2084.54	16.38	1238.70	0.00	0.00	0.00	-2055.35	48.46	1700.20	-2052.97	-95.41	1676.58	-1720.76	-10.24	1712.79	-1638.00	138.45	1741.14	2037.78	1510.77	70.83	0.00	0.00	0.00	1440.17
0.67000	-1834.91	165.43	93.16	-1873.13	147.19	85.11	-1676.30	113.61	177.97	-1604.10	179.71	161.97	-2137.47	-75.80	39.82	-2224.94	-72.34	32.33	151.04	-26.51	84.55	-1659.04	-90.78	173.17	-2074.52	17.52	1237.84	0.00	0.00	0.00	-2024.26	49.70	1697.41	-2032.32	-95.23	1674.71	-1720.76	-10.24	1712.79	-1638.00	138.45	1741.14	2033.60	1513.03	52.50	0.00	0.00	0.00	1439.01
0.68000	-1801.57	166.74	101.11	-1840.80	148.15	91.37	-1676.30	113.61	177.97	-1604.10	179.71	161.97	-2144.38	-77.68	38.22	-2242.69	-72.65	27.91	151.04	-26.51	84.55	-1659.04	-90.78	173.17	-2062.02	18.61	1236.15	0.00	0.00	0.00	-2039.51	50.67	1697.99	-2013.72	-92.54	1673.22	-1720.76	-10.24	1712.79	-1638.00	138.45	1741.14	2037.14	1511.95	65.06	0.00	0.00	0.00	1438.39
0.69000	-1769.45	168.32	110.10	-1807.94	151.17	98.18	-1676.30	113.61	177.97	-1604.10	179.71	161.97	-2168.05	-78.35	33.02	-2243.28	-74.46	27.25	151.04	-26.51	84.55	-1659.04	-90.78	173.17	-2049.59	18.50	1235.00	0.00	0.00	0.00	-2006.49	50.22	1695.28	-2001.56	-91.09	1672.25	-1720.76	-10.24	1712.79	-1638.00	138.45	1741.14	2034.19	1513.53	52.19	0.00	0.00	0.00	1439.34
0.70000	-1738.26	169.35	120.08	-1777.17	152.42	106.43	-1676.30	113.61	177.97	-1604.10	179.71	161.97	-2143.24	-79.44	38.02	-2235.43	-72.56	28.58	151.04	-26.51	84.55	-1659.04	-90.78	173.17	-2039.35	19.03	1233.49	0.00	0.00	0.00	-2016.78	51.32	1693.70	-2001.25	-90.97	1671.82	-1720.76	-10.24	1712.79	-1638.00	138.45	1741.14	2033.43	1515.49	45.97	0.00	0.00	0.00	1439.72
0.71000	-1708.83	170.21	130.79	-1745.36	153.80	116.04	-1676.30	113.61	177.97	-1604.10	179.71	161.97	-2151.67	-77.57	34.10	-2214.83	-72.31	31.89	151.04	-26.51	84.55	-1659.04	-90.78	173.17	-2033.59	20.03	1231.70	0.00	0.00	0.00	-2011.76	53.01	1693.76	-1998.40	-89.13	1670.61	-1720.76	-10.24	1712.79	-1638.00	138.45	1741.14	2036.70	1512.16	64.70	0.00	0.00	0.00	1438.86
0.72000	-1680.80	170.38	142.26	-1720.17	155.47	127.57	-1676.30	113.61	177.97	-1604.10	179.71	161.97	-2153.70	-78.36	34.96	-2224.10	-72.05	30.20	151.04	-26.51	84.55	-1659.04	-90.78	173.17	-2020.73	21.02	1230.04	0.00	0.00	0.00	-1996.96	55.63	1691.76	-1997.63	-88.32	1670.20	-1720.76	-10.24	1712.79	-1638.00	138.45	1741.14	2033.71	1512.96	52.62	0.00	0.00	0.00	1439.91
0.73000	-1654.81	169.95	154.16	-1693.74	155.20	137.48	-1676.30	113.61	177.97	-1604.10	179.71	161.97	-2153.23	-79.43	33.01	-2228.04	-72.91	28.96	151.04	-26.51	84.55	-1659.04	-90.78	173.17	-2005.53	21.37	1228.60	0.00	0.00	0.00	-1974.04	57.17	1689.00	-1984.07	-86.11	1669.08	-1720.76	-10.24	1712.79	-1638.00	138.45	1741.14	2031.59	1512.40	47.32	0.00	0.00	0.00	1439.42
0.74000	-1630.98	168.23	165.82	-1670.03	155.20	147.06	-1676.30	113.61	177.97	-1604.10	179.71	161.97	-2162.95	-78.60	29.77	-2226.25	-72.66	28.52	151.04	-26.51	84.55	-1659.04	-90.78	173.17	-1992.14	22.75	1227.01	0.00	0.00	0.00	-1963.42	56.67	1687.72	-1950.74	-84.43	1666.81	-1720.76	-10.24	1712.79	-1638.00	138.45	1741.14	2033.47	1515.80	46.02	0.00	0.00	0.00	1438.72
0.75000	-1610.97	169.01	175.57	-1648.17	153.71	156.54	-1676.30	113.61	177.97	-1604.10	179.71	161.97	-2182.65	-80.63	24.96	-2231.34	-73.63	26.85	151.04	-26.51	84.55	-1659.04	-90.78	173.17	-1985.54	23.37	1225.25	0.00	0.00	0.00	-1958.14	60.30	1686.69	-1935.22	-81.87	1663.86	-1720.76	-10.24	1712.79	-1638.00	138.45	1741.14	2037.48	1512.62	64.74	0.00	0.00	0.00	1439.42
0.76000	-1593.74	169.94	183.30	-1630.56	155.14	163.10	-1676.30	113.61	177.97	-1604.10	179.71	161.97	-2178.04	-79.86	24.94	-2224.12	-73.61	27.90	151.04	-26.51	84.55	-1659.04	-90.78	173.17	-1972.12	25.13	1223.50	0.00	0.00	0.00	-1938.32	62.11	1685.24	-1942.12	-82.89	1663.58	-1720.76	-10.24	1712.79	-1638.00	138.45	1741.14	2038.23	1511.61	70.69	0.00	0.00	0.00	1439.17
0.77000	-1580.11	173.43	187.21	-1614.97	155.80	167.35	-1676.30	113.61	177.97	-1604.10	179.71	161.97	-2162.11	-78.81	28.68	-2220.67	-72.85	27.81	151.04	-26.51	84.55	-1659.04	-90.78	173.17	-1966.82	25.60	1221.87	0.00	0.00	0.00	-1946.93	63.03	1684.65	-1930.33	-79.75	1662.66	-1720.76	-10.24	1712.79	-1638.00	138.45	1741.14	2037.92	1511.17	70.72	0.00	0.00	0.00	1439.52
0.78000	-1567.99	175.71	187.48	-1602.28	157.14	167.76	-1676.30	113.61	177.97	-1604.10	179.71	161.97	-2162.48	-79.37	26.41	-2227.73	-74.03	25.94	151.04	-26.51	84.55	-1659.04	-90.78	173.17	-1956.59	26.40	1219.96	0.00	0.00	0.00	-1934.10	63.90	1683.23	-1928.99	-81.26	1660.67	-1720.76	-10.24	1712.79	-1638.00	138.45	1741.14	2034.70	1514.45	52.07	0.00	0.00	0.00	1440.51
0.79000	-1557.87	178.24	183.41	-1591.76	158.41	164.39	-1676.30	113.61	177.97	-1604.10	179.71	161.97	-2167.55	-79.51	24.17	-2223.04	-74.02	25.49	151.04	-26.51	84.55	-1659.04	-90.78	173.17	-1940.05	28.52	1218.61	0.00	0.00	0.00	-1928.04	65.24	1681.98	-1929.44	-77.93	1660.27	-1720.76	-10.24	1712.79	-1638.00	138.45	1741.14	2037.64	1512.04	65.00	0.00	0.00	0.00	1440.87
0.80000	-1547.93	178.02	177.42	-1583.26	159.70	158.34	-1676.30	113.61	177.97	-1604.10	179.71	161.97	-2171.34	-81.10	22.32	-2227.69	-74.40	24.09	151.04	-26.51	84.55	-1659.04	-90.78	173.17	-1928.38	29.88	1216.86	0.00	0.00	0.00	-1909.52	67.00	1680.39	-1906.76	-74.31	1658.92	-1720.76	-10.24	1712.79	-1638.00	138.45	1741.14	2037.73	1511.44	70.56	0.00	0.00	0.00	1440.40
0.81000	-1540.29	178.42	169.61	-1575.23	158.56	151.66	-1676.30	113.61	177.97	-1604.10	179.71	161.97	-2183.87	-80.68	18.64	-2236.28	-74.59	21.43	151.04	-26.51	84.55	-1659.04	-90.78	173.17	-1917.98	31.28	1215.39	0.00	0.00	0.00	-1905.27	69.52	1679.07	-1888.58	-74.05	1657.19	-1720.76	-10.24	1712.79	-1638.00	138.45	1741.14	2033.20	1512.69	52.67	0.00	0.00	0.00	1439.53
0.82000	-1534.54	177.30	160.26	-1569.10	157.73	142.75	-1676.30	113.61	177.97	-1604.10	179.71	161.97	-2168.29	-80.53	19.99	-2227.10	-75.01	21.93	151.04	-26.51	84.55	-1659.04	-90.78	173.17	-1909.17	33.49	1214.12	0.00	0.00	0.00	-1888.58	74.13	1677.42	-1880.94	-71.93	1655.71	-1720.76	-10.24	1712.79	-1638.00	138.45	1741.14	2032.62	1513.97	46.67	0.00	0.00	0.00	1438.58
0.83000	-1525.77	174.65	149.98	-1562.12	154.87	134.56	-1676.30	113.61	177.97	-1604.10	179.71	161.97	-2175.73	-81.35	18.69	-2233.06	-75.34	20.08	151.04	-26.51	84.55	-1659.04	-90.78	173.17	-1903.40	35.11	1212.87	0.00	0.00	0.00	-1890.95	74.19	1677.08	-1849.05	-68.33	1653.61	-1720.76	-10.24	1712.79	-1638.00	138.45	1741.14	2036.92	1511.39	65.26	0.00	0.00	0.00	1439.04
0.84000	-1517.97	172.02	139.08	-1554.32	151.20	126.11	-1676.30	113.61	177.97	-1604.10	179.71	161.97	-2177.45	-80.30	16.75	-2216.05	-74.62	22.94	151.04	-26.51	84.55	-1659.04	-90.78	173.17	-1891.29	37.41	1211.93	0.00	0.00	0.00	-1892.42	76.76	1676.95	-1835.96	-66.02	1651.24	-1720.76	-10.24	1712.79	-1638.00	138.45	1741.14	2037.24	1511.00	70.71	0.00	0.00	0.00	1440.11
0.85000	-1508.77	167.63	128.06	-1546.57	146.57	117.72	-1676.30	113.61	177.97	-1604.10	179.71	161.97	-2169.31	-81.69	17.78	-2221.65	-75.92	20.52	151.04	-26.51	84.55	-1659.04	-90.78	173.17	-1879.59	39.45	1211.36	0.00	0.00	0.00	-1847.36	79.08	1675.06	-1831.40	-63.33	1650.99	-1720.76	-10.24	1712.79	-1638.00	138.45	1741.14	2033.57	1513.03	52.80	0.00	0.00	0.00	1438.67
0.86000	-1500.59	161.34	117.75	-1540.57	142.37	108.91	-1676.30	113.61	177.97	-1604.10	179.71	161.97	-2174.00	-81.63	15.78	-2209.81	-76.10	21.93	151.04	-26.51	84.55	-1659.04	-90.78	173.17	-1867.45	41.64	1211.35	0.00	0.00	0.00	-1854.58	82.93	1674.95	-1839.47	-62.36	1652.16	-1720.76	-10.24	1712.79	-1638.00	138.45	1741.14	2037.11	1512.26	64.95	0.00	0.00	0.00	1439.56
0.87000	-1494.00	156.71	107.49	-1537.17	137.24	97.89	-1676.30	113.61	177.97	-1604.10	179.71	161.97	-2179.56	-81.88	14.13	-2217.94	-76.07	19.13	151.04	-26.51	84.55	-1659.04	-90.78	173.17	-1852.45	41.17	1217.33	0.00	0.00	0.00	-1826.02	84.71	1681.17	-1822.50	-58.81	1651.60	-1720.76	-10.24	1712.79	-1638.00	138.45	1741.14	2034.56	1514.36	52.11	0.00	0.00	0.00	1439.19
0.88000	-1488.85	155.23	98.01	-1531.45	135.44	90.41	-1676.30	113.61	177.97	-1604.10	179.71	161.97	-2180.73	-81.30	13.37	-2215.27	-77.25	19.02	151.04	-26.51	84.55	-1659.04	-90.78	173.17	-1840.72	43.39	1218.17	0.00	0.00	0.00	-1804.11	87.48	1682.09	-1812.87	-55.65	1652.25	-1720.76	-10.24	1712.79	-1638.00	138.45	1741.14	2032.23	1513.33	46.68	0.00	0.00	0.00	1440.13
0.89000	-1485.13	155.52	89.95	-1529.97	135.48	83.60	-1676.30	113.61	177.97	-1604.10	179.71	161.97	-2170.23	-81.37	15.50	-2203.09	-78.00	20.39	151.04	-26.51	84.55	-1659.04	-90.78	173.17	-1827.76	46.06	1218.77	0.00	0.00	0.00	-1792.77	90.78	1682.17	-1800.96	-53.60	1651.82	-1720.76	-10.24	1712.79	-1638.00	138.45	1741.14	2036.83	1511.55	65.05	0.00	0.00	0.00	1440.13
0.90000	-1482.66	155.60	82.78	-1525.73	135.67	78.15	-1676.30	113.61	177.97	-1604.10	179.71	161.97	-2166.61	-80.30	15.50	-2200.03	-78.28	18.74	151.04	-26.51	84.55	-1659.04	-90.78	173.17	-1813.80	48.61	1219.26	0.00	0.00	0.00	-1784.32	93.20	1682.62	-1795.10	-51.21	1652.92	-1720.76	-10.24	1712.79	-1638.00	138.45	1741.14	2038.23	1510.84	70.97	0.00	0.00	0.00	1439.68
0.91000	-1480.49	154.99	76.28	-1523.39	134.99	73.14	-1676.30	113.61	177.97	-1604.10	179.71	161.97	-2162.52	-81.17	15.34	-2200.42	-78.29	17.12	151.04	-26.51	84.55	-1659.04	-90.78	173.17	-1801.67	51.15	1220.04	0.00	0.00	0.00	-1771.71	96.10	1683.14	-1796.85	-49.21	1654.80	-1720.76	-10.24	1712.79	-1638.00	138.45	1741.14	2035.47	1515.51	51.72	0.00	0.00	0.00	1440.18
0.92000	-1478.40	154.17	71.02	-1521.65	134.75	69.12	-1676.30	113.61	177.97	-1604.10	179.71	161.97	-2174.64	-82.88	11.96	-2207.60	-78.86	14.08	151.04	-26.51	84.55	-1659.04	-90.78	173.17	-1789.48	53.77	1221.07	0.00	0.00	0.00	-1762.09	98.21	1684.18	-1778.95	-46.41	1654.24	-1720.76	-10.24	1712.79	-1638.00	138.45	1741.14	2037.45	1512.89	64.61	0.00	0.00	0.00	1439.48
0.93000	-1478.44	153.39	68.88	-1520.67	134.56	66.59	-1676.30	113.61	177.97	-1604.10	179.71	161.97	-2168.21	-82.66	12.12	-2190.84	-79.12	15.81	151.04	-26.51	84.55	-1659.04	-90.78	173.17	-1777.43	55.88	1222.46	0.00	0.00	0.00	-1751.36	100.71	1685.28	-1752.86	-43.87	1655.64	-1720.76	-10.24	1712.79	-1638.00	138.45	1741.14	2033.70	1512.94	52.62	0.00	0.00	0.00	1439.84
0.94000	-1476.86	152.60	66.22	-1518.15	134.13	64.61	-1676.30	113.61	177.97	-1604.10	179.71	161.97	-2165.51	-83.13	11.38	-2186.33	-79.10	15.59	151.04	-26.51	84.55	-1659.04	-90.78	173.17	-1762.64	58.58	1224.09	0.00	0.00	0.00	-1740.24	103.04	1686.93	-1736.99	-40.33	1657.16	-1720.76	-10.24	1712.79	-1638.00	138.45	1741.14	2032.44	1513.80	46.92	0.00	0.00	0.00	1439.03
0.95000	-1475.25	151.72	63.43	-1520.28	133.65	61.68	-1676.30	113.61	177.97	-1604.10	179.71	161.97	-2163.95	-84.20	9.82	-2174.89	-79.12	17.09	151.04	-26.51	84.55	-1659.04	-90.78	173.17	-1752.64	61.55	1225.68	0.00	0.00	0.00	-1732.15	105.60	1688.36	-1728.28	-34.35	1669.43	-1720.76	-10.24	1712.79	-1638.00	138.45	1741.14	2037.28	1511.65	65.20	0.00	0.00	0.00	1439.52
0.96000	-1474.36	151.15	61.37	-1519.45	133.85	60.19	-1676.30	113.61	177.97	-1604.10	179.71	161.97	-2165.59	-84.88	7.01	-2171.17	-78.88	17.40	151.04	-26.51	84.55	-1659.04	-90.78	173.17	-1739.60	64.24	1227.41	0.00	0.00	0.00	-1720.68	108.39	1689.86	-1714.07	-30.86	1673.13	-1720.76	-10.24	1712.79	-1638.00	138.45	1741.14	2037.81	1510.93	70.84	0.00	0.00	0.00	1440.43
0.97000	-1473.69	150.91	59.78	-1519.19	133.33	59.21	-1676.30	113.61	177.97	-1604.10	179.71	161.97	-2154.18	-84.93	6.39	-2165.92	-79.77	18.88	151.04	-26.51	84.55	-1659.04	-90.78	173.17	-1728.79	66.46	1229.23	0.00	0.00	0.00	-1706.73	110.66	1691.37	-1708.46	-28.45	1675.17	-1720.76	-10.24	1712.79	-1638.00	138.45	1741.14	2033.80	1513.20	52.32	0.00	0.00	0.00	1440.00
0.98000	-1473.23	150.58	58.56	-1518.33	133.17	58.40	-1676.30	113.61	177.97	-1604.10	179.71	161.97	-2142.49	-85.44	4.27	-2152.04	-80.00	23.76	151.04	-26.51	84.55	-1659.04	-90.78	173.17	-1717.86	68.62	1231.05	0.00	0.00	0.00	-1695.90	112.96	1693.13	-1697.05	-25.86	1676.72	-1720.76	-10.24	1712.79	-1638.00	138.45	1741.14	2037.37	1512.29	64.79	0.00	0.00	0.00	1439.66
0.99000	-1472.75	150.10	57.74	-1520.39	132.92	57.15	-1676.30	113.61	177.97	-1604.10	179.71	161.97	-2142.20	-86.34	0.07	-2142.10	-80.34	27.32	151.04	-26.51	84.55	-1659.04	-90.78	173.17	-1707.44	70.71	1232.74	0.00	0.00	0.00	-1683.62	114.84	1694.88	-1682.49	-23.76	1678.25	-1720.76	-10.24	1712.79	-1638.00	138.45	1741.14	2032.39	1510.64	53.24	0.00	0.00	0.00	1439.73
1.00000	-1472.50	150.05	56.91	-1519.43	132.73	56.86	-1676.30	113.61	177.97	-1604.10	179.71	161.97	-2126.20	-85.74	-0.90	-2081.76	-77.85	38.23	151.04	-26.51	84.55	-1659.04	-90.78	173.17	-1697.88	73.11	1234.43	0.00	0.00	0.00	-1675.14	117.52	1696.53	-1671.48	-21.66	1680.07	-1720.76	-10.24	1712.79	-1638.00	138.45	1741.14	2032.34	1513.49	46.68	0.00	0.00	0.00	1440.29
1.01000	-1472.75	149.41	54.15	-1519.76	132.74	56.36	-1676.30	113.61	177.97	-1604.10	179.71	161.97	-2118.30	-86.19	-3.79	-2029.05	-75.65	44.43	151.04	-26.51	84.55	-1659.04	-90.78	173.17	-1685.04	74.89	1236.18	0.00	0.00	0.00	-1664.94	119.64	1698.46	-1663.73	-19.54	1681.83	-1720.76	-10.24	1712.79	-1638.00	138.45	1741.14	2033.30	1515.14	46.24	0.00	0.00	0.00	1440.59
1.02000	-1472.14	149.97	55.74	-1518.31	132.86	56.17	-1676.30	113.61	177.97	-1604.10	179.71	161.97	-2109.98	-86.96	-4.15	-1974.89	-73.70	52.20	151.04	-26.51	84.55	-1659.04	-90.78	173.17	-1674.22	76.37	1237.81	0.00	0.00	0.00	-1651.47	121.31	1700.05	-1654.61	-18.16	1683.83	-1720.76	-10.24	1712.79	-1638.00	138.45	1741.14	2037.16	1512.40	64.77	0.00	0.00	0.00	1440.22
1.03000	-1471.89	149.70	55.36	-1518.70	132.48	55.89	-1676.30	113.61	177.97	-1604.10	179.71	161.97	-2100.14	-87.40	-0.72	-1964.75	-73.52	56.86	151.04	-26.51	84.55	-1659.04	-90.78	173.17	-1665.91	77.91	1239.34	0.00	0.00	0.00	-1641.81	123.05	1701.89	-1641.74	-15.92	1685.44	-1720.76	-10.24	1712.79	-1638.00	138.45	1741.14	2034.88	1515.29	51.65	0.00	0.00	0.00	1439.40
1.04000	-1471.61	149.46	55.02	-1519.23	132.46	55.54	-1676.30	113.61	177.97	-1604.10	179.71	161.97	-2083.50	-87.12	4.25	-1956.02	-73.45	62.79	151.04	-26.51	84.55	-1659.04	-90.78	173.17	-1656.35	79.02	1240.80	0.00	0.00	0.00	-1633.04	124.27	1703.71	-1633.04	-14.59	1687.41	-1720.76	-10.24	1712.79	-1638.00	138.45	1741.14	2037.18	1511.99	64.97	0.00	0.00	0.00	1439.11
1.05000	-1470.52	148.89	52.73	-1519.26	132.53	55.22	-1676.30	113.61	177.97	-1604.10	179.71	161.97	-2061.35	-85.40	9.80	-1923.89	-72.73	74.00	151.04	-26.51	84.55	-1659.04	-90.78	173.17	-1647.15	80.05	1242.40	0.00	0.00	0.00	-1622.02	126.08	1705.32	-1619.80	-12.87	1689.04	-1720.76	-10.24	1712.79	-1638.00	138.45	1741.14	2034.41	1513.62	52.41	0.00	0.00	0.00	1439.53
1.06000	-1471.23	149.22	54.33	-1518.62	132.64	55.07	-1676.30	113.61	177.97	-1604.10	179.71	161.97	-2043.65	-84.76	14.30	-1912.07	-71.55	79.05	151.04	-26.51	84.55	-1659.04	-90.78	173.17	-1637.56	80.92	1243.96	0.00	0.00	0.00	-1610.57	127.12	1707.13	-1611.55	-11.50	1690.77	-1720.76	-10.24	1712.79	-1638.00	138.45	1741.14	2033.41	1515.43	45.97	0.00	0.00	0.00	1439.64
1.07000	-1471.13	149.22	53.93	-1518.49	132.60	54.78	-1676.30	113.61	177.97	-1604.10	179.71	161.97	-1994.95	-81.25	24.68	-1907.38	-70.40	82.85	151.04	-26.51	84.55	-1659.04	-90.78	173.17	-1628.94	82.10	1245.60	0.00	0.00	0.00	-1599.58	128.82	1708.79	-1598.15	-9.73	1692.41	-1720.76	-10.24	1712.79	-1638.00	138.45	1741.14	2037.00	1512.51	64.62	0.00	0.00	0.00	1439.83
1.08000	-1471.14	149.50	53.52	-1516.65	132.46	55.01	-1676.30	113.61	177.97	-1604.10	179.71	161.97	-1957.45	-77.97	48.99	-1902.77	-68.60	84.63	151.04	-26.51	84.55	-1659.04	-90.78	173.17	-1619.61	83.15	1247.22	0.00	0.00	0.00	-1589.30	129.56	1710.57	-1588.44	-8.48	1694.23	-1720.76	-10.24	1712.79	-1638.00	138.45	1741.14	2033.79	1513.01	52.47	0.00	0.00	0.00	1439.86
1.09000	-1472.25	149.02	51.19	-1519.35	132.65	54.09	-1676.30	113.61	177.97	-1604.10	179.71	161.97	-1927.37	-76.11	54.22	-1926.39	-68.49	98.12	151.04	-26.51	84.55	-1659.04	-90.78	173.17	-1611.17	83.93	1249.06	0.00	0.00	0.00	-1578.15	130.67	1712.14	-1578.22	-7.66	1695.55	-1720.75	-10.24	1712.79	-1638.00	138.45	1741.14	2036.36	1511.12	65.13	0.00	0.00	0.00	1438.91
1.10000	-1476.01	148.51	49.82	-1517.99	132.62	54.30	-1676.30	113.61	177.97	-1604.10	179.71	161.97	-1898.42	-75.54	55.81	-1912.10	-67.34	98.82	151.04	-26.51	84.55	-1659.04	-90.78	173.17	-1601.66	85.04	1250.83	0.00	0.00	0.00	-1570.16	131.42	1713.77	-1570.38	-7.17	1697.34	-1710.46	-9.74	1714.37	-1638.00	138.45	1741.14	2038.63	1510.73	71.05	0.00	0.00	0.00	1439.42
1.11000	-1470.56	149.25	53.07	-1518.26	132.91	53.96	-1676.30	113.61	177.97	-1604.10	179.71	161.97	-1865.19	-73.32	41.73	-1891.35	-67.00	97.41	151.04	-26.51	84.55	-1659.04	-90.78	173.17	-1592.18	85.83	1252.60	0.00	0.00	0.00	-1558.98	132.20	1715.30	-1561.54	-6.39	1698.94	-1700.87	-8.67	1716.05	-1638.00	138.45	1741.14	2038.67	1510.94	70.96	0.00	0.00	0.00	1438.79
1.12000	-1470.43	149.24	52.93	-1519.20	132.86	53.64	-1676.30	113.61	177.97	-1604.10	179.71	161.97	-1837.13	-71.65	40.91	-1855.26	-65.05	83.76	151.04	-26.51	84.55	-1659.04	-90.78	173.17	-1582.87	87.20	1254.32	0.00	0.00	0.00	-1549.35	132.49	1716.67	-1549.32	-5.87	1700.02	-1691.07	-7.85	1717.53	-1638.00	138.45	1741.14	2038.27	1511.30	70.71	0.00	0.00	0.00	1439.40
1.13000	-1470.40	149.37	52.73	-1517.48	132.52	54.10	-1676.30	113.61	177.97	-1604.10	179.71	161.97	-1815.45	-70.52	39.11	-1827.98	-62.63	81.19	151.04	-26.51	84.55	-1659.04	-90.78	173.17	-1573.24	88.38	1256.08	0.00	0.00	0.00	-1539.42	133.07	1717.90	-1542.09	-5.00	1701.41	-1681.10	-7.76	1718.98	-1638.00	138.45	1741.14	2037.91	1510.98	70.76	0.00	0.00	0.00	1440.44
1.14000	-1472.61	148.98	50.08	-1517.90	132.95	53.84	-1676.30	113.61	177.97	-1604.10	179.71	161.97	-1790.06	-68.97	37.41	-1801.05	-61.49	78.34	151.04	-26.51	84.55	-1659.04	-90.78	173.17	-1564.27	89.86	1257.78	0.00	0.00	0.00	-1531.83	133.87	1719.12	-1534.44	-4.98	1702.64	-1671.65	-6.85	1720.39	-1638.00	138.45	1741.14	2037.63	1511.14	70.57	0.00	0.00	0.00	1439.32
1.15000	-1470.24	149.05	52.73	-1517.35	132.64	53.80	-1676.30	113.61	177.97	-1604.10	179.71	161.97	-1762.14	-67.18	35.78	-1770.79	-59.52	75.80	151.04	-26.51	84.55	-1659.04	-90.78	173.17	-1556.93	91.26	1259.08	0.00	0.00	0.00	-1521.87	134.07	1720.30	-1516.20	-3.98	1703.12	-1661.49	-7.09	1721.38	-1638.00	138.45	1741.14	2037.55	1510.87	70.76	0.00	0.00	0.00	1439.30
1.16000	-1470.38	149.38	52.56	-1518.55	132.68	53.53	-1676.30	113.61	177.97	-1604.10	179.71	161.97	-1728.35	-68.59	52.42	-1736.50	-57.61	73.80	151.04	-26.51	84.55	-1659.04	-90.78	173.17	-1547.53	92.37	1260.31	0.00	0.00	0.00	-1510.59	134.44	1721.28	-1510.47	-3.58	1704.17	-1652.22	-6.21	1722.50	-1638.00	138.45	1741.14	2037.74	1510.25	70.99	0.00	0.00	0.00	1439.80
1.17000	-1470.34	149.34	52.52	-1519.26	132.59	53.48	-1676.30	113.61	177.97	-1604.10	179.71	161.97	-1695.12	-67.17	50.21	-1716.95	-57.27	80.85	151.04	-26.51	84.55	-1659.04	-90.78	173.17	-1536.74	93.84	1261.43	0.00	0.00	0.00	-1499.85	135.14	1721.99	-1500.62	-3.48	1704.96	-1642.81	-5.74	1723.37	-1637.99	138.45	1741.14	2033.66	1512.69	52.41	0.00	0.00	0.00	1439.40
1.18000	-1470.26	149.37	52.46	-1518.18	132.54	53.55	-1676.30	113.61	177.97	-1604.10	179.71	161.97	-1657.69	-64.82	51.53	-1689.58	-56.04	78.33	151.04	-26.51	84.55	-1659.04	-90.78	173.17	-1527.15	95.21	1262.36	0.00	0.00	0.00	-1490.01	135.13	1722.71	-1495.16	-3.42	1705.82	-1633.41	-5.46	1724.02	-1629.08	137.54	1742.09	2036.53	1511.35	65.11	0.00	0.00	0.00	1439.73
1.19000	-1470.12	149.10	52.60	-1517.93	132.90	53.71	-1676.30	113.61	177.97	-1604.10	179.71	161.97	-1624.58	-63.47	50.27	-1656.31	-53.96	75.97	151.04	-26.51	84.55	-1659.04	-90.78	173.17	-1519.28	96.99	1262.81	0.00	0.00	0.00	-1480.90	135.15	1723.30	-1485.09	-3.04	1706.22	-1624.47	-5.00	1724.46	-1620.36	136.47	1742.93	2037.94	1511.31	70.72	0.00	0.00	0.00	1439.89
1.20000	-1470.36	149.54	52.33	-1520.72	132.54	53.12	-1676.30	113.61	177.97	-1604.10	179.71	161.97	-1590.51	-61.73	49.78	-1621.52	-52.31	74.28	151.04	-26.51	84.55	-1659.04	-90.78	173.17	-1511.01	97.92	1263.17	0.00	0.00	0.00	-1471.19	135.21	1723.77	-1473.11	-2.93	1706.20	-1614.74	-5.33	1724.72	-1609.86	138.43	1743.25	2037.84	1510.93	70.78	0.00	0.00	0.00	1439.85
1.21000	-1470.36	149.46	52.27	-1518.01	132.47	53.74	-1676.30	113.61	177.97	-1604.10	179.71	161.97	-1553.36	-58.91	50.39	-1588.97	-51.00	74.19	151.04	-26.51	84.55	-1659.04	-90.78	173.17	-1501.03	99.20	1263.39	0.00	0.00	0.00	-1463.24	135.60	1724.24	-1466.53	-2.80	1706.42	-1605.55	-5.19	1724.71	-1601.36	137.18	1743.72	2037.44	1510.71	70.70	0.00	0.00	0.00	1439.77
1.22000	-1470.54	149.79	52.13	-1516.97	132.81	53.97	-1676.30	113.61	177.97	-1604.10	179.71	161.97	-1520.27	-57.53	50.02	-1554.32	-47.54	73.24	151.04	-26.51	84.55	-1659.04	-90.78	173.17	-1490.44	100.12	1263.31	0.00	0.00	0.00	-1453.30	135.38	1724.34	-1455.95	-2.88	1706.23	-1596.27	-5.18	1724.52	-1592.24	136.90	1743.69	2038.00	1510.97	70.83	0.00	0.00	0.00	1439.68
1.23000	-1470.77	150.45	51.74	-1517.69	133.07	53.74	-1676.30	113.61	177.97	-1604.10	179.71	161.97	-1483.78	-56.17	50.54	-1521.52	-46.77	71.47	151.04	-26.51	84.55	-1659.01	-90.78	173.16	-1484.01	100.59	1262.99	0.00	0.00	0.00	-1446.44	135.00	1724.54	-1445.35	-3.02	1705.95	-1587.32	-4.66	1724.26	-1582.66	137.45	1743.63	2038.61	1510.70	71.04	0.00	0.00	0.00	1438.64
1.24000	-1470.81	150.56	51.60	-1517.25	133.06	53.81	-1676.30	113.61	177.97	-1604.10	179.71	161.97	-1447.21	-55.40	51.63	-1486.64	-45.22	69.93	151.04	-26.51	84.55	-1628.95	-89.50	163.75	-1474.92	101.59	1262.56	0.00	0.00	0.00	-1434.25	134.98	1724.30	-1438.09	-3.53	1705.36	-1577.90	-4.87	1723.64	-1573.02	138.17	1743.58	2038.84	1511.10	70.95	0.00	0.00	0.00	1439.20
1.25000	-1470.68	149.96	51.75	-1516.88	132.82	53.83	-1676.30	113.61	177.97	-1604.10	179.71	161.97	-1411.23	-54.55	53.11	-1452.82	-45.04	68.85	151.04	-26.51	84.55	-1599.39	-87.34	153.96	-1466.00	102.50	1262.07	0.00	0.00	0.00	-1426.41	134.70	1724.25	-1427.28	-3.28	1704.84	-1568.75	-4.89	1722.93	-1564.13	137.47	1743.06	2038.76	1511.40	70.83	0.00	0.00	0.00	1440.61
1.26000	-1462.57	148.95	52.73	-1515.36	133.57	54.03	-1676.30	113.61	177.97	-1604.10	179.71	161.97	-1374.56	-53.38	55.37	-1418.10	-44.14	68.45	151.04	-26.51	84.55	-1568.28	-86.55	145.34	-1456.95	103.19	1261.25	0.00	0.00	0.00	-1415.78	134.58	1723.63	-1418.25	-3.77	1704.26	-1559.58	-4.86	1722.14	-1555.10	136.17	1742.52	2039.05	1511.15	70.96	0.00	0.00	0.00	1439.48
1.27000	-1471.09	150.76	51.08	-1513.07	131.74	46.42	-1676.30	113.61	177.97	-1604.10	179.71	161.97	-1338.21	-53.05	58.61	-1384.11	-43.70	68.87	151.04	-26.51	84.55	-1538.35	-83.55	136.06	-1447.81	103.72	1260.29	0.00	0.00	0.00	-1404.76	133.50	1723.19	-1409.67	-4.20	1703.49	-1550.24	-4.90	1721.12	-1545.34	136.41	1742.03	2038.73	1511.52	70.77	0.00	0.00	0.00	1438.54
1.28000	-1470.91	150.84	50.92	-1513.29	132.35	45.58	-1676.30	113.61	177.97	-1604.10	179.71	161.97	-1304.58	-53.43	61.64	-1350.01	-43.78	70.17	151.04	-26.51	84.55	-1508.50	-80.72	127.75	-1438.48	104.29	1259.39	0.00	0.00	0.00	-1394.58	133.62	1722.31	-1397.72	-4.64	1702.27	-1540.79	-5.27	1720.06	-1535.07	136.87	1741.13	2033.14	1512.00	52.85	0.00	0.00	0.00	1438.69
1.29000	-1461.47	150.03	51.94	-1520.33	133.57	43.25	-1676.30	113.61	177.97	-1604.10	179.71	161.97	-1271.20	-52.73	65.63	-1315.94	-42.85	72.43	151.04	-26.51	84.55	-1477.31	-79.35	120.90	-1427.79	104.67	1258.34	0.00	0.00	0.00	-1386.27	132.79	1721.58	-1388.17	-5.07	1701.19	-1531.40	-5.62	1718.85	-1525.72	135.90	1740.32	2037.55	1511.86	65.16	0.00	0.00	0.00	1438.84
1.30000	-1442.70	146.94	49.92	-1519.52	133.79	42.67	-1676.30	113.61	177.97	-1604.10	179.71	161.97	-1235.91	-52.40	70.28	-1284.30	-42.10	75.29	151.04	-26.51	84.55	-1446.64	-77.41	114.47	-1418.53	105.23	1257.21	0.00	0.00	0.00	-1376.37	132.30	1720.66	-1382.16	-5.75	1700.17	-1522.06	-5.67	1717.62	-1516.10	135.25	1739.45	2034.25	1513.41	52.43	0.00	0.00	0.00	1439.71
1.31000	-1452.75	148.01	47.40	-1517.00	135.07	43.40	-1676.30	113.61	177.97	-1604.10	179.71	161.97	-1201.39	-50.98	77.20	-1252.21	-42.16	79.72	151.04	-26.51	84.55	-1415.88	-75.84	109.08	-1408.83	105.39	1256.00	0.00	0.00	0.00	-1366.61	131.24	1719.67	-1374.11	-6.45	1699.05	-1512.62	-6.22	1716.32	-1505.89	135.61	1738.24	2036.92	1510.96	65.35	0.00	0.00	0.00	1439.82
1.32000	-1465.19	148.33	43.80	-1524.17	135.21	41.49	-1676.30	113.61	177.97	-1604.10	179.71	161.97	-1168.90	-49.33	85.90	-1218.93	-41.23	85.36	151.04	-26.51	84.55	-1385.04	-74.63	105.03	-1400.31	105.75	1254.76	0.00	0.00	0.00	-1358.67	130.46	1718.66	-1362.55	-6.75	1697.77	-1502.96	-6.75	1714.93	-1496.11	134.63	1737.16	2033.71	1512.88	52.38	0.00	0.00	0.00	1439.59
1.33000	-1454.33	151.19	45.71	-1517.10	134.29	52.37	-1676.30	113.61	177.97	-1604.10	179.71	161.97	-1137.04	-48.00	96.31	-1188.09	-39.28	91.76	151.04	-26.51	84.55	-1353.91	-74.31	102.53	-1389.14	109.33	1255.87	0.00	0.00	0.00	-1347.52	130.00	1717.44	-1352.75	-7.80	1696.00	-1493.30	-7.24	1713.49	-1485.98	134.55	1735.72	2036.53	1512.22	64.62	0.00	0.00	0.00	1439.44
1.34000	-1435.11	150.35	49.87	-1518.69	134.51	52.20	-1676.30	113.61	177.97	-1604.10	179.71	161.97	-1107.34	-45.22	106.73	-1156.87	-37.06	99.75	151.04	-26.51	84.55	-1323.70	-72.90	100.52	-1380.61	106.41	1252.40	0.00	0.00	0.00	-1336.40	129.25	1716.02	-1341.80	-8.74	1694.66	-1483.45	-7.99	1711.80	-1476.57	133.11	1734.56	2037.97	1511.00	70.67	0.00	0.00	0.00	1439.44
1.35000	-1465.52	151.28	48.85	-1517.56	134.68	52.25	-1676.30	113.61	177.97	-1604.10	179.71	161.97	-1079.37	-43.11	117.54	-1124.55	-33.81	109.75	151.04	-26.51	84.55	-1294.12	-72.43	99.93	-1370.95	106.27	1250.47	0.00	0.00	0.00	-1325.95	128.67	1714.66	-1335.90	-9.47	1693.30	-1473.87	-8.17	1710.26	-1466.34	132.82	1733.07	2034.46	1514.18	52.06	0.00	0.00	0.00	1439.74
1.36000	-1468.76	151.48	48.01	-1517.42	134.71	52.18	-1676.30	113.61	177.97	-1604.10	179.71	161.97	-1053.31	-41.73	128.52	-1098.37	-32.06	117.26	151.04	-26.51	84.55	-1265.12	-71.92	100.25	-1359.99	109.56	1251.32	0.00	0.00	0.00	-1315.72	127.42	1713.33	-1325.51	-10.23	1691.71	-1464.02	-9.15	1708.58	-1456.96	131.18	1731.62	2036.86	1511.30	65.08	0.00	0.00	0.00	1440.76
1.37000	-1466.50	151.61	48.21	-1517.00	134.64	51.95	-1676.30	113.61	177.97	-1604.10	179.71	161.97	-1028.58	-39.45	139.94	-1073.14	-30.46	126.30	151.04	-26.51	84.55	-1237.86	-71.77	101.76	-1351.74	106.37	1247.62	0.00	0.00	0.00	-1306.78	126.19	1712.01	-1314.45	-11.45	1689.99	-1454.13	-9.96	1706.84	-1446.41	130.74	1730.03	2034.25	1513.52	52.51	0.00	0.00	0.00	1440.12
1.38000	-1466.86	151.60	47.58	-1515.76	134.89	51.86	-1676.30	113.61	177.97	-1604.10	179.71	161.97	-1005.45	-36.41	151.04	-1050.25	-29.31	135.80	151.04	-26.51	84.55	-1212.36	-70.95	103.50	-1340.36	108.76	1247.95	0.00	0.00	0.00	-1295.53	125.00	1710.52	-1305.04	-12.72	1688.29	-1444.20	-10.85	1705.09	-1436.03	130.30	1728.51	2032.93	1514.54	46.29	0.00	0.00	0.00	1439.62
1.39000	-1465.52	152.04	47.48	-1516.42	135.00	51.34	-1676.30	113.61	177.97	-1604.10	179.71	161.97	-984.63	-33.10	161.42	-1029.37	-27.19	144.19	151.04	-26.51	84.55	-1189.22	-69.79	105.66	-1330.37	108.69	1246.64	0.00	0.00	0.00	-1284.34	124.33	1708.89	-1293.67	-13.54	1686.67	-1434.26	-11.61	1703.28	-1425.68	129.58	1726.88	2037.63	1512.73	64.59	0.00	0.00	0.00	1438.47
1.40000	-1467.02	151.89	46.60	-1516.62	134.94	51.03	-1676.30	113.61	177.97	-1604.10	179.71	161.97	-966.75	-29.90	170.27	-1010.74	-24.90	151.07	151.04	-26.51	84.55	-1168.51	-68.24	107.53	-1320.24	107.84	1244.75	0.00	0.00	0.00	-1276.09	122.94	1707.55	-1284.83	-15.08	1685.05	-1424.17	-12.73	1701.42	-1415.81	127.49	1725.31	2034.15	1513.84	52.05	0.00	0.00	0.00	1439.69
1.41000	-1469.76	152.30	45.56	-1515.54	134.85	50.98	-1676.30	113.61	177.97	-1604.10	179.71	161.97	-951.77	-28.37	176.14	-994.47	-22.21	155.96	151.04	-26.51	84.55	-1151.09	-66.51	108.56	-1308.10	107.70	1242.94	0.00	0.00	0.00	-1265.63	121.50	1705.98	-1272.23	-16.26	1683.24	-1414.12	-13.99	1699.52	-1405.91	125.76	1723.68	2034.13	1516.32	45.74	0.00	0.00	0.00	1438.80
1.42000	-1466.59	152.18	45.57	-1515.41	135.05	50.37	-1676.30	113.61	177.97	-1604.10	179.71	161.97	-938.65	-26.10	178.87	-981.25	-20.50	157.65	151.04	-26.51	84.55	-1136.97	-63.97	108.03	-1298.17	103.24	1238.81	0.00	0.00	0.00	-1255.13	120.22	1704.38	-1262.19	-17.25	1681.56	-1403.91	-15.34	1697.65	-1396.05	123.88	1721.83	2037.37	1512.81	64.58	0.00	0.00	0.00	1438.56
1.43000	-1468.13	152.13	44.85	-1516.24	135.25	49.72	-1676.30	113.61	177.97	-1604.10	179.71	161.97	-928.17	-26.37	176.79	-970.34	-18.90	156.18	151.04	-26.51	84.55	-1125.59	-61.36	106.58	-1288.14	105.20	1238.89	0.00	0.00	0.00	-1244.00	118.66	1702.75	-1250.79	-18.95	1679.98	-1393.73	-16.75	1695.84	-1385.41	122.90	1720.19	2035.04	1514.88	52.00	0.00	0.00	0.00	1438.92
1.44000	-1466.94	152.59	44.49	-1515.91	135.33	49.33	-1676.30	113.61	177.97	-1604.10	179.71	161.97	-918.06	-23.52	172.86	-961.05	-16.99	152.37	151.04	-26.51	84.55	-1117.09	-57.76	104.11	-1276.54	104.02	1237.57	0.00	0.00	0.00	-1233.20	117.34	1701.24	-1244.56	-20.76	1678.61	-1383.25	-18.19	1694.11	-1374.93	121.30	1718.48	2032.43	1513.60	46.61	0.00	0.00	0.00	1439.34
1.45000	-1464.05	152.38	44.76	-1514.25	135.43	49.24	-1676.30	113.61	177.97	-1604.10	179.71	161.97	-910.25	-22.13	166.64	-954.09	-14.31	148.84	151.04	-26.51	84.55	-1110.66	-53.59	100.84	-1268.11	99.00	1233.52	0.00	0.00	0.00	-1223.83	115.73	1699.86	-1231.76	-22.04	1676.93	-1372.73	-19.78	1692.48	-1363.93	120.36	1716.71	2033.01	1514.57	46.06	0.00	0.00	0.00	1439.39
1.46000	-1467.50	152.85	43.41	-1514.94	135.50	47.81	-1676.30	113.61	177.97	-1604.10	179.71	161.97	-904.36	-19.89	159.84	-947.80	-11.55	143.89	151.04	-26.51	84.55	-1106.10	-49.19	96.93	-1255.93	101.01	1233.93	0.00	0.00	0.00	-1213.90	114.13	1698.57	-1219.70	-23.54	1675.59	-1361.83	-22.17	1690.71	-1353.10	119.57	1715.06	2037.15	1512.94	64.53	0.00	0.00	0.00	1439.53
1.47000	-1466.17	153.00	43.56	-1514.04	136.42	47.80	-1676.30	113.61	177.97	-1604.10	179.71	161.97	-900.32	-16.18	151.42	-943.07	-6.51	136.76	151.04	-26.51	84.55	-1102.39	-45.56	94.73	-1245.17	99.94	1232.78	0.00	0.00	0.00	-1204.66	112.91	1697.13	-1209.03	-25.44	1674.07	-1351.42	-23.50	1689.24	-1343.42	116.49	1713.55	2038.23	1511.32	70.63	0.00	0.00	0.00	1439.76
1.48000	-1465.75	152.61	43.38	-1511.85	136.06	47.10	-1676.30	113.61	177.97	-1604.10	179.71	161.97	-892.76	-7.86	143.14	-937.30	0.64	129.72	151.04	-26.51	84.55	-1098.43	-42.71	93.40	-1234.68	97.62	1231.37	0.00	0.00	0.00	-1193.36	111.17	1695.64	-1198.18	-27.22	1672.66	-1340.52	-25.75	1687.54	-1332.51	115.57	1711.96	2034.02	1513.61	52.12	0.00	0.00	0.00	1439.34
1.49000	-1466.82	152.99	42.87	-1512.00	137.27	46.64	-1676.30	113.61	177.97	-1604.10	179.71	161.97	-886.38	-2.30	133.77	-931.09	6.72	122.64	151.04	-26.51	84.55	-1092.96	-40.98	92.29	-1223.17	96.31	1230.24	0.00	0.00	0.00	-1181.92	109.52	1694.38	-1187.02	-29.02	1671.31	-1329.75	-27.74	1686.08	-1322.49	112.51	1710.75	2031.68	1512.73	46.89	0.00	0.00	0.00	1439.81
1.50000	-1466.78	153.12	42.16	-1510.45	137.22	45.82	-1676.30	113.61	177.97	-1604.10	179.71	161.97	-878.53	5.71	124.40	-925.89	13.30	113.61	151.04	-26.51	84.55	-1086.92	-39.74	90.82	-1212.76	94.94	1229.23	0.00	0.00	0.00	-1170.10	108.15	1693.13	-1179.71	-30.98	1670.22	-1318.61	-30.08	1684.89	-1311.44	110.84	1709.71	2031.91	1512.91	46.96	0.00	0.00	0.00	1439.63
1.51000	-1463.57	153.16	42.54	-1509.97	138.04	44.95	-1676.30	113.61	177.97	-1604.10	179.71	161.97	-873.45	11.71	113.19	-923.25	17.83	103.92	151.04	-26.51	84.55	-1081.60	-39.11	89.29	-1201.43	93.24	1228.39	0.00	0.00	0.00	-1161.16	106.18	1692.62	-1166.84	-32.73	1669.37	-1307.78	-31.88	1683.97	-1300.37	109.05	1708.88	2032.07	1513.46	46.62	0.00	0.00	0.00	1440.07
1.52000	-1462.29	153.25	42.41	-1507.97	139.13	44.42	-1676.30	113.61	177.97	-1604.10	179.71	161.97	-867.04	15.34	103.25	-916.63	20.59	96.66	151.04	-26.51	84.55	-1077.73	-38.72	88.01	-1190.03	91.12	1227.80	0.00	0.00	0.00	-1149.71	104.25	1691.93	-1155.20	-34.77	1668.75	-1297.12	-33.70	1683.17	-1289.71	106.95	1708.21	2036.77	1511.26	65.30	0.00	0.00	0.00	1440.20
1.53000	-1464.14	153.44	41.59	-1506.27	139.41	43.46	-1676.30	113.61	177.97	-1604.10	179.71	161.97	-865.37	16.32	94.50	-915.14	22.46	89.69	151.04	-26.51	84.55	-1074.70	-38.16	87.41	-1178.13	89.24	1227.37	0.00	0.00	0.00	-1138.06	102.41	1691.22	-1145.23	-36.30	1668.11	-1286.18	-36.14	1682.42	-1279.04	105.18	1707.53	2038.43	1510.80	71.10	0.00	0.00	0.00	1440.34
1.54000	-1461.34	153.58	41.90	-1504.39	140.11	42.49	-1676.30	113.61	177.97	-1604.10	179.71	161.97	-860.36	15.55	87.36	-910.89	22.11	84.59	151.04	-26.51	84.55	-1072.29	-37.62	87.09	-1166.46	87.33	1227.13	0.00	0.00	0.00	-1127.03	100.81	1691.05	-1133.21	-38.62	1667.76	-1275.23	-38.31	1681.93	-1268.69	101.95	1707.31	2038.12	1510.99	70.89	0.00	0.00	0.00	1439.84
1.55000	-1460.70	154.22	41.50	-1501.43	140.78	41.80	-1676.30	113.61	177.97	-1604.10	179.71	161.97	-857.93	16.30	81.39	-910.46	22.01	78.53	151.04	-26.51	84.55	-1070.25	-37.16	86.58	-1155.19	85.13	1227.28	0.00	0.00	0.00	-1118.13	99.01	1691.27	-1123.28	-40.45	1667.73	-1264.00	-40.54	1681.82	-1257.57	100.30	1707.30	2039.08	1512.65	70.33	0.00	0.00	0.00	1439.17
1.56000	-1460.96	154.40	40.97	-1499.24	142.30	40.89	-1676.30	113.61	177.97	-1604.10	179.71	161.97	-856.25	17.33	75.82	-908.55	22.67	75.00	151.04	-26.51	84.55	-1068.23	-37.07	86.23	-1143.51	83.48	1227.68	0.00	0.00	0.00	-1106.15	96.86	1691.66	-1110.66	-42.08	1667.88	-1252.84	-42.69	1682.05	-1246.77	98.11	1707.71	2036.23	1516.82	51.23	0.00	0.00	0.00	1439.18
1.57000	-1462.44	155.22	39.25	-1496.34	142.79	40.59	-1676.30	113.61	177.97	-1604.10	179.71	161.97	-856.65	17.50	71.67	-906.33	23.57	72.13	151.04	-26.51	84.55	-1066.71	-36.51	85.96	-1130.86	81.96	1228.41	0.00	0.00	0.00	-1095.16	95.08	1692.23	-1099.85	-44.45	1668.18	-1241.83	-44.69	1682.47	-1235.93	96.18	1708.26	2037.76	1512.73	64.68	0.00	0.00	0.00	1439.92
1.58000	-1458.94	155.97	39.04	-1492.32	143.66	41.04	-1676.30	113.61	177.97	-1604.10	179.71	161.97	-856.49	18.32	68.85	-904.31	23.17	69.70	151.04	-26.51	84.55	-1065.67	-36.04	85.96	-1119.25	80.61	1229.57	0.00	0.00	0.00	-1085.81	93.21	1693.03	-1089.62	-45.85	1668.84	-1230.65	-47.24	1683.08	-1225.21	94.17	1709.15	2038.36	1511.26	70.72	0.00	0.00	0.00	1439.36
1.59000	-1458.47	157.44	37.95	-1484.84	144.42	42.26	-1676.28	113.61	177.98	-1604.09	179.71	161.98	-855.98	18.81	65.48	-904.83	23.41	66.06	151.04	-26.51	84.55	-1064.86	-35.36	85.80	-1108.27	78.79	1230.91	0.00	0.00	0.00	-1075.06	91.31	1694.05	-1077.93	-47.79	1669.78	-1219.60	-49.52	1683.90	-1214.24	92.54	1710.03	2037.90	1510.90	70.78	0.00	0.00	0.00	1439.74
1.60000	-1458.05	158.53	36.39	-1481.35	145.41	43.35	-1662.48	116.09	192.81	-1590.64	183.75	171.94	-854.48	19.75	63.97	-905.04	24.30	65.32	151.04	-26.51	84.55	-1064.05	-35.18	85.84	-1097.64	77.11	1232.51	0.00	0.00	0.00	-1063.28	89.60	1695.28	-1068.39	-49.20	1670.91	-1208.73	-51.09	1685.04	-1203.71	90.01	1711.31	2038.50	1510.89	70.85	0.00	0.00	0.00	1439.45
1.61000	-1454.28	159.48	35.14	-1475.77	146.36	45.82	-1647.00	119.32	207.65	-1576.71	186.04	181.85	-852.98	20.36	62.76	-904.52	24.22	63.47	151.04	-26.51	84.55	-1063.62	-34.78	85.91	-1086.46	75.46	1234.23	0.00	0.00	0.00	-1052.47	87.90	1696.64	-1057.10	-51.01	1672.16	-1197.86	-52.79	1686.26	-1193.97	86.45	1712.88	2038.23	1511.10	70.83	0.00	0.00	0.00	1439.35
1.62000	-1449.79	160.65	33.15	-1468.37	147.73	49.96	-1629.62	122.12	222.72	-1561.45	188.67	191.80	-851.06	20.90	62.16	-903.27	24.47	62.88	151.04	-26.51	84.55	-1063.19	-34.80	86.05	-1074.79	74.26	1235.79	0.00	0.00	0.00	-1042.55	85.96	1698.22	-1047.06	-52.67	1673.59	-1187.15	-54.60	1687.57	-1183.04	85.03	1714.20	2038.10	1511.54	70.52	0.00	0.00	0.00	1439.63
1.63000	-1442.28	161.96	30.78	-1459.89	148.90	54.40	-1610.22	124.95	237.81	-1545.26	190.22	201.57	-850.70	21.25	61.38	-903.72	24.71	63.14	151.04	-26.51	84.55	-1062.92	-34.53	86.06	-1063.39	72.86	1237.47	0.00	0.00	0.00	-1032.40	84.65	1699.76	-1035.88	-54.36	1675.17	-1176.34	-56.66	1688.92	-1172.13	84.34	1715.49	2037.18	1510.11	70.99	0.00	0.00	0.00	1439.62
1.64000	-1435.40	163.78	28.44	-1449.62	149.70	59.34	-1586.87	127.06	251.58	-1527.81	191.44	210.83	-852.01	21.29	60.09	-902.78	24.55	62.05	151.04	-26.51	84.55	-1062.56	-34.62	86.22	-1053.20	71.47	1238.98	0.00	0.00	0.00	-1020.57	83.30	1701.33	-1024.27	-55.69	1676.64	-1166.02	-57.88	1690.39	-1162.16	81.98	1717.12	2037.51	1510.86	70.66	0.00	0.00	0.00	1439.71
1.65000	-1426.95	166.00	25.83	-1439.54	151.17	63.92	-1564.32	127.62	263.84	-1509.16	193.10	219.52	-852.12	21.49	59.46	-903.70	25.34	62.29	151.04	-26.51	84.55	-1062.18	-34.67	86.33	-1043.62	70.11	1240.39	0.00	0.00	0.00	-1010.50	81.49	1703.07	-1014.40	-56.73	1678.22	-1155.44	-59.45	1691.74	-1151.69	80.56	1718.49	2038.33	1511.57	70.48	0.00	0.00	0.00	1439.31
1.66000	-1414.92	168.37	28.15	-1423.43	152.41	69.67	-1544.37	127.95	272.61	-1491.15	193.48	226.86	-849.12	21.81	59.64	-903.57	25.06	61.00	151.04	-26.51	84.55	-1061.98	-34.31	86.32	-1033.52	69.18	1241.72	0.00	0.00	0.00	-1002.35	80.16	1704.67	-1002.53	-57.97	1679.73	-1144.62	-61.13	1693.09	-1141.54	78.74	1720.05	2038.88	1512.37	70.13	0.00	0.00	0.00	1438.76
1.67000	-1395.64	171.48	36.22	-1404.54	155.67	76.32	-1524.82	127.22	279.85	-1472.86	193.88	234.04	-850.93	21.75	58.37	-902.48	24.86	62.08	151.04	-26.51	84.55	-1061.69	-34.24	86.42	-1023.19	68.21	1242.91	0.00	0.00	0.00	-990.08	78.69	1706.28	-991.66	-59.02	1681.23	-1134.00	-62.49	1694.53	-1130.97	77.73	1721.43	2037.89	1510.63	70.92	0.00	0.00	0.00	1439.58
1.68000	-1373.08	174.53	45.26	-1385.36	159.02	83.20	-1506.80	125.88	284.64	-1454.05	194.47	240.58	-848.35	22.05	58.61	-902.77	25.08	61.68	151.04	-26.51	84.55	-1061.46	-34.09	86.52	-1013.84	67.66	1244.07	0.00	0.00	0.00	-980.10	77.60	1707.93	-981.46	-60.28	1682.62	-1123.38	-64.07	1695.87	-1120.59	76.65	1722.91	2037.59	1509.94	71.08	0.00	0.00	0.00	1439.53
1.69000	-1348.68	177.45	52.95	-1364.54	162.16	88.96	-1488.58	125.85	287.47	-1434.66	194.33	245.57	-848.17	21.97	58.07	-902.46	24.95	61.54	151.04	-26.51	84.55	-1061.22	-33.90	86.57	-1004.82	63.87	1243.09	0.00	0.00	0.00	-969.32	76.66	1709.41	-970.41	-61.19	1684.08	-1112.81	-65.52	1697.22	-1110.70	75.19	1724.60	2034.54	1514.14	52.17	0.00	0.00	0.00	1439.48
1.70000	-1322.89	180.66	58.96	-1342.38	164.46	93.55	-1469.30	126.07	290.31	-1413.64	195.18	249.70	-849.57	22.12	57.29	-903.10	25.03	61.23	151.04	-26.51	84.55	-1060.78	-34.29	86.92	-996.03	62.81	1244.12	0.00	0.00	0.00	-959.66	75.40	1711.11	-961.48	-61.94	1685.60	-1102.34	-66.59	1698.66	-1100.45	73.70	1726.26	2031.94	1513.36	46.82	0.00	0.00	0.00	1440.34
1.71000	-1298.95	183.00	63.64	-1320.05	166.79	96.92	-1448.90	125.80	291.11	-1392.09	195.69	252.42	-848.01	22.28	57.24	-901.81	25.42	61.09	151.04	-26.51	84.55	-1060.40	-34.45	87.17	-985.59	62.42	1245.62	0.00	0.00	0.00	-948.72	74.52	1712.60	-951.32	-63.10	1686.98	-1091.68	-67.89	1700.11	-1090.03	72.88	1727.82	2031.67	1512.72	46.81	0.00	0.00	0.00	1439.74
1.72000	-1273.68	184.74	66.73	-1296.88	168.67	98.86	-1428.09	125.87	290.42	-1370.31	195.95	253.64	-849.98	22.17	56.30	-901.53	24.82	60.85	151.04	-26.51	84.55	-1060.38	-33.88	87.14	-976.56	62.23	1247.15	0.00	0.00	0.00	-939.27	73.59	1714.35	-938.55	-63.97	1688.19	-1081.17	-69.03	1701.54	-1079.97	71.24	1729.55	2031.90	1513.15	46.77	0.00	0.00	0.00	1439.57
1.73000	-1251.09	186.83	68.07	-1272.71	170.64	99.91	-1406.67	126.17	288.56	-1348.11	196.48	253.60	-848.01	22.48	56.53	-901.88	25.09	60.70	151.04	-26.51	84.55	-1060.02	-33.80	87.38	-966.53	62.06	1248.88	0.00	0.00	0.00	-929.28	73.15	1715.70	-927.70	-64.67	1689.40	-1070.82	-70.01	1702.98	-1069.53	70.29	1731.16	2031.84	1512.95	46.90	0.00	0.00	0.00	1439.82
1.74000	-1226.90	188.59	68.51	-1247.39	172.64	100.03	-1385.23	126.92	285.25	-1325.68	197.01	252.28	-850.71	22.51	55.34	-902.68	25.51	60.20	151.04	-26.51	84.55	-1059.77	-33.61	87.47	-954.98	61.71	1250.65	0.00	0.00	0.00	-918.48	72.12	1717.14	-919.63	-65.37	1690.77	-1060.57	-71.06	1704.28	-1059.50	69.45	1732.71	2036.89	1511.78	65.04	0.00	0.00	0.00	1439.30
1.75000	-1200.37	190.35	68.31	-1223.45	173.02	98.77	-1363.20	127.42	281.00	-1302.81	197.62	249.55	-851.52	22.84	54.80	-902.17	25.13	60.08	151.04	-26.51	84.55	-1059.60	-33.19	87.61	-944.61	61.28	1252.31	0.00	0.00	0.00	-908.92	71.36	1718.38	-908.95	-65.67	1691.93	-1050.34	-72.10	1705.50	-1049.35	69.14	1734.07	2038.78	1510.45	71.23	0.00	0.00	0.00	1439.60
1.76000	-1173.84	192.51	64.58	-1198.04	173.26	97.29	-1340.33	127.88	275.52	-1279.61	197.73	245.42	-848.55	22.94	55.31	-901.27	25.91	58.88	151.04	-26.51	84.55	-1059.34	-33.13	87.81	-935.74	60.88	1253.90	0.00	0.00	0.00	-899.63	71.06	1719.60	-899.28	-66.70	1692.92	-1040.11	-72.76	1706.71	-1039.12	69.12	1735.38	2034.26	1513.24	52.47	0.00	0.00	0.00	1438.91
1.77000	-1144.86	193.85	63.71	-1173.21	172.02	91.49	-1318.05	129.62	268.32	-1255.90	198.58	240.52	-848.74	22.92	54.87	-902.11	25.96	58.36	151.04	-26.51	84.55	-1058.78	-33.73	88.43	-925.98	60.18	1255.45	0.00	0.00	0.00	-888.18	70.61	1720.64	-888.90	-66.91	1693.99	-1030.02	-73.21	1707.93	-1029.72	67.39	1736.68	2037.13	1511.81	64.87	0.00	0.00	0.00	1438.95
1.78000	-1114.96	194.25	61.95	-1144.56	172.42	89.31	-1294.78	130.93	260.23	-1231.94	198.49	234.23	-848.66	22.95	54.53	-902.31	25.53	59.07	151.04	-26.51	84.55	-1058.64	-33.25	88.51	-916.50	59.59	1256.72	0.00	0.00	0.00	-878.91	70.29	1721.48	-878.92	-67.09	1694.84	-1019.80	-74.13	1709.00	-1019.44	67.90	1737.66	2037.98	1510.56	70.77	0.00	0.00	0.00	1439.22
1.79000	-1081.86	194.45	60.89	-1118.19	172.67	82.69	-1271.47	132.20	251.21	-1206.77	199.52	227.58	-848.90	22.92	54.25	-900.66	25.68	59.56	151.04	-26.51	84.55	-1058.25	-33.55	88.91	-907.67	58.80	1257.88	0.00	0.00	0.00	-870.52	70.15	1722.36	-870.32	-67.10	1695.80	-1009.79	-74.61	1710.01	-1009.41	67.79	1738.72	2038.27	1510.72	70.99	0.00	0.00	0.00	1439.84
1.80000	-1046.58	191.57	62.05	-1087.04	172.17	80.28	-1247.51	134.41	240.56	-1181.42	200.19	220.24	-847.32	22.82	54.33	-901.45	25.78	59.22	151.04	-26.51	84.55	-1058.06	-33.10	88.98	-897.26	58.30	1258.92	0.00	0.00	0.00	-859.63	70.16	1722.97	-858.65	-67.19	1696.62	-999.92	-74.93	1711.02	-999.87	67.23	1739.52	2037.33	1509.79	71.09	0.00	0.00	0.00	1439.95
1.81000	-1013.25	191.00	60.55	-1044.97	172.49	85.11	-1222.53	134.82	229.94	-1154.93	201.04	212.46	-847.59	22.79	53.88	-900.42	25.49	59.50	151.04	-26.51	84.55	-1057.53	-33.60	89.53	-888.15	57.27	1259.71	0.00	0.00	0.00	-849.87	70.12	1723.57	-849.47	-67.45	1697.23	-989.95	-75.52	1711.83	-990.47	66.70	1740.30	2037.38	1510.45	70.75	0.00	0.00	0.00	1439.72
1.82000	-979.88	190.21	59.12	-1014.08	171.96	81.71	-1196.94	135.52	218.39	-1128.51	201.66	204.12	-846.35	22.47	53.67	-900.33	25.56	59.50	151.04	-26.51	84.55	-1057.13	-33.57	89.83	-878.66	56.56	1260.32	0.00	0.00	0.00	-841.45	69.88	1724.07	-839.66	-67.34	1697.73	-980.34	-75.41	1712.59	-980.87	66.63	1740.83	2033.51	1512.73	52.45	0.00	0.00	0.00	1439.57
1.83000	-946.05	190.14	57.79	-982.24	170.52	77.84	-1171.51	137.58	205.21	-1101.26	202.24	195.43	-844.99	22.95	53.84	-899.53	25.46	59.86	151.04	-26.51	84.55	-1056.76	-33.35	90.11	-868.91	56.12	1260.75	0.00	0.00	0.00	-832.21	69.96	1724.32	-831.52	-67.74	1698.18	-970.65	-75.41	1713.22	-971.31	66.58	1741.30	2036.66	1511.52	64.99	0.00	0.00	0.00	1439.37
1.84000	-912.70	189.29	56.63	-947.68	173.07	76.60	-1141.70	138.73	190.82	-1073.74	202.58	186.53	-843.95	22.37	53.60	-899.93	26.52	58.13	151.04	-26.51	84.55	-1056.47	-33.05	90.36	-859.82	55.57	1260.95	0.00	0.00	0.00	-821.89	70.18	1724.40	-821.42	-67.32	1698.56	-961.07	-75.28	1713.67	-961.52	67.07	1741.51	2033.01	1511.77	52.89	0.00	0.00	0.00	1440.13
1.85000	-878.82	189.22	55.65	-915.25	173.07	73.92	-1117.50	138.93	179.20	-1045.42	203.41	177.64	-847.20	23.45	53.02	-898.60	27.20	58.32	151.04	-26.51	84.55	-1056.19	-32.88	90.68	-851.63	55.07	1260.92	0.00	0.00	0.00	-811.59	70.58	1724.43	-810.46	-67.22	1698.58	-951.48	-75.49	1713.97	-952.06	66.46	1741.73	2036.89	1511.58	65.00	0.00	0.00	0.00	1438.97
1.86000	-844.94	189.43	55.11	-880.68	173.18	71.77	-1095.22	138.60	168.90	-1016.62	203.81	168.54	-846.38	23.36	52.95	-899.62	27.11	57.73	151.04	-26.51	84.55	-1055.83	-32.59	90.97	-842.19	54.83	1260.71	0.00	0.00	0.00	-801.86	70.49	1724.22	-801.30	-67.17	1698.65	-942.02	-75.30	1714.09	-942.35	66.67	1741.69	2038.38	1511.47	70.57	0.00	0.00	0.00	1438.60
1.87000	-807.55	189.46	55.67	-846.93	173.20	69.68	-1071.15	138.18	158.42	-987.71	203.66	159.43	-843.50	23.58	53.13	-898.98	27.23	57.53	151.04	-26.51	84.55	-1055.40	-32.83	91.50	-833.48	54.36	1260.39	0.00	0.00	0.00	-792.50	70.96	1723.97	-792.18	-67.06	1698.66	-932.59	-74.85	1714.09	-932.70	67.22	1741.53	2038.90	1511.94	70.42	0.00	0.00	0.00	1439.89
1.88000	-771.51	188.56	56.25	-814.28	172.62	67.91	-1041.58	138.09	146.29	-958.28	203.21	150.29	-849.02	23.12	51.39	-903.89	29.87	55.43	151.04	-26.51	84.55	-1054.92	-32.63	91.83	-825.54	54.28	1259.91	0.00	0.00	0.00	-781.82	71.52	1723.45	-781.52	-66.68	1698.21	-922.89	-74.91	1713.85	-923.02	68.06	1741.22	2033.16	1512.17	52.82	0.00	0.00	0.00	1439.60
1.89000	-737.72	187.09	57.04	-778.39	171.60	67.05	-1002.84	138.76	131.04	-928.65	202.79	141.44	-845.94	22.95	51.33	-904.59	29.35	54.53	151.04	-26.51	84.55	-1054.59	-32.27	92.13	-817.11	54.13	1259.28	0.00	0.00	0.00	-773.32	71.53	1723.03	-773.49	-66.52	1697.88	-913.21	-74.80	1713.51	-913.31	68.53	1740.73	2036.96	1511.98	64.93	0.00	0.00	0.00	1439.08
1.90000	-700.31	185.42	59.31	-745.05	170.24	66.35	-967.46	139.85	116.38	-897.60	203.48	133.46	-846.46	27.54	52.09	-905.50	28.77	53.22	151.04	-26.51	84.55	-1054.12	-32.00	92.44	-808.40	54.03	1258.58	0.00	0.00	0.00	-765.70	71.62	1722.74	-763.73	-66.20	1697.61	-903.59	-74.50	1713.12	-904.34	67.53	1740.33	2038.34	1511.57	70.55	0.00	0.00	0.00	1439.39
1.91000	-666.64	183.65	61.04	-710.31	168.56	66.73	-936.44	141.12	104.61	-866.99	203.64	125.77	-845.16	26.30	51.43	-900.92	28.32	53.44	151.04	-26.51	84.55	-1053.69	-32.07	92.87	-799.55	54.04	1257.77	0.00	0.00	0.00	-754.76	72.16	1722.03	-754.51	-65.88	1697.03	-893.98	-74.01	1712.63	-894.67	68.15	1739.71	2037.99	1511.22	70.63	0.00	0.00	0.00	1439.00
1.92000	-633.18	181.11	63.90	-676.63	166.61	67.77	-904.02	140.68	94.32	-835.35	204.43	118.82	-847.83	24.79	48.64	-908.29	27.16	50.98	151.04	-26.51	84.55	-1053.43	-31.63	93.17	-790.41	53.79	1256.97	0.00	0.00	0.00	-745.18	72.50	1721.10	-742.83	-65.31	1696.17	-884.38	-73.71	1712.00	-884.66	69.57	1738.88	2038.79	1511.70	70.56	0.00	0.00	0.00	1438.12
1.93000	-598.58	178.48	67.94	-643.44	164.42	69.40	-871.24	140.97	84.40	-804.01	204.94	112.55	-846.45	22.25	48.16	-906.80	26.05	51.03	151.04	-26.51	84.55	-1053.13	-31.31	93.53	-781.19	53.68	1256.05	0.00	0.00	0.00	-734.92	72.95	1720.22	-734.56	-64.97	1695.47	-874.64	-73.38	1711.22	-875.21	69.50	1738.10	2034.22	1513.29	52.44	0.00	0.00	0.00	1439.27
1.94000	-566.78	175.88	72.68	-609.59	162.08	72.25	-838.77	141.52	75.42	-772.32	204.61	107.02	-843.58	22.25	48.31	-899.39	25.74	55.08	151.04	-26.51	84.55	-1052.66	-31.42	94.09	-771.77	53.67	1255.07	0.00	0.00	0.00	-726.01	73.47	1719.15	-723.10	-64.34	1694.54	-864.98	-72.71	1710.49	-865.52	70.11	1737.11	2037.21	1512.09	64.92	0.00	0.00	0.00	1439.21
1.95000	-533.97	172.71	78.35	-576.87	159.56	75.97	-806.74	142.23	67.49	-740.97	204.19	102.53	-855.68	20.40	44.52	-897.84	26.03	55.54	151.04	-26.51	84.55	-1052.31	-30.90	94.44	-763.98	53.29	1254.00	0.00	0.00	0.00	-715.96	74.41	1717.90	-714.82	-64.17	1693.58	-855.39	-71.98	1709.61	-855.97	70.26	1736.10	2033.24	1512.31	52.63	0.00	0.00	0.00	1439.04
1.96000	-501.76	168.68	85.50	-544.85	156.64	81.05	-774.87	143.44	60.49	-709.54	203.85	99.39	-846.40	21.68	47.46	-897.33	25.85	55.28	151.04	-26.51	84.55	-1051.83	-30.76	94.92	-753.44	52.94	1252.86	0.00	0.00	0.00	-705.26	75.16	1716.63	-703.71	-63.42	1692.41	-845.87	-71.11	1708.67	-846.09	71.25	1734.99	2037.46	1511.64	65.02	0.00	0.00	0.00	1440.34
1.97000	-470.91	165.18	93.65	-513.38	153.80	87.24	-743.08	143.13	55.55	-679.05	202.74	97.25	-843.35	22.28	48.11	-898.08	23.89	57.24	151.04	-26.51	84.55	-1051.47	-30.27	95.34	-743.66	53.32	1251.69	0.00	0.00	0.00	-696.54	75.63	1715.53	-694.41	-62.97	1691.41	-836.30	-70.26	1707.61	-836.34	71.88	1733.82	2033.94	1512.89	52.53	0.00	0.00	0.00	1439.76
1.98000	-441.46	161.79	102.93	-483.61	150.81	94.72	-711.72	141.96	52.32	-648.95	201.42	96.34	-843.10	22.03	47.72	-897.57	23.72	57.16	151.04	-26.51	84.55	-1050.98	-30.11	95.91	-733.93	53.34	1250.33	0.00	0.00	0.00	-686.15	76.28	1714.28	-684.98	-62.47	1690.24	-826.66	-69.22	1706.51	-826.32	73.14	1732.48	2037.31	1512.69	64.55	0.00	0.00	0.00	1439.49
1.99000	-413.37	159.73	112.49	-454.40	148.32	103.31	-681.29	140.71	50.08	-620.05	200.02	96.62	-845.09	21.64	46.59	-896.85	25.09	54.82	151.04	-26.51	84.55	-1050.35	-30.35	96.67	-724.48	53.16	1248.91	0.00	0.00	0.00	-676.38	77.29	1712.97	-675.07	-61.55	1688.96	-816.85	-68.33	1705.33	-816.34	73.87	1731.18	2038.83	1511.59	70.62	0.00	0.00	0.00	1439.07
2.00000	-386.31	157.77	122.85	-424.13	145.94	113.27	-651.67	137.87	49.29	-592.51	198.07	97.78	-844.61	21.21	46.12	-896.32	25.61	54.68	151.04	-26.51	84.55	-1049.75	-30.24	97.34	-714.27	53.76	1247.47	0.00	0.00	0.00	-666.18	78.03	1711.59	-666.26	-60.62	1687.88	-807.16	-67.30	1704.07	-806.34	75.06	1729.76	2037.85	1510.13	71.14	0.00	0.00	0.00	1439.37
2.01000	-361.56	156.59	133.21	-402.42	144.02	121.81	-623.12	133.90	49.28	-567.11	195.06	99.42	-844.78	21.08	45.81	-896.09	25.49	54.48	151.04	-26.51	84.55	-1049.08	-30.28	98.11	-705.13	53.99	1246.01	0.00	0.00	0.00	-656.44	79.04	1710.22	-654.88	-59.79	1686.55	-797.34	-66.37	1702.78	-796.61	75.55	1728.38	2033.20	1511.59	53.21	0.00	0.00	0.00	1439.12
2.02000	-339.20	156.69	143.48	-379.15	143.03	130.80	-596.92	128.81	49.70	-543.72	190.95	101.01	-844.39	21.78	45.43	-896.16	24.41	55.69	151.04	-26.51	84.55	-1048.41	-30.37	99.02	-694.56	54.32	1244.47	0.00	0.00	0.00	-645.87	80.50	1708.74	-646.58	-59.16	1685.43	-787.62	-65.02	1701.49	-786.80	76.47	1726.93	2037.01	1511.49	65.10	0.00	0.00	0.00	1439.70
2.03000	-319.71	156.99	153.77	-358.58	142.98	139.51	-572.44	121.98	50.15	-522.64	186.11	101.82	-845.10	21.50	44.77	-896.80	23.58	55.48	151.04	-26.51	84.55	-1047.47	-30.90	100.14	-685.23	54.98	1242.92	0.00	0.00	0.00	-636.21	81.47	1707.29	-636.80	-58.28	1684.16	-777.75	-64.17	1700.07	-776.87	77.71	1725.43	2034.34	1513.64	52.29	0.00	0.00	0.00	1439.31
2.04000	-303.44	158.84	162.83	-341.32	144.14	147.14	-550.67	113.88	50.15	-504.34	181.67	101.74	-842.94	21.71	44.95	-895.71	23.29	55.22	151.04	-26.51	84.55	-1046.82	-30.51	100.90	-674.77	55.63	1241.35	0.00	0.00	0.00	-626.27	82.51	1705.90	-626.74	-57.41	1682.88	-768.00	-62.83	1698.70	-766.83	79.16	1723.90	2032.07	1513.10	46.71	0.00	0.00	0.00	1438.88
2.05000	-290.74	161.36	169.10	-327.52	145.59	152.50	-532.55	106.91	49.17	-489.39	176.66	100.34	-844.64	21.34	44.01	-894.05	23.95	55.36	151.04	-26.51	84.55	-1045.86	-30.79	102.06	-664.09	56.23	1239.83	0.00	0.00	0.00	-616.51	83.57	1704.54	-617.09	-56.03	1681.66	-758.19	-61.49	1697.32	-756.87	80.39	1722.47	2030.99	1511.59	47.31	0.00	0.00	0.00	1438.86
2.06000	-280.15	162.57	171.75	-316.14	145.84	154.58	-518.15	101.24	47.81	-477.29	172.24	98.59	-842.67	21.76	44.18	-894.90	23.41	54.92	151.04	-26.51	84.55	-1044.86	-31.03	103.26	-654.67	56.59	1238.24	0.00	0.00	0.00	-607.57	84.86	1703.21	-605.61	-54.95	1680.21	-748.35	-60.12	1695.92	-746.97	81.60	1721.07	2036.67	1511.34	65.10	0.00	0.00	0.00	1438.49
2.07000	-270.29	162.54	169.68	-306.07	144.80	152.99	-507.12	95.65	46.51	-467.48	167.82	96.76	-842.34	21.71	43.93	-893.53	23.00	54.81	151.04	-26.51	84.55	-1043.63	-31.63	104.67	-643.56	57.59	1236.69	0.00	0.00	0.00	-596.57	86.45	1701.86	-595.02	-53.76	1678.90	-738.51	-58.69	1694.54	-736.76	83.29	1719.50	2037.92	1510.79	70.74	0.00	0.00	0.00	1439.69
2.08000	-261.10	161.08	164.21	-296.91	142.47	148.16	-499.49	90.65	46.03	-459.81	163.60	95.14	-841.81	21.70	43.56	-893.88	22.41	54.65	151.04	-26.51	84.55	-1042.47	-31.93	106.11	-633.31	58.23	1235.10	0.00	0.00	0.00	-586.85	87.79	1700.73	-586.90	-52.42	1677.85	-728.59	-56.98	1693.19	-726.70	84.87	1718.06	2033.87	1512.92	52.55	0.00	0.00	0.00	1439.88
2.09000	-252.16	157.25	154.70	-288.84	137.14	141.09	-495.37	86.44	46.62	-454.70	159.23	94.74	-841.85	21.75	43.17	-891.29	22.63	54.85	151.04	-26.51	84.55	-1041.09	-32.04	107.67	-622.32	58.91	1233.52	0.00	0.00	0.00	-576.48	89.20	1699.48	-578.62	-51.02	1676.83	-718.60	-55.52	1691.78	-716.52	86.72	1716.63	2031.89	1512.92	46.91	0.00	0.00	0.00	1439.78
2.10000	-243.97	152.76	144.19	-281.89	132.22	132.69	-492.01	82.58	46.55	-450.74	155.00	93.56	-840.98	21.97	42.96	-891.90	22.46	54.29	151.04	-26.51	84.55	-1039.65	-32.07	109.37	-612.63	59.75	1232.06	0.00	0.00	0.00	-565.76	90.73	1698.31	-566.23	-49.55	1675.46	-708.48	-53.78	1690.43	-706.39	88.25	1715.25	2036.66	1512.01	64.70	0.00	0.00	0.00	1439.88
2.11000	-237.45	147.14	134.93	-275.64	126.22	125.18	-489.09	80.60	46.27	-446.42	151.44	92.07	-840.35	21.89	42.71	-891.31	22.15	53.77	151.04	-26.51	84.55	-1037.94	-32.47	111.53	-601.82	61.19	1230.73	0.00	0.00	0.00	-556.17	92.73	1697.12	-556.24	-47.69	1674.43	-698.33	-52.07	1689.10	-696.26	89.85	1713.92	2034.62	1514.38	51.79	0.00	0.00	0.00	1440.12
2.12000	-231.21	140.77	126.35	-266.85	120.64	118.78	-486.42	79.20	46.80	-441.10	149.12	91.12	-840.73	21.61	42.05	-890.16	22.03	53.61	151.04	-26.51	84.55	-1036.07	-32.56	113.64	-591.67	62.35	1229.54	0.00	0.00	0.00	-545.24	94.37	1695.96	-547.67	-46.30	1673.43	-688.21	-49.95	1688.01	-685.89	91.84	1712.74	2036.76	1512.24	64.58	0.00	0.00	0.00	1440.65
2.13000	-224.91	134.62	117.80	-261.17	114.89	112.06	-483.76	79.00	47.58	-435.50	148.41	90.32	-841.59	22.28	41.57	-888.79	21.87	53.50	151.04	-26.51	84.55	-1033.89	-32.77	116.15	-581.10	63.41	1228.53	0.00	0.00	0.00	-534.94	96.21	1695.15	-536.60	-44.40	1672.65	-677.86	-48.22	1687.06	-675.40	93.62	1711.77	2034.03	1513.88	52.22	0.00	0.00	0.00	1442.52
2.14000	-219.01	129.72	108.76	-258.19	110.67	103.79	-481.71	79.18	48.50	-430.78	147.63	89.24	-840.50	22.06	41.30	-888.58	21.50	52.98	151.04	-26.51	84.55	-1031.09	-33.86	119.29	-570.05	64.87	1227.87	0.00	0.00	0.00	-525.29	98.04	1694.62	-525.96	-42.39	1672.11	-667.50	-46.29	1686.45	-664.73	95.96	1711.05	2033.54	1515.53	46.24	0.00	0.00	0.00	1441.79
2.15000	-214.36	127.48	100.27	-253.91	108.67	97.10	-479.81	79.33	49.37	-427.10	147.45	88.33	-839.87	21.79	40.91	-885.95	20.80	52.83	151.04	-26.51	84.55	-1028.02	-34.71	122.69	-559.80	66.21	1227.39	0.00	0.00	0.00	-514.74	99.89	1694.14	-516.46	-40.63	1671.76	-657.18	-44.19	1685.97	-654.05	98.04	1710.59	2036.96	1512.63	64.66	0.00	0.00	0.00	1440.43
2.16000	-211.42	128.21	93.21	-250.15	108.99	91.61	-478.11	79.02	50.31	-424.40	147.34	87.84	-837.60	21.91	40.99	-884.78	20.54	52.25	151.04	-26.51	84.55	-1024.63	-35.43	126.25	-547.62	67.32	1227.29	0.00	0.00	0.00	-504.10	101.55	1693.92	-505.36	-38.96	1671.42	-646.86	-41.85	1685.69	-643.40	100.14	1710.23	2038.16	1511.43	70.51	0.00	0.00	0.00	1440.04
2.17000	-209.34	129.17	87.48	-248.65	109.76	86.64	-476.97	79.20	50.93	-422.14	147.21	87.40	-839.17	21.81	40.26	-883.56	19.95	51.63	151.04	-26.51	84.55	-1020.53	-36.53	130.33	-536.94	68.27	1227.44	0.00	0.00	0.00	-492.56	103.75	1693.61	-493.68	-36.78	1671.26	-636.53	-39.85	1685.59	-632.64	102.52	1710.06	2034.03	1513.68	52.39	0.00	0.00	0.00	1440.64
2.18000	-207.14	128.93	82.10	-246.52	109.62	82.21	-476.02	79.54	51.43	-419.78	147.08	87.01	-837.76	21.58	40.10	-881.23	19.64	50.86	151.04	-26.51	84.55	-1015.84	-37.78	134.69	-524.80	69.32	1227.77	0.00	0.00	0.00	-480.52	105.89	1693.64	-485.43	-34.84	1671.54	-626.15	-37.60	1685.84	-621.96	104.73	1710.23	2031.91	1512.88	46.94	0.00	0.00	0.00	1440.40
2.19000	-204.96	127.85	77.02	-245.83	108.42	77.70	-475.09	79.16	52.32	-417.69	146.79	86.78	-837.54	21.16	39.61	-880.69	18.76	49.81	151.04	-26.51	84.55	-1010.36	-39.67	139.78	-513.23	70.46	1228.58	0.00	0.00	0.00	-470.23	107.64	1693.96	-474.65	-32.97	1671.90	-615.82	-35.18	1686.34	-611.35	106.88	1710.64	2032.64	1514.31	46.50	0.00	0.00	0.00	1440.72
2.20000	-203.68	126.72	74.11	-242.82	107.84	75.23	-474.60	79.52	52.45	-416.01	146.76	86.90	-835.69	21.06	39.51	-877.88	18.11	49.38	151.04	-26.51	84.55	-1004.00	-41.24	145.21	-502.40	71.17	1229.73	0.00	0.00	0.00	-461.51	109.81	1694.58	-463.99	-30.88	1672.55	-605.40	-32.79	1687.12	-600.72	109.05	1711.34	2031.82	1512.96	46.97	0.00	0.00	0.00	1439.83
2.21000	-202.64	126.10	71.93	-243.33	107.87	72.58	-474.10	79.30	52.74	-414.80	146.25	86.87	-834.93	20.98	38.94	-875.17	17.48	49.02	151.04	-26.51	84.55	-996.83	-42.73	151.18	-490.96	71.79	1230.95	0.00	0.00	0.00	-449.42	111.77	1695.19	-453.60	-29.09	1673.36	-594.93	-30.49	1688.18	-590.11	111.43	1712.22	2037.46	1512.07	64.81	0.00	0.00	0.00	1439.69
2.22000	-196.22	125.70	70.43	-242.82	107.81	70.00	-473.67	78.68	53.21	-413.66	145.36	86.65	-833.76	20.54	38.39	-870.30	16.91	49.42	151.04	-26.51	84.55	-988.48	-44.55	157.79	-479.05	72.80	1232.49	0.00	0.00	0.00	-440.02	113.67	1696.14	-444.14	-26.96	1674.50	-584.47	-28.47	1689.41	-579.51	114.04	1713.22	2034.64	1514.58	51.88	0.00	0.00	0.00	1439.72
2.23000	-196.32	124.44	67.85	-241.87	107.21	68.32	-473.34	79.25	52.98	-412.63	144.95	86.78	-832.37	20.16	37.87	-867.24	16.11	49.85	151.04	-26.51	84.55	-978.79	-46.76	165.03	-467.92	73.89	1234.23	0.00	0.00	0.00	-429.08	115.53	1697.16	-434.27	-24.88	1675.91	-574.21	-26.41	1690.90	-568.86	116.44	1714.46	2037.80	1512.84	64.53	0.00	0.00	0.00	1440.48
2.24000	-196.15	124.05	66.14	-241.96	107.09	66.78	-472.99	78.92	53.18	-411.88	144.26	86.72	-830.95	18.84	36.98	-864.07	15.30	50.54	151.04	-26.51	84.55	-967.94	-48.33	172.41	-456.78	74.83	1236.03	0.00	0.00	0.00	-419.13	117.49	1698.40	-423.50	-22.95	1677.39	-564.07	-24.01	1692.59	-558.56	118.45	1715.83	2035.03	1514.97	51.79	0.00	0.00	0.00	1439.18
2.25000	-196.10	123.62	64.63	-241.04	106.89	65.93	-472.66	78.45	53.55	-411.37	144.36	86.92	-826.90	18.03	36.55	-858.81	13.65	52.34	151.04	-26.51	84.55	-955.33	-50.92	180.65	-446.76	75.46	1237.80	0.00	0.00	0.00	-408.97	118.93	1699.86	-413.51	-21.08	1678.98	-553.98	-21.96	1694.37	-548.31	119.99	1717.36	2031.74	1512.38	47.03	0.00	0.00	0.00	1439.00
2.26000	-194.64	123.08	64.14	-240.95	106.59	65.27	-472.69	78.84	53.40	-411.08	143.69	86.75	-823.82	16.88	35.49	-852.28	13.01	54.73	151.04	-26.51	84.55	-941.38	-53.57	189.16	-435.99	76.55	1239.67	0.00	0.00	0.00	-398.10	121.00	1701.21	-402.69	-19.34	1680.67	-543.94	-19.86	1696.31	-538.00	121.97	1718.89	2036.10	1511.08	65.00	0.00	0.00	0.00	1439.01
2.27000	-194.21	123.03	63.16	-240.73	106.55	64.58	-472.44	78.24	53.64	-410.79	143.56	86.82	-819.95	15.21	33.88	-847.90	11.04	57.45	151.04	-26.51	84.55	-925.85	-57.51	198.41	-426.65	77.15	1241.53	0.00	0.00	0.00	-387.72	122.66	1702.59	-393.14	-17.86	1682.47	-534.05	-18.00	1698.23	-527.79	123.85	1720.46	2032.15	1510.51	53.31	0.00	0.00	0.00	1438.60
2.28000	-195.14	122.74	62.33	-240.88	106.36	64.07	-472.36	78.42	53.77	-410.46	143.95	87.04	-813.70	13.22	32.79	-837.65	9.22	61.66	151.04	-26.51	84.55	-909.82	-60.16	206.54	-416.35	78.02	1243.21	0.00	0.00	0.00	-378.07	124.20	1704.02	-383.75	-16.37	1684.36	-524.19	-16.43	1700.10	-517.62	125.79	1721.94	2035.57	1510.30	65.24	0.00	0.00	0.00	1438.79
2.29000	-194.77	122.74	61.85	-240.12	106.67	63.80	-472.24	78.41	53.95	-410.33	143.69	87.03	-807.00	11.05	32.17	-830.99	6.39	64.93	151.04	-26.51	84.55	-893.12	-62.94	214.34	-405.92	78.35	1244.96	0.00	0.00	0.00	-367.48	125.65	1705.37	-373.13	-15.28	1686.05	-514.42	-15.34	1701.91	-507.47	127.71	1723.45	2037.29	1510.60	70.62	0.00	0.00	0.00	1439.61
2.30000	-194.97	122.59	61.23	-240.54	106.51	63.33	-472.33	78.63	53.87	-410.12	143.42	86.99	-801.00	8.75	29.96	-821.97	5.15	69.13	151.04	-26.51	84.55	-876.07	-64.96	221.38	-397.65	78.91	1246.69	0.00	0.00	0.00	-358.14	126.73	1706.85	-362.76	-14.07	1687.71	-504.71	-13.93	1703.80	-497.46	129.08	1725.03	2033.47	1512.80	52.57	0.00	0.00	0.00	1439.76
2.31000	-195.12	122.78	60.57	-240.50	106.59	62.99	-472.16	78.19	54.29	-409.93	143.89	87.27	-792.69	6.11	28.74	-811.55	3.69	72.43	151.04	-26.51	84.55	-858.71	-67.35	228.02	-387.77	79.24	1248.25	0.00	0.00	0.00	-348.51	127.65	1708.21	-352.81	-12.81	1689.43	-495.01	-12.55	1705.69	-487.62	130.28	1726.57	2032.82	1514.26	46.67	0.00	0.00	0.00	1438.28
2.32000	-194.43	122.71	60.29	-239.72	106.50	62.88	-472.17	78.50	54.34	-409.73	143.59	87.16	-779.77	3.77	32.95	-796.59	1.11	77.00	151.04	-26.51	84.55	-841.24	-69.11	234.26	-378.57	79.48	1249.77	0.00	0.00	0.00	-338.13	128.78	1709.47	-343.73	-12.25	1691.08	-485.33	-11.30	1707.52	-477.80	131.31	1728.12	2033.54	1515.53	46.28	0.00	0.00	0.00	1438.87
2.33000	-193.40	122.89	60.12	-241.44	106.68	62.16	-472.29	78.89	54.32	-409.60	143.47	87.17	-763.12	-0.08	37.97	-780.57	-1.31	82.60	151.04	-26.51	84.55	-823.04	-70.87	240.58	-369.48	79.51	1251.22	0.00	0.00	0.00	-328.56	129.61	1710.77	-334.35	-11.44	1692.61	-475.67	-10.23	1709.34	-467.94	132.39	1729.64	2032.84	1514.48	46.53	0.00	0.00	0.00	1439.13
2.34000	-193.34	122.65	59.81	-240.11	106.54	62.33	-472.25	78.61	54.65	-409.31	143.77	87.39	-741.78	-2.47	44.44	-757.19	-3.57	89.03	151.04	-26.51	84.55	-804.18	-72.11	245.97	-368.39	79.37	1252.14	0.00	0.00	0.00	-319.32	130.21	1712.14	-325.23	-11.02	1694.13	-466.13	-9.35	1711.08	-458.22	133.48	1731.13	2036.99	1512.40	64.71	0.00	0.00	0.00	1440.02
2.35000	-195.07	122.53	58.97	-239.67	106.37	62.29	-472.13	77.68	55.25	-409.16	143.77	87.42	-718.88	-5.45	49.98	-734.93	-5.75	94.32	151.04	-26.51	84.55	-784.46	-73.14	250.46	-361.68	79.33	1253.58	0.00	0.00	0.00	-309.85	130.70	1713.39	-316.38	-10.44	1695.40	-456.71	-8.42	1712.82	-448.65	134.20	1732.65	2038.42	1511.61	70.47	0.00	0.00	0.00	1438.94
2.36000	-192.75	122.30	59.33	-240.61	106.48	61.84	-472.08	77.84	55.31	-408.91	144.05	87.66	-692.60	-8.57	55.26	-709.91	-7.69	99.21	151.04	-26.51	84.55	-764.00	-74.23	254.07	-350.68	79.21	1255.02	0.00	0.00	0.00	-300.28	131.00	1714.65	-307.63	-10.19	1696.80	-447.35	-8.00	1714.45	-439.11	134.77	1734.19	2038.45	1512.05	70.37	0.00	0.00	0.00	1439.53
2.37000	-195.64	122.02	58.33	-240.17	106.43	61.83	-471.70	77.65	55.53	-408.77	143.65	87.64	-666.58	-12.47	59.26	-686.62	-9.96	102.58	151.04	-26.51	84.55	-743.00	-75.22	256.61	-343.39	79.13	1256.56	0.00	0.00	0.00	-290.87	131.44	1715.83	-298.17	-9.97	1698.17	-438.02	-7.77	1716.05	-429.62	135.45	1735.72	2034.21	1514.47	52.03	0.00	0.00	0.00	1440.64
2.38000	-194.67	122.05	58.27	-241.01	106.33	61.37	-471.34	77.24	55.86	-408.59	143.51	87.70	-639.07	-15.58	62.75	-661.68	-13.10	104.83	151.04	-26.51	84.55	-721.62	-76.25	257.98	-336.13	78.95	1258.12	0.00	0.00	0.00	-281.50	131.62	1717.08	-288.63	-9.74	1699.43	-428.82	-7.52	1717.58	-420.27	135.50	1737.27	2033.02	1514.76	46.37	0.00	0.00	0.00	1439.07
2.39000	-194.45	122.10	57.96	-240.44	106.27	61.38	-471.25	77.78	55.67	-408.44	143.34	87.80	-611.77	-18.65	65.05	-635.73	-16.35	106.22	151.04	-26.51	84.55	-699.99	-77.20	258.21	-327.43	79.02	1259.66	0.00	0.00	0.00	-273.35	131.63	1718.30	-279.26	-9.66	1700.58	-419.66	-7.39	1719.03	-410.82	135.93	1738.68	2034.22	1516.22	45.91	0.00	0.00	0.00	1439.32
2.40000	-194.67	121.92	57.71	-239.68	106.44	61.43	-471.14	77.37	56.06	-408.33	143.21	87.90	-582.86	-22.85	66.42	-607.55	-19.48	106.81	151.04	-26.51	84.55	-678.05	-78.08	257.26	-319.61	79.08	1261.25	0.00	0.00	0.00	-263.24	131.42	1719.45	-269.27	-9.65	1701.62	-410.58	-7.21	1720.48	-401.43	136.57	1740.02	2033.14	1514.68	46.36	0.00	0.00	0.00	1440.17
2.41000	-193.15	122.02	57.90	-239.46	106.22	61.35	-471.48	77.94	55.88	-408.18	143.11	88.03	-554.79	-26.43	66.64	-579.84	-22.60	106.24	151.04	-26.51	84.55	-655.94	-78.62	254.94	-310.17	79.41	1262.76	0.00	0.00	0.00	-254.25	131.18	1720.54	-260.70	-9.51	1702.80	-401.61	-7.37	1721.78	-392.24	136.12	1741.46	2032.73	1514.16	46.64	0.00	0.00	0.00	1439.79
2.42000	-193.38	122.16	57.61	-241.01	106.24	60.84	-471.78	78.32	55.89	-407.98	143.48	88.31	-526.94	-30.51	65.80	-554.12	-25.66	104.33	151.04	-26.51	84.55	-633.26	-79.20	251.61	-301.97	80.07	1264.15	0.00	0.00	0.00	-245.07	131.24	1721.49	-252.55	-9.87	1703.73	-392.71	-7.76	1722.94	-383.07	135.98	1742.70	2033.02	1514.76	46.46	0.00	0.00	0.00	1439.12
2.43000	-194.30	122.14	57.15	-239.20	106.43	61.11	-471.54	77.99	56.31	-407.86	143.36	88.32	-498.19	-33.96	64.40	-526.71	-28.52	102.04	151.04	-26.51	84.55	-609.81	-79.60	247.15	-290.94	80.88	1265.61	0.00	0.00	0.00	-236.51	130.95	1722.45	-243.54	-10.29	1704.59	-383.90	-7.97	1724.01	-374.18	135.44	1743.90	2037.01	1511.63	64.93	0.00	0.00	0.00	1439.57
2.44000	-193.74	122.50	57.13	-240.20	106.55	60.72	-470.98	78.31	56.43	-407.72	143.57	88.55	-471.37	-36.21	60.74	-497.28	-30.86	99.75	151.04	-26.51	84.55	-586.08	-80.25	241.91	-284.12	81.68	1267.02	0.00	0.00	0.00	-227.02	130.48	1723.26	-234.75	-10.72	1705.05	-375.09	-8.36	1724.93	-365.35	134.87	1744.93	2037.24	1510.29	70.82	0.00	0.00	0.00	1438.76
2.45000	-192.70	122.45	57.18	-239.18	106.83	60.79	-470.80	78.48	56.58	-407.62	143.40	88.51	-435.27	-38.66	60.34	-468.76	-32.78	95.40	151.04	-26.51	84.55	-561.84	-80.92	235.76	-274.72	82.84	1268.23	0.00	0.00	0.00	-219.00	129.95	1724.03	-226.46	-11.18	1705.67	-366.18	-8.97	1725.67	-356.60	134.89	1745.82	2037.66	1511.14	70.58	0.00	0.00	0.00	1439.85
2.46000	-194.09	122.63	56.59	-239.25	107.01	60.53	-470.74	78.60	56.64	-407.50	143.56	88.65	-405.54	-40.33	58.37	-439.72	-34.49	92.21	151.04	-26.51	84.55	-537.24	-81.71	228.88	-266.42	83.83	1269.27	0.00	0.00	0.00	-209.57	129.56	1724.57	-218.68	-11.60	1706.19	-357.32	-9.57	1726.24	-348.02	133.98	1746.66	2037.34	1510.81	70.72	0.00	0.00	0.00	1439.36
2.47000	-193.18	122.71	56.75	-239.40	107.14	60.45	-470.77	78.67	56.63	-407.43	143.28	88.67	-370.04	-42.15	57.94	-410.13	-35.60	89.28	151.04	-26.51	84.55	-511.87	-82.85	221.41	-256.96	85.02	1269.91	0.00	0.00	0.00	-201.16	129.18	1725.02	-209.70	-12.24	1706.41	-348.63	-9.94	1726.72	-339.43	133.36	1747.25	2037.76	1510.61	70.86	0.00	0.00	0.00	1440.13
2.48000	-191.78	122.87	56.98	-239.50	106.91	60.46	-470.86	78.70	56.58	-407.39	143.00	88.62	-337.78	-43.96	56.58	-378.75	-37.05	86.70	151.04	-26.51	84.55	-485.86	-83.52	212.98	-246.45	85.86	1270.61	0.00	0.00	0.00	-193.25	128.62	1725.43	-201.21	-12.71	1706.54	-340.02	-10.72	1726.91	-330.75	133.24	1747.67	2038.39	1511.55	70.52	0.00	0.00	0.00	1439.38
2.49000	-194.09	122.56	56.28	-239.38	106.86	60.53	-470.97	78.69	56.53	-407.21	143.10	88.79	-303.00	-47.88	56.46	-340.29	-39.10	86.09	151.04	-26.51	84.55	-459.46	-84.93	204.46	-239.41	86.42	1270.91	0.00	0.00	0.00	-184.76	128.15	1725.67	-192.04	-13.11	1706.47	-331.46	-11.27	1726.97	-322.21	132.41	1748.01	2037.48	1510.59	70.80	0.00	0.00	0.00	1438.94
2.50000	-193.02	122.31	56.65	-239.54	106.40	60.68	-471.08	78.64	56.49	-407.05	142.80	88.80	-268.13	-50.06	55.79	-306.54	-40.17	83.78	151.04	-26.51	84.55	-432.47	-86.13	195.24	-230.16	86.68	1271.01	0.00	0.00	0.00	-175.75	127.33	1725.70	-183.93	-14.03	1706.30	-322.92	-11.83	1726.89	-313.73	131.60	1748.27	2033.89	1512.79	52.55	0.00	0.00	0.00	1439.76
2.51000	-191.43	122.81	56.92	-240.63	106.35	60.25	-471.16	78.57	56.49	-406.88	143.01	89.02	-232.91	-52.28	55.28	-273.48	-43.01	80.97	151.04	-26.51	84.55	-405.06	-87.35	185.84	-220.95	86.96	1271.09	0.00	0.00	0.00	-167.51	126.69	1725.64	-174.67	-14.74	1705.88	-314.40	-12.94	1726.58	-305.31	130.34	1748.37	2037.23	1512.23	64.64	0.00	0.00	0.00	1439.99
2.52000	-191.64	122.25	57.10	-240.15	106.09	60.59	-471.17	78.47	56.57	-406.75	142.59	88.95	-196.81	-53.73	55.57	-240.25	-45.34	77.92	151.04	-26.51	84.55	-376.59	-88.04	175.84	-214.03	87.14	1270.80	0.00	0.00	0.00	-159.12	125.91	1725.47	-166.11	-15.33	1705.42	-305.83	-13.95	1726.09	-296.85	129.53	1748.23	2034.07	1513.25	52.29	0.00	0.00	0.00	1439.52
2.53000	-190.25	122.17	57.51	-239.60	106.39	60.57	-471.08	78.35	56.74	-406.57	142.58	89.02	-162.00	-55.70	55.66	-204.92	-46.96	76.15	151.04	-26.51	84.55	-347.77	-89.20	166.11	-206.99	87.43	1270.37	0.00	0.00	0.00	-150.58	125.30	1725.19	-158.46	-16.37	1704.89	-297.24	-14.82	1725.50	-288.28	128.63	1748.00	2036.20	1511.30	64.94	0.00	0.00	0.00	1439.39
2.54000	-191.63	122.35	56.98	-237.24	104.21	60.98	-470.90	78.27	57.01	-406.47	142.19	88.98	-126.72	-57.58	56.02	-171.64	-49.00	74.17	151.04	-26.51	84.55	-318.51	-90.08	156.32	-196.76	87.67	1269.90	0.00	0.00	0.00	-141.06	124.21	1724.76	-148.51	-17.22	1703.96	-288.54	-16.03	1724.76	-279.59	127.51	1747.69	2037.31	1510.01	70.90	0.00	0.00	0.00	1437.98
2.55000	-162.69	117.77	67.52	-236.26	105.00	61.32	-470.87	78.52	56.93	-406.26	142.31	89.15	-92.27	-59.87	57.02	-136.42	-51.47	73.74	151.04	-26.51	84.55	-288.61	-92.17	147.50	-186.05	87.54	1269.36	0.00	0.00	0.00	-132.64	123.22	1724.31	-140.33	-18.13	1703.23	-279.84	-16.93	1723.93	-270.75	126.38	1747.19	2038.24	1510.84	70.71	0.00	0.00	0.00	1438.88
2.56000	-170.98	117.95	65.14	-234.38	105.47	61.39	-470.74	77.85	57.38	-406.02	142.00	89.24	-57.48	-60.99	59.21	-101.69	-52.47	72.92	151.04	-26.51	84.55	-257.76	-93.54	138.72	-177.90	87.66	1268.44	0.00	0.00	0.00	-123.87	122.17	1723.72	-131.48	-19.19	1702.30	-271.16	-18.03	1722.90	-261.83	125.28	1746.54	2033.97	1513.33	52.35	0.00	0.00	0.00	1439.75
2.57000	-164.46	119.41	66.51	-236.12	106.35	60.73	-470.67	77.69	57.43	-405.77	142.28	89.50	-21.39	-62.15	62.67	-68.05	-54.71	74.25	151.04	-26.51	84.55	-226.92	-95.40	130.85	-170.81	87.90	1267.44	0.00	0.00	0.00	-115.35	121.18	1723.10	-121.75	-20.34	1701.09	-262.33	-19.12	1721.77	-252.90	124.15	1745.80	2036.67	1511.16	65.04	0.00	0.00	0.00	1440.27
2.58000	-164.40	120.09	66.02	-231.88	106.80	61.44	-470.69	78.50	57.20	-405.64	141.61	89.43	13.48	-62.78	67.15	-34.42	-55.98	76.21	151.04	-26.51	84.55	-195.90	-97.41	123.71	-159.88	88.29	1266.37	0.00	0.00	0.00	-106.08	119.88	1722.34	-114.02	-21.83	1699.93	-253.37	-20.25	1720.52	-244.00	122.90	1745.00	2038.60	1511.22	70.54	0.00	0.00	0.00	1439.10
2.59000	-175.61	121.04	61.72	-238.77	107.31	59.84	-470.57	77.56	57.78	-405.39	141.66	89.68	47.86	-62.80	72.91	0.74	-56.10	79.12	151.04	-26.51	84.55	-164.42	-99.12	117.29	-150.48	88.33	1265.50	0.00	0.00	0.00	-97.25	118.60	1721.47	-105.42	-22.97	1698.71	-244.25	-21.58	1719.12	-234.98	121.32	1744.11	2034.56	1513.98	52.16	0.00	0.00	0.00	1438.84
2.60000	-189.33	123.57	56.44	-239.17	107.43	59.53	-470.38	77.34	57.92	-404.93	141.86	89.99	80.44	-62.36	79.81	33.73	-56.76	83.28	151.04	-26.51	84.55	-132.53	-101.11	112.17	-141.55	88.08	1264.43	0.00	0.00	0.00	-88.13	117.21	1720.48	-95.80	-24.30	1697.20	-235.03	-23.00	1717.65	-225.95	120.18	1743.07	2036.69	1512.39	64.70	0.00	0.00	0.00	1438.92
2.61000	-190.90	123.63	55.77	-238.59	107.36	59.57	-470.28	77.33	58.14	-404.74	141.16	90.02	114.51	-62.16	88.57	66.41	-56.52	89.22	151.04	-26.51	84.55	-101.00	-102.75	108.14	-135.15	87.83	1263.33	0.00	0.00	0.00	-78.72	115.41	1719.42	-86.65	-25.76	1695.69	-225.85	-24.57	1716.05	-216.87	118.57	1741.98	2037.81	1511.56	70.42	0.00	0.00	0.00	1438.85
2.62000	-191.36	123.86	55.46	-238.74	107.57	59.26	-470.19	77.43	58.23	-404.35	140.71	90.16	147.11	-62.01	98.39	98.64	-56.83	96.33	151.04	-26.51	84.55	-69.92	-104.59	105.68	-124.93	87.38	1262.19	0.00	0.00	0.00	-70.37	114.00	1718.26	-78.97	-27.01	1694.20	-216.65	-25.85	1714.41	-207.61	117.02	1740.78	2033.58	1513.22	52.39	0.00	0.00	0.00	1438.75
2.63000	-191.36	124.22	55.05	-238.50	107.47	59.20	-469.97	77.15	58.67	-403.98	140.69	90.58	177.17	-61.47	109.71	129.56	-56.73	104.97	151.04	-26.51	84.55	-38.89	-106.12	104.53	-113.20	86.70	1260.95	0.00	0.00	0.00	-60.73	112.02	1717.03	-69.98	-28.46	1692.54	-207.44	-27.36	1712.67	-198.35	115.27	1739.46	2037.32	1511.87	64.91	0.00	0.00	0.00	1439.09
2.64000	-190.86	124.16	54.91	-239.13	107.36	58.87	-469.67	76.47	59.30	-403.43	140.93	91.11	204.35	-61.90	121.07	158.39	-55.57	114.09	151.04	-26.51	84.55	-8.71	-107.74	104.79	-105.45	86.16	1259.52	0.00	0.00	0.00	-50.87	110.29	1715.57	-59.69	-30.23	1690.79	-198.22	-28.88	1710.90	-189.06	113.61	1738.03	2035.44	1515.52	51.55	0.00	0.00	0.00	1439.54
2.65000	-192.51	124.17	54.23	-239.61	107.39	58.36	-469.61	77.17	59.21	-403.03	140.22	91.31	230.46	-60.53	134.37	185.91	-55.91	125.39	151.04	-26.51	84.55	19.75	-108.95	106.22	-94.11	85.47	1258.01	0.00	0.00	0.00	-42.45	108.68	1714.26	-49.56	-31.65	1689.01	-188.87	-30.54	1709.05	-179.73	112.24	1736.53	2033.82	1516.02	45.78	0.00	0.00	0.00	1438.91
2.66000	-191.20	124.06	54.23	-238.89	107.31	58.29	-469.43	76.90	59.69	-402.48	140.10	91.86	254.41	-59.87	147.20	212.53	-54.02	135.91	151.04	-26.51	84.55	46.58	-109.68	108.53	-86.24	84.59	1256.39	0.00	0.00	0.00	-33.12	106.72	1712.72	-39.63	-33.20	1687.16	-179.49	-32.22	1707.16	-170.49	111.00	1734.93	2032.53	1513.70	46.58	0.00	0.00	0.00	1439.40
2.67000	-191.43	124.42	53.76	-238.99	107.50	57.78	-469.12	76.63	60.28	-401.89	140.02	92.49	276.29	-58.83	159.14	235.86	-53.55	145.61	151.04	-26.51	84.55	71.20	-109.75	111.10	-76.70	83.95	1254.82	0.00	0.00	0.00	-23.27	104.58	1711.17	-31.01	-34.96	1685.37	-170.02	-33.89	1705.26	-161.18	109.12	1733.32	2036.72	1511.69	64.95	0.00	0.00	0.00	1440.47
2.68000	-191.35	124.42	53.32	-239.02	107.51	57.44	-468.87	76.45	60.81	-401.17	139.65	93.14	295.84	-58.61	169.58	251.56	-54.87	153.51	151.04	-26.51	84.55	93.18	-108.81	112.86	-67.56	83.22	1253.28	0.00	0.00	0.00	-14.23	102.81	1709.58	-20.29	-36.48	1683.49	-160.43	-35.77	1703.32	-151.68	107.34	1731.66	2038.00	1510.94	70.70	0.00	0.00	0.00	1440.50
2.69000	-191.29	124.62	52.98	-237.70	107.40	57.50	-468.50	76.37	61.43	-400.47	139.51	93.94	312.26	-60.19	177.16	267.95	-56.13	159.81	151.04	-26.51	84.55	111.82	-107.56	113.39	-55.34	82.35	1251.67	0.00	0.00	0.00	-4.52	101.10	1707.92	-10.81	-38.16	1681.69	-150.74	-38.13	1701.31	-142.09	105.59	1729.92	2038.18	1511.05	70.75	0.00	0.00	0.00	1439.88
2.70000	-191.88	124.90	52.23	-237.70	107.27	57.23	-468.16	75.76	62.45	-399.72	139.50	94.87	325.50	-61.16	181.50	282.40	-55.83	161.65	151.04	-26.51	84.55	126.50	-106.23	112.73	-45.40	81.31	1250.09	0.00	0.00	0.00	5.59	98.94	1706.32	-1.43	-40.12	1679.91	-140.93	-40.01	1699.36	-132.38	103.44	1728.18	2038.56	1510.39	71.11	0.00	0.00	0.00	1439.14
2.71000	-190.24	124.78	52.28	-237.01	107.48	57.00	-467.94	75.79	63.25	-398.91	139.36	95.76	337.02	-62.48	181.16	293.95	-56.26	161.08	151.04	-26.51	84.55	137.76	-104.41	110.89	-36.09	80.11	1248.22	0.00	0.00	0.00	15.34	96.57	1704.69	8.57	-41.93	1678.03	-130.98	-42.11	1697.35	-122.58	101.43	1726.37	2038.27	1511.51	70.43	0.00	0.00	0.00	1439.40
2.72000	-189.60	124.80	52.14	-237.81	107.37	56.43	-467.41	76.27	64.50	-397.93	139.50	97.00	347.03	-64.04	176.82	303.23	-57.27	158.25	151.04	-26.51	84.55	146.11	-102.39	108.45	-26.40	78.64	1246.45	0.00	0.00	0.00	25.10	94.67	1703.02	18.67	-44.03	1676.18	-120.87	-44.00	1695.48	-112.75	98.90	1724.70	2038.60	1512.11	70.23	0.00	0.00	0.00	1439.47
2.73000	-188.84	125.02	51.80	-235.91	107.57	56.37	-466.82	76.20	66.24	-396.96	139.17	98.20	355.51	-65.44	170.46	311.20	-57.74	153.15	151.04	-26.51	84.55	152.35	-99.76	105.44	-15.93	76.92	1244.75	0.00	0.00	0.00	34.49	92.38	1701.44	28.27	-45.92	1674.39	-110.76	-46.29	1693.58	-102.93	96.50	1723.02	2038.49	1511.19	70.62	0.00	0.00	0.00	1439.57
2.74000	-187.99	125.12	51.46	-235.92	107.65	55.78	-465.94	76.59	68.31	-395.66	139.45	99.85	361.78	-66.18	163.86	317.45	-57.89	147.67	151.04	-26.51	84.55	156.71	-97.04	102.03	-5.44	75.28	1243.10	0.00	0.00	0.00	45.30	90.13	1699.87	38.60	-48.11	1672.60	-100.60	-48.72	1691.67	-92.95	94.34	1721.32	2038.82	1512.50	70.21	0.00	0.00	0.00	1438.50
2.75000	-189.25	125.26	50.58	-234.35	107.71	55.66	-465.08	76.96	70.77	-394.23	139.26	101.61	366.47	-64.43	155.70	326.09	-55.05	143.00	151.04	-26.51	84.55	160.08	-94.36	100.12	5.14	73.68	1241.53	0.00	0.00	0.00	54.74	87.90	1698.26	49.17	-50.30	1670.81	-90.48	-50.99	1689.81	-83.10	91.48	1719.66	2037.95	1511.51	70.48	0.00	0.00	0.00	1439.40
2.76000	-188.50	125.55	49.93	-233.72	107.95	55.05	-463.76	76.58	74.15	-392.58	139.08	103.62	372.19	-61.91	147.45	331.26	-51.63	134.97	151.04	-26.51	84.55	163.47	-92.19	98.88	14.54	71.81	1239.98	0.00	0.00	0.00	64.28	86.00	1696.71	58.83	-52.44	1669.11	-80.40	-53.56	1687.90	-73.14	88.90	1718.08	2037.91	1510.60	70.81	0.00	0.00	0.00	1440.12
2.77000	-189.03	125.75	49.35	-232.89	108.25	54.45	-462.30	76.25	78.02	-390.63	139.29	106.10	378.29	-59.70	138.85	335.33	-48.94	127.52	151.04	-26.51	84.55	167.99	-91.08	97.79	25.51	69.87	1238.66	0.00	0.00	0.00	74.81	83.97	1695.29	69.18	-54.62	1667.45	-70.31	-55.92	1686.22	-63.08	86.09	1716.67	2034.46	1514.12	52.23	0.00	0.00	0.00	1439.51
2.78000	-186.60	125.83	49.56	-232.05	108.49	53.91	-460.70	76.76	82.17	-388.56	139.61	108.87	383.99	-55.46	131.69	338.60	-46.28	120.35	151.04	-26.51	84.55	173.41	-91.27	96.47	36.05	68.08	1237.71	0.00	0.00	0.00	84.41	81.47	1694.24	79.04	-57.05	1666.08	-60.05	-58.41	1684.80	-52.94	83.36	1715.61	2037.16	1512.24	64.80	0.00	0.00	0.00	1439.64
2.79000	-187.93	126.03	48.80	-231.11	109.08	53.27	-458.81	77.16	87.07	-386.19	139.78	111.91	385.47	-53.05	122.24	338.45	-43.38	112.50	151.04	-26.51	84.55	178.37	-92.26	95.01	46.04	66.03	1236.88	0.00	0.00	0.00	94.89	79.07	1693.42	88.85	-59.70	1664.93	-49.71	-60.79	1683.65	-42.71	80.30	1714.83	2038.21	1511.96	70.30	0.00	0.00	0.00	1439.22
2.80000	-187.00	126.33	48.36	-229.56	109.38	52.79	-456.38	77.07	92.94	-383.22	140.27	115.56	388.54	-50.60	113.17	341.52	-41.50	105.42	151.04	-26.51	84.55	182.56	-92.60	93.36	57.65	64.13	1236.25	0.00	0.00	0.00	104.90	76.48	1692.75	99.38	-61.94	1663.86	-39.26	-63.31	1682.61	-32.40	77.75	1714.03	2038.75	1511.95	70.39	0.00	0.00	0.00	1440.36
2.81000	-185.39	126.23	48.46	-228.58	109.98	52.05	-453.52	78.13	99.09	-380.03	140.51	119.49	391.88	-50.02	104.81	341.36	-42.28	98.89	151.04	-26.51	84.55	185.89	-93.01	92.15	67.99	62.13	1235.79	0.00	0.00	0.00	115.85	74.07	1692.09	110.55	-63.95	1663.07	-28.71	-65.78	1681.74	-22.11	75.10	1713.40	2038.36	1511.86	70.37	0.00	0.00	0.00	1440.59
2.82000	-185.10	126.49	48.03	-226.89	110.77	51.35	-450.15	79.29	106.28	-376.25	141.14	123.99	393.52	-51.55	97.38	343.47	-41.93	92.62	151.04	-26.51	84.55	188.48	-93.18	91.37	79.31	59.91	1235.63	0.00	0.00	0.00	125.74	71.65	1691.68	120.81	-66.59	1662.45	-18.02	-68.16	1681.12	-11.62	72.34	1713.00	2038.57	1512.28	70.17	0.00	0.00	0.00	1440.12
2.83000	-185.78	126.77	47.49	-225.08	111.53	50.67	-445.62	79.26	115.16	-371.57	142.37	129.35	395.50	-52.58	90.86	346.02	-42.76	87.60	151.04	-26.51	84.55	190.78	-93.15	90.67	91.99	57.89	1235.77	0.00	0.00	0.00	136.85	69.59	1691.42	131.86	-68.86	1662.06	-7.17	-70.69	1680.76	-1.02	69.72	1712.88	2034.94	1515.33	51.73	0.00	0.00	0.00	1439.94
2.84000	-184.83	127.38	47.17	-222.93	112.48	49.92	-440.54	81.05	124.11	-366.03	144.01	135.39	396.32	-51.90	84.69	346.76	-42.68	82.69	151.04	-26.51	84.55	193.07	-92.71	89.92	102.21	56.01	1236.18	0.00	0.00	0.00	147.95	67.23	1691.47	142.75	-70.89	1661.98	3.70	-73.32	1680.67	9.67	66.89	1712.96	2036.82	1512.13	64.75	0.00	0.00	0.00	1439.76
2.85000	-183.09	127.89	47.02	-220.75	113.31	49.19	-434.13	82.04	135.07	-359.42	145.95	142.21	401.30	-50.75	79.67	347.69	-42.31	78.21	151.04	-26.51	84.55	195.06	-92.47	89.49	112.50	54.13	1236.83	0.00	0.00	0.00	158.27	64.92	1691.72	152.94	-73.19	1662.02	14.56	-75.77	1680.86	20.35	64.15	1713.30	2034.34	1514.23	51.92	0.00	0.00	0.00	1440.06
2.86000	-182.90	128.63	46.55	-218.85	114.19	48.52	-426.23	83.16	146.93	-351.59	147.89	149.77	399.11	-50.20	76.14	348.33	-42.26	75.57	151.04	-26.51	84.55	196.65	-91.74	89.20	124.88	52.43	1237.73	0.00	0.00	0.00	168.79	62.87	1692.19	165.03	-75.25	1662.25	25.29	-78.31	1681.26	30.93	61.86	1713.84	2033.60	1515.63	46.01	0.00	0.00	0.00	1439.75
2.87000	-181.79	129.39	45.98	-216.08	114.94	48.63	-416.70	85.39	160.56	-342.59	150.13	158.03	400.03	-51.06	74.72	348.44	-42.51	73.66	151.04	-26.51	84.55	197.78	-91.22	89.00	135.57	50.75	1238.74	0.00	0.00	0.00	179.47	61.06	1692.90	175.10	-77.26	1662.94	36.02	-80.61	1681.84	41.46	59.43	1714.59	2037.48	1512.37	64.63	0.00	0.00	0.00	1439.58
2.88000	-179.96	130.18	45.37	-212.02	115.97	49.26	-405.51	85.93	173.87	-332.13	152.19	166.71	401.60	-51.26	72.23	349.52	-42.35	71.65	151.04	-26.51	84.55	198.86	-91.19	89.06	146.52	48.89	1239.87	0.00	0.00	0.00	189.82	59.01	1693.85	185.34	-79.23	1663.75	46.64	-82.87	1682.61	51.89	56.68	1715.57	2033.65	1512.68	52.29	0.00	0.00	0.00	1439.19
2.89000	-178.85	131.30	44.23	-207.59	116.89	50.23	-391.80	87.59	188.58	-320.25	153.91	175.79	403.97	-51.27	70.54	348.90	-42.46	69.64	151.04	-26.51	84.55	199.67	-90.98	89.13	157.59	46.91	1241.18	0.00	0.00	0.00	199.96	56.96	1694.91	195.85	-81.18	1664.62	57.24	-85.18	1683.46	62.05	54.76	1716.52	2036.75	1511.75	64.69	0.00	0.00	0.00	1439.28
2.90000	-175.97	132.33	43.32	-202.98	118.02	51.85	-376.24	88.03	203.84	-306.81	155.55	185.15	406.56	-50.75	69.60	348.04	-42.37	68.03	151.04	-26.51	84.55	200.35	-90.37	88.99	168.03	45.15	1242.39	0.00	0.00	0.00	210.54	55.63	1696.02	206.81	-82.83	1665.75	67.82	-87.41	1684.45	72.28	52.71	1717.59	2039.07	1511.99	70.44	0.00	0.00	0.00	1440.06
2.91000	-171.42	133.19	42.16	-197.71	120.01	54.18	-358.61	89.23	219.54	-292.00	156.83	194.61	406.73	-51.13	67.75	348.95	-42.23	66.95	151.04	-26.51	84.55	200.92	-89.84	88.91	179.83	43.17	1243.75	0.00	0.00	0.00	220.76	54.12	1697.30	218.00	-84.39	1666.92	78.39	-89.51	1685.44	82.38	50.33	1718.76	2038.20	1511.29	70.56	0.00	0.00	0.00	1440.34
2.92000	-166.31	134.38	40.25	-190.07	123.09	57.16	-339.47	89.49	235.15	-275.88	157.80	204.28	408.09	-50.46	66.58	348.99	-42.22	66.02	151.04	-26.51	84.55	201.41	-89.58	88.99	190.08	41.26	1245.10	0.00	0.00	0.00	230.13	52.45	1698.65	228.45	-86.11	1668.15	88.92	-91.41	1686.51	92.35	48.66	1719.86	2038.00	1510.55	70.75	0.00	0.00	0.00	1439.61
2.93000	-160.28	135.55	37.90	-179.01	121.46	64.19	-318.49	90.28	250.29	-258.50	158.02	213.62	407.98	-50.38	65.16	349.20	-42.14	65.14	151.04	-26.51	84.55	201.85	-89.65	89.23	199.23	39.52	1246.31	0.00	0.00	0.00	240.39	51.30	1699.90	238.36	-87.71	1669.37	99.47	-93.09	1687.56	102.25	46.91	1721.03	2032.59	1510.92	52.96	0.00	0.00	0.00	1440.37
2.94000	-155.16	136.46	35.14	-173.37	121.52	67.64	-295.80	91.27	263.94	-240.53	157.62	222.10	405.92	-50.06	63.48	349.62	-41.69	64.42	151.04	-26.51	84.55	202.40	-89.24	89.24	208.66	37.77	1247.58	0.00	0.00	0.00	249.67	49.90	1701.26	248.61	-88.93	1670.49	109.98	-94.88	1688.58	112.18	45.05	1722.22	2036.56	1510.49	65.22	0.00	0.00	0.00	1439.20
2.95000	-148.70	138.02	33.85	-161.99	122.33	72.09	-274.20	91.57	274.16	-221.81	157.63	229.97	409.35	-49.78	63.05	349.59	-41.63	63.75	151.04	-26.51	84.55	202.81	-88.96	89.24	217.83	36.24	1248.71	0.00	0.00	0.00	259.82	48.83	1702.43	259.64	-90.01	1671.62	120.53	-96.58	1689.58	122.06	43.71	1723.38	2035.29	1514.64	51.73	0.00	0.00	0.00	1439.99
2.96000	-148.09	139.92	36.88	-144.94	123.96	77.90	-254.71	90.91	281.62	-203.79	156.82	236.76	409.05	-49.45	61.92	349.93	-41.34	63.21	151.04	-26.51	84.55	203.35	-88.79	89.37	228.83	35.07	1249.82	0.00	0.00	0.00	269.24	47.71	1703.80	269.37	-91.13	1672.72	131.01	-98.27	1690.61	132.02	42.27	1724.56	2038.69	1512.73	64.58	0.00	0.00	0.00	1439.59
2.97000	-118.92	143.46	46.40	-125.30	126.17	85.15	-236.00	89.92	287.15	-185.50	156.47	243.41	409.94	-49.05	61.32	351.21	-41.07	62.95	151.04	-26.51	84.55	203.71	-88.53	89.46	236.85	34.08	1250.73	0.00	0.00	0.00	279.75	46.82	1704.98	280.16	-92.03	1673.86	141.38	-99.75	1691.63	141.91	40.93	1725.80	2039.03	1510.57	71.10	0.00	0.00	0.00	1439.80
2.98000	-94.16	145.73	54.76	-103.25	128.26	92.14	-217.87	89.11	290.67	-166.65	155.89	248.81	409.08	-48.85	60.41	351.40	-41.46	62.27	151.04	-26.51	84.55	204.03	-88.47	89.69	246.23	33.24	1251.84	0.00	0.00	0.00	289.11	46.06	1706.27	289.51	-92.87	1675.01	151.57	-101.08	1692.70	151.87	39.99	1726.99	2039.28	1510.57	71.06	0.00	0.00	0.00	1439.94
2.99000	-72.72	147.88	60.36	-80.05	129.73	97.53	-199.22	88.36	292.68	-146.88	155.63	252.92	410.35	-49.01	59.92	351.60	-40.97	62.08	151.04	-26.51	84.55	204.39	-88.30	89.83	254.11	32.44	1252.97	0.00	0.00	0.00	299.25	45.49	1707.57	301.10	-93.53	1676.03	161.84	-102.33	1693.85	161.87	38.63	1728.35	2035.71	1515.62	51.46	0.00	0.00	0.00	1439.39
3.00000	-52.72	149.13	64.33	-55.31	130.92	101.83	-179.85	87.82	293.26	-125.80	155.36	255.64	410.48	-49.13	59.29	351.88	-40.90	61.87	151.04	-26.51	84.55	204.73	-88.20	89.98	262.76	31.99	1254.04	0.00	0.00	0.00	310.09	44.58	1708.89	310.24	-94.47	1677.25	172.16	-103.40	1695.08	171.85	37.51	1729.81	2032.48	1513.81	46.53	0.00	0.00	0.00	1439.69
3.01000	-20.84	149.98	69.20	-30.77	131.68	104.57	-159.62	87.56	292.94	-104.18	154.77	256.86	409.73	-48.90	58.83	352.10	-40.79	61.53	151.04	-26.51	84.55	204.97	-88.21	90.15	273.07	31.46	1255.39	0.00	0.00	0.00	319.11	44.13	1710.28	319.97	-95.20	1678.35	182.38	-104.57	1696.31	181.68	36.79	1731.26	2036.56	1510.30	65.38	0.00	0.00	0.00	1439.50
3.02000	5.95	150.86	71.42	-5.71	132.21	106.12	-138.67	86.87	291.14	-82.32	154.70	256.84	409.76	-48.49	58.54	352.94	-40.77	61.46	151.04	-26.51	84.55	205.23	-87.99	90.28	281.55	31.28	1256.81	0.00	0.00	0.00	328.66	43.92	1711.56	329.50	-95.83	1679.50	192.53	-105.52	1697.63	191.44	35.77	1732.69	2032.12	1510.15	53.47	0.00	0.00	0.00	1439.42
3.03000	37.59	151.83	73.20	17.05	132.55	105.73	-117.05	87.46	288.37	-60.31	154.90	255.53	411.22	-48.58	58.49	352.33	-40.84	61.16	151.04	-26.51	84.55	205.37	-88.08	90.51	290.75	30.93	1258.31	0.00	0.00	0.00	337.92	43.77	1712.82	340.88	-96.03	1680.63	202.60	-106.38	1698.98	201.09	35.59	1734.06	2037.16	1511.59	65.06	0.00	0.00	0.00	1439.29
3.04000	49.35	152.20	70.01	45.08	133.25	105.52	-95.35	87.66	284.20	-38.00	154.67	252.79	412.77	-48.88	58.39	353.45	-40.63	61.33	151.04	-26.51	84.55	205.48	-88.07	90.67	300.31	30.68	1259.94	0.00	0.00	0.00	348.09	43.78	1713.94	350.58	-96.13	1681.94	212.68	-107.13	1700.36	210.67	34.80	1735.50	2038.82	1510.44	71.00	0.00	0.00	0.00	1440.26
3.05000	93.83	152.32	72.15	70.87	133.43	104.01	-73.53	88.46	278.83	-15.44	154.82	248.84	413.30	-48.67	58.35	352.76	-40.74	60.93	151.04	-26.51	84.55	205.71	-87.85	90.81	309.16	30.51	1261.41	0.00	0.00	0.00	357.04	43.61	1715.16	359.86	-96.37	1683.06	222.71	-107.64	1701.77	220.11	34.61	1736.81	2034.75	1514.03	52.16	0.00	0.00	0.00	1440.57
3.06000	107.40	151.99	67.94	96.52	133.39	101.44	-51.49	87.72	271.96	8.21	155.43	243.96	412.95	-48.72	57.97	353.15	-40.95	60.73	151.04	-26.51	84.55	205.83	-87.84	91.00	316.58	29.69	1262.85	0.00	0.00	0.00	367.13	43.42	1716.18	369.67	-96.47	1684.24	232.62	-108.21	1703.13	229.40	34.43	1738.06	2032.65	1514.46	46.18	0.00	0.00	0.00	1439.48
3.07000	152.13	151.69	68.92	107.70	132.85	95.26	-29.03	88.69	264.05	32.53	156.36	238.16	412.78	-48.82	57.65	353.26	-40.96	60.71	151.04	-26.51	84.55	206.01	-87.59	91.13	327.82	29.37	1264.39	0.00	0.00	0.00	375.96	43.71	1717.18	379.67	-96.40	1685.33	242.62	-108.37	1704.48	238.69	33.94	1739.25	2037.46	1512.44	64.49	0.00	0.00	0.00	1440.50
3.08000	183.77	150.75	66.98	108.74	131.95	87.19	-5.99	89.72	255.06	57.10	157.85	231.72	411.73	-49.44	57.07	352.29	-40.87	60.33	151.04	-26.51	84.55	206.04	-87.77	91.43	336.71	28.86	1265.72	0.00	0.00	0.00	384.78	43.80	1718.12	389.46	-96.23	1686.38	252.39	-108.43	1705.81	247.93	33.75	1740.38	2039.32	1510.92	70.78	0.00	0.00	0.00	1439.55
3.09000	213.01	149.61	64.89	143.12	131.14	84.80	17.59	90.88	244.67	82.14	159.08	224.41	411.31	-48.77	57.05	351.96	-40.90	60.15	151.04	-26.51	84.55	206.18	-87.53	91.54	347.19	28.21	1267.09	0.00	0.00	0.00	393.90	44.61	1718.80	398.01	-96.20	1687.39	261.91	-108.61	1707.01	257.17	33.81	1741.37	2038.81	1511.09	70.69	0.00	0.00	0.00	1439.63
3.10000	246.68	148.57	63.45	216.24	130.84	89.92	41.70	92.30	233.09	107.66	160.54	216.50	410.88	-48.83	56.72	351.65	-40.44	60.36	151.04	-26.51	84.55	206.28	-87.59	91.70	354.67	27.52	1268.23	0.00	0.00	0.00	403.00	44.56	1719.48	407.49	-95.84	1688.35	271.29	-108.62	1708.09	266.35	34.03	1742.19	2033.12	1512.28	52.68	0.00	0.00	0.00	1439.74
3.11000	277.71	148.18	61.37	251.27	130.71	87.49	66.64	94.33	221.25	133.84	162.00	208.13	410.24	-48.42	56.64	351.57	-40.31	60.36	151.04	-26.51	84.55	206.49	-87.30	91.75	366.20	27.06	1269.18	0.00	0.00	0.00	412.65	44.82	1719.98	417.06	-95.43	1689.16	280.67	-108.56	1709.07	275.64	34.42	1742.90	2036.67	1511.00	65.09	0.00	0.00	0.00	1440.82
3.12000	312.73	148.61	60.41	282.50	131.48	84.25	93.00	96.26	208.55	160.89	163.89	199.49	411.73	-48.92	56.74	351.40	-39.81	60.37	151.04	-26.51	84.55	206.62	-87.13	91.86	374.39	26.45	1269.81	0.00	0.00	0.00	421.85	45.59	1720.35	426.03	-95.26	1689.79	289.97	-108.48	1709.84	284.81	34.56	1743.45	2036.45	1517.04	51.36	0.00	0.00	0.00	1439.51
3.13000	348.71	149.12	58.74	315.20	132.38	81.48	120.33	97.47	195.14	188.34	165.20	190.40	412.47	-49.06	56.63	352.39	-40.35	60.12	151.04	-26.51	84.55	206.69	-87.11	92.00	383.67	26.02	1270.33	0.00	0.00	0.00	430.25	46.07	1720.62	435.31	-94.76	1690.30	299.34	-108.47	1710.42	293.99	34.62	1743.89	2032.94	1514.30	46.47	0.00	0.00	0.00	1439.62
3.14000	383.19	150.29	58.05	347.41	133.01	77.95	148.37	98.85	181.75	215.86	166.91	181.32	412.98	-47.90	57.08	351.33	-40.10	59.89	151.04	-26.51	84.55	206.90	-86.93	92.14	391.10	25.58	1270.53	0.00	0.00	0.00	439.01	46.93	1720.79	444.94	-94.06	1690.60	308.67	-108.12	1710.87	303.16	35.04	1744.14	2032.85	1514.19	46.53	0.00	0.00	0.00	1439.23
3.15000	418.57	151.13	58.20	382.29	134.58	75.89	176.51	99.24	168.14	243.81	168.20	172.00	415.27	-48.14	57.46	352.41	-40.61	59.87	151.04	-26.51	84.55	207.02	-86.81	92.26	399.07	24.95	1270.58	0.00	0.00	0.00	448.38	47.51	1720.82	455.39	-93.28	1690.74	317.89	-107.82	1711.12	312.34	35.52	1744.20	2036.70	1511.11	65.12	0.00	0.00	0.00	1438.81
3.16000	452.90	152.47	58.29	415.45	136.03	73.61	204.55	99.75	154.61	272.81	168.99	162.66	415.84	-48.51	57.26	328.51	-39.09	58.17	151.04	-26.51	84.55	207.21	-86.62	92.37	407.84	24.82	1270.38	0.00	0.00	0.00	457.42	48.01	1720.67	463.96	-92.88	1690.81	327.12	-107.40	1711.19	321.52	35.84	1744.14	2032.31	1510.61	53.21	0.00	0.00	0.00	1439.86
3.17000	488.22	153.94	59.13	449.26	137.34	72.06	230.97	99.97	141.77	302.66	170.27	153.64	410.72	-46.59	58.78	325.55	-39.38	57.61	151.04	-26.51	84.55	207.31	-86.57	92.48	416.16	24.64	1269.89	0.00	0.00	0.00	466.67	48.87	1720.34	472.93	-92.47	1690.72	336.32	-107.05	1711.07	330.59	36.12	1743.85	2031.59	1512.14	47.02	0.00	0.00	0.00	1441.22
3.18000	523.70	155.16	60.49	483.98	138.43	71.44	257.63	98.55	128.16	332.75	170.90	144.50	410.03	-45.97	58.75	327.53	-39.49	57.82	151.04	-26.51	84.55	207.45	-86.29	92.52	425.01	24.59	1269.36	0.00	0.00	0.00	475.53	49.41	1719.98	482.43	-91.77	1690.42	345.55	-106.50	1710.81	339.58	36.74	1743.40	2030.37	1510.47	47.55	0.00	0.00	0.00	1440.41
3.19000	558.14	156.04	62.30	517.73	139.27	71.26	287.65	99.52	114.92	363.03	171.12	135.55	408.33	-46.61	57.99	326.75	-40.14	57.07	151.04	-26.51	84.55	207.61	-86.06	92.57	433.10	24.63	1268.53	0.00	0.00	0.00	484.73	50.35	1719.46	490.74	-91.44	1690.19	354.85	-105.72	1710.42	348.69	37.33	1742.83	2033.51	1515.04	46.46	0.00	0.00	0.00	1440.00
3.20000	592.71	156.63	65.04	551.49	140.17	71.59	324.20	101.65	102.25	393.74	172.21	127.56	413.79	-47.01	59.41	328.22	-40.78	57.52	151.04	-26.51	84.55	207.82	-85.85	92.64	441.18	24.63	1267.76	0.00	0.00	0.00	493.96	51.07	1718.74	500.46	-90.61	1689.66	364.20	-105.04	1709.89	357.68	38.66	1742.07	2037.17	1511.41	65.15	0.00	0.00	0.00	1439.00
3.21000	628.56	156.51	69.38	583.90	140.35	72.63	357.53	104.83	91.22	425.09	173.57	120.33	412.26	-47.57	58.28	351.66	-40.85	59.49	151.04	-26.51	84.55	207.92	-85.77	92.78	450.80	24.67	1266.78	0.00	0.00	0.00	503.22	52.00	1717.86	510.12	-89.97	1688.90	373.53	-104.26	1709.23	366.86	39.00	1741.33	2038.36	1510.34	71.02	0.00	0.00	0.00	1440.41
3.22000	661.39	156.57	73.46	619.47	140.70	75.80	391.64	105.47	80.44	456.88	175.32	114.16	412.65	-48.22	57.99	353.35	-40.91	59.37	151.04	-26.51	84.55	208.10	-85.64	92.88	459.43	24.73	1265.70	0.00	0.00	0.00	512.23	52.61	1716.93	519.36	-89.14	1688.16	382.78	-103.53	1708.43	376.14	39.62	1740.39	2038.57	1511.10	70.61	0.00	0.00	0.00	1440.10
3.23000	696.48	156.27	79.40	653.08	140.79	79.37	425.39	109.39	71.87	488.17	176.87	108.88	416.09	-49.42	56.32	353.48	-41.44	59.06	151.04	-26.51	84.55	208.25	-85.76	93.16	467.64	24.74	1264.54	0.00	0.00	0.00	521.76	53.91	1715.81	527.98	-88.54	1687.32	392.01	-102.58	1707.56	385.51	40.64	1739.30	2039.00	1511.10	70.76	0.00	0.00	0.00	1439.62
3.24000	728.93	155.99	84.02	686.75	140.94	83.94	458.89	112.21	63.99	519.63	178.24	104.77	416.94	-49.74	55.92	353.94	-41.60	59.09	151.04	-26.51	84.55	208.47	-85.54	93.33	478.11	24.91	1263.32	0.00	0.00	0.00	530.74	55.05	1714.64	537.06	-87.53	1686.40	401.17	-101.57	1706.56	394.87	41.98	1738.09	2033.17	1511.98	52.86	0.00	0.00	0.00	1439.64
3.25000	760.91	155.62	91.85	719.02	140.75	89.82	491.56	114.79	58.64	551.03	179.24	101.89	417.37	-49.56	55.80	353.80	-41.79	58.82	151.04	-26.51	84.55	208.78	-85.36	93.52	487.77	25.40	1262.02	0.00	0.00	0.00	541.02	55.84	1713.27	546.72	-86.73	1685.27	410.44	-100.39	1705.47	404.28	43.27	1736.80	2037.24	1511.75	64.86	0.00	0.00	0.00	1438.91
3.26000	791.81	155.32	100.66	750.05	140.63	96.68	523.67	115.98	54.20	582.05	180.32	100.38	417.32	-49.58	55.58	352.92	-41.84	58.38	151.04	-26.51	84.55	209.02	-85.16	93.76	495.92	25.72	1260.50	0.00	0.00	0.00	550.28	56.69	1711.96	556.55	-85.40	1684.14	419.82	-99.09	1704.28	413.84	44.40	1735.46	2032.70	1511.10	53.06	0.00	0.00	0.00	1439.04
3.27000	821.26	155.69	109.52	779.92	140.69	104.17	554.85	117.40	52.56	611.87	181.36	100.80	418.31	-50.04	55.42	352.93	-41.99	58.16	151.04	-26.51	84.55	209.31	-84.90	94.02	506.30	26.29	1259.03	0.00	0.00	0.00	559.80	57.75	1710.55	565.98	-84.28	1682.84	429.20	-97.88	1703.02	423.59	45.71	1734.04	2032.13	1513.15	46.80	0.00	0.00	0.00	1440.94
3.28000	850.20	155.79	118.75	808.20	140.51	112.44	584.71	118.01	51.76	639.88	181.77	102.16	417.65	-49.88	54.94	353.00	-41.89	58.00	151.04	-26.51	84.55	209.70	-84.63	94.30	515.30	26.65	1257.41	0.00	0.00	0.00	570.07	59.12	1708.82	575.21	-83.32	1681.51	438.63	-96.39	1701.70	433.29	47.37	1732.50	2037.54	1511.63	64.94	0.00	0.00	0.00	1440.21
3.29000	875.96	156.67	129.21	835.04	140.91	121.29	613.29	118.26	51.43	666.64	181.68	103.42	417.91	-50.00	54.61	353.59	-41.78	57.85	151.04	-26.51	84.55	210.04	-84.51	94.73	524.88	27.16	1255.80	0.00	0.00	0.00	579.30	60.50	1707.31	584.00	-82.37	1680.22	448.03	-94.95	1700.35	443.12	48.89	1730.99	2039.21	1509.78	71.28	0.00	0.00	0.00	1439.56
3.30000	898.87	156.62	140.66	859.81	140.94	131.50	639.95	116.85	51.70	691.16	180.72	105.39	418.25	-50.11	54.23	354.30	-41.97	57.70	151.04	-26.51	84.55	210.50	-84.23	95.20	534.37	27.82	1254.20	0.00	0.00	0.00	589.34	61.91	1705.66	594.23	-80.98	1678.75	457.51	-93.09	1699.01	452.93	50.68	1729.41	2034.83	1513.99	52.06	0.00	0.00	0.00	1439.05
3.31000	918.01	155.88	152.86	879.75	141.68	138.34	664.41	114.82	52.14	712.94	179.02	107.21	418.81	-49.79	54.01	353.86	-41.82	57.37	151.04	-26.51	84.55	211.05	-83.76	95.72	542.63	28.43	1252.47	0.00	0.00	0.00	599.35	63.31	1703.99	603.53	-79.67	1677.24	466.88	-91.50	1697.56	462.75	52.54	1727.69	2038.25	1511.25	65.11	0.00	0.00	0.00	1439.29
3.32000	933.87	156.70	163.68	896.71	141.92	147.38	686.39	111.41	51.39	731.81	177.36	107.99	419.04	-49.99	53.51	354.43	-42.04	57.18	151.04	-26.51	84.55	211.59	-83.75	96.51	553.53	29.23	1250.90	0.00	0.00	0.00	609.40	65.08	1702.23	612.16	-78.00	1676.05	476.31	-89.87	1696.05	472.62	54.22	1726.07	2032.77	1510.35	53.15	0.00	0.00	0.00	1439.43
3.33000	945.65	161.30	173.51	910.04	142.09	154.47	704.90	107.22	49.99	747.32	174.89	107.22	420.03	-50.32	53.19	354.39	-42.14	56.82	151.04	-26.51	84.55	212.29	-83.63	97.33	563.20	30.07	1249.24	0.00	0.00	0.00	618.68	66.50	1700.67	622.40	-76.40	1674.62	485.90	-88.03	1694.60	482.34	56.19	1724.41	2038.59	1510.44	65.60	0.00	0.00	0.00	1438.96
3.34000	956.02	162.01	176.66	920.96	143.11	157.59	719.17	103.11	48.64	759.33	172.18	105.55	419.45	-50.26	52.54	355.54	-41.72	56.90	151.04	-26.51	84.55	213.13	-83.43	98.22	573.53	31.07	1247.63	0.00	0.00	0.00	627.88	68.09	1699.13	632.27	-74.92	1673.05	495.48	-86.19	1693.16	492.07	58.43	1722.76	2039.42	1509.83	71.34	0.00	0.00	0.00	1439.17
3.35000	965.07	163.37	175.30	930.29	143.26	156.66	729.22	99.84	47.79	768.65	169.38	103.53	420.37	-50.30	52.13	356.10	-41.89	56.57	151.04	-26.51	84.55	214.09	-83.52	99.35	582.14	31.88	1245.88	0.00	0.00	0.00	638.14	69.93	1697.51	641.59	-73.19	1671.63	505.15	-84.09	1691.77	501.80	60.85	1721.17	2038.32	1510.74	70.73	0.00	0.00	0.00	1439.78
3.36000	973.79	163.90	169.94	938.90	142.98	151.81	737.14	95.12	46.25	775.82	165.89	101.35	420.49	-50.45	51.50	355.81	-41.91	56.24	151.04	-26.51	84.55	215.10	-83.50	100.51	592.98	33.03	1244.12	0.00	0.00	0.00	648.20	71.77	1696.15	650.92	-71.51	1670.48	514.82	-81.83	1690.47	511.79	62.94	1719.76	2033.42	1512.42	52.42	0.00	0.00	0.00	1440.30
3.37000	981.07	163.96	161.67	947.12	141.31	143.68	741.17	92.11	46.84	780.95	162.74	100.15	421.45	-50.06	51.25	370.22	-41.31	57.67	151.04	-26.51	84.55	216.24	-83.65	101.92	601.54	34.21	1242.51	0.00	0.00	0.00	657.82	73.57	1694.79	660.26	-69.83	1669.29	524.35	-79.69	1689.19	521.77	65.06	1718.35	2031.83	1513.03	46.81	0.00	0.00	0.00	1439.80
3.38000	991.09	157.24	148.43	958.11	137.44	139.29	744.29	89.04	46.68	784.75	159.63	99.50	421.84	-50.43	50.62	372.24	-41.49	57.58	151.04	-26.51	84.55	217.55	-83.69	103.51	611.56	35.58	1240.96	0.00	0.00	0.00	668.05	75.52	1693.42	670.30	-67.87	1667.96	533.96	-77.28	1687.97	531.79	67.62	1716.96	2036.60	1512.12	64.60	0.00	0.00	0.00	1439.48
3.39000	998.09	153.81	138.38	961.41	133.31	130.00	747.67	85.82	46.07	789.19	156.66	98.14	423.21	-50.47	50.39	373.15	-42.33	57.01	151.04	-26.51	84.55	219.04	-83.62	105.22	621.44	37.01	1239.62	0.00	0.00	0.00	677.87	77.76	1692.14	679.93	-65.59	1666.97	543.72	-74.66	1686.83	541.71	70.76	1715.51	2033.64	1513.09	52.12	0.00	0.00	0.00	1440.00
3.40000	1004.94	149.30	129.17	967.65	128.35	123.10	750.30	85.58	46.87	794.31	154.46	96.99	423.93	-50.46	49.86	373.98	-42.12	56.97	151.04	-26.51	84.55	220.63	-83.54	107.15	631.84	38.62	1238.48	0.00	0.00	0.00	688.22	79.53	1690.94	690.59	-63.69	1665.88	553.48	-72.24	1685.82	551.85	73.26	1714.28	2032.54	1513.86	46.49	0.00	0.00	0.00	1440.51
3.41000	1011.12	142.26	120.30	972.23	122.30	115.46	752.39	85.91	48.40	800.04	153.26	95.97	423.71	-50.36	49.33	364.25	-42.62	55.98	151.04	-26.51	84.55	222.47	-83.44	109.35	642.16	40.41	1237.57	0.00	0.00	0.00	698.82	81.73	1689.85	698.91	-61.57	1665.14	563.35	-69.78	1685.00	562.08	75.63	1713.26	2036.56	1511.58	64.81	0.00	0.00	0.00	1440.28
3.42000	1017.97	135.34	110.86	978.00	115.85	108.26	754.69	85.87	49.23	805.62	152.60	94.83	424.19	-50.76	48.74	366.17	-42.76	56.15	151.04	-26.51	84.56	224.41	-83.82	111.99	653.29	42.15	1236.94	0.00	0.00	0.00	708.74	84.29	1688.89	709.30	-59.37	1664.48	573.29	-67.09	1684.43	572.25	78.33	1712.38	2033.90	1513.43	52.16	0.00	0.00	0.00	1437.12
3.43000	1023.53	128.88	101.74	981.58	110.88	100.28	756.91	84.95	50.17	810.31	152.20	93.84	424.44	-50.80	48.30	376.39	-42.76	56.20	152.89	-26.32	89.68	226.63	-84.19	114.82	663.84	43.92	1236.55	0.00	0.00	0.00	718.47	86.59	1688.19	718.68	-56.84	1663.96	583.29	-64.33	1684.00	582.47	81.02	1711.68	2036.93	1511.54	64.93	0.00	0.00	0.00	1440.70
3.44000	1027.68	125.92	96.69	985.70	108.31	93.80	758.75	85.03	51.29	814.09	151.23	93.02	424.57	-50.72	47.90	367.81	-43.62	55.19	154.71	-29.25	93.13	229.25	-84.43	117.87	674.52	45.83	1236.33	0.00	0.00	0.00	728.80	88.84	1687.55	728.75	-54.46	1663.59	593.23	-61.80	1683.63	592.67	83.95	1711.03	2037.83	1510.79	70.81	0.00	0.00	0.00	1441.27
3.45000	1030.18	125.95	89.87	988.59	108.88	88.18	760.51	84.73	51.95	816.64	151.06	92.63	425.93	-51.15	47.65	371.79	-44.29	55.46	157.70	-28.42	99.84	232.09	-84.93	121.29	685.51	47.78	1236.38	0.00	0.00	0.00	739.09	91.34	1687.12	739.44	-51.90	1663.29	603.26	-58.97	1683.45	602.83	86.48	1710.68	2037.46	1511.92	70.17	0.00	0.00	0.00	1444.02
3.46000	1032.55	127.58	83.85	990.62	109.39	83.80	761.57	85.48	53.03	819.11	150.68	92.01	425.39	-51.09	47.08	371.27	-44.58	54.79	160.41	-27.35	106.97	235.32	-85.44	125.02	696.85	49.72	1236.66	0.00	0.00	0.00	748.96	94.18	1686.90	749.15	-49.38	1663.31	613.21	-56.28	1683.47	613.02	89.10	1710.57	2038.06	1511.42	70.50	0.00	0.00	0.00	1444.25
3.47000	1034.34	128.05	78.55	992.68	110.09	79.60	762.72	84.92	53.71	821.17	150.97	91.69	426.52	-51.43	46.91	373.42	-44.71	54.58	163.87	-28.11	113.36	239.09	-86.27	129.32	707.64	51.48	1237.16	0.00	0.00	0.00	758.74	96.72	1686.98	759.26	-46.79	1663.60	623.15	-53.70	1683.71	623.05	91.69	1710.72	2038.86	1511.82	70.60	0.00	0.00	0.00	1443.27
3.48000	1035.90	126.80	75.81	993.36	109.38	76.46	763.26	84.96	53.98	823.02	150.40	91.40	427.51	-51.41	46.74	384.16	-45.30	54.45	167.91	-28.50	121.05	243.35	-87.57	134.35	719.23	53.34	1237.95	0.00	0.00	0.00	768.78	99.28	1687.37	769.18	-44.24	1664.09	633.06	-50.97	1684.23	632.88	94.65	1711.06	2032.02	1510.22	53.43	0.00	0.00	0.00	1442.29
3.49000	1035.57	124.78	73.14	993.98	108.83	74.09	763.78	84.77	54.42	824.48	149.59	91.29	427.38	-51.38	46.20	387.18	-45.51	54.09	172.70	-32.55	129.10	248.29	-88.63	139.76	729.47	55.13	1238.91	0.00	0.00	0.00	778.81	101.81	1687.95	778.82	-41.57	1664.86	642.97	-48.19	1684.96	642.70	97.45	1711.64	2036.40	1510.45	65.27	0.00	0.00	0.00	1442.90
3.50000	1038.68	124.94	70.55	994.64	109.17	71.75	764.53	84.61	54.34	825.59	149.48	91.38	428.39	-52.18	45.73	389.62	-46.45	53.39	178.75	-33.65	138.23	254.16	-89.67	145.79	740.55	56.98	1239.98	0.00	0.00	0.00	788.53	104.67	1688.75	788.60	-38.97	1665.82	652.74	-45.58	1685.82	652.62	100.25	1712.41	2038.00	1511.17	70.52	0.00	0.00	0.00	1444.06
3.51000	1039.40	124.45	67.97	994.86	108.74	70.23	764.46	84.35	55.07	826.79	148.82	91.21	428.97	-52.37	45.06	381.55	-47.28	52.30	185.79	-33.58	148.22	261.02	-90.53	152.34	751.64	58.75	1241.23	0.00	0.00	0.00	798.18	107.21	1689.85	797.97	-36.61	1666.98	662.42	-42.99	1686.93	662.42	103.22	1713.43	2038.15	1510.89	70.72	0.00	0.00	0.00	1442.68
3.52000	1040.12	123.68	66.32	995.56	108.69	69.08	765.04	83.79	54.85	827.60	148.31	91.20	429.88	-52.99	44.60	394.20	-46.82	53.17	194.18	-34.50	159.23	269.00	-91.14	159.34	761.82	60.53	1242.63	0.00	0.00	0.00	807.79	110.16	1691.05	806.84	-33.99	1668.37	672.09	-40.09	1688.25	672.34	105.69	1714.70	2033.01	1511.82	52.84	0.00	0.00	0.00	1442.64
3.53000	1041.40	123.73	65.04	995.81	108.23	68.30	765.14	83.21	55.16	828.15	148.17	91.37	431.62	-53.25	44.32	387.78	-47.73	53.07	204.11	-34.30	171.20	278.06	-91.76	166.84	772.81	62.44	1244.31	0.00	0.00	0.00	817.56	112.63	1692.37	817.38	-31.44	1669.92	681.57	-37.65	1689.63	682.08	108.16	1716.05	2033.56	1515.67	46.04	0.00	0.00	0.00	1443.99
3.54000	1041.23	123.30	63.76	995.76	108.08	67.50	765.47	83.49	55.23	828.64	147.81	91.41	433.95	-54.08	43.73	392.56	-48.13	54.47	215.42	-35.23	183.78	288.55	-92.10	174.70	782.18	64.38	1245.96	0.00	0.00	0.00	827.27	115.07	1693.82	826.75	-29.07	1671.59	691.13	-35.08	1691.19	691.72	110.73	1717.41	2031.52	1512.38	47.22	0.00	0.00	0.00	1442.73
3.55000	1041.09	122.73	62.99	996.11	107.76	67.03	765.41	83.24	55.39	829.09	147.52	91.44	435.91	-55.10	42.84	399.26	-48.17	56.94	228.48	-35.58	196.84	300.19	-92.94	183.12	791.96	66.15	1247.74	0.00	0.00	0.00	836.90	117.81	1695.29	835.98	-26.70	1673.34	700.59	-32.63	1692.81	701.22	113.23	1718.85	2036.31	1511.66	64.82	0.00	0.00	0.00	1443.10
3.56000	1041.91	122.91	62.43	996.44	107.70	66.78	765.60	84.49	55.69	829.48	147.16	91.36	439.56	-55.65	42.12	404.32	-49.19	59.31	243.09	-35.52	210.96	312.95	-93.99	191.74	801.31	67.92	1249.46	0.00	0.00	0.00	846.17	120.02	1696.87	845.92	-24.39	1675.04	710.10	-30.05	1694.51	710.58	115.78	1720.31	2035.21	1515.55	51.59	0.00	0.00	0.00	1445.44
3.57000	1042.37	122.83	62.07	996.32	107.49	66.53	765.45	84.48	55.74	829.60	147.41	91.47	443.27	-56.80	40.67	410.78	-50.42	62.41	259.15	-35.52	225.03	326.71	-94.93	200.49	811.21	69.54	1251.32	0.00	0.00	0.00	856.04	122.26	1698.35	854.78	-22.09	1676.84	719.42	-27.86	1696.19	720.05	117.64	1721.84	2031.97	1513.23	46.84	0.00	0.00	0.00	1443.64
3.58000	1042.40	122.62	61.82	996.34	107.31	66.39	765.52	83.96	55.77	829.92	147.26	91.39	447.56	-57.87	38.80	421.36	-51.22	66.59	276.96	-36.19	239.12	341.76	-95.77	209.07	820.75	70.89	1252.97	0.00	0.00	0.00	864.96	124.55	1699.89	864.21	-19.98	1678.65	728.64	-25.84	1697.90	729.38	120.02	1723.33	2036.27	1511.01	65.37	0.00	0.00	0.00	1443.83
3.59000	1042.13	122.44	61.41	996.73	106.95	66.36	765.73	83.88	55.69	830.07	147.21	91.43	453.64	-58.62	37.30	428.48	-51.67	69.95	296.72	-37.09	252.25	357.63	-96.66	217.46	829.79	72.20	1254.63	0.00	0.00	0.00	874.16	126.55	1701.51	872.94	-18.14	1680.39	737.85	-23.59	1699.58	738.80	122.12	1724.81	2032.92	1511.48	52.84	0.00	0.00	0.00	1444.33
3.60000	1042.56	122.23	61.33	996.07	107.09	65.82	765.63	83.85	55.66	830.20	147.37	91.52	458.72	-59.81	34.82	432.64	-51.55	72.36	316.88	-36.70	263.82	374.39	-96.44	224.99	838.47	73.35	1256.24	0.00	0.00	0.00	883.87	128.38	1703.02	882.78	-16.09	1682.11	746.94	-21.55	1701.28	748.19	123.87	1726.30	2036.20	1511.00	65.04	0.00	0.00	0.00	1443.87
3.61000	1042.45	122.37	60.86	996.07	107.12	65.70	765.53	84.48	56.23	830.50	147.01	91.39	467.23	-60.78	34.00	441.58	-52.03	75.85	336.20	-36.24	273.03	390.96	-96.56	231.86	848.21	74.27	1257.77	0.00	0.00	0.00	893.00	129.93	1704.46	891.36	-14.69	1683.76	756.00	-19.81	1702.94	757.30	125.68	1727.78	2038.20	1510.87	70.69	0.00	0.00	0.00	1442.47
3.62000	1042.50	122.37	60.52	996.38	106.91	65.60	765.80	83.67	56.15	830.48	147.37	91.51	479.25	-61.86	37.61	453.39	-52.31	80.78	354.36	-35.51	280.57	407.58	-96.38	237.90	856.95	75.12	1259.17	0.00	0.00	0.00	901.96	131.40	1705.98	899.92	-13.26	1685.50	765.11	-18.05	1704.62	766.33	127.17	1729.29	2033.29	1511.83	52.85	0.00	0.00	0.00	1443.53
3.63000	1043.50	122.41	60.50	997.01	106.94	65.76	765.93	83.95	56.24	830.64	147.40	91.61	496.48	-62.64	44.22	473.74	-52.39	88.20	371.89	-34.85	286.64	424.41	-96.43	244.07	864.92	75.89	1260.57	0.00	0.00	0.00	910.92	132.56	1707.41	908.86	-11.76	1687.04	774.22	-16.30	1706.31	775.24	128.81	1730.75	2036.36	1511.27	64.94	0.00	0.00	0.00	1443.50
3.64000	1042.26	122.18	60.02	997.19	106.98	65.73	766.07	84.10	56.31	830.67	147.68	91.70	516.12	-62.08	51.11	494.85	-52.09	94.98	388.57	-35.43	291.28	441.86	-96.25	249.47	873.20	76.60	1261.91	0.00	0.00	0.00	919.14	134.07	1708.87	918.43	-10.30	1688.49	782.98	-15.19	1707.85	784.16	130.26	1732.23	2032.30	1510.34	53.16	0.00	0.00	0.00	1441.39
3.65000	1043.09	122.28	60.08	996.93	107.07	65.48	766.40	84.53	56.50	830.91	147.30	91.61	539.10	-60.49	58.05	516.24	-51.65	101.00	405.23	-35.50	294.25	460.45	-95.83	253.76	881.44	77.49	1263.30	0.00	0.00	0.00	928.43	134.92	1710.24	927.36	-8.97	1689.92	791.78	-13.86	1709.46	793.19	131.27	1733.82	2036.71	1511.40	65.20	0.00	0.00	0.00	1442.16
3.66000	1042.40	121.95	59.86	996.64	107.18	65.21	766.65	84.48	56.74	830.87	147.66	91.81	560.74	-59.17	63.24	538.46	-50.22	106.24	422.39	-35.92	295.82	480.01	-95.41	257.04	889.75	78.19	1264.77	0.00	0.00	0.00	937.00	136.02	1711.60	934.98	-7.89	1691.46	800.68	-12.34	1711.17	802.20	132.11	1735.46	2037.60	1510.71	71.06	0.00	0.00	0.00	1443.27
3.67000	1042.73	122.30	59.72	997.00	107.23	65.22	766.78	84.33	56.98	830.95	147.77	91.91	582.42	-57.28	67.37	558.60	-48.82	109.83	440.18	-36.19	296.39	499.59	-95.27	259.35	896.90	79.02	1266.32	0.00	0.00	0.00	945.93	136.98	1712.90	943.75	-7.11	1692.75	809.14	-11.62	1712.71	811.04	133.34	1737.00	2038.27	1511.87	70.63	0.00	0.00	0.00	1443.50
3.68000	1043.43	122.33	59.70	997.32	107.50	65.09	767.13	84.78	57.08	831.10	147.57	91.96	602.65	-56.51	69.26	581.10	-47.50	112.61	458.62	-35.75	295.49	519.58	-94.19	260.12	904.92	79.84	1267.91	0.00	0.00	0.00	954.64	137.83	1714.16	952.40	-6.20	1694.00	817.70	-10.61	1714.27	819.76	134.42	1738.52	2037.68	1511.37	70.82	0.00	0.00	0.00	1443.62
3.69000	1042.99	122.38	59.41	997.15	107.33	65.08	767.17	85.06	57.64	831.18	147.48	92.00	621.55	-56.66	68.74	605.93	-47.36	114.24	478.03	-35.23	293.36	539.93	-93.44	259.74	911.86	80.86	1269.64	0.00	0.00	0.00	963.04	138.66	1715.44	961.01	-5.60	1695.18	826.30	-9.67	1715.78	828.45	135.05	1740.06	2038.25	1511.25	70.62	0.00	0.00	0.00	1442.92
3.70000	1043.70	122.63	59.45	997.23	107.56	64.89	767.31	83.67	57.48	831.37	147.41	92.10	648.84	-55.64	70.91	628.74	-47.02	114.29	498.13	-34.14	290.14	560.69	-92.43	258.07	919.11	82.01	1271.37	0.00	0.00	0.00	971.96	139.15	1716.68	969.73	-5.25	1696.34	834.88	-8.74	1717.20	837.02	135.62	1741.52	2037.56	1510.90	70.83	0.00	0.00	0.00	1443.81
3.71000	1043.06	122.53	59.09	997.46	107.71	64.81	767.24	84.70	57.71	831.39	147.60	92.25	682.98	-54.71	74.19	655.55	-47.11	113.76	518.58	-32.98	286.02	581.85	-91.49	255.35	926.66	83.35	1273.10	0.00	0.00	0.00	979.78	139.41	1717.94	977.42	-4.50	1697.59	843.27	-8.26	1718.51	845.53	136.17	1742.94	2033.99	1513.18	52.58	0.00	0.00	0.00	1444.30
3.72000	1043.01	122.90	58.76	997.89	107.55	65.05	766.53	84.14	58.32	831.53	147.40	92.24	715.09	-54.25	75.57	684.82	-45.68	113.68	539.63	-31.45	280.65	603.74	-90.18	251.49	933.93	84.74	1274.79	0.00	0.00	0.00	988.73	139.90	1718.98	984.96	-4.01	1698.54	851.65	-7.85	1719.69	853.83	136.84	1744.21	2037.81	1512.71	64.90	0.00	0.00	0.00	1442.10
3.73000	1042.63	122.87	58.60	997.93	107.82	64.79	763.55	86.71	60.60	831.44	147.93	92.56	748.20	-53.59	75.75	713.65	-45.21	112.19	561.33	-29.59	274.39	625.93	-88.69	246.69	942.00	86.26	1276.47	0.00	0.00	0.00	996.82	140.19	1720.04	994.14	-3.63	1699.31	859.93	-7.19	1720.81	862.18	137.26	1745.45	2035.37	1515.66	51.67	0.00	0.00	0.00	1443.60
3.74000	1044.18	123.05	58.85	997.95	107.74	64.80	761.79	85.83	61.03	831.60	147.45	92.36	786.30	-52.78	76.39	740.68	-44.61	109.49	583.33	-28.12	267.19	648.25	-87.66	241.38	950.15	87.71	1277.91	0.00	0.00	0.00	1004.86	140.72	1721.02	1002.36	-3.38	1700.08	868.04	-6.94	1721.78	870.55	137.47	1746.60	2037.33	1512.68	64.84	0.00	0.00	0.00	1443.20
3.75000	1043.44	123.03	58.54	998.72	108.00	64.91	760.47	87.88	62.44	831.65	147.79	92.56	809.88	-52.86	73.10	767.39	-43.54	106.49	605.82	-26.84	258.62	671.21	-85.86	234.99	958.25	89.29	1279.25	0.00	0.00	0.00	1012.98	140.82	1721.92	1010.48	-3.20	1700.72	876.09	-6.61	1722.62	878.75	137.82	1747.63	2036.00	1515.31	52.04	0.00	0.00	0.00	1443.10
3.76000	1043.28	122.88	58.54	997.58	108.04	64.38	760.76	88.38	62.74	831.73	147.57	92.54	831.15	-52.26	70.71	795.88	-43.20	103.33	628.57	-26.11	249.15	694.64	-84.21	227.98	966.04	90.81	1280.32	0.00	0.00	0.00	1021.59	140.60	1722.69	1018.11	-2.92	1701.37	884.06	-6.34	1723.31	886.82	138.03	1748.50	2036.55	1515.14	52.99	0.00	0.00	0.00	1444.07
3.77000	1043.17	122.73	58.51	998.02	107.97	64.48	761.73	89.60	63.02	831.84	147.41	92.53	859.11	-51.53	68.74	824.60	-42.59	100.48	651.27	-24.00	239.15	718.39	-83.13	220.70	974.24	92.16	1281.20	0.00	0.00	0.00	1029.52	140.81	1723.23	1025.64	-2.75	1701.83	891.91	-6.37	1723.78	894.76	137.96	1749.27	2038.11	1513.37	62.86	0.00	0.00	0.00	1444.55
3.78000	1043.87	122.71	58.53	997.75	107.88	64.30	764.11	87.40	61.35	831.96	147.35	92.59	890.44	-50.68	67.78	853.92	-41.45	98.47	674.29	-22.72	228.11	742.78	-81.76	212.71	982.03	93.47	1281.87	0.00	0.00	0.00	1036.68	141.27	1723.88	1033.49	-2.76	1702.23	899.87	-6.07	1724.21	902.57	137.94	1749.87	2039.47	1511.50	73.59	0.00	0.00	0.00	1443.38
3.79000	1043.48	122.63	58.22	997.86	107.66	64.25	764.68	89.62	61.90	832.06	147.19	92.63	922.39	-50.01	67.27	884.39	-40.55	96.09	697.97	-21.12	216.56	766.89	-81.01	204.61	989.51	94.58	1282.27	0.00	0.00	0.00	1044.34	141.35	1724.39	1041.50	-2.82	1702.51	907.56	-6.26	1724.36	910.28	138.14	1750.32	2040.37	1510.01	82.10	0.00	0.00	0.00	1442.17
3.80000	1043.53	122.28	58.21	998.43	107.49	64.43	765.72	87.98	60.56	832.08	147.27	92.74	954.78	-49.46	66.73	915.93	-39.89	93.91	722.86	-19.66	203.84	791.56	-80.44	196.18	996.63	95.52	1282.62	0.00	0.00	0.00	1052.05	140.82	1724.80	1049.19	-2.61	1702.78	915.32	-6.20	1724.46	917.90	138.31	1750.61	2040.25	1510.18	82.01	0.00	0.00	0.00	1442.04
3.81000	1042.22	122.47	57.41	997.62	107.46	67.16	767.01	83.79	58.57	832.22	147.21	92.75	986.45	-48.65	64.74	946.41	-39.05	90.07	748.23	-18.78	191.26	816.83	-79.81	187.38	1004.93	96.52	1282.81	0.00	0.00	0.00	1060.14	140.61	1725.07	1055.72	-2.94	1702.84	923.18	-6.07	1724.38	925.75	137.99	1750.77	2040.25	1510.11	82.03	0.00	0.00	0.00	1442.07
3.82000	1043.45	122.32	57.95	998.79	107.04	67.71	767.12	84.28	58.38	832.19	147.56	93.08	1018.83	-48.71	64.16	976.83	-37.87	87.84	774.46	-17.42	178.49	842.75	-78.97	178.46	1012.89	97.51	1282.76	0.00	0.00	0.00	1067.61	140.72	1725.12	1063.48	-3.16	1702.77	930.74	-6.28	1724.17	933.47	138.05	1750.74	2039.38	1510.54	81.57	0.00	0.00	0.00	1442.85
3.83000	1044.83	120.73	63.15	997.90	106.90	67.65	767.00	83.93	58.58	832.39	147.16	92.98	1052.04	-48.17	64.69	1009.08	-37.29	86.19	800.88	-16.25	165.85	869.40	-78.16	169.46	1021.01	98.40	1282.59	0.00	0.00	0.00	1075.12	140.60	1725.19	1071.34	-3.16	1702.52	938.55	-5.99	1723.88	941.31	137.81	1750.64	2041.10	1509.52	82.38	0.00	0.00	0.00	1442.94
3.84000	1046.35	120.43	63.82	998.21	106.60	67.98	767.14	83.50	58.53	832.58	147.13	93.06	1083.88	-48.44	64.77	1040.54	-37.14	84.44	827.47	-15.99	153.66	896.13	-77.22	160.70	1028.76	99.31	1282.24	0.00	0.00	0.00	1083.22	140.23	1725.03	1078.90	-3.58	1702.16	946.31	-6.03	1723.41	948.97	138.00	1750.34	2041.51	1509.04	84.84	0.00	0.00	0.00	1442.70
3.85000	1047.69	120.39	64.52	998.48	106.61	68.19	767.31	83.22	58.44	832.63	147.12	93.21	1116.54	-47.81	66.06	1071.78	-36.24	83.43	852.55	-14.78	142.02	923.53	-76.13	152.23	1036.28	100.15	1281.74	0.00	0.00	0.00	1090.87	139.88	1724.81	1087.16	-3.81	1701.50	953.89	-6.46	1722.80	956.87	137.72	1750.03	2041.68	1508.74	86.73	0.00	0.00	0.00	1442.37
3.86000	1048.11	120.50	64.74	998.12	106.75	67.91	767.11	83.63	58.83	832.84	146.83	93.23	1148.37	-47.35	67.81	1103.68	-36.44	82.50	878.90	-11.66	130.76	951.25	-75.27	144.21	1043.84	100.90	1281.17	0.00	0.00	0.00	1099.13	139.33	1724.45	1095.03	-4.07	1701.01	961.82	-6.49	1722.20	964.86	137.27	1749.63	2041.62	1508.60	88.11	0.00	0.00	0.00	1440.63
3.87000	1046.29	120.86	64.35	998.24	107.28	67.91	767.25	83.88	58.99	832.97	146.92	93.42	1179.83	-46.34	70.26	1135.55	-35.39	83.02	908.60	-9.17	118.98	978.90	-74.89	136.91	1051.69	101.66	1280.56	0.00	0.00	0.00	1106.81	139.41	1723.92	1103.20	-4.34	1700.30	969.74	-6.84	1721.43	972.85	137.01	1749.10	2041.37	1508.60	89.02	0.00	0.00	0.00	1442.70
3.88000	1045.20	121.29	63.59	997.97	107.71	64.22	767.61	83.33	58.87	833.26	146.77	93.60	1211.63	-45.43	73.49	1166.78	-34.64	83.88	941.92	-8.99	108.07	1007.20	-73.82	129.82	1059.31	102.22	1279.77	0.00	0.00	0.00	1114.96	138.75	1723.43	1110.37	-4.84	1699.59	977.63	-7.34	1720.52	980.88	136.56	1748.52	2040.97	1508.72	89.51	0.00	0.00	0.00	1442.24
3.89000	1043.68	122.84	57.39	998.47	107.94	64.06	767.75	83.12	58.97	833.50	146.60	93.77	1242.96	-44.13	77.59	1197.65	-33.22	85.71	974.46	-8.57	97.68	1035.32	-72.87	123.45	1067.49	102.72	1279.01	0.00	0.00	0.00	1123.09	138.56	1722.70	1118.10	-5.27	1698.71	985.74	-7.64	1719.59	988.92	136.04	1747.88	2040.46	1508.93	89.65	0.00	0.00	0.00	1441.99
3.90000	1044.53	122.99	57.44	998.05	108.38	63.65	767.81	82.05	59.10	833.83	146.28	93.86	1273.90	-42.23	82.92	1228.51	-32.16	88.38	1005.74	-5.67	87.80	1064.26	-71.43	117.49	1075.61	103.02	1278.15	0.00	0.00	0.00	1131.44	138.01	1721.99	1126.80	-5.45	1697.78	993.59	-8.41	1718.55	997.02	135.42	1747.16	2039.86	1509.22	89.47	0.00	0.00	0.00	1442.46
3.91000	1043.74	123.48	56.77	998.31	108.56	63.64	767.76	82.98	59.66	834.12	146.30	94.17	1304.43	-40.49	89.14	1258.52	-30.77	91.97	1034.19	-6.55	81.23	1092.40	-71.02	112.96	1083.66	103.25	1277.24	0.00	0.00	0.00	1139.81	137.53	1721.16	1134.84	-5.92	1696.83	1001.72	-8.76	1717.47	1005.17	134.76	1746.33	2039.21	1509.57	89.03	0.00	0.00	0.00	1439.53
3.92000	1043.63	123.56	56.55	997.75	108.55	63.41	767.92	83.22	59.88	834.42	146.37	94.51	1333.87	-38.03	96.37	1287.81	-28.56	96.99	1061.65	-5.96	75.29	1121.17	-70.43	109.23	1091.93	103.53	1276.31	0.00	0.00	0.00	1147.23	137.36	1720.32	1143.02	-6.23	1695.67	1009.72	-9.53	1716.28	1013.41	134.12	1745.47	2038.54	1509.95	88.38	0.00	0.00	0.00	1437.77
3.93000	1044.12	124.09	56.27	997.67	108.72	63.18	768.06	82.70	60.08	834.72	146.27	94.83	1361.88	-35.53	104.52	1316.34	-26.31	103.11	1092.65	-4.65	68.14	1149.07	-70.16	106.58	1100.00	103.60	1275.27	0.00	0.00	0.00	1154.89	136.69	1719.47	1150.43	-6.94	1694.56	1017.84	-10.27	1715.06	1021.58	133.54	1744.51	2037.89	1510.34	87.58	0.00	0.00	0.00	1438.18
3.94000	1042.84	123.92	55.77	997.96	108.96	63.03	768.49	82.51	59.99	835.16	145.90	95.02	1389.83	-33.00	113.91	1343.32	-24.46	109.90	1120.59	-5.15	64.04	1176.75	-69.69	104.91	1108.02	103.58	1274.23	0.00	0.00	0.00	1163.12	136.35	1718.40	1159.41	-7.58	1693.27	1026.13	-11.00	1713.78	1029.82	132.96	1743.49	2037.30	1510.73	86.66	0.00	0.00	0.00	1438.06
3.95000	1044.17	124.24	56.00	997.87	109.03	62.70	768.35	82.82	60.65	835.47	146.18	95.56	1415.87	-29.81	124.25	1370.08	-22.50	117.96	1147.77	-5.82	61.22	1203.85	-69.34	104.37	1116.41	103.65	1273.10	0.00	0.00	0.00	1171.99	135.23	1717.36	1167.26	-8.18	1692.15	1034.44	-11.82	1712.49	1038.01	132.27	1742.36	2036.79	1511.08	85.69	0.00	0.00	0.00	1438.50
3.96000	1043.47	124.30	55.37	998.28	109.12	62.53	768.43	81.98	60.98	835.87	146.07	95.98	1440.72	-27.13	135.11	1393.94	-20.37	126.35	1174.34	-7.12	58.89	1229.31	-68.97	105.00	1124.86	103.61	1271.98	0.00	0.00	0.00	1180.70	134.58	1716.15	1175.46	-8.96	1691.00	1042.70	-12.76	1711.08	1046.16	131.50	1741.27	2036.41	1511.37	84.71	0.00	0.00	0.00	1438.91
3.97000	1044.32	124.36	55.42	999.14	109.53	62.41	768.59	82.33	61.44	836.41	145.77	96.36	1462.80	-24.53	141.97	1417.15	-18.82	134.88	1199.68	-7.11	57.51	1253.42	-68.53	106.53	1133.17	103.35	1270.82	0.00	0.00	0.00	1188.30	133.88	1715.03	1183.68	-9.86	1689.55	1051.20	-13.22	1709.79	1054.39	130.61	1740.12	2036.18	1511.60	83.78	0.00	0.00	0.00	1437.66
3.98000	1043.78	124.46	54.85	999.11	109.28	62.27	769.18	81.72	61.59	836.96	145.58	96.88	1483.84	-22.57	151.92	1438.61	-16.61	143.46	1223.31	-6.66	57.01	1275.34	-67.65	108.73	1141.62	102.95	1269.52	0.00	0.00	0.00	1196.44	133.09	1713.89	1191.66	-10.84	1688.25	1059.37	-14.43	1708.36	1062.63	129.68	1738.85	2036.15	1511.72	82.95	0.00	0.00	0.00	1437.54
3.99000	1044.41	124.66	54.70	999.06	109.45	62.01	769.13	81.89	62.48	837.45	145.63	97.47	1502.14	-20.56	161.61	1458.67	-14.58	151.67	1245.70	-6.02	56.60	1295.45	-65.62	110.66	1151.15	102.71	1268.21	0.00	0.00	0.00	1204.48	132.26	1712.72	1200.43	-11.53	1686.92	1067.59	-15.40	1706.96	1070.90	128.68	1737.57	2036.33	1511.73	82.26	0.00	0.00	0.00	1438.18
4.00000	1043.99	124.89	54.15	998.82	109.26	61.81	769.38	82.09	63.31	838.13	145.32	98.07	1518.18	-19.73	169.78	1475.63	-13.35	158.10	1264.37	-2.77	56.84	1313.53	-62.66	111.70	1159.74	102.28	1266.93	0.00	0.00	0.00	1212.83	131.13	1711.46	1208.71	-12.57	1685.74	1075.90	-16.51	1705.52	1079.38	127.58	1736.27	2036.78	1511.60	81.78	0.00	0.00	0.00	1438.58
4.01000	1044.85	124.66	54.22	999.38	109.32	61.63	769.80	82.12	64.27	838.78	145.29	98.88	1531.64	-19.70	175.70	1490.53	-12.06	163.55	1280.85	7.61	57.69	1328.60	-59.50	111.65	1168.21	101.73	1265.58	0.00	0.00	0.00	1220.91	130.23	1710.24	1217.55	-13.49	1684.34	1084.33	-17.68	1704.09	1087.66	126.43	1734.90	2037.52	1511.31	81.54	0.00	0.00	0.00	1438.62
4.02000	1044.69	125.10	53.52	1000.24	109.44	61.78	770.11	81.85	65.53	839.54	145.29	99.78	1542.41	-21.80	177.94	1502.70	-12.02	165.63	1294.87	12.07	56.72	1340.27	-56.45	110.66	1177.09	101.12	1264.28	0.00	0.00	0.00	1229.38	129.48	1708.97	1225.68	-14.89	1683.05	1093.01	-18.75	1702.68	1096.05	125.15	1733.59	2038.59	1510.84	81.61	0.00	0.00	0.00	1439.93
4.03000	1045.54	125.08	53.53	999.97	109.72	61.13	770.61	81.78	67.00	840.45	145.59	100.87	1551.82	-21.68	176.89	1513.19	-10.49	165.45	1305.07	15.82	55.34	1349.55	-53.11	108.82	1185.96	100.46	1262.93	0.00	0.00	0.00	1237.49	128.31	1707.74	1233.93	-16.11	1681.87	1101.54	-20.16	1701.24	1104.46	123.72	1732.35	2040.02	1510.16	82.02	0.00	0.00	0.00	1439.57
4.04000	1045.79	125.09	53.16	1000.29	110.22	60.75	771.03	81.92	68.81	841.39	145.63	102.00	1559.69	-19.70	172.83	1520.47	-8.75	161.97	1312.03	20.07	54.37	1356.01	-50.08	106.76	1194.87	99.62	1261.62	0.00	0.00	0.00	1245.86	126.95	1706.57	1243.33	-17.44	1680.50	1110.23	-21.58	1699.84	1112.85	122.49	1731.03	2040.84	1509.77	82.33	0.00	0.00	0.00	1438.39
4.05000	1046.55	125.30	52.94	1001.87	110.32	60.96	771.74	81.94	70.77	842.43	146.00	103.38	1565.84	-17.70	166.87	1525.71	-6.09	156.52	1316.98	22.99	52.16	1360.85	-46.74	104.24	1203.88	98.68	1260.30	0.00	0.00	0.00	1254.75	125.71	1705.35	1251.79	-18.90	1679.25	1118.60	-23.54	1698.39	1121.27	121.15	1729.74	2041.25	1509.61	82.43	0.00	0.00	0.00	1437.87
4.06000	1047.19	125.39	52.74	1001.95	110.30	60.55	772.65	82.28	72.81	843.55	146.36	105.00	1570.84	-15.65	159.89	1529.97	-3.17	150.74	1319.74	26.86	50.09	1364.58	-42.73	100.92	1212.99	97.67	1259.12	0.00	0.00	0.00	1262.85	124.00	1704.29	1259.87	-20.40	1677.99	1127.24	-25.16	1696.98	1129.84	119.34	1728.48	2040.66	1509.99	82.24	0.00	0.00	0.00	1438.34
4.07000	1046.75	125.39	52.01	1002.45	110.53	60.16	773.43	82.55	75.67	844.99	146.47	106.75	1573.90	-12.14	153.30	1533.15	0.06	145.21	1321.10	31.66	47.64	1367.47	-37.80	96.74	1222.12	96.60	1258.02	0.00	0.00	0.00	1271.74	122.38	1703.15	1268.52	-21.71	1676.81	1135.86	-26.95	1695.51	1138.24	117.81	1727.17	2040.41	1510.16	82.20	0.00	0.00	0.00	1438.89
4.08000	1046.69	125.32	51.74	1003.45	110.63	59.93	774.53	83.41	78.84	846.56	146.56	108.70	1574.80	-8.91	147.32	1534.68	4.27	139.48	1320.61	29.64	45.01	1368.45	-34.46	93.49	1230.48	95.42	1257.00	0.00	0.00	0.00	1280.46	120.66	1701.96	1278.02	-23.28	1675.47	1144.73	-28.63	1694.01	1146.76	116.01	1725.88	2040.01	1510.45	82.08	0.00	0.00	0.00	1437.93
4.09000	1047.52	125.84	51.47	1003.85	110.97	59.43	776.07	83.07	82.22	848.13	147.29	111.15	1580.24	-0.43	140.26	1536.54	9.48	132.93	1321.50	32.24	44.36	1370.55	-32.09	92.54	1239.25	94.20	1256.05	0.00	0.00	0.00	1288.66	119.19	1700.69	1286.68	-24.85	1674.15	1153.07	-31.01	1692.37	1155.15	114.61	1724.49	2039.89	1510.57	82.03	0.00	0.00	0.00	1438.15
4.10000	1048.12	125.86	51.40	1005.13	111.50	59.03	777.67	83.67	86.49	850.09	147.86	113.86	1587.16	5.24	138.51	1541.34	15.25	127.77	1324.90	32.76	43.86	1374.89	-29.69	91.71	1249.04	92.89	1255.12	0.00	0.00	0.00	1297.18	117.33	1699.76	1294.44	-26.78	1672.87	1162.04	-32.71	1690.94	1163.76	112.80	1723.27	2040.01	1510.50	82.05	0.00	0.00	0.00	1438.39
4.11000	1048.87	125.94	51.35	1006.08	111.79	58.74	779.51	83.60	91.16	852.35	148.72	116.95	1591.30	10.32	130.48	1545.85	20.12	120.46	1327.77	34.04	44.91	1380.05	-28.11	90.70	1258.45	91.54	1254.38	0.00	0.00	0.00	1306.57	115.92	1698.76	1303.56	-28.26	1671.80	1170.88	-34.39	1689.77	1172.50	110.91	1722.30	2040.33	1510.21	82.16	0.00	0.00	0.00	1439.72
4.12000	1048.68	126.14	50.91	1007.21	112.47	58.32	782.00	84.27	96.24	854.99	149.74	120.37	1597.64	14.77	120.42	1551.23	24.23	112.26	1330.55	34.03	45.83	1384.76	-27.95	89.60	1268.23	90.12	1253.77	0.00	0.00	0.00	1314.89	113.71	1698.14	1312.13	-30.24	1670.81	1179.71	-36.40	1688.78	1181.25	108.83	1721.57	2041.00	1509.72	82.40	0.00	0.00	0.00	1438.69
4.13000	1049.90	126.14	51.13	1008.60	113.07	58.06	785.07	86.29	102.33	858.25	150.52	124.11	1602.74	18.02	110.75	1555.92	27.36	104.76	1333.26	34.48	46.66	1388.95	-27.36	88.24	1277.43	88.81	1253.27	0.00	0.00	0.00	1323.28	111.76	1697.46	1321.30	-32.10	1670.08	1188.30	-38.53	1687.79	1189.92	106.83	1720.75	2040.48	1509.90	82.23	0.00	0.00	0.00	1439.08
4.14000	1050.22	126.51	50.77	1009.94	114.52	59.54	788.16	87.32	109.85	861.93	151.57	128.33	1607.39	19.73	102.61	1559.47	29.10	98.18	1335.17	35.39	47.55	1392.14	-26.73	87.42	1287.72	87.53	1252.92	0.00	0.00	0.00	1331.95	110.16	1696.84	1330.21	-33.81	1669.29	1197.12	-40.59	1686.79	1198.26	105.21	1719.94	2040.75	1510.03	82.34	0.00	0.00	0.00	1438.63
4.15000	1051.20	127.00	50.65	1011.43	115.42	58.76	792.65	88.04	117.38	866.38	153.01	133.05	1611.09	20.74	95.38	1562.23	30.53	92.39	1336.66	36.18	48.57	1394.92	-26.08	87.00	1298.04	86.24	1252.63	0.00	0.00	0.00	1340.21	108.70	1696.42	1338.76	-35.65	1668.75	1205.79	-42.87	1685.91	1206.61	103.21	1719.33	2040.58	1510.04	82.20	0.00	0.00	0.00	1439.97
4.16000	1051.00	126.88	50.55	1013.19	116.13	57.98	797.69	89.46	126.43	871.51	155.23	138.50	1613.96	21.67	87.85	1564.75	31.39	87.13	1338.09	35.63	49.04	1397.21	-25.73	86.71	1307.80	84.82	1252.47	0.00	0.00	0.00	1348.75	106.76	1696.30	1347.87	-37.39	1668.39	1214.91	-44.68	1685.45	1214.95	101.46	1718.97	2040.53	1510.07	82.16	0.00	0.00	0.00	1440.20
4.17000	1051.96	127.75	50.18	1015.69	117.29	57.35	803.96	91.61	136.63	878.04	156.72	144.01	1615.27	22.28	82.64	1565.89	31.74	83.18	1338.85	36.27	49.50	1399.13	-24.56	86.27	1317.73	83.59	1252.56	0.00	0.00	0.00	1357.32	105.18	1696.27	1356.13	-39.21	1668.43	1223.97	-46.65	1685.23	1223.38	99.48	1718.88	2040.36	1510.16	82.05	0.00	0.00	0.00	1439.96
4.18000	1052.92	128.31	50.10	1016.97	118.25	56.58	811.68	93.29	147.60	885.21	159.25	150.52	1615.62	23.22	80.03	1566.43	32.40	80.92	1339.48	36.00	49.42	1399.71	-24.34	86.42	1327.08	82.25	1252.81	0.00	0.00	0.00	1365.61	103.15	1696.55	1365.28	-40.80	1668.52	1232.93	-48.62	1685.13	1232.01	97.11	1718.97	2040.10	1510.28	81.92	0.00	0.00	0.00	1439.47
4.19000	1053.36	129.26	49.46	1020.56	119.21	56.90	820.94	96.34	159.75	893.69	161.33	157.47	1616.36	23.58	77.19	1567.15	32.34	78.80	1340.00	35.96	49.42	1400.45	-23.90	86.34	1336.72	81.03	1253.18	0.00	0.00	0.00	1374.40	101.58	1696.95	1374.60	-42.33	1668.71	1241.53	-50.90	1685.17	1240.62	94.89	1719.31	2039.81	1510.42	81.77	0.00	0.00	0.00	1440.49
4.20000	1055.55	130.13	49.43	1023.12	120.43	57.24	831.64	98.44	173.04	903.29	163.79	165.10	1617.74	23.50	75.49	1567.30	32.09	77.22	1340.02	35.88	49.80	1400.98	-23.89	86.32	1346.31	79.73	1253.70	0.00	0.00	0.00	1383.02	100.13	1697.48	1383.19	-43.94	1669.17	1250.45	-52.97	1685.51	1249.28	92.69	1719.78	2039.52	1510.56	81.64	0.00	0.00	0.00	1439.10
4.21000	1058.13	131.41	49.08	1026.77	121.62	58.28	843.82	99.64	187.08	914.33	166.18	173.05	1618.20	24.23	74.22	1567.87	32.18	76.27	1340.26	35.81	49.81	1401.72	-23.39	86.12	1355.14	78.42	1254.39	0.00	0.00	0.00	1391.58	98.62	1698.07	1391.79	-45.68	1669.71	1259.41	-54.90	1685.85	1257.81	90.74	1720.31	2039.30	1510.67	81.53	0.00	0.00	0.00	1438.69
4.22000	1060.77	132.33	48.63	1032.05	123.05	60.29	857.88	102.36	201.73	926.84	168.94	181.62	1618.60	23.98	72.63	1567.77	32.03	74.98	1340.11	36.14	50.30	1402.16	-23.04	85.95	1363.96	77.14	1255.22	0.00	0.00	0.00	1399.92	96.99	1698.77	1400.35	-47.32	1670.39	1268.25	-56.82	1686.22	1266.28	88.81	1720.92	2039.17	1510.73	81.48	0.00	0.00	0.00	1438.76
4.23000	1063.22	134.49	49.61	1037.15	124.54	62.99	873.66	105.83	216.72	940.65	171.66	190.24	1619.16	24.18	71.56	1567.51	32.13	74.08	1340.47	35.79	50.29	1402.63	-22.79	85.91	1372.94	75.98	1256.13	0.00	0.00	0.00	1408.02	95.36	1699.60	1409.37	-48.83	1671.03	1277.25	-58.34	1686.72	1274.78	86.94	1721.60	2039.19	1510.72	81.50	0.00	0.00	0.00	1440.13
4.24000	1068.51	136.00	48.54	1043.85	126.19	66.82	891.33	109.31	231.32	955.18	174.57	199.12	1619.00	24.87	70.94	1568.00	32.21	73.53	1340.69	36.21	50.40	1402.95	-22.47	85.89	1380.77	74.96	1257.07	0.00	0.00	0.00	1417.00	93.94	1700.52	1418.06	-50.24	1671.61	1285.80	-60.09	1687.17	1283.19	85.43	1722.29	2039.40	1510.61	81.62	0.00	0.00	0.00	1439.09
4.25000	1073.99	138.06	47.08	1050.67	128.06	70.86	909.88	112.26	245.81	970.55	176.65	207.48	1619.10	25.07	70.24	1567.81	32.63	73.05	1340.62	36.64	50.57	1403.32	-22.41	86.09	1388.68	74.02	1257.94	0.00	0.00	0.00	1425.31	92.43	1701.36	1426.71	-51.53	1672.24	1294.45	-61.56	1687.75	1291.59	83.66	1723.10	2039.84	1510.39	81.85	0.00	0.00	0.00	1439.23
4.26000	1080.56	140.30	45.58	1059.85	129.64	75.36	930.01	115.28	259.25	986.20	178.75	215.57	1619.60	25.14	69.79	1568.33	32.46	72.55	1340.57	36.19	50.67	1403.50	-22.29	86.23	1396.53	73.26	1258.85	0.00	0.00	0.00	1433.17	91.42	1702.26	1434.97	-52.68	1673.08	1302.99	-63.04	1688.38	1299.81	82.46	1723.96	2040.69	1509.99	82.30	0.00	0.00	0.00	1440.08
4.27000	1086.91	142.42	43.64	1068.60	131.10	79.65	949.18	116.92	269.61	1002.27	181.15	223.13	1619.79	25.11	69.21	1568.24	33.04	72.38	1340.90	35.93	50.66	1403.57	-22.23	86.27	1403.88	72.61	1259.68	0.00	0.00	0.00	1442.34	90.06	1703.27	1443.49	-53.76	1673.79	1311.56	-64.36	1689.15	1308.25	80.93	1724.97	2040.91	1509.89	82.43	0.00	0.00	0.00	1438.83
4.28000	1098.89	146.10	45.05	1080.66	133.57	83.87	966.10	118.65	276.82	1018.12	182.84	229.45	1620.12	25.44	69.16	1568.29	33.07	72.06	1340.73	36.24	50.84	1403.97	-22.00	86.31	1411.69	72.10	1260.56	0.00	0.00	0.00	1450.08	89.04	1704.35	1451.82	-54.88	1674.61	1320.12	-65.72	1690.05	1316.86	79.05	1726.20	2040.77	1509.90	82.32	0.00	0.00	0.00	1438.69
4.29000	1116.82	150.65	52.68	1096.91	137.32	89.84	982.38	119.17	281.72	1033.70	184.27	235.65	1619.95	25.40	68.74	1568.57	33.24	72.00	1340.35	36.46	51.26	1404.15	-21.86	86.31	1418.98	71.56	1261.54	0.00	0.00	0.00	1458.26	88.05	1705.27	1460.52	-55.88	1675.34	1328.72	-66.75	1691.02	1325.22	77.81	1727.39	2041.59	1509.49	82.71	0.00	0.00	0.00	1439.08
4.30000	1137.71	155.79	60.87	1116.60	141.74	96.75	997.85	118.96	284.99	1050.01	185.31	241.27	1619.98	25.66	68.52	1568.65	33.37	71.83	1340.70	36.21	51.34	1404.01	-22.31	86.68	1426.91	71.05	1262.66	0.00	0.00	0.00	1465.69	87.40	1706.36	1468.87	-56.57	1676.25	1337.14	-67.95	1692.07	1333.33	76.78	1728.64	2041.92	1509.20	83.29	0.00	0.00	0.00	1438.76
4.31000	1160.43	160.83	68.24	1137.71	145.95	102.52	1013.22	118.97	286.28	1067.05	186.21	245.57	1619.91	25.65	68.20	1568.50	32.99	71.27	1340.96	36.21	51.46	1404.33	-22.05	86.57	1434.53	70.74	1263.89	0.00	0.00	0.00	1473.95	86.61	1707.42	1476.87	-57.45	1677.17	1345.70	-68.65	1693.29	1341.28	75.93	1729.96	2041.75	1508.80	84.11	0.00	0.00	0.00	1438.55
4.32000	1183.06	165.55	73.55	1159.25	150.00	106.84	1029.50	119.35	286.01	1084.91	186.87	248.39	1620.26	25.38	67.92	1568.86	33.22	71.42	1340.76	36.90	51.99	1404.88	-21.57	86.38	1441.94	70.47	1265.31	0.00	0.00	0.00	1481.85	86.14	1708.53	1485.69	-57.82	1678.11	1353.94	-69.62	1694.63	1349.48	74.66	1731.41	2040.98	1508.15	84.55	0.00	0.00	0.00	1439.52
4.33000	1205.13	170.07	76.79	1181.38	153.92	109.60	1046.65	119.56	284.75	1103.59	188.00	249.97	1620.65	25.27	67.71	1568.66	33.15	71.16	1341.19	36.51	52.13	1405.12	-21.38	86.46	1450.12	70.13	1266.96	0.00	0.00	0.00	1490.19	85.44	1709.79	1493.34	-58.34	1679.33	1362.19	-70.25	1695.99	1357.17	74.17	1732.85	2039.50	1507.10	83.97	0.00	0.00	0.00	1439.72
4.34000	1228.49	174.34	79.11	1203.10	157.58	110.74	1064.51	121.02	282.44	1122.61	189.26	250.03	1620.45	25.52	67.61	1568.75	33.27	71.07	1341.70	36.10	52.19	1405.05	-21.76	86.71	1457.36	69.70	1268.63	0.00	0.00	0.00	1497.12	85.39	1710.89	1501.56	-58.51	1680.51	1370.43	-70.80	1697.35	1365.15	73.05	1734.38	2037.19	1505.48	81.75	0.00	0.00	0.00	1440.44
4.35000	1251.01	178.66	79.57	1225.41	161.32	110.69	1083.30	120.95	278.52	1142.17	190.42	248.66	1620.88	25.17	67.28	1568.31	32.97	70.65	1342.05	35.90	52.47	1404.77	-22.39	87.13	1464.89	69.34	1270.48	0.00	0.00	0.00	1504.77	84.99	1712.30	1509.50	-58.70	1681.86	1378.06	-71.94	1698.68	1372.57	72.61	1735.79	2033.96	1503.16	77.25	0.00	0.00	0.00	1439.91
4.36000	1274.21	182.62	79.24	1248.98	164.69	109.79	1102.16	122.79	273.83	1161.75	192.39	246.14	1620.73	25.21	66.96	1568.66	33.09	70.68	1342.26	35.59	52.71	1404.96	-22.31	87.22	1472.72	68.90	1272.34	0.00	0.00	0.00	1512.18	84.89	1713.50	1517.23	-59.24	1682.95	1385.93	-72.45	1700.08	1380.12	71.72	1737.23	2032.10	1501.05	75.53	0.00	0.00	0.00	1438.52
4.37000	1297.58	186.26	77.77	1272.17	167.90	107.81	1121.58	123.14	267.55	1181.59	193.96	242.18	1620.95	24.90	66.54	1569.01	33.28	70.73	1342.25	33.31	52.52	1405.08	-22.21	87.33	1480.59	68.44	1274.16	0.00	0.00	0.00	1519.33	84.85	1714.79	1524.72	-59.09	1684.21	1393.64	-72.86	1701.42	1387.44	71.29	1738.57	2020.99	1493.11	60.95	0.00	0.00	0.00	1439.21
4.38000	1323.84	189.26	76.59	1296.78	170.54	105.37	1140.76	125.43	260.39	1201.74	195.89	237.10	1620.93	25.04	66.30	1569.06	33.04	70.42	1342.17	33.36	52.74	1405.07	-22.46	87.57	1487.77	67.90	1275.75	0.00	0.00	0.00	1526.91	84.38	1715.99	1531.55	-59.11	1685.53	1401.15	-73.25	1702.67	1394.55	70.97	1739.82	2031.97	1503.10	68.93	0.00	0.00	0.00	1439.39
4.39000	1350.24	191.44	74.78	1321.82	172.78	102.45	1160.62	127.34	251.79	1222.95	197.66	230.83	1621.53	24.76	66.23	1569.04	33.35	70.38	1341.13	32.76	53.32	1405.28	-22.31	87.69	1494.96	67.29	1277.24	0.00	0.00	0.00	1533.96	84.50	1717.11	1539.06	-59.37	1686.86	1408.46	-73.57	1703.93	1401.78	70.61	1740.93	2037.39	1509.57	71.75	0.00	0.00	0.00	1440.44
4.40000	1377.76	193.17	72.92	1348.57	174.45	99.72	1180.81	130.06	241.96	1244.23	200.13	223.97	1621.57	24.99	66.08	1569.39	33.15	70.31	1340.71	33.24	53.26	1405.61	-21.88	87.60	1502.15	66.71	1278.52	0.00	0.00	0.00	1540.94	84.70	1717.96	1545.80	-59.40	1688.11	1415.95	-73.37	1705.20	1408.79	70.63	1741.94	2037.73	1511.16	70.98	0.00	0.00	0.00	1440.38
4.41000	1407.21	194.39	71.72	1375.74	175.81	96.84	1201.04	133.45	231.20	1265.92	202.53	216.37	1621.56	25.23	65.95	1569.24	33.41	70.17	1339.78	32.47	53.68	1405.60	-22.07	87.76	1509.24	66.15	1279.62	0.00	0.00	0.00	1547.89	84.89	1718.86	1553.38	-59.17	1689.16	1423.13	-73.38	1706.38	1415.82	70.15	1742.95	2038.69	1511.37	70.99	0.00	0.00	0.00	1438.96
4.42000	1436.01	195.19	70.42	1404.15	177.06	94.40	1221.78	136.17	219.38	1288.24	205.01	208.23	1621.54	25.25	65.63	1569.44	33.57	70.20	1340.04	32.90	53.43	1406.07	-21.62	87.79	1516.34	65.49	1280.55	0.00	0.00	0.00	1554.30	85.15	1719.71	1560.44	-59.11	1690.24	1430.38	-73.22	1707.44	1422.38	70.43	1743.75	2038.25	1511.00	71.14	0.00	0.00	0.00	1440.18
4.43000	1466.12	196.05	69.62	1432.92	178.05	92.03	1243.78	139.28	206.71	1310.85	207.42	199.64	1621.86	25.15	65.36	1569.70	33.18	69.95	1340.47	33.35	53.32	1405.73	-22.10	88.05	1523.07	64.84	1281.21	0.00	0.00	0.00	1560.66	84.97	1720.69	1567.30	-59.05	1691.09	1437.20	-73.42	1708.33	1429.05	70.63	1744.46	2034.23	1513.89	52.40	0.00	0.00	0.00	1439.97
4.44000	1497.52	196.97	69.60	1461.76	179.31	89.68	1266.02	142.67	193.96	1333.26	210.82	191.18	1621.62	25.25	64.86	1570.11	33.28	69.94	1340.28	33.08	53.70	1405.98	-21.97	88.18	1529.01	64.29	1281.72	0.00	0.00	0.00	1567.81	85.38	1721.30	1573.58	-59.12	1692.03	1444.11	-73.39	1709.09	1435.81	70.34	1745.13	2037.68	1511.83	65.41	0.00	0.00	0.00	1439.68
4.45000	1527.39	197.80	69.09	1491.81	180.54	87.73	1288.82	145.48	180.87	1357.26	212.78	182.09	1622.33	25.07	64.70	1570.11	33.64	70.05	1340.52	33.18	53.87	1406.79	-21.13	87.92	1535.42	63.71	1282.03	0.00	0.00	0.00	1574.56	84.99	1722.01	1580.18	-59.04	1692.94	1451.11	-73.23	1709.74	1442.69	70.13	1745.67	2033.57	1512.28	52.96	0.00	0.00	0.00	1438.38
4.46000	1557.77	198.73	68.95	1520.59	181.98	85.47	1312.69	147.11	167.55	1380.83	215.64	173.32	1622.45	24.99	64.28	1570.67	33.00	73.90	1341.13	33.52	53.83	1406.19	-21.97	88.44	1542.31	63.34	1282.23	0.00	0.00	0.00	1580.96	85.41	1722.48	1587.37	-58.99	1693.55	1457.32	-73.81	1710.14	1449.16	70.50	1746.04	2031.41	1512.20	47.31	0.00	0.00	0.00	1439.77
4.47000	1588.33	199.57	69.49	1550.58	183.02	84.07	1336.86	149.31	154.61	1405.55	216.76	164.20	1623.02	25.38	64.34	1570.88	33.06	74.28	1342.08	36.47	54.37	1406.40	-21.68	88.43	1548.47	63.01	1282.24	0.00	0.00	0.00	1586.80	85.44	1722.97	1594.14	-59.15	1693.97	1464.13	-73.71	1710.52	1455.50	70.72	1746.31	2036.88	1511.11	65.50	0.00	0.00	0.00	1438.90
4.48000	1618.94	200.13	70.19	1579.74	183.81	82.62	1361.63	150.17	141.36	1430.77	217.93	155.43	1622.52	25.10	67.99	1570.75	33.32	74.23	1342.47	36.66	54.37	1407.17	-20.99	88.24	1554.64	62.77	1282.23	0.00	0.00	0.00	1594.04	85.22	1723.16	1600.51	-59.19	1694.23	1470.94	-73.41	1710.76	1462.16	70.92	1746.45	2034.00	1513.19	52.44	0.00	0.00	0.00	1438.41
4.49000	1648.40	200.22	71.06	1608.55	184.15	81.58	1386.20	152.37	129.06	1456.06	218.82	147.01	1623.32	25.50	68.41	1570.20	33.52	73.88	1342.23	37.60	54.79	1406.84	-21.44	88.60	1560.84	62.63	1282.16	0.00	0.00	0.00	1600.46	85.38	1723.28	1606.67	-59.01	1694.54	1477.59	-73.17	1710.92	1468.71	71.09	1746.49	2037.15	1511.62	65.18	0.00	0.00	0.00	1439.33
4.50000	1677.86	199.70	68.97	1638.32	184.13	81.36	1411.61	152.68	116.95	1482.02	219.50	138.83	1623.06	25.62	68.09	1570.81	33.65	73.92	1342.41	36.84	54.79	1406.62	-21.68	88.79	1567.43	62.56	1282.05	0.00	0.00	0.00	1607.25	85.63	1723.23	1613.81	-58.95	1694.53	1484.13	-72.97	1710.96	1475.59	70.92	1746.50	2038.00	1510.27	71.29	0.00	0.00	0.00	1439.55
4.51000	1707.21	198.78	70.58	1666.55	183.67	81.22	1437.42	153.75	105.66	1508.28	220.14	131.23	1623.97	25.75	68.41	1570.89	33.66	73.91	1342.49	36.88	54.81	1407.10	-21.21	88.71	1573.59	62.45	1281.85	0.00	0.00	0.00	1613.86	85.93	1723.16	1620.13	-58.68	1694.69	1490.86	-72.55	1710.91	1482.22	71.50	1746.39	2037.46	1510.44	71.18	0.00	0.00	0.00	1440.45
4.52000	1735.22	197.13	72.58	1695.44	182.81	82.08	1464.93	152.63	94.89	1534.73	220.22	123.80	1623.07	25.99	67.87	1570.88	33.48	73.60	1342.23	37.01	55.16	1407.34	-21.04	88.81	1580.34	62.37	1281.67	0.00	0.00	0.00	1620.25	86.27	1722.98	1626.22	-58.90	1694.60	1497.24	-72.37	1710.80	1489.02	71.65	1746.26	2032.89	1511.66	52.85	0.00	0.00	0.00	1439.27
4.53000	1763.59	195.39	75.63	1723.92	181.75	83.54	1492.26	153.21	85.66	1561.56	220.15	116.88	1622.84	25.82	67.48	1570.46	33.49	69.42	1342.68	37.16	55.18	1407.37	-21.02	88.88	1586.93	62.33	1281.42	0.00	0.00	0.00	1627.02	86.18	1722.78	1633.07	-58.56	1694.39	1503.68	-72.18	1710.63	1495.62	72.08	1745.94	2031.90	1512.84	46.80	0.00	0.00	0.00	1439.12
4.54000	1791.73	193.96	78.83	1751.09	180.22	82.63	1521.62	156.03	77.32	1588.12	220.53	110.93	1622.73	25.70	67.12	1570.65	33.42	68.94	1342.81	37.04	55.11	1407.37	-20.96	89.07	1593.53	62.25	1281.11	0.00	0.00	0.00	1633.89	86.41	1722.39	1639.47	-58.31	1694.07	1510.31	-71.74	1710.42	1502.34	72.47	1745.65	2035.96	1510.78	65.43	0.00	0.00	0.00	1438.91
4.55000	1820.25	192.36	83.03	1778.50	178.89	85.15	1550.78	157.91	69.65	1614.51	221.22	106.06	1622.56	25.90	62.62	1570.55	33.30	68.60	1342.49	37.22	55.49	1407.87	-20.39	88.99	1600.51	62.25	1280.77	0.00	0.00	0.00	1640.67	86.35	1722.01	1645.89	-57.86	1693.78	1517.01	-71.10	1710.15	1508.91	73.08	1745.23	2031.87	1510.19	53.44	0.00	0.00	0.00	1438.92
4.56000	1846.95	190.42	88.06	1805.29	177.61	88.47	1580.12	157.40	62.54	1640.91	221.58	102.26	1622.90	25.72	62.00	1570.89	33.28	68.56	1342.64	37.26	55.55	1408.03	-20.23	89.13	1607.10	62.25	1280.38	0.00	0.00	0.00	1647.01	87.49	1721.46	1652.44	-57.42	1693.45	1523.45	-70.68	1709.76	1515.37	73.84	1744.83	2030.09	1510.51	47.67	0.00	0.00	0.00	1439.17
4.57000	1873.25	189.19	93.22	1831.60	176.85	92.40	1607.00	159.64	58.11	1666.92	221.80	99.56	1623.02	25.70	61.68	1571.18	33.15	68.48	1342.93	37.24	55.58	1407.72	-20.70	89.60	1613.86	62.25	1279.85	0.00	0.00	0.00	1653.13	88.14	1720.97	1659.23	-56.88	1693.07	1529.92	-70.17	1709.38	1521.95	74.47	1744.29	2036.28	1510.72	65.61	0.00	0.00	0.00	1439.31
4.58000	1900.51	188.81	99.52	1857.02	175.84	97.49	1630.00	160.06	54.42	1691.92	222.21	98.19	1623.09	25.65	61.41	1570.99	32.83	68.15	1343.00	37.81	55.75	1408.27	-20.08	89.44	1620.31	62.28	1279.26	0.00	0.00	0.00	1659.73	88.49	1720.49	1665.93	-56.31	1692.72	1536.23	-69.69	1708.86	1528.53	75.01	1743.76	2037.65	1510.74	71.10	0.00	0.00	0.00	1440.13
4.59000	1923.21	187.40	96.95	1880.88	175.18	102.94	1655.08	160.49	52.24	1716.08	222.16	98.01	1622.56	25.80	61.08	1571.06	32.85	68.08	1343.00	37.53	56.00	1408.50	-19.91	89.65	1626.97	62.40	1278.65	0.00	0.00	0.00	1666.59	89.04	1720.01	1672.20	-55.57	1692.35	1542.71	-68.97	1708.43	1534.83	76.28	1743.12	2034.66	1514.88	52.04	0.00	0.00	0.00	1440.53
4.60000	1945.41	186.20	104.70	1904.06	174.98	108.81	1678.63	160.06	51.47	1738.86	221.39	98.70	1623.33	25.25	60.73	1571.00	32.76	67.80	1343.20	37.66	56.18	1408.35	-20.05	89.91	1633.55	62.64	1277.97	0.00	0.00	0.00	1673.77	89.31	1719.45	1678.99	-54.81	1691.91	1548.88	-68.48	1707.87	1541.32	77.30	1742.49	2031.81	1512.97	47.01	0.00	0.00	0.00	1439.37
4.61000	1965.54	184.68	113.26	1925.53	174.23	115.69	1701.20	158.47	51.42	1759.50	220.68	100.50	1623.14	25.32	60.38	1571.29	32.85	67.87	1343.02	38.01	56.55	1408.87	-19.57	90.00	1639.95	62.86	1277.23	0.00	0.00	0.00	1680.02	90.00	1718.90	1685.28	-54.24	1691.35	1555.60	-67.22	1707.38	1548.26	77.68	1741.98	2036.15	1510.70	65.49	0.00	0.00	0.00	1439.39
4.62000	1983.35	183.40	122.03	1944.99	173.57	122.58	1721.38	154.87	52.06	1779.17	218.23	102.09	1623.30	25.23	60.05	1571.37	32.72	67.55	1343.37	38.05	56.61	1409.18	-19.51	90.29	1646.56	63.18	1276.49	0.00	0.00	0.00	1686.21	91.06	1718.31	1691.14	-53.76	1690.91	1562.01	-66.20	1706.84	1554.89	78.74	1741.34	2034.31	1513.68	52.35	0.00	0.00	0.00	1439.09
4.63000	2000.57	184.55	130.06	1962.58	173.39	130.08	1740.64	151.00	52.66	1796.75	215.43	103.49	1623.62	25.23	59.73	1571.57	32.75	67.45	1343.39	37.95	57.09	1409.57	-19.14	90.44	1653.12	63.49	1275.71	0.00	0.00	0.00	1692.88	92.09	1717.74	1697.84	-52.80	1690.37	1568.17	-65.40	1706.21	1561.78	79.52	1740.76	2032.90	1514.93	46.19	0.00	0.00	0.00	1438.99
4.64000	2014.98	194.46	143.19	1976.84	173.73	137.14	1759.27	145.50	52.54	1812.00	212.32	104.44	1623.82	25.14	59.45	1572.00	32.75	67.35	1343.20	37.65	57.43	1409.54	-19.54	90.96	1659.72	63.90	1274.95	0.00	0.00	0.00	1699.61	93.18	1717.02	1704.16	-52.00	1689.78	1574.40	-64.43	1705.61	1568.01	81.47	1740.06	2037.34	1512.54	64.91	0.00	0.00	0.00	1439.10
4.65000	2025.63	202.36	151.31	1990.05	175.16	143.46	1775.50	139.26	52.45	1824.87	209.17	104.40	1623.76	25.14	59.05	1571.81	32.98	67.21	1343.58	37.86	57.63	1410.27	-19.06	91.06	1666.26	64.33	1274.25	0.00	0.00	0.00	1706.17	93.95	1716.59	1710.46	-51.00	1689.28	1580.73	-63.24	1705.00	1574.88	82.35	1739.49	2037.96	1510.64	71.17	0.00	0.00	0.00	1440.19
4.66000	2040.46	197.99	152.46	2000.66	177.82	152.32	1787.54	134.70	52.71	1834.84	206.86	104.18	1624.07	25.44	58.96	1572.20	32.89	67.02	1343.74	38.16	58.02	1410.85	-18.77	91.34	1673.56	64.93	1273.56	0.00	0.00	0.00	1713.06	94.62	1716.11	1717.17	-49.87	1688.81	1587.37	-61.62	1704.47	1581.66	83.73	1738.97	2038.11	1511.19	70.91	0.00	0.00	0.00	1439.67
4.67000	2047.99	199.73	154.89	2009.06	178.53	154.80	1797.95	129.98	52.14	1843.20	203.77	103.34	1624.43	25.24	58.69	1572.60	32.92	67.07	1343.55	38.49	58.75	1411.29	-18.66	91.72	1680.14	65.49	1272.86	0.00	0.00	0.00	1719.62	95.59	1715.72	1723.31	-49.06	1688.36	1593.49	-60.53	1703.84	1588.50	85.13	1738.40	2032.47	1511.39	52.92	0.00	0.00	0.00	1439.62
4.68000	2053.77	200.55	154.47	2015.23	178.07	154.12	1804.83	127.26	51.95	1849.93	200.57	102.49	1624.59	25.00	58.16	1572.56	32.97	66.87	1344.04	37.87	58.93	1411.90	-18.49	92.04	1687.35	66.17	1272.21	0.00	0.00	0.00	1726.70	96.69	1715.28	1730.23	-47.75	1687.92	1600.18	-58.76	1703.31	1595.18	86.75	1737.82	2036.40	1510.56	65.60	0.00	0.00	0.00	1439.98
4.69000	2061.39	197.40	150.18	2020.77	176.85	151.13	1810.06	123.49	51.28	1854.04	198.40	102.03	1624.67	25.24	58.00	1572.78	33.05	66.65	1344.11	37.81	59.46	1412.51	-18.30	92.52	1693.84	66.91	1271.55	0.00	0.00	0.00	1732.79	98.38	1714.83	1736.57	-46.59	1687.58	1606.44	-57.25	1702.81	1601.83	88.65	1737.21	2031.97	1509.94	53.85	0.00	0.00	0.00	1439.29
4.70000	2063.05	199.41	146.58	2025.15	175.20	146.47	1812.90	120.38	51.03	1857.27	195.81	101.39	1624.63	25.27	57.62	1573.36	32.83	66.60	1344.58	38.27	60.00	1413.00	-18.13	93.09	1700.48	67.72	1270.82	0.00	0.00	0.00	1739.80	99.60	1714.30	1742.80	-45.38	1687.12	1612.80	-55.54	1702.21	1608.76	90.45	1736.59	2037.05	1511.85	65.29	0.00	0.00	0.00	1439.12
4.71000	2067.79	198.54	143.79	2027.87	173.14	140.81	1815.00	116.48	50.31	1860.16	192.17	100.00	1625.03	25.65	57.59	1573.48	32.71	66.24	1344.64	38.56	60.95	1413.70	-17.61	93.58	1707.52	68.63	1270.14	0.00	0.00	0.00	1747.02	100.88	1713.73	1749.20	-43.94	1686.75	1619.33	-53.68	1701.67	1615.55	92.49	1735.87	2035.57	1515.75	51.69	0.00	0.00	0.00	1439.17
4.72000	2070.30	195.80	141.58	2029.53	171.16	134.90	1815.01	112.86	50.12	1861.48	188.97	98.24	1625.11	25.37	57.04	1573.96	32.67	66.10	1344.93	38.80	62.11	1414.38	-17.56	94.49	1714.15	69.60	1269.48	0.00	0.00	0.00	1753.85	102.73	1713.02	1756.07	-42.27	1686.25	1625.57	-52.00	1701.14	1622.64	94.27	1735.15	2032.72	1514.49	46.40	0.00	0.00	0.00	1440.08
4.73000	2071.25	191.74	139.55	2030.42	168.92	129.64	1814.56	110.68	49.42	1861.82	185.80	96.03	1625.37	25.49	56.77	1574.27	32.97	66.17	1345.80	38.91	62.90	1415.40	-16.82	95.06	1720.65	70.67	1268.82	0.00	0.00	0.00	1760.75	104.12	1712.30	1762.52	-40.65	1685.75	1632.12	-49.91	1700.70	1629.50	96.39	1734.31	2031.65	1512.12	47.32	0.00	0.00	0.00	1438.98
4.74000	2071.29	186.89	137.31	2030.29	166.47	124.96	1813.73	106.80	47.95	1861.00	182.85	93.49	1626.09	25.20	56.38	1574.55	32.89	65.92	1346.28	39.28	64.19	1416.45	-16.43	95.88	1727.28	71.73	1268.15	0.00	0.00	0.00	1767.37	105.90	1711.57	1768.71	-38.94	1685.35	1638.82	-47.67	1700.18	1636.29	98.81	1733.47	2035.82	1510.78	65.52	0.00	0.00	0.00	1438.24
4.75000	2071.10	181.80	134.46	2030.37	162.70	120.25	1813.07	105.91	47.34	1861.02	179.84	92.25	1626.63	25.29	56.23	1575.09	33.12	65.93	1346.98	39.82	65.50	1417.27	-16.28	96.84	1733.84	72.73	1267.49	0.00	0.00	0.00	1774.23	108.02	1710.69	1775.41	-37.27	1684.70	1645.11	-45.78	1699.57	1643.00	101.22	1732.65	2038.08	1510.69	71.25	0.00	0.00	0.00	1438.58
4.76000	2071.34	177.02	130.60	2032.51	158.97	117.70	1813.45	104.36	46.75	1862.61	177.26	91.73	1627.06	25.40	55.94	1575.36	32.86	65.57	1347.39	39.60	67.06	1418.41	-15.88	97.73	1740.45	73.77	1266.86	0.00	0.00	0.00	1781.27	109.37	1709.86	1781.95	-35.27	1684.21	1651.89	-43.29	1699.15	1649.84	103.65	1731.88	2033.43	1512.69	52.88	0.00	0.00	0.00	1439.94
4.77000	2072.67	173.08	125.35	2034.75	155.06	115.21	1815.36	102.75	46.52	1865.08	175.44	91.75	1626.84	25.69	55.48	1575.67	32.98	65.47	1348.08	39.29	68.70	1418.92	-16.55	99.25	1747.93	74.77	1266.32	0.00	0.00	0.00	1788.19	111.24	1709.17	1788.89	-33.60	1683.64	1658.30	-41.27	1698.67	1657.35	105.04	1731.32	2031.71	1512.96	46.88	0.00	0.00	0.00	1440.41
4.78000	2075.76	170.53	118.31	2038.07	151.77	111.15	1817.47	101.71	46.82	1868.46	173.71	91.32	1627.09	25.42	55.06	1576.63	33.21	65.62	1348.88	39.69	70.53	1420.12	-16.36	100.42	1755.14	75.78	1265.85	0.00	0.00	0.00	1795.26	113.26	1708.59	1795.53	-31.70	1683.19	1664.93	-39.03	1698.34	1664.05	107.85	1730.75	2036.76	1511.76	65.09	0.00	0.00	0.00	1440.13
4.79000	2079.77	168.41	110.91	2041.89	149.43	106.00	1819.14	101.20	47.49	1871.55	173.39	90.87	1627.84	25.67	54.91	1577.02	33.31	65.52	1349.79	39.39	72.53	1421.04	-16.59	101.95	1762.40	76.82	1265.49	0.00	0.00	0.00	1801.79	115.74	1708.05	1802.66	-29.34	1682.92	1671.61	-36.67	1698.08	1671.10	110.44	1730.21	2033.70	1513.06	52.61	0.00	0.00	0.00	1440.02
4.80000	2083.20	167.28	103.72	2044.53	147.83	100.50	1820.84	100.70	48.18	1874.71	172.53	89.89	1628.23	25.65	54.50	1577.65	33.10	65.29	1350.62	39.62	74.89	1422.22	-16.58	103.41	1770.31	77.91	1265.29	0.00	0.00	0.00	1808.64	117.62	1707.65	1806.16	-28.85	1685.81	1678.40	-34.11	1697.78	1678.45	112.59	1729.75	2036.66	1511.62	65.16	0.00	0.00	0.00	1440.30
4.81000	2086.22	166.58	99.06	2046.72	146.96	96.26	1822.38	100.96	48.57	1876.88	172.26	89.38	1628.93	25.70	54.26	1578.33	33.12	65.15	1351.57	39.38	77.39	1423.44	-16.70	105.16	1778.09	79.01	1265.14	0.00	0.00	0.00	1816.29	119.84	1707.15	1812.40	-27.01	1686.27	1684.97	-31.75	1697.44	1685.46	115.28	1729.14	2032.43	1511.03	52.94	0.00	0.00	0.00	1439.00
4.82000	2087.37	166.41	94.95	2048.29	146.75	92.89	1823.65	100.60	48.87	1878.79	172.01	88.95	1629.24	25.87	53.98	1578.94	33.10	65.06	1352.71	39.58	80.05	1425.00	-16.45	106.73	1785.65	80.00	1265.02	0.00	0.00	0.00	1823.44	122.23	1706.83	1818.06	-24.77	1686.34	1691.66	-29.12	1697.18	1692.41	118.31	1728.61	2031.77	1512.48	47.18	0.00	0.00	0.00	1439.87
4.83000	2089.03	166.33	91.43	2049.75	146.61	89.82	1824.36	99.66	49.59	1880.36	171.94	88.68	1629.75	25.80	53.61	1580.19	32.83	65.02	1353.91	38.90	83.06	1426.50	-16.48	108.55	1793.66	81.01	1264.95	0.00	0.00	0.00	1830.31	124.76	1706.58	1825.29	-22.33	1686.41	1698.87	-26.02	1697.22	1699.24	121.46	1728.16	2031.79	1512.74	46.96	0.00	0.00	0.00	1439.12
4.84000	2090.17	166.09	87.67	2050.92	146.09	86.82	1824.70	99.92	50.25	1881.95	171.69	88.30	1630.59	25.75	53.36	1580.88	33.12	65.08	1355.04	39.42	86.45	1428.46	-16.47	110.59	1801.35	82.08	1265.03	0.00	0.00	0.00	1837.36	127.17	1706.45	1832.33	-19.91	1686.59	1705.76	-23.32	1697.41	1706.22	124.28	1727.98	2036.34	1511.01	65.39	0.00	0.00	0.00	1439.11
4.85000	2091.96	165.58	84.91	2052.10	145.46	84.38	1825.39	101.15	50.45	1883.88	171.00	87.81	1630.99	25.65	53.02	1581.73	32.56	64.77	1356.75	39.04	90.11	1430.79	-16.10	112.62	1809.35	83.08	1265.27	0.00	0.00	0.00	1843.94	130.16	1706.42	1839.35	-17.27	1686.99	1712.48	-20.74	1697.73	1713.47	126.80	1728.00	2032.81	1511.47	53.21	0.00	0.00	0.00	1439.48
4.86000	2093.35	164.80	83.95	2052.87	145.06	82.76	1826.20	100.13	50.49	1884.94	170.96	87.73	1631.55	25.24	52.67	1582.65	32.75	64.89	1358.72	38.73	94.01	1432.72	-16.56	115.28	1816.95	84.25	1265.54	0.00	0.00	0.00	1851.23	132.25	1706.66	1845.83	-14.82	1687.56	1719.53	-17.69	1698.23	1720.88	129.17	1728.12	2031.99	1512.99	47.01	0.00	0.00	0.00	1439.81
4.87000	2094.52	164.71	82.16	2053.09	145.16	81.20	1825.85	101.28	51.18	1884.96	171.77	87.94	1631.92	25.57	52.66	1583.77	32.58	64.79	1361.00	37.79	98.42	1435.53	-16.69	118.03	1824.54	85.38	1265.93	0.00	0.00	0.00	1857.91	134.87	1707.05	1852.70	-12.29	1688.29	1726.42	-14.89	1698.78	1727.81	132.24	1728.30	2031.10	1511.81	47.52	0.00	0.00	0.00	1439.85
4.88000	2095.43	164.61	80.48	2053.60	145.26	79.91	1826.35	100.13	50.91	1885.66	171.80	87.80	1632.37	25.67	52.60	1584.98	32.10	64.49	1363.79	37.25	103.29	1437.57	-18.14	121.53	1831.80	86.64	1266.39	0.00	0.00	0.00	1864.89	137.88	1707.41	1860.31	-9.74	1689.03	1733.26	-12.28	1699.50	1734.93	135.27	1728.69	2036.38	1510.27	65.65	0.00	0.00	0.00	1439.47
4.89000	2096.39	164.45	79.19	2053.76	145.23	78.84	1826.67	101.19	51.30	1887.04	170.91	87.39	1633.19	25.29	52.25	1586.62	31.96	64.59	1366.45	36.81	109.22	1440.82	-18.79	125.04	1838.91	87.97	1266.99	0.00	0.00	0.00	1871.78	140.78	1707.88	1867.12	-7.00	1690.03	1740.36	-9.35	1700.42	1742.34	138.05	1729.20	2033.88	1513.06	52.67	0.00	0.00	0.00	1439.43
4.90000	2097.13	164.28	78.14	2053.80	145.15	77.92	1826.96	100.85	50.99	1886.87	171.58	87.60	1633.65	25.40	52.19	1588.24	31.38	64.44	1369.89	35.91	115.51	1444.29	-19.63	128.86	1846.07	89.40	1267.78	0.00	0.00	0.00	1878.84	143.58	1708.38	1874.03	-4.50	1691.02	1747.32	-6.69	1701.45	1749.90	140.53	1729.92	2037.15	1511.45	65.39	0.00	0.00	0.00	1439.84
4.91000	2096.82	164.11	76.92	2054.29	145.13	77.43	1826.39	100.68	51.70	1886.96	171.89	87.71	1634.49	24.95	51.76	1590.30	30.56	64.14	1373.83	35.84	122.40	1449.07	-19.51	132.60	1852.85	90.87	1268.73	0.00	0.00	0.00	1886.61	145.54	1709.32	1881.40	-1.92	1692.10	1754.35	-3.90	1702.67	1756.86	143.75	1730.59	2032.42	1510.11	53.54	0.00	0.00	0.00	1439.37
4.92000	2097.45	163.96	76.42	2054.08	144.98	76.86	1827.53	99.74	51.11	1887.61	171.35	87.46	1634.73	24.66	51.39	1591.98	30.45	64.14	1378.25	35.33	129.94	1453.75	-20.31	136.96	1859.77	92.40	1269.89	0.00	0.00	0.00	1893.45	148.23	1710.03	1888.46	0.72	1693.25	1761.58	-1.08	1703.95	1763.84	146.83	1731.46	2031.85	1512.77	46.98	0.00	0.00	0.00	1438.76
4.93000	2097.66	163.68	75.90	2054.16	144.86	76.41	1827.88	99.81	50.87	1887.78	171.19	87.42	1635.73	24.25	51.20	1594.00	29.49	63.72	1383.70	34.62	137.85	1458.72	-21.66	141.88	1866.63	93.92	1271.19	0.00	0.00	0.00	1900.56	150.81	1710.83	1895.44	3.28	1694.49	1768.88	1.76	1705.40	1771.14	149.37	1732.42	2036.65	1511.15	65.39	0.00	0.00	0.00	1439.71
4.94000	2097.72	163.60	75.44	2054.84	144.80	76.45	1827.46	100.56	51.09	1887.89	171.11	87.34	1636.38	24.01	50.87	1595.83	29.05	63.68	1389.68	34.18	146.38	1463.95	-23.38	147.26	1873.59	95.47	1272.62	0.00	0.00	0.00	1907.53	153.42	1711.67	1902.53	5.78	1695.76	1775.96	4.30	1706.78	1778.31	152.08	1733.42	2034.12	1513.24	52.40	0.00	0.00	0.00	1440.08
4.95000	2098.19	163.47	75.32	2054.79	144.76	76.15	1826.82	101.34	51.38	1887.95	171.11	87.32	1637.23	23.62	50.57	1599.02	28.22	63.98	1396.77	33.22	155.21	1470.47	-24.56	152.66	1880.80	96.94	1274.20	0.00	0.00	0.00	1914.83	155.94	1712.51	1909.01	8.20	1697.05	1783.38	7.29	1708.32	1785.24	154.83	1734.46	2031.36	1511.68	47.18	0.00	0.00	0.00	1440.16
4.96000	2097.81	163.42	74.82	2054.50	144.84	75.84	1826.95	101.04	51.36	1888.18	170.97	87.10	1639.20	22.42	50.12	1601.51	27.38	64.30	1404.41	32.16	164.68	1478.18	-25.22	158.07	1887.94	98.43	1275.70	0.00	0.00	0.00	1921.79	157.95	1713.58	1916.08	10.57	1698.32	1790.20	9.65	1709.73	1792.88	156.77	1735.70	2031.82	1512.68	46.79	0.00	0.00	0.00	1439.99
4.97000	2097.85	163.44	74.51	2054.48	144.93	75.60	1827.00	100.91	51.38	1888.04	171.23	87.06	1640.55	22.00	49.85	1604.90	25.86	64.80	1412.85	30.95	174.66	1486.25	-26.23	163.76	1894.92	99.82	1277.20	0.00	0.00	0.00	1928.24	160.32	1714.63	1922.50	12.86	1699.65	1797.25	12.05	1711.16	1799.81	159.45	1736.75	2032.49	1513.89	46.48	0.00	0.00	0.00	1438.61
4.98000	2097.91	163.42	74.15	2054.44	145.00	75.42	1827.35	101.49	51.30	1887.82	171.50	87.09	1642.36	21.22	49.36	1608.61	24.15	65.57	1421.57	29.27	185.14	1494.90	-27.56	169.79	1902.07	101.25	1278.58	0.00	0.00	0.00	1935.01	162.91	1715.44	1929.23	14.98	1700.96	1803.65	13.89	1712.41	1807.02	161.53	1737.79	2036.98	1510.59	65.71	0.00	0.00	0.00	1439.48
4.99000	2097.80	163.46	73.81	2054.26	145.02	75.20	1827.24	100.82	50.92	1887.97	171.53	87.01	1645.39	19.86	48.96	1611.75	23.58	67.09	1431.57	27.84	195.67	1504.11	-28.33	175.81	1908.90	102.58	1279.79	0.00	0.00	0.00	1942.28	164.87	1716.41	1936.06	17.08	1702.14	1810.85	16.53	1713.76	1813.62	164.28	1738.67	2038.43	1510.37	71.41	0.00	0.00	0.00	1439.69
5.00000	2097.83	163.54	73.53	2054.39	145.19	75.11	1827.06	100.47	51.21	1887.88	171.52	86.91	1647.49	19.72	50.55	1616.23	22.66	69.09	1442.13	26.30	206.20	1513.54	-29.69	182.25	1915.56	103.94	1280.82	0.00	0.00	0.00	1948.66	166.90	1717.47	1942.89	18.98	1703.35	1817.38	18.60	1714.86	1820.55	166.20	1739.56	2038.14	1510.59	71.13	0.00	0.00	0.00	1439.28
5.01000	2097.78	163.50	73.11	2054.53	145.24	74.97	1827.38	102.00	51.17	1887.90	171.72	86.94	1651.00	18.74	50.10	1620.64	21.35	70.85	1453.93	25.15	216.23	1522.16	-31.93	188.82	1921.86	105.28	1281.63	0.00	0.00	0.00	1955.79	168.54	1718.34	1949.08	20.85	1704.47	1824.20	20.88	1716.01	1827.29	168.24	1740.33	2035.37	1515.30	51.95	0.00	0.00	0.00	1439.45
5.02000	2097.89	163.67	72.84	2054.44	145.27	74.77	1826.75	101.17	51.46	1887.70	172.10	87.03	1654.43	17.48	49.28	1625.32	20.39	72.89	1466.48	24.25	225.84	1531.59	-33.79	195.14	1928.04	106.68	1282.28	0.00	0.00	0.00	1962.64	169.66	1719.15	1955.42	22.62	1705.48	1830.77	22.77	1716.87	1833.85	170.49	1740.96	2037.30	1511.45	65.44	0.00	0.00	0.00	1439.70
5.03000	2098.37	163.57	72.77	2054.35	145.22	74.58	1827.33	102.01	51.38	1888.05	171.61	86.79	1658.00	15.92	48.23	1631.35	19.14	75.29	1479.57	23.21	234.90	1541.08	-35.44	201.24	1934.15	108.04	1282.79	0.00	0.00	0.00	1968.62	171.96	1719.77	1962.47	24.27	1706.32	1837.10	24.45	1717.63	1840.69	171.98	1741.60	2037.89	1511.01	71.01	0.00	0.00	0.00	1439.70
5.04000	2098.02	163.52	72.29	2054.45	145.29	74.46	1827.38	100.19	51.34	1887.94	171.80	86.92	1662.49	14.46	47.26	1637.37	18.18	77.96	1491.90	22.78	243.55	1550.94	-36.58	206.77	1939.91	109.42	1283.18	0.00	0.00	0.00	1975.16	173.36	1720.31	1968.65	25.83	1707.04	1843.48	25.97	1718.36	1847.49	173.40	1742.22	2038.42	1510.22	71.40	0.00	0.00	0.00	1439.53
5.05000	2097.94	163.40	71.96	2054.30	145.28	74.21	1827.26	101.29	51.44	1888.07	171.51	86.77	1667.62	12.69	46.36	1644.19	16.60	80.78	1503.91	22.98	251.14	1560.34	-37.87	212.16	1945.57	110.89	1283.47	0.00	0.00	0.00	1982.12	174.53	1720.80	1975.00	27.32	1707.58	1849.95	27.44	1718.96	1854.07	175.14	1742.61	2034.48	1513.53	52.27	0.00	0.00	0.00	1439.22
5.06000	2098.10	163.41	71.69	2054.33	145.23	74.02	1827.44	101.42	51.59	1888.23	171.43	86.86	1675.93	10.18	46.58	1650.79	15.60	84.16	1515.09	22.83	256.62	1569.57	-38.66	217.01	1950.99	112.32	1283.75	0.00	0.00	0.00	1988.13	176.43	1721.03	1981.65	28.76	1708.11	1849.95	27.44	1718.96	1860.82	176.28	1743.08	2036.73	1511.58	65.15	0.00	0.00	0.00	1439.16
5.07000	2098.55	163.44	71.59	2054.43	145.20	73.93	1828.34	100.63	51.27	1888.57	171.05	86.71	1687.24	7.85	50.98	1660.96	13.74	88.56	1525.43	24.08	260.60	1580.51	-37.49	221.02	1956.25	113.74	1283.99	0.00	0.00	0.00	1994.43	177.84	1721.29	1987.87	29.96	1708.43	1849.95	27.44	1718.96	1867.34	177.53	1743.41	2034.43	1513.96	52.08	0.00	0.00	0.00	1439.03
5.08000	2097.97	163.38	70.89	2054.87	145.17	73.92	1827.82	102.24	51.94	1888.83	170.89	86.62	1700.60	5.37	56.83	1673.77	11.89	93.63	1535.55	24.66	263.16	1591.10	-37.49	225.24	1961.52	115.08	1284.21	0.00	0.00	0.00	2000.88	178.95	1721.49	1994.76	31.14	1708.59	1849.95	27.44	1718.96	1873.73	178.80	1743.66	2033.37	1514.70	46.14	0.00	0.00	0.00	1438.67
5.09000	2098.33	163.42	70.77	2054.69	145.24	73.68	1828.92	101.48	51.49	1888.59	171.32	86.83	1715.84	3.18	62.17	1687.95	10.26	98.39	1545.81	25.46	264.11	1602.60	-37.57	228.77	1966.87	116.33	1284.44	0.00	0.00	0.00	2007.36	180.07	1721.68	2001.26	32.21	1708.79	1849.95	27.44	1718.96	1880.03	179.95	1743.98	2037.44	1510.89	65.61	0.00	0.00	0.00	1438.69
5.10000	2098.80	163.45	70.65	2054.63	145.24	73.49	1828.38	101.05	52.02	1887.98	172.19	87.19	1732.30	0.93	66.99	1703.08	8.70	102.23	1557.10	25.95	263.54	1615.20	-36.79	231.02	1972.27	117.59	1284.74	0.00	0.00	0.00	2014.05	180.75	1722.00	2007.35	33.28	1708.94	1849.95	27.44	1718.96	1886.63	180.60	1744.45	2038.13	1509.61	71.65	0.00	0.00	0.00	1438.27
5.11000	2099.04	163.53	70.47	2054.73	145.34	73.35	1830.13	105.71	53.88	1888.45	171.80	87.14	1748.77	-1.59	70.60	1718.79	6.59	104.93	1568.31	26.90	262.60	1627.60	-36.71	232.66	1977.67	118.85	1285.16	0.00	0.00	0.00	2020.39	181.47	1722.24	2014.07	34.29	1708.97	1849.95	27.44	1718.96	1893.10	181.30	1744.90	2032.65	1510.88	53.35	0.00	0.00	0.00	1438.99
5.12000	2098.33	163.54	69.82	2054.75	145.29	73.21	1832.19	103.61	53.48	1888.84	171.61	87.09	1765.26	-4.18	73.13	1735.10	5.19	108.07	1580.65	27.05	260.27	1641.29	-35.64	232.48	1983.05	120.01	1285.65	0.00	0.00	0.00	2026.36	182.67	1722.25	2019.94	35.06	1708.97	1849.95	27.44	1718.96	1898.95	182.48	1745.24	2032.86	1513.92	46.40	0.00	0.00	0.00	1438.73
5.13000	2098.96	163.60	69.76	2054.76	145.40	73.02	1832.32	102.60	53.34	1889.34	171.12	87.00	1782.35	-6.65	74.65	1751.61	3.15	108.09	1593.97	27.92	257.15	1654.28	-35.65	231.77	1988.43	121.28	1286.19	0.00	0.00	0.00	2032.16	183.72	1722.38	2025.99	35.89	1708.91	1849.95	27.44	1718.96	1905.33	182.96	1745.71	2031.21	1511.22	47.31	0.00	0.00	0.00	1439.35
5.14000	2098.83	163.61	69.32	2055.05	145.32	73.02	1828.98	105.13	55.22	1889.62	170.90	86.92	1798.86	-9.13	74.95	1768.26	1.42	107.86	1607.55	28.80	253.33	1667.58	-36.09	230.21	1993.80	122.52	1286.78	0.00	0.00	0.00	2038.40	184.11	1722.50	2031.95	36.72	1708.87	1849.95	27.44	1718.96	1911.23	183.73	1746.14	2036.92	1511.16	65.43	0.00	0.00	0.00	1439.44
5.15000	2099.67	163.67	69.45	2055.10	145.31	72.89	1830.33	102.10	54.77	1889.27	171.57	87.40	1816.13	-11.31	74.63	1785.79	-0.13	107.19	1621.73	29.56	248.75	1681.34	-36.42	227.62	1999.32	123.76	1287.37	0.00	0.00	0.00	2044.20	185.10	1722.50	2038.26	37.35	1708.75	1849.95	27.44	1718.96	1917.52	183.92	1746.58	2038.39	1510.44	71.35	0.00	0.00	0.00	1438.70
5.16000	2099.36	163.74	68.97	2055.15	145.38	72.82	1829.74	101.20	54.91	1889.37	171.52	87.47	1834.28	-13.05	73.85	1802.86	-1.50	105.65	1636.09	30.32	243.49	1695.82	-36.32	223.99	2004.78	124.96	1287.96	0.00	0.00	0.00	2050.36	185.34	1722.60	2044.59	38.11	1708.66	1849.95	27.44	1718.96	1923.63	184.21	1746.90	2037.54	1510.00	71.27	0.00	0.00	0.00	1439.56
5.17000	2099.62	163.86	69.01	2054.93	145.37	72.63	1826.41	103.73	56.64	1889.37	171.64	87.59	1852.41	-14.38	72.53	1820.33	-2.19	103.71	1650.99	30.46	237.51	1710.44	-36.79	220.01	2010.55	126.20	1288.50	0.00	0.00	0.00	2056.32	185.77	1722.70	2050.37	38.63	1708.62	1849.95	27.44	1718.96	1929.34	184.65	1747.18	2033.50	1513.08	52.50	0.00	0.00	0.00	1439.54
5.18000	2099.88	163.92	68.98	2055.17	145.40	72.66	1827.27	101.21	55.91	1889.74	171.13	87.38	1871.85	-15.05	71.33	1838.75	-2.78	101.50	1665.93	30.15	230.75	1726.03	-36.47	215.05	2016.27	127.48	1288.93	0.00	0.00	0.00	2061.66	186.62	1722.72	2055.96	39.14	1708.57	1849.95	27.44	1718.96	1935.15	184.79	1747.44	2035.45	1511.12	65.01	0.00	0.00	0.00	1439.78
5.19000	2099.79	163.96	68.80	2055.23	145.49	72.60	1825.48	103.47	57.52	1889.57	171.48	87.55	1891.63	-15.20	70.18	1857.17	-2.96	99.97	1680.69	30.28	223.47	1741.53	-36.99	209.92	2021.59	128.72	1289.26	0.00	0.00	0.00	2067.49	186.96	1722.81	2061.45	39.63	1708.51	1849.95	27.44	1718.96	1940.51	185.40	1747.51	2031.28	1509.65	53.24	0.00	0.00	0.00	1440.47
5.20000	2100.05	164.04	68.90	2055.26	145.54	72.60	1826.15	102.78	57.34	1889.58	171.52	87.63	1912.03	-15.01	69.19	1876.20	-2.73	97.82	1695.29	29.73	215.81	1756.97	-37.70	204.32	2026.89	129.93	1289.52	0.00	0.00	0.00	2073.23	186.94	1722.95	2067.49	39.97	1708.38	1849.95	27.44	1718.96	1946.05	185.46	1747.68	2030.98	1511.29	47.19	0.00	0.00	0.00	1439.14
5.21000	2099.78	164.10	68.69	2054.95	145.61	72.39	1827.39	102.36	56.92	1889.85	171.33	87.48	1933.16	-14.56	68.63	1896.83	-2.34	96.23	1710.49	28.09	207.19	1756.97	-37.70	204.32	2032.13	131.17	1289.67	0.00	0.00	0.00	2078.43	187.40	1722.97	2073.39	40.31	1708.22	1849.95	27.44	1718.96	1951.93	185.13	1747.91	2036.45	1510.97	65.38	0.00	0.00	0.00	1439.24
5.22000	2099.92	164.30	68.72	2055.30	145.61	72.49	1827.87	103.34	56.86	1890.23	171.03	87.35	1955.10	-13.95	68.52	1916.93	-1.81	94.30	1726.80	27.19	197.84	1756.97	-37.70	204.32	2037.30	132.32	1289.73	0.00	0.00	0.00	2083.57	187.92	1722.94	2078.78	40.57	1708.06	1849.95	27.44	1718.96	1957.44	185.09	1747.93	2032.40	1510.81	53.12	0.00	0.00	0.00	1439.45
5.23000	2100.09	164.27	68.73	2055.22	145.78	72.41	1828.73	103.78	56.39	1889.94	171.29	87.49	1976.81	-13.44	68.20	1938.08	-1.41	92.76	1742.84	25.81	188.68	1756.97	-37.70	204.32	2042.34	133.52	1289.72	0.00	0.00	0.00	2089.12	188.04	1723.03	2084.37	40.85	1707.86	1849.95	27.44	1718.96	1962.24	185.65	1747.89	2035.56	1511.00	65.04	0.00	0.00	0.00	1440.21
5.24000	2100.59	164.36	68.98	2055.48	145.79	72.40	1827.03	100.34	54.56	1889.88	171.33	87.47	1998.86	-12.92	68.04	1959.29	-1.12	91.21	1759.83	25.97	179.26	1756.97	-37.70	204.32	2047.22	134.62	1289.58	0.00	0.00	0.00	2094.06	188.45	1723.10	2089.50	41.10	1707.64	1849.95	27.44	1718.96	1967.66	185.34	1748.00	2037.67	1510.58	70.94	0.00	0.00	0.00	1440.04
5.25000	2099.82	164.35	68.54	2055.85	145.79	72.46	1827.67	101.13	54.03	1890.30	170.83	87.33	2021.18	-12.34	68.04	1980.74	-0.82	89.58	1777.29	26.18	169.69	1756.97	-37.70	204.32	2052.10	135.59	1289.42	0.00	0.00	0.00	2099.90	188.13	1723.13	2095.28	41.22	1707.33	1849.95	27.44	1718.96	1972.84	185.39	1747.99	2037.70	1510.55	70.93	0.00	0.00	0.00	1439.93
5.26000	2100.15	164.40	68.64	2055.82	145.73	72.36	1827.54	101.35	53.97	1890.27	170.90	87.39	2042.55	-11.80	67.62	2001.67	-0.47	87.78	1795.59	25.68	160.10	1756.97	-37.70	204.32	2057.08	136.39	1289.16	0.00	0.00	0.00	2105.10	188.39	1723.06	2100.76	41.32	1707.05	1849.95	27.44	1718.96	1977.91	185.35	1747.93	2033.39	1512.65	52.57	0.00	0.00	0.00	1440.18
5.27000	2100.01	164.44	68.51	2056.08	145.77	72.44	1828.16	101.39	53.69	1889.86	171.47	87.65	2064.83	-10.89	67.75	2023.00	0.10	86.19	1814.39	25.84	150.69	1756.97	-37.70	204.32	2062.06	137.08	1288.87	0.00	0.00	0.00	2110.20	188.26	1723.17	2105.77	41.40	1706.85	1849.95	27.44	1718.96	1983.25	185.03	1747.98	2032.93	1514.60	46.00	0.00	0.00	0.00	1440.30
5.28000	2100.02	164.41	68.51	2056.18	145.69	72.47	1828.60	100.13	53.28	1890.27	170.99	87.47	2086.98	-9.90	67.93	2044.43	0.80	84.85	1832.77	25.62	141.86	1756.97	-37.70	204.32	2067.48	137.61	1288.57	0.00	0.00	0.00	2115.07	188.57	1723.12	2111.40	41.41	1706.52	1849.95	27.44	1718.96	1988.39	184.97	1747.95	2033.09	1514.77	46.39	0.00	0.00	0.00	1440.09
5.29000	2100.05	164.45	68.46	2056.36	145.59	72.49	1828.89	100.32	53.12	1890.55	170.77	87.48	2108.46	-8.25	66.86	2065.74	1.74	83.81	1851.35	26.08	133.46	1756.97	-37.70	204.32	2072.76	138.01	1288.25	0.00	0.00	0.00	2120.64	188.17	1723.13	2116.48	41.33	1706.24	1849.95	27.44	1718.96	1993.93	184.29	1747.96	2036.65	1512.03	64.97	0.00	0.00	0.00	1439.42
5.30000	2100.26	164.42	68.52	2056.51	145.48	72.52	1828.60	101.29	53.25	1890.66	170.82	87.56	2131.24	-6.89	67.53	2086.95	2.91	83.03	1870.60	27.70	126.66	1756.97	-37.70	204.32	2078.09	138.35	1287.89	0.00	0.00	0.00	2125.90	188.27	1722.99	2121.76	41.28	1706.01	1849.95	27.44	1718.96	1999.37	183.84	1747.88	2033.64	1512.90	52.39	0.00	0.00	0.00	1439.20
5.31000	2100.60	164.32	68.52	2056.40	145.35	72.40	1828.12	101.05	53.62	1890.94	170.57	87.60	2153.25	-5.31	68.36	2108.80	4.34	82.99	1890.01	27.56	118.61	1756.97	-37.70	204.32	2083.49	138.68	1287.53	0.00	0.00	0.00	2131.18	187.79	1723.00	2127.19	41.10	1705.71	1849.95	27.44	1718.96	2004.82	183.17	1747.84	2031.35	1511.98	46.92	0.00	0.00	0.00	1440.14
5.32000	2100.43	164.31	68.41	2056.20	145.28	72.25	1827.65	101.50	53.90	1891.12	170.48	87.62	2175.62	-3.13	69.88	2130.03	6.87	82.38	1910.07	26.75	110.71	1756.97	-37.70	204.32	2088.64	138.97	1287.16	0.00	0.00	0.00	2136.33	187.77	1722.92	2132.90	40.92	1705.35	1849.95	27.44	1718.96	2009.96	183.07	1747.63	2036.83	1510.77	65.44	0.00	0.00	0.00	1440.03
5.33000	2100.45	164.19	68.35	2056.42	145.25	72.30	1827.69	101.13	53.98	1891.06	170.69	87.78	2197.11	-0.68	71.54	2151.49	8.90	82.59	1931.97	26.57	102.03	1756.97	-37.70	204.32	2093.96	139.26	1286.78	0.00	0.00	0.00	2141.68	187.46	1722.69	2138.17	40.75	1705.07	1849.95	27.44	1718.96	2015.22	182.77	1747.39	2034.37	1513.58	52.30	0.00	0.00	0.00	1439.00
5.34000	2100.62	164.07	68.43	2056.31	145.26	72.13	1828.91	100.28	53.26	1891.24	170.58	87.88	2218.85	2.03	73.74	2173.12	10.86	83.22	1949.74	26.10	95.17	1756.97	-37.70	204.32	2099.20	139.52	1286.36	0.00	0.00	0.00	2146.77	187.24	1722.51	2143.60	40.33	1704.70	1849.95	27.44	1718.96	2020.29	182.84	1746.98	2036.92	1511.69	65.09	0.00	0.00	0.00	1439.62
5.35000	2100.48	164.03	68.32	2056.04	145.33	71.92	1828.73	99.98	53.62	1891.18	170.86	88.14	2240.83	5.06	76.45	2194.82	13.08	84.12	1964.80	25.43	89.77	1756.97	-37.70	204.32	2104.49	139.79	1285.95	0.00	0.00	0.00	2152.33	186.92	1722.33	2149.09	40.00	1704.28	1849.95	27.44	1718.96	2025.90	182.08	1746.75	2038.36	1510.82	71.08	0.00	0.00	0.00	1439.27
5.36000	2100.78	164.11	68.43	2055.94	145.48	71.75	1828.12	101.07	54.19	1891.26	170.86	88.29	2262.86	7.92	79.29	2215.60	15.78	85.46	1978.54	24.64	85.45	1756.97	-37.70	204.32	2109.75	140.00	1285.51	0.00	0.00	0.00	2158.31	185.99	1722.10	2155.05	39.66	1703.89	1849.95	27.44	1718.96	2031.51	181.40	1746.38	2038.68	1511.59	70.87	0.00	0.00	0.00	1439.49
5.37000	2100.41	164.12	68.05	2055.78	145.59	71.55	1829.06	99.87	53.58	1891.43	170.80	88.46	2284.01	11.51	82.83	2236.60	18.10	86.96	1992.38	23.84	81.84	1756.97	-37.70	204.32	2115.20	140.14	1285.05	0.00	0.00	0.00	2163.63	185.95	1721.71	2161.00	39.27	1703.39	1849.95	27.44	1718.96	2036.99	180.80	1745.97	2038.91	1511.45	71.05	0.00	0.00	0.00	1439.98
5.38000	2100.28	164.13	67.83	2056.17	145.73	71.60	1828.99	100.90	53.87	1892.00	170.25	88.38	2304.91	14.61	86.23	2257.49	20.68	89.07	2007.73	23.12	78.57	1756.97	-37.70	204.32	2120.71	140.17	1284.57	0.00	0.00	0.00	2169.31	185.70	1721.34	2166.75	38.77	1702.81	1849.95	27.44	1718.96	2042.39	180.25	1745.50	2038.91	1510.86	71.37	0.00	0.00	0.00	1439.10
5.39000	2100.38	164.26	67.81	2055.77	145.86	71.30	1828.96	101.00	54.06	1892.26	170.12	88.55	2325.25	17.69	89.95	2278.55	22.53	91.32	2026.00	22.56	75.27	1756.97	-37.70	204.32	2126.22	140.19	1284.04	0.00	0.00	0.00	2174.31	185.13	1721.08	2172.46	38.24	1702.26	1849.95	27.44	1718.96	2048.63	178.76	1745.14	2038.61	1510.93	71.26	0.00	0.00	0.00	1438.60
5.40000	2099.82	164.28	67.38	2056.02	146.03	71.27	1829.42	100.31	53.92	1892.14	170.40	88.78	2345.59	20.45	94.28	2298.51	24.96	94.17	2048.60	22.26	71.56	1756.97	-37.70	204.32	2131.98	140.10	1283.45	0.00	0.00	0.00	2180.53	184.10	1720.66	2178.45	37.59	1701.67	1849.95	27.44	1718.96	2054.00	178.42	1744.54	2037.73	1510.20	71.36	0.00	0.00	0.00	1438.91
5.41000	2099.98	164.42	67.41	2056.17	146.10	71.21	1829.14	99.42	54.20	1892.63	169.99	88.85	2364.50	23.47	98.80	2317.75	27.48	97.57	2076.94	22.32	67.07	1756.97	-37.70	204.32	2137.50	139.97	1282.78	0.00	0.00	0.00	2186.07	183.59	1720.12	2184.16	36.95	1700.93	1849.95	27.44	1718.96	2059.48	177.86	1743.98	2033.36	1511.93	52.85	0.00	0.00	0.00	1438.79
5.42000	2100.33	164.53	67.42	2056.20	146.17	71.11	1829.45	99.36	54.23	1892.79	169.87	89.02	2383.34	25.63	103.44	2336.58	29.37	101.10	2113.27	21.92	59.88	1756.97	-37.70	204.32	2143.15	139.75	1282.09	0.00	0.00	0.00	2192.08	182.82	1719.56	2190.29	36.25	1700.25	1849.95	27.44	1718.96	2065.46	176.63	1743.39	2037.03	1511.37	65.33	0.00	0.00	0.00	1439.07
5.43000	2100.25	164.57	67.27	2056.23	146.26	70.97	1828.80	100.29	54.89	1892.55	170.40	89.49	2401.37	27.54	108.61	2354.54	31.16	105.06	2131.56	22.24	57.70	1756.97	-37.70	204.32	2148.98	139.54	1281.37	0.00	0.00	0.00	2197.83	182.22	1718.97	2196.24	35.42	1699.51	1849.95	27.44	1718.96	2071.61	175.38	1742.79	2038.31	1510.48	71.29	0.00	0.00	0.00	1438.86
5.44000	2100.20	164.60	67.09	2056.51	146.34	71.00	1829.50	99.32	54.57	1893.10	169.93	89.57	2418.04	29.86	114.23	2371.96	32.47	109.18	2149.36	23.24	56.08	1756.97	-37.70	204.32	2154.66	139.27	1280.61	0.00	0.00	0.00	2203.47	181.39	1718.41	2202.67	34.53	1698.66	1849.95	27.44	1718.96	2077.28	174.70	1742.02	2034.56	1513.94	52.25	0.00	0.00	0.00	1439.20
5.45000	2100.29	164.73	66.97	2056.54	146.34	70.82	1829.83	99.53	54.72	1893.56	169.75	89.73	2434.14	31.22	119.47	2388.35	34.04	113.73	2166.85	24.02	54.70	1756.97	-37.70	204.32	2160.49	138.95	1279.82	0.00	0.00	0.00	2209.02	180.45	1717.87	2208.58	33.57	1697.95	1849.95	27.44	1718.96	2083.20	173.40	1741.34	2031.67	1512.68	46.89	0.00	0.00	0.00	1439.52
5.46000	2100.74	164.77	67.08	2056.65	146.36	70.72	1829.18	100.56	55.35	1893.99	169.27	89.83	2449.62	32.16	124.69	2403.31	35.48	118.09	2183.50	24.66	53.31	1756.97	-37.70	204.32	2166.53	138.59	1279.01	0.00	0.00	0.00	2215.22	179.38	1717.08	2214.79	32.56	1697.11	1849.95	27.44	1718.96	2089.17	172.28	1740.57	2031.91	1512.87	46.62	0.00	0.00	0.00	1439.48
5.47000	2100.37	164.80	66.71	2056.68	146.37	70.53	1829.93	99.98	55.13	1894.07	169.67	90.28	2463.32	33.24	129.61	2417.99	35.93	121.99	2198.50	26.25	52.68	1756.97	-37.70	204.32	2172.58	138.17	1278.21	0.00	0.00	0.00	2221.50	178.10	1716.43	2220.31	31.46	1696.35	1849.95	27.44	1718.96	2095.65	170.58	1739.81	2033.96	1515.90	45.89	0.00	0.00	0.00	1441.60
5.48000	2100.65	164.88	66.74	2056.84	146.39	70.41	1830.52	98.90	55.17	1894.30	169.69	90.69	2476.33	33.60	133.98	2431.39	36.07	125.37	2212.58	27.58	52.03	1756.97	-37.70	204.32	2178.82	137.68	1277.39	0.00	0.00	0.00	2227.57	176.67	1715.93	2227.12	30.26	1695.39	1849.95	27.44	1718.96	2101.45	169.44	1739.02	2036.86	1511.09	65.44	0.00	0.00	0.00	1440.90
5.49000	2100.67	164.97	66.54	2056.87	146.39	70.20	1830.37	99.98	55.59	1895.00	169.37	90.97	2488.90	33.06	137.83	2443.35	36.10	128.31	2225.37	29.63	51.47	1756.97	-37.70	204.32	2185.04	137.20	1276.58	0.00	0.00	0.00	2233.58	175.26	1715.28	2233.10	28.91	1694.48	1849.95	27.44	1718.96	2107.37	168.29	1738.19	2038.02	1509.93	71.46	0.00	0.00	0.00	1440.13
5.50000	2101.09	165.01	66.57	2057.38	146.39	70.16	1829.95	99.68	55.95	1895.26	169.45	91.44	2499.00	32.49	140.46	2453.88	36.09	130.65	2237.70	30.71	50.36	1756.97	-37.70	204.32	2191.26	136.63	1275.77	0.00	0.00	0.00	2239.44	173.95	1714.51	2239.29	27.57	1693.56	1849.95	27.44	1718.96	2113.26	166.96	1737.31	2038.71	1510.80	71.26	0.00	0.00	0.00	1440.10
5.51000	2101.18	165.01	66.31	2057.58	146.41	70.02	1829.94	100.28	56.47	1895.52	169.50	92.02	2508.68	31.25	141.94	2463.14	35.63	131.96	2246.94	33.32	50.24	1756.97	-37.70	204.32	2197.47	136.03	1274.98	0.00	0.00	0.00	2245.89	172.28	1713.83	2245.25	26.10	1692.60	1849.95	27.44	1718.96	2119.55	165.33	1736.48	2038.38	1510.59	71.39	0.00	0.00	0.00	1439.57
5.52000	2101.20	165.09	66.15	2057.45	146.46	69.65	1830.67	99.74	56.60	1896.02	169.59	92.64	2516.94	30.49	142.75	2471.31	35.24	132.41	2256.21	34.20	49.10	1756.97	-37.70	204.32	2203.86	135.40	1274.17	0.00	0.00	0.00	2251.70	171.01	1712.89	2251.43	24.54	1691.66	1849.95	27.44	1718.96	2125.84	163.48	1735.69	2037.92	1510.66	71.09	0.00	0.00	0.00	1439.33
5.53000	2100.98	165.17	65.83	2057.51	146.42	69.39	1830.16	99.91	57.18	1896.64	169.37	93.25	2524.04	29.81	142.60	2478.40	34.58	131.64	2263.70	34.86	47.93	1756.97	-37.70	204.32	2210.18	134.68	1273.34	0.00	0.00	0.00	2257.98	169.36	1712.17	2257.84	22.97	1690.60	1849.95	27.44	1718.96	2132.00	161.67	1734.86	2033.41	1512.01	52.74	0.00	0.00	0.00	1438.93
5.54000	2101.60	165.19	65.84	2057.83	146.46	69.26	1831.08	100.07	57.47	1897.06	169.46	94.02	2530.03	28.61	140.55	2484.04	34.24	130.06	2268.31	37.30	47.64	1756.97	-37.70	204.32	2216.79	133.90	1272.54	0.00	0.00	0.00	2264.10	167.62	1711.44	2263.49	21.27	1689.70	1849.95	27.44	1718.96	2137.71	160.37	1733.98	2037.15	1510.96	65.61	0.00	0.00	0.00	1439.49
5.55000	2101.91	165.23	65.65	2058.11	146.47	68.97	1831.35	99.74	57.87	1897.51	169.64	94.89	2532.53	28.14	142.46	2489.06	33.79	127.63	2273.65	37.43	46.67	1756.97	-37.70	204.32	2223.34	133.03	1271.69	0.00	0.00	0.00	2270.69	165.41	1710.81	2270.30	19.59	1688.55	1849.95	27.44	1718.96	2144.32	157.94	1733.16	2038.71	1510.48	71.41	0.00	0.00	0.00	1441.19
5.56000	2102.29	165.29	65.50	2058.66	146.47	68.82	1831.65	99.43	58.73	1897.89	169.91	95.95	2536.56	27.99	138.09	2492.73	33.70	123.72	2276.48	37.71	46.75	1756.97	-37.70	204.32	2229.90	132.09	1270.85	0.00	0.00	0.00	2277.04	163.52	1709.99	2276.54	17.82	1687.50	1849.95	27.44	1718.96	2150.65	155.80	1732.35	2033.08	1511.66	52.99	0.00	0.00	0.00	1440.42
5.57000	2102.78	165.42	65.34	2059.05	146.50	68.54	1832.21	99.46	59.77	1899.15	169.29	96.70	2539.63	28.17	131.67	2495.42	34.24	118.59	2276.95	39.16	47.52	1756.97	-37.70	204.32	2236.52	131.04	1269.99	0.00	0.00	0.00	2282.60	161.89	1709.26	2283.04	15.97	1686.47	1849.95	27.44	1718.96	2156.90	153.76	1731.48	2036.41	1510.60	65.62	0.00	0.00	0.00	1440.06
5.58000	2103.10	165.45	65.03	2059.54	146.58	68.28	1832.66	101.03	61.52	1900.07	169.35	97.80	2542.56	28.43	124.83	2498.11	34.45	113.24	2278.82	38.52	47.57	1756.97	-37.70	204.32	2243.36	129.96	1269.14	0.00	0.00	0.00	2288.97	160.00	1708.55	2289.39	14.18	1685.47	1849.95	27.44	1718.96	2162.94	151.86	1730.55	2039.26	1510.13	71.78	0.00	0.00	0.00	1440.69
5.59000	2103.55	165.65	64.81	2060.10	146.73	67.96	1833.86	100.52	62.71	1900.42	170.10	99.33	2545.59	29.19	118.99	2500.39	35.43	108.72	2280.50	38.16	47.91	1756.97	-37.70	204.32	2250.22	128.83	1268.30	0.00	0.00	0.00	2295.37	157.95	1707.93	2295.95	12.29	1684.52	1849.95	27.44	1718.96	2168.97	149.89	1729.70	2038.98	1510.59	71.29	0.00	0.00	0.00	1439.91
5.60000	2104.12	165.85	64.63	2060.48	146.94	67.54	1834.43	100.51	64.90	1901.73	169.79	100.56	2548.05	30.20	113.51	2502.91	36.34	104.54	2281.50	38.97	48.85	1756.97	-37.70	204.32	2257.13	127.63	1267.56	0.00	0.00	0.00	2301.25	155.95	1707.42	2302.65	10.33	1683.60	1849.95	27.44	1718.96	2175.06	148.00	1728.84	2032.72	1511.22	53.37	0.00	0.00	0.00	1440.23
5.61000	2104.60	165.98	64.28	2061.26	147.17	67.26	1834.38	101.19	67.77	1902.48	170.67	102.44	2551.14	30.96	108.66	2505.27	37.21	100.66	2283.46	38.80	49.42	1756.97	-37.70	204.32	2264.12	126.38	1266.91	0.00	0.00	0.00	2307.90	153.63	1707.03	2308.88	8.35	1682.90	1849.95	27.44	1718.96	2181.63	145.43	1728.22	2029.90	1509.70	48.20	0.00	0.00	0.00	1440.68
5.62000	2104.84	166.21	63.85	2061.85	147.35	66.78	1835.03	101.35	70.71	1904.34	170.49	104.13	2553.10	31.23	103.47	2506.90	37.81	96.95	2284.17	39.45	50.20	1756.97	-37.70	204.32	2271.16	125.10	1266.38	0.00	0.00	0.00	2314.00	152.08	1706.56	2315.79	6.47	1682.22	1849.95	27.44	1718.96	2188.15	142.97	1727.72	2036.99	1509.80	66.08	0.00	0.00	0.00	1439.69
5.63000	2105.72	166.39	63.68	2062.97	147.68	66.52	1835.96	101.34	74.40	1905.48	171.54	106.70	2555.08	31.09	99.00	2508.40	37.75	93.66	2286.02	38.49	50.42	1756.97	-37.70	204.32	2278.28	123.76	1265.97	0.00	0.00	0.00	2320.74	149.90	1706.35	2322.30	4.50	1681.70	1849.95	27.44	1718.96	2194.23	141.11	1727.20	2038.55	1509.95	71.54	0.00	0.00	0.00	1440.08
5.64000	2106.70	166.53	63.56	2063.80	148.03	65.95	1837.88	102.51	78.04	1907.27	172.21	109.36	2556.40	30.96	95.44	2509.48	37.72	91.27	2285.99	39.36	51.19	1756.97	-37.70	204.32	2285.49	122.38	1265.78	0.00	0.00	0.00	2327.70	147.74	1706.39	2328.93	2.46	1681.34	1849.95	27.44	1718.96	2201.08	138.39	1727.03	2038.23	1509.88	71.40	0.00	0.00	0.00	1440.32
5.65000	2106.86	166.74	62.96	2064.98	148.45	65.45	1841.61	103.46	81.74	1909.93	172.15	112.02	2557.51	30.84	92.79	2510.16	37.54	89.32	2287.27	38.31	51.04	1756.97	-37.70	204.32	2292.73	120.98	1265.75	0.00	0.00	0.00	2333.83	145.88	1706.52	2335.57	0.41	1681.18	1849.95	27.44	1718.96	2207.27	136.47	1726.90	2033.12	1511.50	53.22	0.00	0.00	0.00	1440.46
5.66000	2107.69	166.90	62.72	2066.41	148.91	64.97	1843.02	104.05	87.49	1912.49	173.10	115.52	2557.73	30.70	91.29	2510.44	37.68	88.15	2287.51	38.13	51.13	1756.97	-37.70	204.32	2299.92	119.60	1265.93	0.00	0.00	0.00	2340.27	143.70	1706.87	2342.48	-1.44	1681.11	1849.95	27.44	1718.96	2213.83	134.17	1726.97	2037.34	1511.61	65.29	0.00	0.00	0.00	1441.00
5.67000	2108.14	167.22	62.29	2067.87	149.58	64.37	1845.20	105.45	94.05	1915.32	174.28	119.48	2558.35	30.69	89.94	2511.11	37.43	87.03	2286.72	39.13	51.72	1756.97	-37.70	204.32	2307.24	118.17	1266.34	0.00	0.00	0.00	2346.71	141.71	1707.29	2349.44	-3.40	1681.28	1849.95	27.44	1718.96	2220.62	131.60	1727.22	2034.51	1514.01	52.24	0.00	0.00	0.00	1441.27
5.68000	2108.80	167.51	62.03	2069.33	150.20	63.70	1849.19	106.49	100.70	1918.34	176.24	124.17	2559.13	30.62	88.63	2511.28	37.65	86.05	2286.79	39.21	51.82	1756.97	-37.70	204.32	2314.68	116.69	1266.97	0.00	0.00	0.00	2353.35	139.86	1707.90	2356.18	-5.20	1681.67	1849.95	27.44	1718.96	2227.00	129.45	1727.67	2032.23	1513.34	46.95	0.00	0.00	0.00	1439.72
5.69000	2109.43	167.92	61.68	2071.38	151.03	63.12	1852.22	107.72	109.33	1922.91	177.57	128.88	2559.46	30.59	87.63	2511.59	37.45	85.12	2286.71	39.30	51.92	1756.97	-37.70	204.32	2322.04	115.12	1267.81	0.00	0.00	0.00	2360.13	137.90	1708.59	2363.36	-6.98	1682.09	1849.95	27.44	1718.96	2233.46	127.31	1728.20	2032.18	1513.16	47.03	0.00	0.00	0.00	1440.08
5.70000	2110.40	168.43	61.37	2073.17	151.82	62.37	1858.26	109.45	117.89	1928.96	178.24	133.96	2559.73	30.55	86.94	2511.58	37.43	84.48	2287.52	38.66	51.57	1756.97	-37.70	204.32	2329.16	113.47	1268.79	0.00	0.00	0.00	2366.66	135.95	1709.56	2370.19	-8.72	1682.71	1849.95	27.44	1718.96	2240.08	124.93	1728.81	2037.18	1511.05	65.46	0.00	0.00	0.00	1440.13
5.71000	2111.32	169.04	61.08	2075.36	152.61	61.75	1862.90	110.00	128.72	1935.17	179.74	139.93	2560.03	30.54	86.51	2511.82	37.38	84.15	2287.46	38.56	51.57	1756.97	-37.70	204.32	2336.34	111.83	1269.91	0.00	0.00	0.00	2373.33	134.21	1710.40	2377.29	-10.35	1683.36	1849.95	27.44	1718.96	2246.57	122.93	1729.59	2033.65	1512.56	52.67	0.00	0.00	0.00	1439.93
5.72000	2112.20	169.71	60.65	2077.89	153.48	61.43	1870.30	111.30	139.87	1941.92	182.37	146.89	2560.21	30.52	86.18	2511.49	37.67	83.87	2287.23	38.83	51.68	1756.97	-37.70	204.32	2343.47	110.16	1271.14	0.00	0.00	0.00	2380.12	132.52	1711.25	2384.32	-11.95	1684.13	1849.95	27.44	1718.96	2253.57	120.39	1730.48	2037.69	1512.16	65.02	0.00	0.00	0.00	1439.77
5.73000	2113.06	170.72	59.93	2080.78	154.39	61.63	1878.50	112.40	152.06	1950.78	183.59	153.84	2560.19	30.55	85.88	2511.48	37.62	83.54	2287.36	38.51	51.49	1756.97	-37.70	204.32	2350.35	108.48	1272.38	0.00	0.00	0.00	2386.62	131.12	1712.30	2391.32	-13.43	1684.93	1849.95	27.44	1718.96	2260.08	118.41	1731.41	2039.03	1511.28	71.07	0.00	0.00	0.00	1439.73
5.74000	2114.91	171.86	59.30	2083.71	155.46	62.33	1888.05	114.45	165.49	1960.73	184.92	161.33	2560.34	30.48	85.72	2511.59	37.60	83.42	2287.46	38.47	51.45	1756.97	-37.70	204.32	2357.12	106.81	1273.60	0.00	0.00	0.00	2392.51	130.39	1713.20	2398.31	-14.86	1685.81	1849.95	27.44	1718.96	2266.95	115.85	1732.43	2038.62	1510.31	71.53	0.00	0.00	0.00	1440.06
5.75000	2116.89	173.08	58.29	2087.16	156.62	63.53	1900.06	116.44	178.66	1971.37	187.17	169.65	2560.34	30.45	85.52	2511.72	37.45	83.17	2287.50	38.49	51.38	1756.97	-37.70	204.32	2363.92	105.16	1274.77	0.00	0.00	0.00	2395.25	126.66	1718.06	2405.25	-16.09	1686.71	1849.95	27.44	1718.96	2273.27	114.00	1733.22	2034.22	1513.60	52.61	0.00	0.00	0.00	1439.81
5.76000	2119.83	174.20	57.32	2091.22	157.80	65.43	1912.98	118.80	192.60	1982.58	190.21	178.43	2560.32	30.44	85.35	2511.67	37.47	83.07	2288.30	37.46	51.03	1756.97	-37.70	204.32	2370.68	103.57	1275.84	0.00	0.00	0.00	2400.65	124.76	1719.94	2412.09	-17.31	1687.60	1849.95	27.44	1718.96	2279.23	112.74	1734.02	2032.93	1514.11	46.65	0.00	0.00	0.00	1439.99
5.77000	2123.97	175.23	56.61	2095.68	158.91	68.08	1927.62	120.89	206.54	1995.61	192.04	187.01	2560.44	30.41	85.25	2511.99	37.23	82.96	2287.62	38.42	51.34	1756.97	-37.70	204.32	2377.49	102.00	1276.73	0.00	0.00	0.00	2407.33	123.49	1720.98	2418.75	-18.54	1688.55	1849.95	27.44	1718.96	2286.09	110.40	1734.90	2037.16	1511.65	65.35	0.00	0.00	0.00	1440.42
5.78000	2128.40	176.27	55.38	2100.95	160.03	71.62	1942.79	123.94	220.23	2008.61	194.55	195.83	2560.45	30.35	85.11	2511.71	37.53	83.03	2287.94	38.10	51.10	1756.97	-37.70	204.32	2384.09	100.51	1277.45	0.00	0.00	0.00	2413.33	122.33	1722.04	2425.68	-19.53	1689.42	1849.95	27.44	1718.96	2292.00	109.18	1735.57	2038.92	1510.52	71.37	0.00	0.00	0.00	1439.96
5.79000	2133.99	177.33	54.07	2107.58	161.10	75.76	1961.31	126.75	234.87	2022.81	196.24	204.36	2560.24	30.33	84.85	2511.71	37.29	82.85	2288.48	37.61	51.05	1756.97	-37.70	204.32	2390.56	99.09	1278.00	0.00	0.00	0.00	2419.89	121.16	1723.05	2432.28	-20.60	1690.38	1849.95	27.44	1718.96	2298.30	107.53	1736.21	2033.90	1513.05	52.72	0.00	0.00	0.00	1439.65
5.80000	2139.38	178.19	52.34	2114.96	161.89	79.68	1976.29	131.93	248.54	2037.57	197.23	212.06	2560.46	30.34	84.83	2512.03	37.05	82.75	2288.65	37.27	50.86	1756.97	-37.70	204.32	2396.97	97.77	1278.41	0.00	0.00	0.00	2426.03	120.27	1723.98	2439.11	-21.57	1691.18	1849.95	27.44	1718.96	2305.56	104.90	1737.03	2037.20	1511.80	65.33	0.00	0.00	0.00	1439.58
5.81000	2146.11	179.14	51.11	2123.86	162.62	83.89	1994.51	131.40	257.30	2051.78	198.70	219.40	2560.46	30.30	84.69	2511.73	37.28	82.80	2289.51	36.25	50.40	1756.97	-37.70	204.32	2403.00	96.64	1278.73	0.00	0.00	0.00	2431.85	119.36	1724.95	2446.34	-22.38	1691.88	1849.95	27.44	1718.96	2311.13	104.36	1737.48	2038.93	1510.06	71.64	0.00	0.00	0.00	1439.81
5.82000	2157.72	181.22	53.92	2136.06	164.30	88.82	2009.82	131.42	263.16	2066.15	199.33	225.27	2560.44	30.29	84.58	2511.61	37.50	82.91	2288.64	37.31	50.86	1756.97	-37.70	204.32	2408.83	95.64	1278.99	0.00	0.00	0.00	2438.35	118.41	1725.75	2452.76	-23.24	1692.65	1849.95	27.44	1718.96	2317.35	103.10	1738.05	2039.01	1510.41	71.55	0.00	0.00	0.00	1439.57
5.83000	2174.31	183.98	62.06	2152.12	166.76	95.53	2021.10	134.44	268.32	2080.30	199.86	230.53	2560.35	30.27	84.42	2511.84	37.27	82.75	2288.60	37.32	50.87	1756.97	-37.70	204.32	2414.52	94.80	1279.21	0.00	0.00	0.00	2444.50	117.56	1726.60	2459.48	-23.97	1693.22	1849.95	27.44	1718.96	2323.61	102.04	1738.57	2039.23	1511.26	71.09	0.00	0.00	0.00	1439.51
5.84000	2193.26	186.93	69.98	2170.23	169.44	102.35	2036.16	132.28	269.91	2094.25	201.36	235.45	2560.58	30.28	84.46	2512.02	36.98	82.50	2288.53	37.37	50.88	1756.97	-37.70	204.32	2420.22	94.09	1279.48	0.00	0.00	0.00	2450.90	116.80	1727.21	2466.26	-24.65	1693.77	1849.95	27.44	1718.96	2330.18	100.79	1739.16	2038.87	1510.92	71.18	0.00	0.00	0.00	1440.21
5.85000	2213.59	189.64	76.78	2189.24	171.91	107.84	2052.13	130.90	270.08	2109.76	201.58	238.50	2560.44	30.25	84.30	2512.02	37.19	82.63	2288.42	37.45	50.89	1756.97	-37.70	204.32	2425.61	93.43	1279.77	0.00	0.00	0.00	2458.06	116.10	1727.81	2472.92	-25.30	1694.36	1849.95	27.44	1718.96	2337.18	99.17	1740.00	2033.04	1511.22	52.91	0.00	0.00	0.00	1439.23
5.86000	2234.28	192.08	81.90	2208.73	174.02	111.81	2064.88	134.18	270.74	2125.07	202.79	240.66	2560.64	30.34	84.33	2512.06	37.29	82.65	2288.29	37.54	50.90	1756.97	-37.70	204.32	2431.20	92.78	1280.14	0.00	0.00	0.00	2464.17	115.46	1728.56	2479.86	-25.82	1694.90	1849.95	27.44	1718.96	2342.91	99.22	1740.47	2036.16	1510.84	65.20	0.00	0.00	0.00	1439.53
5.87000	2254.29	194.39	85.01	2228.74	176.06	114.59	2079.69	136.11	269.78	2141.46	203.73	241.57	2560.78	30.37	84.35	2512.15	36.99	82.41	2288.17	37.63	50.91	1756.97	-37.70	204.32	2436.75	92.09	1280.66	0.00	0.00	0.00	2471.47	114.95	1729.00	2486.52	-26.31	1695.45	1849.95	27.44	1718.96	2349.50	98.45	1741.27	2039.05	1511.74	70.79	0.00	0.00	0.00	1439.26
5.88000	2274.60	196.68	86.92	2248.68	178.02	115.95	2095.97	136.74	267.24	2158.80	204.14	240.93	2560.57	30.30	84.15	2511.94	37.16	82.47	2288.05	37.72	50.92	1756.97	-37.70	204.32	2442.31	91.39	1281.28	0.00	0.00	0.00	2478.23	114.47	1729.59	2493.40	-26.67	1695.96	1849.95	27.44	1718.96	2356.50	97.40	1742.06	2035.78	1515.88	51.68	0.00	0.00	0.00	1438.72
5.89000	2295.60	198.99	87.93	2269.15	179.99	116.27	2113.24	137.24	263.47	2176.83	204.21	239.06	2560.50	30.25	84.07	2511.81	37.35	82.54	2287.97	37.80	50.93	1756.97	-37.70	204.32	2448.10	90.67	1282.00	0.00	0.00	0.00	2484.09	114.07	1730.22	2500.01	-27.06	1696.52	1849.95	27.44	1718.96	2362.90	97.18	1742.73	2037.45	1511.91	65.17	0.00	0.00	0.00	1439.58
5.90000	2317.13	201.15	88.11	2290.61	181.89	116.03	2130.29	138.45	259.16	2195.09	204.39	235.89	2560.52	30.32	84.07	2511.59	37.33	82.43	2287.93	37.86	50.93	1756.97	-37.70	204.32	2453.95	89.88	1282.74	0.00	0.00	0.00	2490.47	113.79	1730.71	2506.66	-27.39	1697.05	1849.95	27.44	1718.96	2369.59	96.66	1743.34	2038.77	1510.42	71.49	0.00	0.00	0.00	1439.33
5.91000	2339.69	203.01	87.85	2314.13	183.59	116.11	2152.29	134.40	251.44	2212.42	206.19	232.40	2560.70	30.20	84.19	2511.49	37.17	82.27	2287.96	37.89	50.94	1756.97	-37.70	204.32	2460.05	89.13	1283.53	0.00	0.00	0.00	2497.14	113.51	1731.13	2513.24	-27.64	1697.57	1849.95	27.44	1718.96	2376.11	96.31	1743.95	2038.70	1510.65	71.40	0.00	0.00	0.00	1438.69
5.92000	2364.31	204.34	87.95	2338.24	184.90	115.60	2166.99	139.56	246.26	2231.63	206.58	227.27	2560.71	30.14	84.18	2511.25	37.12	82.21	2288.02	37.92	50.91	1756.97	-37.70	204.32	2466.19	88.37	1284.28	0.00	0.00	0.00	2503.67	113.36	1731.54	2519.83	-27.87	1698.03	1849.95	27.44	1718.96	2382.77	95.86	1744.54	2038.69	1510.58	71.39	0.00	0.00	0.00	1439.58
5.93000	2389.38	204.95	87.60	2359.91	185.76	112.54	2185.69	140.54	238.00	2250.60	207.86	221.77	2560.67	30.02	84.18	2511.24	36.86	82.01	2287.70	38.30	51.07	1756.97	-37.70	204.32	2472.45	87.58	1284.97	0.00	0.00	0.00	2510.03	113.17	1731.84	2526.68	-27.90	1698.40	1849.95	27.44	1718.96	2389.57	95.32	1745.10	2039.07	1510.87	71.20	0.00	0.00	0.00	1438.67
5.94000	2412.44	205.03	84.99	2381.95	186.11	109.03	2203.36	142.43	229.55	2270.99	208.23	215.00	2560.90	29.95	84.31	2510.47	36.67	84.42	2288.16	37.77	50.90	1756.97	-37.70	204.32	2478.76	86.80	1285.59	0.00	0.00	0.00	2516.88	113.08	1732.04	2533.35	-28.00	1698.76	1849.95	27.44	1718.96	2396.55	94.60	1745.57	2038.79	1510.38	71.48	0.00	0.00	0.00	1438.90
5.95000	2437.97	204.61	83.66	2405.68	185.99	106.17	2223.66	142.44	218.87	2290.31	210.29	208.24	2560.77	29.82	84.23	2510.27	36.51	84.53	2288.42	37.63	50.86	1756.97	-37.70	204.32	2485.13	86.07	1286.08	0.00	0.00	0.00	2523.20	113.08	1732.26	2539.99	-28.04	1699.07	1849.95	27.44	1718.96	2402.95	94.53	1745.93	2034.04	1512.71	52.73	0.00	0.00	0.00	1440.35
5.96000	2464.73	203.88	82.83	2431.02	185.69	103.69	2241.59	145.52	209.05	2311.02	211.63	200.83	2560.72	29.69	84.20	2510.42	36.38	84.59	2287.84	38.12	51.07	1756.97	-37.70	204.32	2491.49	85.34	1286.45	0.00	0.00	0.00	2529.73	113.12	1732.30	2546.66	-28.01	1699.29	1849.95	27.44	1718.96	2409.20	94.62	1746.13	2037.89	1510.57	65.78	0.00	0.00	0.00	1440.83
5.97000	2491.58	202.92	81.84	2457.78	185.20	101.69	2261.40	146.45	198.01	2332.98	212.11	192.64	2560.81	29.58	84.24	2510.54	36.25	84.71	2288.39	37.44	50.81	1756.97	-37.70	204.32	2497.79	84.68	1286.69	0.00	0.00	0.00	2536.14	113.14	1732.37	2553.42	-27.97	1699.45	1849.95	27.44	1718.96	2415.81	94.34	1746.25	2039.40	1510.98	71.18	0.00	0.00	0.00	1440.18
5.98000	2518.86	202.03	80.95	2484.33	184.70	99.56	2281.73	147.64	185.88	2354.92	213.31	184.45	2560.62	29.47	84.07	2510.58	36.16	84.77	2288.26	37.60	50.93	1756.97	-37.70	204.32	2504.01	84.04	1286.75	0.00	0.00	0.00	2542.19	113.21	1732.40	2559.66	-27.97	1699.56	1849.95	27.44	1718.96	2422.75	93.82	1746.50	2039.15	1511.51	70.83	0.00	0.00	0.00	1440.28
5.99000	2546.65	201.18	80.32	2510.99	184.23	97.33	2301.18	150.36	174.41	2354.92	213.31	184.45	2560.81	29.33	84.13	2510.88	36.08	84.91	2288.18	37.78	50.89	1756.97	-37.70	204.32	2510.25	83.44	1286.65	0.00	0.00	0.00	2548.55	113.13	1732.32	2565.98	-27.98	1699.62	1849.95	27.44	1718.96	2428.42	94.66	1746.35	2039.53	1511.24	71.26	0.00	0.00	0.00	1440.27
6.00000	2575.15	200.34	80.13	2537.67	183.76	94.96	2323.51	150.84	162.42	2354.92	213.31	184.45	2560.91	29.25	84.10	2510.93	36.07	84.88	2287.74	38.31	51.20	1756.97	-37.70	204.32	2516.35	82.88	1286.37	0.00	0.00	0.00	2554.92	113.19	1732.26	2572.65	-27.93	1699.62	1849.95	27.44	1718.96	2435.01	94.46	1746.32	2038.22	1510.46	71.16	0.00	0.00	0.00	1440.86
6.01000	2603.19	199.45	79.87	2564.90	183.18	93.00	2349.42	149.44	149.39	2354.92	213.31	184.45	2561.02	29.21	84.08	2511.04	36.09	84.87	2288.31	37.90	51.03	1756.97	-37.70	204.32	2522.45	82.36	1285.95	0.00	0.00	0.00	2561.11	113.19	1732.07	2579.34	-27.93	1699.47	1849.95	27.44	1718.96	2441.81	94.12	1746.24	2037.67	1510.56	71.06	0.00	0.00	0.00	1440.15
6.02000	2631.87	198.37	80.33	2592.34	182.47	91.37	2376.25	148.67	136.84	2354.92	213.31	184.45	2561.12	29.15	84.06	2510.98	36.21	84.82	2288.35	37.72	51.03	1756.97	-37.70	204.32	2528.39	81.85	1285.40	0.00	0.00	0.00	2568.52	113.18	1731.84	2586.14	-27.89	1699.28	1849.95	27.44	1718.96	2441.81	94.12	1746.24	2038.65	1511.22	71.03	0.00	0.00	0.00	1440.34
6.03000	2660.05	197.02	80.97	2620.23	181.54	90.43	2403.73	148.32	124.35	2354.92	213.31	184.45	2561.28	29.27	84.08	2510.80	36.25	84.73	2287.21	38.78	51.41	1756.97	-37.70	204.32	2534.43	81.40	1284.75	0.00	0.00	0.00	2574.88	113.17	1731.55	2592.75	-27.89	1699.04	1849.95	27.44	1718.96	2441.81	94.12	1746.24	2038.52	1511.03	71.01	0.00	0.00	0.00	1440.90
6.04000	2688.36	195.45	82.44	2648.12	180.45	90.16	2403.73	148.32	124.35	2354.92	213.31	184.45	2561.36	29.39	84.08	2511.24	36.37	82.23	2288.14	37.91	51.17	1756.97	-37.70	204.32	2540.32	81.04	1284.02	0.00	0.00	0.00	2581.70	113.27	1731.15	2599.52	-27.86	1698.71	1849.95	27.44	1718.96	2441.81	94.12	1746.24	2037.80	1511.59	70.67	0.00	0.00	0.00	1440.86
6.05000	2716.28	193.69	84.55	2675.58	179.17	90.41	2403.73	148.32	124.35	2354.92	213.31	184.45	2561.12	29.56	83.89	2511.34	36.14	81.63	2288.01	38.15	51.18	1756.97	-37.70	204.32	2546.48	80.73	1283.28	0.00	0.00	0.00	2588.32	113.28	1730.84	2606.32	-27.80	1698.29	1849.95	27.44	1718.96	2441.81	94.12	1746.24	2037.57	1511.06	70.90	0.00	0.00	0.00	1440.23
6.06000	2743.92	191.92	87.34	2702.89	177.81	91.41	2403.73	148.32	124.35	2354.92	213.31	184.45	2561.05	29.79	83.65	2511.33	36.12	81.44	2288.14	37.95	51.07	1756.97	-37.70	204.32	2552.62	80.47	1282.48	0.00	0.00	0.00	2595.34	113.44	1730.35	2613.26	-27.72	1697.81	1849.95	27.44	1718.96	2441.81	94.12	1746.24	2038.32	1510.15	71.39	0.00	0.00	0.00	1440.13
6.07000	2771.39	190.08	91.10	2729.89	176.37	93.18	2403.73	148.32	124.35	2354.92	213.31	184.45	2561.12	29.93	83.43	2511.26	36.26	81.43	2287.56	38.75	51.62	1756.97	-37.70	204.32	2558.91	80.25	1281.71	0.00	0.00	0.00	2602.77	113.48	1729.83	2620.06	-27.69	1697.29	1849.95	27.44	1718.96	2441.81	94.12	1746.24	2038.84	1511.02	71.08	0.00	0.00	0.00	1439.65
6.08000	2798.46	188.20	95.82	2756.94	174.95	96.02	2403.73	148.32	124.35	2354.92	213.31	184.45	2561.20	30.04	83.14	2511.47	36.21	81.32	2288.51	37.90	51.22	1756.97	-37.70	204.32	2565.34	80.12	1280.93	0.00	0.00	0.00	2610.11	113.54	1729.24	2627.22	-27.55	1696.69	1849.95	27.44	1718.96	2441.81	94.12	1746.24	2034.29	1513.30	52.47	0.00	0.00	0.00	1439.78
6.09000	2825.38	186.34	101.80	2783.23	173.50	99.56	2403.73	148.32	124.35	2354.92	213.31	184.45	2561.17	30.16	82.78	2511.38	36.44	81.33	2288.10	38.29	51.48	1756.97	-37.70	204.32	2571.97	80.05	1280.15	0.00	0.00	0.00	2617.29	113.82	1728.60	2634.46	-27.40	1696.00	1849.95	27.44	1718.96	2441.81	94.12	1746.24	2038.12	1512.65	64.89	0.00	0.00	0.00	1439.63
6.10000	2851.31	184.52	108.41	2808.93	171.95	104.16	2403.73	148.32	124.35	2354.92	213.31	184.45	2561.47	30.24	82.60	2511.51	36.27	81.00	2288.74	37.68	51.23	1756.97	-37.70	204.32	2578.70	80.06	1279.37	0.00	0.00	0.00	2624.40	114.06	1727.96	2641.64	-27.15	1695.27	1849.95	27.44	1718.96	2441.81	94.12	1746.24	2034.32	1513.62	52.09	0.00	0.00	0.00	1439.27
6.11000	2876.52	182.85	116.00	2834.32	170.53	109.96	2403.73	148.32	124.35	2354.92	213.31	184.45	2561.61	30.30	82.29	2511.61	36.38	80.87	2288.28	38.38	51.62	1756.97	-37.70	204.32	2585.73	80.14	1278.57	0.00	0.00	0.00	2631.85	114.25	1727.18	2648.89	-26.92	1694.50	1849.95	27.44	1718.96	2441.81	94.12	1746.24	2037.63	1511.71	65.21	0.00	0.00	0.00	1439.57
6.12000	2900.82	181.52	124.22	2859.05	169.34	116.65	2403.73	148.32	124.35	2354.92	213.31	184.45	2561.80	30.39	82.01	2511.57	36.37	80.59	2288.60	38.14	51.63	1756.97	-37.70	204.32	2592.67	80.26	1277.75	0.00	0.00	0.00	2639.27	114.61	1726.41	2656.24	-26.59	1693.69	1849.95	27.44	1718.96	2441.81	94.12	1746.24	2038.40	1510.16	71.58	0.00	0.00	0.00	1439.13
6.13000	2924.22	180.78	133.11	2882.14	168.46	123.68	2403.73	148.32	124.35	2354.92	213.31	184.45	2561.95	30.46	81.68	2511.82	36.30	80.28	2288.31	38.69	51.94	1756.97	-37.70	204.32	2599.87	80.46	1276.89	0.00	0.00	0.00	2646.80	115.03	1725.67	2663.64	-26.23	1692.82	1849.95	27.44	1718.96	2441.81	94.12	1746.24	2038.88	1511.32	71.05	0.00	0.00	0.00	1438.83
6.14000	2950.64	179.53	140.71	2904.29	168.11	131.52	2403.73	148.32	124.35	2354.92	213.31	184.45	2562.08	30.54	81.37	2511.62	36.47	80.03	2287.95	39.39	52.38	1756.97	-37.70	204.32	2607.35	80.72	1275.95	0.00	0.00	0.00	2654.34	115.46	1724.84	2670.96	-25.76	1691.92	1849.95	27.44	1718.96	2441.81	94.12	1746.24	2038.48	1511.01	71.07	0.00	0.00	0.00	1439.10
6.15000	2973.26	179.02	147.48	2925.47	168.32	140.04	2403.73	148.32	124.35	2354.92	213.31	184.45	2562.07	30.58	80.94	2511.75	36.61	79.86	2288.32	39.08	52.34	1756.97	-37.70	204.32	2614.97	81.00	1274.95	0.00	0.00	0.00	2661.73	115.94	1723.92	2678.51	-25.23	1690.99	1849.95	27.44	1718.96	2441.81	94.12	1746.24	2038.80	1511.68	70.97	0.00	0.00	0.00	1439.41
6.16000	2992.40	179.15	153.40	2944.56	169.18	148.42	2403.73	148.32	124.35	2354.92	213.31	184.45	2561.98	30.62	80.42	2512.11	36.49	79.60	2288.25	39.22	52.45	1756.97	-37.70	204.32	2622.75	81.31	1273.87	0.00	0.00	0.00	2669.08	116.49	1723.07	2686.07	-24.64	1690.02	1849.95	27.44	1718.96	2441.81	94.12	1746.24	2038.88	1510.89	71.28	0.00	0.00	0.00	1439.58
6.17000	3008.39	179.82	158.42	2961.32	170.35	156.35	2403.73	148.32	124.35	2354.92	213.31	184.45	2562.24	30.70	80.02	2512.17	36.58	79.41	2289.29	38.27	52.25	1756.97	-37.70	204.32	2630.51	81.65	1272.71	0.00	0.00	0.00	2677.36	117.28	1722.03	2693.58	-24.00	1689.09	1849.95	27.44	1718.96	2441.81	94.12	1746.24	2038.02	1510.14	71.37	0.00	0.00	0.00	1438.11
6.18000	3021.54	180.94	162.51	2975.40	171.72	163.46	2403.73	148.32	124.35	2354.92	213.31	184.45	2562.48	30.79	79.54	2512.32	36.61	79.02	2289.01	39.10	52.94	1756.97	-37.70	204.32	2638.31	81.99	1271.49	0.00	0.00	0.00	2684.95	117.99	1721.13	2701.21	-23.23	1688.10	1849.95	27.44	1718.96	2441.81	94.12	1746.24	2038.88	1511.19	71.13	0.00	0.00	0.00	1438.70
6.19000	3032.19	182.39	165.63	2986.27	173.42	169.02	2403.73	148.32	124.35	2354.92	213.31	184.45	2562.49	30.85	78.82	2512.41	36.83	78.74	2288.90	39.30	53.13	1756.97	-37.70	204.32	2646.09	82.36	1270.20	0.00	0.00	0.00	2692.74	118.79	1720.02	2708.84	-22.36	1687.07	1849.95	27.44	1718.96	2441.81	94.12	1746.24	2038.80	1511.60	70.73	0.00	0.00	0.00	1440.11
6.20000	3040.65	184.08	167.75	2994.56	175.23	172.17	2403.73	148.32	124.35	2354.92	213.31	184.45	2562.77	31.02	78.27	2512.90	36.87	78.41	2288.38	40.23	53.69	1756.97	-37.70	204.32	2653.92	82.82	1268.85	0.00	0.00	0.00	2700.48	119.77	1718.97	2716.45	-21.44	1686.02	1849.95	27.44	1718.96	2441.81	94.12	1746.24	2037.11	1509.94	71.23	0.00	0.00	0.00	1439.17
6.21000	3047.24	185.91	168.81	3000.76	176.78	171.74	2403.73	148.32	124.35	2354.92	213.31	184.45	2562.95	31.14	77.65	2513.18	37.00	78.07	2288.97	39.81	53.82	1756.97	-37.70	204.32	2661.65	83.33	1267.41	0.00	0.00	0.00	2708.21	120.84	1717.93	2724.09	-20.35	1684.95	1849.95	27.44	1718.96	2441.81	94.12	1746.24	2038.30	1510.71	71.22	0.00	0.00	0.00	1439.05
6.22000	3052.29	187.78	168.79	3005.87	177.75	167.83	2403.73	148.32	124.35	2354.92	213.31	184.45	2562.99	31.26	76.89	2513.25	37.45	77.90	2289.15	40.25	54.39	1756.97	-37.70	204.32	2669.49	83.91	1265.91	0.00	0.00	0.00	2715.83	122.01	1716.89	2731.86	-19.24	1683.92	1849.95	27.44	1718.96	2441.81	94.12	1746.24	2037.81	1510.58	71.26	0.00	0.00	0.00	1439.32
6.23000	3056.13	189.59	167.65	3010.73	178.29	161.53	2403.73	148.32	124.35	2354.92	213.31	184.45	2563.27	31.37	76.24	2513.47	37.79	77.85	2288.90	40.73	54.88	1756.97	-37.70	204.32	2677.21	84.59	1264.38	0.00	0.00	0.00	2723.99	123.29	1715.83	2739.74	-18.01	1682.89	1849.95	27.44	1718.96	2441.81	94.12	1746.24	2038.17	1510.59	71.16	0.00	0.00	0.00	1438.90
6.24000	3059.06	191.25	165.35	3014.35	178.50	154.05	2403.73	148.32	124.35	2354.92	213.31	184.45	2563.73	31.51	75.67	2513.61	38.08	77.49	2289.89	40.15	55.10	1756.97	-37.70	204.32	2684.87	85.45	1262.89	0.00	0.00	0.00	2732.01	124.61	1714.71	2747.68	-16.59	1681.79	1849.95	27.44	1718.96	2441.81	94.12	1746.24	2038.33	1510.92	71.20	0.00	0.00	0.00	1439.11
6.25000	3061.42	192.64	161.84	3017.76	177.89	146.85	2403.73	148.32	124.35	2354.92	213.31	184.45	2564.06	31.66	75.06	2514.01	38.16	77.07	2289.75	40.86	55.85	1756.97	-37.70	204.32	2692.44	86.42	1261.46	0.00	0.00	0.00	2740.24	126.20	1713.53	2755.74	-15.10	1680.66	1849.95	27.44	1718.96	2441.81	94.12	1746.24	2032.98	1511.89	53.18	0.00	0.00	0.00	1439.16
6.26000	3063.53	193.67	157.10	3021.46	176.84	140.50	2403.73	148.32	124.35	2354.92	213.31	184.45	2564.23	31.81	74.34	2514.47	38.17	76.72	2290.82	40.11	56.14	1756.97	-37.70	204.32	2700.16	87.51	1260.06	0.00	0.00	0.00	2748.38	127.86	1712.34	2763.78	-13.50	1679.52	1849.95	27.44	1718.96	2441.81	94.12	1746.24	2036.99	1511.98	65.04	0.00	0.00	0.00	1438.76
6.27000	3065.71	194.24	151.08	3024.68	175.40	135.37	2403.73	148.32	124.35	2354.92	213.31	184.45	2564.54	31.97	73.67	2515.12	38.20	76.38	2290.82	40.52	57.07	1756.97	-37.70	204.32	2708.08	88.59	1258.72	0.00	0.00	0.00	2756.12	129.59	1711.21	2771.87	-11.76	1678.40	1849.95	27.44	1718.96	2441.81	94.12	1746.24	2037.32	1510.88	70.67	0.00	0.00	0.00	1438.60
6.28000	3068.28	194.25	143.75	3029.01	173.64	130.52	2403.73	148.32	124.35	2354.92	213.31	184.45	2565.10	32.16	73.20	2515.30	38.39	76.00	2291.08	40.67	57.94	1756.97	-37.70	204.32	2716.30	89.67	1257.47	0.00	0.00	0.00	2764.44	131.41	1710.11	2780.20	-9.93	1677.40	1849.95	27.44	1718.96	2441.81	94.12	1746.24	2036.92	1510.70	70.80	0.00	0.00	0.00	1439.31
6.29000	3071.57	193.60	135.07	3033.60	171.87	124.67	2403.73	148.32	124.35	2354.92	213.31	184.45	2565.40	32.35	72.54	2515.78	38.54	75.70	2290.78	41.93	59.40	1756.97	-37.70	204.32	2724.73	90.75	1256.39	0.00	0.00	0.00	2772.23	133.32	1709.23	2788.40	-8.09	1676.51	1849.95	27.44	1718.96	2441.81	94.12	1746.24	2037.58	1511.20	70.60	0.00	0.00	0.00	1439.48
6.30000	3075.89	192.20	125.00	3038.16	170.11	118.66	2403.73	148.32	124.35	2354.92	213.31	184.45	2565.79	32.45	71.96	2516.48	38.64	75.60	2291.66	42.01	60.56	1756.97	-37.70	204.32	2733.41	91.81	1255.45	0.00	0.00	0.00	2780.30	135.37	1708.37	2796.73	-6.11	1675.70	1849.95	27.44	1718.96	2441.81	94.12	1746.24	2037.84	1511.88	70.44	0.00	0.00	0.00	1439.26
6.31000	3079.41	190.78	117.13	3038.16	170.11	118.66	2403.73	148.32	124.35	2354.92	213.31	184.45	2566.23	32.56	71.27	2517.00	38.81	75.31	2292.86	41.90	62.43	1756.97	-37.70	204.32	2742.36	92.83	1254.62	0.00	0.00	0.00	2788.33	137.49	1707.57	2805.01	-4.00	1675.00	1849.95	27.44	1718.96	2441.81	94.12	1746.24	2037.46	1511.78	70.45	0.00	0.00	0.00	1437.90
6.32000	3082.27	189.97	111.32	3038.16	170.11	118.66	2403.73	148.32	124.35	2354.92	213.31	184.45	2566.82	32.65	70.68	2518.31	38.25	74.73	2294.58	41.15	64.39	1756.97	-37.70	204.32	2751.51	93.78	1253.83	0.00	0.00	0.00	2796.75	139.66	1706.88	2813.56	-1.78	1674.40	1849.95	27.44	1718.96	2441.81	94.12	1746.24	2037.56	1510.64	70.89	0.00	0.00	0.00	1437.47
6.33000	3082.27	189.97	111.32	3038.16	170.11	118.66	2403.73	148.32	124.35	2354.92	213.31	184.45	2567.42	32.76	70.13	2518.65	38.69	74.73	2295.77	41.08	67.32	1756.97	-37.70	204.32	2760.75	94.68	1253.17	0.00	0.00	0.00	2805.06	141.94	1706.31	2822.09	0.51	1673.99	1849.95	27.44	1718.96	2441.81	94.12	1746.24	2037.76	1511.36	70.60	0.00	0.00	0.00	1437.62
6.34000	3082.27	189.97	111.32	3038.16	170.11	118.66	2403.73	148.32	124.35	2354.92	213.31	184.45	2568.09	32.80	69.61	2519.59	38.49	74.52	2297.01	41.05	70.66	1756.97	-37.70	204.32	2770.05	95.54	1252.70	0.00	0.00	0.00	2813.09	144.30	1705.85	2830.50	2.88	1673.70	1849.95	27.44	1718.96	2441.81	94.12	1746.24	2038.18	1511.44	70.72	0.00	0.00	0.00	1437.43
6.35000	3082.27	189.97	111.32	3038.16	170.11	118.66	2403.73	148.32	124.35	2354.92	213.31	184.45	2568.53	32.90	69.02	2520.41	38.34	74.27	2298.71	40.29	74.27	1756.97	-37.70	204.32	2779.30	96.39	1252.51	0.00	0.00	0.00	2821.15	146.81	1705.55	2838.62	5.26	1673.63	1849.95	27.44	1718.96	2441.81	94.12	1746.24	2032.96	1512.14	52.87	0.00	0.00	0.00	1437.80
6.36000	3082.27	189.97	111.32	3038.16	170.11	118.66	2403.73	148.32	124.35	2354.92	213.31	184.45	2569.17	32.91	68.56	2521.65	37.99	74.16	2299.40	41.42	79.14	1756.97	-37.70	204.32	2788.41	97.31	1252.54	0.00	0.00	0.00	2829.59	149.27	1705.42	2846.86	7.72	1673.70	1849.95	27.44	1718.96	2441.81	94.12	1746.24	2036.12	1512.20	64.58	0.00	0.00	0.00	1438.30
6.37000	3082.27	189.97	111.32	3038.16	170.11	118.66	2403.73	148.32	124.35	2354.92	213.31	184.45	2569.77	32.84	68.07	2522.61	37.40	74.98	2300.83	41.47	84.12	1756.97	-37.70	204.32	2797.36	98.30	1252.79	0.00	0.00	0.00	2838.37	151.88	1705.32	2855.17	10.20	1674.00	1849.95	27.44	1718.96	2441.81	94.12	1746.24	2037.20	1510.51	70.87	0.00	0.00	0.00	1437.93
6.38000	3082.27	189.97	111.32	3038.16	170.11	118.66	2403.73	148.32	124.35	2354.92	213.31	184.45	2570.37	32.80	67.56	2524.01	36.87	74.67	2304.10	39.85	89.12	1756.97	-37.70	204.32	2806.27	99.41	1253.27	0.00	0.00	0.00	2846.54	154.49	1705.60	2863.45	12.69	1674.52	1849.95	27.44	1718.96	2441.81	94.12	1746.24	2037.73	1511.19	70.68	0.00	0.00	0.00	1437.63
6.39000	3082.27	189.97	111.32	3038.16	170.11	118.66	2403.73	148.32	124.35	2354.92	213.31	184.45	2571.09	32.65	67.11	2525.83	36.38	74.33	2306.51	39.64	95.52	1756.97	-37.70	204.32	2815.20	100.64	1254.01	0.00	0.00	0.00	2854.74	157.09	1706.03	2871.40	15.19	1675.29	1849.95	27.44	1718.96	2441.81	94.12	1746.24	2033.95	1513.35	52.26	0.00	0.00	0.00	1437.64
6.40000	3082.27	189.97	111.32	3038.16	170.11	118.66	2403.73	148.32	124.35	2354.92	213.31	184.45	2571.85	32.51	66.58	2527.63	35.82	73.85	2308.90	40.01	103.15	1756.97	-37.70	204.32	2824.20	102.02	1255.03	0.00	0.00	0.00	2863.19	159.63	1706.65	2879.54	17.74	1676.31	1849.95	27.44	1718.96	2441.81	94.12	1746.24	2037.12	1512.32	64.71	0.00	0.00	0.00	1437.85
6.41000	3082.27	189.97	111.32	3038.16	170.11	118.66	2403.73	148.32	124.35	2354.92	213.31	184.45	2572.48	32.29	65.90	2529.73	35.01	73.29	2313.71	38.41	110.65	1756.97	-37.70	204.32	2832.98	103.55	1256.28	0.00	0.00	0.00	2871.54	162.39	1707.56	2887.79	20.37	1677.61	1849.95	27.44	1718.96	2441.81	94.12	1746.24	2037.76	1510.74	71.14	0.00	0.00	0.00	1437.49
6.42000	3082.27	189.97	111.32	3038.16	170.11	118.66	2403.73	148.32	124.35	2354.92	213.31	184.45	2573.40	31.99	65.35	2532.02	34.35	72.64	2318.51	37.50	119.48	1756.97	-37.70	204.32	2841.52	105.24	1257.77	0.00	0.00	0.00	2879.37	165.08	1708.74	2895.74	23.00	1679.19	1849.95	27.44	1718.96	2441.81	94.12	1746.24	2037.94	1510.10	71.27	0.00	0.00	0.00	1438.65
6.43000	3082.27	189.97	111.32	3038.16	170.11	118.66	2403.73	148.32	124.35	2354.92	213.31	184.45	2574.37	31.67	64.76	2534.67	33.65	72.05	2324.21	36.61	128.80	1756.97	-37.70	204.32	2849.79	107.01	1259.46	0.00	0.00	0.00	2887.57	167.80	1710.08	2903.86	25.67	1680.94	1849.95	27.44	1718.96	2441.81	94.12	1746.24	2032.48	1510.49	53.43	0.00	0.00	0.00	1437.68
6.44000	3082.27	189.97	111.32	3038.16	170.11	118.66	2403.73	148.32	124.35	2354.92	213.31	184.45	2575.65	31.28	64.20	2537.48	33.01	71.52	2330.88	35.22	138.89	1756.97	-37.70	204.32	2858.02	108.85	1261.33	0.00	0.00	0.00	2895.48	170.44	1711.60	2912.12	28.36	1682.91	1849.95	27.44	1718.96	2441.81	94.12	1746.24	2034.36	1516.50	45.87	0.00	0.00	0.00	1437.64
6.45000	3082.27	189.97	111.32	3038.16	170.11	118.66	2403.73	148.32	124.35	2354.92	213.31	184.45	2577.35	30.81	63.68	2540.48	32.25	71.27	2338.55	33.80	149.55	1756.97	-37.70	204.32	2866.40	110.69	1263.37	0.00	0.00	0.00	2902.93	173.04	1713.28	2920.22	31.01	1684.99	1849.95	27.44	1718.96	2441.81	94.12	1746.24	2037.27	1513.41	64.34	0.00	0.00	0.00	1437.54
6.46000	3082.27	189.97	111.32	3038.16	170.11	118.66	2403.73	148.32	124.35	2354.92	213.31	184.45	2579.17	30.02	62.99	2543.89	31.41	71.59	2348.44	31.30	160.65	1756.97	-37.70	204.32	2874.77	112.43	1265.49	0.00	0.00	0.00	2910.22	175.79	1715.05	2928.21	33.57	1687.27	1849.95	27.44	1718.96	2441.81	94.12	1746.24	2037.42	1511.20	70.61	0.00	0.00	0.00	1437.30
6.47000	3082.27	189.97	111.32	3038.16	170.11	118.66	2403.73	148.32	124.35	2354.92	213.31	184.45	2581.66	29.13	62.36	2547.71	30.40	72.48	2358.51	29.30	172.68	1756.97	-37.70	204.32	2883.24	114.10	1267.61	0.00	0.00	0.00	2917.88	178.48	1716.81	2935.83	36.11	1689.62	1849.95	27.44	1718.96	2441.81	94.12	1746.24	2033.30	1512.41	52.61	0.00	0.00	0.00	1438.31
6.48000	3082.27	189.97	111.32	3038.16	170.11	118.66	2403.73	148.32	124.35	2354.92	213.31	184.45	2584.80	28.14	61.71	2551.68	29.27	73.79	2369.39	27.64	185.48	1756.97	-37.70	204.32	2891.64	115.67	1269.68	0.00	0.00	0.00	2925.02	181.08	1718.60	2943.65	38.62	1691.98	1849.95	27.44	1718.96	2441.81	94.12	1746.24	2036.61	1512.18	64.77	0.00	0.00	0.00	1438.30
6.49000	3082.27	189.97	111.32	3038.16	170.11	118.66	2403.73	148.32	124.35	2354.92	213.31	184.45	2588.43	26.97	60.96	2556.11	28.01	75.80	2381.43	26.02	198.30	1756.97	-37.70	204.32	2900.14	117.12	1271.66	0.00	0.00	0.00	2932.13	183.55	1720.30	2951.21	41.14	1694.33	1849.95	27.44	1718.96	2441.81	94.12	1746.24	2037.79	1512.08	70.34	0.00	0.00	0.00	1438.29
6.50000	3082.27	189.97	111.32	3038.16	170.11	118.66	2403.73	148.32	124.35	2354.92	213.31	184.45	2592.51	25.54	60.23	2560.66	26.56	78.19	2395.33	23.03	210.81	1756.97	-37.70	204.32	2908.50	118.42	1273.48	0.00	0.00	0.00	2939.26	185.98	1722.04	2958.57	43.65	1696.71	1849.95	27.44	1718.96	2441.81	94.12	1746.24	2033.56	1512.91	52.48	0.00	0.00	0.00	1438.99
6.51000	3082.27	189.97	111.32	3038.16	170.11	118.66	2403.73	148.32	124.35	2354.92	213.31	184.45	2596.70	23.77	59.35	2564.41	24.96	80.31	2411.03	19.51	222.95	1756.97	-37.70	204.32	2916.33	119.56	1275.05	0.00	0.00	0.00	2945.62	188.29	1723.85	2966.16	46.09	1699.01	1849.95	27.44	1718.96	2441.81	94.12	1746.24	2031.66	1512.38	47.08	0.00	0.00	0.00	1438.07
6.52000	3082.27	189.97	111.32	3038.16	170.11	118.66	2403.73	148.32	124.35	2354.92	213.31	184.45	2601.76	22.28	58.30	2569.30	23.25	82.89	2426.23	18.10	235.30	1756.97	-37.70	204.32	2923.83	120.58	1276.43	0.00	0.00	0.00	2951.87	190.45	1725.61	2973.71	48.44	1701.18	1849.95	27.44	1718.96	2441.81	94.12	1746.24	2036.43	1511.84	64.94	0.00	0.00	0.00	1438.14
6.53000	3082.27	189.97	111.32	3038.16	170.11	118.66	2403.73	148.32	124.35	2354.92	213.31	184.45	2607.06	20.74	56.73	2575.82	21.32	86.19	2442.93	15.82	246.51	1756.97	-37.70	204.32	2930.99	121.51	1277.64	0.00	0.00	0.00	2958.49	192.54	1727.28	2981.35	50.76	1703.15	1849.95	27.44	1718.96	2441.81	94.12	1746.24	2034.50	1514.04	52.29	0.00	0.00	0.00	1438.56
6.54000	3082.27	189.97	111.32	3038.16	170.11	118.66	2403.73	148.32	124.35	2354.92	213.31	184.45	2613.82	18.91	55.64	2582.32	19.29	89.30	2456.13	16.97	257.17	1756.97	-37.70	204.32	2938.04	122.40	1278.80	0.00	0.00	0.00	2958.49	192.54	1727.28	2988.97	52.95	1704.96	1849.95	27.44	1718.96	2441.81	94.12	1746.24	2037.44	1512.62	64.79	0.00	0.00	0.00	1438.43
6.55000	3082.27	189.97	111.32	3038.16	170.11	118.66	2403.73	148.32	124.35	2354.92	213.31	184.45	2623.68	16.96	57.43	2591.87	17.64	93.28	2470.98	15.38	263.98	1756.97	-37.70	204.32	2944.96	123.28	1279.86	0.00	0.00	0.00	2958.49	192.54	1727.28	2995.89	55.00	1706.70	1849.95	27.44	1718.96	2441.81	94.12	1746.24	2037.51	1511.45	70.60	0.00	0.00	0.00	1438.09
6.56000	3082.27	189.97	111.32	3038.16	170.11	118.66	2403.73	148.32	124.35	2354.92	213.31	184.45	2637.11	14.49	63.10	2604.61	15.63	98.58	2485.20	14.21	269.71	1756.97	-37.70	204.32	2951.63	124.10	1280.82	0.00	0.00	0.00	2958.49	192.54	1727.28	3002.94	56.96	1708.27	1849.95	27.44	1718.96	2441.81	94.12	1746.24	2037.42	1511.77	70.42	0.00	0.00	0.00	1438.93
6.57000	3082.27	189.97	111.32	3038.16	170.11	118.66	2403.73	148.32	124.35	2354.92	213.31	184.45	2653.22	11.74	69.34	2621.44	13.47	104.93	2498.16	14.40	274.17	1756.97	-37.70	204.32	2957.98	124.93	1281.68	0.00	0.00	0.00	2958.49	192.54	1727.28	3009.77	58.83	1709.78	1849.95	27.44	1718.96	2441.81	94.12	1746.24	2037.62	1511.86	70.33	0.00	0.00	0.00	1438.34
6.58000	3082.27	189.97	111.32	3038.16	170.11	118.66	2403.73	148.32	124.35	2354.92	213.31	184.45	2671.23	8.70	75.41	2638.75	11.25	110.23	2512.07	13.76	276.70	1756.97	-37.70	204.32	2964.19	125.75	1282.50	0.00	0.00	0.00	2958.49	192.54	1727.28	3016.40	60.53	1711.13	1849.95	27.44	1718.96	2441.81	94.12	1746.24	2032.08	1510.61	53.35	0.00	0.00	0.00	1438.44
6.59000	3082.27	189.97	111.32	3038.16	170.11	118.66	2403.73	148.32	124.35	2354.92	213.31	184.45	2690.13	5.37	80.47	2657.04	8.86	114.66	2527.19	12.54	277.79	1756.97	-37.70	204.32	2970.32	126.58	1283.32	0.00	0.00	0.00	2958.49	192.54	1727.28	3023.24	62.14	1712.36	1849.95	27.44	1718.96	2441.81	94.12	1746.24	2035.98	1511.71	64.89	0.00	0.00	0.00	1439.07
6.60000	3082.27	189.97	111.32	3038.16	170.11	118.66	2403.73	148.32	124.35	2354.92	213.31	184.45	2709.54	1.84	84.48	2676.97	6.34	118.52	2542.82	11.89	278.16	1756.97	-37.70	204.32	2976.35	127.46	1284.18	0.00	0.00	0.00	2958.49	192.54	1727.28	3030.37	63.66	1713.50	1849.95	27.44	1718.96	2441.81	94.12	1746.24	2035.25	1515.66	51.54	0.00	0.00	0.00	1438.59
6.61000	3082.27	189.97	111.32	3038.16	170.11	118.66	2403.73	148.32	124.35	2354.92	213.31	184.45	2729.38	-1.84	87.29	2695.75	3.19	120.56	2542.82	11.89	278.16	1756.97	-37.70	204.32	2982.50	128.43	1285.12	0.00	0.00	0.00	2958.49	192.54	1727.28	3037.35	65.05	1714.60	1849.95	27.44	1718.96	2441.81	94.12	1746.24	2036.46	1512.17	64.75	0.00	0.00	0.00	1438.96
6.62000	3082.27	189.97	111.32	3038.16	170.11	118.66	2403.73	148.32	124.35	2354.92	213.31	184.45	2749.36	-5.73	88.87	2715.34	0.06	121.69	2542.82	11.89	278.16	1756.97	-37.70	204.32	2988.68	129.51	1286.10	0.00	0.00	0.00	2958.49	192.54	1727.28	3044.42	66.38	1715.66	1849.95	27.44	1718.96	2441.81	94.12	1746.24	2033.76	1513.27	52.31	0.00	0.00	0.00	1438.60
6.63000	3082.27	189.97	111.32	3038.16	170.11	118.66	2403.73	148.32	124.35	2354.92	213.31	184.45	2769.65	-9.62	89.26	2734.89	-3.00	121.67	2542.82	11.89	278.16	1756.97	-37.70	204.32	2994.84	130.68	1287.10	0.00	0.00	0.00	2958.49	192.54	1727.28	3051.20	67.63	1716.75	1849.95	27.44	1718.96	2441.81	94.12	1746.24	2037.05	1512.15	64.84	0.00	0.00	0.00	1439.35
6.64000	3082.27	189.97	111.32	3038.16	170.11	118.66	2403.73	148.32	124.35	2354.92	213.31	184.45	2790.95	-13.36	89.19	2755.99	-5.99	121.22	2542.82	11.89	278.16	1756.97	-37.70	204.32	3000.99	131.94	1288.09	0.00	0.00	0.00	2958.49	192.54	1727.28	3057.66	68.82	1717.86	1849.95	27.44	1718.96	2441.81	94.12	1746.24	2033.82	1513.67	52.38	0.00	0.00	0.00	1438.87
6.65000	3082.27	189.97	111.32	3038.16	170.11	118.66	2403.73	148.32	124.35	2354.92	213.31	184.45	2812.52	-16.75	88.38	2777.65	-8.79	120.03	2542.82	11.89	278.16	1756.97	-37.70	204.32	3007.23	133.26	1289.08	0.00	0.00	0.00	2958.49	192.54	1727.28	3064.04	69.98	1718.98	1849.95	27.44	1718.96	2441.81	94.12	1746.24	2033.64	1515.89	45.88	0.00	0.00	0.00	1439.35
6.66000	3082.27	189.97	111.32	3038.16	170.11	118.66	2403.73	148.32	124.35	2354.92	213.31	184.45	2835.29	-19.56	87.20	2801.11	-11.19	118.85	2542.82	11.89	278.16	1756.97	-37.70	204.32	3013.58	134.64	1290.03	0.00	0.00	0.00	2958.49	192.54	1727.28	3070.18	71.12	1720.12	1849.95	27.44	1718.96	2441.81	94.12	1746.24	2030.08	1509.70	48.03	0.00	0.00	0.00	1439.31
6.67000	3082.27	189.97	111.32	3038.16	170.11	118.66	2403.73	148.32	124.35	2354.92	213.31	184.45	2858.81	-21.95	85.75	2824.86	-13.31	117.01	2542.82	11.89	278.16	1756.97	-37.70	204.32	3020.24	136.01	1290.98	0.00	0.00	0.00	2958.49	192.54	1727.28	3075.11	71.97	1721.03	1849.95	27.44	1718.96	2441.81	94.12	1746.24	2035.74	1510.43	65.46	0.00	0.00	0.00	1439.09
6.68000	3082.27	189.97	111.32	3038.16	170.11	118.66	2403.73	148.32	124.35	2354.92	213.31	184.45	2883.67	-23.79	84.31	2848.95	-15.12	114.83	2542.82	11.89	278.16	1756.97	-37.70	204.32	3026.97	137.38	1291.83	0.00	0.00	0.00	2958.49	192.54	1727.28	3075.76	72.01	1721.14	1849.95	27.44	1718.96	2441.81	94.12	1746.24	2037.12	1510.02	71.18	0.00	0.00	0.00	1438.17
6.69000	3082.27	189.97	111.32	3038.16	170.11	118.66	2403.73	148.32	124.35	2354.92	213.31	184.45	2909.70	-25.16	83.22	2874.53	-16.62	113.02	2542.82	11.89	278.16	1756.97	-37.70	204.32	3033.61	138.76	1292.54	0.00	0.00	0.00	2958.49	192.54	1727.28	3078.89	72.62	1721.64	1849.95	27.44	1718.96	2441.81	94.12	1746.24	2034.18	1513.73	52.14	0.00	0.00	0.00	1438.45
6.70000	3082.27	189.97	111.32	3038.16	170.11	118.66	2403.73	148.32	124.35	2354.92	213.31	184.45	2936.28	-26.18	82.02	2900.95	-17.79	111.11	2542.82	11.89	278.16	1756.97	-37.70	204.32	3040.16	140.14	1293.12	0.00	0.00	0.00	2958.49	192.54	1727.28	3091.25	75.19	1723.70	1849.95	27.44	1718.96	2441.81	94.12	1746.24	2036.48	1511.69	64.91	0.00	0.00	0.00	1438.66
6.71000	3082.27	189.97	111.32	3038.16	170.11	118.66	2403.73	148.32	124.35	2354.92	213.31	184.45	2963.77	-26.92	80.96	2927.77	-18.75	108.85	2542.82	11.89	278.16	1756.97	-37.70	204.32	3046.62	141.45	1293.55	0.00	0.00	0.00	2958.49	192.54	1727.28	3100.85	77.19	1725.32	1849.95	27.44	1718.96	2441.81	94.12	1746.24	2032.72	1511.45	53.01	0.00	0.00	0.00	1438.75
6.72000	3082.27	189.97	111.32	3038.16	170.11	118.66	2403.73	148.32	124.35	2354.92	213.31	184.45	2992.86	-27.39	80.77	2954.88	-19.50	106.53	2542.82	11.89	278.16	1756.97	-37.70	204.32	3052.90	142.71	1293.79	0.00	0.00	0.00	2958.49	192.54	1727.28	3100.85	77.19	1725.32	1849.95	27.44	1718.96	2441.81	94.12	1746.24	2030.36	1510.43	47.70	0.00	0.00	0.00	1439.69
6.73000	3082.27	189.97	111.32	3038.16	170.11	118.66	2403.73	148.32	124.35	2354.92	213.31	184.45	3021.30	-28.16	79.76	2981.51	-20.38	103.25	2542.82	11.89	278.16	1756.97	-37.70	204.32	3059.20	143.93	1293.82	0.00	0.00	0.00	2958.49	192.54	1727.28	3100.85	77.19	1725.32	1849.95	27.44	1718.96	2441.81	94.12	1746.24	2031.48	1512.13	47.05	0.00	0.00	0.00	1439.13
6.74000	3082.27	189.97	111.32	3038.16	170.11	118.66	2403.73	148.32	124.35	2354.92	213.31	184.45	3050.36	-29.00	78.97	3009.65	-21.33	100.88	2542.82	11.89	278.16	1756.97	-37.70	204.32	3065.39	145.14	1293.69	0.00	0.00	0.00	2958.49	192.54	1727.28	3100.85	77.19	1725.32	1849.95	27.44	1718.96	2441.81	94.12	1746.24	2036.92	1512.67	64.45	0.00	0.00	0.00	1438.43
6.75000	3082.27	189.97	111.32	3038.16	170.11	118.66	2403.73	148.32	124.35	2354.92	213.31	184.45	3050.36	-29.00	78.97	3038.13	-22.50	98.68	2542.82	11.89	278.16	1756.97	-37.70	204.32	3065.39	145.14	1293.69	0.00	0.00	0.00	2958.49	192.54	1727.28	3100.85	77.19	1725.32	1849.95	27.44	1718.96	2441.81	94.12	1746.24	2032.80	1511.75	52.73	0.00	0.00	0.00	1438.43
6.76000	3082.27	189.97	111.32	3038.16	170.11	118.66	2403.73	148.32	124.35	2354.92	213.31	184.45	3050.36	-29.00	78.97	3038.13	-22.50	98.68	2542.82	11.89	278.16	1756.97	-37.70	204.32	3065.39	145.14	1293.69	0.00	0.00	0.00	2958.49	192.54	1727.28	3100.85	77.19	1725.32	1849.95	27.44	1718.96	2441.81	94.12	1746.24	2030.64	1510.58	47.50	0.00	0.00	0.00	1439.51
6.77000	3082.27	189.97	111.32	3038.16	170.11	118.66	2403.73	148.32	124.35	2354.92	213.31	184.45	3050.36	-29.00	78.97	3038.13	-22.50	98.68	2542.82	11.89	278.16	1756.97	-37.70	204.32	3065.39	145.14	1293.69	0.00	0.00	0.00	2958.49	192.54	1727.28	3100.85	77.19	1725.32	1849.95	27.44	1718.96	2441.81	94.12	1746.24	2032.55	1513.72	46.80	0.00	0.00	0.00	1438.02
6.78000	3082.27	189.97	111.32	3038.16	170.11	118.66	2403.73	148.32	124.35	2354.92	213.31	184.45	3050.36	-29.00	78.97	3038.13	-22.50	98.68	2542.82	11.89	278.16	1756.97	-37.70	204.32	3065.39	145.14	1293.69	0.00	0.00	0.00	2958.49	192.54	1727.28	3100.85	77.19	1725.32	1849.95	27.44	1718.96	2441.81	94.12	1746.24	2031.29	1511.92	47.27	0.00	0.00	0.00	1439.12
6.79000	3082.27	189.97	111.32	3038.16	170.11	118.66	2403.73	148.32	124.35	2354.92	213.31	184.45	3050.36	-29.00	78.97	3038.13	-22.50	98.68	2542.82	11.89	278.16	1756.97	-37.70	204.32	3065.39	145.14	1293.69	0.00	0.00	0.00	2958.49	192.54	1727.28	3100.85	77.19	1725.32	1849.95	27.44	1718.96	2441.81	94.12	1746.24	2037.28	1511.62	65.21	0.00	0.00	0.00	1438.68
6.80000	3082.27	189.97	111.32	3038.16	170.11	118.66	2403.73	148.32	124.35	2354.92	213.31	184.45	3050.36	-29.00	78.97	3038.13	-22.50	98.68	2542.82	11.89	278.16	1756.97	-37.70	204.32	3065.39	145.14	1293.69	0.00	0.00	0.00	2958.49	192.54	1727.28	3100.85	77.19	1725.32	1849.95	27.44	1718.96	2441.81	94.12	1746.24	2037.80	1511.01	70.86	0.00	0.00	0.00	1439.51
6.81000	3082.27	189.97	111.32	3038.16	170.11	118.66	2403.73	148.32	124.35	2354.92	213.31	184.45	3050.36	-29.00	78.97	3038.13	-22.50	98.68	2542.82	11.89	278.16	1756.97	-37.70	204.32	3065.39	145.14	1293.69	0.00	0.00	0.00	2958.49	192.54	1727.28	3100.85	77.19	1725.32	1849.95	27.44	1718.96	2441.81	94.12	1746.24	2033.12	1512.32	52.61	0.00	0.00	0.00	1439.90
6.82000	3082.27	189.97	111.32	3038.16	170.11	118.66	2403.73	148.32	124.35	2354.92	213.31	184.45	3050.36	-29.00	78.97	3038.13	-22.50	98.68	2542.82	11.89	278.16	1756.97	-37.70	204.32	3065.39	145.14	1293.69	0.00	0.00	0.00	2958.49	192.54	1727.28	3100.85	77.19	1725.32	1849.95	27.44	1718.96	2441.81	94.12	1746.24	2032.82	1514.67	46.15	0.00	0.00	0.00	1439.70
6.83000	3082.27	189.97	111.32	3038.16	170.11	118.66	2403.73	148.32	124.35	2354.92	213.31	184.45	3050.36	-29.00	78.97	3038.13	-22.50	98.68	2542.82	11.89	278.16	1756.97	-37.70	204.32	3065.39	145.14	1293.69	0.00	0.00	0.00	2958.49	192.54	1727.28	3100.85	77.19	1725.32	1849.95	27.44	1718.96	2441.81	94.12	1746.24	2030.83	1511.34	47.31	0.00	0.00	0.00	1439.65
6.84000	3082.27	189.97	111.32	3038.16	170.11	118.66	2403.73	148.32	124.35	2354.92	213.31	184.45	3050.36	-29.00	78.97	3038.13	-22.50	98.68	2542.82	11.89	278.16	1756.97	-37.70	204.32	3065.39	145.14	1293.69	0.00	0.00	0.00	2958.49	192.54	1727.28	3100.85	77.19	1725.32	1849.95	27.44	1718.96	2441.81	94.12	1746.24	2032.10	1513.37	46.99	0.00	0.00	0.00	1439.81
6.85000	3082.27	189.97	111.32	3038.16	170.11	118.66	2403.73	148.32	124.35	2354.92	213.31	184.45	3050.36	-29.00	78.97	3038.13	-22.50	98.68	2542.82	11.89	278.16	1756.97	-37.70	204.32	3065.39	145.14	1293.69	0.00	0.00	0.00	2958.49	192.54	1727.28	3100.85	77.19	1725.32	1849.95	27.44	1718.96	2441.81	94.12	1746.24	2036.30	1511.41	65.08	0.00	0.00	0.00	1439.25
6.86000	3082.27	189.97	111.32	3038.16	170.11	118.66	2403.73	148.32	124.35	2354.92	213.31	184.45	3050.36	-29.00	78.97	3038.13	-22.50	98.68	2542.82	11.89	278.16	1756.97	-37.70	204.32	3065.39	145.14	1293.69	0.00	0.00	0.00	2958.49	192.54	1727.28	3100.85	77.19	1725.32	1849.95	27.44	1718.96	2441.81	94.12	1746.24	2033.22	1512.47	52.79	0.00	0.00	0.00	1439.62
6.87000	3082.27	189.97	111.32	3038.16	170.11	118.66	2403.73	148.32	124.35	2354.92	213.31	184.45	3050.36	-29.00	78.97	3038.13	-22.50	98.68	2542.82	11.89	278.16	1756.97	-37.70	204.32	3065.39	145.14	1293.69	0.00	0.00	0.00	2958.49	192.54	1727.28	3100.85	77.19	1725.32	1849.95	27.44	1718.96	2441.81	94.12	1746.24	2032.49	1514.11	46.56	0.00	0.00	0.00	1440.33
6.88000	3082.27	189.97	111.32	3038.16	170.11	118.66	2403.73	148.32	124.35	2354.92	213.31	184.45	3050.36	-29.00	78.97	3038.13	-22.50	98.68	2542.82	11.89	278.16	1756.97	-37.70	204.32	3065.39	145.14	1293.69	0.00	0.00	0.00	2958.49	192.54	1727.28	3100.85	77.19	1725.32	1849.95	27.44	1718.96	2441.81	94.12	1746.24	2036.95	1511.54	65.12	0.00	0.00	0.00	1440.74
6.89000	3082.27	189.97	111.32	3038.16	170.11	118.66	2403.73	148.32	124.35	2354.92	213.31	184.45	3050.36	-29.00	78.97	3038.13	-22.50	98.68	2542.82	11.89	278.16	1756.97	-37.70	204.32	3065.39	145.14	1293.69	0.00	0.00	0.00	2958.49	192.54	1727.28	3100.85	77.19	1725.32	1849.95	27.44	1718.96	2441.81	94.12	1746.24	2032.84	1511.30	53.07	0.00	0.00	0.00	1440.10
6.90000	3082.27	189.97	111.32	3038.16	170.11	118.66	2403.73	148.32	124.35	2354.92	213.31	184.45	3050.36	-29.00	78.97	3038.13	-22.50	98.68	2542.82	11.89	278.16	1756.97	-37.70	204.32	3065.39	145.14	1293.69	0.00	0.00	0.00	2958.49	192.54	1727.28	3100.85	77.19	1725.32	1849.95	27.44	1718.96	2441.81	94.12	1746.24	2031.83	1513.09	46.75	0.00	0.00	0.00	1439.98
6.91000	3082.27	189.97	111.32	3038.16	170.11	118.66	2403.73	148.32	124.35	2354.92	213.31	184.45	3050.36	-29.00	78.97	3038.13	-22.50	98.68	2542.82	11.89	278.16	1756.97	-37.70	204.32	3065.39	145.14	1293.69	0.00	0.00	0.00	2958.49	192.54	1727.28	3100.85	77.19	1725.32	1849.95	27.44	1718.96	2441.81	94.12	1746.24	2032.16	1513.47	46.55	0.00	0.00	0.00	1440.61
6.92000	3082.27	189.97	111.32	3038.16	170.11	118.66	2403.73	148.32	124.35	2354.92	213.31	184.45	3050.36	-29.00	78.97	3038.13	-22.50	98.68	2542.82	11.89	278.16	1756.97	-37.70	204.32	3065.39	145.14	1293.69	0.00	0.00	0.00	2958.49	192.54	1727.28	3100.85	77.19	1725.32	1849.95	27.44	1718.96	2441.81	94.12	1746.24	2031.19	1511.99	47.14	0.00	0.00	0.00	1440.99
6.93000	3082.27	189.97	111.32	3038.16	170.11	118.66	2403.73	148.32	124.35	2354.92	213.31	184.45	3050.36	-29.00	78.97	3038.13	-22.50	98.68	2542.82	11.89	278.16	1756.97	-37.70	204.32	3065.39	145.14	1293.69	0.00	0.00	0.00	2958.49	192.54	1727.28	3100.85	77.19	1725.32	1849.95	27.44	1718.96	2441.81	94.12	1746.24	2031.31	1512.27	47.06	0.00	0.00	0.00	1440.75
6.94000	3082.27	189.97	111.32	3038.16	170.11	118.66	2403.73	148.32	124.35	2354.92	213.31	184.45	3050.36	-29.00	78.97	3038.13	-22.50	98.68	2542.82	11.89	278.16	1756.97	-37.70	204.32	3065.39	145.14	1293.69	0.00	0.00	0.00	2958.49	192.54	1727.28	3100.85	77.19	1725.32	1849.95	27.44	1718.96	2441.81	94.12	1746.24	2031.83	1512.72	47.11	0.00	0.00	0.00	1441.22
6.95000	3082.27	189.97	111.32	3038.16	170.11	118.66	2403.73	148.32	124.35	2354.92	213.31	184.45	3050.36	-29.00	78.97	3038.13	-22.50	98.68	2542.82	11.89	278.16	1756.97	-37.70	204.32	3065.39	145.14	1293.69	0.00	0.00	0.00	2958.49	192.54	1727.28	3100.85	77.19	1725.32	1849.95	27.44	1718.96	2441.81	94.12	1746.24	2037.38	1510.64	65.58	0.00	0.00	0.00	1441.16
6.96000	3082.27	189.97	111.32	3038.16	170.11	118.66	2403.73	148.32	124.35	2354.92	213.31	184.45	3050.36	-29.00	78.97	3038.13	-22.50	98.68	2542.82	11.89	278.16	1756.97	-37.70	204.32	3065.39	145.14	1293.69	0.00	0.00	0.00	2958.49	192.54	1727.28	3100.85	77.19	1725.32	1849.95	27.44	1718.96	2441.81	94.12	1746.24	2033.10	1511.50	52.87	0.00	0.00	0.00	1440.75
6.97000	3082.27	189.97	111.32	3038.16	170.11	118.66	2403.73	148.32	124.35	2354.92	213.31	184.45	3050.36	-29.00	78.97	3038.13	-22.50	98.68	2542.82	11.89	278.16	1756.97	-37.70	204.32	3065.39	145.14	1293.69	0.00	0.00	0.00	2958.49	192.54	1727.28	3100.85	77.19	1725.32	1849.95	27.44	1718.96	2441.81	94.12	1746.24	2036.91	1510.63	65.46	0.00	0.00	0.00	1440.00
6.98000	3082.27	189.97	111.32	3038.16	170.11	118.66	2403.73	148.32	124.35	2354.92	213.31	184.45	3050.36	-29.00	78.97	3038.13	-22.50	98.68	2542.82	11.89	278.16	1756.97	-37.70	204.32	3065.39	145.14	1293.69	0.00	0.00	0.00	2958.49	192.54	1727.28	3100.85	77.19	1725.32	1849.95	27.44	1718.96	2441.81	94.12	1746.24	2033.19	1511.68	52.98	0.00	0.00	0.00	1440.15
6.99000	3082.27	189.97	111.32	3038.16	170.11	118.66	2403.73	148.32	124.35	2354.92	213.31	184.45	3050.36	-29.00	78.97	3038.13	-22.50	98.68	2542.82	11.89	278.16	1756.97	-37.70	204.32	3065.39	145.14	1293.69	0.00	0.00	0.00	2958.49	192.54	1727.28	3100.85	77.19	1725.32	1849.95	27.44	1718.96	2441.81	94.12	1746.24	2031.26	1511.63	47.42	0.00	0.00	0.00	1440.41
7.00000	3082.27	189.97	111.32	3038.16	170.11	118.66	2403.73	148.32	124.35	2354.92	213.31	184.45	3050.36	-29.00	78.97	3038.13	-22.50	98.68	2542.82	11.89	278.16	1756.97	-37.70	204.32	3065.39	145.14	1293.69	0.00	0.00	0.00	2958.49	192.54	1727.28	3100.85	77.19	1725.32	1849.95	27.44	1718.96	2441.81	94.12	1746.24	2032.82	1514.39	46.58	0.00	0.00	0.00	1441.45
7.01000	3082.27	189.97	111.32	3038.16	170.11	118.66	2403.73	148.32	124.35	2354.92	213.31	184.45	3050.36	-29.00	78.97	3038.13	-22.50	98.68	2542.82	11.89	278.16	1756.97	-37.70	204.32	3065.39	145.14	1293.69	0.00	0.00	0.00	2958.49	192.54	1727.28	3100.85	77.19	1725.32	1849.95	27.44	1718.96	2441.81	94.12	1746.24	2038.32	1511.36	65.53	0.00	0.00	0.00	1442.26
7.02000	3082.27	189.97	111.32	3038.16	170.11	118.66	2403.73	148.32	124.35	2354.92	213.31	184.45	3050.36	-29.00	78.97	3038.13	-22.50	98.68	2542.82	11.89	278.16	1756.97	-37.70	204.32	3065.39	145.14	1293.69	0.00	0.00	0.00	2958.49	192.54	1727.28	3100.85	77.19	1725.32	1849.95	27.44	1718.96	2441.81	94.12	1746.24	2034.07	1512.60	52.90	0.00	0.00	0.00	1441.67
7.03000	3082.27	189.97	111.32	3038.16	170.11	118.66	2403.73	148.32	124.35	2354.92	213.31	184.45	3050.36	-29.00	78.97	3038.13	-22.50	98.68	2542.82	11.89	278.16	1756.97	-37.70	204.32	3065.39	145.14	1293.69	0.00	0.00	0.00	2958.49	192.54	1727.28	3100.85	77.19	1725.32	1849.95	27.44	1718.96	2441.81	94.12	1746.24	2031.90	1512.96	46.84	0.00	0.00	0.00	1440.90
7.04000	3082.27	189.97	111.32	3038.16	170.11	118.66	2403.73	148.32	124.35	2354.92	213.31	184.45	3050.36	-29.00	78.97	3038.13	-22.50	98.68	2542.82	11.89	278.16	1756.97	-37.70	204.32	3065.39	145.14	1293.69	0.00	0.00	0.00	2958.49	192.54	1727.28	3100.85	77.19	1725.32	1849.95	27.44	1718.96	2441.81	94.12	1746.24	2037.37	1510.22	65.86	0.00	0.00	0.00	1441.70
7.05000	3082.27	189.97	111.32	3038.16	170.11	118.66	2403.73	148.32	124.35	2354.92	213.31	184.45	3050.36	-29.00	78.97	3038.13	-22.50	98.68	2542.82	11.89	278.16	1756.97	-37.70	204.32	3065.39	145.14	1293.69	0.00	0.00	0.00	2958.49	192.54	1727.28	3100.85	77.19	1725.32	1849.95	27.44	1718.96	2441.81	94.12	1746.24	2039.52	1509.83	71.74	0.00	0.00	0.00	1441.45
7.06000	3082.27	189.97	111.32	3038.16	170.11	118.66	2403.73	148.32	124.35	2354.92	213.31	184.45	3050.36	-29.00	78.97	3038.13	-22.50	98.68	2542.82	11.89	278.16	1756.97	-37.70	204.32	3065.39	145.14	1293.69	0.00	0.00	0.00	2958.49	192.54	1727.28	3100.85	77.19	1725.32	1849.95	27.44	1718.96	2441.81	94.12	1746.24	2033.88	1512.11	53.02	0.00	0.00	0.00	1441.44
7.07000	3082.27	189.97	111.32	3038.16	170.11	118.66	2403.73	148.32	124.35	2354.92	213.31	184.45	3050.36	-29.00	78.97	3038.13	-22.50	98.68	2542.82	11.89	278.16	1756.97	-37.70	204.32	3065.39	145.14	1293.69	0.00	0.00	0.00	2958.49	192.54	1727.28	3100.85	77.19	1725.32	1849.95	27.44	1718.96	2441.81	94.12	1746.24	2037.86	1510.46	65.82	0.00	0.00	0.00	1441.47
7.08000	3082.27	189.97	111.32	3038.16	170.11	118.66	2403.73	148.32	124.35	2354.92	213.31	184.45	3050.36	-29.00	78.97	3038.13	-22.50	98.68	2542.82	11.89	278.16	1756.97	-37.70	204.32	3065.39	145.14	1293.69	0.00	0.00	0.00	2958.49	192.54	1727.28	3100.85	77.19	1725.32	1849.95	27.44	1718.96	2441.81	94.12	1746.24	2035.02	1514.10	52.18	0.00	0.00	0.00	1441.17
7.09000	3082.27	189.97	111.32	3038.16	170.11	118.66	2403.73	148.32	124.35	2354.92	213.31	184.45	3050.36	-29.00	78.97	3038.13	-22.50	98.68	2542.82	11.89	278.16	1756.97	-37.70	204.32	3065.39	145.14	1293.69	0.00	0.00	0.00	2958.49	192.54	1727.28	3100.85	77.19	1725.32	1849.95	27.44	1718.96	2441.81	94.12	1746.24	2033.51	1515.43	46.12	0.00	0.00	0.00	1440.28
7.10000	3082.27	189.97	111.32	3038.16	170.11	118.66	2403.73	148.32	124.35	2354.92	213.31	184.45	3050.36	-29.00	78.97	3038.13	-22.50	98.68	2542.82	11.89	278.16	1756.97	-37.70	204.32	3065.39	145.14	1293.69	0.00	0.00	0.00	2958.49	192.54	1727.28	3100.85	77.19	1725.32	1849.95	27.44	1718.96	2441.81	94.12	1746.24	2038.42	1511.45	65.52	0.00	0.00	0.00	1440.55
7.11000	3082.27	189.97	111.32	3038.16	170.11	118.66	2403.73	148.32	124.35	2354.92	213.31	184.45	3050.36	-29.00	78.97	3038.13	-22.50	98.68	2542.82	11.89	278.16	1756.97	-37.70	204.32	3065.39	145.14	1293.69	0.00	0.00	0.00	2958.49	192.54	1727.28	3100.85	77.19	1725.32	1849.95	27.44	1718.96	2441.81	94.12	1746.24	2039.12	1511.12	71.12	0.00	0.00	0.00	1440.25
7.12000	3082.27	189.97	111.32	3038.16	170.11	118.66	2403.73	148.32	124.35	2354.92	213.31	184.45	3050.36	-29.00	78.97	3038.13	-22.50	98.68	2542.82	11.89	278.16	1756.97	-37.70	204.32	3065.39	145.14	1293.69	0.00	0.00	0.00	2958.49	192.54	1727.28	3100.85	77.19	1725.32	1849.95	27.44	1718.96	2441.81	94.12	1746.24	2039.49	1510.12	71.60	0.00	0.00	0.00	1441.03
7.13000	3082.27	189.97	111.32	3038.16	170.11	118.66	2403.73	148.32	124.35	2354.92	213.31	184.45	3050.36	-29.00	78.97	3038.13	-22.50	98.68	2542.82	11.89	278.16	1756.97	-37.70	204.32	3065.39	145.14	1293.69	0.00	0.00	0.00	2958.49	192.54	1727.28	3100.85	77.19	1725.32	1849.95	27.44	1718.96	2441.81	94.12	1746.24	2033.38	1511.57	53.05	0.00	0.00	0.00	1440.87
7.14000	3082.27	189.97	111.32	3038.16	170.11	118.66	2403.73	148.32	124.35	2354.92	213.31	184.45	3050.36	-29.00	78.97	3038.13	-22.50	98.68	2542.82	11.89	278.16	1756.97	-37.70	204.32	3065.39	145.14	1293.69	0.00	0.00	0.00	2958.49	192.54	1727.28	3100.85	77.19	1725.32	1849.95	27.44	1718.96	2441.81	94.12	1746.24	2032.11	1513.45	46.96	0.00	0.00	0.00	1439.85
7.15000	3082.27	189.97	111.32	3038.16	170.11	118.66	2403.73	148.32	124.35	2354.92	213.31	184.45	3050.36	-29.00	78.97	3038.13	-22.50	98.68	2542.82	11.89	278.16	1756.97	-37.70	204.32	3065.39	145.14	1293.69	0.00	0.00	0.00	2958.49	192.54	1727.28	3100.85	77.19	1725.32	1849.95	27.44	1718.96	2441.81	94.12	1746.24	2036.94	1511.11	65.43	0.00	0.00	0.00	1439.90
7.16000	3082.27	189.97	111.32	3038.16	170.11	118.66	2403.73	148.32	124.35	2354.92	213.31	184.45	3050.36	-29.00	78.97	3038.13	-22.50	98.68	2542.82	11.89	278.16	1756.97	-37.70	204.32	3065.39	145.14	1293.69	0.00	0.00	0.00	2958.49	192.54	1727.28	3100.85	77.19	1725.32	1849.95	27.44	1718.96	2441.81	94.12	1746.24	2038.59	1510.59	71.36	0.00	0.00	0.00	1439.72
7.17000	3082.27	189.97	111.32	3038.16	170.11	118.66	2403.73	148.32	124.35	2354.92	213.31	184.45	3050.36	-29.00	78.97	3038.13	-22.50	98.68	2542.82	11.89	278.16	1756.97	-37.70	204.32	3065.39	145.14	1293.69	0.00	0.00	0.00	2958.49	192.54	1727.28	3100.85	77.19	1725.32	1849.95	27.44	1718.96	2441.81	94.12	1746.24	2039.64	1511.51	71.07	0.00	0.00	0.00	1439.83
7.18000	3082.27	189.97	111.32	3038.16	170.11	118.66	2403.73	148.32	124.35	2354.92	213.31	184.45	3050.36	-29.00	78.97	3038.13	-22.50	98.68	2542.82	11.89	278.16	1756.97	-37.70	204.32	3065.39	145.14	1293.69	0.00	0.00	0.00	2958.49	192.54	1727.28	3100.85	77.19	1725.32	1849.95	27.44	1718.96	2441.81	94.12	1746.24	2039.38	1510.71	71.35	0.00	0.00	0.00	1440.01
7.19000	3082.27	189.97	111.32	3038.16	170.11	118.66	2403.73	148.32	124.35	2354.92	213.31	184.45	3050.36	-29.00	78.97	3038.13	-22.50	98.68	2542.82	11.89	278.16	1756.97	-37.70	204.32	3065.39	145.14	1293.69	0.00	0.00	0.00	2958.49	192.54	1727.28	3100.85	77.19	1725.32	1849.95	27.44	1718.96	2441.81	94.12	1746.24	2039.50	1510.38	71.46	0.00	0.00	0.00	1440.20
7.20000	3082.27	189.97	111.32	3038.16	170.11	118.66	2403.73	148.32	124.35	2354.92	213.31	184.45	3050.36	-29.00	78.97	3038.13	-22.50	98.68	2542.82	11.89	278.16	1756.97	-37.70	204.32	3065.39	145.14	1293.69	0.00	0.00	0.00	2958.49	192.54	1727.28	3100.85	77.19	1725.32	1849.95	27.44	1718.96	2441.81	94.12	1746.24	2039.10	1509.47	71.73	0.00	0.00	0.00	1439.72
7.21000	3082.27	189.97	111.32	3038.16	170.11	118.66	2403.73	148.32	124.35	2354.92	213.31	184.45	3050.36	-29.00	78.97	3038.13	-22.50	98.68	2542.82	11.89	278.16	1756.97	-37.70	204.32	3065.39	145.14	1293.69	0.00	0.00	0.00	2958.49	192.54	1727.28	3100.85	77.19	1725.32	1849.95	27.44	1718.96	2441.81	94.12	1746.24	2039.15	1510.01	71.63	0.00	0.00	0.00	1440.27
7.22000	3082.27	189.97	111.32	3038.16	170.11	118.66	2403.73	148.32	124.35	2354.92	213.31	184.45	3050.36	-29.00	78.97	3038.13	-22.50	98.68	2542.82	11.89	278.16	1756.97	-37.70	204.32	3065.39	145.14	1293.69	0.00	0.00	0.00	2958.49	192.54	1727.28	3100.85	77.19	1725.32	1849.95	27.44	1718.96	2441.81	94.12	1746.24	2038.11	1509.53	71.70	0.00	0.00	0.00	1439.10
7.23000	3082.27	189.97	111.32	3038.16	170.11	118.66	2403.73	148.32	124.35	2354.92	213.31	184.45	3050.36	-29.00	78.97	3038.13	-22.50	98.68	2542.82	11.89	278.16	1756.97	-37.70	204.32	3065.39	145.14	1293.69	0.00	0.00	0.00	2958.49	192.54	1727.28	3100.85	77.19	1725.32	1849.95	27.44	1718.96	2441.81	94.12	1746.24	2039.07	1510.35	71.42	0.00	0.00	0.00	1439.20
7.24000	3082.27	189.97	111.32	3038.16	170.11	118.66	2403.73	148.32	124.35	2354.92	213.31	184.45	3050.36	-29.00	78.97	3038.13	-22.50	98.68	2542.82	11.89	278.16	1756.97	-37.70	204.32	3065.39	145.14	1293.69	0.00	0.00	0.00	2958.49	192.54	1727.28	3100.85	77.19	1725.32	1849.95	27.44	1718.96	2441.81	94.12	1746.24	2039.56	1510.29	71.45	0.00	0.00	0.00	1437.96
7.25000	3082.27	189.97	111.32	3038.16	170.11	118.66	2403.73	148.32	124.35	2354.92	213.31	184.45	3050.36	-29.00	78.97	3038.13	-22.50	98.68	2542.82	11.89	278.16	1756.97	-37.70	204.32	3065.39	145.14	1293.69	0.00	0.00	0.00	2958.49	192.54	1727.28	3100.85	77.19	1725.32	1849.95	27.44	1718.96	2441.81	94.12	1746.24	2039.68	1510.20	71.56	0.00	0.00	0.00	1437.93
7.26000	3082.27	189.97	111.32	3038.16	170.11	118.66	2403.73	148.32	124.35	2354.92	213.31	184.45	3050.36	-29.00	78.97	3038.13	-22.50	98.68	2542.82	11.89	278.16	1756.97	-37.70	204.32	3065.39	145.14	1293.69	0.00	0.00	0.00	2958.49	192.54	1727.28	3100.85	77.19	1725.32	1849.95	27.44	1718.96	2441.81	94.12	1746.24	2039.31	1510.88	71.28	0.00	0.00	0.00	1439.33
7.27000	3082.27	189.97	111.32	3038.16	170.11	118.66	2403.73	148.32	124.35	2354.92	213.31	184.45	3050.36	-29.00	78.97	3038.13	-22.50	98.68	2542.82	11.89	278.16	1756.97	-37.70	204.32	3065.39	145.14	1293.69	0.00	0.00	0.00	2958.49	192.54	1727.28	3100.85	77.19	1725.32	1849.95	27.44	1718.96	2441.81	94.12	1746.24	2038.99	1510.74	71.38	0.00	0.00	0.00	1439.53
7.28000	3082.27	189.97	111.32	3038.16	170.11	118.66	2403.73	148.32	124.35	2354.92	213.31	184.45	3050.36	-29.00	78.97	3038.13	-22.50	98.68	2542.82	11.89	278.16	1756.97	-37.70	204.32	3065.39	145.14	1293.69	0.00	0.00	0.00	2958.49	192.54	1727.28	3100.85	77.19	1725.32	1849.95	27.44	1718.96	2441.81	94.12	1746.24	2035.22	1515.34	52.01	0.00	0.00	0.00	1438.09
7.29000	3082.27	189.97	111.32	3038.16	170.11	118.66	2403.73	148.32	124.35	2354.92	213.31	184.45	3050.36	-29.00	78.97	3038.13	-22.50	98.68	2542.82	11.89	278.16	1756.97	-37.70	204.32	3065.39	145.14	1293.69	0.00	0.00	0.00	2958.49	192.54	1727.28	3100.85	77.19	1725.32	1849.95	27.44	1718.96	2441.81	94.12	1746.24	2037.77	1512.45	64.89	0.00	0.00	0.00	1438.87
7.30000	3082.27	189.97	111.32	3038.16	170.11	118.66	2403.73	148.32	124.35	2354.92	213.31	184.45	3050.36	-29.00	78.97	3038.13	-22.50	98.68	2542.82	11.89	278.16	1756.97	-37.70	204.32	3065.39	145.14	1293.69	0.00	0.00	0.00	2958.49	192.54	1727.28	3100.85	77.19	1725.32	1849.95	27.44	1718.96	2441.81	94.12	1746.24	2038.41	1510.79	70.99	0.00	0.00	0.00	1438.61
7.31000	3082.27	189.97	111.32	3038.16	170.11	118.66	2403.73	148.32	124.35	2354.92	213.31	184.45	3050.36	-29.00	78.97	3038.13	-22.50	98.68	2542.82	11.89	278.16	1756.97	-37.70	204.32	3065.39	145.14	1293.69	0.00	0.00	0.00	2958.49	192.54	1727.28	3100.85	77.19	1725.32	1849.95	27.44	1718.96	2441.81	94.12	1746.24	2038.17	1510.82	70.97	0.00	0.00	0.00	1438.77
7.32000	3082.27	189.97	111.32	3038.16	170.11	118.66	2403.73	148.32	124.35	2354.92	213.31	184.45	3050.36	-29.00	78.97	3038.13	-22.50	98.68	2542.82	11.89	278.16	1756.97	-37.70	204.32	3065.39	145.14	1293.69	0.00	0.00	0.00	2958.49	192.54	1727.28	3100.85	77.19	1725.32	1849.95	27.44	1718.96	2441.81	94.12	1746.24	2034.94	1514.63	52.21	0.00	0.00	0.00	1438.17
7.33000	3082.27	189.97	111.32	3038.16	170.11	118.66	2403.73	148.32	124.35	2354.92	213.31	184.45	3050.36	-29.00	78.97	3038.13	-22.50	98.68	2542.82	11.89	278.16	1756.97	-37.70	204.32	3065.39	145.14	1293.69	0.00	0.00	0.00	2958.49	192.54	1727.28	3100.85	77.19	1725.32	1849.95	27.44	1718.96	2441.81	94.12	1746.24	2036.86	1512.96	64.56	0.00	0.00	0.00	1438.86
7.34000	3082.27	189.97	111.32	3038.16	170.11	118.66	2403.73	148.32	124.35	2354.92	213.31	184.45	3050.36	-29.00	78.97	3038.13	-22.50	98.68	2542.82	11.89	278.16	1756.97	-37.70	204.32	3065.39	145.14	1293.69	0.00	0.00	0.00	2958.49	192.54	1727.28	3100.85	77.19	1725.32	1849.95	27.44	1718.96	2441.81	94.12	1746.24	2032.58	1511.27	53.29	0.00	0.00	0.00	1437.81
7.35000	3082.27	189.97	111.32	3038.16	170.11	118.66	2403.73	148.32	124.35	2354.92	213.31	184.45	3050.36	-29.00	78.97	3038.13	-22.50	98.68	2542.82	11.89	278.16	1756.97	-37.70	204.32	3065.39	145.14	1293.69	0.00	0.00	0.00	2958.49	192.54	1727.28	3100.85	77.19	1725.32	1849.95	27.44	1718.96	2441.81	94.12	1746.24	2036.53	1511.13	65.27	0.00	0.00	0.00	1437.65
7.36000	3082.27	189.97	111.32	3038.16	170.11	118.66	2403.73	148.32	124.35	2354.92	213.31	184.45	3050.36	-29.00	78.97	3038.13	-22.50	98.68	2542.82	11.89	278.16	1756.97	-37.70	204.32	3065.39	145.14	1293.69	0.00	0.00	0.00	2958.49	192.54	1727.28	3100.85	77.19	1725.32	1849.95	27.44	1718.96	2441.81	94.12	1746.24	2038.63	1510.90	71.08	0.00	0.00	0.00	1437.65
7.37000	3082.27	189.97	111.32	3038.16	170.11	118.66	2403.73	148.32	124.35	2354.92	213.31	184.45	3050.36	-29.00	78.97	3038.13	-22.50	98.68	2542.82	11.89	278.16	1756.97	-37.70	204.32	3065.39	145.14	1293.69	0.00	0.00	0.00	2958.49	192.54	1727.28	3100.85	77.19	1725.32	1849.95	27.44	1718.96	2441.81	94.12	1746.24	2038.02	1511.57	70.65	0.00	0.00	0.00	1437.87
7.38000	3082.27	189.97	111.32	3038.16	170.11	118.66	2403.73	148.32	124.35	2354.92	213.31	184.45	3050.36	-29.00	78.97	3038.13	-22.50	98.68	2542.82	11.89	278.16	1756.97	-37.70	204.32	3065.39	145.14	1293.69	0.00	0.00	0.00	2958.49	192.54	1727.28	3100.85	77.19	1725.32	1849.95	27.44	1718.96	2441.81	94.12	1746.24	2037.38	1511.21	70.76	0.00	0.00	0.00	1437.67
7.39000	3082.27	189.97	111.32	3038.16	170.11	118.66	2403.73	148.32	124.35	2354.92	213.31	184.45	3050.36	-29.00	78.97	3038.13	-22.50	98.68	2542.82	11.89	278.16	1756.97	-37.70	204.32	3065.39	145.14	1293.69	0.00	0.00	0.00	2958.49	192.54	1727.28	3100.85	77.19	1725.32	1849.95	27.44	1718.96	2441.81	94.12	1746.24	2036.72	1511.11	70.62	0.00	0.00	0.00	1437.66
7.40000	3082.27	189.97	111.32	3038.16	170.11	118.66	2403.73	148.32	124.35	2354.92	213.31	184.45	3050.36	-29.00	78.97	3038.13	-22.50	98.68	2542.82	11.89	278.16	1756.97	-37.70	204.32	3065.39	145.14	1293.69	0.00	0.00	0.00	2958.49	192.54	1727.28	3100.85	77.19	1725.32	1849.95	27.44	1718.96	2441.81	94.12	1746.24	2036.58	1511.64	70.19	0.00	0.00	0.00	1436.79
7.41000	3082.27	189.97	111.32	3038.16	170.11	118.66	2403.73	148.32	124.35	2354.92	213.31	184.45	3050.36	-29.00	78.97	3038.13	-22.50	98.68	2542.82	11.89	278.16	1756.97	-37.70	204.32	3065.39	145.14	1293.69	0.00	0.00	0.00	2958.49	192.54	1727.28	3100.85	77.19	1725.32	1849.95	27.44	1718.96	2441.81	94.12	1746.24	2033.16	1512.70	52.61	0.00	0.00	0.00	1436.38
7.42000	3082.27	189.97	111.32	3038.16	170.11	118.66	2403.73	148.32	124.35	2354.92	213.31	184.45	3050.36	-29.00	78.97	3038.13	-22.50	98.68	2542.82	11.89	278.16	1756.97	-37.70	204.32	3065.39	145.14	1293.69	0.00	0.00	0.00	2958.49	192.54	1727.28	3100.85	77.19	1725.32	1849.95	27.44	1718.96	2441.81	94.12	1746.24	2036.61	1512.70	64.55	0.00	0.00	0.00	1436.52
7.43000	3082.27	189.97	111.32	3038.16	170.11	118.66	2403.73	148.32	124.35	2354.92	213.31	184.45	3050.36	-29.00	78.97	3038.13	-22.50	98.68	2542.82	11.89	278.16	1756.97	-37.70	204.32	3065.39	145.14	1293.69	0.00	0.00	0.00	2958.49	192.54	1727.28	3100.85	77.19	1725.32	1849.95	27.44	1718.96	2441.81	94.12	1746.24	2037.19	1512.28	70.16	0.00	0.00	0.00	1437.01
7.44000	3082.27	189.97	111.32	3038.16	170.11	118.66	2403.73	148.32	124.35	2354.92	213.31	184.45	3050.36	-29.00	78.97	3038.13	-22.50	98.68	2542.82	11.89	278.16	1756.97	-37.70	204.32	3065.39	145.14	1293.69	0.00	0.00	0.00	2958.49	192.54	1727.28	3100.85	77.19	1725.32	1849.95	27.44	1718.96	2441.81	94.12	1746.24	2037.09	1511.15	70.76	0.00	0.00	0.00	1436.74
7.45000	3082.27	189.97	111.32	3038.16	170.11	118.66	2403.73	148.32	124.35	2354.92	213.31	184.45	3050.36	-29.00	78.97	3038.13	-22.50	98.68	2542.82	11.89	278.16	1756.97	-37.70	204.32	3065.39	145.14	1293.69	0.00	0.00	0.00	2958.49	192.54	1727.28	3100.85	77.19	1725.32	1849.95	27.44	1718.96	2441.81	94.12	1746.24	2037.22	1511.71	70.51	0.00	0.00	0.00	1436.88
7.46000	3082.27	189.97	111.32	3038.16	170.11	118.66	2403.73	148.32	124.35	2354.92	213.31	184.45	3050.36	-29.00	78.97	3038.13	-22.50	98.68	2542.82	11.89	278.16	1756.97	-37.70	204.32	3065.39	145.14	1293.69	0.00	0.00	0.00	2958.49	192.54	1727.28	3100.85	77.19	1725.32	1849.95	27.44	1718.96	2441.81	94.12	1746.24	2033.12	1512.88	52.48	0.00	0.00	0.00	1437.35
7.47000	3082.27	189.97	111.32	3038.16	170.11	118.66	2403.73	148.32	124.35	2354.92	213.31	184.45	3050.36	-29.00	78.97	3038.13	-22.50	98.68	2542.82	11.89	278.16	1756.97	-37.70	204.32	3065.39	145.14	1293.69	0.00	0.00	0.00	2958.49	192.54	1727.28	3100.85	77.19	1725.32	1849.95	27.44	1718.96	2441.81	94.12	1746.24	2034.96	1511.71	64.70	0.00	0.00	0.00	1438.37
7.48000	3082.27	189.97	111.32	3038.16	170.11	118.66	2403.73	148.32	124.35	2354.92	213.31	184.45	3050.36	-29.00	78.97	3038.13	-22.50	98.68	2542.82	11.89	278.16	1756.97	-37.70	204.32	3065.39	145.14	1293.69	0.00	0.00	0.00	2958.49	192.54	1727.28	3100.85	77.19	1725.32	1849.95	27.44	1718.96	2441.81	94.12	1746.24	2036.00	1511.21	70.41	0.00	0.00	0.00	1437.09
7.49000	3082.27	189.97	111.32	3038.16	170.11	118.66	2403.73	148.32	124.35	2354.92	213.31	184.45	3050.36	-29.00	78.97	3038.13	-22.50	98.68	2542.82	11.89	278.16	1756.97	-37.70	204.32	3065.39	145.14	1293.69	0.00	0.00	0.00	2958.49	192.54	1727.28	3100.85	77.19	1725.32	1849.95	27.44	1718.96	2441.81	94.12	1746.24	2036.50	1511.06	70.64	0.00	0.00	0.00	1436.71
7.50000	3082.27	189.97	111.32	3038.16	170.11	118.66	2403.73	148.32	124.35	2354.92	213.31	184.45	3050.36	-29.00	78.97	3038.13	-22.50	98.68	2542.82	11.89	278.16	1756.97	-37.70	204.32	3065.39	145.14	1293.69	0.00	0.00	0.00	2958.49	192.54	1727.28	3100.85	77.19	1725.32	1849.95	27.44	1718.96	2441.81	94.12	1746.24	2036.63	1510.62	70.93	0.00	0.00	0.00	1437.12
7.51000	3082.27	189.97	111.32	3038.16	170.11	118.66	2403.73	148.32	124.35	2354.92	213.31	184.45	3050.36	-29.00	78.97	3038.13	-22.50	98.68	2542.82	11.89	278.16	1756.97	-37.70	204.32	3065.39	145.14	1293.69	0.00	0.00	0.00	2958.49	192.54	1727.28	3100.85	77.19	1725.32	1849.95	27.44	1718.96	2441.81	94.12	1746.24	2036.47	1510.99	70.62	0.00	0.00	0.00	1437.82
7.52000	3082.27	189.97	111.32	3038.16	170.11	118.66	2403.73	148.32	124.35	2354.92	213.31	184.45	3050.36	-29.00	78.97	3038.13	-22.50	98.68	2542.82	11.89	278.16	1756.97	-37.70	204.32	3065.39	145.14	1293.69	0.00	0.00	0.00	2958.49	192.54	1727.28	3100.85	77.19	1725.32	1849.95	27.44	1718.96	2441.81	94.12	1746.24	2036.33	1511.35	70.43	0.00	0.00	0.00	1437.91
7.53000	3082.27	189.97	111.32	3038.16	170.11	118.66	2403.73	148.32	124.35	2354.92	213.31	184.45	3050.36	-29.00	78.97	3038.13	-22.50	98.68	2542.82	11.89	278.16	1756.97	-37.70	204.32	3065.39	145.14	1293.69	0.00	0.00	0.00	2958.49	192.54	1727.28	3100.85	77.19	1725.32	1849.95	27.44	1718.96	2441.81	94.12	1746.24	2036.90	1512.13	70.27	0.00	0.00	0.00	1437.46
7.54000	3082.27	189.97	111.32	3038.16	170.11	118.66	2403.73	148.32	124.35	2354.92	213.31	184.45	3050.36	-29.00	78.97	3038.13	-22.50	98.68	2542.82	11.89	278.16	1756.97	-37.70	204.32	3065.39	145.14	1293.69	0.00	0.00	0.00	2958.49	192.54	1727.28	3100.85	77.19	1725.32	1849.95	27.44	1718.96	2441.81	94.12	1746.24	2036.42	1512.56	70.01	0.00	0.00	0.00	1437.69
7.55000	3082.27	189.97	111.32	3038.16	170.11	118.66	2403.73	148.32	124.35	2354.92	213.31	184.45	3050.36	-29.00	78.97	3038.13	-22.50	98.68	2542.82	11.89	278.16	1756.97	-37.70	204.32	3065.39	145.14	1293.69	0.00	0.00	0.00	2958.49	192.54	1727.28	3100.85	77.19	1725.32	1849.95	27.44	1718.96	2441.81	94.12	1746.24	2032.35	1511.63	53.12	0.00	0.00	0.00	1437.73
7.56000	3082.27	189.97	111.32	3038.16	170.11	118.66	2403.73	148.32	124.35	2354.92	213.31	184.45	3050.36	-29.00	78.97	3038.13	-22.50	98.68	2542.82	11.89	278.16	1756.97	-37.70	204.32	3065.39	145.14	1293.69	0.00	0.00	0.00	2958.49	192.54	1727.28	3100.85	77.19	1725.32	1849.95	27.44	1718.96	2441.81	94.12	1746.24	2032.33	1513.48	47.06	0.00	0.00	0.00	1437.11
7.57000	3082.27	189.97	111.32	3038.16	170.11	118.66	2403.73	148.32	124.35	2354.92	213.31	184.45	3050.36	-29.00	78.97	3038.13	-22.50	98.68	2542.82	11.89	278.16	1756.97	-37.70	204.32	3065.39	145.14	1293.69	0.00	0.00	0.00	2958.49	192.54	1727.28	3100.85	77.19	1725.32	1849.95	27.44	1718.96	2441.81	94.12	1746.24	2036.65	1512.29	64.77	0.00	0.00	0.00	1438.84
7.58000	3082.27	189.97	111.32	3038.16	170.11	118.66	2403.73	148.32	124.35	2354.92	213.31	184.45	3050.36	-29.00	78.97	3038.13	-22.50	98.68	2542.82	11.89	278.16	1756.97	-37.70	204.32	3065.39	145.14	1293.69	0.00	0.00	0.00	2958.49	192.54	1727.28	3100.85	77.19	1725.32	1849.95	27.44	1718.96	2441.81	94.12	1746.24	2037.51	1510.68	71.01	0.00	0.00	0.00	1439.06
7.59000	3082.27	189.97	111.32	3038.16	170.11	118.66	2403.73	148.32	124.35	2354.92	213.31	184.45	3050.36	-29.00	78.97	3038.13	-22.50	98.68	2542.82	11.89	278.16	1756.97	-37.70	204.32	3065.39	145.14	1293.69	0.00	0.00	0.00	2958.49	192.54	1727.28	3100.85	77.19	1725.32	1849.95	27.44	1718.96	2441.81	94.12	1746.24	2038.17	1511.90	70.73	0.00	0.00	0.00	1438.01
7.60000	3082.27	189.97	111.32	3038.16	170.11	118.66	2403.73	148.32	124.35	2354.92	213.31	184.45	3050.36	-29.00	78.97	3038.13	-22.50	98.68	2542.82	11.89	278.16	1756.97	-37.70	204.32	3065.39	145.14	1293.69	0.00	0.00	0.00	2958.49	192.54	1727.28	3100.85	77.19	1725.32	1849.95	27.44	1718.96	2441.81	94.12	1746.24	2037.47	1510.69	71.06	0.00	0.00	0.00	1439.74
7.61000	3082.27	189.97	111.32	3038.16	170.11	118.66	2403.73	148.32	124.35	2354.92	213.31	184.45	3050.36	-29.00	78.97	3038.13	-22.50	98.68	2542.82	11.89	278.16	1756.97	-37.70	204.32	3065.39	145.14	1293.69	0.00	0.00	0.00	2958.49	192.54	1727.28	3100.85	77.19	1725.32	1849.95	27.44	1718.96	2441.81	94.12	1746.24	2037.30	1511.14	70.67	0.00	0.00	0.00	1439.07
7.62000	3082.27	189.97	111.32	3038.16	170.11	118.66	2403.73	148.32	124.35	2354.92	213.31	184.45	3050.36	-29.00	78.97	3038.13	-22.50	98.68	2542.82	11.89	278.16	1756.97	-37.70	204.32	3065.39	145.14	1293.69	0.00	0.00	0.00	2958.49	192.54	1727.28	3100.85	77.19	1725.32	1849.95	27.44	1718.96	2441.81	94.12	1746.24	2037.42	1511.60	70.47	0.00	0.00	0.00	1439.75
7.63000	3082.27	189.97	111.32	3038.16	170.11	118.66	2403.73	148.32	124.35	2354.92	213.31	184.45	3050.36	-29.00	78.97	3038.13	-22.50	98.68	2542.82	11.89	278.16	1756.97	-37.70	204.32	3065.39	145.14	1293.69	0.00	0.00	0.00	2958.49	192.54	1727.28	3100.85	77.19	1725.32	1849.95	27.44	1718.96	2441.81	94.12	1746.24	2034.53	1514.64	51.84	0.00	0.00	0.00	1440.00
7.64000	3082.27	189.97	111.32	3038.16	170.11	118.66	2403.73	148.32	124.35	2354.92	213.31	184.45	3050.36	-29.00	78.97	3038.13	-22.50	98.68	2542.82	11.89	278.16	1756.97	-37.70	204.32	3065.39	145.14	1293.69	0.00	0.00	0.00	2958.49	192.54	1727.28	3100.85	77.19	1725.32	1849.95	27.44	1718.96	2441.81	94.12	1746.24	2036.61	1510.80	65.29	0.00	0.00	0.00	1439.54
7.65000	3082.27	189.97	111.32	3038.16	170.11	118.66	2403.73	148.32	124.35	2354.92	213.31	184.45	3050.36	-29.00	78.97	3038.13	-22.50	98.68	2542.82	11.89	278.16	1756.97	-37.70	204.32	3065.39	145.14	1293.69	0.00	0.00	0.00	2958.49	192.54	1727.28	3100.85	77.19	1725.32	1849.95	27.44	1718.96	2441.81	94.12	1746.24	2032.63	1510.86	53.23	0.00	0.00	0.00	1439.65
7.66000	3082.27	189.97	111.32	3038.16	170.11	118.66	2403.73	148.32	124.35	2354.92	213.31	184.45	3050.36	-29.00	78.97	3038.13	-22.50	98.68	2542.82	11.89	278.16	1756.97	-37.70	204.32	3065.39	145.14	1293.69	0.00	0.00	0.00	2958.49	192.54	1727.28	3100.85	77.19	1725.32	1849.95	27.44	1718.96	2441.81	94.12	1746.24	2037.06	1511.80	65.01	0.00	0.00	0.00	1439.90
7.67000	3082.27	189.97	111.32	3038.16	170.11	118.66	2403.73	148.32	124.35	2354.92	213.31	184.45	3050.36	-29.00	78.97	3038.13	-22.50	98.68	2542.82	11.89	278.16	1756.97	-37.70	204.32	3065.39	145.14	1293.69	0.00	0.00	0.00	2958.49	192.54	1727.28	3100.85	77.19	1725.32	1849.95	27.44	1718.96	2441.81	94.12	1746.24	2038.26	1510.92	70.99	0.00	0.00	0.00	1439.78
7.68000	3082.27	189.97	111.32	3038.16	170.11	118.66	2403.73	148.32	124.35	2354.92	213.31	184.45	3050.36	-29.00	78.97	3038.13	-22.50	98.68	2542.82	11.89	278.16	1756.97	-37.70	204.32	3065.39	145.14	1293.69	0.00	0.00	0.00	2958.49	192.54	1727.28	3100.85	77.19	1725.32	1849.95	27.44	1718.96	2441.81	94.12	1746.24	2037.80	1509.96	71.30	0.00	0.00	0.00	1440.31
7.69000	3082.27	189.97	111.32	3038.16	170.11	118.66	2403.73	148.32	124.35	2354.92	213.31	184.45	3050.36	-29.00	78.97	3038.13	-22.50	98.68	2542.82	11.89	278.16	1756.97	-37.70	204.32	3065.39	145.14	1293.69	0.00	0.00	0.00	2958.49	192.54	1727.28	3100.85	77.19	1725.32	1849.95	27.44	1718.96	2441.81	94.12	1746.24	2038.24	1510.10	71.35	0.00	0.00	0.00	1440.77
7.70000	3082.27	189.97	111.32	3038.16	170.11	118.66	2403.73	148.32	124.35	2354.92	213.31	184.45	3050.36	-29.00	78.97	3038.13	-22.50	98.68	2542.82	11.89	278.16	1756.97	-37.70	204.32	3065.39	145.14	1293.69	0.00	0.00	0.00	2958.49	192.54	1727.28	3100.85	77.19	1725.32	1849.95	27.44	1718.96	2441.81	94.12	1746.24	2039.44	1510.41	71.44	0.00	0.00	0.00	1440.87
7.71000	3082.27	189.97	111.32	3038.16	170.11	118.66	2403.73	148.32	124.35	2354.92	213.31	184.45	3050.36	-29.00	78.97	3038.13	-22.50	98.68	2542.82	11.89	278.16	1756.97	-37.70	204.32	3065.39	145.14	1293.69	0.00	0.00	0.00	2958.49	192.54	1727.28	3100.85	77.19	1725.32	1849.95	27.44	1718.96	2441.81	94.12	1746.24	2039.45	1510.61	71.41	0.00	0.00	0.00	1440.75
7.72000	3082.27	189.97	111.32	3038.16	170.11	118.66	2403.73	148.32	124.35	2354.92	213.31	184.45	3050.36	-29.00	78.97	3038.13	-22.50	98.68	2542.82	11.89	278.16	1756.97	-37.70	204.32	3065.39	145.14	1293.69	0.00	0.00	0.00	2958.49	192.54	1727.28	3100.85	77.19	1725.32	1849.95	27.44	1718.96	2441.81	94.12	1746.24	2039.68	1510.79	71.41	0.00	0.00	0.00	1440.46
7.73000	3082.27	189.97	111.32	3038.16	170.11	118.66	2403.73	148.32	124.35	2354.92	213.31	184.45	3050.36	-29.00	78.97	3038.13	-22.50	98.68	2542.82	11.89	278.16	1756.97	-37.70	204.32	3065.39	145.14	1293.69	0.00	0.00	0.00	2958.49	192.54	1727.28	3100.85	77.19	1725.32	1849.95	27.44	1718.96	2441.81	94.12	1746.24	2039.43	1510.09	71.67	0.00	0.00	0.00	1440.70
7.74000	3082.27	189.97	111.32	3038.16	170.11	118.66	2403.73	148.32	124.35	2354.92	213.31	184.45	3050.36	-29.00	78.97	3038.13	-22.50	98.68	2542.82	11.89	278.16	1756.97	-37.70	204.32	3065.39	145.14	1293.69	0.00	0.00	0.00	2958.49	192.54	1727.28	3100.85	77.19	1725.32	1849.95	27.44	1718.96	2441.81	94.12	1746.24	2038.90	1510.36	71.36	0.00	0.00	0.00	1441.30
7.75000	3082.27	189.97	111.32	3038.16	170.11	118.66	2403.73	148.32	124.35	2354.92	213.31	184.45	3050.36	-29.00	78.97	3038.13	-22.50	98.68	2542.82	11.89	278.16	1756.97	-37.70	204.32	3065.39	145.14	1293.69	0.00	0.00	0.00	2958.49	192.54	1727.28	3100.85	77.19	1725.32	1849.95	27.44	1718.96	2441.81	94.12	1746.24	2039.11	1510.20	71.37	0.00	0.00	0.00	1440.43
7.76000	3082.27	189.97	111.32	3038.16	170.11	118.66	2403.73	148.32	124.35	2354.92	213.31	184.45	3050.36	-29.00	78.97	3038.13	-22.50	98.68	2542.82	11.89	278.16	1756.97	-37.70	204.32	3065.39	145.14	1293.69	0.00	0.00	0.00	2958.49	192.54	1727.28	3100.85	77.19	1725.32	1849.95	27.44	1718.96	2441.81	94.12	1746.24	2039.55	1511.02	71.14	0.00	0.00	0.00	1440.74
7.77000	3082.27	189.97	111.32	3038.16	170.11	118.66	2403.73	148.32	124.35	2354.92	213.31	184.45	3050.36	-29.00	78.97	3038.13	-22.50	98.68	2542.82	11.89	278.16	1756.97	-37.70	204.32	3065.39	145.14	1293.69	0.00	0.00	0.00	2958.49	192.54	1727.28	3100.85	77.19	1725.32	1849.95	27.44	1718.96	2441.81	94.12	1746.24	2038.92	1510.28	71.35	0.00	0.00	0.00	1440.48
7.78000	3082.27	189.97	111.32	3038.16	170.11	118.66	2403.73	148.32	124.35	2354.92	213.31	184.45	3050.36	-29.00	78.97	3038.13	-22.50	98.68	2542.82	11.89	278.16	1756.97	-37.70	204.32	3065.39	145.14	1293.69	0.00	0.00	0.00	2958.49	192.54	1727.28	3100.85	77.19	1725.32	1849.95	27.44	1718.96	2441.81	94.12	1746.24	2039.24	1510.73	71.24	0.00	0.00	0.00	1439.70
7.79000	3082.27	189.97	111.32	3038.16	170.11	118.66	2403.73	148.32	124.35	2354.92	213.31	184.45	3050.36	-29.00	78.97	3038.13	-22.50	98.68	2542.82	11.89	278.16	1756.97	-37.70	204.32	3065.39	145.14	1293.69	0.00	0.00	0.00	2958.49	192.54	1727.28	3100.85	77.19	1725.32	1849.95	27.44	1718.96	2441.81	94.12	1746.24	2039.89	1511.03	71.27	0.00	0.00	0.00	1439.99
7.80000	3082.27	189.97	111.32	3038.16	170.11	118.66	2403.73	148.32	124.35	2354.92	213.31	184.45	3050.36	-29.00	78.97	3038.13	-22.50	98.68	2542.82	11.89	278.16	1756.97	-37.70	204.32	3065.39	145.14	1293.69	0.00	0.00	0.00	2958.49	192.54	1727.28	3100.85	77.19	1725.32	1849.95	27.44	1718.96	2441.81	94.12	1746.24	2034.90	1514.18	52.22	0.00	0.00	0.00	1441.08
7.81000	3082.27	189.97	111.32	3038.16	170.11	118.66	2403.73	148.32	124.35	2354.92	213.31	184.45	3050.36	-29.00	78.97	3038.13	-22.50	98.68	2542.82	11.89	278.16	1756.97	-37.70	204.32	3065.39	145.14	1293.69	0.00	0.00	0.00	2958.49	192.54	1727.28	3100.85	77.19	1725.32	1849.95	27.44	1718.96	2441.81	94.12	1746.24	2037.94	1511.68	65.23	0.00	0.00	0.00	1440.23
7.82000	3082.27	189.97	111.32	3038.16	170.11	118.66	2403.73	148.32	124.35	2354.92	213.31	184.45	3050.36	-29.00	78.97	3038.13	-22.50	98.68	2542.82	11.89	278.16	1756.97	-37.70	204.32	3065.39	145.14	1293.69	0.00	0.00	0.00	2958.49	192.54	1727.28	3100.85	77.19	1725.32	1849.95	27.44	1718.96	2441.81	94.12	1746.24	2038.95	1510.49	71.18	0.00	0.00	0.00	1439.37
7.83000	3082.27	189.97	111.32	3038.16	170.11	118.66	2403.73	148.32	124.35	2354.92	213.31	184.45	3050.36	-29.00	78.97	3038.13	-22.50	98.68	2542.82	11.89	278.16	1756.97	-37.70	204.32	3065.39	145.14	1293.69	0.00	0.00	0.00	2958.49	192.54	1727.28	3100.85	77.19	1725.32	1849.95	27.44	1718.96	2441.81	94.12	1746.24	2036.08	1515.99	51.72	0.00	0.00	0.00	1440.61
7.84000	3082.27	189.97	111.32	3038.16	170.11	118.66	2403.73	148.32	124.35	2354.92	213.31	184.45	3050.36	-29.00	78.97	3038.13	-22.50	98.68	2542.82	11.89	278.16	1756.97	-37.70	204.32	3065.39	145.14	1293.69	0.00	0.00	0.00	2958.49	192.54	1727.28	3100.85	77.19	1725.32	1849.95	27.44	1718.96	2441.81	94.12	1746.24	2034.59	1516.99	45.80	0.00	0.00	0.00	1440.87
7.85000	3082.27	189.97	111.32	3038.16	170.11	118.66	2403.73	148.32	124.35	2354.92	213.31	184.45	3050.36	-29.00	78.97	3038.13	-22.50	98.68	2542.82	11.89	278.16	1756.97	-37.70	204.32	3065.39	145.14	1293.69	0.00	0.00	0.00	2958.49	192.54	1727.28	3100.85	77.19	1725.32	1849.95	27.44	1718.96	2441.81	94.12	1746.24	2033.70	1515.49	46.47	0.00	0.00	0.00	1439.85
7.86000	3082.27	189.97	111.32	3038.16	170.11	118.66	2403.73	148.32	124.35	2354.92	213.31	184.45	3050.36	-29.00	78.97	3038.13	-22.50	98.68	2542.82	11.89	278.16	1756.97	-37.70	204.32	3065.39	145.14	1293.69	0.00	0.00	0.00	2958.49	192.54	1727.28	3100.85	77.19	1725.32	1849.95	27.44	1718.96	2441.81	94.12	1746.24	2038.06	1511.32	65.43	0.00	0.00	0.00	1439.81
7.87000	3082.27	189.97	111.32	3038.16	170.11	118.66	2403.73	148.32	124.35	2354.92	213.31	184.45	3050.36	-29.00	78.97	3038.13	-22.50	98.68	2542.82	11.89	278.16	1756.97	-37.70	204.32	3065.39	145.14	1293.69	0.00	0.00	0.00	2958.49	192.54	1727.28	3100.85	77.19	1725.32	1849.95	27.44	1718.96	2441.81	94.12	1746.24	2039.91	1511.09	71.13	0.00	0.00	0.00	1440.40
7.88000	3082.27	189.97	111.32	3038.16	170.11	118.66	2403.73	148.32	124.35	2354.92	213.31	184.45	3050.36	-29.00	78.97	3038.13	-22.50	98.68	2542.82	11.89	278.16	1756.97	-37.70	204.32	3065.39	145.14	1293.69	0.00	0.00	0.00	2958.49	192.54	1727.28	3100.85	77.19	1725.32	1849.95	27.44	1718.96	2441.81	94.12	1746.24	2033.05	1511.41	53.28	0.00	0.00	0.00	1441.08
7.89000	3082.27	189.97	111.32	3038.16	170.11	118.66	2403.73	148.32	124.35	2354.92	213.31	184.45	3050.36	-29.00	78.97	3038.13	-22.50	98.68	2542.82	11.89	278.16	1756.97	-37.70	204.32	3065.39	145.14	1293.69	0.00	0.00	0.00	2958.49	192.54	1727.28	3100.85	77.19	1725.32	1849.95	27.44	1718.96	2441.81	94.12	1746.24	2036.76	1510.38	65.59	0.00	0.00	0.00	1440.20
7.90000	3082.27	189.97	111.32	3038.16	170.11	118.66	2403.73	148.32	124.35	2354.92	213.31	184.45	3050.36	-29.00	78.97	3038.13	-22.50	98.68	2542.82	11.89	278.16	1756.97	-37.70	204.32	3065.39	145.14	1293.69	0.00	0.00	0.00	2958.49	192.54	1727.28	3100.85	77.19	1725.32	1849.95	27.44	1718.96	2441.81	94.12	1746.24	2039.13	1510.38	71.23	0.00	0.00	0.00	1440.05
7.91000	3082.27	189.97	111.32	3038.16	170.11	118.66	2403.73	148.32	124.35	2354.92	213.31	184.45	3050.36	-29.00	78.97	3038.13	-22.50	98.68	2542.82	11.89	278.16	1756.97	-37.70	204.32	3065.39	145.14	1293.69	0.00	0.00	0.00	2958.49	192.54	1727.28	3100.85	77.19	1725.32	1849.95	27.44	1718.96	2441.81	94.12	1746.24	2039.34	1511.12	70.93	0.00	0.00	0.00	1439.84
7.92000	3082.27	189.97	111.32	3038.16	170.11	118.66	2403.73	148.32	124.35	2354.92	213.31	184.45	3050.36	-29.00	78.97	3038.13	-22.50	98.68	2542.82	11.89	278.16	1756.97	-37.70	204.32	3065.39	145.14	1293.69	0.00	0.00	0.00	2958.49	192.54	1727.28	3100.85	77.19	1725.32	1849.95	27.44	1718.96	2441.81	94.12	1746.24	2039.94	1511.05	71.18	0.00	0.00	0.00	1440.20
7.93000	3082.27	189.97	111.32	3038.16	170.11	118.66	2403.73	148.32	124.35	2354.92	213.31	184.45	3050.36	-29.00	78.97	3038.13	-22.50	98.68	2542.82	11.89	278.16	1756.97	-37.70	204.32	3065.39	145.14	1293.69	0.00	0.00	0.00	2958.49	192.54	1727.28	3100.85	77.19	1725.32	1849.95	27.44	1718.96	2441.81	94.12	1746.24	2039.31	1510.56	71.33	0.00	0.00	0.00	1439.71
7.94000	3082.27	189.97	111.32	3038.16	170.11	118.66	2403.73	148.32	124.35	2354.92	213.31	184.45	3050.36	-29.00	78.97	3038.13	-22.50	98.68	2542.82	11.89	278.16	1756.97	-37.70	204.32	3065.39	145.14	1293.69	0.00	0.00	0.00	2958.49	192.54	1727.28	3100.85	77.19	1725.32	1849.95	27.44	1718.96	2441.81	94.12	1746.24	2039.38	1510.79	71.12	0.00	0.00	0.00	1440.43
7.95000	3082.27	189.97	111.32	3038.16	170.11	118.66	2403.73	148.32	124.35	2354.92	213.31	184.45	3050.36	-29.00	78.97	3038.13	-22.50	98.68	2542.82	11.89	278.16	1756.97	-37.70	204.32	3065.39	145.14	1293.69	0.00	0.00	0.00	2958.49	192.54	1727.28	3100.85	77.19	1725.32	1849.95	27.44	1718.96	2441.81	94.12	1746.24	2035.82	1515.63	51.71	0.00	0.00	0.00	1439.90
7.96000	3082.27	189.97	111.32	3038.16	170.11	118.66	2403.73	148.32	124.35	2354.92	213.31	184.45	3050.36	-29.00	78.97	3038.13	-22.50	98.68	2542.82	11.89	278.16	1756.97	-37.70	204.32	3065.39	145.14	1293.69	0.00	0.00	0.00	2958.49	192.54	1727.28	3100.85	77.19	1725.32	1849.95	27.44	1718.96	2441.81	94.12	1746.24	2038.29	1511.65	65.41	0.00	0.00	0.00	1439.99
7.97000	3082.27	189.97	111.32	3038.16	170.11	118.66	2403.73	148.32	124.35	2354.92	213.31	184.45	3050.36	-29.00	78.97	3038.13	-22.50	98.68	2542.82	11.89	278.16	1756.97	-37.70	204.32	3065.39	145.14	1293.69	0.00	0.00	0.00	2958.49	192.54	1727.28	3100.85	77.19	1725.32	1849.95	27.44	1718.96	2441.81	94.12	1746.24	2040.50	1511.26	71.24	0.00	0.00	0.00	1440.02
7.98000	3082.27	189.97	111.32	3038.16	170.11	118.66	2403.73	148.32	124.35	2354.92	213.31	184.45	3050.36	-29.00	78.97	3038.13	-22.50	98.68	2542.82	11.89	278.16	1756.97	-37.70	204.32	3065.39	145.14	1293.69	0.00	0.00	0.00	2958.49	192.54	1727.28	3100.85	77.19	1725.32	1849.95	27.44	1718.96	2441.81	94.12	1746.24	2039.41	1509.96	71.70	0.00	0.00	0.00	1440.17
7.99000	3082.27	189.97	111.32	3038.16	170.11	118.66	2403.73	148.32	124.35	2354.92	213.31	184.45	3050.36	-29.00	78.97	3038.13	-22.50	98.68	2542.82	11.89	278.16	1756.97	-37.70	204.32	3065.39	145.14	1293.69	0.00	0.00	0.00	2958.49	192.54	1727.28	3100.85	77.19	1725.32	1849.95	27.44	1718.96	2441.81	94.12	1746.24	2039.59	1509.44	71.99	0.00	0.00	0.00	1440.24
8.00000	3082.27	189.97	111.32	3038.16	170.11	118.66	2403.73	148.32	124.35	2354.92	213.31	184.45	3050.36	-29.00	78.97	3038.13	-22.50	98.68	2542.82	11.89	278.16	1756.97	-37.70	204.32	3065.39	145.14	1293.69	0.00	0.00	0.00	2958.49	192.54	1727.28	3100.85	77.19	1725.32	1849.95	27.44	1718.96	2441.81	94.12	1746.24	2039.16	1510.14	71.54	0.00	0.00	0.00	1439.49
8.01000	3082.27	189.97	111.32	3038.16	170.11	118.66	2403.73	148.32	124.35	2354.92	213.31	184.45	3050.36	-29.00	78.97	3038.13	-22.50	98.68	2542.82	11.89	278.16	1756.97	-37.70	204.32	3065.39	145.14	1293.69	0.00	0.00	0.00	2958.49	192.54	1727.28	3100.85	77.19	1725.32	1849.95	27.44	1718.96	2441.81	94.12	1746.24	2038.63	1510.80	71.18	0.00	0.00	0.00	1438.69
8.02000	3082.27	189.97	111.32	3038.16	170.11	118.66	2403.73	148.32	124.35	2354.92	213.31	184.45	3050.36	-29.00	78.97	3038.13	-22.50	98.68	2542.82	11.89	278.16	1756.97	-37.70	204.32	3065.39	145.14	1293.69	0.00	0.00	0.00	2958.49	192.54	1727.28	3100.85	77.19	1725.32	1849.95	27.44	1718.96	2441.81	94.12	1746.24	2039.04	1510.35	71.44	0.00	0.00	0.00	1438.36
8.03000	3082.27	189.97	111.32	3038.16	170.11	118.66	2403.73	148.32	124.35	2354.92	213.31	184.45	3050.36	-29.00	78.97	3038.13	-22.50	98.68	2542.82	11.89	278.16	1756.97	-37.70	204.32	3065.39	145.14	1293.69	0.00	0.00	0.00	2958.49	192.54	1727.28	3100.85	77.19	1725.32	1849.95	27.44	1718.96	2441.81	94.12	1746.24	2038.44	1509.67	71.61	0.00	0.00	0.00	1438.20
8.04000	3082.27	189.97	111.32	3038.16	170.11	118.66	2403.73	148.32	124.35	2354.92	213.31	184.45	3050.36	-29.00	78.97	3038.13	-22.50	98.68	2542.82	11.89	278.16	1756.97	-37.70	204.32	3065.39	145.14	1293.69	0.00	0.00	0.00	2958.49	192.54	1727.28	3100.85	77.19	1725.32	1849.95	27.44	1718.96	2441.81	94.12	1746.24	2038.56	1509.87	71.35	0.00	0.00	0.00	1438.61
8.05000	3082.27	189.97	111.32	3038.16	170.11	118.66	2403.73	148.32	124.35	2354.92	213.31	184.45	3050.36	-29.00	78.97	3038.13	-22.50	98.68	2542.82	11.89	278.16	1756.97	-37.70	204.32	3065.39	145.14	1293.69	0.00	0.00	0.00	2958.49	192.54	1727.28	3100.85	77.19	1725.32	1849.95	27.44	1718.96	2441.81	94.12	1746.24	2033.70	1512.47	52.63	0.00	0.00	0.00	1437.85
8.06000	3082.27	189.97	111.32	3038.16	170.11	118.66	2403.73	148.32	124.35	2354.92	213.31	184.45	3050.36	-29.00	78.97	3038.13	-22.50	98.68	2542.82	11.89	278.16	1756.97	-37.70	204.32	3065.39	145.14	1293.69	0.00	0.00	0.00	2958.49	192.54	1727.28	3100.85	77.19	1725.32	1849.95	27.44	1718.96	2441.81	94.12	1746.24	2036.15	1511.13	65.13	0.00	0.00	0.00	1438.02
8.07000	3082.27	189.97	111.32	3038.16	170.11	118.66	2403.73	148.32	124.35	2354.92	213.31	184.45	3050.36	-29.00	78.97	3038.13	-22.50	98.68	2542.82	11.89	278.16	1756.97	-37.70	204.32	3065.39	145.14	1293.69	0.00	0.00	0.00	2958.49	192.54	1727.28	3100.85	77.19	1725.32	1849.95	27.44	1718.96	2441.81	94.12	1746.24	2037.56	1510.94	70.82	0.00	0.00	0.00	1438.15
8.08000	3082.27	189.97	111.32	3038.16	170.11	118.66	2403.73	148.32	124.35	2354.92	213.31	184.45	3050.36	-29.00	78.97	3038.13	-22.50	98.68	2542.82	11.89	278.16	1756.97	-37.70	204.32	3065.39	145.14	1293.69	0.00	0.00	0.00	2958.49	192.54	1727.28	3100.85	77.19	1725.32	1849.95	27.44	1718.96	2441.81	94.12	1746.24	2037.84	1510.64	70.94	0.00	0.00	0.00	1438.00
8.09000	3082.27	189.97	111.32	3038.16	170.11	118.66	2403.73	148.32	124.35	2354.92	213.31	184.45	3050.36	-29.00	78.97	3038.13	-22.50	98.68	2542.82	11.89	278.16	1756.97	-37.70	204.32	3065.39	145.14	1293.69	0.00	0.00	0.00	2958.49	192.54	1727.28	3100.85	77.19	1725.32	1849.95	27.44	1718.96	2441.81	94.12	1746.24	2033.34	1512.57	52.70	0.00	0.00	0.00	1437.99
8.10000	3082.27	189.97	111.32	3038.16	170.11	118.66	2403.73	148.32	124.35	2354.92	213.31	184.45	3050.36	-29.00	78.97	3038.13	-22.50	98.68	2542.82	11.89	278.16	1756.97	-37.70	204.32	3065.39	145.14	1293.69	0.00	0.00	0.00	2958.49	192.54	1727.28	3100.85	77.19	1725.32	1849.95	27.44	1718.96	2441.81	94.12	1746.24	2031.68	1512.87	47.01	0.00	0.00	0.00	1438.06
8.11000	3082.27	189.97	111.32	3038.16	170.11	118.66	2403.73	148.32	124.35	2354.92	213.31	184.45	3050.36	-29.00	78.97	3038.13	-22.50	98.68	2542.82	11.89	278.16	1756.97	-37.70	204.32	3065.39	145.14	1293.69	0.00	0.00	0.00	2958.49	192.54	1727.28	3100.85	77.19	1725.32	1849.95	27.44	1718.96	2441.81	94.12	1746.24	2033.93	1516.36	45.89	0.00	0.00	0.00	1438.74
8.12000	3082.27	189.97	111.32	3038.16	170.11	118.66	2403.73	148.32	124.35	2354.92	213.31	184.45	3050.36	-29.00	78.97	3038.13	-22.50	98.68	2542.82	11.89	278.16	1756.97	-37.70	204.32	3065.39	145.14	1293.69	0.00	0.00	0.00	2958.49	192.54	1727.28	3100.85	77.19	1725.32	1849.95	27.44	1718.96	2441.81	94.12	1746.24	2036.97	1512.81	64.52	0.00	0.00	0.00	1439.41
8.13000	3082.27	189.97	111.32	3038.16	170.11	118.66	2403.73	148.32	124.35	2354.92	213.31	184.45	3050.36	-29.00	78.97	3038.13	-22.50	98.68	2542.82	11.89	278.16	1756.97	-37.70	204.32	3065.39	145.14	1293.69	0.00	0.00	0.00	2958.49	192.54	1727.28	3100.85	77.19	1725.32	1849.95	27.44	1718.96	2441.81	94.12	1746.24	2033.76	1512.81	52.69	0.00	0.00	0.00	1438.59
8.14000	3082.27	189.97	111.32	3038.16	170.11	118.66	2403.73	148.32	124.35	2354.92	213.31	184.45	3050.36	-29.00	78.97	3038.13	-22.50	98.68	2542.82	11.89	278.16	1756.97	-37.70	204.32	3065.39	145.14	1293.69	0.00	0.00	0.00	2958.49	192.54	1727.28	3100.85	77.19	1725.32	1849.95	27.44	1718.96	2441.81	94.12	1746.24	2030.93	1511.07	47.56	0.00	0.00	0.00	1438.77
8.15000	3082.27	189.97	111.32	3038.16	170.11	118.66	2403.73	148.32	124.35	2354.92	213.31	184.45	3050.36	-29.00	78.97	3038.13	-22.50	98.68	2542.82	11.89	278.16	1756.97	-37.70	204.32	3065.39	145.14	1293.69	0.00	0.00	0.00	2958.49	192.54	1727.28	3100.85	77.19	1725.32	1849.95	27.44	1718.96	2441.81	94.12	1746.24	2032.29	1513.25	46.81	0.00	0.00	0.00	1438.82
8.16000	3082.27	189.97	111.32	3038.16	170.11	118.66	2403.73	148.32	124.35	2354.92	213.31	184.45	3050.36	-29.00	78.97	3038.13	-22.50	98.68	2542.82	11.89	278.16	1756.97	-37.70	204.32	3065.39	145.14	1293.69	0.00	0.00	0.00	2958.49	192.54	1727.28	3100.85	77.19	1725.32	1849.95	27.44	1718.96	2441.81	94.12	1746.24	2036.96	1511.92	64.94	0.00	0.00	0.00	1439.03
8.17000	3082.27	189.97	111.32	3038.16	170.11	118.66	2403.73	148.32	124.35	2354.92	213.31	184.45	3050.36	-29.00	78.97	3038.13	-22.50	98.68	2542.82	11.89	278.16	1756.97	-37.70	204.32	3065.39	145.14	1293.69	0.00	0.00	0.00	2958.49	192.54	1727.28	3100.85	77.19	1725.32	1849.95	27.44	1718.96	2441.81	94.12	1746.24	2033.48	1512.38	52.71	0.00	0.00	0.00	1438.56
8.18000	3082.27	189.97	111.32	3038.16	170.11	118.66	2403.73	148.32	124.35	2354.92	213.31	184.45	3050.36	-29.00	78.97	3038.13	-22.50	98.68	2542.82	11.89	278.16	1756.97	-37.70	204.32	3065.39	145.14	1293.69	0.00	0.00	0.00	2958.49	192.54	1727.28	3100.85	77.19	1725.32	1849.95	27.44	1718.96	2441.81	94.12	1746.24	2031.86	1513.03	46.92	0.00	0.00	0.00	1438.84
8.19000	3082.27	189.97	111.32	3038.16	170.11	118.66	2403.73	148.32	124.35	2354.92	213.31	184.45	3050.36	-29.00	78.97	3038.13	-22.50	98.68	2542.82	11.89	278.16	1756.97	-37.70	204.32	3065.39	145.14	1293.69	0.00	0.00	0.00	2958.49	192.54	1727.28	3100.85	77.19	1725.32	1849.95	27.44	1718.96	2441.81	94.12	1746.24	2036.86	1511.67	65.14	0.00	0.00	0.00	1439.06
8.20000	3082.27	189.97	111.32	3038.16	170.11	118.66	2403.73	148.32	124.35	2354.92	213.31	184.45	3050.36	-29.00	78.97	3038.13	-22.50	98.68	2542.82	11.89	278.16	1756.97	-37.70	204.32	3065.39	145.14	1293.69	0.00	0.00	0.00	2958.49	192.54	1727.28	3100.85	77.19	1725.32	1849.95	27.44	1718.96	2441.81	94.12	1746.24	2037.87	1511.40	70.70	0.00	0.00	0.00	1438.48
8.21000	3082.27	189.97	111.32	3038.16	170.11	118.66	2403.73	148.32	124.35	2354.92	213.31	184.45	3050.36	-29.00	78.97	3038.13	-22.50	98.68	2542.82	11.89	278.16	1756.97	-37.70	204.32	3065.39	145.14	1293.69	0.00	0.00	0.00	2958.49	192.54	1727.28	3100.85	77.19	1725.32	1849.95	27.44	1718.96	2441.81	94.12	1746.24	2037.69	1511.20	70.85	0.00	0.00	0.00	1438.31
8.22000	3082.27	189.97	111.32	3038.16	170.11	118.66	2403.73	148.32	124.35	2354.92	213.31	184.45	3050.36	-29.00	78.97	3038.13	-22.50	98.68	2542.82	11.89	278.16	1756.97	-37.70	204.32	3065.39	145.14	1293.69	0.00	0.00	0.00	2958.49	192.54	1727.28	3100.85	77.19	1725.32	1849.95	27.44	1718.96	2441.81	94.12	1746.24	2037.95	1510.36	71.19	0.00	0.00	0.00	1437.85
8.23000	3082.27	189.97	111.32	3038.16	170.11	118.66	2403.73	148.32	124.35	2354.92	213.31	184.45	3050.36	-29.00	78.97	3038.13	-22.50	98.68	2542.82	11.89	278.16	1756.97	-37.70	204.32	3065.39	145.14	1293.69	0.00	0.00	0.00	2958.49	192.54	1727.28	3100.85	77.19	1725.32	1849.95	27.44	1718.96	2441.81	94.12	1746.24	2037.84	1509.66	71.54	0.00	0.00	0.00	1438.78
8.24000	3082.27	189.97	111.32	3038.16	170.11	118.66	2403.73	148.32	124.35	2354.92	213.31	184.45	3050.36	-29.00	78.97	3038.13	-22.50	98.68	2542.82	11.89	278.16	1756.97	-37.70	204.32	3065.39	145.14	1293.69	0.00	0.00	0.00	2958.49	192.54	1727.28	3100.85	77.19	1725.32	1849.95	27.44	1718.96	2441.81	94.12	1746.24	2037.86	1510.16	71.41	0.00	0.00	0.00	1438.95
8.25000	3082.27	189.97	111.32	3038.16	170.11	118.66	2403.73	148.32	124.35	2354.92	213.31	184.45	3050.36	-29.00	78.97	3038.13	-22.50	98.68	2542.82	11.89	278.16	1756.97	-37.70	204.32	3065.39	145.14	1293.69	0.00	0.00	0.00	2958.49	192.54	1727.28	3100.85	77.19	1725.32	1849.95	27.44	1718.96	2441.81	94.12	1746.24	2038.27	1510.74	71.23	0.00	0.00	0.00	1438.64
8.26000	3082.27	189.97	111.32	3038.16	170.11	118.66	2403.73	148.32	124.35	2354.92	213.31	184.45	3050.36	-29.00	78.97	3038.13	-22.50	98.68	2542.82	11.89	278.16	1756.97	-37.70	204.32	3065.39	145.14	1293.69	0.00	0.00	0.00	2958.49	192.54	1727.28	3100.85	77.19	1725.32	1849.95	27.44	1718.96	2441.81	94.12	1746.24	2038.95	1510.50	71.41	0.00	0.00	0.00	1437.97
8.27000	3082.27	189.97	111.32	3038.16	170.11	118.66	2403.73	148.32	124.35	2354.92	213.31	184.45	3050.36	-29.00	78.97	3038.13	-22.50	98.68	2542.82	11.89	278.16	1756.97	-37.70	204.32	3065.39	145.14	1293.69	0.00	0.00	0.00	2958.49	192.54	1727.28	3100.85	77.19	1725.32	1849.95	27.44	1718.96	2441.81	94.12	1746.24	2039.58	1510.65	71.52	0.00	0.00	0.00	1438.36
8.28000	3082.27	189.97	111.32	3038.16	170.11	118.66	2403.73	148.32	124.35	2354.92	213.31	184.45	3050.36	-29.00	78.97	3038.13	-22.50	98.68	2542.82	11.89	278.16	1756.97	-37.70	204.32	3065.39	145.14	1293.69	0.00	0.00	0.00	2958.49	192.54	1727.28	3100.85	77.19	1725.32	1849.95	27.44	1718.96	2441.81	94.12	1746.24	2038.97	1511.11	71.09	0.00	0.00	0.00	1440.00
8.29000	3082.27	189.97	111.32	3038.16	170.11	118.66	2403.73	148.32	124.35	2354.92	213.31	184.45	3050.36	-29.00	78.97	3038.13	-22.50	98.68	2542.82	11.89	278.16	1756.97	-37.70	204.32	3065.39	145.14	1293.69	0.00	0.00	0.00	2958.49	192.54	1727.28	3100.85	77.19	1725.32	1849.95	27.44	1718.96	2441.81	94.12	1746.24	2033.70	1513.13	52.37	0.00	0.00	0.00	1438.70
8.30000	3082.27	189.97	111.32	3038.16	170.11	118.66	2403.73	148.32	124.35	2354.92	213.31	184.45	3050.36	-29.00	78.97	3038.13	-22.50	98.68	2542.82	11.89	278.16	1756.97	-37.70	204.32	3065.39	145.14	1293.69	0.00	0.00	0.00	2958.49	192.54	1727.28	3100.85	77.19	1725.32	1849.95	27.44	1718.96	2441.81	94.12	1746.24	2036.63	1511.25	65.26	0.00	0.00	0.00	1438.32
8.31000	3082.27	189.97	111.32	3038.16	170.11	118.66	2403.73	148.32	124.35	2354.92	213.31	184.45	3050.36	-29.00	78.97	3038.13	-22.50	98.68	2542.82	11.89	278.16	1756.97	-37.70	204.32	3065.39	145.14	1293.69	0.00	0.00	0.00	2958.49	192.54	1727.28	3100.85	77.19	1725.32	1849.95	27.44	1718.96	2441.81	94.12	1746.24	2038.32	1510.03	71.48	0.00	0.00	0.00	1439.58
8.32000	3082.27	189.97	111.32	3038.16	170.11	118.66	2403.73	148.32	124.35	2354.92	213.31	184.45	3050.36	-29.00	78.97	3038.13	-22.50	98.68	2542.82	11.89	278.16	1756.97	-37.70	204.32	3065.39	145.14	1293.69	0.00	0.00	0.00	2958.49	192.54	1727.28	3100.85	77.19	1725.32	1849.95	27.44	1718.96	2441.81	94.12	1746.24	2033.75	1512.67	52.60	0.00	0.00	0.00	1440.35
8.33000	3082.27	189.97	111.32	3038.16	170.11	118.66	2403.73	148.32	124.35	2354.92	213.31	184.45	3050.36	-29.00	78.97	3038.13	-22.50	98.68	2542.82	11.89	278.16	1756.97	-37.70	204.32	3065.39	145.14	1293.69	0.00	0.00	0.00	2958.49	192.54	1727.28	3100.85	77.19	1725.32	1849.95	27.44	1718.96	2441.81	94.12	1746.24	2036.58	1511.06	65.27	0.00	0.00	0.00	1440.72
8.34000	3082.27	189.97	111.32	3038.16	170.11	118.66	2403.73	148.32	124.35	2354.92	213.31	184.45	3050.36	-29.00	78.97	3038.13	-22.50	98.68	2542.82	11.89	278.16	1756.97	-37.70	204.32	3065.39	145.14	1293.69	0.00	0.00	0.00	2958.49	192.54	1727.28	3100.85	77.19	1725.32	1849.95	27.44	1718.96	2441.81	94.12	1746.24	2038.20	1510.46	71.13	0.00	0.00	0.00	1439.67
8.35000	3082.27	189.97	111.32	3038.16	170.11	118.66	2403.73	148.32	124.35	2354.92	213.31	184.45	3050.36	-29.00	78.97	3038.13	-22.50	98.68	2542.82	11.89	278.16	1756.97	-37.70	204.32	3065.39	145.14	1293.69	0.00	0.00	0.00	2958.49	192.54	1727.28	3100.85	77.19	1725.32	1849.95	27.44	1718.96	2441.81	94.12	1746.24	2038.84	1510.69	71.05	0.00	0.00	0.00	1438.87
8.36000	3082.27	189.97	111.32	3038.16	170.11	118.66	2403.73	148.32	124.35	2354.92	213.31	184.45	3050.36	-29.00	78.97	3038.13	-22.50	98.68	2542.82	11.89	278.16	1756.97	-37.70	204.32	3065.39	145.14	1293.69	0.00	0.00	0.00	2958.49	192.54	1727.28	3100.85	77.19	1725.32	1849.95	27.44	1718.96	2441.81	94.12	1746.24	2037.95	1510.57	70.84	0.00	0.00	0.00	1439.89
8.37000	3082.27	189.97	111.32	3038.16	170.11	118.66	2403.73	148.32	124.35	2354.92	213.31	184.45	3050.36	-29.00	78.97	3038.13	-22.50	98.68	2542.82	11.89	278.16	1756.97	-37.70	204.32	3065.39	145.14	1293.69	0.00	0.00	0.00	2958.49	192.54	1727.28	3100.85	77.19	1725.32	1849.95	27.44	1718.96	2441.81	94.12	1746.24	2033.85	1512.99	52.27	0.00	0.00	0.00	1441.25
8.38000	3082.27	189.97	111.32	3038.16	170.11	118.66	2403.73	148.32	124.35	2354.92	213.31	184.45	3050.36	-29.00	78.97	3038.13	-22.50	98.68	2542.82	11.89	278.16	1756.97	-37.70	204.32	3065.39	145.14	1293.69	0.00	0.00	0.00	2958.49	192.54	1727.28	3100.85	77.19	1725.32	1849.95	27.44	1718.96	2441.81	94.12	1746.24	2036.11	1510.76	65.27	0.00	0.00	0.00	1440.66
8.39000	3082.27	189.97	111.32	3038.16	170.11	118.66	2403.73	148.32	124.35	2354.92	213.31	184.45	3050.36	-29.00	78.97	3038.13	-22.50	98.68	2542.82	11.89	278.16	1756.97	-37.70	204.32	3065.39	145.14	1293.69	0.00	0.00	0.00	2958.49	192.54	1727.28	3100.85	77.19	1725.32	1849.95	27.44	1718.96	2441.81	94.12	1746.24	2038.23	1511.29	70.68	0.00	0.00	0.00	1440.63
8.40000	3082.27	189.97	111.32	3038.16	170.11	118.66	2403.73	148.32	124.35	2354.92	213.31	184.45	3050.36	-29.00	78.97	3038.13	-22.50	98.68	2542.82	11.89	278.16	1756.97	-37.70	204.32	3065.39	145.14	1293.69	0.00	0.00	0.00	2958.49	192.54	1727.28	3100.85	77.19	1725.32	1849.95	27.44	1718.96	2441.81	94.12	1746.24	2037.79	1510.58	70.90	0.00	0.00	0.00	1440.99
8.41000	3082.27	189.97	111.32	3038.16	170.11	118.66	2403.73	148.32	124.35	2354.92	213.31	184.45	3050.36	-29.00	78.97	3038.13	-22.50	98.68	2542.82	11.89	278.16	1756.97	-37.70	204.32	3065.39	145.14	1293.69	0.00	0.00	0.00	2958.49	192.54	1727.28	3100.85	77.19	1725.32	1849.95	27.44	1718.96	2441.81	94.12	1746.24	2037.65	1511.20	70.68	0.00	0.00	0.00	1441.19
8.42000	3082.27	189.97	111.32	3038.16	170.11	118.66	2403.73	148.32	124.35	2354.92	213.31	184.45	3050.36	-29.00	78.97	3038.13	-22.50	98.68	2542.82	11.89	278.16	1756.97	-37.70	204.32	3065.39	145.14	1293.69	0.00	0.00	0.00	2958.49	192.54	1727.28	3100.85	77.19	1725.32	1849.95	27.44	1718.96	2441.81	94.12	1746.24	2036.28	1516.74	51.41	0.00	0.00	0.00	1441.64
8.43000	3082.27	189.97	111.32	3038.16	170.11	118.66	2403.73	148.32	124.35	2354.92	213.31	184.45	3050.36	-29.00	78.97	3038.13	-22.50	98.68	2542.82	11.89	278.16	1756.97	-37.70	204.32	3065.39	145.14	1293.69	0.00	0.00	0.00	2958.49	192.54	1727.28	3100.85	77.19	1725.32	1849.95	27.44	1718.96	2441.81	94.12	1746.24	2037.44	1512.23	64.85	0.00	0.00	0.00	1440.07
8.44000	3082.27	189.97	111.32	3038.16	170.11	118.66	2403.73	148.32	124.35	2354.92	213.31	184.45	3050.36	-29.00	78.97	3038.13	-22.50	98.68	2542.82	11.89	278.16	1756.97	-37.70	204.32	3065.39	145.14	1293.69	0.00	0.00	0.00	2958.49	192.54	1727.28	3100.85	77.19	1725.32	1849.95	27.44	1718.96	2441.81	94.12	1746.24	2037.74	1510.60	70.96	0.00	0.00	0.00	1439.53
8.45000	3082.27	189.97	111.32	3038.16	170.11	118.66	2403.73	148.32	124.35	2354.92	213.31	184.45	3050.36	-29.00	78.97	3038.13	-22.50	98.68	2542.82	11.89	278.16	1756.97	-37.70	204.32	3065.39	145.14	1293.69	0.00	0.00	0.00	2958.49	192.54	1727.28	3100.85	77.19	1725.32	1849.95	27.44	1718.96	2441.81	94.12	1746.24	2032.81	1511.52	53.13	0.00	0.00	0.00	1440.45
8.46000	3082.27	189.97	111.32	3038.16	170.11	118.66	2403.73	148.32	124.35	2354.92	213.31	184.45	3050.36	-29.00	78.97	3038.13	-22.50	98.68	2542.82	11.89	278.16	1756.97	-37.70	204.32	3065.39	145.14	1293.69	0.00	0.00	0.00	2958.49	192.54	1727.28	3100.85	77.19	1725.32	1849.95	27.44	1718.96	2441.81	94.12	1746.24	2036.42	1510.97	65.24	0.00	0.00	0.00	1440.48
8.47000	3082.27	189.97	111.32	3038.16	170.11	118.66	2403.73	148.32	124.35	2354.92	213.31	184.45	3050.36	-29.00	78.97	3038.13	-22.50	98.68	2542.82	11.89	278.16	1756.97	-37.70	204.32	3065.39	145.14	1293.69	0.00	0.00	0.00	2958.49	192.54	1727.28	3100.85	77.19	1725.32	1849.95	27.44	1718.96	2441.81	94.12	1746.24	2037.81	1509.74	71.36	0.00	0.00	0.00	1439.93
8.48000	3082.27	189.97	111.32	3038.16	170.11	118.66	2403.73	148.32	124.35	2354.92	213.31	184.45	3050.36	-29.00	78.97	3038.13	-22.50	98.68	2542.82	11.89	278.16	1756.97	-37.70	204.32	3065.39	145.14	1293.69	0.00	0.00	0.00	2958.49	192.54	1727.28	3100.85	77.19	1725.32	1849.95	27.44	1718.96	2441.81	94.12	1746.24	2038.06	1509.81	71.33	0.00	0.00	0.00	1439.67
8.49000	3082.27	189.97	111.32	3038.16	170.11	118.66	2403.73	148.32	124.35	2354.92	213.31	184.45	3050.36	-29.00	78.97	3038.13	-22.50	98.68	2542.82	11.89	278.16	1756.97	-37.70	204.32	3065.39	145.14	1293.69	0.00	0.00	0.00	2958.49	192.54	1727.28	3100.85	77.19	1725.32	1849.95	27.44	1718.96	2441.81	94.12	1746.24	2038.71	1510.04	71.53	0.00	0.00	0.00	1439.90
8.50000	3082.27	189.97	111.32	3038.16	170.11	118.66	2403.73	148.32	124.35	2354.92	213.31	184.45	3050.36	-29.00	78.97	3038.13	-22.50	98.68	2542.82	11.89	278.16	1756.97	-37.70	204.32	3065.39	145.14	1293.69	0.00	0.00	0.00	2958.49	192.54	1727.28	3100.85	77.19	1725.32	1849.95	27.44	1718.96	2441.81	94.12	1746.24	2038.98	1510.56	71.49	0.00	0.00	0.00	1439.22
8.51000	3082.27	189.97	111.32	3038.16	170.11	118.66	2403.73	148.32	124.35	2354.92	213.31	184.45	3050.36	-29.00	78.97	3038.13	-22.50	98.68	2542.82	11.89	278.16	1756.97	-37.70	204.32	3065.39	145.14	1293.69	0.00	0.00	0.00	2958.49	192.54	1727.28	3100.85	77.19	1725.32	1849.95	27.44	1718.96	2441.81	94.12	1746.24	2038.29	1509.97	71.35	0.00	0.00	0.00	1439.12
8.52000	3082.27	189.97	111.32	3038.16	170.11	118.66	2403.73	148.32	124.35	2354.92	213.31	184.45	3050.36	-29.00	78.97	3038.13	-22.50	98.68	2542.82	11.89	278.16	1756.97	-37.70	204.32	3065.39	145.14	1293.69	0.00	0.00	0.00	2958.49	192.54	1727.28	3100.85	77.19	1725.32	1849.95	27.44	1718.96	2441.81	94.12	1746.24	2037.78	1511.06	70.63	0.00	0.00	0.00	1439.43
8.53000	3082.27	189.97	111.32	3038.16	170.11	118.66	2403.73	148.32	124.35	2354.92	213.31	184.45	3050.36	-29.00	78.97	3038.13	-22.50	98.68	2542.82	11.89	278.16	1756.97	-37.70	204.32	3065.39	145.14	1293.69	0.00	0.00	0.00	2958.49	192.54	1727.28	3100.85	77.19	1725.32	1849.95	27.44	1718.96	2441.81	94.12	1746.24	2038.34	1511.09	70.67	0.00	0.00	0.00	1439.64
8.54000	3082.27	189.97	111.32	3038.16	170.11	118.66	2403.73	148.32	124.35	2354.92	213.31	184.45	3050.36	-29.00	78.97	3038.13	-22.50	98.68	2542.82	11.89	278.16	1756.97	-37.70	204.32	3065.39	145.14	1293.69	0.00	0.00	0.00	2958.49	192.54	1727.28	3100.85	77.19	1725.32	1849.95	27.44	1718.96	2441.81	94.12	1746.24	2033.33	1512.10	52.87	0.00	0.00	0.00	1438.59
8.55000	3082.27	189.97	111.32	3038.16	170.11	118.66	2403.73	148.32	124.35	2354.92	213.31	184.45	3050.36	-29.00	78.97	3038.13	-22.50	98.68	2542.82	11.89	278.16	1756.97	-37.70	204.32	3065.39	145.14	1293.69	0.00	0.00	0.00	2958.49	192.54	1727.28	3100.85	77.19	1725.32	1849.95	27.44	1718.96	2441.81	94.12	1746.24	2036.39	1510.41	65.43	0.00	0.00	0.00	1438.61
8.56000	3082.27	189.97	111.32	3038.16	170.11	118.66	2403.73	148.32	124.35	2354.92	213.31	184.45	3050.36	-29.00	78.97	3038.13	-22.50	98.68	2542.82	11.89	278.16	1756.97	-37.70	204.32	3065.39	145.14	1293.69	0.00	0.00	0.00	2958.49	192.54	1727.28	3100.85	77.19	1725.32	1849.95	27.44	1718.96	2441.81	94.12	1746.24	2034.31	1512.92	52.48	0.00	0.00	0.00	1440.38
8.57000	3082.27	189.97	111.32	3038.16	170.11	118.66	2403.73	148.32	124.35	2354.92	213.31	184.45	3050.36	-29.00	78.97	3038.13	-22.50	98.68	2542.82	11.89	278.16	1756.97	-37.70	204.32	3065.39	145.14	1293.69	0.00	0.00	0.00	2958.49	192.54	1727.28	3100.85	77.19	1725.32	1849.95	27.44	1718.96	2441.81	94.12	1746.24	2036.88	1512.14	64.78	0.00	0.00	0.00	1436.30
8.58000	3082.27	189.97	111.32	3038.16	170.11	118.66	2403.73	148.32	124.35	2354.92	213.31	184.45	3050.36	-29.00	78.97	3038.13	-22.50	98.68	2542.82	11.89	278.16	1756.97	-37.70	204.32	3065.39	145.14	1293.69	0.00	0.00	0.00	2958.49	192.54	1727.28	3100.85	77.19	1725.32	1849.95	27.44	1718.96	2441.81	94.12	1746.24	2037.85	1512.47	70.04	0.00	0.00	0.00	1434.67
8.59000	3082.27	189.97	111.32	3038.16	170.11	118.66	2403.73	148.32	124.35	2354.92	213.31	184.45	3050.36	-29.00	78.97	3038.13	-22.50	98.68	2542.82	11.89	278.16	1756.97	-37.70	204.32	3065.39	145.14	1293.69	0.00	0.00	0.00	2958.49	192.54	1727.28	3100.85	77.19	1725.32	1849.95	27.44	1718.96	2441.81	94.12	1746.24	2038.13	1512.20	70.17	0.00	0.00	0.00	1433.96
8.60000	3082.27	189.97	111.32	3038.16	170.11	118.66	2403.73	148.32	124.35	2354.92	213.31	184.45	3050.36	-29.00	78.97	3038.13	-22.50	98.68	2542.82	11.89	278.16	1756.97	-37.70	204.32	3065.39	145.14	1293.69	0.00	0.00	0.00	2958.49	192.54	1727.28	3100.85	77.19	1725.32	1849.95	27.44	1718.96	2441.81	94.12	1746.24	2033.46	1512.40	52.54	0.00	0.00	0.00	1434.09
8.61000	3082.27	189.97	111.32	3038.16	170.11	118.66	2403.73	148.32	124.35	2354.92	213.31	184.45	3050.36	-29.00	78.97	3038.13	-22.50	98.68	2542.82	11.89	278.16	1756.97	-37.70	204.32	3065.39	145.14	1293.69	0.00	0.00	0.00	2958.49	192.54	1727.28	3100.85	77.19	1725.32	1849.95	27.44	1718.96	2441.81	94.12	1746.24	2032.98	1514.41	46.46	0.00	0.00	0.00	1435.22
8.62000	3082.27	189.97	111.32	3038.16	170.11	118.66	2403.73	148.32	124.35	2354.92	213.31	184.45	3050.36	-29.00	78.97	3038.13	-22.50	98.68	2542.82	11.89	278.16	1756.97	-37.70	204.32	3065.39	145.14	1293.69	0.00	0.00	0.00	2958.49	192.54	1727.28	3100.85	77.19	1725.32	1849.95	27.44	1718.96	2441.81	94.12	1746.24	2032.47	1513.60	46.90	0.00	0.00	0.00	1435.00
8.63000	3082.27	189.97	111.32	3038.16	170.11	118.66	2403.73	148.32	124.35	2354.92	213.31	184.45	3050.36	-29.00	78.97	3038.13	-22.50	98.68	2542.82	11.89	278.16	1756.97	-37.70	204.32	3065.39	145.14	1293.69	0.00	0.00	0.00	2958.49	192.54	1727.28	3100.85	77.19	1725.32	1849.95	27.44	1718.96	2441.81	94.12	1746.24	2031.61	1512.78	47.00	0.00	0.00	0.00	1433.53
8.64000	3082.27	189.97	111.32	3038.16	170.11	118.66	2403.73	148.32	124.35	2354.92	213.31	184.45	3050.36	-29.00	78.97	3038.13	-22.50	98.68	2542.82	11.89	278.16	1756.97	-37.70	204.32	3065.39	145.14	1293.69	0.00	0.00	0.00	2958.49	192.54	1727.28	3100.85	77.19	1725.32	1849.95	27.44	1718.96	2441.81	94.12	1746.24	2037.22	1511.73	64.97	0.00	0.00	0.00	1433.89
8.65000	3082.27	189.97	111.32	3038.16	170.11	118.66	2403.73	148.32	124.35	2354.92	213.31	184.45	3050.36	-29.00	78.97	3038.13	-22.50	98.68	2542.82	11.89	278.16	1756.97	-37.70	204.32	3065.39	145.14	1293.69	0.00	0.00	0.00	2958.49	192.54	1727.28	3100.85	77.19	1725.32	1849.95	27.44	1718.96	2441.81	94.12	1746.24	2038.04	1510.64	70.91	0.00	0.00	0.00	1434.29
8.66000	3082.27	189.97	111.32	3038.16	170.11	118.66	2403.73	148.32	124.35	2354.92	213.31	184.45	3050.36	-29.00	78.97	3038.13	-22.50	98.68	2542.82	11.89	278.16	1756.97	-37.70	204.32	3065.39	145.14	1293.69	0.00	0.00	0.00	2958.49	192.54	1727.28	3100.85	77.19	1725.32	1849.95	27.44	1718.96	2441.81	94.12	1746.24	2038.75	1511.28	70.93	0.00	0.00	0.00	1433.86
8.67000	3082.27	189.97	111.32	3038.16	170.11	118.66	2403.73	148.32	124.35	2354.92	213.31	184.45	3050.36	-29.00	78.97	3038.13	-22.50	98.68	2542.82	11.89	278.16	1756.97	-37.70	204.32	3065.39	145.14	1293.69	0.00	0.00	0.00	2958.49	192.54	1727.28	3100.85	77.19	1725.32	1849.95	27.44	1718.96	2441.81	94.12	1746.24	2039.36	1510.66	71.31	0.00	0.00	0.00	1435.47
8.68000	3082.27	189.97	111.32	3038.16	170.11	118.66	2403.73	148.32	124.35	2354.92	213.31	184.45	3050.36	-29.00	78.97	3038.13	-22.50	98.68	2542.82	11.89	278.16	1756.97	-37.70	204.32	3065.39	145.14	1293.69	0.00	0.00	0.00	2958.49	192.54	1727.28	3100.85	77.19	1725.32	1849.95	27.44	1718.96	2441.81	94.12	1746.24	2038.90	1509.71	71.62	0.00	0.00	0.00	1435.19
8.69000	3082.27	189.97	111.32	3038.16	170.11	118.66	2403.73	148.32	124.35	2354.92	213.31	184.45	3050.36	-29.00	78.97	3038.13	-22.50	98.68	2542.82	11.89	278.16	1756.97	-37.70	204.32	3065.39	145.14	1293.69	0.00	0.00	0.00	2958.49	192.54	1727.28	3100.85	77.19	1725.32	1849.95	27.44	1718.96	2441.81	94.12	1746.24	2038.69	1510.56	71.29	0.00	0.00	0.00	1435.14
8.70000	3082.27	189.97	111.32	3038.16	170.11	118.66	2403.73	148.32	124.35	2354.92	213.31	184.45	3050.36	-29.00	78.97	3038.13	-22.50	98.68	2542.82	11.89	278.16	1756.97	-37.70	204.32	3065.39	145.14	1293.69	0.00	0.00	0.00	2958.49	192.54	1727.28	3100.85	77.19	1725.32	1849.95	27.44	1718.96	2441.81	94.12	1746.24	2038.96	1511.09	71.17	0.00	0.00	0.00	1435.18
8.71000	3082.27	189.97	111.32	3038.16	170.11	118.66	2403.73	148.32	124.35	2354.92	213.31	184.45	3050.36	-29.00	78.97	3038.13	-22.50	98.68	2542.82	11.89	278.16	1756.97	-37.70	204.32	3065.39	145.14	1293.69	0.00	0.00	0.00	2958.49	192.54	1727.28	3100.85	77.19	1725.32	1849.95	27.44	1718.96	2441.81	94.12	1746.24	2038.71	1510.93	71.21	0.00	0.00	0.00	1435.53
8.72000	3082.27	189.97	111.32	3038.16	170.11	118.66	2403.73	148.32	124.35	2354.92	213.31	184.45	3050.36	-29.00	78.97	3038.13	-22.50	98.68	2542.82	11.89	278.16	1756.97	-37.70	204.32	3065.39	145.14	1293.69	0.00	0.00	0.00	2958.49	192.54	1727.28	3100.85	77.19	1725.32	1849.95	27.44	1718.96	2441.81	94.12	1746.24	2037.95	1510.89	70.73	0.00	0.00	0.00	1435.21
8.73000	3082.27	189.97	111.32	3038.16	170.11	118.66	2403.73	148.32	124.35	2354.92	213.31	184.45	3050.36	-29.00	78.97	3038.13	-22.50	98.68	2542.82	11.89	278.16	1756.97	-37.70	204.32	3065.39	145.14	1293.69	0.00	0.00	0.00	2958.49	192.54	1727.28	3100.85	77.19	1725.32	1849.95	27.44	1718.96	2441.81	94.12	1746.24	2033.14	1512.14	52.91	0.00	0.00	0.00	1434.31
8.74000	3082.27	189.97	111.32	3038.16	170.11	118.66	2403.73	148.32	124.35	2354.92	213.31	184.45	3050.36	-29.00	78.97	3038.13	-22.50	98.68	2542.82	11.89	278.16	1756.97	-37.70	204.32	3065.39	145.14	1293.69	0.00	0.00	0.00	2958.49	192.54	1727.28	3100.85	77.19	1725.32	1849.95	27.44	1718.96	2441.81	94.12	1746.24	2036.33	1511.76	64.94	0.00	0.00	0.00	1435.62
8.75000	3082.27	189.97	111.32	3038.16	170.11	118.66	2403.73	148.32	124.35	2354.92	213.31	184.45	3050.36	-29.00	78.97	3038.13	-22.50	98.68	2542.82	11.89	278.16	1756.97	-37.70	204.32	3065.39	145.14	1293.69	0.00	0.00	0.00	2958.49	192.54	1727.28	3100.85	77.19	1725.32	1849.95	27.44	1718.96	2441.81	94.12	1746.24	2038.17	1512.20	70.16	0.00	0.00	0.00	1435.98
8.76000	3082.27	189.97	111.32	3038.16	170.11	118.66	2403.73	148.32	124.35	2354.92	213.31	184.45	3050.36	-29.00	78.97	3038.13	-22.50	98.68	2542.82	11.89	278.16	1756.97	-37.70	204.32	3065.39	145.14	1293.69	0.00	0.00	0.00	2958.49	192.54	1727.28	3100.85	77.19	1725.32	1849.95	27.44	1718.96	2441.81	94.12	1746.24	2034.26	1513.71	52.26	0.00	0.00	0.00	1435.91
8.77000	3082.27	189.97	111.32	3038.16	170.11	118.66	2403.73	148.32	124.35	2354.92	213.31	184.45	3050.36	-29.00	78.97	3038.13	-22.50	98.68	2542.82	11.89	278.16	1756.97	-37.70	204.32	3065.39	145.14	1293.69	0.00	0.00	0.00	2958.49	192.54	1727.28	3100.85	77.19	1725.32	1849.95	27.44	1718.96	2441.81	94.12	1746.24	2032.34	1513.31	46.54	0.00	0.00	0.00	1434.97
8.78000	3082.27	189.97	111.32	3038.16	170.11	118.66	2403.73	148.32	124.35	2354.92	213.31	184.45	3050.36	-29.00	78.97	3038.13	-22.50	98.68	2542.82	11.89	278.16	1756.97	-37.70	204.32	3065.39	145.14	1293.69	0.00	0.00	0.00	2958.49	192.54	1727.28	3100.85	77.19	1725.32	1849.95	27.44	1718.96	2441.81	94.12	1746.24	2032.65	1513.76	46.77	0.00	0.00	0.00	1434.59
8.79000	3082.27	189.97	111.32	3038.16	170.11	118.66	2403.73	148.32	124.35	2354.92	213.31	184.45	3050.36	-29.00	78.97	3038.13	-22.50	98.68	2542.82	11.89	278.16	1756.97	-37.70	204.32	3065.39	145.14	1293.69	0.00	0.00	0.00	2958.49	192.54	1727.28	3100.85	77.19	1725.32	1849.95	27.44	1718.96	2441.81	94.12	1746.24	2033.79	1515.62	46.04	0.00	0.00	0.00	1434.81
8.80000	3082.27	189.97	111.32	3038.16	170.11	118.66	2403.73	148.32	124.35	2354.92	213.31	184.45	3050.36	-29.00	78.97	3038.13	-22.50	98.68	2542.82	11.89	278.16	1756.97	-37.70	204.32	3065.39	145.14	1293.69	0.00	0.00	0.00	2958.49	192.54	1727.28	3100.85	77.19	1725.32	1849.95	27.44	1718.96	2441.81	94.12	1746.24	2032.02	1512.73	46.93	0.00	0.00	0.00	1434.48
8.81000	3082.27	189.97	111.32	3038.16	170.11	118.66	2403.73	148.32	124.35	2354.92	213.31	184.45	3050.36	-29.00	78.97	3038.13	-22.50	98.68	2542.82	11.89	278.16	1756.97	-37.70	204.32	3065.39	145.14	1293.69	0.00	0.00	0.00	2958.49	192.54	1727.28	3100.85	77.19	1725.32	1849.95	27.44	1718.96	2441.81	94.12	1746.24	2033.69	1515.95	46.08	0.00	0.00	0.00	1434.82
8.82000	3082.27	189.97	111.32	3038.16	170.11	118.66	2403.73	148.32	124.35	2354.92	213.31	184.45	3050.36	-29.00	78.97	3038.13	-22.50	98.68	2542.82	11.89	278.16	1756.97	-37.70	204.32	3065.39	145.14	1293.69	0.00	0.00	0.00	2958.49	192.54	1727.28	3100.85	77.19	1725.32	1849.95	27.44	1718.96	2441.81	94.12	1746.24	2032.37	1513.70	46.72	0.00	0.00	0.00	1435.76
8.83000	3082.27	189.97	111.32	3038.16	170.11	118.66	2403.73	148.32	124.35	2354.92	213.31	184.45	3050.36	-29.00	78.97	3038.13	-22.50	98.68	2542.82	11.89	278.16	1756.97	-37.70	204.32	3065.39	145.14	1293.69	0.00	0.00	0.00	2958.49	192.54	1727.28	3100.85	77.19	1725.32	1849.95	27.44	1718.96	2441.81	94.12	1746.24	2032.82	1514.51	46.33	0.00	0.00	0.00	1434.38
8.84000	3082.27	189.97	111.32	3038.16	170.11	118.66	2403.73	148.32	124.35	2354.92	213.31	184.45	3050.36	-29.00	78.97	3038.13	-22.50	98.68	2542.82	11.89	278.16	1756.97	-37.70	204.32	3065.39	145.14	1293.69	0.00	0.00	0.00	2958.49	192.54	1727.28	3100.85	77.19	1725.32	1849.95	27.44	1718.96	2441.81	94.12	1746.24	2033.18	1514.73	46.27	0.00	0.00	0.00	1434.19
8.85000	3082.27	189.97	111.32	3038.16	170.11	118.66	2403.73	148.32	124.35	2354.92	213.31	184.45	3050.36	-29.00	78.97	3038.13	-22.50	98.68	2542.82	11.89	278.16	1756.97	-37.70	204.32	3065.39	145.14	1293.69	0.00	0.00	0.00	2958.49	192.54	1727.28	3100.85	77.19	1725.32	1849.95	27.44	1718.96	2441.81	94.12	1746.24	2031.89	1512.73	46.87	0.00	0.00	0.00	1434.46
8.86000	3082.27	189.97	111.32	3038.16	170.11	118.66	2403.73	148.32	124.35	2354.92	213.31	184.45	3050.36	-29.00	78.97	3038.13	-22.50	98.68	2542.82	11.89	278.16	1756.97	-37.70	204.32	3065.39	145.14	1293.69	0.00	0.00	0.00	2958.49	192.54	1727.28	3100.85	77.19	1725.32	1849.95	27.44	1718.96	2441.81	94.12	1746.24	2032.61	1514.21	46.33	0.00	0.00	0.00	1434.77
8.87000	3082.27	189.97	111.32	3038.16	170.11	118.66	2403.73	148.32	124.35	2354.92	213.31	184.45	3050.36	-29.00	78.97	3038.13	-22.50	98.68	2542.82	11.89	278.16	1756.97	-37.70	204.32	3065.39	145.14	1293.69	0.00	0.00	0.00	2958.49	192.54	1727.28	3100.85	77.19	1725.32	1849.95	27.44	1718.96	2441.81	94.12	1746.24	2032.58	1513.46	46.70	0.00	0.00	0.00	1436.12
8.88000	3082.27	189.97	111.32	3038.16	170.11	118.66	2403.73	148.32	124.35	2354.92	213.31	184.45	3050.36	-29.00	78.97	3038.13	-22.50	98.68	2542.82	11.89	278.16	1756.97	-37.70	204.32	3065.39	145.14	1293.69	0.00	0.00	0.00	2958.49	192.54	1727.28	3100.85	77.19	1725.32	1849.95	27.44	1718.96	2441.81	94.12	1746.24	2032.08	1512.81	47.12	0.00	0.00	0.00	1434.69
8.89000	3082.27	189.97	111.32	3038.16	170.11	118.66	2403.73	148.32	124.35	2354.92	213.31	184.45	3050.36	-29.00	78.97	3038.13	-22.50	98.68	2542.82	11.89	278.16	1756.97	-37.70	204.32	3065.39	145.14	1293.69	0.00	0.00	0.00	2958.49	192.54	1727.28	3100.85	77.19	1725.32	1849.95	27.44	1718.96	2441.81	94.12	1746.24	2031.42	1512.36	47.35	0.00	0.00	0.00	1436.01
8.90000	3082.27	189.97	111.32	3038.16	170.11	118.66	2403.73	148.32	124.35	2354.92	213.31	184.45	3050.36	-29.00	78.97	3038.13	-22.50	98.68	2542.82	11.89	278.16	1756.97	-37.70	204.32	3065.39	145.14	1293.69	0.00	0.00	0.00	2958.49	192.54	1727.28	3100.85	77.19	1725.32	1849.95	27.44	1718.96	2441.81	94.12	1746.24	2032.73	1514.00	46.68	0.00	0.00	0.00	1434.67
8.91000	3082.27	189.97	111.32	3038.16	170.11	118.66	2403.73	148.32	124.35	2354.92	213.31	184.45	3050.36	-29.00	78.97	3038.13	-22.50	98.68	2542.82	11.89	278.16	1756.97	-37.70	204.32	3065.39	145.14	1293.69	0.00	0.00	0.00	2958.49	192.54	1727.28	3100.85	77.19	1725.32	1849.95	27.44	1718.96	2441.81	94.12	1746.24	2033.17	1514.93	46.36	0.00	0.00	0.00	1433.29
8.92000	3082.27	189.97	111.32	3038.16	170.11	118.66	2403.73	148.32	124.35	2354.92	213.31	184.45	3050.36	-29.00	78.97	3038.13	-22.50	98.68	2542.82	11.89	278.16	1756.97	-37.70	204.32	3065.39	145.14	1293.69	0.00	0.00	0.00	2958.49	192.54	1727.28	3100.85	77.19	1725.32	1849.95	27.44	1718.96	2441.81	94.12	1746.24	2032.51	1513.80	46.69	0.00	0.00	0.00	1435.44
8.93000	3082.27	189.97	111.32	3038.16	170.11	118.66	2403.73	148.32	124.35	2354.92	213.31	184.45	3050.36	-29.00	78.97	3038.13	-22.50	98.68	2542.82	11.89	278.16	1756.97	-37.70	204.32	3065.39	145.14	1293.69	0.00	0.00	0.00	2958.49	192.54	1727.28	3100.85	77.19	1725.32	1849.95	27.44	1718.96	2441.81	94.12	1746.24	2032.42	1513.37	46.59	0.00	0.00	0.00	1434.95
8.94000	3082.27	189.97	111.32	3038.16	170.11	118.66	2403.73	148.32	124.35	2354.92	213.31	184.45	3050.36	-29.00	78.97	3038.13	-22.50	98.68	2542.82	11.89	278.16	1756.97	-37.70	204.32	3065.39	145.14	1293.69	0.00	0.00	0.00	2958.49	192.54	1727.28	3100.85	77.19	1725.32	1849.95	27.44	1718.96	2441.81	94.12	1746.24	2032.47	1513.62	46.57	0.00	0.00	0.00	1435.05
8.95000	3082.27	189.97	111.32	3038.16	170.11	118.66	2403.73	148.32	124.35	2354.92	213.31	184.45	3050.36	-29.00	78.97	3038.13	-22.50	98.68	2542.82	11.89	278.16	1756.97	-37.70	204.32	3065.39	145.14	1293.69	0.00	0.00	0.00	2958.49	192.54	1727.28	3100.85	77.19	1725.32	1849.95	27.44	1718.96	2441.81	94.12	1746.24	2031.66	1512.59	47.05	0.00	0.00	0.00	1435.65
8.96000	3082.27	189.97	111.32	3038.16	170.11	118.66	2403.73	148.32	124.35	2354.92	213.31	184.45	3050.36	-29.00	78.97	3038.13	-22.50	98.68	2542.82	11.89	278.16	1756.97	-37.70	204.32	3065.39	145.14	1293.69	0.00	0.00	0.00	2958.49	192.54	1727.28	3100.85	77.19	1725.32	1849.95	27.44	1718.96	2441.81	94.12	1746.24	2032.35	1513.56	46.74	0.00	0.00	0.00	1435.51
8.97000	3082.27	189.97	111.32	3038.16	170.11	118.66	2403.73	148.32	124.35	2354.92	213.31	184.45	3050.36	-29.00	78.97	3038.13	-22.50	98.68	2542.82	11.89	278.16	1756.97	-37.70	204.32	3065.39	145.14	1293.69	0.00	0.00	0.00	2958.49	192.54	1727.28	3100.85	77.19	1725.32	1849.95	27.44	1718.96	2441.81	94.12	1746.24	2032.49	1513.69	46.64	0.00	0.00	0.00	1434.57
8.98000	3082.27	189.97	111.32	3038.16	170.11	118.66	2403.73	148.32	124.35	2354.92	213.31	184.45	3050.36	-29.00	78.97	3038.13	-22.50	98.68	2542.82	11.89	278.16	1756.97	-37.70	204.32	3065.39	145.14	1293.69	0.00	0.00	0.00	2958.49	192.54	1727.28	3100.85	77.19	1725.32	1849.95	27.44	1718.96	2441.81	94.12	1746.24	2032.71	1513.99	46.60	0.00	0.00	0.00	1434.35
8.99000	3082.27	189.97	111.32	3038.16	170.11	118.66	2403.73	148.32	124.35	2354.92	213.31	184.45	3050.36	-29.00	78.97	3038.13	-22.50	98.68	2542.82	11.89	278.16	1756.97	-37.70	204.32	3065.39	145.14	1293.69	0.00	0.00	0.00	2958.49	192.54	1727.28	3100.85	77.19	1725.32	1849.95	27.44	1718.96	2441.81	94.12	1746.24	2032.05	1513.05	46.70	0.00	0.00	0.00	1434.44
9.00000	3082.27	189.97	111.32	3038.16	170.11	118.66	2403.73	148.32	124.35	2354.92	213.31	184.45	3050.36	-29.00	78.97	3038.13	-22.50	98.68	2542.82	11.89	278.16	1756.97	-37.70	204.32	3065.39	145.14	1293.69	0.00	0.00	0.00	2958.49	192.54	1727.28	3100.85	77.19	1725.32	1849.95	27.44	1718.96	2441.81	94.12	1746.24	2031.58	1512.45	47.11	0.00	0.00	0.00	1436.12
9.01000	3082.27	189.97	111.32	3038.16	170.11	118.66	2403.73	148.32	124.35	2354.92	213.31	184.45	3050.36	-29.00	78.97	3038.13	-22.50	98.68	2542.82	11.89	278.16	1756.97	-37.70	204.32	3065.39	145.14	1293.69	0.00	0.00	0.00	2958.49	192.54	1727.28	3100.85	77.19	1725.32	1849.95	27.44	1718.96	2441.81	94.12	1746.24	2031.28	1511.61	47.70	0.00	0.00	0.00	1435.56
9.02000	3082.27	189.97	111.32	3038.16	170.11	118.66	2403.73	148.32	124.35	2354.92	213.31	184.45	3050.36	-29.00	78.97	3038.13	-22.50	98.68	2542.82	11.89	278.16	1756.97	-37.70	204.32	3065.39	145.14	1293.69	0.00	0.00	0.00	2958.49	192.54	1727.28	3100.85	77.19	1725.32	1849.95	27.44	1718.96	2441.81	94.12	1746.24	2033.15	1515.04	46.24	0.00	0.00	0.00	1435.13
9.03000	3082.27	189.97	111.32	3038.16	170.11	118.66	2403.73	148.32	124.35	2354.92	213.31	184.45	3050.36	-29.00	78.97	3038.13	-22.50	98.68	2542.82	11.89	278.16	1756.97	-37.70	204.32	3065.39	145.14	1293.69	0.00	0.00	0.00	2958.49	192.54	1727.28	3100.85	77.19	1725.32	1849.95	27.44	1718.96	2441.81	94.12	1746.24	2031.30	1511.81	47.17	0.00	0.00	0.00	1435.51
9.04000	3082.27	189.97	111.32	3038.16	170.11	118.66	2403.73	148.32	124.35	2354.92	213.31	184.45	3050.36	-29.00	78.97	3038.13	-22.50	98.68	2542.82	11.89	278.16	1756.97	-37.70	204.32	3065.39	145.14	1293.69	0.00	0.00	0.00	2958.49	192.54	1727.28	3100.85	77.19	1725.32	1849.95	27.44	1718.96	2441.81	94.12	1746.24	2032.27	1513.14	46.91	0.00	0.00	0.00	1435.19
9.05000	3082.27	189.97	111.32	3038.16	170.11	118.66	2403.73	148.32	124.35	2354.92	213.31	184.45	3050.36	-29.00	78.97	3038.13	-22.50	98.68	2542.82	11.89	278.16	1756.97	-37.70	204.32	3065.39	145.14	1293.69	0.00	0.00	0.00	2958.49	192.54	1727.28	3100.85	77.19	1725.32	1849.95	27.44	1718.96	2441.81	94.12	1746.24	2033.18	1514.48	46.53	0.00	0.00	0.00	1434.65
9.06000	3082.27	189.97	111.32	3038.16	170.11	118.66	2403.73	148.32	124.35	2354.92	213.31	184.45	3050.36	-29.00	78.97	3038.13	-22.50	98.68	2542.82	11.89	278.16	1756.97	-37.70	204.32	3065.39	145.14	1293.69	0.00	0.00	0.00	2958.49	192.54	1727.28	3100.85	77.19	1725.32	1849.95	27.44	1718.96	2441.81	94.12	1746.24	2033.64	1515.22	46.51	0.00	0.00	0.00	1435.52
9.07000	3082.27	189.97	111.32	3038.16	170.11	118.66	2403.73	148.32	124.35	2354.92	213.31	184.45	3050.36	-29.00	78.97	3038.13	-22.50	98.68	2542.82	11.89	278.16	1756.97	-37.70	204.32	3065.39	145.14	1293.69	0.00	0.00	0.00	2958.49	192.54	1727.28	3100.85	77.19	1725.32	1849.95	27.44	1718.96	2441.81	94.12	1746.24	2033.96	1515.98	45.99	0.00	0.00	0.00	1435.77
9.08000	3082.27	189.97	111.32	3038.16	170.11	118.66	2403.73	148.32	124.35	2354.92	213.31	184.45	3050.36	-29.00	78.97	3038.13	-22.50	98.68	2542.82	11.89	278.16	1756.97	-37.70	204.32	3065.39	145.14	1293.69	0.00	0.00	0.00	2958.49	192.54	1727.28	3100.85	77.19	1725.32	1849.95	27.44	1718.96	2441.81	94.12	1746.24	2032.43	1513.65	46.49	0.00	0.00	0.00	1435.75
9.09000	3082.27	189.97	111.32	3038.16	170.11	118.66	2403.73	148.32	124.35	2354.92	213.31	184.45	3050.36	-29.00	78.97	3038.13	-22.50	98.68	2542.82	11.89	278.16	1756.97	-37.70	204.32	3065.39	145.14	1293.69	0.00	0.00	0.00	2958.49	192.54	1727.28	3100.85	77.19	1725.32	1849.95	27.44	1718.96	2441.81	94.12	1746.24	2031.29	1512.08	47.13	0.00	0.00	0.00	1435.36
9.10000	3082.27	189.97	111.32	3038.16	170.11	118.66	2403.73	148.32	124.35	2354.92	213.31	184.45	3050.36	-29.00	78.97	3038.13	-22.50	98.68	2542.82	11.89	278.16	1756.97	-37.70	204.32	3065.39	145.14	1293.69	0.00	0.00	0.00	2958.49	192.54	1727.28	3100.85	77.19	1725.32	1849.95	27.44	1718.96	2441.81	94.12	1746.24	2031.09	1511.58	47.60	0.00	0.00	0.00	1435.56
9.11000	3082.27	189.97	111.32	3038.16	170.11	118.66	2403.73	148.32	124.35	2354.92	213.31	184.45	3050.36	-29.00	78.97	3038.13	-22.50	98.68	2542.82	11.89	278.16	1756.97	-37.70	204.32	3065.39	145.14	1293.69	0.00	0.00	0.00	2958.49	192.54	1727.28	3100.85	77.19	1725.32	1849.95	27.44	1718.96	2441.81	94.12	1746.24	2031.62	1511.69	47.31	0.00	0.00	0.00	1435.90
9.12000	3082.27	189.97	111.32	3038.16	170.11	118.66	2403.73	148.32	124.35	2354.92	213.31	184.45	3050.36	-29.00	78.97	3038.13	-22.50	98.68	2542.82	11.89	278.16	1756.97	-37.70	204.32	3065.39	145.14	1293.69	0.00	0.00	0.00	2958.49	192.54	1727.28	3100.85	77.19	1725.32	1849.95	27.44	1718.96	2441.81	94.12	1746.24	2031.44	1511.82	47.60	0.00	0.00	0.00	1434.41
9.13000	3082.27	189.97	111.32	3038.16	170.11	118.66	2403.73	148.32	124.35	2354.92	213.31	184.45	3050.36	-29.00	78.97	3038.13	-22.50	98.68	2542.82	11.89	278.16	1756.97	-37.70	204.32	3065.39	145.14	1293.69	0.00	0.00	0.00	2958.49	192.54	1727.28	3100.85	77.19	1725.32	1849.95	27.44	1718.96	2441.81	94.12	1746.24	2033.26	1515.26	46.29	0.00	0.00	0.00	1433.96
9.14000	3082.27	189.97	111.32	3038.16	170.11	118.66	2403.73	148.32	124.35	2354.92	213.31	184.45	3050.36	-29.00	78.97	3038.13	-22.50	98.68	2542.82	11.89	278.16	1756.97	-37.70	204.32	3065.39	145.14	1293.69	0.00	0.00	0.00	2958.49	192.54	1727.28	3100.85	77.19	1725.32	1849.95	27.44	1718.96	2441.81	94.12	1746.24	2030.90	1511.79	47.41	0.00	0.00	0.00	1434.25
9.15000	3082.27	189.97	111.32	3038.16	170.11	118.66	2403.73	148.32	124.35	2354.92	213.31	184.45	3050.36	-29.00	78.97	3038.13	-22.50	98.68	2542.82	11.89	278.16	1756.97	-37.70	204.32	3065.39	145.14	1293.69	0.00	0.00	0.00	2958.49	192.54	1727.28	3100.85	77.19	1725.32	1849.95	27.44	1718.96	2441.81	94.12	1746.24	2032.19	1513.60	46.79	0.00	0.00	0.00	1434.28
9.16000	3082.27	189.97	111.32	3038.16	170.11	118.66	2403.73	148.32	124.35	2354.92	213.31	184.45	3050.36	-29.00	78.97	3038.13	-22.50	98.68	2542.82	11.89	278.16	1756.97	-37.70	204.32	3065.39	145.14	1293.69	0.00	0.00	0.00	2958.49	192.54	1727.28	3100.85	77.19	1725.32	1849.95	27.44	1718.96	2441.81	94.12	1746.24	2031.79	1512.57	47.11	0.00	0.00	0.00	1435.50
9.17000	3082.27	189.97	111.32	3038.16	170.11	118.66	2403.73	148.32	124.35	2354.92	213.31	184.45	3050.36	-29.00	78.97	3038.13	-22.50	98.68	2542.82	11.89	278.16	1756.97	-37.70	204.32	3065.39	145.14	1293.69	0.00	0.00	0.00	2958.49	192.54	1727.28	3100.85	77.19	1725.32	1849.95	27.44	1718.96	2441.81	94.12	1746.24	2032.04	1513.05	46.70	0.00	0.00	0.00	1435.69
9.18000	3082.27	189.97	111.32	3038.16	170.11	118.66	2403.73	148.32	124.35	2354.92	213.31	184.45	3050.36	-29.00	78.97	3038.13	-22.50	98.68	2542.82	11.89	278.16	1756.97	-37.70	204.32	3065.39	145.14	1293.69	0.00	0.00	0.00	2958.49	192.54	1727.28	3100.85	77.19	1725.32	1849.95	27.44	1718.96	2441.81	94.12	1746.24	2032.30	1513.43	46.71	0.00	0.00	0.00	1435.01
9.19000	3082.27	189.97	111.32	3038.16	170.11	118.66	2403.73	148.32	124.35	2354.92	213.31	184.45	3050.36	-29.00	78.97	3038.13	-22.50	98.68	2542.82	11.89	278.16	1756.97	-37.70	204.32	3065.39	145.14	1293.69	0.00	0.00	0.00	2958.49	192.54	1727.28	3100.85	77.19	1725.32	1849.95	27.44	1718.96	2441.81	94.12	1746.24	2031.98	1513.14	46.84	0.00	0.00	0.00	1435.48
9.20000	3082.27	189.97	111.32	3038.16	170.11	118.66	2403.73	148.32	124.35	2354.92	213.31	184.45	3050.36	-29.00	78.97	3038.13	-22.50	98.68	2542.82	11.89	278.16	1756.97	-37.70	204.32	3065.39	145.14	1293.69	0.00	0.00	0.00	2958.49	192.54	1727.28	3100.85	77.19	1725.32	1849.95	27.44	1718.96	2441.81	94.12	1746.24	2031.25	1511.42	47.29	0.00	0.00	0.00	1436.08
9.21000	3082.27	189.97	111.32	3038.16	170.11	118.66	2403.73	148.32	124.35	2354.92	213.31	184.45	3050.36	-29.00	78.97	3038.13	-22.50	98.68	2542.82	11.89	278.16	1756.97	-37.70	204.32	3065.39	145.14	1293.69	0.00	0.00	0.00	2958.49	192.54	1727.28	3100.85	77.19	1725.32	1849.95	27.44	1718.96	2441.81	94.12	1746.24	2033.02	1514.46	46.46	0.00	0.00	0.00	1435.35
9.22000	3082.27	189.97	111.32	3038.16	170.11	118.66	2403.73	148.32	124.35	2354.92	213.31	184.45	3050.36	-29.00	78.97	3038.13	-22.50	98.68	2542.82	11.89	278.16	1756.97	-37.70	204.32	3065.39	145.14	1293.69	0.00	0.00	0.00	2958.49	192.54	1727.28	3100.85	77.19	1725.32	1849.95	27.44	1718.96	2441.81	94.12	1746.24	2034.30	1516.39	45.92	0.00	0.00	0.00	1434.16
9.23000	3082.27	189.97	111.32	3038.16	170.11	118.66	2403.73	148.32	124.35	2354.92	213.31	184.45	3050.36	-29.00	78.97	3038.13	-22.50	98.68	2542.82	11.89	278.16	1756.97	-37.70	204.32	3065.39	145.14	1293.69	0.00	0.00	0.00	2958.49	192.54	1727.28	3100.85	77.19	1725.32	1849.95	27.44	1718.96	2441.81	94.12	1746.24	2033.46	1515.36	46.14	0.00	0.00	0.00	1434.81
9.24000	3082.27	189.97	111.32	3038.16	170.11	118.66	2403.73	148.32	124.35	2354.92	213.31	184.45	3050.36	-29.00	78.97	3038.13	-22.50	98.68	2542.82	11.89	278.16	1756.97	-37.70	204.32	3065.39	145.14	1293.69	0.00	0.00	0.00	2958.49	192.54	1727.28	3100.85	77.19	1725.32	1849.95	27.44	1718.96	2441.81	94.12	1746.24	2032.58	1513.92	46.75	0.00	0.00	0.00	1435.05
9.25000	3082.27	189.97	111.32	3038.16	170.11	118.66	2403.73	148.32	124.35	2354.92	213.31	184.45	3050.36	-29.00	78.97	3038.13	-22.50	98.68	2542.82	11.89	278.16	1756.97	-37.70	204.32	3065.39	145.14	1293.69	0.00	0.00	0.00	2958.49	192.54	1727.28	3100.85	77.19	1725.32	1849.95	27.44	1718.96	2441.81	94.12	1746.24	2031.54	1512.07	47.34	0.00	0.00	0.00	1434.98
9.26000	3082.27	189.97	111.32	3038.16	170.11	118.66	2403.73	148.32	124.35	2354.92	213.31	184.45	3050.36	-29.00	78.97	3038.13	-22.50	98.68	2542.82	11.89	278.16	1756.97	-37.70	204.32	3065.39	145.14	1293.69	0.00	0.00	0.00	2958.49	192.54	1727.28	3100.85	77.19	1725.32	1849.95	27.44	1718.96	2441.81	94.12	1746.24	2030.74	1511.04	47.52	0.00	0.00	0.00	1435.34
9.27000	3082.27	189.97	111.32	3038.16	170.11	118.66	2403.73	148.32	124.35	2354.92	213.31	184.45	3050.36	-29.00	78.97	3038.13	-22.50	98.68	2542.82	11.89	278.16	1756.97	-37.70	204.32	3065.39	145.14	1293.69	0.00	0.00	0.00	2958.49	192.54	1727.28	3100.85	77.19	1725.32	1849.95	27.44	1718.96	2441.81	94.12	1746.24	2032.72	1513.88	46.58	0.00	0.00	0.00	1435.54
9.28000	3082.27	189.97	111.32	3038.16	170.11	118.66	2403.73	148.32	124.35	2354.92	213.31	184.45	3050.36	-29.00	78.97	3038.13	-22.50	98.68	2542.82	11.89	278.16	1756.97	-37.70	204.32	3065.39	145.14	1293.69	0.00	0.00	0.00	2958.49	192.54	1727.28	3100.85	77.19	1725.32	1849.95	27.44	1718.96	2441.81	94.12	1746.24	2032.54	1513.37	46.91	0.00	0.00	0.00	1434.98
9.29000	3082.27	189.97	111.32	3038.16	170.11	118.66	2403.73	148.32	124.35	2354.92	213.31	184.45	3050.36	-29.00	78.97	3038.13	-22.50	98.68	2542.82	11.89	278.16	1756.97	-37.70	204.32	3065.39	145.14	1293.69	0.00	0.00	0.00	2958.49	192.54	1727.28	3100.85	77.19	1725.32	1849.95	27.44	1718.96	2441.81	94.12	1746.24	2032.87	1514.11	46.56	0.00	0.00	0.00	1434.91
9.30000	3082.27	189.97	111.32	3038.16	170.11	118.66	2403.73	148.32	124.35	2354.92	213.31	184.45	3050.36	-29.00	78.97	3038.13	-22.50	98.68	2542.82	11.89	278.16	1756.97	-37.70	204.32	3065.39	145.14	1293.69	0.00	0.00	0.00	2958.49	192.54	1727.28	3100.85	77.19	1725.32	1849.95	27.44	1718.96	2441.81	94.12	1746.24	2031.71	1512.63	47.03	0.00	0.00	0.00	1434.61
9.31000	3082.27	189.97	111.32	3038.16	170.11	118.66	2403.73	148.32	124.35	2354.92	213.31	184.45	3050.36	-29.00	78.97	3038.13	-22.50	98.68	2542.82	11.89	278.16	1756.97	-37.70	204.32	3065.39	145.14	1293.69	0.00	0.00	0.00	2958.49	192.54	1727.28	3100.85	77.19	1725.32	1849.95	27.44	1718.96	2441.81	94.12	1746.24	2032.15	1512.98	47.01	0.00	0.00	0.00	1433.53
9.32000	3082.27	189.97	111.32	3038.16	170.11	118.66	2403.73	148.32	124.35	2354.92	213.31	184.45	3050.36	-29.00	78.97	3038.13	-22.50	98.68	2542.82	11.89	278.16	1756.97	-37.70	204.32	3065.39	145.14	1293.69	0.00	0.00	0.00	2958.49	192.54	1727.28	3100.85	77.19	1725.32	1849.95	27.44	1718.96	2441.81	94.12	1746.24	2032.50	1513.83	46.78	0.00	0.00	0.00	1434.37
9.33000	3082.27	189.97	111.32	3038.16	170.11	118.66	2403.73	148.32	124.35	2354.92	213.31	184.45	3050.36	-29.00	78.97	3038.13	-22.50	98.68	2542.82	11.89	278.16	1756.97	-37.70	204.32	3065.39	145.14	1293.69	0.00	0.00	0.00	2958.49	192.54	1727.28	3100.85	77.19	1725.32	1849.95	27.44	1718.96	2441.81	94.12	1746.24	2033.70	1515.37	46.19	0.00	0.00	0.00	1434.50
9.34000	3082.27	189.97	111.32	3038.16	170.11	118.66	2403.73	148.32	124.35	2354.92	213.31	184.45	3050.36	-29.00	78.97	3038.13	-22.50	98.68	2542.82	11.89	278.16	1756.97	-37.70	204.32	3065.39	145.14	1293.69	0.00	0.00	0.00	2958.49	192.54	1727.28	3100.85	77.19	1725.32	1849.95	27.44	1718.96	2441.81	94.12	1746.24	2033.06	1514.35	46.42	0.00	0.00	0.00	1435.33
9.35000	3082.27	189.97	111.32	3038.16	170.11	118.66	2403.73	148.32	124.35	2354.92	213.31	184.45	3050.36	-29.00	78.97	3038.13	-22.50	98.68	2542.82	11.89	278.16	1756.97	-37.70	204.32	3065.39	145.14	1293.69	0.00	0.00	0.00	2958.49	192.54	1727.28	3100.85	77.19	1725.32	1849.95	27.44	1718.96	2441.81	94.12	1746.24	2031.25	1511.83	47.14	0.00	0.00	0.00	1434.86
9.36000	3082.27	189.97	111.32	3038.16	170.11	118.66	2403.73	148.32	124.35	2354.92	213.31	184.45	3050.36	-29.00	78.97	3038.13	-22.50	98.68	2542.82	11.89	278.16	1756.97	-37.70	204.32	3065.39	145.14	1293.69	0.00	0.00	0.00	2958.49	192.54	1727.28	3100.85	77.19	1725.32	1849.95	27.44	1718.96	2441.81	94.12	1746.24	2031.96	1512.70	47.08	0.00	0.00	0.00	1436.13
9.37000	3082.27	189.97	111.32	3038.16	170.11	118.66	2403.73	148.32	124.35	2354.92	213.31	184.45	3050.36	-29.00	78.97	3038.13	-22.50	98.68	2542.82	11.89	278.16	1756.97	-37.70	204.32	3065.39	145.14	1293.69	0.00	0.00	0.00	2958.49	192.54	1727.28	3100.85	77.19	1725.32	1849.95	27.44	1718.96	2441.81	94.12	1746.24	2032.50	1513.92	46.63	0.00	0.00	0.00	1434.85
9.38000	3082.27	189.97	111.32	3038.16	170.11	118.66	2403.73	148.32	124.35	2354.92	213.31	184.45	3050.36	-29.00	78.97	3038.13	-22.50	98.68	2542.82	11.89	278.16	1756.97	-37.70	204.32	3065.39	145.14	1293.69	0.00	0.00	0.00	2958.49	192.54	1727.28	3100.85	77.19	1725.32	1849.95	27.44	1718.96	2441.81	94.12	1746.24	2032.51	1513.68	46.66	0.00	0.00	0.00	1434.98
9.39000	3082.27	189.97	111.32	3038.16	170.11	118.66	2403.73	148.32	124.35	2354.92	213.31	184.45	3050.36	-29.00	78.97	3038.13	-22.50	98.68	2542.82	11.89	278.16	1756.97	-37.70	204.32	3065.39	145.14	1293.69	0.00	0.00	0.00	2958.49	192.54	1727.28	3100.85	77.19	1725.32	1849.95	27.44	1718.96	2441.81	94.12	1746.24	2032.56	1513.53	46.75	0.00	0.00	0.00	1435.58
9.40000	3082.27	189.97	111.32	3038.16	170.11	118.66	2403.73	148.32	124.35	2354.92	213.31	184.45	3050.36	-29.00	78.97	3038.13	-22.50	98.68	2542.82	11.89	278.16	1756.97	-37.70	204.32	3065.39	145.14	1293.69	0.00	0.00	0.00	2958.49	192.54	1727.28	3100.85	77.19	1725.32	1849.95	27.44	1718.96	2441.81	94.12	1746.24	2032.18	1513.22	46.84	0.00	0.00	0.00	1435.38
9.41000	3082.27	189.97	111.32	3038.16	170.11	118.66	2403.73	148.32	124.35	2354.92	213.31	184.45	3050.36	-29.00	78.97	3038.13	-22.50	98.68	2542.82	11.89	278.16	1756.97	-37.70	204.32	3065.39	145.14	1293.69	0.00	0.00	0.00	2958.49	192.54	1727.28	3100.85	77.19	1725.32	1849.95	27.44	1718.96	2441.81	94.12	1746.24	2032.69	1513.80	46.44	0.00	0.00	0.00	1434.38
9.42000	3082.27	189.97	111.32	3038.16	170.11	118.66	2403.73	148.32	124.35	2354.92	213.31	184.45	3050.36	-29.00	78.97	3038.13	-22.50	98.68	2542.82	11.89	278.16	1756.97	-37.70	204.32	3065.39	145.14	1293.69	0.00	0.00	0.00	2958.49	192.54	1727.28	3100.85	77.19	1725.32	1849.95	27.44	1718.96	2441.81	94.12	1746.24	2033.52	1515.37	45.87	0.00	0.00	0.00	1435.37
9.43000	3082.27	189.97	111.32	3038.16	170.11	118.66	2403.73	148.32	124.35	2354.92	213.31	184.45	3050.36	-29.00	78.97	3038.13	-22.50	98.68	2542.82	11.89	278.16	1756.97	-37.70	204.32	3065.39	145.14	1293.69	0.00	0.00	0.00	2958.49	192.54	1727.28	3100.85	77.19	1725.32	1849.95	27.44	1718.96	2441.81	94.12	1746.24	2032.83	1514.23	46.43	0.00	0.00	0.00	1435.95
9.44000	3082.27	189.97	111.32	3038.16	170.11	118.66	2403.73	148.32	124.35	2354.92	213.31	184.45	3050.36	-29.00	78.97	3038.13	-22.50	98.68	2542.82	11.89	278.16	1756.97	-37.70	204.32	3065.39	145.14	1293.69	0.00	0.00	0.00	2958.49	192.54	1727.28	3100.85	77.19	1725.32	1849.95	27.44	1718.96	2441.81	94.12	1746.24	2031.89	1512.69	46.78	0.00	0.00	0.00	1434.73
9.45000	3082.27	189.97	111.32	3038.16	170.11	118.66	2403.73	148.32	124.35	2354.92	213.31	184.45	3050.36	-29.00	78.97	3038.13	-22.50	98.68	2542.82	11.89	278.16	1756.97	-37.70	204.32	3065.39	145.14	1293.69	0.00	0.00	0.00	2958.49	192.54	1727.28	3100.85	77.19	1725.32	1849.95	27.44	1718.96	2441.81	94.12	1746.24	2032.35	1513.32	46.97	0.00	0.00	0.00	1435.26
9.46000	3082.27	189.97	111.32	3038.16	170.11	118.66	2403.73	148.32	124.35	2354.92	213.31	184.45	3050.36	-29.00	78.97	3038.13	-22.50	98.68	2542.82	11.89	278.16	1756.97	-37.70	204.32	3065.39	145.14	1293.69	0.00	0.00	0.00	2958.49	192.54	1727.28	3100.85	77.19	1725.32	1849.95	27.44	1718.96	2441.81	94.12	1746.24	2032.76	1514.11	46.68	0.00	0.00	0.00	1434.98
9.47000	3082.27	189.97	111.32	3038.16	170.11	118.66	2403.73	148.32	124.35	2354.92	213.31	184.45	3050.36	-29.00	78.97	3038.13	-22.50	98.68	2542.82	11.89	278.16	1756.97	-37.70	204.32	3065.39	145.14	1293.69	0.00	0.00	0.00	2958.49	192.54	1727.28	3100.85	77.19	1725.32	1849.95	27.44	1718.96	2441.81	94.12	1746.24	2032.97	1514.44	46.83	0.00	0.00	0.00	1434.78
9.48000	3082.27	189.97	111.32	3038.16	170.11	118.66	2403.73	148.32	124.35	2354.92	213.31	184.45	3050.36	-29.00	78.97	3038.13	-22.50	98.68	2542.82	11.89	278.16	1756.97	-37.70	204.32	3065.39	145.14	1293.69	0.00	0.00	0.00	2958.49	192.54	1727.28	3100.85	77.19	1725.32	1849.95	27.44	1718.96	2441.81	94.12	1746.24	2032.70	1514.08	46.83	0.00	0.00	0.00	1435.25
9.49000	3082.27	189.97	111.32	3038.16	170.11	118.66	2403.73	148.32	124.35	2354.92	213.31	184.45	3050.36	-29.00	78.97	3038.13	-22.50	98.68	2542.82	11.89	278.16	1756.97	-37.70	204.32	3065.39	145.14	1293.69	0.00	0.00	0.00	2958.49	192.54	1727.28	3100.85	77.19	1725.32	1849.95	27.44	1718.96	2441.81	94.12	1746.24	2032.39	1513.35	46.72	0.00	0.00	0.00	1435.36
9.50000	3082.27	189.97	111.32	3038.16	170.11	118.66	2403.73	148.32	124.35	2354.92	213.31	184.45	3050.36	-29.00	78.97	3038.13	-22.50	98.68	2542.82	11.89	278.16	1756.97	-37.70	204.32	3065.39	145.14	1293.69	0.00	0.00	0.00	2958.49	192.54	1727.28	3100.85	77.19	1725.32	1849.95	27.44	1718.96	2441.81	94.12	1746.24	2031.97	1512.97	47.25	0.00	0.00	0.00	1434.38
9.51000	3082.27	189.97	111.32	3038.16	170.11	118.66	2403.73	148.32	124.35	2354.92	213.31	184.45	3050.36	-29.00	78.97	3038.13	-22.50	98.68	2542.82	11.89	278.16	1756.97	-37.70	204.32	3065.39	145.14	1293.69	0.00	0.00	0.00	2958.49	192.54	1727.28	3100.85	77.19	1725.32	1849.95	27.44	1718.96	2441.81	94.12	1746.24	2032.11	1513.13	46.81	0.00	0.00	0.00	1434.78
9.52000	3082.27	189.97	111.32	3038.16	170.11	118.66	2403.73	148.32	124.35	2354.92	213.31	184.45	3050.36	-29.00	78.97	3038.13	-22.50	98.68	2542.82	11.89	278.16	1756.97	-37.70	204.32	3065.39	145.14	1293.69	0.00	0.00	0.00	2958.49	192.54	1727.28	3100.85	77.19	1725.32	1849.95	27.44	1718.96	2441.81	94.12	1746.24	2031.65	1512.31	47.34	0.00	0.00	0.00	1434.73
9.53000	3082.27	189.97	111.32	3038.16	170.11	118.66	2403.73	148.32	124.35	2354.92	213.31	184.45	3050.36	-29.00	78.97	3038.13	-22.50	98.68	2542.82	11.89	278.16	1756.97	-37.70	204.32	3065.39	145.14	1293.69	0.00	0.00	0.00	2958.49	192.54	1727.28	3100.85	77.19	1725.32	1849.95	27.44	1718.96	2441.81	94.12	1746.24	2031.37	1511.84	47.57	0.00	0.00	0.00	1434.27
9.54000	3082.27	189.97	111.32	3038.16	170.11	118.66	2403.73	148.32	124.35	2354.92	213.31	184.45	3050.36	-29.00	78.97	3038.13	-22.50	98.68	2542.82	11.89	278.16	1756.97	-37.70	204.32	3065.39	145.14	1293.69	0.00	0.00	0.00	2958.49	192.54	1727.28	3100.85	77.19	1725.32	1849.95	27.44	1718.96	2441.81	94.12	1746.24	2032.29	1513.30	46.84	0.00	0.00	0.00	1434.90
9.55000	3082.27	189.97	111.32	3038.16	170.11	118.66	2403.73	148.32	124.35	2354.92	213.31	184.45	3050.36	-29.00	78.97	3038.13	-22.50	98.68	2542.82	11.89	278.16	1756.97	-37.70	204.32	3065.39	145.14	1293.69	0.00	0.00	0.00	2958.49	192.54	1727.28	3100.85	77.19	1725.32	1849.95	27.44	1718.96	2441.81	94.12	1746.24	2031.75	1512.72	47.02	0.00	0.00	0.00	1436.08
9.56000	3082.27	189.97	111.32	3038.16	170.11	118.66	2403.73	148.32	124.35	2354.92	213.31	184.45	3050.36	-29.00	78.97	3038.13	-22.50	98.68	2542.82	11.89	278.16	1756.97	-37.70	204.32	3065.39	145.14	1293.69	0.00	0.00	0.00	2958.49	192.54	1727.28	3100.85	77.19	1725.32	1849.95	27.44	1718.96	2441.81	94.12	1746.24	2031.34	1511.84	47.42	0.00	0.00	0.00	1436.30
9.57000	3082.27	189.97	111.32	3038.16	170.11	118.66	2403.73	148.32	124.35	2354.92	213.31	184.45	3050.36	-29.00	78.97	3038.13	-22.50	98.68	2542.82	11.89	278.16	1756.97	-37.70	204.32	3065.39	145.14	1293.69	0.00	0.00	0.00	2958.49	192.54	1727.28	3100.85	77.19	1725.32	1849.95	27.44	1718.96	2441.81	94.12	1746.24	2035.10	1517.95	45.54	0.00	0.00	0.00	1434.99
9.58000	3082.27	189.97	111.32	3038.16	170.11	118.66	2403.73	148.32	124.35	2354.92	213.31	184.45	3050.36	-29.00	78.97	3038.13	-22.50	98.68	2542.82	11.89	278.16	1756.97	-37.70	204.32	3065.39	145.14	1293.69	0.00	0.00	0.00	2958.49	192.54	1727.28	3100.85	77.19	1725.32	1849.95	27.44	1718.96	2441.81	94.12	1746.24	2034.37	1517.08	45.58	0.00	0.00	0.00	1435.63
9.59000	3082.27	189.97	111.32	3038.16	170.11	118.66	2403.73	148.32	124.35	2354.92	213.31	184.45	3050.36	-29.00	78.97	3038.13	-22.50	98.68	2542.82	11.89	278.16	1756.97	-37.70	204.32	3065.39	145.14	1293.69	0.00	0.00	0.00	2958.49	192.54	1727.28	3100.85	77.19	1725.32	1849.95	27.44	1718.96	2441.81	94.12	1746.24	2032.06	1512.77	46.99	0.00	0.00	0.00	1435.95
9.60000	3082.27	189.97	111.32	3038.16	170.11	118.66	2403.73	148.32	124.35	2354.92	213.31	184.45	3050.36	-29.00	78.97	3038.13	-22.50	98.68	2542.82	11.89	278.16	1756.97	-37.70	204.32	3065.39	145.14	1293.69	0.00	0.00	0.00	2958.49	192.54	1727.28	3100.85	77.19	1725.32	1849.95	27.44	1718.96	2441.81	94.12	1746.24	2030.80	1510.78	47.56	0.00	0.00	0.00	1434.71
9.61000	3082.27	189.97	111.32	3038.16	170.11	118.66	2403.73	148.32	124.35	2354.92	213.31	184.45	3050.36	-29.00	78.97	3038.13	-22.50	98.68	2542.82	11.89	278.16	1756.97	-37.70	204.32	3065.39	145.14	1293.69	0.00	0.00	0.00	2958.49	192.54	1727.28	3100.85	77.19	1725.32	1849.95	27.44	1718.96	2441.81	94.12	1746.24	2031.32	1511.83	47.34	0.00	0.00	0.00	1435.39
9.62000	3082.27	189.97	111.32	3038.16	170.11	118.66	2403.73	148.32	124.35	2354.92	213.31	184.45	3050.36	-29.00	78.97	3038.13	-22.50	98.68	2542.82	11.89	278.16	1756.97	-37.70	204.32	3065.39	145.14	1293.69	0.00	0.00	0.00	2958.49	192.54	1727.28	3100.85	77.19	1725.32	1849.95	27.44	1718.96	2441.81	94.12	1746.24	2032.69	1514.45	46.67	0.00	0.00	0.00	1435.62
9.63000	3082.27	189.97	111.32	3038.16	170.11	118.66	2403.73	148.32	124.35	2354.92	213.31	184.45	3050.36	-29.00	78.97	3038.13	-22.50	98.68	2542.82	11.89	278.16	1756.97	-37.70	204.32	3065.39	145.14	1293.69	0.00	0.00	0.00	2958.49	192.54	1727.28	3100.85	77.19	1725.32	1849.95	27.44	1718.96	2441.81	94.12	1746.24	2032.19	1513.69	46.73	0.00	0.00	0.00	1434.61
9.64000	3082.27	189.97	111.32	3038.16	170.11	118.66	2403.73	148.32	124.35	2354.92	213.31	184.45	3050.36	-29.00	78.97	3038.13	-22.50	98.68	2542.82	11.89	278.16	1756.97	-37.70	204.32	3065.39	145.14	1293.69	0.00	0.00	0.00	2958.49	192.54	1727.28	3100.85	77.19	1725.32	1849.95	27.44	1718.96	2441.81	94.12	1746.24	2031.68	1512.49	47.08	0.00	0.00	0.00	1434.78
9.65000	3082.27	189.97	111.32	3038.16	170.11	118.66	2403.73	148.32	124.35	2354.92	213.31	184.45	3050.36	-29.00	78.97	3038.13	-22.50	98.68	2542.82	11.89	278.16	1756.97	-37.70	204.32	3065.39	145.14	1293.69	0.00	0.00	0.00	2958.49	192.54	1727.28	3100.85	77.19	1725.32	1849.95	27.44	1718.96	2441.81	94.12	1746.24	2033.07	1514.77	46.25	0.00	0.00	0.00	1435.41
9.66000	3082.27	189.97	111.32	3038.16	170.11	118.66	2403.73	148.32	124.35	2354.92	213.31	184.45	3050.36	-29.00	78.97	3038.13	-22.50	98.68	2542.82	11.89	278.16	1756.97	-37.70	204.32	3065.39	145.14	1293.69	0.00	0.00	0.00	2958.49	192.54	1727.28	3100.85	77.19	1725.32	1849.95	27.44	1718.96	2441.81	94.12	1746.24	2034.09	1516.28	45.66	0.00	0.00	0.00	1434.82
9.67000	3082.27	189.97	111.32	3038.16	170.11	118.66	2403.73	148.32	124.35	2354.92	213.31	184.45	3050.36	-29.00	78.97	3038.13	-22.50	98.68	2542.82	11.89	278.16	1756.97	-37.70	204.32	3065.39	145.14	1293.69	0.00	0.00	0.00	2958.49	192.54	1727.28	3100.85	77.19	1725.32	1849.95	27.44	1718.96	2441.81	94.12	1746.24	2031.83	1513.14	46.79	0.00	0.00	0.00	1435.05
9.68000	3082.27	189.97	111.32	3038.16	170.11	118.66	2403.73	148.32	124.35	2354.92	213.31	184.45	3050.36	-29.00	78.97	3038.13	-22.50	98.68	2542.82	11.89	278.16	1756.97	-37.70	204.32	3065.39	145.14	1293.69	0.00	0.00	0.00	2958.49	192.54	1727.28	3100.85	77.19	1725.32	1849.95	27.44	1718.96	2441.81	94.12	1746.24	2031.24	1511.73	47.45	0.00	0.00	0.00	1434.99
9.69000	3082.27	189.97	111.32	3038.16	170.11	118.66	2403.73	148.32	124.35	2354.92	213.31	184.45	3050.36	-29.00	78.97	3038.13	-22.50	98.68	2542.82	11.89	278.16	1756.97	-37.70	204.32	3065.39	145.14	1293.69	0.00	0.00	0.00	2958.49	192.54	1727.28	3100.85	77.19	1725.32	1849.95	27.44	1718.96	2441.81	94.12	1746.24	2032.48	1513.65	46.61	0.00	0.00	0.00	1433.88
9.70000	3082.27	189.97	111.32	3038.16	170.11	118.66	2403.73	148.32	124.35	2354.92	213.31	184.45	3050.36	-29.00	78.97	3038.13	-22.50	98.68	2542.82	11.89	278.16	1756.97	-37.70	204.32	3065.39	145.14	1293.69	0.00	0.00	0.00	2958.49	192.54	1727.28	3100.85	77.19	1725.32	1849.95	27.44	1718.96	2441.81	94.12	1746.24	2034.23	1516.38	45.99	0.00	0.00	0.00	1433.60
9.71000	3082.27	189.97	111.32	3038.16	170.11	118.66	2403.73	148.32	124.35	2354.92	213.31	184.45	3050.36	-29.00	78.97	3038.13	-22.50	98.68	2542.82	11.89	278.16	1756.97	-37.70	204.32	3065.39	145.14	1293.69	0.00	0.00	0.00	2958.49	192.54	1727.28	3100.85	77.19	1725.32	1849.95	27.44	1718.96	2441.81	94.12	1746.24	2033.57	1515.20	46.01	0.00	0.00	0.00	1433.94
9.72000	3082.27	189.97	111.32	3038.16	170.11	118.66	2403.73	148.32	124.35	2354.92	213.31	184.45	3050.36	-29.00	78.97	3038.13	-22.50	98.68	2542.82	11.89	278.16	1756.97	-37.70	204.32	3065.39	145.14	1293.69	0.00	0.00	0.00	2958.49	192.54	1727.28	3100.85	77.19	1725.32	1849.95	27.44	1718.96	2441.81	94.12	1746.24	2033.47	1514.85	46.37	0.00	0.00	0.00	1434.43
9.73000	3082.27	189.97	111.32	3038.16	170.11	118.66	2403.73	148.32	124.35	2354.92	213.31	184.45	3050.36	-29.00	78.97	3038.13	-22.50	98.68	2542.82	11.89	278.16	1756.97	-37.70	204.32	3065.39	145.14	1293.69	0.00	0.00	0.00	2958.49	192.54	1727.28	3100.85	77.19	1725.32	1849.95	27.44	1718.96	2441.81	94.12	1746.24	2031.14	1511.70	47.31	0.00	0.00	0.00	1433.97
9.74000	3082.27	189.97	111.32	3038.16	170.11	118.66	2403.73	148.32	124.35	2354.92	213.31	184.45	3050.36	-29.00	78.97	3038.13	-22.50	98.68	2542.82	11.89	278.16	1756.97	-37.70	204.32	3065.39	145.14	1293.69	0.00	0.00	0.00	2958.49	192.54	1727.28	3100.85	77.19	1725.32	1849.95	27.44	1718.96	2441.81	94.12	1746.24	2030.74	1510.92	47.63	0.00	0.00	0.00	1433.66
9.75000	3082.27	189.97	111.32	3038.16	170.11	118.66	2403.73	148.32	124.35	2354.92	213.31	184.45	3050.36	-29.00	78.97	3038.13	-22.50	98.68	2542.82	11.89	278.16	1756.97	-37.70	204.32	3065.39	145.14	1293.69	0.00	0.00	0.00	2958.49	192.54	1727.28	3100.85	77.19	1725.32	1849.95	27.44	1718.96	2441.81	94.12	1746.24	2032.03	1513.09	46.62	0.00	0.00	0.00	1435.20
9.76000	3082.27	189.97	111.32	3038.16	170.11	118.66	2403.73	148.32	124.35	2354.92	213.31	184.45	3050.36	-29.00	78.97	3038.13	-22.50	98.68	2542.82	11.89	278.16	1756.97	-37.70	204.32	3065.39	145.14	1293.69	0.00	0.00	0.00	2958.49	192.54	1727.28	3100.85	77.19	1725.32	1849.95	27.44	1718.96	2441.81	94.12	1746.24	2032.59	1514.05	46.54	0.00	0.00	0.00	1434.99
9.77000	3082.27	189.97	111.32	3038.16	170.11	118.66	2403.73	148.32	124.35	2354.92	213.31	184.45	3050.36	-29.00	78.97	3038.13	-22.50	98.68	2542.82	11.89	278.16	1756.97	-37.70	204.32	3065.39	145.14	1293.69	0.00	0.00	0.00	2958.49	192.54	1727.28	3100.85	77.19	1725.32	1849.95	27.44	1718.96	2441.81	94.12	1746.24	2033.05	1514.67	46.64	0.00	0.00	0.00	1434.44
9.78000	3082.27	189.97	111.32	3038.16	170.11	118.66	2403.73	148.32	124.35	2354.92	213.31	184.45	3050.36	-29.00	78.97	3038.13	-22.50	98.68	2542.82	11.89	278.16	1756.97	-37.70	204.32	3065.39	145.14	1293.69	0.00	0.00	0.00	2958.49	192.54	1727.28	3100.85	77.19	1725.32	1849.95	27.44	1718.96	2441.81	94.12	1746.24	2031.77	1512.67	47.10	0.00	0.00	0.00	1434.48
9.79000	3082.27	189.97	111.32	3038.16	170.11	118.66	2403.73	148.32	124.35	2354.92	213.31	184.45	3050.36	-29.00	78.97	3038.13	-22.50	98.68	2542.82	11.89	278.16	1756.97	-37.70	204.32	3065.39	145.14	1293.69	0.00	0.00	0.00	2958.49	192.54	1727.28	3100.85	77.19	1725.32	1849.95	27.44	1718.96	2441.81	94.12	1746.24	2030.26	1510.09	47.87	0.00	0.00	0.00	1435.46
9.80000	3082.27	189.97	111.32	3038.16	170.11	118.66	2403.73	148.32	124.35	2354.92	213.31	184.45	3050.36	-29.00	78.97	3038.13	-22.50	98.68	2542.82	11.89	278.16	1756.97	-37.70	204.32	3065.39	145.14	1293.69	0.00	0.00	0.00	2958.49	192.54	1727.28	3100.85	77.19	1725.32	1849.95	27.44	1718.96	2441.81	94.12	1746.24	2030.80	1511.40	47.47	0.00	0.00	0.00	1435.60
9.81000	3082.27	189.97	111.32	3038.16	170.11	118.66	2403.73	148.32	124.35	2354.92	213.31	184.45	3050.36	-29.00	78.97	3038.13	-22.50	98.68	2542.82	11.89	278.16	1756.97	-37.70	204.32	3065.39	145.14	1293.69	0.00	0.00	0.00	2958.49	192.54	1727.28	3100.85	77.19	1725.32	1849.95	27.44	1718.96	2441.81	94.12	1746.24	2031.89	1512.99	46.95	0.00	0.00	0.00	1436.00
9.82000	3082.27	189.97	111.32	3038.16	170.11	118.66	2403.73	148.32	124.35	2354.92	213.31	184.45	3050.36	-29.00	78.97	3038.13	-22.50	98.68	2542.82	11.89	278.16	1756.97	-37.70	204.32	3065.39	145.14	1293.69	0.00	0.00	0.00	2958.49	192.54	1727.28	3100.85	77.19	1725.32	1849.95	27.44	1718.96	2441.81	94.12	1746.24	2031.08	1511.97	47.30	0.00	0.00	0.00	1435.34
9.83000	3082.27	189.97	111.32	3038.16	170.11	118.66	2403.73	148.32	124.35	2354.92	213.31	184.45	3050.36	-29.00	78.97	3038.13	-22.50	98.68	2542.82	11.89	278.16	1756.97	-37.70	204.32	3065.39	145.14	1293.69	0.00	0.00	0.00	2958.49	192.54	1727.28	3100.85	77.19	1725.32	1849.95	27.44	1718.96	2441.81	94.12	1746.24	2030.43	1510.58	47.65	0.00	0.00	0.00	1434.24
9.84000	3082.27	189.97	111.32	3038.16	170.11	118.66	2403.73	148.32	124.35	2354.92	213.31	184.45	3050.36	-29.00	78.97	3038.13	-22.50	98.68	2542.82	11.89	278.16	1756.97	-37.70	204.32	3065.39	145.14	1293.69	0.00	0.00	0.00	2958.49	192.54	1727.28	3100.85	77.19	1725.32	1849.95	27.44	1718.96	2441.81	94.12	1746.24	2032.15	1513.22	46.91	0.00	0.00	0.00	1433.72
9.85000	3082.27	189.97	111.32	3038.16	170.11	118.66	2403.73	148.32	124.35	2354.92	213.31	184.45	3050.36	-29.00	78.97	3038.13	-22.50	98.68	2542.82	11.89	278.16	1756.97	-37.70	204.32	3065.39	145.14	1293.69	0.00	0.00	0.00	2958.49	192.54	1727.28	3100.85	77.19	1725.32	1849.95	27.44	1718.96	2441.81	94.12	1746.24	2032.35	1513.55	46.79	0.00	0.00	0.00	1433.91
9.86000	3082.27	189.97	111.32	3038.16	170.11	118.66	2403.73	148.32	124.35	2354.92	213.31	184.45	3050.36	-29.00	78.97	3038.13	-22.50	98.68	2542.82	11.89	278.16	1756.97	-37.70	204.32	3065.39	145.14	1293.69	0.00	0.00	0.00	2958.49	192.54	1727.28	3100.85	77.19	1725.32	1849.95	27.44	1718.96	2441.81	94.12	1746.24	2033.23	1515.14	46.20	0.00	0.00	0.00	1433.58
9.87000	3082.27	189.97	111.32	3038.16	170.11	118.66	2403.73	148.32	124.35	2354.92	213.31	184.45	3050.36	-29.00	78.97	3038.13	-22.50	98.68	2542.82	11.89	278.16	1756.97	-37.70	204.32	3065.39	145.14	1293.69	0.00	0.00	0.00	2958.49	192.54	1727.28	3100.85	77.19	1725.32	1849.95	27.44	1718.96	2441.81	94.12	1746.24	2032.90	1514.24	46.58	0.00	0.00	0.00	1435.18
9.88000	3082.27	189.97	111.32	3038.16	170.11	118.66	2403.73	148.32	124.35	2354.92	213.31	184.45	3050.36	-29.00	78.97	3038.13	-22.50	98.68	2542.82	11.89	278.16	1756.97	-37.70	204.32	3065.39	145.14	1293.69	0.00	0.00	0.00	2958.49	192.54	1727.28	3100.85	77.19	1725.32	1849.95	27.44	1718.96	2441.81	94.12	1746.24	2031.87	1512.74	46.78	0.00	0.00	0.00	1434.91
9.89000	3082.27	189.97	111.32	3038.16	170.11	118.66	2403.73	148.32	124.35	2354.92	213.31	184.45	3050.36	-29.00	78.97	3038.13	-22.50	98.68	2542.82	11.89	278.16	1756.97	-37.70	204.32	3065.39	145.14	1293.69	0.00	0.00	0.00	2958.49	192.54	1727.28	3100.85	77.19	1725.32	1849.95	27.44	1718.96	2441.81	94.12	1746.24	2034.17	1516.33	45.77	0.00	0.00	0.00	1435.57
9.90000	3082.27	189.97	111.32	3038.16	170.11	118.66	2403.73	148.32	124.35	2354.92	213.31	184.45	3050.36	-29.00	78.97	3038.13	-22.50	98.68	2542.82	11.89	278.16	1756.97	-37.70	204.32	3065.39	145.14	1293.69	0.00	0.00	0.00	2958.49	192.54	1727.28	3100.85	77.19	1725.32	1849.95	27.44	1718.96	2441.81	94.12	1746.24	2031.34	1511.88	47.62	0.00	0.00	0.00	1435.91
9.91000	3082.27	189.97	111.32	3038.16	170.11	118.66	2403.73	148.32	124.35	2354.92	213.31	184.45	3050.36	-29.00	78.97	3038.13	-22.50	98.68	2542.82	11.89	278.16	1756.97	-37.70	204.32	3065.39	145.14	1293.69	0.00	0.00	0.00	2958.49	192.54	1727.28	3100.85	77.19	1725.32	1849.95	27.44	1718.96	2441.81	94.12	1746.24	2033.35	1515.20	46.40	0.00	0.00	0.00	1435.89
9.92000	3082.27	189.97	111.32	3038.16	170.11	118.66	2403.73	148.32	124.35	2354.92	213.31	184.45	3050.36	-29.00	78.97	3038.13	-22.50	98.68	2542.82	11.89	278.16	1756.97	-37.70	204.32	3065.39	145.14	1293.69	0.00	0.00	0.00	2958.49	192.54	1727.28	3100.85	77.19	1725.32	1849.95	27.44	1718.96	2441.81	94.12	1746.24	2032.27	1513.08	46.87	0.00	0.00	0.00	1434.67
9.93000	3082.27	189.97	111.32	3038.16	170.11	118.66	2403.73	148.32	124.35	2354.92	213.31	184.45	3050.36	-29.00	78.97	3038.13	-22.50	98.68	2542.82	11.89	278.16	1756.97	-37.70	204.32	3065.39	145.14	1293.69	0.00	0.00	0.00	2958.49	192.54	1727.28	3100.85	77.19	1725.32	1849.95	27.44	1718.96	2441.81	94.12	1746.24	2033.34	1515.29	46.12	0.00	0.00	0.00	1434.99
9.94000	3082.27	189.97	111.32	3038.16	170.11	118.66	2403.73	148.32	124.35	2354.92	213.31	184.45	3050.36	-29.00	78.97	3038.13	-22.50	98.68	2542.82	11.89	278.16	1756.97	-37.70	204.32	3065.39	145.14	1293.69	0.00	0.00	0.00	2958.49	192.54	1727.28	3100.85	77.19	1725.32	1849.95	27.44	1718.96	2441.81	94.12	1746.24	2031.52	1512.33	47.23	0.00	0.00	0.00	1435.31
9.95000	3082.27	189.97	111.32	3038.16	170.11	118.66	2403.73	148.32	124.35	2354.92	213.31	184.45	3050.36	-29.00	78.97	3038.13	-22.50	98.68	2542.82	11.89	278.16	1756.97	-37.70	204.32	3065.39	145.14	1293.69	0.00	0.00	0.00	2958.49	192.54	1727.28	3100.85	77.19	1725.32	1849.95	27.44	1718.96	2441.81	94.12	1746.24	2031.58	1512.44	47.00	0.00	0.00	0.00	1435.02
9.96000	3082.27	189.97	111.32	3038.16	170.11	118.66	2403.73	148.32	124.35	2354.92	213.31	184.45	3050.36	-29.00	78.97	3038.13	-22.50	98.68	2542.82	11.89	278.16	1756.97	-37.70	204.32	3065.39	145.14	1293.69	0.00	0.00	0.00	2958.49	192.54	1727.28	3100.85	77.19	1725.32	1849.95	27.44	1718.96	2441.81	94.12	1746.24	2031.54	1512.52	47.13	0.00	0.00	0.00	1435.83
9.97000	3082.27	189.97	111.32	3038.16	170.11	118.66	2403.73	148.32	124.35	2354.92	213.31	184.45	3050.36	-29.00	78.97	3038.13	-22.50	98.68	2542.82	11.89	278.16	1756.97	-37.70	204.32	3065.39	145.14	1293.69	0.00	0.00	0.00	2958.49	192.54	1727.28	3100.85	77.19	1725.32	1849.95	27.44	1718.96	2441.81	94.12	1746.24	2032.50	1513.95	46.40	0.00	0.00	0.00	1435.04
9.98000	3082.27	189.97	111.32	3038.16	170.11	118.66	2403.73	148.32	124.35	2354.92	213.31	184.45	3050.36	-29.00	78.97	3038.13	-22.50	98.68	2542.82	11.89	278.16	1756.97	-37.70	204.32	3065.39	145.14	1293.69	0.00	0.00	0.00	2958.49	192.54	1727.28	3100.85	77.19	1725.32	1849.95	27.44	1718.96	2441.81	94.12	1746.24	2032.48	1514.00	46.58	0.00	0.00	0.00	1435.08
9.99000	3082.27	189.97	111.32	3038.16	170.11	118.66	2403.73	148.32	124.35	2354.92	213.31	184.45	3050.36	-29.00	78.97	3038.13	-22.50	98.68	2542.82	11.89	278.16	1756.97	-37.70	204.32	3065.39	145.14	1293.69	0.00	0.00	0.00	2958.49	192.54	1727.28	3100.85	77.19	1725.32	1849.95	27.44	1718.96	2441.81	94.12	1746.24	2032.12	1513.47	46.82	0.00	0.00	0.00	1435.11
10.00000	3082.27	189.97	111.32	3038.16	170.11	118.66	2403.73	148.32	124.35	2354.92	213.31	184.45	3050.36	-29.00	78.97	3038.13	-22.50	98.68	2542.82	11.89	278.16	1756.97	-37.70	204.32	3065.39	145.14	1293.69	0.00	0.00	0.00	2958.49	192.54	1727.28	3100.85	77.19	1725.32	1849.95	27.44	1718.96	2441.81	94.12	1746.24	2031.50	1512.22	46.97	0.00	0.00	0.00	1435.00
10.01000	3082.27	189.97	111.32	3038.16	170.11	118.66	2403.73	148.32	124.35	2354.92	213.31	184.45	3050.36	-29.00	78.97	3038.13	-22.50	98.68	2542.82	11.89	278.16	1756.97	-37.70	204.32	3065.39	145.14	1293.69	0.00	0.00	0.00	2958.49	192.54	1727.28	3100.85	77.19	1725.32	1849.95	27.44	1718.96	2441.81	94.12	1746.24	2031.72	1512.74	47.08	0.00	0.00	0.00	1435.20
10.02000	3082.27	189.97	111.32	3038.16	170.11	118.66	2403.73	148.32	124.35	2354.92	213.31	184.45	3050.36	-29.00	78.97	3038.13	-22.50	98.68	2542.82	11.89	278.16	1756.97	-37.70	204.32	3065.39	145.14	1293.69	0.00	0.00	0.00	2958.49	192.54	1727.28	3100.85	77.19	1725.32	1849.95	27.44	1718.96	2441.81	94.12	1746.24	2032.52	1513.86	46.69	0.00	0.00	0.00	1434.28
10.03000	3082.27	189.97	111.32	3038.16	170.11	118.66	2403.73	148.32	124.35	2354.92	213.31	184.45	3050.36	-29.00	78.97	3038.13	-22.50	98.68	2542.82	11.89	278.16	1756.97	-37.70	204.32	3065.39	145.14	1293.69	0.00	0.00	0.00	2958.49	192.54	1727.28	3100.85	77.19	1725.32	1849.95	27.44	1718.96	2441.81	94.12	1746.24	2031.41	1512.08	47.33	0.00	0.00	0.00	1433.77
10.04000	3082.27	189.97	111.32	3038.16	170.11	118.66	2403.73	148.32	124.35	2354.92	213.31	184.45	3050.36	-29.00	78.97	3038.13	-22.50	98.68	2542.82	11.89	278.16	1756.97	-37.70	204.32	3065.39	145.14	1293.69	0.00	0.00	0.00	2958.49	192.54	1727.28	3100.85	77.19	1725.32	1849.95	27.44	1718.96	2441.81	94.12	1746.24	2031.61	1512.58	47.06	0.00	0.00	0.00	1434.37
10.05000	3082.27	189.97	111.32	3038.16	170.11	118.66	2403.73	148.32	124.35	2354.92	213.31	184.45	3050.36	-29.00	78.97	3038.13	-22.50	98.68	2542.82	11.89	278.16	1756.97	-37.70	204.32	3065.39	145.14	1293.69	0.00	0.00	0.00	2958.49	192.54	1727.28	3100.85	77.19	1725.32	1849.95	27.44	1718.96	2441.81	94.12	1746.24	2031.53	1511.83	47.03	0.00	0.00	0.00	1434.55
10.06000	3082.27	189.97	111.32	3038.16	170.11	118.66	2403.73	148.32	124.35	2354.92	213.31	184.45	3050.36	-29.00	78.97	3038.13	-22.50	98.68	2542.82	11.89	278.16	1756.97	-37.70	204.32	3065.39	145.14	1293.69	0.00	0.00	0.00	2958.49	192.54	1727.28	3100.85	77.19	1725.32	1849.95	27.44	1718.96	2441.81	94.12	1746.24	2032.83	1514.37	46.49	0.00	0.00	0.00	1434.67
10.07000	3082.27	189.97	111.32	3038.16	170.11	118.66	2403.73	148.32	124.35	2354.92	213.31	184.45	3050.36	-29.00	78.97	3038.13	-22.50	98.68	2542.82	11.89	278.16	1756.97	-37.70	204.32	3065.39	145.14	1293.69	0.00	0.00	0.00	2958.49	192.54	1727.28	3100.85	77.19	1725.32	1849.95	27.44	1718.96	2441.81	94.12	1746.24	2032.26	1513.31	46.95	0.00	0.00	0.00	1433.65
10.08000	3082.27	189.97	111.32	3038.16	170.11	118.66	2403.73	148.32	124.35	2354.92	213.31	184.45	3050.36	-29.00	78.97	3038.13	-22.50	98.68	2542.82	11.89	278.16	1756.97	-37.70	204.32	3065.39	145.14	1293.69	0.00	0.00	0.00	2958.49	192.54	1727.28	3100.85	77.19	1725.32	1849.95	27.44	1718.96	2441.81	94.12	1746.24	2030.83	1510.57	47.77	0.00	0.00	0.00	1434.52
10.09000	3082.27	189.97	111.32	3038.16	170.11	118.66	2403.73	148.32	124.35	2354.92	213.31	184.45	3050.36	-29.00	78.97	3038.13	-22.50	98.68	2542.82	11.89	278.16	1756.97	-37.70	204.32	3065.39	145.14	1293.69	0.00	0.00	0.00	2958.49	192.54	1727.28	3100.85	77.19	1725.32	1849.95	27.44	1718.96	2441.81	94.12	1746.24	2030.98	1511.50	47.51	0.00	0.00	0.00	1435.16
10.10000	3082.27	189.97	111.32	3038.16	170.11	118.66	2403.73	148.32	124.35	2354.92	213.31	184.45	3050.36	-29.00	78.97	3038.13	-22.50	98.68	2542.82	11.89	278.16	1756.97	-37.70	204.32	3065.39	145.14	1293.69	0.00	0.00	0.00	2958.49	192.54	1727.28	3100.85	77.19	1725.32	1849.95	27.44	1718.96	2441.81	94.12	1746.24	2032.09	1513.05	46.79	0.00	0.00	0.00	1435.90
10.11000	3082.27	189.97	111.32	3038.16	170.11	118.66	2403.73	148.32	124.35	2354.92	213.31	184.45	3050.36	-29.00	78.97	3038.13	-22.50	98.68	2542.82	11.89	278.16	1756.97	-37.70	204.32	3065.39	145.14	1293.69	0.00	0.00	0.00	2958.49	192.54	1727.28	3100.85	77.19	1725.32	1849.95	27.44	1718.96	2441.81	94.12	1746.24	2032.16	1513.27	46.80	0.00	0.00	0.00	1434.69
10.12000	3082.27	189.97	111.32	3038.16	170.11	118.66	2403.73	148.32	124.35	2354.92	213.31	184.45	3050.36	-29.00	78.97	3038.13	-22.50	98.68	2542.82	11.89	278.16	1756.97	-37.70	204.32	3065.39	145.14	1293.69	0.00	0.00	0.00	2958.49	192.54	1727.28	3100.85	77.19	1725.32	1849.95	27.44	1718.96	2441.81	94.12	1746.24	2033.39	1515.35	46.10	0.00	0.00	0.00	1434.12
10.13000	3082.27	189.97	111.32	3038.16	170.11	118.66	2403.73	148.32	124.35	2354.92	213.31	184.45	3050.36	-29.00	78.97	3038.13	-22.50	98.68	2542.82	11.89	278.16	1756.97	-37.70	204.32	3065.39	145.14	1293.69	0.00	0.00	0.00	2958.49	192.54	1727.28	3100.85	77.19	1725.32	1849.95	27.44	1718.96	2441.81	94.12	1746.24	2034.32	1516.52	45.77	0.00	0.00	0.00	1434.71
10.14000	3082.27	189.97	111.32	3038.16	170.11	118.66	2403.73	148.32	124.35	2354.92	213.31	184.45	3050.36	-29.00	78.97	3038.13	-22.50	98.68	2542.82	11.89	278.16	1756.97	-37.70	204.32	3065.39	145.14	1293.69	0.00	0.00	0.00	2958.49	192.54	1727.28	3100.85	77.19	1725.32	1849.95	27.44	1718.96	2441.81	94.12	1746.24	2031.05	1511.55	47.46	0.00	0.00	0.00	1434.94
10.15000	3082.27	189.97	111.32	3038.16	170.11	118.66	2403.73	148.32	124.35	2354.92	213.31	184.45	3050.36	-29.00	78.97	3038.13	-22.50	98.68	2542.82	11.89	278.16	1756.97	-37.70	204.32	3065.39	145.14	1293.69	0.00	0.00	0.00	2958.49	192.54	1727.28	3100.85	77.19	1725.32	1849.95	27.44	1718.96	2441.81	94.12	1746.24	2031.83	1512.30	47.20	0.00	0.00	0.00	1436.77
10.16000	3082.27	189.97	111.32	3038.16	170.11	118.66	2403.73	148.32	124.35	2354.92	213.31	184.45	3050.36	-29.00	78.97	3038.13	-22.50	98.68	2542.82	11.89	278.16	1756.97	-37.70	204.32	3065.39	145.14	1293.69	0.00	0.00	0.00	2958.49	192.54	1727.28	3100.85	77.19	1725.32	1849.95	27.44	1718.96	2441.81	94.12	1746.24	2033.03	1514.69	46.16	0.00	0.00	0.00	1435.98
10.17000	3082.27	189.97	111.32	3038.16	170.11	118.66	2403.73	148.32	124.35	2354.92	213.31	184.45	3050.36	-29.00	78.97	3038.13	-22.50	98.68	2542.82	11.89	278.16	1756.97	-37.70	204.32	3065.39	145.14	1293.69	0.00	0.00	0.00	2958.49	192.54	1727.28	3100.85	77.19	1725.32	1849.95	27.44	1718.96	2441.81	94.12	1746.24	2031.69	1512.66	47.12	0.00	0.00	0.00	1435.75
10.18000	3082.27	189.97	111.32	3038.16	170.11	118.66	2403.73	148.32	124.35	2354.92	213.31	184.45	3050.36	-29.00	78.97	3038.13	-22.50	98.68	2542.82	11.89	278.16	1756.97	-37.70	204.32	3065.39	145.14	1293.69	0.00	0.00	0.00	2958.49	192.54	1727.28	3100.85	77.19	1725.32	1849.95	27.44	1718.96	2441.81	94.12	1746.24	2031.96	1512.87	46.96	0.00	0.00	0.00	1434.86
10.19000	3082.27	189.97	111.32	3038.16	170.11	118.66	2403.73	148.32	124.35	2354.92	213.31	184.45	3050.36	-29.00	78.97	3038.13	-22.50	98.68	2542.82	11.89	278.16	1756.97	-37.70	204.32	3065.39	145.14	1293.69	0.00	0.00	0.00	2958.49	192.54	1727.28	3100.85	77.19	1725.32	1849.95	27.44	1718.96	2441.81	94.12	1746.24	2033.71	1515.97	45.77	0.00	0.00	0.00	1434.93
10.20000	3082.27	189.97	111.32	3038.16	170.11	118.66	2403.73	148.32	124.35	2354.92	213.31	184.45	3050.36	-29.00	78.97	3038.13	-22.50	98.68	2542.82	11.89	278.16	1756.97	-37.70	204.32	3065.39	145.14	1293.69	0.00	0.00	0.00	2958.49	192.54	1727.28	3100.85	77.19	1725.32	1849.95	27.44	1718.96	2441.81	94.12	1746.24	2032.93	1514.18	46.33	0.00	0.00	0.00	1435.32
10.21000	3082.27	189.97	111.32	3038.16	170.11	118.66	2403.73	148.32	124.35	2354.92	213.31	184.45	3050.36	-29.00	78.97	3038.13	-22.50	98.68	2542.82	11.89	278.16	1756.97	-37.70	204.32	3065.39	145.14	1293.69	0.00	0.00	0.00	2958.49	192.54	1727.28	3100.85	77.19	1725.32	1849.95	27.44	1718.96	2441.81	94.12	1746.24	2032.37	1513.51	46.78	0.00	0.00	0.00	1434.54
10.22000	3082.27	189.97	111.32	3038.16	170.11	118.66	2403.73	148.32	124.35	2354.92	213.31	184.45	3050.36	-29.00	78.97	3038.13	-22.50	98.68	2542.82	11.89	278.16	1756.97	-37.70	204.32	3065.39	145.14	1293.69	0.00	0.00	0.00	2958.49	192.54	1727.28	3100.85	77.19	1725.32	1849.95	27.44	1718.96	2441.81	94.12	1746.24	2031.31	1511.42	47.40	0.00	0.00	0.00	1434.07
10.23000	3082.27	189.97	111.32	3038.16	170.11	118.66	2403.73	148.32	124.35	2354.92	213.31	184.45	3050.36	-29.00	78.97	3038.13	-22.50	98.68	2542.82	11.89	278.16	1756.97	-37.70	204.32	3065.39	145.14	1293.69	0.00	0.00	0.00	2958.49	192.54	1727.28	3100.85	77.19	1725.32	1849.95	27.44	1718.96	2441.81	94.12	1746.24	2032.59	1513.73	46.59	0.00	0.00	0.00	1434.92
10.24000	3082.27	189.97	111.32	3038.16	170.11	118.66	2403.73	148.32	124.35	2354.92	213.31	184.45	3050.36	-29.00	78.97	3038.13	-22.50	98.68	2542.82	11.89	278.16	1756.97	-37.70	204.32	3065.39	145.14	1293.69	0.00	0.00	0.00	2958.49	192.54	1727.28	3100.85	77.19	1725.32	1849.95	27.44	1718.96	2441.81	94.12	1746.24	2032.27	1513.03	46.86	0.00	0.00	0.00	1434.80
10.25000	3082.27	189.97	111.32	3038.16	170.11	118.66	2403.73	148.32	124.35	2354.92	213.31	184.45	3050.36	-29.00	78.97	3038.13	-22.50	98.68	2542.82	11.89	278.16	1756.97	-37.70	204.32	3065.39	145.14	1293.69	0.00	0.00	0.00	2958.49	192.54	1727.28	3100.85	77.19	1725.32	1849.95	27.44	1718.96	2441.81	94.12	1746.24	2031.89	1512.34	46.94	0.00	0.00	0.00	1434.84
10.26000	3082.27	189.97	111.32	3038.16	170.11	118.66	2403.73	148.32	124.35	2354.92	213.31	184.45	3050.36	-29.00	78.97	3038.13	-22.50	98.68	2542.82	11.89	278.16	1756.97	-37.70	204.32	3065.39	145.14	1293.69	0.00	0.00	0.00	2958.49	192.54	1727.28	3100.85	77.19	1725.32	1849.95	27.44	1718.96	2441.81	94.12	1746.24	2032.67	1513.70	46.53	0.00	0.00	0.00	1434.81
10.27000	3082.27	189.97	111.32	3038.16	170.11	118.66	2403.73	148.32	124.35	2354.92	213.31	184.45	3050.36	-29.00	78.97	3038.13	-22.50	98.68	2542.82	11.89	278.16	1756.97	-37.70	204.32	3065.39	145.14	1293.69	0.00	0.00	0.00	2958.49	192.54	1727.28	3100.85	77.19	1725.32	1849.95	27.44	1718.96	2441.81	94.12	1746.24	2031.96	1513.36	46.82	0.00	0.00	0.00	1434.78
10.28000	3082.27	189.97	111.32	3038.16	170.11	118.66	2403.73	148.32	124.35	2354.92	213.31	184.45	3050.36	-29.00	78.97	3038.13	-22.50	98.68	2542.82	11.89	278.16	1756.97	-37.70	204.32	3065.39	145.14	1293.69	0.00	0.00	0.00	2958.49	192.54	1727.28	3100.85	77.19	1725.32	1849.95	27.44	1718.96	2441.81	94.12	1746.24	2030.91	1511.24	47.44	0.00	0.00	0.00	1434.83
10.29000	3082.27	189.97	111.32	3038.16	170.11	118.66	2403.73	148.32	124.35	2354.92	213.31	184.45	3050.36	-29.00	78.97	3038.13	-22.50	98.68	2542.82	11.89	278.16	1756.97	-37.70	204.32	3065.39	145.14	1293.69	0.00	0.00	0.00	2958.49	192.54	1727.28	3100.85	77.19	1725.32	1849.95	27.44	1718.96	2441.81	94.12	1746.24	2031.93	1512.53	46.96	0.00	0.00	0.00	1434.71
10.30000	3082.27	189.97	111.32	3038.16	170.11	118.66	2403.73	148.32	124.35	2354.92	213.31	184.45	3050.36	-29.00	78.97	3038.13	-22.50	98.68	2542.82	11.89	278.16	1756.97	-37.70	204.32	3065.39	145.14	1293.69	0.00	0.00	0.00	2958.49	192.54	1727.28	3100.85	77.19	1725.32	1849.95	27.44	1718.96	2441.81	94.12	1746.24	2032.54	1513.96	46.54	0.00	0.00	0.00	1433.95
10.31000	3082.27	189.97	111.32	3038.16	170.11	118.66	2403.73	148.32	124.35	2354.92	213.31	184.45	3050.36	-29.00	78.97	3038.13	-22.50	98.68	2542.82	11.89	278.16	1756.97	-37.70	204.32	3065.39	145.14	1293.69	0.00	0.00	0.00	2958.49	192.54	1727.28	3100.85	77.19	1725.32	1849.95	27.44	1718.96	2441.81	94.12	1746.24	2031.87	1513.16	47.02	0.00	0.00	0.00	1435.02
10.32000	3082.27	189.97	111.32	3038.16	170.11	118.66	2403.73	148.32	124.35	2354.92	213.31	184.45	3050.36	-29.00	78.97	3038.13	-22.50	98.68	2542.82	11.89	278.16	1756.97	-37.70	204.32	3065.39	145.14	1293.69	0.00	0.00	0.00	2958.49	192.54	1727.28	3100.85	77.19	1725.32	1849.95	27.44	1718.96	2441.81	94.12	1746.24	2032.70	1514.27	46.46	0.00	0.00	0.00	1435.16
10.33000	3082.27	189.97	111.32	3038.16	170.11	118.66	2403.73	148.32	124.35	2354.92	213.31	184.45	3050.36	-29.00	78.97	3038.13	-22.50	98.68	2542.82	11.89	278.16	1756.97	-37.70	204.32	3065.39	145.14	1293.69	0.00	0.00	0.00	2958.49	192.54	1727.28	3100.85	77.19	1725.32	1849.95	27.44	1718.96	2441.81	94.12	1746.24	2033.10	1514.84	46.33	0.00	0.00	0.00	1435.43
10.34000	3082.27	189.97	111.32	3038.16	170.11	118.66	2403.73	148.32	124.35	2354.92	213.31	184.45	3050.36	-29.00	78.97	3038.13	-22.50	98.68	2542.82	11.89	278.16	1756.97	-37.70	204.32	3065.39	145.14	1293.69	0.00	0.00	0.00	2958.49	192.54	1727.28	3100.85	77.19	1725.32	1849.95	27.44	1718.96	2441.81	94.12	1746.24	2032.54	1513.61	46.53	0.00	0.00	0.00	1434.75
10.35000	3082.27	189.97	111.32	3038.16	170.11	118.66	2403.73	148.32	124.35	2354.92	213.31	184.45	3050.36	-29.00	78.97	3038.13	-22.50	98.68	2542.82	11.89	278.16	1756.97	-37.70	204.32	3065.39	145.14	1293.69	0.00	0.00	0.00	2958.49	192.54	1727.28	3100.85	77.19	1725.32	1849.95	27.44	1718.96	2441.81	94.12	1746.24	2031.78	1512.72	46.94	0.00	0.00	0.00	1435.24
10.36000	3082.27	189.97	111.32	3038.16	170.11	118.66	2403.73	148.32	124.35	2354.92	213.31	184.45	3050.36	-29.00	78.97	3038.13	-22.50	98.68	2542.82	11.89	278.16	1756.97	-37.70	204.32	3065.39	145.14	1293.69	0.00	0.00	0.00	2958.49	192.54	1727.28	3100.85	77.19	1725.32	1849.95	27.44	1718.96	2441.81	94.12	1746.24	2032.29	1513.60	46.78	0.00	0.00	0.00	1434.43
10.37000	3082.27	189.97	111.32	3038.16	170.11	118.66	2403.73	148.32	124.35	2354.92	213.31	184.45	3050.36	-29.00	78.97	3038.13	-22.50	98.68	2542.82	11.89	278.16	1756.97	-37.70	204.32	3065.39	145.14	1293.69	0.00	0.00	0.00	2958.49	192.54	1727.28	3100.85	77.19	1725.32	1849.95	27.44	1718.96	2441.81	94.12	1746.24	2031.84	1512.58	47.43	0.00	0.00	0.00	1434.87
10.38000	3082.27	189.97	111.32	3038.16	170.11	118.66	2403.73	148.32	124.35	2354.92	213.31	184.45	3050.36	-29.00	78.97	3038.13	-22.50	98.68	2542.82	11.89	278.16	1756.97	-37.70	204.32	3065.39	145.14	1293.69	0.00	0.00	0.00	2958.49	192.54	1727.28	3100.85	77.19	1725.32	1849.95	27.44	1718.96	2441.81	94.12	1746.24	2032.98	1514.19	46.67	0.00	0.00	0.00	1435.18
10.39000	3082.27	189.97	111.32	3038.16	170.11	118.66	2403.73	148.32	124.35	2354.92	213.31	184.45	3050.36	-29.00	78.97	3038.13	-22.50	98.68	2542.82	11.89	278.16	1756.97	-37.70	204.32	3065.39	145.14	1293.69	0.00	0.00	0.00	2958.49	192.54	1727.28	3100.85	77.19	1725.32	1849.95	27.44	1718.96	2441.81	94.12	1746.24	2031.82	1512.50	47.16	0.00	0.00	0.00	1434.46
10.40000	3082.27	189.97	111.32	3038.16	170.11	118.66	2403.73	148.32	124.35	2354.92	213.31	184.45	3050.36	-29.00	78.97	3038.13	-22.50	98.68	2542.82	11.89	278.16	1756.97	-37.70	204.32	3065.39	145.14	1293.69	0.00	0.00	0.00	2958.49	192.54	1727.28	3100.85	77.19	1725.32	1849.95	27.44	1718.96	2441.81	94.12	1746.24	2033.33	1515.11	46.38	0.00	0.00	0.00	1434.18
10.41000	3082.27	189.97	111.32	3038.16	170.11	118.66	2403.73	148.32	124.35	2354.92	213.31	184.45	3050.36	-29.00	78.97	3038.13	-22.50	98.68	2542.82	11.89	278.16	1756.97	-37.70	204.32	3065.39	145.14	1293.69	0.00	0.00	0.00	2958.49	192.54	1727.28	3100.85	77.19	1725.32	1849.95	27.44	1718.96	2441.81	94.12	1746.24	2034.97	1517.51	45.41	0.00	0.00	0.00	1433.90
10.42000	3082.27	189.97	111.32	3038.16	170.11	118.66	2403.73	148.32	124.35	2354.92	213.31	184.45	3050.36	-29.00	78.97	3038.13	-22.50	98.68	2542.82	11.89	278.16	1756.97	-37.70	204.32	3065.39	145.14	1293.69	0.00	0.00	0.00	2958.49	192.54	1727.28	3100.85	77.19	1725.32	1849.95	27.44	1718.96	2441.81	94.12	1746.24	2032.51	1513.75	46.72	0.00	0.00	0.00	1433.52
10.43000	3082.27	189.97	111.32	3038.16	170.11	118.66	2403.73	148.32	124.35	2354.92	213.31	184.45	3050.36	-29.00	78.97	3038.13	-22.50	98.68	2542.82	11.89	278.16	1756.97	-37.70	204.32	3065.39	145.14	1293.69	0.00	0.00	0.00	2958.49	192.54	1727.28	3100.85	77.19	1725.32	1849.95	27.44	1718.96	2441.81	94.12	1746.24	2031.13	1511.38	47.52	0.00	0.00	0.00	1434.25
10.44000	3082.27	189.97	111.32	3038.16	170.11	118.66	2403.73	148.32	124.35	2354.92	213.31	184.45	3050.36	-29.00	78.97	3038.13	-22.50	98.68	2542.82	11.89	278.16	1756.97	-37.70	204.32	3065.39	145.14	1293.69	0.00	0.00	0.00	2958.49	192.54	1727.28	3100.85	77.19	1725.32	1849.95	27.44	1718.96	2441.81	94.12	1746.24	2031.64	1512.39	47.00	0.00	0.00	0.00	1435.21
10.45000	3082.27	189.97	111.32	3038.16	170.11	118.66	2403.73	148.32	124.35	2354.92	213.31	184.45	3050.36	-29.00	78.97	3038.13	-22.50	98.68	2542.82	11.89	278.16	1756.97	-37.70	204.32	3065.39	145.14	1293.69	0.00	0.00	0.00	2958.49	192.54	1727.28	3100.85	77.19	1725.32	1849.95	27.44	1718.96	2441.81	94.12	1746.24	2031.69	1512.15	47.06	0.00	0.00	0.00	1435.03
10.46000	3082.27	189.97	111.32	3038.16	170.11	118.66	2403.73	148.32	124.35	2354.92	213.31	184.45	3050.36	-29.00	78.97	3038.13	-22.50	98.68	2542.82	11.89	278.16	1756.97	-37.70	204.32	3065.39	145.14	1293.69	0.00	0.00	0.00	2958.49	192.54	1727.28	3100.85	77.19	1725.32	1849.95	27.44	1718.96	2441.81	94.12	1746.24	2032.03	1513.15	46.89	0.00	0.00	0.00	1435.36
10.47000	3082.27	189.97	111.32	3038.16	170.11	118.66	2403.73	148.32	124.35	2354.92	213.31	184.45	3050.36	-29.00	78.97	3038.13	-22.50	98.68	2542.82	11.89	278.16	1756.97	-37.70	204.32	3065.39	145.14	1293.69	0.00	0.00	0.00	2958.49	192.54	1727.28	3100.85	77.19	1725.32	1849.95	27.44	1718.96	2441.81	94.12	1746.24	2031.80	1512.61	46.96	0.00	0.00	0.00	1434.68
10.48000	3082.27	189.97	111.32	3038.16	170.11	118.66	2403.73	148.32	124.35	2354.92	213.31	184.45	3050.36	-29.00	78.97	3038.13	-22.50	98.68	2542.82	11.89	278.16	1756.97	-37.70	204.32	3065.39	145.14	1293.69	0.00	0.00	0.00	2958.49	192.54	1727.28	3100.85	77.19	1725.32	1849.95	27.44	1718.96	2441.81	94.12	1746.24	2032.55	1513.81	46.50	0.00	0.00	0.00	1434.47
10.49000	3082.27	189.97	111.32	3038.16	170.11	118.66	2403.73	148.32	124.35	2354.92	213.31	184.45	3050.36	-29.00	78.97	3038.13	-22.50	98.68	2542.82	11.89	278.16	1756.97	-37.70	204.32	3065.39	145.14	1293.69	0.00	0.00	0.00	2958.49	192.54	1727.28	3100.85	77.19	1725.32	1849.95	27.44	1718.96	2441.81	94.12	1746.24	2031.32	1511.71	47.41	0.00	0.00	0.00	1434.42
10.50000	3082.27	189.97	111.32	3038.16	170.11	118.66	2403.73	148.32	124.35	2354.92	213.31	184.45	3050.36	-29.00	78.97	3038.13	-22.50	98.68	2542.82	11.89	278.16	1756.97	-37.70	204.32	3065.39	145.14	1293.69	0.00	0.00	0.00	2958.49	192.54	1727.28	3100.85	77.19	1725.32	1849.95	27.44	1718.96	2441.81	94.12	1746.24	2032.50	1513.70	46.59	0.00	0.00	0.00	1434.23
10.51000	3082.27	189.97	111.32	3038.16	170.11	118.66	2403.73	148.32	124.35	2354.92	213.31	184.45	3050.36	-29.00	78.97	3038.13	-22.50	98.68	2542.82	11.89	278.16	1756.97	-37.70	204.32	3065.39	145.14	1293.69	0.00	0.00	0.00	2958.49	192.54	1727.28	3100.85	77.19	1725.32	1849.95	27.44	1718.96	2441.81	94.12	1746.24	2032.41	1513.74	46.77	0.00	0.00	0.00	1434.83
10.52000	3082.27	189.97	111.32	3038.16	170.11	118.66	2403.73	148.32	124.35	2354.92	213.31	184.45	3050.36	-29.00	78.97	3038.13	-22.50	98.68	2542.82	11.89	278.16	1756.97	-37.70	204.32	3065.39	145.14	1293.69	0.00	0.00	0.00	2958.49	192.54	1727.28	3100.85	77.19	1725.32	1849.95	27.44	1718.96	2441.81	94.12	1746.24	2030.92	1511.35	47.68	0.00	0.00	0.00	1434.48
10.53000	3082.27	189.97	111.32	3038.16	170.11	118.66	2403.73	148.32	124.35	2354.92	213.31	184.45	3050.36	-29.00	78.97	3038.13	-22.50	98.68	2542.82	11.89	278.16	1756.97	-37.70	204.32	3065.39	145.14	1293.69	0.00	0.00	0.00	2958.49	192.54	1727.28	3100.85	77.19	1725.32	1849.95	27.44	1718.96	2441.81	94.12	1746.24	2031.13	1511.59	47.17	0.00	0.00	0.00	1434.19
10.54000	3082.27	189.97	111.32	3038.16	170.11	118.66	2403.73	148.32	124.35	2354.92	213.31	184.45	3050.36	-29.00	78.97	3038.13	-22.50	98.68	2542.82	11.89	278.16	1756.97	-37.70	204.32	3065.39	145.14	1293.69	0.00	0.00	0.00	2958.49	192.54	1727.28	3100.85	77.19	1725.32	1849.95	27.44	1718.96	2441.81	94.12	1746.24	2030.86	1511.27	47.36	0.00	0.00	0.00	1434.54
10.55000	3082.27	189.97	111.32	3038.16	170.11	118.66	2403.73	148.32	124.35	2354.92	213.31	184.45	3050.36	-29.00	78.97	3038.13	-22.50	98.68	2542.82	11.89	278.16	1756.97	-37.70	204.32	3065.39	145.14	1293.69	0.00	0.00	0.00	2958.49	192.54	1727.28	3100.85	77.19	1725.32	1849.95	27.44	1718.96	2441.81	94.12	1746.24	2031.80	1512.47	46.81	0.00	0.00	0.00	1434.25
10.56000	3082.27	189.97	111.32	3038.16	170.11	118.66	2403.73	148.32	124.35	2354.92	213.31	184.45	3050.36	-29.00	78.97	3038.13	-22.50	98.68	2542.82	11.89	278.16	1756.97	-37.70	204.32	3065.39	145.14	1293.69	0.00	0.00	0.00	2958.49	192.54	1727.28	3100.85	77.19	1725.32	1849.95	27.44	1718.96	2441.81	94.12	1746.24	2031.43	1512.14	47.06	0.00	0.00	0.00	1435.03
10.57000	3082.27	189.97	111.32	3038.16	170.11	118.66	2403.73	148.32	124.35	2354.92	213.31	184.45	3050.36	-29.00	78.97	3038.13	-22.50	98.68	2542.82	11.89	278.16	1756.97	-37.70	204.32	3065.39	145.14	1293.69	0.00	0.00	0.00	2958.49	192.54	1727.28	3100.85	77.19	1725.32	1849.95	27.44	1718.96	2441.81	94.12	1746.24	2031.18	1511.76	47.53	0.00	0.00	0.00	1434.86
10.58000	3082.27	189.97	111.32	3038.16	170.11	118.66	2403.73	148.32	124.35	2354.92	213.31	184.45	3050.36	-29.00	78.97	3038.13	-22.50	98.68	2542.82	11.89	278.16	1756.97	-37.70	204.32	3065.39	145.14	1293.69	0.00	0.00	0.00	2958.49	192.54	1727.28	3100.85	77.19	1725.32	1849.95	27.44	1718.96	2441.81	94.12	1746.24	2038.32	1509.21	66.78	0.00	0.00	0.00	1434.87
10.59000	3082.27	189.97	111.32	3038.16	170.11	118.66	2403.73	148.32	124.35	2354.92	213.31	184.45	3050.36	-29.00	78.97	3038.13	-22.50	98.68	2542.82	11.89	278.16	1756.97	-37.70	204.32	3065.39	145.14	1293.69	0.00	0.00	0.00	2958.49	192.54	1727.28	3100.85	77.19	1725.32	1849.95	27.44	1718.96	2441.81	94.12	1746.24	2041.05	1509.82	72.13	0.00	0.00	0.00	1435.35
10.60000	3082.27	189.97	111.32	3038.16	170.11	118.66	2403.73	148.32	124.35	2354.92	213.31	184.45	3050.36	-29.00	78.97	3038.13	-22.50	98.68	2542.82	11.89	278.16	1756.97	-37.70	204.32	3065.39	145.14	1293.69	0.00	0.00	0.00	2958.49	192.54	1727.28	3100.85	77.19	1725.32	1849.95	27.44	1718.96	2441.81	94.12	1746.24	2041.28	1510.52	71.84	0.00	0.00	0.00	1435.06
10.61000	3082.27	189.97	111.32	3038.16	170.11	118.66	2403.73	148.32	124.35	2354.92	213.31	184.45	3050.36	-29.00	78.97	3038.13	-22.50	98.68	2542.82	11.89	278.16	1756.97	-37.70	204.32	3065.39	145.14	1293.69	0.00	0.00	0.00	2958.49	192.54	1727.28	3100.85	77.19	1725.32	1849.95	27.44	1718.96	2441.81	94.12	1746.24	2040.95	1510.62	71.80	0.00	0.00	0.00	1434.86
10.62000	3082.27	189.97	111.32	3038.16	170.11	118.66	2403.73	148.32	124.35	2354.92	213.31	184.45	3050.36	-29.00	78.97	3038.13	-22.50	98.68	2542.82	11.89	278.16	1756.97	-37.70	204.32	3065.39	145.14	1293.69	0.00	0.00	0.00	2958.49	192.54	1727.28	3100.85	77.19	1725.32	1849.95	27.44	1718.96	2441.81	94.12	1746.24	2040.43	1509.23	72.47	0.00	0.00	0.00	1434.35
10.63000	3082.27	189.97	111.32	3038.16	170.11	118.66	2403.73	148.32	124.35	2354.92	213.31	184.45	3050.36	-29.00	78.97	3038.13	-22.50	98.68	2542.82	11.89	278.16	1756.97	-37.70	204.32	3065.39	145.14	1293.69	0.00	0.00	0.00	2958.49	192.54	1727.28	3100.85	77.19	1725.32	1849.95	27.44	1718.96	2441.81	94.12	1746.24	2040.53	1509.62	72.31	0.00	0.00	0.00	1435.69
10.64000	3082.27	189.97	111.32	3038.16	170.11	118.66	2403.73	148.32	124.35	2354.92	213.31	184.45	3050.36	-29.00	78.97	3038.13	-22.50	98.68	2542.82	11.89	278.16	1756.97	-37.70	204.32	3065.39	145.14	1293.69	0.00	0.00	0.00	2958.49	192.54	1727.28	3100.85	77.19	1725.32	1849.95	27.44	1718.96	2441.81	94.12	1746.24	2040.70	1509.74	72.33	0.00	0.00	0.00	1435.16
10.65000	3082.27	189.97	111.32	3038.16	170.11	118.66	2403.73	148.32	124.35	2354.92	213.31	184.45	3050.36	-29.00	78.97	3038.13	-22.50	98.68	2542.82	11.89	278.16	1756.97	-37.70	204.32	3065.39	145.14	1293.69	0.00	0.00	0.00	2958.49	192.54	1727.28	3100.85	77.19	1725.32	1849.95	27.44	1718.96	2441.81	94.12	1746.24	2040.69	1510.16	72.02	0.00	0.00	0.00	1434.89
10.66000	3082.27	189.97	111.32	3038.16	170.11	118.66	2403.73	148.32	124.35	2354.92	213.31	184.45	3050.36	-29.00	78.97	3038.13	-22.50	98.68	2542.82	11.89	278.16	1756.97	-37.70	204.32	3065.39	145.14	1293.69	0.00	0.00	0.00	2958.49	192.54	1727.28	3100.85	77.19	1725.32	1849.95	27.44	1718.96	2441.81	94.12	1746.24	2040.66	1510.11	72.10	0.00	0.00	0.00	1435.38
10.67000	3082.27	189.97	111.32	3038.16	170.11	118.66	2403.73	148.32	124.35	2354.92	213.31	184.45	3050.36	-29.00	78.97	3038.13	-22.50	98.68	2542.82	11.89	278.16	1756.97	-37.70	204.32	3065.39	145.14	1293.69	0.00	0.00	0.00	2958.49	192.54	1727.28	3100.85	77.19	1725.32	1849.95	27.44	1718.96	2441.81	94.12	1746.24	2040.14	1509.87	72.19	0.00	0.00	0.00	1436.43
10.68000	3082.27	189.97	111.32	3038.16	170.11	118.66	2403.73	148.32	124.35	2354.92	213.31	184.45	3050.36	-29.00	78.97	3038.13	-22.50	98.68	2542.82	11.89	278.16	1756.97	-37.70	204.32	3065.39	145.14	1293.69	0.00	0.00	0.00	2958.49	192.54	1727.28	3100.85	77.19	1725.32	1849.95	27.44	1718.96	2441.81	94.12	1746.24	2041.01	1511.09	71.85	0.00	0.00	0.00	1434.56
10.69000	3082.27	189.97	111.32	3038.16	170.11	118.66	2403.73	148.32	124.35	2354.92	213.31	184.45	3050.36	-29.00	78.97	3038.13	-22.50	98.68	2542.82	11.89	278.16	1756.97	-37.70	204.32	3065.39	145.14	1293.69	0.00	0.00	0.00	2958.49	192.54	1727.28	3100.85	77.19	1725.32	1849.95	27.44	1718.96	2441.81	94.12	1746.24	2040.49	1510.20	72.02	0.00	0.00	0.00	1435.11
10.70000	3082.27	189.97	111.32	3038.16	170.11	118.66	2403.73	148.32	124.35	2354.92	213.31	184.45	3050.36	-29.00	78.97	3038.13	-22.50	98.68	2542.82	11.89	278.16	1756.97	-37.70	204.32	3065.39	145.14	1293.69	0.00	0.00	0.00	2958.49	192.54	1727.28	3100.85	77.19	1725.32	1849.95	27.44	1718.96	2441.81	94.12	1746.24	2039.79	1509.29	72.21	0.00	0.00	0.00	1434.12
10.71000	3082.27	189.97	111.32	3038.16	170.11	118.66	2403.73	148.32	124.35	2354.92	213.31	184.45	3050.36	-29.00	78.97	3038.13	-22.50	98.68	2542.82	11.89	278.16	1756.97	-37.70	204.32	3065.39	145.14	1293.69	0.00	0.00	0.00	2958.49	192.54	1727.28	3100.85	77.19	1725.32	1849.95	27.44	1718.96	2441.81	94.12	1746.24	2040.28	1510.02	72.04	0.00	0.00	0.00	1434.80
10.72000	3082.27	189.97	111.32	3038.16	170.11	118.66	2403.73	148.32	124.35	2354.92	213.31	184.45	3050.36	-29.00	78.97	3038.13	-22.50	98.68	2542.82	11.89	278.16	1756.97	-37.70	204.32	3065.39	145.14	1293.69	0.00	0.00	0.00	2958.49	192.54	1727.28	3100.85	77.19	1725.32	1849.95	27.44	1718.96	2441.81	94.12	1746.24	2040.77	1510.96	71.70	0.00	0.00	0.00	1436.46
10.73000	3082.27	189.97	111.32	3038.16	170.11	118.66	2403.73	148.32	124.35	2354.92	213.31	184.45	3050.36	-29.00	78.97	3038.13	-22.50	98.68	2542.82	11.89	278.16	1756.97	-37.70	204.32	3065.39	145.14	1293.69	0.00	0.00	0.00	2958.49	192.54	1727.28	3100.85	77.19	1725.32	1849.95	27.44	1718.96	2441.81	94.12	1746.24	2040.46	1509.74	72.19	0.00	0.00	0.00	1435.68
10.74000	3082.27	189.97	111.32	3038.16	170.11	118.66	2403.73	148.32	124.35	2354.92	213.31	184.45	3050.36	-29.00	78.97	3038.13	-22.50	98.68	2542.82	11.89	278.16	1756.97	-37.70	204.32	3065.39	145.14	1293.69	0.00	0.00	0.00	2958.49	192.54	1727.28	3100.85	77.19	1725.32	1849.95	27.44	1718.96	2441.81	94.12	1746.24	2040.37	1509.70	72.19	0.00	0.00	0.00	1435.77
10.75000	3082.27	189.97	111.32	3038.16	170.11	118.66	2403.73	148.32	124.35	2354.92	213.31	184.45	3050.36	-29.00	78.97	3038.13	-22.50	98.68	2542.82	11.89	278.16	1756.97	-37.70	204.32	3065.39	145.14	1293.69	0.00	0.00	0.00	2958.49	192.54	1727.28	3100.85	77.19	1725.32	1849.95	27.44	1718.96	2441.81	94.12	1746.24	2040.76	1509.13	72.49	0.00	0.00	0.00	1435.47
10.76000	3082.27	189.97	111.32	3038.16	170.11	118.66	2403.73	148.32	124.35	2354.92	213.31	184.45	3050.36	-29.00	78.97	3038.13	-22.50	98.68	2542.82	11.89	278.16	1756.97	-37.70	204.32	3065.39	145.14	1293.69	0.00	0.00	0.00	2958.49	192.54	1727.28	3100.85	77.19	1725.32	1849.95	27.44	1718.96	2441.81	94.12	1746.24	2039.85	1509.61	72.15	0.00	0.00	0.00	1434.82
10.77000	3082.27	189.97	111.32	3038.16	170.11	118.66	2403.73	148.32	124.35	2354.92	213.31	184.45	3050.36	-29.00	78.97	3038.13	-22.50	98.68	2542.82	11.89	278.16	1756.97	-37.70	204.32	3065.39	145.14	1293.69	0.00	0.00	0.00	2958.49	192.54	1727.28	3100.85	77.19	1725.32	1849.95	27.44	1718.96	2441.81	94.12	1746.24	2040.51	1510.74	71.73	0.00	0.00	0.00	1434.94
10.78000	3082.27	189.97	111.32	3038.16	170.11	118.66	2403.73	148.32	124.35	2354.92	213.31	184.45	3050.36	-29.00	78.97	3038.13	-22.50	98.68	2542.82	11.89	278.16	1756.97	-37.70	204.32	3065.39	145.14	1293.69	0.00	0.00	0.00	2958.49	192.54	1727.28	3100.85	77.19	1725.32	1849.95	27.44	1718.96	2441.81	94.12	1746.24	2041.11	1510.05	72.04	0.00	0.00	0.00	1435.25
10.79000	3082.27	189.97	111.32	3038.16	170.11	118.66	2403.73	148.32	124.35	2354.92	213.31	184.45	3050.36	-29.00	78.97	3038.13	-22.50	98.68	2542.82	11.89	278.16	1756.97	-37.70	204.32	3065.39	145.14	1293.69	0.00	0.00	0.00	2958.49	192.54	1727.28	3100.85	77.19	1725.32	1849.95	27.44	1718.96	2441.81	94.12	1746.24	2040.69	1509.72	72.17	0.00	0.00	0.00	1434.60
10.80000	3082.27	189.97	111.32	3038.16	170.11	118.66	2403.73	148.32	124.35	2354.92	213.31	184.45	3050.36	-29.00	78.97	3038.13	-22.50	98.68	2542.82	11.89	278.16	1756.97	-37.70	204.32	3065.39	145.14	1293.69	0.00	0.00	0.00	2958.49	192.54	1727.28	3100.85	77.19	1725.32	1849.95	27.44	1718.96	2441.81	94.12	1746.24	2040.82	1509.48	72.48	0.00	0.00	0.00	1434.43
10.81000	3082.27	189.97	111.32	3038.16	170.11	118.66	2403.73	148.32	124.35	2354.92	213.31	184.45	3050.36	-29.00	78.97	3038.13	-22.50	98.68	2542.82	11.89	278.16	1756.97	-37.70	204.32	3065.39	145.14	1293.69	0.00	0.00	0.00	2958.49	192.54	1727.28	3100.85	77.19	1725.32	1849.95	27.44	1718.96	2441.81	94.12	1746.24	2041.15	1509.14	72.72	0.00	0.00	0.00	1435.40
10.82000	3082.27	189.97	111.32	3038.16	170.11	118.66	2403.73	148.32	124.35	2354.92	213.31	184.45	3050.36	-29.00	78.97	3038.13	-22.50	98.68	2542.82	11.89	278.16	1756.97	-37.70	204.32	3065.39	145.14	1293.69	0.00	0.00	0.00	2958.49	192.54	1727.28	3100.85	77.19	1725.32	1849.95	27.44	1718.96	2441.81	94.12	1746.24	2041.66	1510.47	71.97	0.00	0.00	0.00	1435.52
10.83000	3082.27	189.97	111.32	3038.16	170.11	118.66	2403.73	148.32	124.35	2354.92	213.31	184.45	3050.36	-29.00	78.97	3038.13	-22.50	98.68	2542.82	11.89	278.16	1756.97	-37.70	204.32	3065.39	145.14	1293.69	0.00	0.00	0.00	2958.49	192.54	1727.28	3100.85	77.19	1725.32	1849.95	27.44	1718.96	2441.81	94.12	1746.24	2041.88	1511.26	71.66	0.00	0.00	0.00	1435.65
10.84000	3082.27	189.97	111.32	3038.16	170.11	118.66	2403.73	148.32	124.35	2354.92	213.31	184.45	3050.36	-29.00	78.97	3038.13	-22.50	98.68	2542.82	11.89	278.16	1756.97	-37.70	204.32	3065.39	145.14	1293.69	0.00	0.00	0.00	2958.49	192.54	1727.28	3100.85	77.19	1725.32	1849.95	27.44	1718.96	2441.81	94.12	1746.24	2040.36	1508.89	72.39	0.00	0.00	0.00	1435.20
10.85000	3082.27	189.97	111.32	3038.16	170.11	118.66	2403.73	148.32	124.35	2354.92	213.31	184.45	3050.36	-29.00	78.97	3038.13	-22.50	98.68	2542.82	11.89	278.16	1756.97	-37.70	204.32	3065.39	145.14	1293.69	0.00	0.00	0.00	2958.49	192.54	1727.28	3100.85	77.19	1725.32	1849.95	27.44	1718.96	2441.81	94.12	1746.24	2035.64	1514.87	52.05	0.00	0.00	0.00	1434.36
10.86000	3082.27	189.97	111.32	3038.16	170.11	118.66	2403.73	148.32	124.35	2354.92	213.31	184.45	3050.36	-29.00	78.97	3038.13	-22.50	98.68	2542.82	11.89	278.16	1756.97	-37.70	204.32	3065.39	145.14	1293.69	0.00	0.00	0.00	2958.49	192.54	1727.28	3100.85	77.19	1725.32	1849.95	27.44	1718.96	2441.81	94.12	1746.24	2033.13	1514.36	46.32	0.00	0.00	0.00	1433.73
10.87000	3082.27	189.97	111.32	3038.16	170.11	118.66	2403.73	148.32	124.35	2354.92	213.31	184.45	3050.36	-29.00	78.97	3038.13	-22.50	98.68	2542.82	11.89	278.16	1756.97	-37.70	204.32	3065.39	145.14	1293.69	0.00	0.00	0.00	2958.49	192.54	1727.28	3100.85	77.19	1725.32	1849.95	27.44	1718.96	2441.81	94.12	1746.24	2032.76	1513.85	46.62	0.00	0.00	0.00	1434.58
10.88000	3082.27	189.97	111.32	3038.16	170.11	118.66	2403.73	148.32	124.35	2354.92	213.31	184.45	3050.36	-29.00	78.97	3038.13	-22.50	98.68	2542.82	11.89	278.16	1756.97	-37.70	204.32	3065.39	145.14	1293.69	0.00	0.00	0.00	2958.49	192.54	1727.28	3100.85	77.19	1725.32	1849.95	27.44	1718.96	2441.81	94.12	1746.24	2033.51	1515.05	46.46	0.00	0.00	0.00	1434.35
10.89000	3082.27	189.97	111.32	3038.16	170.11	118.66	2403.73	148.32	124.35	2354.92	213.31	184.45	3050.36	-29.00	78.97	3038.13	-22.50	98.68	2542.82	11.89	278.16	1756.97	-37.70	204.32	3065.39	145.14	1293.69	0.00	0.00	0.00	2958.49	192.54	1727.28	3100.85	77.19	1725.32	1849.95	27.44	1718.96	2441.81	94.12	1746.24	2032.38	1513.37	46.97	0.00	0.00	0.00	1434.33
10.90000	3082.27	189.97	111.32	3038.16	170.11	118.66	2403.73	148.32	124.35	2354.92	213.31	184.45	3050.36	-29.00	78.97	3038.13	-22.50	98.68	2542.82	11.89	278.16	1756.97	-37.70	204.32	3065.39	145.14	1293.69	0.00	0.00	0.00	2958.49	192.54	1727.28	3100.85	77.19	1725.32	1849.95	27.44	1718.96	2441.81	94.12	1746.24	2032.06	1513.06	46.87	0.00	0.00	0.00	1433.59
10.91000	3082.27	189.97	111.32	3038.16	170.11	118.66	2403.73	148.32	124.35	2354.92	213.31	184.45	3050.36	-29.00	78.97	3038.13	-22.50	98.68	2542.82	11.89	278.16	1756.97	-37.70	204.32	3065.39	145.14	1293.69	0.00	0.00	0.00	2958.49	192.54	1727.28	3100.85	77.19	1725.32	1849.95	27.44	1718.96	2441.81	94.12	1746.24	2031.75	1512.46	46.84	0.00	0.00	0.00	1435.59
10.92000	3082.27	189.97	111.32	3038.16	170.11	118.66	2403.73	148.32	124.35	2354.92	213.31	184.45	3050.36	-29.00	78.97	3038.13	-22.50	98.68	2542.82	11.89	278.16	1756.97	-37.70	204.32	3065.39	145.14	1293.69	0.00	0.00	0.00	2958.49	192.54	1727.28	3100.85	77.19	1725.32	1849.95	27.44	1718.96	2441.81	94.12	1746.24	2032.32	1513.62	46.59	0.00	0.00	0.00	1434.86
10.93000	3082.27	189.97	111.32	3038.16	170.11	118.66	2403.73	148.32	124.35	2354.92	213.31	184.45	3050.36	-29.00	78.97	3038.13	-22.50	98.68	2542.82	11.89	278.16	1756.97	-37.70	204.32	3065.39	145.14	1293.69	0.00	0.00	0.00	2958.49	192.54	1727.28	3100.85	77.19	1725.32	1849.95	27.44	1718.96	2441.81	94.12	1746.24	2033.08	1515.23	46.13	0.00	0.00	0.00	1434.42
10.94000	3082.27	189.97	111.32	3038.16	170.11	118.66	2403.73	148.32	124.35	2354.92	213.31	184.45	3050.36	-29.00	78.97	3038.13	-22.50	98.68	2542.82	11.89	278.16	1756.97	-37.70	204.32	3065.39	145.14	1293.69	0.00	0.00	0.00	2958.49	192.54	1727.28	3100.85	77.19	1725.32	1849.95	27.44	1718.96	2441.81	94.12	1746.24	2031.78	1513.12	46.89	0.00	0.00	0.00	1433.95
10.95000	3082.27	189.97	111.32	3038.16	170.11	118.66	2403.73	148.32	124.35	2354.92	213.31	184.45	3050.36	-29.00	78.97	3038.13	-22.50	98.68	2542.82	11.89	278.16	1756.97	-37.70	204.32	3065.39	145.14	1293.69	0.00	0.00	0.00	2958.49	192.54	1727.28	3100.85	77.19	1725.32	1849.95	27.44	1718.96	2441.81	94.12	1746.24	2032.18	1513.46	46.92	0.00	0.00	0.00	1434.92
10.96000	3082.27	189.97	111.32	3038.16	170.11	118.66	2403.73	148.32	124.35	2354.92	213.31	184.45	3050.36	-29.00	78.97	3038.13	-22.50	98.68	2542.82	11.89	278.16	1756.97	-37.70	204.32	3065.39	145.14	1293.69	0.00	0.00	0.00	2958.49	192.54	1727.28	3100.85	77.19	1725.32	1849.95	27.44	1718.96	2441.81	94.12	1746.24	2033.18	1514.95	46.54	0.00	0.00	0.00	1434.33
10.97000	3082.27	189.97	111.32	3038.16	170.11	118.66	2403.73	148.32	124.35	2354.92	213.31	184.45	3050.36	-29.00	78.97	3038.13	-22.50	98.68	2542.82	11.89	278.16	1756.97	-37.70	204.32	3065.39	145.14	1293.69	0.00	0.00	0.00	2958.49	192.54	1727.28	3100.85	77.19	1725.32	1849.95	27.44	1718.96	2441.81	94.12	1746.24	2031.46	1512.18	47.28	0.00	0.00	0.00	1435.27
10.98000	3082.27	189.97	111.32	3038.16	170.11	118.66	2403.73	148.32	124.35	2354.92	213.31	184.45	3050.36	-29.00	78.97	3038.13	-22.50	98.68	2542.82	11.89	278.16	1756.97	-37.70	204.32	3065.39	145.14	1293.69	0.00	0.00	0.00	2958.49	192.54	1727.28	3100.85	77.19	1725.32	1849.95	27.44	1718.96	2441.81	94.12	1746.24	2032.79	1514.01	46.76	0.00	0.00	0.00	1435.62
10.99000	3082.27	189.97	111.32	3038.16	170.11	118.66	2403.73	148.32	124.35	2354.92	213.31	184.45	3050.36	-29.00	78.97	3038.13	-22.50	98.68	2542.82	11.89	278.16	1756.97	-37.70	204.32	3065.39	145.14	1293.69	0.00	0.00	0.00	2958.49	192.54	1727.28	3100.85	77.19	1725.32	1849.95	27.44	1718.96	2441.81	94.12	1746.24	2032.50	1513.57	46.80	0.00	0.00	0.00	1436.00
11.00000	3082.27	189.97	111.32	3038.16	170.11	118.66	2403.73	148.32	124.35	2354.92	213.31	184.45	3050.36	-29.00	78.97	3038.13	-22.50	98.68	2542.82	11.89	278.16	1756.97	-37.70	204.32	3065.39	145.14	1293.69	0.00	0.00	0.00	2958.49	192.54	1727.28	3100.85	77.19	1725.32	1849.95	27.44	1718.96	2441.81	94.12	1746.24	2032.76	1514.60	46.65	0.00	0.00	0.00	1435.47
11.01000	3082.27	189.97	111.32	3038.16	170.11	118.66	2403.73	148.32	124.35	2354.92	213.31	184.45	3050.36	-29.00	78.97	3038.13	-22.50	98.68	2542.82	11.89	278.16	1756.97	-37.70	204.32	3065.39	145.14	1293.69	0.00	0.00	0.00	2958.49	192.54	1727.28	3100.85	77.19	1725.32	1849.95	27.44	1718.96	2441.81	94.12	1746.24	2033.03	1514.86	46.53	0.00	0.00	0.00	1434.31
11.02000	3082.27	189.97	111.32	3038.16	170.11	118.66	2403.73	148.32	124.35	2354.92	213.31	184.45	3050.36	-29.00	78.97	3038.13	-22.50	98.68	2542.82	11.89	278.16	1756.97	-37.70	204.32	3065.39	145.14	1293.69	0.00	0.00	0.00	2958.49	192.54	1727.28	3100.85	77.19	1725.32	1849.95	27.44	1718.96	2441.81	94.12	1746.24	2031.81	1512.25	46.92	0.00	0.00	0.00	1434.61
11.03000	3082.27	189.97	111.32	3038.16	170.11	118.66	2403.73	148.32	124.35	2354.92	213.31	184.45	3050.36	-29.00	78.97	3038.13	-22.50	98.68	2542.82	11.89	278.16	1756.97	-37.70	204.32	3065.39	145.14	1293.69	0.00	0.00	0.00	2958.49	192.54	1727.28	3100.85	77.19	1725.32	1849.95	27.44	1718.96	2441.81	94.12	1746.24	2032.37	1513.05	46.70	0.00	0.00	0.00	1435.62
11.04000	3082.27	189.97	111.32	3038.16	170.11	118.66	2403.73	148.32	124.35	2354.92	213.31	184.45	3050.36	-29.00	78.97	3038.13	-22.50	98.68	2542.82	11.89	278.16	1756.97	-37.70	204.32	3065.39	145.14	1293.69	0.00	0.00	0.00	2958.49	192.54	1727.28	3100.85	77.19	1725.32	1849.95	27.44	1718.96	2441.81	94.12	1746.24	2032.12	1513.35	46.62	0.00	0.00	0.00	1435.27
11.05000	3082.27	189.97	111.32	3038.16	170.11	118.66	2403.73	148.32	124.35	2354.92	213.31	184.45	3050.36	-29.00	78.97	3038.13	-22.50	98.68	2542.82	11.89	278.16	1756.97	-37.70	204.32	3065.39	145.14	1293.69	0.00	0.00	0.00	2958.49	192.54	1727.28	3100.85	77.19	1725.32	1849.95	27.44	1718.96	2441.81	94.12	1746.24	2033.17	1514.90	46.35	0.00	0.00	0.00	1434.49
11.06000	3082.27	189.97	111.32	3038.16	170.11	118.66	2403.73	148.32	124.35	2354.92	213.31	184.45	3050.36	-29.00	78.97	3038.13	-22.50	98.68	2542.82	11.89	278.16	1756.97	-37.70	204.32	3065.39	145.14	1293.69	0.00	0.00	0.00	2958.49	192.54	1727.28	3100.85	77.19	1725.32	1849.95	27.44	1718.96	2441.81	94.12	1746.24	2032.15	1513.24	46.86	0.00	0.00	0.00	1434.18
11.07000	3082.27	189.97	111.32	3038.16	170.11	118.66	2403.73	148.32	124.35	2354.92	213.31	184.45	3050.36	-29.00	78.97	3038.13	-22.50	98.68	2542.82	11.89	278.16	1756.97	-37.70	204.32	3065.39	145.14	1293.69	0.00	0.00	0.00	2958.49	192.54	1727.28	3100.85	77.19	1725.32	1849.95	27.44	1718.96	2441.81	94.12	1746.24	2031.57	1512.45	47.08	0.00	0.00	0.00	1434.55
11.08000	3082.27	189.97	111.32	3038.16	170.11	118.66	2403.73	148.32	124.35	2354.92	213.31	184.45	3050.36	-29.00	78.97	3038.13	-22.50	98.68	2542.82	11.89	278.16	1756.97	-37.70	204.32	3065.39	145.14	1293.69	0.00	0.00	0.00	2958.49	192.54	1727.28	3100.85	77.19	1725.32	1849.95	27.44	1718.96	2441.81	94.12	1746.24	2034.18	1516.20	46.11	0.00	0.00	0.00	1434.87
11.09000	3082.27	189.97	111.32	3038.16	170.11	118.66	2403.73	148.32	124.35	2354.92	213.31	184.45	3050.36	-29.00	78.97	3038.13	-22.50	98.68	2542.82	11.89	278.16	1756.97	-37.70	204.32	3065.39	145.14	1293.69	0.00	0.00	0.00	2958.49	192.54	1727.28	3100.85	77.19	1725.32	1849.95	27.44	1718.96	2441.81	94.12	1746.24	2033.71	1515.70	46.08	0.00	0.00	0.00	1435.17
11.10000	3082.27	189.97	111.32	3038.16	170.11	118.66	2403.73	148.32	124.35	2354.92	213.31	184.45	3050.36	-29.00	78.97	3038.13	-22.50	98.68	2542.82	11.89	278.16	1756.97	-37.70	204.32	3065.39	145.14	1293.69	0.00	0.00	0.00	2958.49	192.54	1727.28	3100.85	77.19	1725.32	1849.95	27.44	1718.96	2441.81	94.12	1746.24	2032.18	1513.07	46.87	0.00	0.00	0.00	1435.52
11.11000	3082.27	189.97	111.32	3038.16	170.11	118.66	2403.73	148.32	124.35	2354.92	213.31	184.45	3050.36	-29.00	78.97	3038.13	-22.50	98.68	2542.82	11.89	278.16	1756.97	-37.70	204.32	3065.39	145.14	1293.69	0.00	0.00	0.00	2958.49	192.54	1727.28	3100.85	77.19	1725.32	1849.95	27.44	1718.96	2441.81	94.12	1746.24	2031.59	1512.53	47.22	0.00	0.00	0.00	1434.97
11.12000	3082.27	189.97	111.32	3038.16	170.11	118.66	2403.73	148.32	124.35	2354.92	213.31	184.45	3050.36	-29.00	78.97	3038.13	-22.50	98.68	2542.82	11.89	278.16	1756.97	-37.70	204.32	3065.39	145.14	1293.69	0.00	0.00	0.00	2958.49	192.54	1727.28	3100.85	77.19	1725.32	1849.95	27.44	1718.96	2441.81	94.12	1746.24	2030.45	1510.60	47.71	0.00	0.00	0.00	1435.04
11.13000	3082.27	189.97	111.32	3038.16	170.11	118.66	2403.73	148.32	124.35	2354.92	213.31	184.45	3050.36	-29.00	78.97	3038.13	-22.50	98.68	2542.82	11.89	278.16	1756.97	-37.70	204.32	3065.39	145.14	1293.69	0.00	0.00	0.00	2958.49	192.54	1727.28	3100.85	77.19	1725.32	1849.95	27.44	1718.96	2441.81	94.12	1746.24	2032.62	1513.53	46.81	0.00	0.00	0.00	1435.03
11.14000	3082.27	189.97	111.32	3038.16	170.11	118.66	2403.73	148.32	124.35	2354.92	213.31	184.45	3050.36	-29.00	78.97	3038.13	-22.50	98.68	2542.82	11.89	278.16	1756.97	-37.70	204.32	3065.39	145.14	1293.69	0.00	0.00	0.00	2958.49	192.54	1727.28	3100.85	77.19	1725.32	1849.95	27.44	1718.96	2441.81	94.12	1746.24	2032.97	1514.15	46.70	0.00	0.00	0.00	1435.63
11.15000	3082.27	189.97	111.32	3038.16	170.11	118.66	2403.73	148.32	124.35	2354.92	213.31	184.45	3050.36	-29.00	78.97	3038.13	-22.50	98.68	2542.82	11.89	278.16	1756.97	-37.70	204.32	3065.39	145.14	1293.69	0.00	0.00	0.00	2958.49	192.54	1727.28	3100.85	77.19	1725.32	1849.95	27.44	1718.96	2441.81	94.12	1746.24	2033.01	1514.65	46.47	0.00	0.00	0.00	1434.33
11.16000	3082.27	189.97	111.32	3038.16	170.11	118.66	2403.73	148.32	124.35	2354.92	213.31	184.45	3050.36	-29.00	78.97	3038.13	-22.50	98.68	2542.82	11.89	278.16	1756.97	-37.70	204.32	3065.39	145.14	1293.69	0.00	0.00	0.00	2958.49	192.54	1727.28	3100.85	77.19	1725.32	1849.95	27.44	1718.96	2441.81	94.12	1746.24	2038.04	1511.60	65.30	0.00	0.00	0.00	1433.79
11.17000	3082.27	189.97	111.32	3038.16	170.11	118.66	2403.73	148.32	124.35	2354.92	213.31	184.45	3050.36	-29.00	78.97	3038.13	-22.50	98.68	2542.82	11.89	278.16	1756.97	-37.70	204.32	3065.39	145.14	1293.69	0.00	0.00	0.00	2958.49	192.54	1727.28	3100.85	77.19	1725.32	1849.95	27.44	1718.96	2441.81	94.12	1746.24	2039.20	1509.47	71.79	0.00	0.00	0.00	1434.52
11.18000	3082.27	189.97	111.32	3038.16	170.11	118.66	2403.73	148.32	124.35	2354.92	213.31	184.45	3050.36	-29.00	78.97	3038.13	-22.50	98.68	2542.82	11.89	278.16	1756.97	-37.70	204.32	3065.39	145.14	1293.69	0.00	0.00	0.00	2958.49	192.54	1727.28	3100.85	77.19	1725.32	1849.95	27.44	1718.96	2441.81	94.12	1746.24	2039.85	1509.66	71.79	0.00	0.00	0.00	1434.22
11.19000	3082.27	189.97	111.32	3038.16	170.11	118.66	2403.73	148.32	124.35	2354.92	213.31	184.45	3050.36	-29.00	78.97	3038.13	-22.50	98.68	2542.82	11.89	278.16	1756.97	-37.70	204.32	3065.39	145.14	1293.69	0.00	0.00	0.00	2958.49	192.54	1727.28	3100.85	77.19	1725.32	1849.95	27.44	1718.96	2441.81	94.12	1746.24	2039.52	1508.58	72.27	0.00	0.00	0.00	1435.23
11.20000	3082.27	189.97	111.32	3038.16	170.11	118.66	2403.73	148.32	124.35	2354.92	213.31	184.45	3050.36	-29.00	78.97	3038.13	-22.50	98.68	2542.82	11.89	278.16	1756.97	-37.70	204.32	3065.39	145.14	1293.69	0.00	0.00	0.00	2958.49	192.54	1727.28	3100.85	77.19	1725.32	1849.95	27.44	1718.96	2441.81	94.12	1746.24	2040.80	1509.90	72.00	0.00	0.00	0.00	1434.50
11.21000	3082.27	189.97	111.32	3038.16	170.11	118.66	2403.73	148.32	124.35	2354.92	213.31	184.45	3050.36	-29.00	78.97	3038.13	-22.50	98.68	2542.82	11.89	278.16	1756.97	-37.70	204.32	3065.39	145.14	1293.69	0.00	0.00	0.00	2958.49	192.54	1727.28	3100.85	77.19	1725.32	1849.95	27.44	1718.96	2441.81	94.12	1746.24	2039.96	1510.47	71.60	0.00	0.00	0.00	1434.64
11.22000	3082.27	189.97	111.32	3038.16	170.11	118.66	2403.73	148.32	124.35	2354.92	213.31	184.45	3050.36	-29.00	78.97	3038.13	-22.50	98.68	2542.82	11.89	278.16	1756.97	-37.70	204.32	3065.39	145.14	1293.69	0.00	0.00	0.00	2958.49	192.54	1727.28	3100.85	77.19	1725.32	1849.95	27.44	1718.96	2441.81	94.12	1746.24	2039.98	1510.48	71.64	0.00	0.00	0.00	1435.07
11.23000	3082.27	189.97	111.32	3038.16	170.11	118.66	2403.73	148.32	124.35	2354.92	213.31	184.45	3050.36	-29.00	78.97	3038.13	-22.50	98.68	2542.82	11.89	278.16	1756.97	-37.70	204.32	3065.39	145.14	1293.69	0.00	0.00	0.00	2958.49	192.54	1727.28	3100.85	77.19	1725.32	1849.95	27.44	1718.96	2441.81	94.12	1746.24	2040.34	1510.58	71.63	0.00	0.00	0.00	1434.56
[truncated: 36 more rows]
[truncated: 35 more columns]
