# Supplementary material for: The impact of mobile phone use on where we look and how we walk when negotiating floor based obstacles
Source: PLoS One. 2017 Jun 30;12(6):e0179802. doi: 10.1371/journal.pone.0179802 (PMC5493336; doi:10.1371/journal.pone.0179802)
Supplement: S1 File — (ZIP) [file pone.0179802.s001.zip › Gait/PP14/no obs talk 3.txt]

CODAmotion Analysis Text
Codamotion Analysis Text Save of: no obs talk 3.mdf
Time	Markers
Time	1:LTOE.X	1:LTOE.Y	1:LTOE.Z	2:L2nd.X	2:L2nd.Y	2:L2nd.Z	3:LHEE.X	3:LHEE.Y	3:LHEE.Z	4:LANK.X	4:LANK.Y	4:LANK.Z	5:RTOE.X	5:RTOE.Y	5:RTOE.Z	6:R2nd.X	6:R2nd.Y	6:R2nd.Z	7:RHEE.X	7:RHEE.Y	7:RHEE.Z	8:RANK.X	8:RANK.Y	8:RANK.Z	9:STRN.X	9:STRN.Y	9:STRN.Z	10:Marker 10.X	10:Marker 10.Y	10:Marker 10.Z	11:FLHD.X	11:FLHD.Y	11:FLHD.Z	12:FRHD.X	12:FRHD.Y	12:FRHD.Z	13:BRHD.X	13:BRHD.Y	13:BRHD.Z	14:BLHD.X	14:BLHD.Y	14:BLHD.Z	15:BLSTEP.X	15:BLSTEP.Y	15:BLSTEP.Z	16:FLSTEP.X	16:FLSTEP.Y	16:FLSTEP.Z	17:BRSTEP.X
(s)	(mm)	(mm)	(mm)	(mm)	(mm)	(mm)	(mm)	(mm)	(mm)	(mm)	(mm)	(mm)	(mm)	(mm)	(mm)	(mm)	(mm)	(mm)	(mm)	(mm)	(mm)	(mm)	(mm)	(mm)	(mm)	(mm)	(mm)	(mm)	(mm)	(mm)	(mm)	(mm)	(mm)	(mm)	(mm)	(mm)	(mm)	(mm)	(mm)	(mm)	(mm)	(mm)	(mm)	(mm)	(mm)	(mm)	(mm)	(mm)	(mm)
0.00000	-2612.30	159.31	39.48	-2706.02	137.58	63.02	-1637.72	197.34	121.98	-1562.77	260.99	129.69	-3069.72	-13.09	34.73	-3432.76	-11.89	13.98	186.31	-25.10	73.66	-1723.13	11.22	225.81	-3211.72	34.39	1222.50	0.00	0.00	0.00	-3182.63	65.69	1676.60	-3163.00	-75.78	1660.42	-1778.79	82.75	1694.30	-1678.45	240.93	1719.73	2023.40	1679.09	37.26	0.00	0.00	0.00	1435.58
0.01000	-2612.30	159.31	39.48	-2706.02	137.58	63.02	-1637.72	197.34	121.98	-1562.77	260.99	129.69	-3069.72	-13.09	34.73	-3402.26	-6.52	21.16	186.31	-25.10	73.66	-1723.13	11.22	225.81	-3166.42	39.99	1219.38	0.00	0.00	0.00	-3108.04	73.54	1672.93	-3093.43	-72.75	1656.82	-1778.79	82.75	1694.30	-1678.45	240.93	1719.73	2026.96	1672.12	63.93	0.00	0.00	0.00	1433.76
0.02000	-2612.30	159.31	39.48	-2706.02	137.58	63.02	-1637.72	197.34	121.98	-1562.77	260.99	129.69	-3069.72	-13.09	34.73	-3370.96	-6.97	25.96	186.31	-25.10	73.66	-1723.13	11.22	225.81	-3147.51	41.67	1218.18	0.00	0.00	0.00	-3143.13	73.82	1673.79	-3083.41	-70.79	1656.45	-1778.79	82.75	1694.30	-1678.45	240.93	1719.73	2027.84	1669.95	70.47	0.00	0.00	0.00	1433.19
0.03000	-2612.30	159.31	39.48	-2706.02	137.58	63.02	-1637.72	197.34	121.98	-1562.77	260.99	129.69	-3069.72	-13.09	34.73	-3341.14	-6.34	30.16	186.31	-25.10	73.66	-1723.13	11.22	225.81	-3129.56	42.67	1216.64	0.00	0.00	0.00	-3117.56	74.83	1671.16	-3098.49	-68.72	1654.46	-1778.79	82.75	1694.30	-1678.45	240.93	1719.73	2027.05	1670.71	69.74	0.00	0.00	0.00	1433.33
0.04000	-2612.30	159.31	39.48	-2706.02	137.58	63.02	-1637.72	197.34	121.98	-1562.77	260.99	129.69	-3069.72	-13.09	34.73	-3369.30	-7.38	25.74	186.31	-25.10	73.66	-1723.13	11.22	225.81	-3139.00	42.87	1214.50	0.00	0.00	0.00	-3079.88	79.55	1668.97	-3080.77	-65.94	1652.45	-1778.79	82.75	1694.30	-1678.45	240.93	1719.73	2027.50	1670.46	70.22	0.00	0.00	0.00	1433.64
0.05000	-2612.30	159.31	39.48	-2706.02	137.58	63.02	-1637.72	197.34	121.98	-1562.77	260.99	129.69	-3069.73	-13.09	34.73	-3368.71	-5.62	23.69	186.31	-25.10	73.66	-1723.13	11.22	225.81	-3121.90	43.99	1213.49	0.00	0.00	0.00	-3097.59	80.44	1669.05	-3053.74	-62.63	1649.59	-1778.79	82.75	1694.30	-1678.45	240.93	1719.73	2027.78	1670.57	70.38	0.00	0.00	0.00	1433.71
0.06000	-2612.30	159.31	39.48	-2706.02	137.58	63.02	-1637.72	197.34	121.98	-1562.77	260.99	129.69	-3071.16	-12.74	36.88	-3364.41	-4.24	24.68	186.31	-25.10	73.66	-1723.13	11.22	225.81	-3105.92	45.36	1211.87	0.00	0.00	0.00	-3086.10	81.56	1666.23	-3065.36	-60.61	1650.07	-1778.79	82.75	1694.30	-1678.45	240.93	1719.73	2027.88	1670.71	70.38	0.00	0.00	0.00	1433.84
0.07000	-2612.30	159.31	39.48	-2706.02	137.58	63.02	-1637.72	197.34	121.98	-1562.77	260.99	129.69	-3076.23	-11.87	42.11	-3374.56	-4.94	22.55	186.31	-25.10	73.66	-1723.13	11.22	225.81	-3097.76	46.50	1209.98	0.00	0.00	0.00	-3065.22	84.87	1664.39	-3052.18	-58.06	1648.23	-1778.79	82.75	1694.30	-1678.45	240.93	1719.73	2027.66	1670.67	70.28	0.00	0.00	0.00	1433.90
0.08000	-2612.30	159.31	39.48	-2706.02	137.58	63.02	-1637.72	197.34	121.98	-1562.77	260.99	129.69	-3086.15	-10.76	48.56	-3332.92	-4.63	28.85	186.31	-25.10	73.66	-1723.13	11.22	225.81	-3086.78	47.41	1208.70	0.00	0.00	0.00	-3074.57	88.96	1662.53	-3049.28	-57.36	1647.75	-1778.79	82.75	1694.30	-1678.45	240.93	1719.73	2028.17	1671.15	70.15	0.00	0.00	0.00	1434.52
0.09000	-2612.30	159.31	39.48	-2706.02	137.58	63.02	-1637.72	197.34	121.98	-1562.77	260.99	129.69	-3102.11	-9.66	54.37	-3365.22	-6.55	22.62	186.31	-25.10	73.66	-1723.13	11.22	225.81	-3088.74	48.29	1206.59	0.00	0.00	0.00	-3059.19	89.31	1661.53	-3004.25	-54.37	1644.19	-1778.79	82.75	1694.30	-1678.45	240.93	1719.73	2028.13	1670.97	70.33	0.00	0.00	0.00	1434.55
0.10000	-2612.30	159.31	39.48	-2706.02	137.58	63.02	-1637.72	197.34	121.98	-1562.77	260.99	129.69	-3125.29	-8.86	57.70	-3376.52	-6.05	20.14	186.31	-25.10	73.66	-1723.13	11.22	225.81	-3078.56	49.63	1204.86	0.00	0.00	0.00	-3038.78	92.88	1661.05	-3008.71	-52.24	1643.25	-1778.79	82.75	1694.30	-1678.45	240.93	1719.73	2028.09	1670.10	70.51	0.00	0.00	0.00	1434.15
0.11000	-2612.30	159.31	39.48	-2706.02	137.58	63.02	-1637.72	197.34	121.98	-1562.77	260.99	129.69	-3156.88	-8.61	56.68	-3375.18	-5.69	21.09	186.31	-25.10	73.66	-1723.13	11.22	225.81	-3067.92	51.19	1203.29	0.00	0.00	0.00	-3031.74	94.90	1658.78	-3018.77	-48.89	1644.25	-1778.79	82.75	1694.30	-1678.45	240.93	1719.73	2027.92	1670.46	70.18	0.00	0.00	0.00	1434.34
0.12000	-2612.30	159.31	39.48	-2706.02	137.58	63.02	-1637.72	197.34	121.98	-1562.77	260.99	129.69	-3198.11	-9.20	49.49	-3371.34	-5.84	19.43	186.31	-25.10	73.66	-1723.13	11.22	225.81	-3054.41	53.51	1202.23	0.00	0.00	0.00	-3040.12	96.90	1658.24	-2983.71	-45.22	1643.29	-1778.79	82.75	1694.30	-1678.45	240.93	1719.73	2025.44	1676.12	50.01	0.00	0.00	0.00	1434.38
0.13000	-2612.30	159.31	39.48	-2706.02	137.58	63.02	-1637.72	197.34	121.98	-1562.77	260.99	129.69	-3267.28	-11.66	35.67	-3368.74	-5.77	19.85	186.31	-25.10	73.66	-1723.13	11.22	225.81	-3055.48	55.59	1200.40	0.00	0.00	0.00	-3007.35	103.13	1656.85	-3019.08	-42.31	1644.58	-1778.79	82.75	1694.30	-1678.45	240.93	1719.73	2027.48	1672.66	63.68	0.00	0.00	0.00	1433.77
0.14000	-2612.30	159.31	39.48	-2706.02	137.58	63.02	-1637.72	197.34	121.98	-1562.77	260.99	129.69	-3266.66	-11.48	33.80	-3373.66	-7.29	18.15	186.31	-25.10	73.66	-1723.13	11.22	225.81	-3054.20	56.80	1199.27	0.00	0.00	0.00	-3004.82	107.82	1656.67	-2986.96	-37.36	1643.14	-1778.79	82.75	1694.30	-1678.45	240.93	1719.73	2028.00	1670.74	70.07	0.00	0.00	0.00	1433.77
0.15000	-2612.30	159.31	39.48	-2706.02	137.58	63.02	-1637.72	197.34	121.98	-1562.77	260.99	129.69	-3268.98	-9.36	29.96	-3349.74	-7.83	20.41	186.31	-25.10	73.66	-1723.13	11.22	225.81	-3034.10	58.30	1198.05	0.00	0.00	0.00	-2982.97	112.18	1654.87	-2988.95	-32.90	1642.56	-1778.79	82.75	1694.30	-1678.45	240.93	1719.73	2027.95	1671.06	69.88	0.00	0.00	0.00	1433.81
0.16000	-2612.30	159.31	39.48	-2706.02	137.58	63.02	-1637.72	197.34	121.98	-1562.77	260.99	129.69	-3288.74	-10.35	26.76	-3378.24	-8.21	15.58	186.31	-25.10	73.66	-1723.13	11.22	225.81	-3014.72	60.70	1198.04	0.00	0.00	0.00	-2979.52	113.06	1655.84	-2979.46	-29.84	1642.89	-1778.79	82.75	1694.30	-1678.45	240.93	1719.73	2027.88	1671.04	69.91	0.00	0.00	0.00	1433.74
0.17000	-2612.30	159.31	39.48	-2706.02	137.58	63.02	-1637.72	197.34	121.98	-1562.77	260.99	129.69	-3302.38	-10.42	21.05	-3343.80	-6.68	20.22	186.31	-25.10	73.66	-1723.13	11.22	225.81	-3012.15	62.79	1197.45	0.00	0.00	0.00	-2996.02	115.86	1657.30	-2941.01	-26.61	1640.78	-1778.79	82.75	1694.30	-1678.45	240.93	1719.73	2027.54	1669.96	70.43	0.00	0.00	0.00	1433.88
0.18000	-2612.30	159.31	39.48	-2706.02	137.58	63.02	-1637.72	197.34	121.98	-1562.77	260.99	129.69	-3297.96	-10.93	21.01	-3356.23	-7.99	17.25	186.31	-25.10	73.66	-1723.13	11.22	225.81	-2999.82	64.41	1197.57	0.00	0.00	0.00	-2985.85	121.44	1656.11	-2955.60	-24.27	1642.66	-1778.79	82.75	1694.30	-1678.45	240.93	1719.73	2027.81	1671.05	70.02	0.00	0.00	0.00	1434.12
0.19000	-2612.30	159.31	39.48	-2706.02	137.58	63.02	-1637.72	197.34	121.98	-1562.77	260.99	129.69	-3322.28	-10.86	16.37	-3359.83	-5.43	16.63	186.31	-25.10	73.66	-1723.13	11.22	225.81	-3002.83	66.23	1196.93	0.00	0.00	0.00	-2963.93	123.51	1655.28	-2936.50	-20.88	1642.25	-1778.79	82.75	1694.30	-1678.45	240.93	1719.73	2028.54	1671.43	69.97	0.00	0.00	0.00	1433.99
0.20000	-2612.30	159.31	39.48	-2706.02	137.58	63.02	-1637.72	197.34	121.98	-1562.77	260.99	129.69	-3305.26	-8.87	19.22	-3358.64	-7.43	15.08	186.31	-25.10	73.66	-1723.13	11.22	225.81	-2987.09	68.59	1197.76	0.00	0.00	0.00	-2951.05	128.62	1655.22	-2952.56	-19.20	1644.31	-1778.79	82.75	1694.30	-1678.45	240.93	1719.73	2028.62	1671.38	69.94	0.00	0.00	0.00	1434.71
0.21000	-2612.30	159.31	39.48	-2706.02	137.58	63.02	-1637.72	197.34	121.98	-1562.77	260.99	129.69	-3342.09	-10.43	11.34	-3363.12	-8.45	13.79	186.31	-25.10	73.66	-1723.13	11.22	225.81	-2981.44	70.23	1198.24	0.00	0.00	0.00	-2910.13	133.49	1654.66	-2898.26	-11.70	1642.95	-1778.79	82.75	1694.30	-1678.45	240.93	1719.73	2028.19	1671.28	69.85	0.00	0.00	0.00	1433.21
0.22000	-2612.30	159.31	39.48	-2705.99	137.58	63.02	-1637.72	197.34	121.98	-1562.77	260.99	129.69	-3345.08	-11.51	8.43	-3350.86	-9.68	14.77	186.31	-25.10	73.66	-1723.13	11.22	225.81	-2965.35	72.94	1199.03	0.00	0.00	0.00	-2903.90	137.34	1656.54	-2888.42	-8.62	1642.58	-1778.79	82.75	1694.30	-1678.45	240.93	1719.73	2027.60	1670.46	70.12	0.00	0.00	0.00	1433.93
0.23000	-2612.30	159.31	39.48	-2677.01	139.37	62.52	-1637.72	197.34	121.98	-1562.77	260.99	129.69	-3310.44	-10.54	14.12	-3352.24	-8.88	13.95	186.31	-25.10	73.66	-1723.13	11.22	225.81	-2955.63	75.09	1200.64	0.00	0.00	0.00	-2916.17	143.25	1657.07	-2919.29	-5.10	1645.47	-1778.79	82.75	1694.30	-1678.45	240.93	1719.73	2028.40	1671.09	69.93	0.00	0.00	0.00	1433.96
0.24000	-2612.30	159.31	39.48	-2680.79	139.38	59.34	-1637.72	197.34	121.98	-1562.77	260.99	129.69	-3303.64	-12.39	13.21	-3351.01	-10.78	12.74	186.31	-25.10	73.66	-1723.13	11.22	225.81	-2946.23	78.10	1201.90	0.00	0.00	0.00	-2923.73	146.30	1658.56	-2894.92	-0.70	1647.03	-1778.79	82.75	1694.30	-1678.45	240.93	1719.73	2028.39	1671.40	69.81	0.00	0.00	0.00	1434.94
0.25000	-2612.30	159.31	39.48	-2690.06	139.44	53.12	-1637.72	197.34	121.98	-1562.77	260.99	129.69	-3341.03	-11.34	8.50	-3354.05	-10.55	11.07	186.31	-25.10	73.66	-1723.13	11.22	225.81	-2924.60	79.78	1203.29	0.00	0.00	0.00	-2894.32	151.79	1659.71	-2888.24	5.24	1648.68	-1778.79	82.75	1694.30	-1678.45	240.93	1719.73	2027.99	1670.90	69.99	0.00	0.00	0.00	1433.62
0.26000	-2612.30	159.31	39.48	-2665.95	140.20	56.90	-1637.72	197.34	121.98	-1562.77	260.99	129.69	-3308.55	-14.27	11.16	-3360.18	-11.38	7.54	186.31	-25.10	73.66	-1723.13	11.22	225.81	-2915.47	83.06	1205.60	0.00	0.00	0.00	-2874.10	154.62	1659.94	-2876.70	8.35	1650.06	-1778.79	82.75	1694.30	-1678.45	240.93	1719.73	2028.33	1670.37	70.32	0.00	0.00	0.00	1433.76
0.27000	-2612.30	159.31	39.48	-2677.39	140.73	53.30	-1637.72	197.34	121.98	-1562.77	260.99	129.69	-3328.97	-12.50	5.21	-3342.22	-10.82	9.31	186.31	-25.10	73.66	-1723.13	11.22	225.81	-2921.04	85.86	1207.10	0.00	0.00	0.00	-2841.43	156.92	1660.12	-2875.40	11.03	1653.37	-1778.79	82.75	1694.30	-1678.45	240.93	1719.73	2028.67	1670.42	70.39	0.00	0.00	0.00	1433.59
0.28000	-2612.30	159.31	39.48	-2690.53	139.70	48.92	-1637.72	197.34	121.98	-1562.77	260.99	129.69	-3286.49	-12.14	10.20	-3331.15	-10.70	9.90	186.31	-25.10	73.66	-1723.13	11.22	225.81	-2893.97	88.81	1209.31	0.00	0.00	0.00	-2872.93	160.16	1663.09	-2859.28	16.38	1653.74	-1778.79	82.75	1694.30	-1678.45	240.93	1719.73	2027.62	1669.85	70.53	0.00	0.00	0.00	1433.10
0.29000	-2612.30	159.31	39.48	-2695.24	139.59	47.65	-1637.72	197.34	121.98	-1562.77	260.99	129.69	-3295.50	-13.83	7.97	-3325.74	-12.19	9.76	186.31	-25.10	73.66	-1723.13	11.22	225.81	-2881.47	92.64	1211.61	0.00	0.00	0.00	-2866.83	165.10	1666.97	-2843.28	21.43	1655.99	-1778.79	82.75	1694.30	-1678.45	240.93	1719.73	2028.49	1670.54	70.28	0.00	0.00	0.00	1433.36
0.30000	-2612.30	159.31	39.48	-2709.82	140.15	43.48	-1637.72	197.34	121.98	-1562.77	260.99	129.69	-3279.49	-13.19	6.69	-3303.47	-12.84	12.47	186.31	-25.10	73.66	-1723.13	11.22	225.81	-2868.67	95.24	1214.37	0.00	0.00	0.00	-2840.39	169.22	1668.57	-2874.37	23.32	1659.41	-1778.79	82.75	1694.30	-1678.45	240.93	1719.73	2028.31	1671.33	69.90	0.00	0.00	0.00	1434.28
0.31000	-2612.30	159.31	39.48	-2695.48	140.07	45.72	-1637.72	197.34	121.98	-1562.77	260.99	129.69	-3312.83	-15.01	-2.26	-3304.18	-14.50	14.25	186.31	-25.10	73.66	-1723.13	11.22	225.81	-2871.09	97.57	1215.64	0.00	0.00	0.00	-2848.46	172.68	1670.75	-2838.20	26.75	1662.26	-1778.79	82.75	1694.30	-1678.45	240.93	1719.73	2028.49	1671.08	70.10	0.00	0.00	0.00	1434.06
0.32000	-2612.30	159.31	39.48	-2690.30	140.97	46.83	-1637.72	197.34	121.98	-1562.77	260.99	129.69	-3271.92	-15.95	-0.06	-3302.63	-14.88	15.87	186.31	-25.10	73.66	-1723.13	11.22	225.81	-2854.98	100.71	1217.58	0.00	0.00	0.00	-2833.33	177.51	1672.83	-2828.13	29.03	1664.62	-1778.79	82.75	1694.30	-1678.45	240.93	1719.73	2028.61	1671.39	69.97	0.00	0.00	0.00	1434.53
0.33000	-2612.30	159.31	39.48	-2708.36	139.61	41.74	-1637.72	197.34	121.98	-1562.77	260.99	129.69	-3259.10	-15.78	-2.28	-3267.33	-14.64	22.32	186.31	-25.10	73.66	-1723.13	11.22	225.81	-2852.17	104.32	1220.03	0.00	0.00	0.00	-2807.57	178.99	1674.12	-2809.57	32.71	1666.30	-1778.79	82.75	1694.30	-1678.45	240.93	1719.73	2028.40	1670.71	70.10	0.00	0.00	0.00	1433.56
0.34000	-2612.30	159.31	39.48	-2709.43	140.42	41.51	-1637.72	197.34	121.98	-1562.77	260.99	129.69	-3263.33	-17.25	-5.71	-3207.19	-13.93	30.69	186.31	-25.10	73.66	-1723.13	11.22	225.81	-2832.90	106.96	1222.09	0.00	0.00	0.00	-2787.76	181.54	1674.98	-2806.58	36.32	1667.60	-1778.79	82.75	1694.30	-1678.45	240.93	1719.73	2027.52	1669.31	70.59	0.00	0.00	0.00	1433.69
0.35000	-2612.30	159.31	39.48	-2692.38	139.63	43.33	-1637.72	197.34	121.98	-1562.77	260.99	129.69	-3254.64	-19.25	-7.68	-3171.47	-14.90	32.61	186.31	-25.10	73.66	-1723.13	11.22	225.81	-2832.33	108.63	1223.66	0.00	0.00	0.00	-2815.54	185.56	1678.04	-2770.78	41.24	1669.12	-1778.79	82.75	1694.30	-1678.45	240.93	1719.73	2026.98	1669.07	70.64	0.00	0.00	0.00	1434.36
0.36000	-2612.30	159.31	39.48	-2709.33	139.78	41.20	-1637.72	197.34	121.98	-1562.77	260.99	129.69	-3243.89	-22.34	-8.08	-3189.66	-18.59	35.34	186.31	-25.10	73.66	-1723.13	11.22	225.81	-2818.99	111.46	1225.36	0.00	0.00	0.00	-2807.86	189.71	1680.75	-2746.88	43.76	1670.64	-1778.79	82.75	1694.30	-1678.45	240.93	1719.73	2027.91	1671.03	69.86	0.00	0.00	0.00	1433.47
0.37000	-2612.30	159.31	39.48	-2729.58	140.15	37.30	-1637.72	197.34	121.98	-1562.77	260.99	129.69	-3230.32	-26.58	-4.36	-3195.34	-21.37	40.46	186.31	-25.10	73.66	-1723.13	11.22	225.81	-2816.90	113.18	1227.37	0.00	0.00	0.00	-2798.48	191.31	1681.98	-2807.06	43.68	1675.40	-1778.79	82.75	1694.30	-1678.45	240.93	1719.73	2027.91	1670.95	69.95	0.00	0.00	0.00	1434.57
0.38000	-2612.30	159.31	39.48	-2718.45	139.02	39.38	-1637.72	197.34	121.98	-1562.77	260.99	129.69	-3206.63	-28.57	1.78	-3215.50	-23.92	41.04	186.31	-25.10	73.66	-1723.13	11.22	225.81	-2804.96	113.39	1229.54	0.00	0.00	0.00	-2754.43	193.67	1681.70	-2799.22	46.15	1677.40	-1778.79	82.75	1694.30	-1678.45	240.93	1719.73	2027.58	1670.01	70.31	0.00	0.00	0.00	1435.60
0.39000	-2612.30	159.31	39.48	-2700.10	141.94	42.03	-1637.72	197.34	121.98	-1562.77	260.99	129.69	-3194.05	-32.37	6.27	-3219.30	-26.73	44.62	186.31	-25.10	73.66	-1723.13	11.22	225.81	-2801.53	115.39	1230.66	0.00	0.00	0.00	-2781.35	195.38	1685.82	-2766.24	49.70	1678.40	-1778.79	82.75	1694.30	-1678.45	240.93	1719.73	2028.61	1670.89	70.20	0.00	0.00	0.00	1434.89
0.40000	-2612.30	159.31	39.48	-2689.96	141.57	44.25	-1637.72	197.34	121.98	-1562.77	260.99	129.69	-3184.37	-33.41	9.95	-3202.80	-28.53	51.00	186.31	-25.10	73.66	-1723.13	11.22	225.81	-2789.77	116.93	1232.11	0.00	0.00	0.00	-2767.44	197.83	1687.45	-2748.21	51.59	1679.22	-1778.79	82.75	1694.30	-1678.45	240.93	1719.73	2028.04	1671.00	70.04	0.00	0.00	0.00	1433.82
0.41000	-2612.30	159.31	39.48	-2700.49	142.26	42.67	-1637.72	197.34	121.98	-1562.77	260.99	129.69	-3162.77	-34.12	14.55	-3171.56	-28.78	58.00	186.31	-25.10	73.66	-1723.13	11.22	225.81	-2771.52	118.39	1233.67	0.00	0.00	0.00	-2752.54	198.93	1688.04	-2738.93	52.12	1681.14	-1778.79	82.75	1694.30	-1678.45	240.93	1719.73	2028.17	1670.61	70.18	0.00	0.00	0.00	1432.64
0.42000	-2612.30	159.31	39.48	-2715.40	141.24	39.56	-1637.72	197.34	121.98	-1562.77	260.99	129.69	-3144.36	-36.97	18.12	-3142.57	-29.48	63.32	186.31	-25.10	73.66	-1723.13	11.22	225.81	-2775.49	119.21	1234.98	0.00	0.00	0.00	-2734.76	201.23	1689.20	-2736.06	53.96	1681.25	-1778.79	82.75	1694.30	-1678.45	240.93	1719.73	2024.03	1673.68	50.67	0.00	0.00	0.00	1433.94
0.43000	-2612.30	159.31	39.48	-2704.42	141.17	40.32	-1637.72	197.34	121.98	-1562.77	260.99	129.69	-3111.60	-37.50	22.77	-3138.67	-31.84	63.46	186.31	-25.10	73.66	-1723.13	11.22	225.81	-2768.74	120.88	1236.54	0.00	0.00	0.00	-2728.76	201.96	1691.40	-2719.00	55.72	1683.45	-1778.79	82.75	1694.30	-1678.45	240.93	1719.73	2026.48	1671.64	63.92	0.00	0.00	0.00	1433.93
0.44000	-2612.30	159.31	39.48	-2710.22	139.52	38.23	-1637.72	197.34	121.98	-1562.77	260.99	129.69	-3068.19	-36.61	28.62	-3097.57	-31.03	67.95	186.31	-25.10	73.66	-1723.13	11.22	225.81	-2774.55	121.27	1238.12	0.00	0.00	0.00	-2719.49	202.02	1691.09	-2709.55	56.12	1684.20	-1778.79	82.75	1694.30	-1678.45	240.93	1719.73	2027.16	1670.04	70.29	0.00	0.00	0.00	1433.55
0.45000	-2612.30	159.31	39.48	-2706.82	140.08	38.63	-1637.72	197.34	121.98	-1562.77	260.99	129.69	-3046.01	-38.58	29.49	-3077.34	-31.05	68.86	186.31	-25.10	73.66	-1723.13	11.22	225.81	-2750.66	122.85	1239.23	0.00	0.00	0.00	-2711.15	202.30	1693.21	-2694.93	58.60	1685.24	-1778.79	82.75	1694.30	-1678.45	240.93	1719.73	2028.10	1670.88	70.07	0.00	0.00	0.00	1433.89
0.46000	-2612.30	159.31	39.48	-2722.07	141.27	36.11	-1637.72	197.34	121.98	-1562.77	260.99	129.69	-3019.46	-37.51	30.90	-3054.65	-30.95	68.26	186.31	-25.10	73.66	-1723.13	11.22	225.81	-2743.25	123.45	1240.69	0.00	0.00	0.00	-2684.18	202.85	1693.90	-2696.28	58.81	1685.75	-1778.79	82.75	1694.30	-1678.45	240.93	1719.73	2027.52	1670.18	70.35	0.00	0.00	0.00	1433.27
0.47000	-2612.30	159.31	39.48	-2710.09	141.51	38.34	-1637.72	197.34	121.98	-1562.77	260.99	129.69	-2988.07	-38.08	31.59	-3032.84	-30.83	66.17	186.31	-25.10	73.66	-1723.13	11.22	225.81	-2736.38	124.18	1242.06	0.00	0.00	0.00	-2665.82	205.60	1695.28	-2712.05	57.74	1688.90	-1778.79	82.75	1694.30	-1678.45	240.93	1719.73	2028.36	1670.92	70.08	0.00	0.00	0.00	1434.30
0.48000	-2612.30	159.31	39.48	-2705.20	140.24	37.88	-1637.72	197.34	121.98	-1562.77	260.99	129.69	-2973.21	-36.56	30.12	-2997.44	-29.80	66.84	186.31	-25.10	73.66	-1723.13	11.22	225.81	-2724.70	126.23	1243.49	0.00	0.00	0.00	-2684.94	205.49	1696.61	-2677.01	58.98	1688.74	-1778.79	82.75	1694.30	-1678.45	240.93	1719.73	2027.96	1670.67	70.09	0.00	0.00	0.00	1434.59
0.49000	-2612.30	159.31	39.48	-2700.45	141.33	39.77	-1637.72	197.34	121.98	-1562.77	260.99	129.69	-2948.08	-35.35	29.33	-2972.03	-27.71	64.84	186.31	-25.10	73.66	-1723.13	11.22	225.81	-2721.08	127.95	1243.99	0.00	0.00	0.00	-2680.15	204.66	1696.81	-2687.97	57.45	1689.99	-1778.79	82.75	1694.30	-1678.45	240.93	1719.73	2028.24	1671.44	69.81	0.00	0.00	0.00	1434.57
0.50000	-2612.30	159.31	39.48	-2712.50	140.12	36.86	-1637.72	197.34	121.98	-1562.77	260.99	129.69	-2906.76	-31.78	30.55	-2934.83	-25.31	64.85	186.31	-25.10	73.66	-1723.13	11.22	225.81	-2708.97	128.82	1245.07	0.00	0.00	0.00	-2660.91	205.26	1696.54	-2649.10	60.19	1689.11	-1778.79	82.75	1694.30	-1678.45	240.93	1719.73	2026.57	1678.61	49.37	0.00	0.00	0.00	1433.78
0.51000	-2612.30	159.31	39.48	-2684.96	139.55	41.73	-1637.72	197.34	121.98	-1562.77	260.99	129.69	-2882.61	-29.16	28.62	-2913.05	-23.52	61.60	186.31	-25.10	73.66	-1723.13	11.22	225.81	-2700.82	129.74	1245.87	0.00	0.00	0.00	-2655.48	206.87	1698.07	-2658.86	59.51	1690.02	-1778.79	82.75	1694.30	-1678.45	240.93	1719.73	2028.06	1674.21	63.33	0.00	0.00	0.00	1434.96
0.52000	-2612.30	159.31	39.48	-2702.39	139.61	39.00	-1637.72	197.34	121.98	-1562.77	260.99	129.69	-2867.24	-26.52	25.96	-2883.97	-20.28	59.22	186.31	-25.10	73.66	-1723.13	11.22	225.81	-2691.99	132.37	1246.30	0.00	0.00	0.00	-2650.60	206.52	1698.83	-2660.55	58.63	1690.51	-1778.79	82.75	1694.30	-1678.45	240.93	1719.73	2022.58	1671.36	51.56	0.00	0.00	0.00	1434.03
0.53000	-2612.30	159.31	39.48	-2708.20	138.62	37.34	-1637.72	197.34	121.98	-1562.77	260.99	129.69	-2819.14	-22.09	28.55	-2850.67	-17.31	57.86	186.31	-25.10	73.66	-1723.13	11.22	225.81	-2688.73	133.60	1246.46	0.00	0.00	0.00	-2644.29	204.87	1698.94	-2648.53	59.37	1689.85	-1778.79	82.75	1694.30	-1678.45	240.93	1719.73	2021.95	1673.69	44.94	0.00	0.00	0.00	1433.38
0.54000	-2612.30	159.31	39.48	-2727.82	138.52	36.31	-1637.72	197.34	121.98	-1562.77	260.99	129.69	-2795.40	-19.43	27.87	-2827.12	-15.17	54.00	186.31	-25.10	73.66	-1723.13	11.22	225.81	-2674.10	135.61	1246.71	0.00	0.00	0.00	-2597.78	205.11	1696.73	-2634.96	59.77	1689.21	-1778.79	82.75	1694.30	-1678.45	240.93	1719.73	2026.97	1672.42	63.68	0.00	0.00	0.00	1433.56
0.55000	-2612.30	159.31	39.48	-2713.76	138.75	38.78	-1637.72	197.34	121.98	-1562.77	260.99	129.69	-2761.91	-16.39	27.90	-2803.36	-13.83	50.13	186.31	-25.10	73.66	-1723.13	11.22	225.81	-2665.57	136.86	1246.16	0.00	0.00	0.00	-2610.31	205.85	1698.47	-2618.62	61.64	1686.83	-1778.79	82.75	1694.30	-1678.45	240.93	1719.73	2028.14	1671.06	69.98	0.00	0.00	0.00	1433.43
0.56000	-2612.30	159.31	39.48	-2716.28	139.19	37.89	-1637.72	197.34	121.98	-1562.77	260.99	129.69	-2720.52	-14.40	29.76	-2765.17	-12.01	48.76	186.31	-25.10	73.66	-1723.13	11.22	225.81	-2661.78	138.27	1246.49	0.00	0.00	0.00	-2623.58	204.62	1698.84	-2631.73	59.97	1688.62	-1778.79	82.75	1694.30	-1678.45	240.93	1719.73	2027.67	1670.79	69.91	0.00	0.00	0.00	1433.62
0.57000	-2612.30	159.31	39.48	-2717.73	138.41	37.42	-1637.72	197.34	121.98	-1562.77	260.99	129.69	-2694.08	-12.84	29.02	-2734.18	-11.07	46.55	186.31	-25.10	73.66	-1723.13	11.22	225.81	-2655.89	138.71	1246.17	0.00	0.00	0.00	-2596.81	201.39	1697.46	-2615.57	59.75	1689.53	-1778.79	82.75	1694.30	-1678.45	240.93	1719.73	2027.38	1670.32	70.05	0.00	0.00	0.00	1434.01
0.58000	-2612.30	159.31	39.48	-2741.08	138.96	34.85	-1637.72	197.34	121.98	-1562.77	260.99	129.69	-2655.94	-11.47	31.01	-2674.07	-8.37	49.40	186.31	-25.10	73.66	-1723.13	11.22	225.81	-2644.75	139.68	1245.28	0.00	0.00	0.00	-2597.37	205.67	1697.43	-2619.84	60.02	1687.55	-1778.79	82.75	1694.30	-1678.45	240.93	1719.73	2027.93	1671.14	69.91	0.00	0.00	0.00	1432.77
0.59000	-2612.30	159.31	39.48	-2722.03	139.17	36.36	-1637.72	197.34	121.98	-1562.77	260.99	129.69	-2608.49	-8.35	34.38	-2669.95	-7.11	42.73	186.31	-25.10	73.66	-1723.13	11.22	225.81	-2640.77	140.88	1244.98	0.00	0.00	0.00	-2611.78	204.41	1697.83	-2585.95	60.87	1686.47	-1778.79	82.75	1694.30	-1678.45	240.93	1719.73	2024.06	1673.50	50.69	0.00	0.00	0.00	1433.86
0.60000	-2612.30	159.31	39.48	-2715.63	140.45	37.23	-1637.72	197.34	121.98	-1562.77	260.99	129.69	-2571.11	-8.25	37.17	-2633.73	-6.10	42.08	186.31	-25.10	73.66	-1723.13	11.22	225.81	-2621.27	141.50	1244.36	0.00	0.00	0.00	-2566.92	206.24	1695.16	-2597.94	59.06	1686.63	-1778.79	82.75	1694.30	-1678.45	240.93	1719.73	2026.54	1671.03	64.13	0.00	0.00	0.00	1433.78
0.61000	-2612.30	159.31	39.48	-2729.06	141.45	34.11	-1637.72	197.34	121.98	-1562.77	260.99	129.69	-2542.19	-5.29	41.58	-2603.19	-5.55	42.10	186.31	-25.10	73.66	-1723.13	11.22	225.81	-2618.30	142.66	1243.53	0.00	0.00	0.00	-2559.42	205.25	1694.87	-2591.13	57.31	1686.09	-1778.79	82.75	1694.30	-1678.45	240.93	1719.73	2028.28	1671.15	70.08	0.00	0.00	0.00	1433.82
0.62000	-2612.30	159.31	39.48	-2718.34	142.03	34.90	-1637.72	197.34	121.98	-1562.77	260.99	129.69	-2478.17	-2.40	51.81	-2573.99	-2.83	43.85	186.31	-25.10	73.66	-1723.13	11.22	225.81	-2598.26	142.95	1242.30	0.00	0.00	0.00	-2558.98	202.90	1693.81	-2547.20	58.31	1681.78	-1778.79	82.75	1694.30	-1678.45	240.93	1719.73	2028.94	1671.58	69.87	0.00	0.00	0.00	1433.85
0.63000	-2612.30	159.31	39.48	-2722.28	143.47	33.43	-1637.72	197.34	121.98	-1562.77	260.99	129.69	-2450.75	-2.09	56.62	-2519.51	-1.46	50.25	186.31	-25.10	73.66	-1723.13	11.22	225.81	-2585.23	142.95	1240.74	0.00	0.00	0.00	-2555.78	202.23	1693.61	-2549.89	57.84	1682.07	-1778.79	82.75	1694.30	-1678.45	240.93	1719.73	2028.22	1671.11	69.95	0.00	0.00	0.00	1433.45
0.64000	-2612.30	159.31	39.48	-2714.88	142.09	35.14	-1637.72	197.34	121.98	-1562.77	260.99	129.69	-2409.42	0.03	61.03	-2495.77	-1.01	53.41	186.31	-25.10	73.66	-1723.13	11.22	225.81	-2585.87	143.35	1239.75	0.00	0.00	0.00	-2535.58	201.75	1691.31	-2542.92	56.50	1680.88	-1778.79	82.75	1694.30	-1678.45	240.93	1719.73	2028.02	1670.75	70.03	0.00	0.00	0.00	1433.61
0.65000	-2612.30	159.31	39.48	-2719.87	143.07	33.52	-1637.72	197.34	121.98	-1562.77	260.99	129.69	-2370.95	2.37	65.18	-2443.05	2.93	63.35	186.31	-25.10	73.66	-1723.13	11.22	225.81	-2585.18	142.90	1238.26	0.00	0.00	0.00	-2525.25	202.23	1690.25	-2550.69	55.63	1680.49	-1778.79	82.75	1694.30	-1678.45	240.93	1719.73	2027.94	1671.14	69.87	0.00	0.00	0.00	1434.53
0.66000	-2612.30	159.31	39.48	-2740.12	143.99	29.42	-1637.72	197.34	121.98	-1562.77	260.99	129.69	-2335.24	4.91	69.06	-2397.62	5.41	72.02	186.31	-25.10	73.66	-1723.13	11.22	225.81	-2573.82	143.17	1237.09	0.00	0.00	0.00	-2495.14	199.62	1688.96	-2535.66	55.41	1676.88	-1778.79	82.75	1694.30	-1678.45	240.93	1719.73	2028.08	1670.56	70.16	0.00	0.00	0.00	1433.34
0.67000	-2612.30	159.31	39.48	-2719.02	143.49	31.60	-1637.72	197.34	121.98	-1562.77	260.99	129.69	-2302.19	7.62	72.67	-2355.84	5.84	80.70	186.31	-25.10	73.66	-1723.13	11.22	225.81	-2560.39	142.16	1235.26	0.00	0.00	0.00	-2498.66	198.58	1688.48	-2528.87	55.45	1675.40	-1778.79	82.75	1694.30	-1678.45	240.93	1719.73	2025.22	1676.20	49.99	0.00	0.00	0.00	1432.45
0.68000	-2612.30	159.31	39.48	-2724.09	143.72	31.10	-1637.72	197.34	121.98	-1562.77	260.99	129.69	-2271.70	10.47	75.99	-2318.09	6.86	89.84	186.31	-25.10	73.66	-1723.13	11.22	225.81	-2552.56	142.19	1234.06	0.00	0.00	0.00	-2492.40	197.90	1685.94	-2505.33	53.83	1674.52	-1778.79	82.75	1694.30	-1678.45	240.93	1719.73	2027.19	1672.71	63.62	0.00	0.00	0.00	1432.60
0.69000	-2612.30	159.31	39.48	-2727.48	144.93	29.26	-1637.72	197.34	121.98	-1562.77	260.99	129.69	-2243.67	13.45	79.02	-2278.44	9.64	99.98	186.31	-25.10	73.66	-1723.13	11.22	225.81	-2546.46	142.44	1232.65	0.00	0.00	0.00	-2492.20	195.25	1686.64	-2496.75	53.64	1672.99	-1778.79	82.75	1694.30	-1678.45	240.93	1719.73	2028.22	1670.31	70.36	0.00	0.00	0.00	1432.99
0.70000	-2612.30	159.31	39.48	-2729.15	144.70	28.88	-1637.72	197.34	121.98	-1562.77	260.99	129.69	-2217.99	16.52	81.75	-2235.48	12.08	108.55	186.31	-25.10	73.66	-1723.13	11.22	225.81	-2546.62	142.79	1230.69	0.00	0.00	0.00	-2470.72	194.61	1684.29	-2502.84	52.10	1670.96	-1778.79	82.75	1694.30	-1678.45	240.93	1719.73	2028.12	1670.42	70.25	0.00	0.00	0.00	1433.03
0.71000	-2612.30	159.31	39.48	-2728.26	144.78	29.17	-1637.72	197.34	121.98	-1562.77	260.99	129.69	-2194.58	19.65	84.16	-2198.78	15.12	115.33	186.31	-25.10	73.66	-1723.13	11.22	225.81	-2521.15	142.89	1228.65	0.00	0.00	0.00	-2474.00	195.40	1683.03	-2482.27	50.17	1669.03	-1778.79	82.75	1694.30	-1678.45	240.93	1719.73	2027.44	1670.26	70.14	0.00	0.00	0.00	1433.25
0.72000	-2612.30	159.31	39.48	-2721.19	144.95	29.25	-1637.72	197.34	121.98	-1562.77	260.99	129.69	-2173.33	22.83	86.26	-2167.89	18.67	120.43	186.31	-25.10	73.66	-1723.13	11.22	225.81	-2508.09	142.23	1227.68	0.00	0.00	0.00	-2453.52	194.02	1681.84	-2478.86	49.17	1668.57	-1778.79	82.75	1694.30	-1678.45	240.93	1719.73	2028.68	1671.69	69.82	0.00	0.00	0.00	1433.13
0.73000	-2612.30	159.31	39.48	-2708.60	145.87	31.54	-1637.72	197.34	121.98	-1562.77	260.99	129.69	-2154.15	26.02	88.04	-2142.34	22.64	123.97	186.31	-25.10	73.66	-1723.13	11.22	225.81	-2508.82	141.50	1225.37	0.00	0.00	0.00	-2442.61	192.52	1679.93	-2475.01	46.19	1666.35	-1778.79	82.75	1694.30	-1678.45	240.93	1719.73	2028.34	1671.52	69.78	0.00	0.00	0.00	1434.40
0.74000	-2612.30	159.31	39.48	-2725.82	144.79	27.68	-1637.72	197.34	121.98	-1562.77	260.99	129.69	-2136.92	29.20	89.48	-2121.69	26.92	126.07	186.31	-25.10	73.66	-1723.13	11.22	225.81	-2493.66	141.31	1223.85	0.00	0.00	0.00	-2434.41	189.07	1679.90	-2454.72	44.89	1665.54	-1778.79	82.75	1694.30	-1678.45	240.93	1719.73	2023.87	1673.31	50.99	0.00	0.00	0.00	1434.58
0.75000	-2612.30	159.31	39.48	-2717.24	145.60	28.81	-1637.72	197.34	121.98	-1562.77	260.99	129.69	-2121.56	32.35	90.58	-2105.49	31.42	126.84	186.31	-25.10	73.66	-1723.13	11.22	225.81	-2486.08	140.35	1221.97	0.00	0.00	0.00	-2436.34	187.16	1678.31	-2454.93	41.52	1663.38	-1778.79	82.75	1694.30	-1678.45	240.93	1719.73	2023.39	1675.94	44.09	0.00	0.00	0.00	1434.28
0.76000	-2612.30	159.31	39.48	-2724.58	146.21	26.20	-1637.72	197.34	121.98	-1562.77	260.99	129.69	-2107.97	35.43	91.33	-2093.28	36.03	126.41	186.31	-25.10	73.66	-1723.13	11.22	225.81	-2480.48	139.21	1220.37	0.00	0.00	0.00	-2428.62	186.10	1677.29	-2429.75	41.75	1661.23	-1778.79	82.75	1694.30	-1678.45	240.93	1719.73	2026.03	1672.17	63.60	0.00	0.00	0.00	1434.90
0.77000	-2612.30	159.31	39.48	-2750.48	146.40	21.83	-1637.72	197.34	121.98	-1562.77	260.99	129.69	-2096.04	38.43	91.73	-2084.62	40.67	124.90	186.31	-25.10	73.66	-1723.13	11.22	225.81	-2461.95	138.64	1219.41	0.00	0.00	0.00	-2417.96	184.56	1676.54	-2430.75	42.43	1660.07	-1778.79	82.75	1694.30	-1678.45	240.93	1719.73	2027.29	1671.50	69.56	0.00	0.00	0.00	1434.08
0.78000	-2612.30	159.31	39.48	-2718.17	146.80	25.85	-1637.72	197.34	121.98	-1562.77	260.99	129.69	-2085.68	41.31	91.76	-2079.06	45.22	122.42	186.31	-25.10	73.66	-1723.13	11.22	225.81	-2454.24	138.03	1217.84	0.00	0.00	0.00	-2412.26	181.68	1676.26	-2417.65	39.05	1658.37	-1778.79	82.75	1694.30	-1678.45	240.93	1719.73	2027.40	1670.16	70.32	0.00	0.00	0.00	1434.34
0.79000	-2612.30	159.31	39.48	-2727.55	148.87	23.53	-1637.72	197.34	121.98	-1562.77	260.99	129.69	-2076.78	44.05	91.41	-2076.14	49.60	119.08	186.31	-25.10	73.66	-1723.13	11.22	225.81	-2441.12	137.78	1216.06	0.00	0.00	0.00	-2396.69	181.03	1674.36	-2420.27	36.22	1657.50	-1778.79	82.75	1694.30	-1678.45	240.93	1719.73	2027.25	1669.83	70.25	0.00	0.00	0.00	1433.49
0.80000	-2612.30	159.31	39.48	-2741.76	148.24	19.06	-1637.72	197.34	121.98	-1562.77	260.99	129.69	-2069.26	46.63	90.69	-2075.41	53.70	115.02	186.31	-25.10	73.66	-1723.13	11.22	225.81	-2428.96	135.90	1214.94	0.00	0.00	0.00	-2396.35	177.86	1674.45	-2418.03	33.86	1657.56	-1778.79	82.75	1694.30	-1678.45	240.93	1719.73	2027.92	1671.18	69.84	0.00	0.00	0.00	1433.45
0.81000	-2612.30	159.31	39.48	-2728.66	149.12	20.87	-1637.72	197.34	121.98	-1562.77	260.99	129.69	-2063.00	49.02	89.57	-2076.42	57.43	110.34	186.31	-25.10	73.66	-1723.13	11.22	225.81	-2420.43	134.18	1213.53	0.00	0.00	0.00	-2396.14	175.09	1674.02	-2390.21	33.26	1654.43	-1778.79	82.75	1694.30	-1678.45	240.93	1719.73	2027.97	1671.02	70.09	0.00	0.00	0.00	1433.74
0.82000	-2612.30	159.31	39.48	-2746.61	148.85	15.46	-1637.72	197.34	121.98	-1562.77	260.99	129.69	-2057.91	51.20	88.06	-2078.72	60.69	105.16	186.31	-25.10	73.66	-1723.13	11.22	225.81	-2415.97	133.10	1212.50	0.00	0.00	0.00	-2385.53	173.89	1673.61	-2373.51	31.67	1652.01	-1778.79	82.75	1694.30	-1678.45	240.93	1719.73	2028.15	1671.45	69.82	0.00	0.00	0.00	1434.61
0.83000	-2612.28	159.31	39.49	-2729.43	150.10	16.95	-1637.72	197.34	121.98	-1562.77	260.99	129.69	-2053.89	53.13	86.14	-2081.86	63.38	99.61	186.31	-25.10	73.66	-1723.13	11.22	225.81	-2401.96	131.21	1211.98	0.00	0.00	0.00	-2352.88	172.07	1671.24	-2378.37	29.49	1652.50	-1778.79	82.75	1694.30	-1678.45	240.93	1719.73	2023.89	1674.09	50.55	0.00	0.00	0.00	1433.64
0.84000	-2591.81	160.23	43.09	-2729.79	150.39	14.72	-1637.72	197.34	121.98	-1562.77	260.99	129.69	-2050.84	54.79	83.81	-2085.39	65.39	93.80	186.31	-25.10	73.66	-1723.13	11.22	225.81	-2381.30	129.91	1211.55	0.00	0.00	0.00	-2362.13	168.42	1672.61	-2394.56	25.07	1653.35	-1778.79	82.75	1694.30	-1678.45	240.93	1719.73	2026.18	1671.34	63.82	0.00	0.00	0.00	1434.08
0.85000	-2614.58	160.78	37.21	-2704.53	150.36	16.46	-1637.72	197.34	121.98	-1562.77	260.99	129.69	-2048.67	56.16	81.06	-2088.86	66.64	87.85	186.31	-25.10	73.66	-1723.13	11.22	225.81	-2377.24	128.77	1211.24	0.00	0.00	0.00	-2323.77	166.55	1671.49	-2367.78	24.14	1652.96	-1778.79	82.75	1694.30	-1678.45	240.93	1719.73	2027.47	1670.30	70.00	0.00	0.00	0.00	1433.83
0.86000	-2619.01	160.18	35.47	-2718.39	151.38	11.90	-1637.72	197.34	121.98	-1562.77	260.99	129.69	-2047.27	57.20	77.88	-2091.80	67.02	81.87	186.31	-25.10	73.66	-1723.13	11.22	225.81	-2371.74	127.37	1210.57	0.00	0.00	0.00	-2330.75	163.63	1672.34	-2348.04	23.35	1651.97	-1778.79	82.75	1694.30	-1678.45	240.93	1719.73	2027.79	1670.03	70.40	0.00	0.00	0.00	1434.79
0.87000	-2625.14	163.24	32.60	-2709.07	152.30	11.16	-1637.72	197.34	121.98	-1562.77	260.99	129.69	-2046.54	57.91	74.26	-2090.53	67.19	74.74	186.31	-25.10	73.66	-1723.13	11.22	225.81	-2354.32	125.79	1210.62	0.00	0.00	0.00	-2324.62	161.62	1673.25	-2324.36	20.47	1651.59	-1778.79	82.75	1694.30	-1678.45	240.93	1719.73	2027.94	1670.13	70.37	0.00	0.00	0.00	1434.18
0.88000	-2655.84	162.91	26.33	-2719.18	153.10	7.14	-1637.72	197.34	121.98	-1562.77	260.99	129.69	-2047.18	58.04	68.40	-2087.51	65.59	69.45	186.31	-25.10	73.66	-1723.13	11.22	225.81	-2343.84	125.13	1211.18	0.00	0.00	0.00	-2316.93	158.91	1673.74	-2326.55	19.03	1652.51	-1778.79	82.75	1694.30	-1678.45	240.93	1719.73	2027.11	1669.89	70.20	0.00	0.00	0.00	1435.04
0.89000	-2673.11	163.38	19.23	-2701.22	153.53	8.38	-1637.72	197.34	121.98	-1562.77	260.99	129.69	-2051.94	58.45	60.31	-2092.84	66.03	62.63	186.31	-25.10	73.66	-1723.13	11.22	225.81	-2325.15	124.19	1211.68	0.00	0.00	0.00	-2285.14	159.10	1672.27	-2292.72	16.51	1651.32	-1778.79	82.75	1694.30	-1678.45	240.93	1719.73	2027.28	1670.50	70.05	0.00	0.00	0.00	1435.18
0.90000	-2654.42	164.69	19.80	-2699.57	154.07	6.96	-1637.72	197.34	121.98	-1562.77	260.99	129.69	-2061.28	58.59	55.40	-2109.41	66.81	57.03	186.31	-25.10	73.66	-1723.13	11.22	225.81	-2317.91	123.22	1212.49	0.00	0.00	0.00	-2284.40	156.36	1674.15	-2308.44	15.02	1652.72	-1778.79	82.75	1694.30	-1678.45	240.93	1719.73	2023.05	1672.32	51.44	0.00	0.00	0.00	1432.63
0.91000	-2663.34	165.50	14.29	-2683.84	156.75	9.05	-1637.72	197.34	121.98	-1562.77	260.99	129.69	-2051.81	59.19	56.05	-2110.66	67.22	53.14	186.31	-25.10	73.66	-1723.13	11.22	225.81	-2314.40	122.08	1213.33	0.00	0.00	0.00	-2280.89	153.43	1674.53	-2281.07	12.18	1653.32	-1778.79	82.75	1694.30	-1678.45	240.93	1719.73	2026.91	1671.86	64.03	0.00	0.00	0.00	1432.78
0.92000	-2668.58	166.22	10.31	-2677.08	157.38	9.51	-1637.72	197.34	121.98	-1562.77	260.99	129.69	-2037.41	60.13	55.83	-2111.84	66.81	49.79	186.31	-25.10	73.66	-1723.13	11.22	225.81	-2304.51	121.64	1215.00	0.00	0.00	0.00	-2273.43	152.05	1676.31	-2292.36	9.71	1655.27	-1778.79	82.75	1694.30	-1678.45	240.93	1719.73	2027.95	1670.53	70.08	0.00	0.00	0.00	1433.70
0.93000	-2663.56	167.03	7.14	-2669.25	158.14	11.18	-1637.72	197.34	121.98	-1562.77	260.99	129.69	-2036.42	62.03	53.46	-2098.71	66.75	51.29	186.31	-25.10	73.66	-1723.13	11.22	225.81	-2292.05	121.10	1216.27	0.00	0.00	0.00	-2253.30	150.27	1677.36	-2279.80	7.84	1656.02	-1778.79	82.75	1694.30	-1678.45	240.93	1719.73	2025.28	1675.93	49.98	0.00	0.00	0.00	1433.90
0.94000	-2643.66	169.15	6.35	-2666.31	159.65	13.06	-1637.72	197.34	121.98	-1562.77	260.99	129.69	-2042.31	62.32	50.60	-2114.31	67.09	46.59	186.31	-25.10	73.66	-1723.13	11.22	225.81	-2266.32	120.70	1218.37	0.00	0.00	0.00	-2263.21	149.44	1679.35	-2297.24	7.48	1659.19	-1778.79	82.75	1694.30	-1678.45	240.93	1719.73	2027.44	1672.25	63.91	0.00	0.00	0.00	1433.81
0.95000	-2640.42	169.86	1.74	-2649.25	161.63	18.80	-1637.72	197.34	121.98	-1562.77	260.99	129.69	-2031.88	62.57	51.43	-2108.46	66.82	45.81	186.31	-25.10	73.66	-1723.13	11.22	225.81	-2258.46	119.90	1219.71	0.00	0.00	0.00	-2252.40	147.71	1680.01	-2263.45	5.46	1658.54	-1778.79	82.75	1694.30	-1678.45	240.93	1719.73	2028.46	1671.18	70.08	0.00	0.00	0.00	1433.77
0.96000	-2644.04	172.53	-3.61	-2636.21	163.97	24.01	-1637.72	197.34	121.98	-1562.77	260.99	129.69	-2036.91	61.38	51.15	-2117.30	67.08	43.43	186.31	-25.10	73.66	-1723.13	11.22	225.81	-2251.69	119.88	1221.18	0.00	0.00	0.00	-2223.43	146.46	1680.67	-2233.07	4.02	1658.95	-1778.79	82.75	1694.30	-1678.45	240.93	1719.73	2028.36	1670.99	70.04	0.00	0.00	0.00	1434.68
0.97000	-2628.49	175.72	-5.99	-2632.93	164.84	27.47	-1637.72	197.34	121.98	-1562.77	260.99	129.69	-2046.87	62.42	48.06	-2114.13	67.08	43.89	186.31	-25.10	73.66	-1723.13	11.22	225.81	-2246.53	119.87	1222.48	0.00	0.00	0.00	-2237.73	145.33	1684.12	-2236.96	3.37	1660.86	-1778.79	82.75	1694.30	-1678.45	240.93	1719.73	2027.39	1670.72	69.98	0.00	0.00	0.00	1434.29
0.98000	-2612.03	179.02	-5.07	-2614.15	166.65	33.45	-1637.72	197.34	121.98	-1562.77	260.99	129.69	-2042.04	62.60	48.36	-2101.02	68.11	45.31	186.31	-25.10	73.66	-1723.13	11.22	225.81	-2230.84	119.87	1224.45	0.00	0.00	0.00	-2228.85	144.26	1685.16	-2226.35	1.61	1662.26	-1778.79	82.75	1694.30	-1678.45	240.93	1719.73	2028.00	1671.37	69.78	0.00	0.00	0.00	1433.84
0.99000	-2602.77	183.98	-0.38	-2603.98	170.52	38.61	-1637.72	197.34	121.98	-1562.77	260.99	129.69	-2024.56	64.91	50.87	-2129.67	66.17	38.95	186.31	-25.10	73.66	-1723.13	11.22	225.81	-2218.38	119.31	1225.66	0.00	0.00	0.00	-2205.06	144.11	1687.26	-2213.88	0.22	1662.65	-1778.79	82.75	1694.30	-1678.45	240.93	1719.73	2028.01	1670.94	70.05	0.00	0.00	0.00	1433.99
1.00000	-2588.19	187.89	6.44	-2576.96	174.91	47.65	-1637.72	197.34	121.98	-1562.77	260.99	129.69	-2036.86	63.20	48.84	-2111.35	67.72	42.16	186.31	-25.10	73.66	-1723.13	11.22	225.81	-2210.45	119.98	1227.04	0.00	0.00	0.00	-2190.64	142.28	1688.33	-2209.51	-1.07	1665.13	-1778.79	82.75	1694.30	-1678.45	240.93	1719.73	2025.15	1675.68	50.11	0.00	0.00	0.00	1433.55
1.01000	-2548.05	192.22	16.15	-2558.86	178.91	54.57	-1637.72	197.34	121.98	-1562.77	260.99	129.69	-2009.87	63.78	53.08	-2100.77	68.47	43.09	186.31	-25.10	73.66	-1723.13	11.22	225.81	-2199.95	120.41	1228.05	0.00	0.00	0.00	-2187.85	141.13	1690.32	-2192.13	-0.85	1666.37	-1778.79	82.75	1694.30	-1678.45	240.93	1719.73	2027.28	1672.76	63.57	0.00	0.00	0.00	1433.76
1.02000	-2529.13	196.86	21.24	-2534.41	182.45	59.99	-1637.72	197.34	121.98	-1562.77	260.99	129.69	-2035.80	63.81	47.59	-2113.13	67.60	39.04	186.31	-25.10	73.66	-1723.13	11.22	225.81	-2190.85	120.46	1230.16	0.00	0.00	0.00	-2171.41	139.53	1692.00	-2179.13	-0.87	1667.88	-1778.79	82.75	1694.30	-1678.45	240.93	1719.73	2027.80	1670.75	69.92	0.00	0.00	0.00	1433.92
1.03000	-2487.93	201.48	29.12	-2507.56	186.79	64.18	-1637.72	197.34	121.98	-1562.77	260.99	129.69	-2052.87	65.13	42.85	-2115.36	68.16	38.73	186.31	-25.10	73.66	-1723.13	11.22	225.81	-2182.14	119.75	1231.93	0.00	0.00	0.00	-2148.97	139.16	1694.25	-2156.28	-0.86	1668.17	-1778.79	82.75	1694.30	-1678.45	240.93	1719.73	2028.17	1671.13	70.07	0.00	0.00	0.00	1433.32
1.04000	-2459.86	205.62	32.15	-2472.26	189.71	68.24	-1637.72	197.34	121.98	-1562.77	260.99	129.69	-2046.48	64.43	44.88	-2134.05	68.88	35.07	186.31	-25.10	73.66	-1723.13	11.22	225.81	-2173.06	119.77	1233.38	0.00	0.00	0.00	-2151.05	141.53	1695.89	-2135.36	-1.43	1670.65	-1778.79	82.75	1694.30	-1678.45	240.93	1719.73	2027.87	1670.66	70.17	0.00	0.00	0.00	1433.22
1.05000	-2430.02	210.20	34.82	-2454.35	192.99	67.24	-1637.72	197.34	121.98	-1562.77	260.99	129.69	-2010.97	64.96	51.85	-2132.31	69.81	34.75	186.31	-25.10	73.66	-1723.13	11.22	225.81	-2160.78	120.45	1235.57	0.00	0.00	0.00	-2133.27	140.00	1697.72	-2144.85	-1.28	1673.71	-1778.79	82.75	1694.30	-1678.45	240.93	1719.73	2027.79	1671.10	69.86	0.00	0.00	0.00	1433.41
1.06000	-2414.58	213.75	32.35	-2407.25	196.41	70.84	-1637.72	197.34	121.98	-1562.77	260.99	129.69	-2031.84	67.00	46.73	-2133.39	67.98	34.04	186.31	-25.10	73.66	-1723.13	11.22	225.81	-2155.96	120.37	1237.20	0.00	0.00	0.00	-2117.52	140.37	1699.49	-2153.85	-0.96	1675.82	-1778.79	82.75	1694.30	-1678.45	240.93	1719.73	2027.25	1669.72	70.20	0.00	0.00	0.00	1433.81
1.07000	-2367.18	216.68	35.58	-2377.24	199.53	70.30	-1637.72	197.34	121.98	-1562.77	260.99	129.69	-2017.28	67.22	49.66	-2108.04	69.96	38.87	186.31	-25.10	73.66	-1723.13	11.22	225.81	-2144.53	121.13	1239.22	0.00	0.00	0.00	-2118.26	139.09	1701.18	-2124.25	-2.24	1675.71	-1778.79	82.75	1694.30	-1678.45	240.93	1719.73	2027.55	1670.64	69.93	0.00	0.00	0.00	1434.23
1.08000	-2351.24	219.72	33.35	-2366.58	200.93	65.07	-1637.72	197.34	121.98	-1562.77	260.99	129.69	-2042.54	68.48	45.00	-2117.99	70.04	36.55	186.31	-25.10	73.66	-1723.13	11.22	225.81	-2138.42	121.01	1240.84	0.00	0.00	0.00	-2116.35	139.92	1703.15	-2111.99	-1.54	1676.52	-1778.79	82.75	1694.30	-1678.45	240.93	1719.73	2027.96	1670.80	70.06	0.00	0.00	0.00	1433.73
1.09000	-2310.81	221.02	34.68	-2332.34	203.28	63.85	-1637.72	197.34	121.98	-1562.77	260.99	129.69	-2021.80	68.96	49.95	-2119.07	70.58	36.94	186.31	-25.10	73.66	-1723.13	11.22	225.81	-2127.24	121.57	1242.86	0.00	0.00	0.00	-2098.93	142.07	1704.57	-2112.42	-0.44	1679.25	-1778.79	82.75	1694.30	-1678.45	240.93	1719.73	2028.73	1671.38	70.03	0.00	0.00	0.00	1433.87
1.10000	-2272.63	223.00	35.00	-2292.47	205.34	63.21	-1637.72	197.34	121.98	-1562.77	260.99	129.69	-2020.61	70.40	49.45	-2123.30	70.32	35.75	186.31	-25.10	73.66	-1723.13	11.22	225.81	-2116.78	120.92	1243.79	0.00	0.00	0.00	-2097.84	141.02	1705.64	-2094.15	-0.73	1680.74	-1778.79	82.75	1694.30	-1678.45	240.93	1719.73	2028.13	1671.19	69.96	0.00	0.00	0.00	1432.90
1.11000	-2246.87	222.88	34.23	-2269.39	205.98	58.63	-1637.72	197.34	121.98	-1562.77	260.99	129.69	-2036.90	69.40	46.34	-2111.29	72.65	38.47	186.31	-25.10	73.66	-1723.13	11.22	225.81	-2096.58	121.29	1245.41	0.00	0.00	0.00	-2075.41	141.95	1705.52	-2078.71	0.21	1681.02	-1778.79	82.75	1694.30	-1678.45	240.93	1719.73	2027.23	1670.23	70.02	0.00	0.00	0.00	1433.07
1.12000	-2215.91	225.14	32.82	-2229.01	207.49	57.10	-1637.72	197.34	121.98	-1562.77	260.99	129.69	-2038.08	69.79	47.07	-2114.21	72.56	37.30	186.31	-25.10	73.66	-1723.13	11.22	225.81	-2095.06	120.78	1246.18	0.00	0.00	0.00	-2062.79	141.92	1706.03	-2088.49	-0.11	1683.53	-1778.79	82.75	1694.30	-1678.45	240.93	1719.73	2027.60	1671.49	69.45	0.00	0.00	0.00	1433.78
1.13000	-2173.31	225.65	33.91	-2194.78	209.82	54.76	-1637.72	197.34	121.98	-1562.77	260.99	129.69	-2014.58	72.76	52.85	-2120.68	74.15	37.11	186.31	-25.10	73.66	-1723.13	11.22	225.81	-2090.25	120.33	1246.71	0.00	0.00	0.00	-2057.83	142.90	1707.39	-2061.62	0.41	1682.85	-1778.79	82.75	1694.30	-1678.45	240.93	1719.73	2027.81	1671.02	69.74	0.00	0.00	0.00	1434.48
1.14000	-2139.28	227.90	33.64	-2168.84	212.08	51.17	-1637.72	197.34	121.98	-1562.77	260.99	129.69	-2015.23	72.86	52.32	-2122.76	75.29	36.81	186.31	-25.10	73.66	-1723.13	11.22	225.81	-2074.88	120.05	1247.05	0.00	0.00	0.00	-2043.00	144.73	1707.51	-2062.61	0.29	1684.61	-1778.79	82.75	1694.30	-1678.45	240.93	1719.73	2027.72	1670.47	70.12	0.00	0.00	0.00	1433.83
1.15000	-2107.60	229.10	34.02	-2125.05	213.53	50.22	-1637.72	197.34	121.98	-1562.77	260.99	129.69	-2043.42	73.14	48.14	-2121.60	75.49	37.60	186.31	-25.10	73.66	-1723.13	11.22	225.81	-2071.64	120.25	1247.00	0.00	0.00	0.00	-2049.31	145.70	1709.50	-2055.94	2.06	1685.24	-1778.79	82.75	1694.30	-1678.45	240.93	1719.73	2028.33	1671.34	69.83	0.00	0.00	0.00	1434.11
1.16000	-2071.86	231.12	34.61	-2081.60	216.14	50.21	-1637.72	197.34	121.98	-1562.77	260.99	129.69	-2015.24	73.65	54.73	-2109.97	76.65	39.27	186.31	-25.10	73.66	-1723.13	11.22	225.81	-2056.07	120.31	1247.21	0.00	0.00	0.00	-2024.12	147.30	1708.98	-2042.69	3.20	1684.99	-1778.79	82.75	1694.30	-1678.45	240.93	1719.73	2027.88	1671.36	69.60	0.00	0.00	0.00	1433.60
1.17000	-2045.19	233.62	35.04	-2054.50	219.58	47.80	-1637.72	197.34	121.98	-1562.77	260.99	129.69	-2019.73	73.66	52.94	-2109.49	75.37	39.62	186.31	-25.10	73.66	-1723.13	11.22	225.81	-2049.17	120.39	1246.87	0.00	0.00	0.00	-2018.92	146.46	1708.48	-2032.35	2.87	1685.52	-1778.79	82.75	1694.30	-1678.45	240.93	1719.73	2028.51	1671.90	69.68	0.00	0.00	0.00	1433.50
1.18000	-1985.11	235.59	42.23	-2024.08	221.89	45.46	-1637.72	197.34	121.98	-1562.77	260.99	129.69	-2039.60	73.55	48.59	-2115.05	74.42	38.15	186.31	-25.10	73.66	-1723.13	11.22	225.81	-2041.62	120.76	1246.37	0.00	0.00	0.00	-2000.30	148.94	1707.46	-2018.76	6.24	1685.09	-1778.79	82.75	1694.30	-1678.45	240.93	1719.73	2027.54	1670.31	70.20	0.00	0.00	0.00	1433.84
1.19000	-1932.59	239.38	60.81	-1979.29	224.33	47.71	-1637.72	197.34	121.98	-1562.77	260.99	129.69	-2027.56	73.18	48.42	-2119.98	74.01	35.30	186.31	-25.10	73.66	-1723.13	11.22	225.81	-2038.97	120.80	1245.54	0.00	0.00	0.00	-1994.35	149.51	1707.63	-2001.86	6.53	1684.59	-1778.79	82.75	1694.30	-1678.45	240.93	1719.73	2027.46	1669.79	70.13	0.00	0.00	0.00	1434.03
1.20000	-1895.55	242.90	63.37	-1943.14	226.53	66.73	-1637.72	197.34	121.98	-1562.77	260.99	129.69	-2030.38	70.99	47.93	-2114.65	72.17	35.30	186.31	-25.10	73.66	-1723.13	11.22	225.81	-2023.84	121.31	1245.09	0.00	0.00	0.00	-1982.88	151.11	1707.17	-2000.92	8.49	1684.93	-1778.79	82.75	1694.30	-1678.45	240.93	1719.73	2028.19	1670.71	69.95	0.00	0.00	0.00	1433.90
1.21000	-1861.07	244.25	65.96	-1904.73	229.69	68.44	-1637.72	197.34	121.98	-1562.77	260.99	129.69	-2047.45	69.15	42.05	-2117.80	71.67	34.57	186.31	-25.10	73.66	-1723.13	11.22	225.81	-2010.67	121.97	1243.75	0.00	0.00	0.00	-1983.63	152.31	1706.99	-1973.97	10.00	1682.68	-1778.79	82.75	1694.30	-1678.45	240.93	1719.73	2028.43	1671.17	69.84	0.00	0.00	0.00	1433.78
1.22000	-1823.71	246.24	70.49	-1865.09	231.25	71.90	-1637.72	197.34	121.98	-1562.77	260.99	129.69	-2019.89	68.12	46.69	-2126.65	70.24	32.13	186.31	-25.10	73.66	-1723.13	11.22	225.81	-2003.58	122.86	1242.69	0.00	0.00	0.00	-1958.49	151.75	1705.83	-1983.47	8.13	1683.06	-1778.79	82.75	1694.30	-1678.45	240.93	1719.73	2028.42	1670.65	70.01	0.00	0.00	0.00	1434.24
1.23000	-1786.21	248.25	78.96	-1828.57	233.16	75.16	-1637.72	197.34	121.98	-1562.77	260.99	129.69	-2033.41	65.66	43.12	-2117.08	70.10	33.97	186.31	-25.10	73.66	-1723.13	11.22	225.81	-1999.34	122.97	1241.44	0.00	0.00	0.00	-1953.46	153.77	1704.14	-1955.48	10.17	1681.17	-1778.79	82.75	1694.30	-1678.45	240.93	1719.73	2027.70	1670.32	70.07	0.00	0.00	0.00	1433.92
1.24000	-1751.16	249.65	84.89	-1793.34	234.91	79.79	-1637.72	197.34	121.98	-1562.77	260.99	129.69	-2037.13	65.68	43.24	-2111.64	70.38	34.22	186.31	-25.10	73.66	-1723.13	11.22	225.81	-1987.37	124.31	1240.14	0.00	0.00	0.00	-1948.62	153.77	1703.45	-1960.88	10.24	1681.97	-1778.79	82.75	1694.30	-1678.45	240.93	1719.73	2028.13	1671.35	69.68	0.00	0.00	0.00	1432.98
1.25000	-1716.68	250.41	92.41	-1762.36	235.01	84.39	-1637.72	197.34	121.98	-1562.77	260.99	129.69	-2026.62	62.83	44.42	-2124.25	70.30	31.64	186.31	-25.10	73.66	-1723.13	11.22	225.81	-1977.37	125.07	1238.47	0.00	0.00	0.00	-1933.46	156.17	1701.89	-1943.43	11.76	1679.63	-1778.79	82.75	1694.30	-1678.45	240.93	1719.73	2028.14	1670.72	69.94	0.00	0.00	0.00	1433.03
1.26000	-1683.24	250.41	101.58	-1723.01	236.01	92.64	-1637.72	197.34	121.98	-1562.77	260.99	129.69	-2040.46	65.01	40.41	-2112.80	69.16	33.47	186.31	-25.10	73.66	-1723.13	11.22	225.81	-1964.88	125.27	1237.32	0.00	0.00	0.00	-1923.04	157.63	1700.89	-1927.81	12.92	1677.98	-1778.79	82.75	1694.30	-1678.45	240.93	1719.73	2028.04	1670.94	69.96	0.00	0.00	0.00	1433.11
1.27000	-1650.55	249.54	112.45	-1692.42	236.28	100.57	-1637.72	197.34	121.98	-1562.77	260.99	129.69	-2044.33	62.70	38.15	-2112.52	69.73	33.67	186.31	-25.10	73.66	-1723.13	11.22	225.81	-1951.36	126.03	1235.93	0.00	0.00	0.00	-1918.39	159.56	1699.85	-1934.11	14.36	1677.91	-1778.79	82.75	1694.30	-1678.45	240.93	1719.73	2028.08	1670.94	69.95	0.00	0.00	0.00	1433.68
1.28000	-1620.26	249.79	124.15	-1661.75	236.50	110.12	-1637.72	197.34	121.98	-1562.77	260.99	129.69	-2040.65	62.02	41.05	-2117.79	69.40	31.61	186.31	-25.10	73.66	-1723.13	11.22	225.81	-1942.93	126.46	1233.92	0.00	0.00	0.00	-1911.43	159.66	1698.75	-1918.58	16.46	1675.85	-1778.79	82.75	1694.30	-1678.45	240.93	1719.73	2027.59	1671.59	69.52	0.00	0.00	0.00	1434.03
1.29000	-1591.32	249.58	136.66	-1631.49	236.82	123.74	-1637.72	197.34	121.98	-1562.77	260.99	129.69	-2048.21	63.75	38.71	-2107.05	70.14	34.36	186.31	-25.10	73.66	-1723.13	11.22	225.81	-1932.06	126.80	1232.18	0.00	0.00	0.00	-1903.57	161.10	1696.40	-1907.81	17.25	1675.01	-1778.79	82.75	1694.30	-1678.45	240.93	1719.73	2028.02	1671.19	69.76	0.00	0.00	0.00	1434.63
1.30000	-1565.43	249.96	149.32	-1604.83	237.37	134.43	-1637.72	197.34	121.98	-1562.77	260.99	129.69	-2008.86	63.43	46.10	-2113.91	69.86	32.36	186.31	-25.10	73.66	-1723.13	11.22	225.81	-1923.04	127.65	1230.85	0.00	0.00	0.00	-1892.51	162.69	1694.47	-1905.37	18.19	1673.57	-1778.79	82.75	1694.30	-1678.45	240.93	1719.73	2028.28	1671.47	69.68	0.00	0.00	0.00	1433.36
1.31000	-1542.33	251.09	161.21	-1580.50	237.22	145.01	-1637.72	197.34	121.98	-1562.77	260.99	129.69	-2033.43	63.29	40.12	-2124.85	69.89	29.86	186.31	-25.10	73.66	-1723.13	11.22	225.81	-1911.91	128.51	1229.27	0.00	0.00	0.00	-1875.93	163.37	1692.77	-1895.42	19.09	1672.23	-1778.79	82.75	1694.30	-1678.45	240.93	1719.73	2027.96	1670.56	69.98	0.00	0.00	0.00	1433.33
1.32000	-1522.48	253.28	171.74	-1559.56	238.23	154.34	-1637.72	197.34	121.98	-1562.77	260.99	129.69	-2040.01	61.88	37.54	-2119.87	70.06	30.32	186.31	-25.10	73.66	-1723.13	11.22	225.81	-1899.69	128.76	1227.36	0.00	0.00	0.00	-1855.09	165.83	1690.98	-1876.87	22.18	1669.68	-1778.79	82.75	1694.30	-1678.45	240.93	1719.73	2027.58	1670.26	70.08	0.00	0.00	0.00	1434.00
1.33000	-1505.05	254.60	180.48	-1542.19	240.81	161.26	-1637.72	197.34	121.98	-1562.77	260.99	129.69	-2044.83	63.25	36.18	-2123.17	69.78	28.84	186.31	-25.10	73.66	-1723.13	11.22	225.81	-1892.20	129.49	1225.50	0.00	0.00	0.00	-1844.40	167.75	1689.07	-1848.05	23.27	1668.21	-1778.79	82.75	1694.30	-1678.45	240.93	1719.73	2024.69	1675.30	50.44	0.00	0.00	0.00	1433.18
1.34000	-1491.47	257.24	185.17	-1527.89	243.19	165.06	-1637.72	197.34	121.98	-1562.77	260.99	129.69	-2031.29	62.37	37.62	-2117.84	69.87	29.47	186.31	-25.10	73.66	-1723.13	11.22	225.81	-1881.39	131.17	1223.78	0.00	0.00	0.00	-1831.57	170.45	1686.22	-1844.22	25.37	1666.31	-1778.79	82.75	1694.30	-1678.45	240.93	1719.73	2027.50	1672.63	63.67	0.00	0.00	0.00	1433.83
1.35000	-1480.60	260.15	184.52	-1516.35	244.83	164.81	-1637.72	197.34	121.98	-1562.77	260.99	129.69	-2050.97	63.72	34.25	-2127.50	70.91	27.13	186.31	-25.10	73.66	-1723.13	11.22	225.81	-1867.39	131.84	1221.85	0.00	0.00	0.00	-1824.00	170.95	1685.53	-1829.10	26.05	1665.02	-1778.79	82.75	1694.30	-1678.45	240.93	1719.73	2028.51	1671.32	69.81	0.00	0.00	0.00	1433.91
1.36000	-1470.58	261.86	179.58	-1506.71	246.27	160.22	-1637.72	197.34	121.98	-1562.77	260.99	129.69	-2047.94	62.75	33.12	-2118.48	70.26	28.45	186.31	-25.10	73.66	-1723.13	11.22	225.81	-1854.56	132.67	1219.92	0.00	0.00	0.00	-1826.03	173.63	1684.53	-1830.91	27.31	1664.37	-1778.79	82.75	1694.30	-1678.45	240.93	1719.73	2027.94	1670.50	70.07	0.00	0.00	0.00	1433.97
1.37000	-1462.39	264.20	170.75	-1498.10	246.73	152.91	-1637.72	197.34	121.98	-1562.77	260.99	129.69	-2045.64	62.68	31.86	-2131.58	70.32	25.46	186.31	-25.10	73.66	-1723.13	11.22	225.81	-1847.00	133.94	1218.34	0.00	0.00	0.00	-1804.73	172.82	1683.24	-1822.79	30.41	1663.12	-1778.79	82.75	1694.30	-1678.45	240.93	1719.73	2027.70	1671.37	69.68	0.00	0.00	0.00	1433.72
1.38000	-1455.44	266.23	160.31	-1490.83	246.18	144.54	-1637.72	197.34	121.98	-1562.77	260.99	129.69	-2043.58	63.26	31.32	-2127.99	69.25	25.58	186.31	-25.10	73.66	-1723.13	11.22	225.81	-1835.80	136.09	1216.73	0.00	0.00	0.00	-1810.50	176.83	1681.42	-1810.05	32.70	1661.33	-1778.79	82.75	1694.30	-1678.45	240.93	1719.73	2028.37	1671.66	69.58	0.00	0.00	0.00	1433.77
1.39000	-1447.94	265.56	149.18	-1484.08	245.17	135.17	-1637.72	197.34	121.98	-1562.77	260.99	129.69	-2043.60	62.61	30.58	-2125.17	69.30	24.88	186.31	-25.10	73.66	-1723.13	11.22	225.81	-1826.02	137.68	1215.05	0.00	0.00	0.00	-1790.49	178.35	1680.28	-1787.38	34.76	1659.90	-1778.79	82.75	1694.30	-1678.45	240.93	1719.73	2028.14	1670.85	70.01	0.00	0.00	0.00	1433.72
1.40000	-1440.69	263.51	139.35	-1477.46	243.31	126.85	-1637.72	197.34	121.98	-1562.77	260.99	129.69	-2046.91	63.39	29.15	-2112.74	69.33	26.31	186.31	-25.10	73.66	-1723.13	11.22	225.81	-1810.38	139.56	1213.73	0.00	0.00	0.00	-1786.30	180.84	1679.40	-1779.54	39.97	1670.41	-1778.79	82.75	1694.30	-1678.45	240.93	1719.73	2028.85	1671.88	69.60	0.00	0.00	0.00	1434.15
1.41000	-1433.65	260.64	129.39	-1470.99	241.23	118.61	-1637.72	197.34	121.98	-1562.77	260.99	129.69	-2044.85	63.02	27.78	-2129.13	68.70	22.99	186.31	-25.10	73.66	-1723.13	11.22	225.81	-1793.74	141.33	1212.24	0.00	0.00	0.00	-1771.61	183.17	1677.88	-1766.51	43.82	1672.26	-1778.79	82.75	1694.30	-1678.45	240.93	1719.73	2028.06	1670.47	70.01	0.00	0.00	0.00	1433.45
1.42000	-1425.18	256.08	118.70	-1464.39	237.37	109.98	-1637.72	197.34	121.98	-1562.77	260.99	129.69	-2058.37	64.06	23.72	-2128.96	68.61	22.31	186.31	-25.10	73.66	-1723.13	11.22	225.81	-1789.74	143.51	1210.96	0.00	0.00	0.00	-1773.20	184.71	1677.12	-1754.75	45.93	1671.95	-1778.79	82.75	1694.30	-1678.45	240.93	1719.73	2023.45	1672.55	50.99	0.00	0.00	0.00	1433.85
1.43000	-1418.66	252.26	107.75	-1461.16	232.87	98.72	-1637.72	197.34	121.98	-1562.77	260.99	129.69	-2054.46	63.86	24.20	-2114.24	68.73	24.07	186.31	-25.10	73.66	-1723.13	11.22	225.81	-1777.25	143.89	1216.27	0.00	0.00	0.00	-1743.02	186.83	1683.19	-1747.84	47.90	1671.81	-1778.79	82.75	1694.30	-1678.45	240.93	1719.73	2026.73	1671.46	63.79	0.00	0.00	0.00	1433.60
1.44000	-1413.06	247.97	98.58	-1457.63	228.78	90.86	-1637.72	197.34	121.98	-1562.77	260.99	129.69	-2072.15	62.93	19.21	-2122.37	67.77	22.02	186.31	-25.10	73.66	-1723.13	11.22	225.81	-1766.80	145.46	1216.96	0.00	0.00	0.00	-1728.11	189.39	1684.05	-1737.86	50.13	1671.74	-1778.79	82.75	1694.30	-1678.45	240.93	1719.73	2028.60	1671.34	69.87	0.00	0.00	0.00	1434.29
1.45000	-1409.08	246.83	90.78	-1452.83	226.93	85.04	-1637.72	197.34	121.98	-1562.77	260.99	129.69	-2051.96	62.21	22.76	-2119.73	67.58	20.77	186.31	-25.10	73.66	-1723.13	11.22	225.81	-1754.07	147.44	1216.76	0.00	0.00	0.00	-1716.59	191.91	1683.55	-1727.09	52.67	1671.67	-1778.79	82.75	1694.30	-1678.45	240.93	1719.73	2028.71	1671.53	69.76	0.00	0.00	0.00	1434.20
1.46000	-1406.25	247.74	83.80	-1448.45	227.54	79.67	-1637.72	197.34	121.98	-1562.77	260.99	129.69	-2070.43	63.20	18.13	-2099.14	68.01	23.76	186.31	-25.10	73.66	-1723.13	11.22	225.81	-1743.06	149.38	1216.95	0.00	0.00	0.00	-1706.79	194.33	1683.40	-1716.41	55.05	1671.75	-1778.79	82.75	1694.30	-1678.45	240.93	1719.73	2025.08	1675.63	50.12	0.00	0.00	0.00	1433.75
1.47000	-1403.72	247.65	77.96	-1447.81	228.09	74.41	-1637.72	197.34	121.98	-1562.77	260.99	129.69	-2043.31	62.61	23.76	-2101.93	67.17	22.27	186.31	-25.10	73.66	-1723.13	11.22	225.81	-1732.02	151.33	1217.45	0.00	0.00	0.00	-1694.09	196.81	1683.49	-1701.54	57.82	1671.99	-1778.79	82.75	1694.30	-1678.45	240.93	1719.73	2027.22	1672.27	63.61	0.00	0.00	0.00	1434.22
1.48000	-1401.63	247.11	72.34	-1443.43	227.36	70.49	-1637.72	197.34	121.98	-1562.77	260.99	129.69	-2052.34	62.32	21.78	-2104.38	66.56	19.80	186.31	-25.10	73.66	-1723.13	11.22	225.81	-1717.44	153.37	1218.28	0.00	0.00	0.00	-1682.85	199.51	1683.89	-1692.61	60.51	1672.74	-1778.79	82.75	1694.30	-1678.45	240.93	1719.73	2028.71	1672.15	69.36	0.00	0.00	0.00	1434.03
1.49000	-1400.50	246.89	68.80	-1444.74	226.94	66.79	-1637.72	197.34	121.98	-1562.77	260.99	129.69	-2061.40	62.14	18.50	-2092.08	66.22	20.96	186.31	-25.10	73.66	-1723.13	11.22	225.81	-1706.25	154.95	1219.41	0.00	0.00	0.00	-1668.31	201.95	1684.44	-1684.87	63.11	1673.65	-1778.79	82.75	1694.30	-1678.45	240.93	1719.73	2028.47	1672.26	69.35	0.00	0.00	0.00	1434.03
1.50000	-1400.59	246.62	67.37	-1444.49	226.24	64.38	-1637.72	197.34	121.98	-1562.77	260.99	129.69	-2044.56	62.58	20.33	-2095.54	65.63	18.92	186.31	-25.10	73.66	-1723.13	11.22	225.81	-1693.50	157.29	1220.76	0.00	0.00	0.00	-1659.38	203.97	1685.67	-1673.93	65.33	1674.65	-1778.79	82.75	1694.30	-1678.45	240.93	1719.73	2028.81	1671.44	69.80	0.00	0.00	0.00	1434.24
1.51000	-1399.11	246.26	64.87	-1443.38	226.61	62.01	-1637.72	197.34	121.98	-1562.77	260.99	129.69	-2049.99	62.24	18.03	-2094.89	65.04	17.70	186.31	-25.10	73.66	-1723.13	11.22	225.81	-1681.34	159.19	1222.43	0.00	0.00	0.00	-1647.08	206.52	1686.79	-1660.23	67.96	1675.97	-1778.79	82.75	1694.30	-1678.45	240.93	1719.73	2028.08	1670.53	69.97	0.00	0.00	0.00	1433.72
1.52000	-1397.78	245.50	62.68	-1443.54	226.77	60.06	-1637.72	197.34	121.98	-1562.77	260.99	129.69	-2055.16	61.04	15.58	-2086.96	64.56	17.68	186.31	-25.10	73.66	-1723.13	11.22	225.81	-1669.40	161.32	1224.14	0.00	0.00	0.00	-1637.28	209.04	1688.27	-1642.95	70.62	1677.42	-1778.79	82.75	1694.30	-1678.45	240.93	1719.73	2028.42	1671.42	69.77	0.00	0.00	0.00	1433.09
1.53000	-1395.40	244.69	59.50	-1445.01	226.16	58.50	-1637.72	197.34	121.98	-1562.77	260.99	129.69	-2044.58	60.65	14.98	-2077.45	64.34	18.13	186.31	-25.10	73.66	-1723.13	11.22	225.81	-1658.40	163.48	1226.26	0.00	0.00	0.00	-1629.35	211.41	1690.10	-1636.02	72.56	1679.26	-1778.78	82.76	1694.30	-1678.45	240.93	1719.73	2028.22	1672.20	69.33	0.00	0.00	0.00	1433.77
1.54000	-1396.90	243.82	57.62	-1442.70	225.95	58.00	-1637.72	197.34	121.98	-1562.77	260.99	129.69	-2044.76	60.02	12.53	-2060.24	63.91	21.04	186.31	-25.10	73.66	-1723.13	11.22	225.81	-1647.55	165.83	1228.44	0.00	0.00	0.00	-1617.47	213.59	1691.88	-1629.10	74.88	1681.59	-1768.33	85.99	1696.38	-1678.45	240.93	1719.73	2028.09	1671.84	69.26	0.00	0.00	0.00	1433.69
1.55000	-1397.29	243.55	56.17	-1442.68	225.52	57.24	-1637.72	197.34	121.98	-1562.77	260.99	129.69	-2049.32	58.90	8.11	-2053.03	63.30	23.13	186.31	-25.10	73.66	-1723.13	11.22	225.81	-1636.72	167.99	1230.65	0.00	0.00	0.00	-1605.15	215.88	1693.66	-1620.30	77.49	1684.12	-1756.95	87.22	1698.34	-1678.45	240.93	1719.73	2028.59	1671.67	69.62	0.00	0.00	0.00	1433.45
1.56000	-1396.10	243.19	55.36	-1442.94	225.46	56.61	-1637.72	197.34	121.98	-1562.77	260.99	129.69	-2026.13	58.64	8.26	-2044.62	62.02	25.86	186.31	-25.10	73.66	-1723.13	11.22	225.81	-1624.70	169.40	1232.93	0.00	0.00	0.00	-1595.47	218.12	1695.70	-1604.97	79.30	1685.83	-1746.47	89.73	1700.43	-1678.45	240.93	1719.73	2028.24	1670.80	69.87	0.00	0.00	0.00	1433.49
1.57000	-1396.71	243.33	54.57	-1442.92	225.37	56.01	-1637.72	197.34	121.98	-1562.77	260.99	129.69	-2016.55	57.83	5.11	-2032.28	61.71	30.18	186.31	-25.10	73.66	-1723.13	11.22	225.81	-1611.58	170.87	1235.15	0.00	0.00	0.00	-1584.56	219.95	1697.70	-1594.22	81.50	1687.86	-1736.17	92.16	1702.55	-1678.45	240.93	1719.73	2027.34	1671.00	69.71	0.00	0.00	0.00	1434.05
1.58000	-1395.46	242.96	54.38	-1440.90	225.41	55.98	-1637.72	197.34	121.98	-1562.77	260.99	129.69	-2007.92	56.61	3.03	-1978.71	61.63	40.23	186.31	-25.10	73.66	-1723.13	11.22	225.81	-1602.36	171.97	1237.39	0.00	0.00	0.00	-1573.36	221.82	1699.82	-1581.49	83.33	1690.30	-1725.78	94.72	1704.68	-1678.45	240.93	1719.73	2028.58	1671.41	69.73	0.00	0.00	0.00	1434.27
1.59000	-1396.68	242.81	53.29	-1442.62	225.30	55.36	-1637.72	197.34	121.98	-1562.77	260.99	129.69	-2002.91	54.77	0.34	-1917.61	62.36	49.80	186.31	-25.10	73.66	-1723.13	11.22	225.81	-1592.23	173.31	1239.54	0.00	0.00	0.00	-1563.01	223.22	1701.76	-1572.24	84.75	1692.65	-1715.02	96.12	1706.74	-1678.45	240.93	1719.73	2028.14	1671.02	69.85	0.00	0.00	0.00	1433.93
1.60000	-1394.77	242.42	53.37	-1441.59	225.29	55.04	-1637.72	197.34	121.98	-1562.77	260.99	129.69	-1989.68	52.99	0.59	-1897.03	61.28	53.09	186.31	-25.10	73.66	-1723.13	11.22	225.81	-1582.60	174.40	1241.56	0.00	0.00	0.00	-1550.88	225.09	1703.62	-1562.14	86.29	1694.91	-1704.36	97.20	1708.89	-1678.45	240.93	1719.73	2028.54	1671.45	69.55	0.00	0.00	0.00	1434.78
1.61000	-1393.28	242.61	53.20	-1441.20	225.13	55.03	-1637.72	197.34	121.98	-1562.77	260.99	129.69	-1967.70	50.68	6.39	-1883.29	59.52	58.91	186.31	-25.10	73.66	-1723.13	11.22	225.81	-1571.09	175.00	1243.62	0.00	0.00	0.00	-1540.51	225.81	1705.62	-1549.80	87.51	1696.91	-1693.96	98.79	1710.97	-1678.44	240.93	1719.74	2027.86	1672.58	68.96	0.00	0.00	0.00	1434.77
1.62000	-1400.09	242.55	51.15	-1442.42	225.16	54.38	-1637.72	197.34	121.98	-1562.77	260.99	129.69	-1949.75	47.98	12.43	-1864.27	57.70	67.42	186.31	-25.10	73.66	-1723.13	11.22	225.81	-1562.63	175.58	1245.40	0.00	0.00	0.00	-1529.04	227.50	1707.39	-1543.70	89.25	1699.31	-1683.82	100.50	1713.12	-1668.36	241.70	1721.57	2028.23	1671.96	69.38	0.00	0.00	0.00	1433.88
1.63000	-1395.37	242.48	51.70	-1441.20	225.72	54.24	-1637.72	197.34	121.98	-1562.77	260.99	129.69	-1930.97	47.08	17.99	-1849.11	55.71	75.25	186.31	-25.10	73.66	-1723.13	11.22	225.81	-1551.41	175.80	1247.26	0.00	0.00	0.00	-1517.15	228.68	1709.08	-1533.91	89.98	1701.04	-1673.74	101.87	1715.16	-1657.93	243.02	1723.43	2028.70	1671.71	69.61	0.00	0.00	0.00	1433.60
1.64000	-1395.48	242.84	51.26	-1443.58	225.21	53.77	-1637.72	197.34	121.98	-1562.77	260.99	129.69	-1896.27	46.19	26.69	-1851.10	54.75	79.05	186.31	-25.10	73.66	-1723.13	11.22	225.81	-1541.72	176.40	1249.12	0.00	0.00	0.00	-1506.66	229.56	1710.82	-1524.43	90.87	1703.27	-1663.88	103.38	1717.22	-1647.76	244.10	1725.50	2025.63	1676.18	49.82	0.00	0.00	0.00	1434.08
1.65000	-1394.55	242.48	51.07	-1443.16	225.37	53.69	-1637.72	197.34	121.98	-1562.77	260.99	129.69	-1872.74	45.41	32.36	-1836.30	53.99	83.94	186.31	-25.10	73.66	-1723.13	11.22	225.81	-1533.80	176.51	1250.80	0.00	0.00	0.00	-1497.80	230.03	1712.78	-1516.01	91.54	1705.26	-1654.09	104.46	1719.16	-1636.90	245.93	1727.27	2027.71	1672.62	63.64	0.00	0.00	0.00	1434.35
1.66000	-1396.58	242.88	50.18	-1438.46	225.48	54.43	-1637.72	197.34	121.98	-1562.77	260.99	129.69	-1847.00	43.70	53.29	-1822.36	52.90	87.09	186.31	-25.10	73.66	-1723.13	11.22	225.81	-1526.47	176.58	1252.44	0.00	0.00	0.00	-1488.98	230.56	1714.61	-1505.54	91.46	1707.00	-1643.81	104.65	1720.94	-1626.27	246.89	1729.08	2028.97	1671.39	69.83	0.00	0.00	0.00	1434.39
1.67000	-1395.59	242.53	50.19	-1439.83	225.21	53.97	-1637.72	197.34	121.98	-1562.77	260.99	129.69	-1820.68	42.91	57.98	-1831.51	49.91	98.64	186.31	-25.10	73.66	-1723.13	11.22	225.81	-1515.20	176.87	1254.18	0.00	0.00	0.00	-1478.13	230.79	1716.01	-1492.54	91.93	1708.38	-1633.45	104.67	1722.56	-1616.40	247.00	1730.98	2027.58	1670.30	69.94	0.00	0.00	0.00	1433.81
1.68000	-1389.98	242.40	51.10	-1440.04	225.34	53.69	-1637.72	197.34	121.98	-1562.77	260.99	129.69	-1793.80	39.49	63.39	-1810.15	49.03	102.43	186.31	-25.10	73.66	-1723.13	11.22	225.81	-1506.36	177.44	1255.76	0.00	0.00	0.00	-1467.42	230.93	1717.64	-1480.71	91.88	1709.62	-1623.93	105.90	1724.38	-1605.35	248.71	1732.51	2027.77	1670.54	69.95	0.00	0.00	0.00	1433.15
1.69000	-1393.84	242.35	49.82	-1440.64	225.49	53.35	-1637.72	197.34	121.98	-1562.77	260.99	129.69	-1763.38	38.18	62.15	-1781.36	47.30	102.49	186.31	-25.10	73.66	-1723.13	11.22	225.81	-1496.33	177.90	1257.39	0.00	0.00	0.00	-1457.51	231.06	1719.11	-1474.49	92.39	1711.21	-1613.78	105.78	1725.79	-1595.01	249.32	1734.10	2027.38	1670.10	70.08	0.00	0.00	0.00	1434.06
1.70000	-1397.25	242.51	48.69	-1441.23	225.13	53.12	-1637.72	197.34	121.98	-1562.77	260.99	129.69	-1738.08	37.23	61.90	-1750.65	48.11	97.15	186.31	-25.10	73.66	-1723.13	11.22	225.81	-1488.53	178.47	1258.86	0.00	0.00	0.00	-1447.21	231.28	1720.53	-1462.83	92.80	1712.37	-1603.94	106.05	1727.12	-1585.50	248.61	1735.57	2028.03	1670.18	70.18	0.00	0.00	0.00	1434.26
1.71000	-1394.38	241.97	49.37	-1440.73	225.28	52.99	-1637.72	197.34	121.98	-1562.77	260.99	129.69	-1709.93	36.51	61.50	-1722.35	48.95	95.24	186.31	-25.10	73.66	-1723.13	11.22	225.81	-1479.05	179.04	1260.21	0.00	0.00	0.00	-1438.45	231.79	1721.69	-1455.81	92.39	1713.50	-1594.41	106.24	1728.32	-1575.54	248.88	1736.91	2027.47	1669.89	70.18	0.00	0.00	0.00	1434.25
1.72000	-1390.60	242.50	49.88	-1437.23	225.21	53.63	-1637.72	197.34	121.98	-1562.77	260.99	129.69	-1673.28	35.66	62.18	-1682.07	48.68	87.27	186.31	-25.10	73.66	-1723.13	11.22	225.81	-1470.35	180.20	1261.58	0.00	0.00	0.00	-1425.86	231.45	1722.52	-1443.85	92.49	1714.35	-1584.79	106.65	1729.42	-1565.71	248.71	1738.17	2028.18	1670.40	70.10	0.00	0.00	0.00	1434.38
1.73000	-1392.83	242.23	49.22	-1440.99	225.01	52.74	-1637.72	197.34	121.98	-1562.77	260.99	129.69	-1647.20	34.96	61.44	-1655.77	48.64	83.95	186.31	-25.10	73.66	-1723.13	11.22	225.81	-1460.72	181.17	1262.83	0.00	0.00	0.00	-1416.64	231.18	1723.57	-1432.90	92.33	1715.24	-1575.04	106.44	1730.37	-1555.82	248.58	1739.22	2027.81	1670.19	70.01	0.00	0.00	0.00	1433.14
1.74000	-1391.04	242.28	49.43	-1441.52	225.41	52.52	-1637.72	197.34	121.98	-1562.77	260.99	129.69	-1613.64	34.48	60.37	-1637.65	46.79	89.19	186.31	-25.10	73.66	-1723.13	11.22	225.81	-1451.08	182.15	1263.76	0.00	0.00	0.00	-1407.05	230.88	1724.24	-1424.20	91.77	1715.69	-1565.43	106.24	1731.27	-1546.30	247.81	1740.23	2027.10	1669.98	69.97	0.00	0.00	0.00	1433.91
1.75000	-1391.58	242.10	49.23	-1441.73	225.01	52.46	-1637.72	197.34	121.98	-1562.77	260.99	129.69	-1581.16	34.57	58.59	-1606.32	46.31	87.58	186.31	-25.10	73.66	-1723.10	11.21	225.80	-1441.21	182.95	1264.71	0.00	0.00	0.00	-1398.59	230.54	1724.91	-1412.13	91.68	1715.94	-1555.14	105.12	1731.61	-1536.41	247.45	1741.09	2027.79	1671.24	69.73	0.00	0.00	0.00	1433.81
1.76000	-1390.70	241.82	49.32	-1440.26	224.89	52.79	-1637.72	197.34	121.98	-1562.77	260.99	129.69	-1546.87	34.58	57.34	-1574.49	46.84	85.07	186.31	-25.10	73.66	-1695.92	10.48	217.33	-1431.67	183.77	1265.34	0.00	0.00	0.00	-1388.00	229.90	1725.25	-1404.24	91.23	1716.19	-1545.40	104.46	1731.90	-1526.72	247.40	1741.59	2028.53	1670.15	70.12	0.00	0.00	0.00	1433.14
1.77000	-1390.75	242.06	49.08	-1438.31	224.94	53.12	-1637.72	197.34	121.98	-1562.77	260.99	129.69	-1513.07	34.66	56.30	-1541.68	46.51	84.31	186.31	-25.10	73.66	-1667.98	9.23	208.92	-1422.04	184.70	1265.79	0.00	0.00	0.00	-1376.74	229.77	1725.31	-1395.16	90.71	1716.39	-1536.34	104.88	1732.34	-1517.27	246.52	1742.03	2028.37	1670.55	69.99	0.00	0.00	0.00	1433.94
1.78000	-1391.60	242.06	48.82	-1439.50	225.00	52.87	-1637.72	197.34	121.98	-1562.77	260.99	129.69	-1478.94	34.50	55.69	-1509.83	45.80	82.01	186.31	-25.10	73.66	-1640.70	10.24	198.77	-1412.48	185.04	1265.95	0.00	0.00	0.00	-1367.38	229.05	1725.48	-1386.92	90.27	1716.31	-1527.02	104.95	1732.57	-1507.55	246.26	1742.31	2027.77	1670.26	70.09	0.00	0.00	0.00	1433.92
1.79000	-1392.84	242.47	48.40	-1439.25	225.25	52.67	-1637.72	197.34	121.98	-1562.77	260.99	129.69	-1440.72	33.42	55.81	-1477.62	44.85	80.01	186.31	-25.10	73.66	-1610.91	7.82	189.79	-1403.46	185.64	1266.04	0.00	0.00	0.00	-1360.03	228.48	1725.56	-1376.67	89.56	1715.98	-1517.43	104.19	1732.44	-1497.96	245.63	1742.43	2027.74	1669.63	70.19	0.00	0.00	0.00	1434.06
1.80000	-1390.36	242.83	48.98	-1440.84	225.57	52.36	-1637.72	197.34	121.98	-1562.77	260.99	129.69	-1405.32	32.29	56.01	-1440.48	43.73	78.50	186.31	-25.10	73.66	-1581.70	7.19	179.84	-1394.41	185.68	1265.92	0.00	0.00	0.00	-1349.03	228.09	1725.21	-1363.54	88.69	1715.33	-1507.98	103.76	1732.11	-1488.36	244.75	1742.54	2028.02	1670.33	69.90	0.00	0.00	0.00	1434.11
1.81000	-1389.80	242.59	48.65	-1439.27	225.43	52.76	-1637.72	197.34	121.98	-1562.77	260.99	129.69	-1369.98	30.59	56.26	-1406.95	42.33	76.35	186.31	-25.10	73.66	-1551.29	4.84	170.53	-1384.20	185.92	1265.51	0.00	0.00	0.00	-1339.58	226.96	1725.02	-1356.95	88.22	1714.78	-1497.81	102.44	1731.48	-1478.20	244.77	1742.30	2028.49	1671.76	69.47	0.00	0.00	0.00	1433.15
1.82000	-1391.90	242.54	48.06	-1438.56	225.42	52.89	-1637.72	197.34	121.98	-1562.77	260.99	129.69	-1332.31	28.69	57.90	-1374.66	40.44	74.59	186.31	-25.10	73.66	-1520.79	4.43	160.62	-1375.90	186.07	1265.03	0.00	0.00	0.00	-1330.15	226.23	1724.44	-1346.70	87.64	1714.11	-1488.17	101.75	1730.92	-1468.31	244.37	1741.92	2029.12	1671.61	69.69	0.00	0.00	0.00	1433.52
1.83000	-1388.53	242.66	48.95	-1438.95	225.51	52.47	-1637.72	197.34	121.98	-1562.77	260.99	129.69	-1295.67	26.70	59.77	-1339.65	38.36	73.88	186.31	-25.10	73.66	-1489.14	2.30	151.72	-1365.38	186.12	1264.29	0.00	0.00	0.00	-1320.43	225.32	1723.89	-1336.34	86.35	1713.33	-1478.85	101.28	1730.15	-1459.06	242.79	1741.54	2028.72	1671.41	69.77	0.00	0.00	0.00	1434.08
1.84000	-1389.09	242.99	48.55	-1438.59	224.38	45.53	-1637.72	197.34	121.98	-1562.77	260.99	129.69	-1260.49	24.80	62.00	-1306.73	35.63	73.58	186.31	-25.10	73.66	-1458.23	2.01	142.56	-1358.04	185.62	1263.27	0.00	0.00	0.00	-1308.38	224.30	1723.19	-1328.25	85.81	1712.52	-1469.49	100.47	1729.09	-1448.94	242.44	1740.75	2028.58	1670.42	70.12	0.00	0.00	0.00	1435.10
1.85000	-1390.44	243.45	47.83	-1445.12	224.88	43.11	-1637.72	197.34	121.98	-1562.77	260.99	129.69	-1223.91	21.80	65.46	-1270.94	33.52	74.76	186.31	-25.10	73.66	-1426.54	0.85	134.50	-1346.57	185.32	1262.25	0.00	0.00	0.00	-1299.93	223.09	1722.47	-1322.18	84.60	1711.58	-1460.02	99.56	1728.08	-1439.30	241.43	1739.95	2028.11	1670.23	70.08	0.00	0.00	0.00	1434.70
1.86000	-1371.52	239.44	45.34	-1446.27	225.54	41.98	-1637.72	197.34	121.98	-1562.77	260.99	129.69	-1186.97	19.33	69.48	-1234.41	31.34	76.73	186.31	-25.10	73.66	-1394.84	0.54	126.65	-1337.16	184.89	1261.03	0.00	0.00	0.00	-1291.63	222.21	1721.51	-1307.95	83.71	1710.16	-1450.28	98.67	1726.85	-1429.74	239.76	1739.09	2027.53	1671.24	69.68	0.00	0.00	0.00	1433.37
1.87000	-1386.45	241.40	41.73	-1446.52	225.89	41.70	-1637.72	197.34	121.98	-1562.77	260.99	129.69	-1152.97	17.12	74.59	-1200.13	28.59	79.36	186.31	-25.10	73.66	-1362.57	-0.37	120.04	-1328.00	184.56	1259.71	0.00	0.00	0.00	-1283.69	220.74	1720.71	-1296.77	82.75	1708.83	-1440.46	97.54	1725.53	-1419.94	238.13	1738.21	2028.37	1670.47	70.15	0.00	0.00	0.00	1434.22
1.88000	-1381.80	241.61	42.66	-1444.05	226.98	41.93	-1637.72	197.34	121.98	-1562.77	260.99	129.69	-1116.29	14.53	80.12	-1165.88	25.71	83.32	186.31	-25.10	73.66	-1330.51	-1.79	114.87	-1319.17	184.08	1258.37	0.00	0.00	0.00	-1273.37	219.18	1719.60	-1292.79	81.23	1707.82	-1430.37	96.15	1724.16	-1409.48	237.83	1737.02	2028.45	1671.24	69.81	0.00	0.00	0.00	1435.01
1.89000	-1374.55	243.62	43.92	-1442.24	227.14	42.21	-1637.72	197.34	121.98	-1562.77	260.99	129.69	-1087.22	12.12	86.85	-1131.36	23.38	88.44	186.31	-25.10	73.66	-1298.01	-3.06	110.51	-1310.59	183.80	1256.91	0.00	0.00	0.00	-1262.92	217.83	1718.44	-1282.86	79.62	1706.25	-1420.81	95.22	1722.67	-1399.50	236.51	1735.72	2027.75	1671.09	69.81	0.00	0.00	0.00	1434.62
1.90000	-1375.40	242.64	42.68	-1438.18	226.37	51.24	-1637.72	197.34	121.98	-1562.77	260.99	129.69	-1049.92	11.40	97.45	-1099.53	21.50	94.83	186.31	-25.10	73.66	-1265.84	-4.70	107.52	-1300.30	183.28	1255.52	0.00	0.00	0.00	-1249.45	216.35	1716.80	-1269.86	78.31	1704.43	-1410.74	93.59	1721.11	-1389.89	234.69	1734.49	2027.88	1670.69	69.92	0.00	0.00	0.00	1433.60
1.91000	-1377.24	244.41	42.89	-1439.50	226.29	50.94	-1637.72	197.34	121.98	-1562.77	260.99	129.69	-1018.50	8.92	108.64	-1065.62	20.58	103.40	186.31	-25.10	73.66	-1234.42	-6.30	105.48	-1291.00	182.61	1253.95	0.00	0.00	0.00	-1242.07	214.80	1715.51	-1259.51	77.33	1702.85	-1400.62	92.11	1719.39	-1379.67	233.29	1733.01	2027.63	1670.78	69.73	0.00	0.00	0.00	1433.62
1.92000	-1389.16	244.78	46.12	-1439.10	226.49	50.90	-1637.72	197.34	121.98	-1562.77	260.99	129.69	-987.69	9.40	121.18	-1034.38	19.05	112.77	186.31	-25.10	73.66	-1203.71	-8.38	104.93	-1280.08	182.07	1252.49	0.00	0.00	0.00	-1231.95	213.23	1714.10	-1250.03	75.30	1701.12	-1390.76	90.90	1717.77	-1369.47	231.51	1731.54	2028.72	1671.38	69.68	0.00	0.00	0.00	1434.83
1.93000	-1390.61	244.75	45.38	-1437.93	226.59	50.82	-1637.72	197.34	121.98	-1562.77	260.99	129.69	-960.50	6.74	132.88	-1005.90	17.99	122.86	186.31	-25.10	73.66	-1173.82	-11.10	106.07	-1270.05	181.04	1250.81	0.00	0.00	0.00	-1221.71	211.57	1712.40	-1236.96	73.63	1699.21	-1380.66	89.48	1715.98	-1359.03	230.07	1729.97	2029.04	1672.54	69.39	0.00	0.00	0.00	1434.78
1.94000	-1387.61	244.23	45.95	-1438.54	226.62	50.49	-1637.72	197.34	121.98	-1562.77	260.99	129.69	-934.91	5.46	145.31	-977.83	17.30	133.84	186.31	-25.10	73.66	-1145.63	-13.24	107.94	-1259.19	179.80	1249.08	0.00	0.00	0.00	-1210.00	209.80	1710.62	-1226.11	72.09	1697.27	-1370.49	87.60	1714.01	-1348.79	228.35	1728.29	2028.89	1671.65	69.66	0.00	0.00	0.00	1433.94
1.95000	-1389.58	245.13	45.08	-1437.81	226.76	50.41	-1637.72	197.34	121.98	-1562.77	260.99	129.69	-911.68	4.22	157.07	-955.15	15.41	144.03	186.31	-25.10	73.66	-1120.19	-14.34	110.25	-1249.11	179.03	1247.26	0.00	0.00	0.00	-1200.68	207.67	1708.97	-1217.18	69.78	1695.30	-1360.15	85.18	1711.96	-1338.45	226.60	1726.55	2028.27	1671.43	69.73	0.00	0.00	0.00	1433.77
1.96000	-1387.93	244.85	45.15	-1437.88	227.11	49.88	-1637.72	197.34	121.98	-1562.77	260.99	129.69	-890.93	4.66	168.16	-933.40	16.25	151.43	186.31	-25.10	73.66	-1096.89	-14.64	112.46	-1239.43	177.34	1245.47	0.00	0.00	0.00	-1190.09	205.56	1707.28	-1206.13	67.93	1693.28	-1349.88	83.06	1709.97	-1328.13	224.71	1724.88	2028.07	1671.17	69.76	0.00	0.00	0.00	1433.44
1.97000	-1391.87	245.43	43.66	-1438.57	226.88	49.34	-1637.72	197.34	121.98	-1562.77	260.99	129.69	-873.01	5.81	177.37	-914.97	16.50	158.41	186.31	-25.10	73.66	-1076.29	-14.33	113.98	-1228.22	176.28	1243.64	0.00	0.00	0.00	-1179.48	203.35	1705.58	-1197.68	65.95	1691.28	-1339.74	81.30	1707.93	-1318.32	221.58	1723.27	2028.44	1671.59	69.47	0.00	0.00	0.00	1433.13
1.98000	-1387.58	245.44	44.17	-1436.22	226.72	49.47	-1637.72	197.34	121.98	-1562.77	260.99	129.69	-858.57	5.69	183.11	-900.04	16.17	162.57	186.31	-25.10	73.66	-1059.56	-13.14	114.05	-1216.96	174.74	1241.72	0.00	0.00	0.00	-1168.98	200.99	1703.85	-1187.06	63.45	1689.24	-1329.49	78.84	1705.92	-1307.88	219.36	1721.47	2028.32	1671.55	69.41	0.00	0.00	0.00	1434.13
1.99000	-1387.48	244.47	44.41	-1437.71	227.25	48.66	-1637.72	197.34	121.98	-1562.77	260.99	129.69	-846.93	6.03	184.67	-887.83	17.40	163.88	186.31	-25.10	73.66	-1046.14	-11.89	112.78	-1206.54	172.97	1239.84	0.00	0.00	0.00	-1159.32	198.69	1702.09	-1177.12	60.91	1687.37	-1318.98	76.31	1703.91	-1297.57	216.98	1719.77	2028.22	1671.75	69.29	0.00	0.00	0.00	1434.34
2.00000	-1388.91	245.63	43.05	-1435.98	227.59	48.50	-1637.72	197.34	121.98	-1562.77	260.99	129.69	-836.63	7.77	182.14	-878.02	18.81	161.10	186.31	-25.10	73.66	-1036.12	-10.13	110.29	-1196.29	171.45	1238.07	0.00	0.00	0.00	-1150.26	196.50	1700.53	-1167.11	58.45	1685.48	-1308.58	73.96	1702.09	-1287.65	213.95	1718.19	2028.57	1672.40	69.22	0.00	0.00	0.00	1434.48
2.01000	-1386.42	245.55	43.23	-1435.01	227.65	48.16	-1637.72	197.34	121.98	-1562.77	260.99	129.69	-827.82	9.90	175.79	-869.66	21.54	155.77	186.31	-25.10	73.66	-1028.71	-7.88	107.10	-1185.95	169.52	1236.26	0.00	0.00	0.00	-1139.76	193.98	1698.94	-1156.70	56.20	1683.70	-1297.83	70.77	1700.11	-1277.31	211.15	1716.59	2028.75	1671.80	69.64	0.00	0.00	0.00	1433.91
2.02000	-1389.15	246.01	42.38	-1435.49	227.88	47.10	-1637.72	197.34	121.98	-1562.77	260.99	129.69	-821.03	11.58	167.15	-863.17	24.48	148.82	186.31	-25.10	73.66	-1023.43	-5.88	103.50	-1175.54	167.20	1234.68	0.00	0.00	0.00	-1127.65	191.44	1697.31	-1146.53	53.53	1682.00	-1287.53	68.35	1698.35	-1266.88	208.16	1714.94	2028.22	1670.73	69.91	0.00	0.00	0.00	1434.89
2.03000	-1389.47	246.04	41.82	-1434.36	228.03	46.48	-1637.72	197.34	121.98	-1562.77	260.99	129.69	-816.29	14.88	158.42	-858.94	26.93	143.40	186.31	-25.10	73.66	-1020.24	-2.47	98.80	-1165.33	164.89	1233.17	0.00	0.00	0.00	-1117.56	188.80	1695.73	-1136.30	50.96	1680.36	-1277.06	65.71	1696.73	-1256.07	205.66	1713.37	2029.03	1672.22	69.40	0.00	0.00	0.00	1434.47
2.04000	-1386.48	246.19	42.19	-1433.41	228.23	45.90	-1637.72	197.34	121.98	-1562.77	260.99	129.69	-812.19	20.21	149.75	-854.74	31.11	135.84	186.31	-25.10	73.66	-1017.57	-0.09	96.01	-1154.86	162.35	1231.78	0.00	0.00	0.00	-1108.39	186.01	1694.22	-1122.33	47.70	1678.42	-1266.49	62.40	1694.97	-1245.76	202.52	1711.82	2029.58	1673.20	69.08	0.00	0.00	0.00	1435.12
2.05000	-1384.44	246.30	42.37	-1432.07	228.76	45.34	-1637.72	197.34	121.98	-1562.77	260.99	129.69	-805.86	25.15	141.44	-849.39	35.41	128.91	186.31	-25.10	73.66	-1013.36	1.49	94.54	-1144.02	159.78	1230.61	0.00	0.00	0.00	-1096.96	183.04	1692.70	-1115.17	44.80	1676.99	-1255.91	59.52	1693.41	-1235.48	199.33	1710.40	2025.51	1676.13	49.87	0.00	0.00	0.00	1433.31
2.06000	-1385.39	246.77	41.66	-1430.51	229.51	44.73	-1637.72	197.34	121.98	-1562.77	260.99	129.69	-798.31	30.63	133.37	-841.78	40.85	121.34	186.31	-25.10	73.66	-1006.87	2.14	93.47	-1132.88	160.52	1231.54	0.00	0.00	0.00	-1085.49	180.26	1691.41	-1103.52	42.03	1675.66	-1244.94	55.79	1691.91	-1225.27	195.49	1709.39	2027.53	1672.97	63.51	0.00	0.00	0.00	1434.02
2.07000	-1382.36	246.63	41.80	-1429.06	229.65	43.91	-1637.72	197.34	121.98	-1562.77	260.99	129.69	-790.01	33.85	121.87	-833.72	44.15	112.23	186.31	-25.10	73.66	-1000.39	1.97	91.99	-1122.01	158.49	1231.22	0.00	0.00	0.00	-1074.38	176.85	1690.71	-1094.33	38.67	1674.58	-1234.38	52.74	1690.97	-1214.27	192.42	1708.62	2028.37	1670.91	69.93	0.00	0.00	0.00	1434.72
2.08000	-1386.05	246.84	40.71	-1427.79	230.11	42.92	-1637.72	197.34	121.98	-1562.77	260.99	129.69	-783.87	36.85	109.40	-831.32	46.96	101.97	186.31	-25.10	73.66	-995.38	1.86	90.23	-1110.97	156.15	1230.72	0.00	0.00	0.00	-1066.65	173.39	1690.18	-1082.18	35.58	1673.33	-1223.45	48.69	1689.95	-1203.53	189.15	1708.04	2029.18	1672.01	69.59	0.00	0.00	0.00	1434.63
2.09000	-1383.59	247.10	40.64	-1424.96	230.96	42.34	-1637.72	197.34	121.98	-1562.77	260.99	129.69	-780.50	37.28	98.91	-827.56	47.96	93.95	186.31	-25.10	73.66	-991.55	1.98	88.86	-1098.39	153.59	1230.44	0.00	0.00	0.00	-1054.65	170.55	1689.45	-1072.62	32.24	1672.58	-1212.91	45.57	1689.05	-1193.11	185.67	1707.38	2028.61	1672.13	69.33	0.00	0.00	0.00	1434.96
2.10000	-1386.87	246.67	38.64	-1423.81	231.57	41.15	-1637.71	197.35	121.99	-1562.76	260.99	129.69	-776.54	37.19	90.62	-823.28	48.37	87.76	186.31	-25.10	73.66	-988.36	2.49	87.96	-1088.33	151.23	1230.12	0.00	0.00	0.00	-1043.95	167.40	1688.98	-1059.86	29.30	1671.67	-1202.19	41.90	1688.30	-1182.71	182.28	1707.03	2027.97	1671.78	69.42	0.00	0.00	0.00	1434.60
2.11000	-1382.86	248.12	39.68	-1420.59	232.24	40.31	-1632.06	199.38	131.32	-1556.20	263.02	136.13	-772.51	36.91	83.65	-822.87	48.08	81.84	186.31	-25.10	73.66	-985.95	2.83	87.40	-1076.65	148.34	1230.30	0.00	0.00	0.00	-1031.84	164.05	1688.97	-1049.17	25.56	1671.16	-1191.23	37.93	1687.85	-1172.15	178.83	1707.08	2028.50	1671.39	69.69	0.00	0.00	0.00	1434.30
2.12000	-1380.43	248.59	39.77	-1417.47	233.31	39.61	-1623.49	197.89	143.42	-1548.54	264.86	143.24	-769.10	37.89	77.79	-819.51	49.10	77.50	186.31	-25.10	73.66	-983.83	2.82	87.12	-1062.89	145.85	1230.87	0.00	0.00	0.00	-1023.58	160.82	1689.39	-1038.39	22.57	1671.08	-1180.29	34.51	1687.89	-1161.59	174.92	1707.52	2028.73	1671.26	69.77	0.00	0.00	0.00	1433.67
2.13000	-1382.14	248.85	38.59	-1414.68	233.88	39.07	-1614.36	199.52	155.60	-1539.20	267.48	151.47	-768.76	39.49	73.26	-816.71	49.48	74.50	186.31	-25.10	73.66	-982.52	3.63	86.69	-1052.74	143.31	1231.68	0.00	0.00	0.00	-1011.25	157.77	1689.76	-1028.60	19.37	1671.41	-1169.46	30.97	1688.14	-1150.93	171.40	1708.13	2028.47	1670.95	69.95	0.00	0.00	0.00	1433.90
2.14000	-1382.44	250.23	37.37	-1410.56	234.34	39.33	-1603.84	200.98	168.86	-1529.30	268.80	159.60	-767.73	39.82	71.18	-817.50	49.72	72.19	186.31	-25.10	73.66	-981.56	4.05	86.62	-1041.85	141.50	1232.74	0.00	0.00	0.00	-1001.73	154.54	1690.64	-1014.77	16.11	1671.93	-1158.78	27.82	1688.76	-1140.05	168.40	1708.89	2028.53	1670.93	69.92	0.00	0.00	0.00	1434.07
2.15000	-1379.33	251.40	36.95	-1405.64	235.21	40.10	-1590.28	200.98	183.93	-1518.19	269.58	168.40	-767.21	39.19	68.58	-818.11	49.45	70.08	186.31	-25.10	73.66	-980.69	4.14	86.56	-1029.49	139.15	1234.08	0.00	0.00	0.00	-990.49	151.31	1691.75	-1007.31	12.69	1672.86	-1147.97	24.18	1689.48	-1129.72	165.05	1709.99	2024.63	1675.05	50.19	0.00	0.00	0.00	1434.09
2.16000	-1375.86	252.48	35.88	-1400.34	235.84	42.15	-1575.86	203.87	198.09	-1504.91	270.81	177.78	-765.04	39.50	67.23	-817.38	49.76	68.62	186.31	-25.10	73.66	-980.09	4.41	86.35	-1017.61	136.83	1235.48	0.00	0.00	0.00	-981.14	148.26	1693.04	-995.01	9.88	1673.89	-1137.26	20.95	1690.44	-1119.74	161.00	1711.30	2026.63	1671.69	63.69	0.00	0.00	0.00	1435.03
2.17000	-1373.04	253.51	34.21	-1393.22	236.13	45.49	-1558.54	205.12	213.55	-1490.76	270.77	187.32	-764.42	39.21	66.04	-816.75	50.50	67.32	186.31	-25.10	73.66	-979.68	4.77	86.22	-1006.58	134.77	1237.05	0.00	0.00	0.00	-970.38	145.29	1694.49	-987.02	7.06	1675.21	-1126.61	17.96	1691.57	-1109.45	157.79	1712.62	2027.78	1670.76	69.75	0.00	0.00	0.00	1434.87
2.18000	-1366.30	254.22	32.06	-1386.13	237.13	50.24	-1539.66	206.08	228.92	-1474.46	271.88	197.53	-764.78	39.22	65.02	-818.49	49.99	66.44	186.31	-25.10	73.66	-979.23	4.50	86.38	-995.74	132.38	1238.68	0.00	0.00	0.00	-960.17	142.52	1695.91	-974.09	4.53	1676.39	-1116.03	14.88	1692.64	-1099.03	154.84	1714.03	2023.76	1673.88	50.37	0.00	0.00	0.00	1434.83
2.19000	-1360.58	255.00	29.08	-1377.24	237.60	55.78	-1518.04	205.93	244.11	-1457.05	272.32	207.70	-765.96	39.32	63.97	-816.61	50.09	65.98	186.31	-25.10	73.66	-979.09	5.00	86.15	-986.25	130.46	1240.19	0.00	0.00	0.00	-949.06	139.92	1697.56	-965.56	1.88	1677.72	-1105.73	12.21	1693.80	-1088.59	152.48	1715.47	2026.83	1671.31	63.93	0.00	0.00	0.00	1435.08
2.20000	-1352.32	256.49	26.28	-1367.45	238.39	60.55	-1492.99	207.25	258.13	-1438.17	273.03	217.02	-764.76	39.78	63.54	-817.12	50.31	65.29	186.31	-25.10	73.66	-978.75	5.00	86.21	-975.63	128.80	1241.83	0.00	0.00	0.00	-938.66	137.19	1699.15	-953.15	-0.90	1679.04	-1095.48	9.61	1695.18	-1078.49	149.72	1717.01	2028.72	1672.15	69.42	0.00	0.00	0.00	1434.19
2.21000	-1341.05	257.22	26.33	-1354.17	238.40	66.02	-1470.72	206.77	268.80	-1418.88	272.63	225.10	-763.88	39.88	63.12	-815.69	50.05	65.42	186.31	-25.10	73.66	-978.48	4.81	86.40	-965.67	124.38	1241.37	0.00	0.00	0.00	-928.62	134.76	1700.98	-943.38	-3.18	1680.53	-1085.11	6.80	1696.41	-1068.46	147.06	1718.67	2027.16	1670.63	69.91	0.00	0.00	0.00	1433.15
2.22000	-1326.11	257.70	32.16	-1338.77	239.23	71.73	-1452.11	203.98	275.78	-1399.97	272.23	232.58	-765.09	40.15	62.68	-816.23	49.77	64.80	186.31	-25.10	73.66	-978.48	5.53	86.13	-955.29	122.48	1242.78	0.00	0.00	0.00	-918.09	132.24	1702.78	-933.01	-5.40	1681.98	-1074.91	4.75	1697.88	-1058.18	144.73	1720.30	2029.13	1671.74	69.79	0.00	0.00	0.00	1433.44
2.23000	-1304.91	258.75	41.37	-1320.52	241.35	78.65	-1433.06	202.48	281.76	-1381.28	271.11	239.32	-764.75	40.30	62.28	-817.01	50.41	64.47	186.31	-25.10	73.66	-978.17	5.13	86.40	-945.51	121.08	1244.37	0.00	0.00	0.00	-907.57	130.25	1704.46	-924.06	-7.64	1683.62	-1064.40	2.06	1699.32	-1047.92	142.24	1722.05	2028.78	1670.93	69.83	0.00	0.00	0.00	1433.52
2.24000	-1282.33	259.51	49.30	-1297.46	241.84	85.76	-1414.31	200.86	286.01	-1361.61	269.87	245.01	-762.58	40.47	62.35	-816.82	50.22	64.22	186.31	-25.10	73.66	-978.09	5.51	86.24	-935.60	119.89	1245.92	0.00	0.00	0.00	-897.78	128.25	1706.34	-913.86	-9.97	1685.12	-1053.92	0.01	1700.84	-1037.60	140.31	1723.91	2028.47	1672.35	69.27	0.00	0.00	0.00	1433.89
2.25000	-1257.27	259.74	56.41	-1274.98	242.00	91.04	-1394.56	200.00	288.81	-1340.81	269.42	249.66	-763.84	40.53	61.77	-817.20	50.15	63.95	186.31	-25.10	73.66	-978.09	5.88	86.14	-925.98	119.08	1247.56	0.00	0.00	0.00	-888.07	126.37	1708.20	-902.43	-11.73	1686.48	-1043.67	-1.80	1702.44	-1027.62	137.98	1725.86	2028.77	1671.57	69.77	0.00	0.00	0.00	1433.48
2.26000	-1232.76	260.04	61.58	-1252.19	242.20	95.16	-1374.93	197.45	290.63	-1319.35	268.45	252.91	-764.49	40.39	61.45	-816.28	50.65	63.91	186.31	-25.10	73.66	-977.79	5.32	86.46	-915.72	118.18	1249.33	0.00	0.00	0.00	-878.75	124.43	1709.99	-891.54	-13.00	1687.88	-1033.28	-3.71	1704.10	-1017.48	136.24	1727.86	2029.15	1671.97	69.60	0.00	0.00	0.00	1434.60
2.27000	-1206.63	260.00	65.88	-1227.64	241.39	98.46	-1354.34	196.25	290.84	-1297.93	266.25	254.44	-762.96	40.70	61.50	-816.39	50.61	63.65	186.31	-25.10	73.66	-977.67	5.28	86.56	-907.07	117.60	1251.14	0.00	0.00	0.00	-868.58	123.45	1711.76	-880.45	-14.28	1689.48	-1023.14	-5.00	1705.89	-1007.49	134.34	1729.81	2027.87	1671.28	69.71	0.00	0.00	0.00	1434.48
2.28000	-1180.54	259.50	68.95	-1202.12	240.36	101.18	-1333.01	195.37	289.45	-1275.58	265.65	255.14	-762.86	40.54	61.13	-815.36	50.50	63.93	186.31	-25.10	73.66	-977.61	5.81	86.40	-897.15	116.67	1253.16	0.00	0.00	0.00	-858.37	122.01	1713.51	-870.99	-15.53	1691.22	-1012.77	-6.62	1707.63	-997.17	133.65	1731.59	2028.60	1672.17	69.48	0.00	0.00	0.00	1433.69
2.29000	-1154.74	259.98	70.31	-1178.05	239.33	101.67	-1311.72	194.29	286.90	-1252.88	264.35	254.38	-762.61	40.65	60.83	-815.94	50.22	63.54	186.31	-25.10	73.66	-977.41	5.38	86.62	-888.30	115.77	1255.18	0.00	0.00	0.00	-848.25	121.05	1715.08	-861.55	-16.70	1692.74	-1002.28	-8.37	1709.28	-987.09	132.08	1733.39	2028.75	1671.55	69.58	0.00	0.00	0.00	1433.76
2.30000	-1128.76	260.38	70.08	-1151.71	239.03	101.34	-1289.67	193.08	283.06	-1230.10	262.74	252.13	-763.00	40.90	60.44	-814.46	50.52	63.63	186.31	-25.10	73.66	-977.18	5.24	86.65	-877.37	114.75	1257.17	0.00	0.00	0.00	-838.07	120.37	1716.54	-850.65	-17.56	1694.11	-991.96	-9.90	1710.90	-976.97	130.90	1735.08	2027.81	1671.15	69.64	0.00	0.00	0.00	1433.13
2.31000	-1101.10	260.37	69.45	-1123.96	238.13	100.65	-1266.91	191.82	278.17	-1206.87	261.47	248.96	-763.10	41.27	60.41	-815.28	50.47	63.32	186.31	-25.10	73.66	-977.01	5.15	86.85	-867.47	113.82	1259.15	0.00	0.00	0.00	-826.88	119.46	1717.87	-839.54	-18.20	1695.46	-981.84	-10.64	1712.54	-967.08	129.95	1736.62	2027.43	1670.97	69.68	0.00	0.00	0.00	1433.71
2.32000	-1074.70	260.93	66.34	-1098.05	237.64	98.27	-1244.03	191.24	271.74	-1183.19	259.72	244.25	-762.51	41.14	60.08	-815.26	49.67	63.19	186.31	-25.10	73.66	-976.80	4.98	87.08	-857.15	112.69	1260.97	0.00	0.00	0.00	-817.73	118.99	1719.07	-830.61	-18.94	1697.02	-971.72	-11.54	1714.03	-957.36	128.84	1738.01	2028.35	1671.78	69.56	0.00	0.00	0.00	1434.52
2.33000	-1042.06	260.32	65.74	-1076.60	237.38	91.88	-1220.17	189.32	264.70	-1158.54	259.22	239.03	-763.78	41.29	59.48	-815.53	50.16	62.78	186.31	-25.10	73.66	-976.80	5.54	86.97	-846.20	111.51	1262.54	0.00	0.00	0.00	-807.78	118.33	1720.23	-820.34	-19.49	1698.18	-961.56	-12.58	1715.32	-947.42	128.40	1739.16	2027.77	1670.34	69.96	0.00	0.00	0.00	1433.40
2.34000	-1013.51	258.29	63.13	-1045.51	234.48	85.87	-1196.23	188.55	256.19	-1133.51	257.96	232.61	-761.38	41.21	59.79	-815.38	49.65	62.57	186.31	-25.10	73.66	-976.45	5.14	87.34	-837.68	110.30	1263.87	0.00	0.00	0.00	-798.99	117.89	1721.13	-809.19	-19.88	1699.17	-951.38	-13.45	1716.58	-937.67	127.59	1740.19	2027.97	1670.54	69.88	0.00	0.00	0.00	1433.11
2.35000	-980.19	255.28	61.13	-1010.13	234.35	87.49	-1172.31	188.61	246.48	-1107.97	256.84	225.45	-760.69	41.37	59.31	-813.04	49.23	63.04	186.31	-25.10	73.66	-976.15	5.07	87.60	-826.40	108.88	1265.06	0.00	0.00	0.00	-788.71	117.88	1721.86	-798.78	-20.17	1700.17	-941.27	-13.88	1717.68	-927.87	126.95	1741.00	2029.41	1672.56	69.44	0.00	0.00	0.00	1434.12
2.36000	-942.33	250.91	62.17	-980.45	232.99	84.04	-1147.63	189.12	235.16	-1081.51	256.18	217.84	-761.49	41.40	58.90	-813.46	49.71	62.78	186.31	-25.10	73.66	-976.18	5.59	87.51	-816.04	107.44	1265.86	0.00	0.00	0.00	-778.17	117.65	1722.37	-790.34	-20.83	1700.82	-931.15	-14.34	1718.56	-917.81	126.74	1741.62	2028.23	1670.88	69.87	0.00	0.00	0.00	1433.27
2.37000	-910.49	247.46	60.12	-941.57	228.54	84.66	-1122.05	187.97	223.64	-1054.50	255.37	209.54	-761.14	41.03	58.45	-814.30	49.67	62.67	186.31	-25.10	73.66	-975.88	5.56	87.74	-806.16	106.12	1266.43	0.00	0.00	0.00	-768.55	117.56	1722.86	-779.58	-20.88	1701.44	-921.15	-14.70	1719.27	-908.02	126.37	1742.06	2025.47	1676.05	50.00	0.00	0.00	0.00	1433.20
2.38000	-876.10	245.04	58.35	-911.66	225.23	80.41	-1095.62	186.88	211.55	-1027.12	254.76	201.01	-760.61	41.28	58.37	-815.53	50.05	62.45	186.31	-25.10	73.66	-975.78	5.80	87.80	-797.27	104.90	1266.61	0.00	0.00	0.00	-759.70	117.27	1723.08	-769.09	-20.84	1701.90	-910.98	-15.29	1719.72	-898.38	125.67	1742.43	2027.57	1672.85	63.41	0.00	0.00	0.00	1434.25
2.39000	-841.82	241.57	56.37	-877.40	223.13	77.44	-1065.46	185.71	197.50	-999.14	253.25	191.68	-762.92	41.13	57.66	-813.37	50.77	63.08	186.31	-25.10	73.66	-975.61	5.91	87.87	-789.22	103.89	1266.48	0.00	0.00	0.00	-749.94	117.27	1723.04	-757.85	-20.96	1701.92	-900.82	-15.90	1720.02	-888.57	125.76	1742.50	2028.55	1671.09	69.80	0.00	0.00	0.00	1434.22
2.40000	-804.37	238.77	55.88	-841.34	221.22	75.05	-1041.29	184.44	185.82	-971.07	251.05	181.92	-761.25	41.81	58.03	-815.66	51.42	60.60	186.31	-25.10	73.66	-975.24	5.57	88.16	-779.65	102.87	1266.25	0.00	0.00	0.00	-740.53	117.21	1722.92	-747.88	-21.41	1701.98	-890.87	-15.99	1720.16	-878.80	125.31	1742.51	2028.47	1671.53	69.68	0.00	0.00	0.00	1434.60
2.41000	-768.82	236.34	55.23	-807.77	219.11	72.17	-1019.17	183.07	175.12	-941.90	249.52	172.36	-761.26	41.68	57.94	-814.29	51.73	60.63	186.31	-25.10	73.66	-975.14	5.94	88.13	-771.30	101.60	1265.71	0.00	0.00	0.00	-729.52	117.23	1722.54	-739.12	-21.46	1701.91	-880.80	-16.28	1720.12	-868.95	125.02	1742.30	2026.66	1678.31	49.39	0.00	0.00	0.00	1434.50
2.42000	-732.90	233.97	55.01	-773.40	217.04	69.68	-995.17	181.58	164.01	-912.62	247.34	162.54	-760.87	41.80	57.98	-813.92	51.37	60.41	186.31	-25.10	73.66	-975.09	5.99	88.23	-762.30	100.95	1264.92	0.00	0.00	0.00	-719.49	117.12	1722.04	-727.73	-21.53	1701.52	-870.79	-16.46	1719.90	-858.81	125.30	1741.80	2027.81	1673.02	63.43	0.00	0.00	0.00	1433.66
2.43000	-696.60	231.23	55.31	-738.25	214.73	67.83	-965.35	179.96	151.10	-882.35	245.43	153.11	-761.55	41.51	57.59	-813.99	51.13	60.27	186.31	-25.10	73.66	-974.86	5.90	88.46	-753.27	100.00	1264.07	0.00	0.00	0.00	-709.56	117.13	1721.42	-718.03	-21.46	1701.04	-860.77	-16.77	1719.38	-848.84	125.16	1741.25	2027.61	1670.95	69.82	0.00	0.00	0.00	1433.95
2.44000	-660.91	228.31	56.08	-702.18	211.85	66.84	-925.79	178.21	135.01	-851.40	244.38	144.29	-761.26	41.53	57.16	-822.89	53.91	57.55	186.31	-25.10	73.66	-974.68	6.20	88.49	-744.58	99.63	1262.97	0.00	0.00	0.00	-699.22	116.98	1720.61	-709.42	-21.59	1700.53	-850.74	-16.99	1718.80	-838.97	124.88	1740.49	2027.82	1670.51	70.00	0.00	0.00	0.00	1433.20
2.45000	-626.09	224.67	57.35	-667.96	208.76	65.86	-889.35	176.27	120.13	-819.86	243.29	135.76	-754.10	46.02	59.10	-821.61	53.96	56.84	186.31	-25.10	73.66	-974.48	6.57	88.46	-733.88	99.19	1261.90	0.00	0.00	0.00	-691.07	117.33	1719.63	-697.94	-21.51	1699.57	-840.55	-17.16	1718.04	-828.87	125.08	1739.62	2028.09	1670.72	69.98	0.00	0.00	0.00	1433.12
2.46000	-589.74	220.91	59.71	-631.28	205.55	66.30	-857.51	175.47	107.61	-788.30	241.78	127.65	-765.82	44.90	55.65	-822.37	53.35	56.13	186.31	-25.10	73.66	-974.25	6.83	88.58	-725.87	98.36	1260.66	0.00	0.00	0.00	-680.53	117.23	1718.57	-689.02	-21.54	1698.73	-830.46	-16.48	1717.33	-818.85	125.03	1738.63	2024.88	1675.36	50.08	0.00	0.00	0.00	1433.46
2.47000	-554.00	217.09	62.89	-597.09	201.66	67.06	-824.62	174.72	95.62	-756.10	239.75	119.88	-768.35	44.08	53.93	-824.30	52.58	54.83	186.31	-25.10	73.66	-973.76	6.46	89.10	-716.58	97.75	1259.43	0.00	0.00	0.00	-669.85	117.33	1717.32	-676.73	-21.25	1697.59	-820.12	-16.42	1716.37	-808.61	125.10	1737.59	2026.43	1671.99	63.62	0.00	0.00	0.00	1433.46
2.48000	-518.16	212.39	67.23	-562.84	197.85	68.92	-790.83	173.47	84.82	-723.90	237.92	112.96	-761.61	43.13	54.13	-817.97	51.17	55.64	186.31	-25.10	73.66	-973.53	6.89	89.18	-706.58	97.44	1258.17	0.00	0.00	0.00	-658.20	117.81	1715.92	-668.97	-20.97	1696.49	-809.69	-16.37	1715.34	-798.04	125.59	1736.32	2028.38	1671.75	69.67	0.00	0.00	0.00	1433.30
2.49000	-479.05	207.57	73.79	-528.03	193.83	71.87	-757.14	171.94	75.27	-691.45	235.93	106.95	-758.01	41.96	53.89	-814.06	49.74	57.86	186.31	-25.10	73.66	-973.14	6.99	89.37	-696.40	97.22	1256.79	0.00	0.00	0.00	-647.99	118.20	1714.54	-658.04	-20.89	1695.24	-799.35	-16.12	1714.24	-787.59	125.90	1735.09	2028.18	1670.35	70.15	0.00	0.00	0.00	1433.60
2.50000	-451.22	203.13	78.55	-492.87	189.65	76.21	-723.39	168.98	67.47	-659.00	233.70	102.03	-758.78	40.30	54.33	-812.81	49.85	58.18	186.31	-25.10	73.66	-972.71	7.13	89.73	-687.18	96.65	1255.39	0.00	0.00	0.00	-636.85	118.44	1712.97	-648.57	-20.52	1694.00	-788.91	-15.85	1713.08	-777.34	125.83	1733.83	2027.89	1669.37	70.45	0.00	0.00	0.00	1433.34
2.51000	-418.28	198.29	85.95	-459.77	185.46	81.57	-690.62	166.77	60.66	-626.49	231.36	98.41	-758.71	40.69	54.12	-813.01	49.85	57.82	186.31	-25.10	73.66	-972.31	7.19	90.08	-677.54	96.50	1253.95	0.00	0.00	0.00	-628.12	119.24	1711.48	-638.41	-20.21	1692.52	-778.57	-15.09	1711.87	-766.88	126.57	1732.41	2027.88	1670.52	69.99	0.00	0.00	0.00	1432.72
2.52000	-385.78	194.46	94.18	-427.71	181.43	88.13	-657.62	165.81	54.72	-594.71	228.83	95.99	-759.04	40.49	53.40	-813.12	49.79	57.44	186.31	-25.10	73.66	-971.78	7.23	90.51	-667.12	96.35	1252.37	0.00	0.00	0.00	-617.73	120.03	1709.83	-627.30	-19.56	1691.17	-768.08	-14.50	1710.61	-756.38	127.34	1730.90	2028.88	1671.00	70.01	0.00	0.00	0.00	1432.53
2.53000	-354.86	191.58	103.11	-395.82	177.96	95.80	-624.69	162.56	51.45	-563.76	226.13	94.83	-758.94	40.39	52.91	-811.81	49.66	57.46	186.31	-25.10	73.66	-971.27	7.74	90.74	-657.07	96.13	1250.77	0.00	0.00	0.00	-607.50	120.68	1708.14	-617.67	-18.82	1689.90	-757.73	-13.91	1709.24	-745.77	128.15	1729.29	2028.63	1670.97	69.93	0.00	0.00	0.00	1433.68
2.54000	-325.91	189.04	113.03	-365.64	175.13	104.32	-592.50	159.55	49.67	-533.93	223.42	95.08	-757.84	40.09	52.40	-812.58	49.59	56.98	186.31	-25.10	73.66	-970.80	8.03	91.12	-646.85	96.23	1249.12	0.00	0.00	0.00	-595.85	121.49	1706.33	-604.92	-17.90	1688.24	-747.35	-13.05	1707.77	-735.22	128.94	1727.56	2027.85	1670.57	69.93	0.00	0.00	0.00	1433.18
2.55000	-298.65	187.64	123.27	-338.65	173.03	113.30	-562.05	155.73	49.19	-505.89	220.02	96.55	-758.82	40.00	51.64	-813.31	48.76	58.12	186.31	-25.10	73.66	-970.17	7.99	91.82	-636.95	96.17	1247.28	0.00	0.00	0.00	-586.25	122.51	1704.59	-595.06	-17.46	1686.72	-736.88	-12.31	1706.22	-724.71	129.71	1725.85	2027.75	1670.76	69.99	0.00	0.00	0.00	1432.31
2.56000	-273.85	185.70	135.08	-314.17	171.45	123.14	-533.39	151.40	48.55	-479.80	216.35	98.51	-757.15	39.82	51.38	-812.25	49.57	56.46	186.31	-25.10	73.66	-969.62	8.32	92.43	-626.31	96.00	1245.51	0.00	0.00	0.00	-575.16	123.43	1702.74	-583.48	-16.54	1685.07	-726.36	-11.30	1704.67	-714.17	130.94	1723.99	2027.85	1670.88	69.94	0.00	0.00	0.00	1433.33
2.57000	-251.81	183.88	147.56	-291.82	169.50	133.46	-506.41	145.58	48.31	-456.44	211.21	100.07	-755.93	40.09	51.12	-811.37	48.81	57.71	186.31	-25.10	73.66	-968.86	8.71	93.13	-615.37	96.11	1243.61	0.00	0.00	0.00	-564.99	124.50	1701.03	-575.28	-15.48	1683.64	-715.80	-10.22	1703.01	-703.72	131.86	1722.16	2027.41	1670.32	70.04	0.00	0.00	0.00	1433.72
2.58000	-233.85	183.55	158.99	-272.50	168.33	142.97	-482.17	138.77	47.50	-436.19	206.28	101.03	-756.56	40.46	50.35	-810.87	48.26	57.55	186.31	-25.10	73.66	-968.12	8.83	94.03	-604.60	96.25	1241.73	0.00	0.00	0.00	-554.55	125.63	1699.29	-563.09	-14.25	1681.89	-705.24	-8.93	1701.31	-693.06	133.35	1720.21	2028.00	1671.12	69.66	0.00	0.00	0.00	1434.26
2.59000	-219.79	184.06	168.09	-256.61	167.68	150.58	-461.40	131.31	46.25	-419.32	200.73	100.17	-755.42	40.21	49.81	-810.32	49.39	55.56	186.31	-25.10	73.66	-967.17	8.95	95.05	-593.72	96.34	1239.75	0.00	0.00	0.00	-543.50	127.37	1697.32	-552.77	-13.19	1680.16	-694.68	-7.55	1699.53	-682.55	134.53	1718.30	2028.45	1671.59	69.61	0.00	0.00	0.00	1434.08
2.60000	-208.77	185.80	172.43	-243.98	168.14	154.15	-444.78	124.11	44.88	-405.42	195.55	98.21	-756.96	40.45	48.84	-810.40	49.49	55.02	186.31	-25.10	73.66	-966.16	8.79	96.29	-583.95	96.59	1237.75	0.00	0.00	0.00	-531.96	128.81	1695.36	-541.90	-11.86	1678.54	-684.06	-6.37	1697.73	-671.90	135.86	1716.35	2028.48	1671.34	69.69	0.00	0.00	0.00	1434.37
2.61000	-199.34	185.93	170.77	-233.23	166.59	153.01	-433.63	117.68	45.39	-394.71	190.74	96.40	-756.89	40.36	48.03	-809.96	48.03	56.08	186.31	-25.10	73.66	-965.00	8.62	97.54	-572.49	96.63	1235.65	0.00	0.00	0.00	-522.92	130.17	1693.70	-532.32	-10.86	1676.83	-673.46	-5.09	1695.93	-661.11	137.28	1714.43	2027.82	1670.25	70.06	0.00	0.00	0.00	1433.80
2.62000	-188.60	182.46	162.65	-223.26	163.31	146.04	-427.28	113.92	45.75	-387.27	186.00	95.59	-755.93	40.28	47.58	-808.03	47.64	56.30	186.31	-25.10	73.66	-963.72	8.22	99.03	-560.93	97.05	1233.64	0.00	0.00	0.00	-510.85	131.99	1691.92	-521.19	-9.41	1675.21	-662.90	-3.24	1694.26	-650.31	138.92	1712.65	2028.03	1670.00	70.20	0.00	0.00	0.00	1433.57
2.63000	-177.84	177.36	149.31	-214.38	158.19	135.61	-423.47	110.78	45.84	-382.27	181.76	94.73	-755.28	40.25	46.92	-807.96	47.74	55.88	186.31	-25.10	73.66	-962.47	8.12	100.60	-551.04	97.37	1231.55	0.00	0.00	0.00	-501.51	133.62	1690.36	-509.18	-7.79	1673.60	-652.27	-1.44	1692.66	-639.43	140.30	1710.90	2028.04	1671.28	69.69	0.00	0.00	0.00	1432.51
2.64000	-168.73	173.80	136.01	-206.42	153.40	124.86	-420.06	107.26	46.32	-377.31	178.10	93.48	-756.04	40.28	46.01	-806.92	47.17	55.58	186.31	-25.10	73.66	-961.02	7.87	102.45	-540.14	97.98	1229.66	0.00	0.00	0.00	-489.81	135.15	1688.73	-498.99	-6.25	1672.17	-641.74	0.34	1691.07	-628.46	142.39	1709.20	2028.24	1671.30	69.68	0.00	0.00	0.00	1432.17
2.65000	-161.39	168.95	125.08	-196.30	148.91	116.90	-416.93	106.41	46.54	-371.72	175.46	92.44	-757.64	40.28	44.88	-805.81	46.54	55.37	186.31	-25.10	73.66	-959.13	7.00	104.76	-529.76	98.64	1227.95	0.00	0.00	0.00	-478.91	136.94	1687.13	-488.80	-4.27	1670.96	-630.97	2.42	1689.71	-617.38	144.76	1707.65	2028.01	1672.02	69.43	0.00	0.00	0.00	1433.44
2.66000	-155.22	163.68	115.67	-191.35	144.23	108.90	-414.10	106.88	47.24	-365.51	174.46	91.49	-753.37	40.47	45.28	-805.39	46.79	54.64	186.31	-25.10	73.66	-957.06	6.24	107.34	-518.99	99.52	1226.55	0.00	0.00	0.00	-467.32	139.15	1685.70	-478.11	-2.61	1669.85	-620.19	4.44	1688.48	-606.39	146.82	1706.31	2028.44	1671.59	69.81	0.00	0.00	0.00	1433.08
2.67000	-148.89	158.56	105.66	-187.02	140.02	100.44	-411.43	106.26	48.93	-359.99	173.89	90.36	-752.11	40.44	44.66	-804.08	46.24	54.29	186.31	-25.10	73.66	-955.03	6.20	109.87	-506.90	100.47	1225.41	0.00	0.00	0.00	-456.94	140.98	1684.61	-467.34	-0.39	1668.81	-609.18	6.45	1687.51	-595.30	148.99	1705.12	2029.19	1671.79	69.70	0.00	0.00	0.00	1433.29
2.68000	-143.06	154.88	95.42	-182.06	136.66	92.09	-409.30	106.12	50.16	-355.46	173.19	89.18	-752.47	40.38	43.87	-801.10	46.33	54.26	186.31	-25.10	73.66	-952.56	6.02	112.80	-496.21	101.47	1224.61	0.00	0.00	0.00	-445.21	142.83	1683.58	-456.10	1.48	1668.05	-598.05	8.87	1686.73	-584.15	151.35	1704.09	2027.99	1670.17	70.17	0.00	0.00	0.00	1434.10
2.69000	-138.93	154.47	86.70	-178.93	135.78	85.29	-407.45	105.79	51.46	-351.96	173.19	88.45	-753.38	40.09	42.84	-801.77	45.88	53.13	186.31	-25.10	73.66	-949.72	5.33	116.22	-484.29	102.38	1224.07	0.00	0.00	0.00	-434.24	144.72	1682.90	-445.38	3.77	1667.37	-586.98	11.22	1686.17	-572.87	153.86	1703.32	2028.83	1671.14	69.93	0.00	0.00	0.00	1433.10
2.70000	-136.79	156.19	80.29	-175.05	136.98	80.39	-406.06	106.31	52.02	-349.51	173.30	87.94	-752.48	40.17	42.39	-800.43	45.41	52.49	186.31	-25.10	73.66	-946.32	4.17	120.19	-473.63	103.47	1223.87	0.00	0.00	0.00	-423.39	146.87	1682.36	-434.85	5.99	1667.08	-575.96	13.72	1685.90	-561.64	156.23	1702.78	2028.84	1671.56	69.80	0.00	0.00	0.00	1433.75
2.71000	-134.85	157.14	75.05	-173.91	137.98	75.58	-404.98	106.40	52.73	-347.40	173.12	87.33	-751.94	40.13	42.02	-798.46	44.64	51.86	186.31	-25.10	73.66	-942.27	2.65	124.78	-462.22	104.20	1223.98	0.00	0.00	0.00	-411.67	149.11	1682.06	-424.36	8.14	1667.12	-564.86	15.96	1685.86	-550.40	158.65	1702.53	2027.93	1670.53	70.03	0.00	0.00	0.00	1433.40
2.72000	-126.39	155.71	74.07	-173.07	137.66	72.12	-404.31	105.82	53.47	-345.75	172.84	87.26	-751.57	40.36	41.61	-796.97	43.55	50.90	186.31	-25.10	73.66	-937.73	1.68	129.60	-448.92	104.88	1224.42	0.00	0.00	0.00	-401.19	151.67	1682.10	-412.65	10.35	1667.30	-553.74	18.20	1686.14	-539.14	161.07	1702.66	2028.81	1672.45	69.37	0.00	0.00	0.00	1433.06
2.73000	-127.87	154.51	70.07	-171.86	136.77	69.82	-403.84	105.57	53.84	-344.42	172.28	87.22	-750.57	39.76	41.35	-793.22	42.68	50.31	186.31	-25.10	73.66	-932.27	0.77	134.79	-438.10	105.60	1225.31	0.00	0.00	0.00	-388.97	153.73	1682.26	-402.69	12.49	1667.84	-542.60	20.67	1686.80	-527.83	163.59	1703.02	2028.55	1671.62	69.58	0.00	0.00	0.00	1433.60
2.74000	-124.81	154.37	67.88	-172.42	136.77	67.36	-403.28	105.25	54.33	-343.27	172.25	87.45	-750.05	39.19	40.76	-790.20	42.31	49.37	186.31	-25.10	73.66	-925.64	-0.98	140.85	-425.57	106.22	1226.43	0.00	0.00	0.00	-378.01	155.96	1682.82	-391.00	14.62	1668.62	-531.61	23.07	1687.72	-516.61	165.68	1703.75	2028.79	1671.40	69.76	0.00	0.00	0.00	1433.19
2.75000	-126.60	154.22	65.13	-171.26	137.09	66.00	-402.94	105.71	54.37	-342.26	172.06	87.44	-750.34	39.18	40.09	-786.42	41.61	48.51	186.31	-25.10	73.66	-917.61	-3.29	147.69	-413.58	106.78	1227.89	0.00	0.00	0.00	-367.01	158.20	1683.60	-380.70	16.93	1669.68	-520.61	25.29	1688.93	-505.44	168.08	1704.69	2028.90	1672.05	69.54	0.00	0.00	0.00	1434.12
2.76000	-125.63	153.62	63.83	-171.17	136.55	64.88	-402.56	105.91	54.25	-341.44	171.65	87.44	-748.50	38.32	39.27	-785.30	40.88	47.82	186.31	-25.10	73.66	-908.34	-5.63	154.93	-402.02	107.38	1229.56	0.00	0.00	0.00	-356.53	160.52	1684.53	-368.00	19.21	1670.62	-509.67	27.74	1690.39	-494.32	170.39	1705.85	2028.85	1671.56	69.73	0.00	0.00	0.00	1434.68
2.77000	-124.75	153.46	62.89	-170.65	136.15	64.21	-402.41	105.47	54.54	-340.91	171.38	87.61	-747.31	37.39	38.41	-780.28	40.07	48.70	186.31	-25.10	73.66	-897.63	-9.51	163.32	-390.76	107.83	1231.40	0.00	0.00	0.00	-344.94	162.54	1685.60	-357.61	20.92	1672.09	-498.80	30.03	1691.94	-483.33	172.48	1707.23	2028.19	1671.45	69.62	0.00	0.00	0.00	1434.01
2.78000	-123.84	153.34	62.20	-170.48	136.08	63.63	-402.09	105.14	54.78	-340.50	171.10	87.74	-744.18	36.34	37.72	-776.04	38.61	49.61	186.31	-25.10	73.66	-885.53	-13.86	172.36	-379.63	108.12	1233.37	0.00	0.00	0.00	-333.81	164.80	1686.81	-348.43	23.23	1673.57	-487.81	31.90	1693.62	-472.66	174.10	1708.76	2028.13	1671.63	69.69	0.00	0.00	0.00	1433.90
2.79000	-126.10	153.08	61.00	-170.77	135.82	63.09	-402.03	105.64	54.62	-340.23	170.66	87.67	-740.46	34.96	36.77	-769.34	37.31	52.01	186.31	-25.10	73.66	-871.97	-18.11	181.82	-368.32	109.27	1235.38	0.00	0.00	0.00	-323.80	166.88	1688.22	-336.48	24.99	1675.05	-477.07	34.15	1695.48	-461.96	175.98	1710.35	2027.97	1671.51	69.60	0.00	0.00	0.00	1433.80
2.80000	-124.39	152.77	60.99	-169.36	135.74	63.13	-401.77	104.69	55.14	-339.88	170.84	87.90	-737.36	33.19	36.24	-765.48	35.83	54.25	186.31	-25.10	73.66	-857.34	-21.77	190.89	-358.09	109.50	1237.35	0.00	0.00	0.00	-313.45	168.71	1689.71	-326.11	26.98	1676.87	-466.49	36.06	1697.33	-451.35	178.07	1711.93	2028.67	1672.24	69.35	0.00	0.00	0.00	1434.40
2.81000	-125.40	152.84	60.23	-170.77	135.62	62.56	-401.79	104.72	55.15	-339.70	170.54	87.90	-730.61	31.18	35.44	-757.61	33.29	58.18	186.31	-25.10	73.66	-841.85	-25.38	199.90	-347.03	110.26	1239.32	0.00	0.00	0.00	-302.28	170.44	1691.27	-314.89	28.57	1678.76	-456.02	37.81	1699.24	-440.86	180.17	1713.50	2028.39	1670.81	70.03	0.00	0.00	0.00	1434.02
2.82000	-125.20	152.77	59.95	-170.29	135.53	62.32	-401.67	105.62	54.80	-339.49	170.45	87.93	-725.20	29.32	33.69	-748.32	31.29	61.71	186.31	-25.10	73.66	-825.59	-28.36	208.51	-337.54	110.41	1241.11	0.00	0.00	0.00	-291.71	171.93	1692.88	-305.39	30.07	1680.71	-445.74	39.40	1701.17	-430.57	181.76	1715.18	2029.18	1672.02	69.64	0.00	0.00	0.00	1434.09
2.83000	-124.84	152.84	59.53	-170.34	135.19	62.17	-401.63	105.00	55.20	-339.22	170.52	88.05	-718.86	26.69	31.79	-742.13	29.42	65.38	186.31	-25.10	73.66	-808.45	-31.85	216.99	-328.05	110.75	1242.91	0.00	0.00	0.00	-281.84	173.36	1694.49	-295.35	31.06	1682.55	-435.58	40.72	1703.15	-420.35	183.17	1716.89	2027.76	1670.44	70.02	0.00	0.00	0.00	1434.02
2.84000	-124.72	152.68	59.27	-170.31	135.38	61.74	-401.73	105.93	54.93	-339.01	170.16	88.07	-711.90	25.33	29.43	-731.44	27.13	69.64	186.31	-25.10	73.66	-790.97	-34.50	224.64	-317.90	110.71	1244.71	0.00	0.00	0.00	-272.29	174.40	1696.19	-284.52	32.39	1684.46	-425.49	42.06	1705.23	-410.19	184.61	1718.57	2027.73	1670.41	70.04	0.00	0.00	0.00	1433.61
2.85000	-124.42	152.56	59.02	-170.09	135.19	61.76	-401.72	105.75	55.29	-338.77	170.68	88.36	-702.49	22.90	29.65	-720.53	24.98	73.84	186.31	-25.10	73.66	-773.09	-37.58	231.44	-308.48	110.84	1246.42	0.00	0.00	0.00	-262.18	175.40	1697.83	-275.27	33.57	1686.55	-415.48	43.06	1707.31	-399.96	186.15	1720.25	2028.47	1671.69	69.71	0.00	0.00	0.00	1433.24
2.86000	-124.62	152.58	58.69	-169.57	135.09	61.69	-401.77	105.45	55.59	-338.55	170.44	88.32	-688.41	20.82	34.50	-707.64	22.25	78.47	186.31	-25.10	73.66	-754.99	-40.15	237.80	-299.29	110.95	1248.20	0.00	0.00	0.00	-252.12	176.19	1699.41	-264.96	34.39	1688.39	-405.50	43.70	1709.37	-389.84	186.65	1722.06	2024.09	1673.58	50.38	0.00	0.00	0.00	1432.56
2.87000	-124.51	152.29	58.48	-170.47	135.22	61.15	-401.85	105.15	55.85	-338.42	170.54	88.46	-670.34	17.48	40.42	-687.77	18.80	84.54	186.31	-25.10	73.66	-736.28	-42.46	243.80	-290.16	110.85	1249.90	0.00	0.00	0.00	-242.61	176.59	1701.05	-255.71	34.55	1690.33	-395.74	44.25	1711.49	-379.67	187.50	1723.83	2022.56	1674.77	44.40	0.00	0.00	0.00	1432.96
2.88000	-124.48	152.40	58.26	-170.94	135.14	61.06	-401.91	104.78	56.17	-338.28	170.40	88.51	-647.09	14.97	47.14	-665.31	16.63	90.79	186.31	-25.10	73.66	-716.80	-45.01	248.98	-281.52	110.91	1251.70	0.00	0.00	0.00	-231.61	177.19	1702.48	-245.85	34.94	1692.25	-385.95	44.80	1713.57	-369.67	188.23	1725.59	2026.06	1672.15	63.44	0.00	0.00	0.00	1433.30
2.89000	-125.08	152.41	57.95	-170.24	135.01	61.17	-401.79	104.77	56.37	-338.12	170.58	88.69	-624.11	11.73	52.61	-642.25	14.93	96.37	186.31	-25.10	73.66	-696.72	-47.45	253.20	-278.53	111.58	1253.27	0.00	0.00	0.00	-221.98	177.74	1704.06	-235.49	35.25	1693.96	-376.05	45.23	1715.65	-359.84	188.54	1727.41	2025.83	1677.40	49.37	0.00	0.00	0.00	1433.68
2.90000	-124.61	152.40	58.04	-169.49	135.28	61.25	-401.36	104.91	56.41	-337.99	170.72	88.83	-598.00	8.45	57.87	-617.89	12.85	101.08	186.31	-25.10	73.66	-676.14	-49.12	256.18	-271.76	111.23	1255.29	0.00	0.00	0.00	-212.47	177.74	1705.67	-225.62	35.32	1695.67	-366.21	45.32	1717.67	-350.08	188.83	1729.23	2027.35	1672.62	63.48	0.00	0.00	0.00	1432.52
2.91000	-124.09	152.21	57.95	-170.73	135.37	60.76	-400.95	104.51	56.73	-337.90	170.71	88.96	-571.61	5.81	62.28	-592.64	10.54	104.88	186.31	-25.10	73.66	-655.22	-50.54	258.14	-262.56	111.41	1257.05	0.00	0.00	0.00	-203.77	177.63	1707.26	-216.76	35.42	1697.32	-356.40	45.45	1719.61	-340.36	188.85	1731.05	2027.60	1670.83	69.81	0.00	0.00	0.00	1433.37
2.92000	-124.16	152.08	57.88	-169.86	135.11	61.02	-400.76	104.31	56.99	-337.79	170.22	88.90	-545.00	3.16	65.56	-567.32	7.90	107.31	186.31	-25.10	73.66	-633.67	-52.16	259.03	-253.80	111.41	1259.19	0.00	0.00	0.00	-193.81	177.47	1708.78	-206.89	35.70	1698.81	-346.84	45.22	1721.42	-330.76	188.72	1732.87	2027.64	1670.39	70.00	0.00	0.00	0.00	1433.28
2.93000	-123.85	152.09	57.85	-169.97	135.00	60.87	-400.62	103.78	57.21	-337.73	170.47	89.14	-518.98	0.49	67.70	-540.36	5.53	108.96	186.31	-25.10	73.66	-611.46	-53.69	258.78	-245.34	111.55	1261.14	0.00	0.00	0.00	-184.41	177.22	1710.26	-198.61	35.31	1700.34	-337.34	45.07	1723.18	-321.28	188.65	1734.59	2028.53	1670.68	69.92	0.00	0.00	0.00	1433.34
2.94000	-123.11	152.22	57.85	-170.43	135.37	60.59	-401.14	104.90	56.98	-337.70	169.98	89.11	-490.12	-2.33	69.23	-515.24	3.10	109.17	186.31	-25.10	73.66	-589.13	-55.25	257.40	-235.40	112.01	1263.08	0.00	0.00	0.00	-174.51	176.52	1711.67	-187.50	34.89	1701.52	-327.97	44.62	1724.78	-311.98	187.95	1736.31	2028.99	1671.54	69.63	0.00	0.00	0.00	1433.62
2.95000	-123.59	152.12	57.69	-169.97	135.16	60.65	-401.43	105.35	56.87	-337.60	169.99	89.26	-462.29	-5.31	69.47	-487.37	-0.01	108.48	186.31	-25.10	73.66	-566.38	-56.21	254.64	-225.42	112.26	1265.04	0.00	0.00	0.00	-165.89	176.03	1713.11	-179.08	34.35	1702.82	-318.74	43.98	1726.14	-302.84	187.16	1737.92	2028.90	1671.78	69.63	0.00	0.00	0.00	1434.17
2.96000	-124.42	152.46	57.20	-169.97	135.48	60.50	-401.25	106.23	56.62	-337.45	170.20	89.46	-434.44	-8.18	67.69	-457.74	-2.28	107.78	186.31	-25.10	73.66	-543.31	-57.91	251.14	-218.45	112.72	1266.58	0.00	0.00	0.00	-157.07	175.60	1714.41	-169.85	33.85	1703.87	-309.59	43.04	1727.40	-293.78	186.38	1739.39	2028.80	1672.19	69.48	0.00	0.00	0.00	1433.43
2.97000	-125.38	152.66	56.71	-169.60	135.47	60.50	-400.79	105.90	57.03	-337.28	170.26	89.58	-405.25	-11.14	66.54	-430.80	-5.09	105.46	186.31	-25.10	73.66	-519.94	-58.98	246.39	-210.92	112.71	1268.04	0.00	0.00	0.00	-147.53	175.08	1715.51	-161.83	32.93	1704.84	-300.51	42.42	1728.55	-284.83	185.64	1740.68	2028.80	1672.29	69.46	0.00	0.00	0.00	1434.58
2.98000	-124.32	152.84	56.90	-169.81	135.83	60.31	-400.39	105.09	57.70	-337.33	170.00	89.58	-368.97	-14.14	66.57	-402.21	-7.69	102.95	186.31	-25.10	73.66	-495.89	-59.63	240.47	-201.53	113.28	1269.49	0.00	0.00	0.00	-138.74	174.44	1716.49	-152.43	32.07	1705.65	-291.54	41.44	1729.44	-275.90	184.99	1741.78	2027.79	1670.90	69.70	0.00	0.00	0.00	1433.33
2.99000	-124.36	153.09	56.59	-169.75	136.05	60.10	-400.11	104.85	58.03	-337.20	170.07	89.70	-339.95	-17.00	64.23	-376.88	-10.82	98.08	186.31	-25.10	73.66	-471.50	-60.79	234.00	-192.23	113.69	1270.79	0.00	0.00	0.00	-130.32	173.37	1717.51	-143.43	31.18	1706.30	-282.51	40.57	1730.22	-266.95	183.91	1742.82	2027.80	1671.00	69.72	0.00	0.00	0.00	1433.68
3.00000	-124.44	153.09	56.53	-168.92	136.29	60.18	-400.00	104.62	58.21	-337.14	170.26	89.85	-308.34	-19.81	62.69	-343.34	-12.92	96.05	186.31	-25.10	73.66	-446.57	-62.03	226.77	-184.57	114.19	1271.53	0.00	0.00	0.00	-120.62	172.35	1718.20	-134.66	30.18	1706.81	-273.61	39.71	1730.82	-257.98	182.54	1743.63	2027.95	1671.82	69.53	0.00	0.00	0.00	1433.72
3.01000	-124.17	152.90	56.61	-169.11	136.17	60.12	-400.03	104.43	58.27	-337.08	169.97	89.86	-275.13	-24.28	61.89	-311.93	-14.92	93.32	186.31	-25.10	73.66	-421.39	-62.47	218.49	-174.99	114.68	1272.38	0.00	0.00	0.00	-111.48	171.62	1718.72	-125.09	29.10	1707.12	-264.79	38.52	1731.19	-249.05	181.68	1744.11	2027.90	1670.89	69.85	0.00	0.00	0.00	1433.79
3.02000	-124.88	152.88	56.42	-169.48	135.84	60.24	-400.14	104.29	58.24	-337.07	170.05	89.99	-240.67	-27.49	60.83	-277.46	-17.51	91.45	186.31	-25.10	73.66	-395.29	-64.35	210.27	-167.35	114.99	1272.51	0.00	0.00	0.00	-103.37	170.86	1719.08	-115.23	28.23	1707.37	-255.90	37.42	1731.39	-240.23	180.61	1744.46	2028.30	1671.83	69.56	0.00	0.00	0.00	1433.29
3.03000	-124.70	152.66	56.63	-169.49	135.77	60.30	-400.31	104.21	58.16	-336.97	169.71	89.94	-205.03	-30.34	60.20	-243.18	-19.36	88.88	186.31	-25.10	73.66	-368.34	-65.71	201.18	-158.50	115.33	1272.60	0.00	0.00	0.00	-94.21	169.52	1719.23	-107.73	27.12	1707.47	-246.94	36.10	1731.35	-231.45	179.23	1744.66	2027.84	1671.16	69.73	0.00	0.00	0.00	1433.41
3.04000	-124.43	152.82	56.69	-169.83	135.80	60.26	-400.48	104.20	58.06	-336.82	169.77	90.10	-172.01	-33.48	59.30	-212.53	-23.03	85.86	186.31	-25.10	73.66	-341.10	-67.76	192.05	-152.75	115.09	1272.54	0.00	0.00	0.00	-85.91	168.35	1719.35	-97.81	25.86	1707.24	-237.96	34.76	1731.11	-222.56	178.12	1744.66	2027.56	1670.44	70.02	0.00	0.00	0.00	1433.39
3.05000	-123.13	152.54	57.24	-169.68	135.32	60.53	-400.61	104.28	57.97	-336.80	169.14	89.94	-135.75	-35.90	59.72	-177.93	-25.61	83.63	186.31	-25.10	73.66	-313.24	-69.14	182.17	-142.32	115.08	1272.27	0.00	0.00	0.00	-76.95	166.91	1719.16	-89.72	24.58	1706.91	-229.02	33.33	1730.68	-213.69	176.81	1744.53	2028.18	1672.11	69.44	0.00	0.00	0.00	1433.43
3.06000	-122.14	152.65	57.42	-170.05	135.47	60.39	-400.66	104.46	57.92	-336.65	169.20	90.04	-100.40	-38.12	60.18	-142.40	-28.05	81.89	186.31	-25.10	73.66	-284.80	-71.36	172.49	-133.08	114.76	1271.93	0.00	0.00	0.00	-67.72	165.74	1718.90	-80.43	23.22	1706.28	-220.13	32.23	1730.10	-204.78	175.33	1744.24	2028.89	1671.94	69.56	0.00	0.00	0.00	1433.27
3.07000	-122.53	152.76	57.17	-164.47	133.94	61.81	-400.75	104.51	57.82	-336.53	168.93	90.03	-65.33	-40.59	60.90	-107.89	-31.16	79.87	186.31	-25.10	73.66	-255.27	-72.64	162.28	-125.89	114.74	1271.34	0.00	0.00	0.00	-59.40	164.21	1718.55	-72.17	21.51	1705.56	-211.23	30.74	1729.32	-195.70	173.90	1743.83	2025.30	1675.71	49.94	0.00	0.00	0.00	1434.03
3.08000	-107.11	148.31	63.70	-162.57	134.10	62.29	-400.69	104.97	57.84	-336.25	169.48	90.43	-29.23	-43.37	62.40	-73.45	-33.97	79.25	186.31	-25.10	73.66	-225.45	-73.97	152.28	-116.49	114.36	1270.70	0.00	0.00	0.00	-49.67	162.55	1717.95	-63.28	20.11	1704.67	-202.38	29.08	1728.42	-186.59	172.12	1743.33	2027.39	1672.25	63.61	0.00	0.00	0.00	1433.59
3.09000	-99.62	148.89	65.93	-165.47	134.51	61.38	-400.66	105.40	57.76	-336.09	169.16	90.41	5.34	-46.08	64.07	-38.38	-36.36	78.67	186.31	-25.10	73.66	-195.25	-76.14	142.98	-107.82	113.96	1269.84	0.00	0.00	0.00	-40.61	160.91	1717.29	-54.26	18.40	1703.68	-193.44	27.34	1727.34	-177.56	170.17	1742.73	2027.99	1671.54	69.44	0.00	0.00	0.00	1433.08
3.10000	-103.26	149.69	64.25	-163.83	135.25	61.26	-400.50	104.86	58.09	-335.95	168.85	90.54	40.35	-47.84	67.00	-4.17	-38.40	78.21	186.31	-25.10	73.66	-164.30	-78.83	134.49	-99.45	113.40	1268.66	0.00	0.00	0.00	-31.28	159.40	1716.45	-45.25	16.45	1702.47	-184.44	25.64	1726.20	-168.46	168.68	1741.93	2027.99	1671.23	69.71	0.00	0.00	0.00	1432.84
3.11000	-93.11	151.14	67.08	-163.01	136.08	61.37	-400.45	104.59	58.38	-335.79	168.79	90.66	77.03	-50.00	71.49	29.56	-41.10	80.02	186.31	-25.10	73.66	-132.51	-81.16	126.53	-89.41	113.04	1267.77	0.00	0.00	0.00	-22.37	157.24	1715.52	-35.84	14.95	1701.22	-175.39	23.70	1724.94	-159.41	166.89	1741.09	2028.08	1671.10	70.21	0.00	0.00	0.00	1432.68
3.12000	-101.47	151.42	64.51	-168.53	136.46	60.04	-400.39	104.52	58.52	-335.50	168.72	90.82	110.21	-51.10	76.79	64.16	-42.08	82.20	186.31	-25.10	73.66	-100.81	-83.32	119.52	-79.83	112.61	1266.60	0.00	0.00	0.00	-13.44	155.23	1714.56	-27.60	13.04	1699.91	-166.21	21.89	1723.61	-150.26	164.97	1740.15	2028.18	1671.54	69.76	0.00	0.00	0.00	1433.18
3.13000	-121.91	153.80	56.61	-168.98	136.91	59.56	-400.17	104.84	58.45	-335.20	168.71	91.08	145.43	-52.32	84.11	97.51	-43.74	86.03	186.31	-25.10	73.66	-69.18	-85.39	113.70	-70.75	112.06	1265.42	0.00	0.00	0.00	-4.62	153.40	1713.40	-17.63	11.11	1698.24	-156.94	19.92	1722.20	-141.00	163.06	1739.07	2027.93	1672.32	69.13	0.00	0.00	0.00	1432.90
3.14000	-120.77	153.79	56.77	-170.09	136.78	59.24	-400.15	105.00	58.51	-334.99	168.39	91.28	178.04	-54.04	91.95	130.50	-45.94	92.50	186.31	-25.10	73.66	-37.30	-87.65	109.37	-61.74	111.36	1264.29	0.00	0.00	0.00	5.08	151.11	1712.18	-8.20	8.85	1696.70	-147.60	17.79	1720.66	-131.52	161.28	1737.88	2028.17	1671.57	69.48	0.00	0.00	0.00	1432.87
3.15000	-121.41	154.00	56.32	-169.58	137.16	59.13	-400.09	105.00	58.63	-334.59	168.12	91.42	211.20	-55.73	102.29	162.77	-47.44	99.62	186.31	-25.10	73.66	-5.74	-90.33	106.70	-51.55	110.52	1262.86	0.00	0.00	0.00	14.86	148.83	1710.85	1.32	6.96	1695.00	-138.22	15.41	1718.98	-122.01	159.27	1736.61	2027.72	1670.65	69.75	0.00	0.00	0.00	1433.21
3.16000	-122.04	154.52	55.86	-169.38	137.06	58.93	-399.91	104.10	59.32	-334.22	168.01	91.81	242.54	-56.76	114.67	193.18	-48.64	108.13	186.31	-25.10	73.66	24.78	-92.37	105.00	-42.65	109.62	1261.33	0.00	0.00	0.00	24.31	146.75	1709.41	11.78	4.79	1693.16	-128.78	13.12	1717.26	-112.50	157.62	1735.26	2023.23	1672.86	50.85	0.00	0.00	0.00	1434.26
3.17000	-122.75	154.38	55.51	-169.19	137.05	58.76	-399.69	104.36	59.51	-333.75	167.61	92.13	267.43	-58.48	126.12	222.14	-50.34	118.38	186.31	-25.10	73.66	54.20	-94.45	104.69	-33.33	108.64	1259.89	0.00	0.00	0.00	33.58	144.16	1707.96	20.73	2.30	1691.38	-119.22	10.77	1715.47	-103.07	155.10	1733.92	2027.03	1672.66	63.49	0.00	0.00	0.00	1434.26
3.18000	-124.06	154.24	54.81	-170.03	137.13	58.15	-399.34	103.63	60.03	-333.28	167.31	92.54	293.09	-59.07	139.25	249.15	-51.52	129.52	186.31	-25.10	73.66	82.02	-96.17	105.75	-21.82	107.47	1258.51	0.00	0.00	0.00	42.56	141.37	1706.53	30.39	-0.05	1689.43	-109.69	8.20	1713.61	-93.69	152.39	1732.48	2028.86	1671.68	69.60	0.00	0.00	0.00	1433.59
3.19000	-124.29	154.26	54.51	-169.30	136.98	58.14	-399.10	103.86	60.35	-332.72	166.91	93.04	316.20	-58.03	152.20	273.10	-50.73	139.04	186.31	-25.10	73.66	107.78	-97.03	107.67	-13.63	106.24	1257.00	0.00	0.00	0.00	51.35	138.83	1705.07	39.08	-2.67	1687.57	-100.20	5.63	1711.67	-84.26	149.89	1730.95	2028.27	1671.46	69.91	0.00	0.00	0.00	1434.88
3.20000	-122.44	154.65	54.37	-168.74	137.01	57.84	-398.91	103.18	61.10	-332.02	167.03	93.91	336.87	-58.38	162.70	296.03	-50.89	149.42	186.31	-25.10	73.66	130.41	-97.74	110.05	-4.31	104.86	1255.44	0.00	0.00	0.00	60.84	135.88	1703.50	48.34	-4.96	1685.66	-90.72	3.17	1709.79	-74.95	147.19	1729.39	2028.34	1671.66	69.67	0.00	0.00	0.00	1434.13
3.21000	-121.15	154.91	54.15	-168.82	137.05	57.40	-398.59	103.08	61.68	-331.26	166.64	94.62	354.00	-58.49	171.24	310.10	-52.07	154.53	186.31	-25.10	73.66	149.83	-97.40	111.41	6.89	103.44	1253.77	0.00	0.00	0.00	70.59	132.94	1701.86	58.30	-7.53	1683.69	-81.30	0.26	1707.80	-65.54	144.49	1727.77	2029.10	1672.56	69.34	0.00	0.00	0.00	1433.72
3.22000	-121.48	154.99	53.52	-167.76	136.96	57.24	-398.14	103.20	62.36	-330.41	166.49	95.58	367.70	-58.77	176.58	324.57	-51.91	158.03	186.31	-25.10	73.66	165.67	-96.60	111.22	16.39	101.92	1252.15	0.00	0.00	0.00	79.89	130.01	1700.26	68.05	-10.20	1681.80	-71.88	-2.48	1705.88	-56.17	142.25	1726.12	2028.89	1673.04	69.09	0.00	0.00	0.00	1434.07
3.23000	-122.29	155.01	52.82	-167.61	137.13	56.80	-397.77	103.06	63.13	-329.60	165.94	96.38	378.91	-60.13	177.38	336.35	-52.03	158.86	186.31	-25.10	73.66	177.86	-94.82	109.37	25.77	100.30	1250.65	0.00	0.00	0.00	89.07	126.96	1698.68	77.65	-12.70	1679.94	-62.44	-5.51	1703.94	-46.85	139.08	1724.64	2026.83	1678.98	48.76	0.00	0.00	0.00	1432.97
3.24000	-120.04	155.07	53.05	-167.14	137.15	56.41	-397.01	102.55	64.75	-328.59	166.59	97.79	388.23	-60.85	173.84	345.55	-53.11	155.67	186.31	-25.10	73.66	186.60	-92.83	106.67	34.90	98.38	1249.05	0.00	0.00	0.00	98.71	123.97	1697.12	86.71	-15.79	1678.07	-52.90	-8.57	1702.05	-37.64	135.78	1723.14	2027.34	1673.31	63.38	0.00	0.00	0.00	1433.47
3.25000	-122.03	155.33	51.72	-167.25	137.07	56.07	-396.60	103.42	66.30	-327.46	166.33	99.00	396.10	-60.71	167.02	353.00	-52.33	149.81	186.31	-25.10	73.66	192.70	-90.37	103.42	45.54	96.30	1247.27	0.00	0.00	0.00	107.70	120.85	1695.65	95.36	-18.65	1676.43	-43.28	-11.76	1700.19	-28.36	132.78	1721.53	2027.76	1671.15	69.99	0.00	0.00	0.00	1434.04
3.26000	-122.57	155.33	51.22	-165.88	137.25	55.84	-395.78	102.92	68.81	-326.31	166.17	100.44	402.22	-59.89	158.06	358.70	-50.24	142.79	186.31	-25.10	73.66	196.72	-87.88	100.64	56.49	94.13	1245.63	0.00	0.00	0.00	117.93	117.70	1694.28	104.67	-21.51	1674.82	-33.63	-15.29	1698.29	-18.95	129.66	1720.01	2028.66	1671.80	69.66	0.00	0.00	0.00	1434.87
3.27000	-120.73	155.65	50.95	-164.99	137.51	55.36	-394.77	103.07	71.42	-324.75	166.18	102.27	408.79	-56.01	148.25	362.25	-46.90	135.03	186.31	-25.10	73.66	200.02	-85.67	99.07	67.27	91.91	1244.19	0.00	0.00	0.00	127.56	114.77	1692.93	115.23	-24.41	1673.10	-23.90	-18.56	1696.44	-9.54	125.77	1718.53	2028.31	1670.99	69.81	0.00	0.00	0.00	1434.30
3.28000	-121.32	155.69	50.23	-165.59	137.64	54.54	-393.59	103.58	74.42	-323.01	166.39	104.46	414.25	-52.69	139.95	368.68	-42.64	127.63	186.31	-25.10	73.66	204.80	-84.50	97.59	75.69	89.28	1242.86	0.00	0.00	0.00	136.94	111.89	1691.71	125.41	-27.69	1671.44	-14.05	-21.83	1694.59	-0.05	122.05	1717.15	2027.94	1671.59	69.72	0.00	0.00	0.00	1433.69
3.29000	-121.20	155.93	49.71	-163.38	137.95	54.22	-392.12	104.08	78.21	-321.06	166.36	106.96	421.01	-48.23	133.27	373.73	-39.64	120.66	186.31	-25.10	73.66	210.64	-84.69	96.05	87.08	87.02	1241.77	0.00	0.00	0.00	146.94	108.80	1690.79	135.43	-30.64	1670.04	-4.04	-25.22	1692.98	9.65	118.13	1716.08	2028.04	1671.56	69.95	0.00	0.00	0.00	1433.58
3.30000	-122.20	155.97	48.94	-163.55	138.14	53.28	-390.21	104.06	83.07	-318.74	166.76	110.03	423.31	-46.38	121.95	376.18	-36.67	112.30	186.31	-25.10	73.66	216.22	-85.61	94.60	97.68	84.44	1240.69	0.00	0.00	0.00	156.33	105.66	1690.21	145.25	-33.84	1668.93	6.04	-28.74	1691.60	19.53	114.60	1715.28	2028.20	1672.02	69.82	0.00	0.00	0.00	1433.70
3.31000	-119.55	156.06	49.03	-160.82	138.53	52.98	-387.92	104.26	88.37	-316.02	166.53	113.39	427.45	-44.12	111.75	379.56	-35.33	103.99	186.31	-25.10	73.66	220.85	-86.29	92.99	106.49	81.87	1240.09	0.00	0.00	0.00	166.40	102.54	1689.75	156.28	-37.24	1667.77	16.16	-32.26	1690.34	29.43	110.81	1714.57	2027.89	1670.74	70.19	0.00	0.00	0.00	1434.24
3.32000	-119.71	156.16	48.53	-159.54	139.02	52.19	-385.01	104.63	94.51	-312.81	166.84	117.31	430.51	-43.89	102.56	381.63	-35.13	96.69	186.31	-25.10	73.66	224.41	-87.40	91.83	116.02	79.20	1239.51	0.00	0.00	0.00	175.54	99.43	1689.30	166.37	-40.34	1666.80	26.15	-35.78	1689.17	39.17	107.16	1713.89	2026.96	1678.85	49.28	0.00	0.00	0.00	1434.09
3.33000	-120.12	156.39	47.99	-157.90	139.65	51.36	-381.71	105.05	101.76	-309.08	167.29	121.86	433.02	-45.98	94.78	382.69	-36.49	90.64	186.31	-25.10	73.66	227.10	-87.93	90.82	126.55	76.85	1239.35	0.00	0.00	0.00	185.79	95.99	1689.10	175.47	-43.56	1666.27	36.07	-39.23	1688.21	48.95	103.42	1713.45	2027.63	1672.88	63.89	0.00	0.00	0.00	1434.34
3.34000	-120.20	157.02	47.36	-155.62	140.51	50.46	-377.38	105.08	110.44	-304.53	167.99	127.02	430.75	-47.46	87.40	385.23	-38.22	85.62	186.31	-25.10	73.66	229.49	-88.17	89.91	138.49	74.22	1239.56	0.00	0.00	0.00	195.07	92.79	1689.14	184.62	-46.54	1665.82	46.10	-42.66	1687.56	58.73	99.81	1713.32	2027.98	1670.64	69.91	0.00	0.00	0.00	1434.37
3.35000	-119.08	157.41	47.04	-153.62	141.28	49.66	-372.52	105.08	119.54	-299.13	169.17	133.02	438.31	-47.25	82.38	384.46	-38.44	80.29	186.31	-25.10	73.66	231.70	-88.19	89.12	149.77	71.72	1240.00	0.00	0.00	0.00	204.85	90.09	1689.28	195.63	-49.65	1665.63	56.15	-46.02	1687.25	68.45	96.08	1713.42	2024.43	1675.07	49.91	0.00	0.00	0.00	1434.08
3.36000	-117.67	157.94	46.80	-152.73	141.76	48.63	-366.08	106.52	130.38	-292.65	170.47	139.68	442.19	-45.45	78.97	385.11	-37.74	76.99	186.31	-25.10	73.66	233.42	-88.17	88.89	160.30	69.24	1240.73	0.00	0.00	0.00	215.21	86.94	1689.69	205.72	-52.73	1665.51	66.28	-49.55	1687.13	78.18	92.64	1713.72	2027.50	1673.35	63.58	0.00	0.00	0.00	1433.79
3.37000	-118.78	158.61	46.05	-151.79	142.68	47.54	-358.19	108.42	142.62	-284.97	172.48	147.42	440.64	-45.09	76.28	385.51	-37.38	74.74	186.31	-25.10	73.66	234.72	-87.28	88.57	170.21	67.03	1241.79	0.00	0.00	0.00	224.47	84.07	1690.29	216.15	-55.56	1665.79	76.51	-52.81	1687.31	87.89	89.36	1714.25	2028.64	1671.72	70.16	0.00	0.00	0.00	1433.61
3.38000	-119.93	159.32	45.18	-149.72	143.48	47.01	-348.78	109.95	155.64	-275.86	174.75	155.87	439.72	-45.27	73.58	385.20	-37.05	72.70	186.31	-25.10	73.66	235.72	-86.82	88.54	182.78	64.58	1243.06	0.00	0.00	0.00	234.78	81.25	1691.15	225.83	-58.26	1666.34	86.76	-55.89	1687.77	97.53	85.94	1715.03	2028.95	1672.31	69.87	0.00	0.00	0.00	1433.16
3.39000	-116.83	160.38	44.64	-147.09	144.17	47.39	-337.49	111.18	169.70	-265.25	177.17	165.05	437.77	-45.25	70.95	385.38	-37.23	70.88	186.31	-25.10	73.66	236.73	-86.56	88.51	191.88	62.66	1244.19	0.00	0.00	0.00	243.66	78.78	1692.16	236.39	-61.12	1666.98	97.01	-59.21	1688.41	107.22	82.54	1716.00	2029.08	1672.01	69.82	0.00	0.00	0.00	1433.28
3.40000	-117.45	161.56	43.38	-144.95	145.66	47.77	-324.30	111.41	184.79	-253.23	178.99	174.47	441.77	-45.09	70.47	384.76	-36.69	69.64	186.31	-25.10	73.66	237.39	-85.85	88.33	200.73	60.53	1245.61	0.00	0.00	0.00	253.56	76.27	1693.25	247.09	-63.41	1667.96	107.24	-62.40	1689.21	116.87	79.60	1717.06	2028.99	1671.19	70.25	0.00	0.00	0.00	1434.70
3.41000	-117.48	162.62	41.63	-142.55	147.08	48.68	-308.89	112.36	200.43	-239.88	180.60	184.12	440.48	-44.52	69.22	386.82	-36.74	68.85	186.31	-25.10	73.66	237.79	-85.75	88.44	211.91	58.31	1247.07	0.00	0.00	0.00	263.52	74.00	1694.48	256.67	-65.83	1669.01	117.45	-65.12	1690.18	126.46	76.71	1718.18	2027.63	1670.82	70.20	0.00	0.00	0.00	1434.19
3.42000	-113.77	163.60	40.28	-131.04	150.37	51.53	-291.75	112.12	216.21	-224.93	182.33	194.01	443.94	-44.02	69.02	385.71	-36.81	67.60	186.31	-25.10	73.66	238.14	-85.55	88.51	221.96	56.13	1248.49	0.00	0.00	0.00	272.93	71.46	1695.91	266.14	-68.17	1670.18	127.61	-67.99	1691.20	136.00	74.06	1719.41	2027.99	1671.53	70.03	0.00	0.00	0.00	1433.11
3.43000	-113.37	164.54	37.58	-121.38	148.78	58.59	-272.36	112.74	232.26	-209.07	182.60	203.75	443.49	-44.41	67.83	388.27	-36.22	67.45	186.31	-25.10	73.66	238.51	-85.06	88.45	230.26	53.89	1249.82	0.00	0.00	0.00	282.66	69.48	1697.41	276.42	-70.22	1671.58	137.53	-70.80	1692.29	145.63	71.69	1720.71	2028.55	1671.58	70.07	0.00	0.00	0.00	1433.65
3.44000	-105.45	165.71	35.65	-113.07	149.03	63.39	-251.18	111.90	246.92	-191.87	182.85	213.57	445.47	-43.80	67.53	387.74	-35.88	66.69	186.31	-25.10	73.66	238.88	-84.74	88.50	240.48	51.82	1251.34	0.00	0.00	0.00	292.32	67.51	1698.86	286.71	-72.30	1672.87	147.30	-73.26	1693.41	155.20	69.42	1721.96	2028.08	1670.63	70.37	0.00	0.00	0.00	1433.55
3.45000	-99.51	166.51	32.87	-100.92	149.32	68.41	-228.37	112.20	260.78	-173.78	182.18	222.35	446.61	-43.45	66.87	387.77	-35.48	66.22	186.31	-25.10	73.66	239.13	-84.47	88.55	251.14	49.93	1252.76	0.00	0.00	0.00	301.35	65.65	1700.43	296.74	-74.15	1674.40	156.98	-75.36	1694.65	164.63	67.46	1723.28	2027.96	1670.77	70.27	0.00	0.00	0.00	1434.22
3.46000	-94.72	167.32	30.89	-90.36	149.34	72.62	-207.23	112.72	271.57	-155.30	180.90	230.05	446.32	-43.35	65.91	388.95	-35.45	65.83	186.31	-25.10	73.66	239.38	-84.53	88.71	259.56	47.88	1254.14	0.00	0.00	0.00	311.09	63.99	1702.01	306.14	-75.93	1675.88	166.65	-77.12	1695.94	174.21	65.70	1724.62	2028.41	1671.04	70.23	0.00	0.00	0.00	1434.76
3.47000	-81.94	168.31	35.99	-73.79	150.01	78.77	-188.49	112.31	278.57	-137.09	179.76	236.79	447.37	-42.87	65.39	389.51	-35.23	65.36	186.31	-25.10	73.66	239.78	-84.39	88.81	269.04	46.24	1255.30	0.00	0.00	0.00	320.86	62.79	1703.44	315.16	-77.58	1677.38	176.28	-79.16	1697.27	183.69	63.83	1726.01	2028.64	1671.72	70.05	0.00	0.00	0.00	1434.57
3.48000	-41.16	169.89	49.09	-55.71	151.01	85.85	-170.68	111.23	284.31	-118.71	178.48	243.16	447.20	-42.73	64.35	388.08	-35.22	64.41	186.31	-25.10	73.66	240.12	-84.25	88.96	277.29	44.89	1256.57	0.00	0.00	0.00	329.68	61.48	1704.94	323.99	-79.29	1678.82	185.92	-80.93	1698.56	193.12	61.76	1727.49	2028.29	1670.85	70.34	0.00	0.00	0.00	1434.08
3.49000	-15.04	170.86	58.53	-32.41	152.14	93.59	-152.91	110.93	287.92	-99.68	177.66	248.58	448.17	-42.18	64.08	388.39	-34.71	64.15	186.31	-25.10	73.66	240.48	-83.86	89.01	285.33	43.75	1257.81	0.00	0.00	0.00	339.46	60.10	1706.38	334.57	-80.74	1680.32	195.58	-82.38	1699.99	202.42	60.40	1728.92	2027.45	1670.16	70.48	0.00	0.00	0.00	1434.00
3.50000	4.97	171.22	64.89	-8.45	152.55	99.77	-134.51	109.45	289.56	-80.11	176.47	252.41	448.85	-42.53	63.35	388.63	-34.43	63.92	186.31	-25.10	73.66	240.80	-83.85	89.25	294.00	42.77	1259.08	0.00	0.00	0.00	349.04	58.57	1707.96	344.51	-82.14	1681.68	205.19	-83.86	1701.46	211.72	59.13	1730.42	2027.68	1670.73	70.26	0.00	0.00	0.00	1433.40
3.51000	37.94	171.50	71.86	14.70	152.88	103.86	-115.17	108.89	289.78	-59.69	175.79	254.95	449.30	-42.06	63.08	389.83	-34.82	63.57	186.31	-25.10	73.66	241.05	-83.84	89.42	303.69	42.08	1260.47	0.00	0.00	0.00	357.91	57.77	1709.31	354.14	-83.20	1682.92	214.90	-85.14	1703.00	221.08	58.09	1731.96	2027.84	1670.67	70.39	0.00	0.00	0.00	1433.18
3.52000	62.38	171.62	75.20	42.26	152.82	107.42	-95.10	107.89	288.88	-38.53	174.69	256.00	450.53	-41.87	62.99	391.14	-34.54	63.78	186.31	-25.10	73.66	241.25	-83.57	89.47	311.69	41.09	1261.89	0.00	0.00	0.00	366.77	56.68	1710.72	363.72	-84.09	1684.16	224.53	-86.44	1704.52	230.43	56.97	1733.53	2027.82	1671.09	70.13	0.00	0.00	0.00	1433.68
3.53000	88.36	171.62	77.35	65.86	152.52	108.84	-74.73	107.10	286.76	-17.05	173.78	255.70	449.81	-42.02	62.43	390.93	-34.57	63.40	186.31	-25.10	73.66	241.47	-83.43	89.63	321.69	40.22	1263.33	0.00	0.00	0.00	376.68	56.21	1711.82	372.09	-85.00	1685.51	234.21	-87.86	1705.99	239.71	55.81	1735.08	2029.49	1672.18	70.04	0.00	0.00	0.00	1434.39
3.54000	114.15	171.84	78.02	91.56	152.79	109.16	-53.72	106.30	283.82	5.00	173.31	254.18	449.39	-41.56	62.16	390.71	-34.53	63.22	186.31	-25.10	73.66	241.63	-83.25	89.74	330.08	39.38	1264.93	0.00	0.00	0.00	386.29	55.76	1713.00	381.78	-85.70	1686.71	243.97	-88.73	1707.52	249.05	55.10	1736.49	2028.84	1670.50	70.56	0.00	0.00	0.00	1434.16
3.55000	141.95	172.09	78.29	116.42	152.89	108.46	-32.05	105.61	278.84	27.62	172.72	251.43	450.35	-42.22	61.79	390.03	-34.67	62.86	186.31	-25.10	73.66	241.76	-83.20	89.88	339.43	38.31	1266.41	0.00	0.00	0.00	394.65	55.10	1714.14	391.10	-86.30	1687.76	253.62	-89.53	1708.94	258.30	54.47	1737.83	2027.75	1670.69	70.26	0.00	0.00	0.00	1434.15
3.56000	168.57	172.43	77.25	143.83	152.67	107.04	-10.14	104.12	272.90	50.32	172.45	247.50	450.13	-42.16	61.53	389.93	-34.47	62.77	186.31	-25.10	73.66	241.83	-83.07	90.03	348.51	37.22	1267.81	0.00	0.00	0.00	403.62	54.78	1715.10	400.85	-86.56	1688.86	263.17	-90.20	1710.36	267.58	53.74	1739.09	2028.02	1671.22	70.14	0.00	0.00	0.00	1433.92
3.57000	197.24	171.94	76.25	170.88	152.16	104.97	12.45	103.67	265.70	73.35	172.20	242.56	450.09	-41.90	61.32	389.14	-34.74	62.26	186.31	-25.10	73.66	241.91	-82.95	90.14	358.88	36.21	1269.28	0.00	0.00	0.00	413.24	54.59	1715.83	410.51	-86.90	1689.78	272.57	-90.56	1711.67	276.89	53.40	1740.13	2027.84	1671.30	70.01	0.00	0.00	0.00	1433.75
3.58000	225.10	171.97	73.96	199.30	151.65	102.84	35.19	103.21	257.29	96.82	172.11	236.64	450.47	-41.66	61.38	388.75	-34.44	62.32	186.31	-25.10	73.66	242.02	-82.88	90.31	366.95	35.39	1270.48	0.00	0.00	0.00	423.12	54.35	1716.39	419.85	-86.91	1690.67	281.84	-91.01	1712.86	286.17	53.03	1741.10	2025.64	1676.71	49.56	0.00	0.00	0.00	1434.20
3.59000	254.61	170.76	72.79	229.27	150.74	100.29	58.21	102.90	248.10	120.99	172.31	229.95	450.95	-42.05	61.10	388.64	-34.47	62.15	186.31	-25.10	73.66	242.14	-82.77	90.39	376.93	34.35	1271.51	0.00	0.00	0.00	431.71	54.55	1716.99	428.46	-87.33	1691.57	291.05	-91.43	1713.87	295.53	52.71	1741.89	2027.27	1672.83	63.58	0.00	0.00	0.00	1434.39
3.60000	284.16	169.32	70.26	258.27	149.79	97.03	81.89	102.06	237.05	146.17	172.83	222.64	450.25	-41.66	60.82	388.38	-34.41	62.08	186.31	-25.10	73.66	242.25	-82.68	90.55	385.34	33.32	1272.37	0.00	0.00	0.00	440.71	54.77	1717.39	437.46	-87.64	1692.26	300.42	-91.48	1714.87	304.74	52.55	1742.52	2028.39	1671.33	70.08	0.00	0.00	0.00	1433.27
3.61000	315.07	167.96	68.35	290.27	148.60	94.41	106.45	103.39	225.94	171.96	173.82	214.86	451.05	-41.29	61.13	389.02	-33.66	62.41	186.31	-25.10	73.66	242.33	-82.72	90.69	394.18	32.29	1273.00	0.00	0.00	0.00	450.04	54.79	1717.68	447.00	-87.45	1693.03	309.69	-91.68	1715.64	313.85	52.55	1742.97	2028.62	1671.48	70.14	0.00	0.00	0.00	1433.19
3.62000	350.74	166.58	67.91	320.20	147.94	90.87	132.17	104.59	214.01	198.00	174.42	206.35	450.77	-41.15	60.81	388.42	-33.63	62.13	186.31	-25.10	73.66	242.50	-82.33	90.64	404.12	31.49	1273.55	0.00	0.00	0.00	458.54	54.88	1717.99	455.63	-87.53	1693.42	318.80	-91.88	1716.24	322.91	52.71	1743.25	2028.29	1671.53	70.01	0.00	0.00	0.00	1433.73
3.63000	384.75	165.35	65.85	349.38	147.32	87.44	158.79	106.28	201.44	224.32	175.25	197.61	451.24	-40.65	61.12	388.89	-33.19	62.18	186.31	-25.10	73.66	242.60	-82.18	90.64	412.54	30.70	1273.72	0.00	0.00	0.00	467.92	55.21	1718.00	465.57	-87.16	1693.76	327.99	-91.67	1716.75	331.84	52.54	1743.45	2028.45	1671.56	70.01	0.00	0.00	0.00	1433.70
3.64000	418.38	164.53	65.02	383.30	146.15	84.60	185.36	107.34	188.40	251.26	175.55	188.37	451.30	-41.14	60.71	389.22	-33.38	61.97	186.31	-25.10	73.66	242.75	-82.11	90.75	420.03	29.78	1273.64	0.00	0.00	0.00	476.89	55.67	1717.95	474.01	-87.10	1694.01	337.18	-91.58	1717.03	340.67	52.78	1743.44	2027.93	1671.15	70.11	0.00	0.00	0.00	1435.41
3.65000	452.33	163.87	64.55	416.80	146.14	82.22	212.13	107.79	175.44	279.03	176.63	179.38	451.42	-41.28	60.44	367.58	-32.83	60.04	186.31	-25.10	73.66	242.95	-81.89	90.79	429.27	29.21	1273.44	0.00	0.00	0.00	485.93	55.90	1717.78	482.18	-86.91	1694.20	346.18	-91.55	1717.10	349.46	53.03	1743.28	2028.51	1671.74	69.88	0.00	0.00	0.00	1435.07
3.66000	486.30	163.67	64.34	449.34	146.11	79.72	239.22	108.20	162.41	307.71	176.92	169.98	451.22	-41.08	60.39	367.29	-32.62	60.10	186.31	-25.10	73.66	243.16	-81.39	90.68	436.41	28.54	1272.97	0.00	0.00	0.00	493.98	56.41	1717.52	491.59	-86.55	1694.10	355.23	-91.43	1716.98	358.22	53.05	1742.95	2029.20	1670.74	70.54	0.00	0.00	0.00	1434.80
3.67000	520.79	163.29	64.43	481.42	146.01	77.43	264.67	106.78	149.42	336.41	177.58	160.99	446.32	-38.97	61.90	371.06	-32.32	61.04	186.31	-25.10	73.66	243.21	-81.79	91.04	445.98	28.22	1272.36	0.00	0.00	0.00	503.00	56.70	1717.11	500.72	-86.40	1693.93	364.38	-91.17	1716.74	366.96	53.55	1742.44	2029.12	1671.12	70.39	0.00	0.00	0.00	1434.45
3.68000	555.52	162.82	65.19	515.32	145.59	76.29	290.93	107.97	137.25	365.46	177.59	151.87	445.59	-38.83	62.06	376.15	-32.63	61.95	186.31	-25.10	73.66	243.41	-81.47	91.01	454.34	27.77	1271.50	0.00	0.00	0.00	511.70	56.91	1716.59	510.49	-85.77	1693.54	373.50	-91.02	1716.26	375.89	53.48	1741.85	2028.13	1670.67	70.34	0.00	0.00	0.00	1434.27
3.69000	589.27	162.02	66.26	548.51	145.09	75.41	318.73	105.60	122.81	395.11	177.53	143.14	443.71	-39.16	61.29	374.43	-33.06	60.98	186.31	-25.10	73.66	243.53	-81.03	90.92	462.01	27.42	1270.60	0.00	0.00	0.00	521.47	57.52	1715.87	519.29	-85.36	1693.23	382.63	-90.65	1715.68	384.76	53.94	1741.09	2027.76	1670.83	70.11	0.00	0.00	0.00	1434.54
3.70000	623.55	160.82	68.55	579.38	144.02	74.53	350.36	105.10	109.74	425.56	177.73	134.98	439.40	-40.05	59.63	374.23	-33.59	60.71	186.31	-25.10	73.66	243.57	-81.09	91.07	470.15	27.24	1269.56	0.00	0.00	0.00	530.17	57.99	1715.07	528.69	-85.03	1692.54	391.70	-90.47	1714.98	393.75	54.24	1740.29	2028.63	1671.64	69.94	0.00	0.00	0.00	1434.30
3.71000	658.22	159.26	71.79	612.86	143.17	75.17	387.76	108.24	98.97	456.46	178.01	127.42	448.02	-40.11	61.32	391.20	-34.14	61.58	186.31	-25.10	73.66	243.71	-81.26	91.34	478.82	27.05	1268.40	0.00	0.00	0.00	538.90	58.67	1714.07	536.90	-84.96	1691.89	400.74	-90.12	1714.20	402.88	54.54	1739.38	2028.82	1671.66	70.10	0.00	0.00	0.00	1434.06
3.72000	691.84	157.62	75.47	648.13	141.70	78.00	420.72	109.91	88.37	487.01	178.15	120.53	451.11	-41.25	59.00	391.53	-34.68	60.80	186.31	-25.10	73.66	243.89	-81.05	91.40	486.53	26.81	1267.17	0.00	0.00	0.00	547.78	59.17	1713.15	546.52	-84.35	1690.96	409.92	-89.49	1713.36	412.01	55.21	1738.33	2027.73	1670.91	70.14	0.00	0.00	0.00	1434.87
3.73000	724.55	156.01	79.89	681.99	140.49	80.92	453.85	110.45	78.87	517.97	178.49	114.68	451.40	-41.67	58.36	391.57	-34.52	60.81	186.31	-25.10	73.66	244.23	-80.62	91.41	495.51	27.04	1265.98	0.00	0.00	0.00	557.58	59.85	1711.91	555.93	-84.00	1689.90	419.12	-88.99	1712.40	421.38	55.70	1737.20	2028.55	1671.32	70.23	0.00	0.00	0.00	1433.72
3.74000	758.90	153.92	86.14	715.51	138.89	84.94	486.49	111.91	70.98	549.10	178.48	109.83	451.01	-41.84	57.89	393.03	-34.74	60.92	186.31	-25.10	73.66	244.58	-80.41	91.59	504.67	27.03	1264.84	0.00	0.00	0.00	567.19	60.34	1710.61	565.29	-83.38	1688.94	428.45	-88.36	1711.40	430.78	56.46	1736.01	2027.36	1669.49	70.74	0.00	0.00	0.00	1434.30
3.75000	789.42	151.96	90.89	746.83	137.16	89.84	518.51	112.79	64.49	580.37	178.52	106.21	450.63	-42.02	57.37	393.08	-34.71	60.64	186.31	-25.10	73.66	244.88	-80.26	91.81	513.22	27.18	1263.55	0.00	0.00	0.00	576.28	60.93	1709.36	574.69	-82.51	1687.90	437.69	-87.74	1710.31	440.29	57.17	1734.72	2027.36	1669.83	70.62	0.00	0.00	0.00	1434.27
3.76000	820.42	150.03	98.97	778.37	135.56	95.99	550.67	114.17	59.13	610.77	178.42	103.98	452.34	-41.93	57.30	394.95	-34.79	60.74	186.31	-25.10	73.66	245.19	-80.15	92.13	522.68	27.30	1262.20	0.00	0.00	0.00	585.62	61.83	1707.94	584.26	-81.93	1686.69	447.11	-86.81	1709.20	449.85	57.99	1733.41	2027.70	1670.36	70.40	0.00	0.00	0.00	1434.70
3.77000	850.47	148.28	108.16	808.42	133.96	103.40	582.35	114.65	55.00	640.25	178.20	103.03	452.83	-42.14	56.86	396.90	-34.87	60.75	186.31	-25.10	73.66	245.52	-79.99	92.52	532.23	27.52	1260.86	0.00	0.00	0.00	595.45	62.59	1706.51	592.99	-81.11	1685.57	456.51	-85.83	1708.02	459.39	59.18	1732.02	2027.60	1671.36	70.02	0.00	0.00	0.00	1433.39
3.78000	878.47	147.39	118.16	836.56	132.68	111.71	612.42	114.67	53.59	668.96	177.36	103.24	453.91	-42.27	56.61	396.71	-34.36	60.65	186.31	-25.10	73.66	246.04	-79.59	92.75	543.20	27.78	1259.43	0.00	0.00	0.00	604.59	63.61	1705.01	602.56	-80.30	1684.28	465.90	-84.83	1706.81	469.00	60.22	1730.56	2027.65	1671.07	70.21	0.00	0.00	0.00	1433.12
3.79000	904.89	146.88	128.99	863.25	132.15	120.87	641.37	112.83	53.01	696.30	175.92	104.46	453.66	-41.92	56.07	396.43	-34.32	60.13	186.31	-25.10	73.66	246.44	-79.43	93.21	552.86	28.12	1257.91	0.00	0.00	0.00	614.17	64.43	1703.60	613.02	-79.31	1683.01	475.23	-83.87	1705.48	478.44	61.34	1729.00	2028.07	1671.14	70.14	0.00	0.00	0.00	1434.28
3.80000	928.82	146.86	140.26	889.01	131.78	131.15	668.72	110.98	53.74	721.45	174.51	106.70	455.39	-41.75	56.09	396.30	-34.26	59.86	186.31	-25.10	73.66	246.86	-79.61	93.85	562.87	28.54	1256.39	0.00	0.00	0.00	623.55	65.53	1702.05	621.44	-78.41	1681.80	484.79	-82.60	1704.16	487.92	62.67	1727.39	2028.04	1671.50	69.92	0.00	0.00	0.00	1434.75
3.81000	949.34	146.34	152.05	910.28	131.39	138.30	694.26	106.92	54.30	744.19	171.88	108.66	455.54	-42.06	55.46	395.99	-34.30	59.42	186.31	-25.10	73.66	247.46	-79.19	94.35	571.01	28.85	1254.72	0.00	0.00	0.00	633.01	66.76	1700.51	630.51	-77.24	1680.65	494.24	-81.51	1702.76	497.32	64.14	1725.79	2028.37	1670.41	70.46	0.00	0.00	0.00	1433.34
3.82000	966.41	146.91	163.19	928.65	131.83	147.49	717.23	101.72	53.68	763.33	168.65	109.65	455.87	-41.93	54.99	396.50	-34.46	59.14	186.31	-25.10	73.66	248.10	-79.00	95.05	581.20	29.28	1253.05	0.00	0.00	0.00	643.55	67.79	1698.95	641.65	-76.14	1679.33	503.78	-80.23	1701.32	506.80	65.53	1724.10	2028.29	1670.24	70.65	0.00	0.00	0.00	1432.63
3.83000	978.47	151.10	174.01	942.13	131.57	155.54	735.58	97.10	53.55	779.09	164.50	108.74	456.23	-41.89	54.52	396.96	-34.04	59.01	186.31	-25.10	73.66	248.86	-78.64	95.73	590.73	29.81	1251.35	0.00	0.00	0.00	652.87	69.00	1697.50	650.23	-74.99	1678.09	513.27	-78.75	1699.89	516.36	66.77	1722.43	2027.76	1670.54	70.29	0.00	0.00	0.00	1434.66
3.84000	988.49	152.25	178.35	952.83	132.44	159.68	751.07	90.43	51.12	791.05	161.31	106.85	456.52	-41.49	54.25	398.72	-34.35	59.04	186.31	-25.10	73.66	249.59	-78.45	96.60	599.80	30.49	1249.62	0.00	0.00	0.00	662.29	70.48	1695.90	659.45	-73.82	1676.85	522.74	-77.36	1698.38	525.98	68.49	1720.68	2029.28	1672.32	69.75	0.00	0.00	0.00	1436.15
3.85000	996.43	153.01	177.98	961.75	132.68	159.33	762.08	85.54	49.44	800.39	157.37	104.38	456.94	-42.00	53.51	398.83	-34.04	58.89	186.31	-25.10	73.66	250.34	-78.28	97.48	610.38	31.24	1247.82	0.00	0.00	0.00	671.97	71.82	1694.42	669.21	-72.43	1675.50	532.01	-76.05	1696.82	535.67	70.14	1719.01	2028.82	1671.96	69.81	0.00	0.00	0.00	1434.65
3.86000	1004.54	153.48	172.54	970.03	132.16	154.59	770.47	79.10	47.56	807.30	153.39	101.92	458.09	-41.94	53.33	398.67	-34.06	58.52	186.31	-25.10	73.66	251.35	-78.09	98.55	619.56	32.10	1245.93	0.00	0.00	0.00	681.33	73.22	1693.09	678.17	-71.04	1674.34	541.61	-74.17	1695.36	545.36	72.00	1717.39	2027.74	1670.17	70.43	0.00	0.00	0.00	1432.74
3.87000	1011.89	153.17	163.81	977.81	131.21	146.52	774.49	75.44	47.05	812.35	148.99	99.53	458.81	-41.91	52.96	398.11	-34.87	57.69	186.31	-25.10	73.66	252.40	-78.08	99.84	630.05	32.96	1244.08	0.00	0.00	0.00	690.84	74.87	1691.69	688.17	-69.38	1673.06	551.24	-72.36	1693.95	555.12	73.79	1715.79	2027.76	1671.47	69.98	0.00	0.00	0.00	1431.12
3.88000	1020.94	148.09	151.26	985.17	127.64	137.20	777.34	73.00	47.32	815.89	144.90	98.71	458.19	-42.07	52.05	398.41	-34.38	57.71	186.31	-25.10	73.66	253.63	-77.77	101.19	639.51	34.08	1242.27	0.00	0.00	0.00	700.67	76.43	1690.23	698.37	-67.74	1671.77	560.90	-70.54	1692.51	564.91	76.26	1714.14	2028.05	1670.89	70.25	0.00	0.00	0.00	1435.71
3.89000	1028.15	145.64	141.15	992.70	123.59	133.03	780.79	68.98	46.87	819.52	141.38	97.68	458.10	-41.95	51.46	398.13	-34.57	57.15	186.31	-25.10	73.66	254.97	-77.64	102.80	649.68	35.36	1240.61	0.00	0.00	0.00	711.02	77.81	1688.88	708.32	-65.75	1670.48	570.63	-68.59	1691.13	574.86	78.13	1712.60	2028.06	1670.88	70.14	0.00	0.00	0.00	1438.23
3.90000	1034.42	142.05	132.83	996.74	119.18	125.71	783.64	67.07	47.15	824.32	138.31	96.69	459.36	-41.49	51.34	400.34	-34.59	57.31	186.31	-25.10	73.66	256.44	-77.72	104.72	659.80	36.67	1239.20	0.00	0.00	0.00	720.56	79.62	1687.60	717.29	-64.28	1669.44	580.44	-66.64	1689.79	584.75	79.97	1711.19	2027.95	1670.53	70.29	0.00	0.00	0.00	1438.66
3.91000	1040.60	136.46	124.09	1003.33	114.49	118.77	786.99	65.62	47.77	830.10	136.43	95.79	459.94	-41.66	50.73	400.88	-34.82	56.88	186.32	-25.11	73.67	258.08	-77.66	106.73	670.53	38.08	1237.95	0.00	0.00	0.00	730.62	81.69	1686.37	726.58	-62.42	1668.32	590.33	-64.55	1688.67	594.80	82.09	1709.93	2028.17	1670.79	70.23	0.00	0.00	0.00	1437.60
3.92000	1047.99	130.78	114.06	1008.74	108.92	110.98	789.81	66.04	48.54	835.91	135.52	94.58	460.31	-41.35	50.28	400.77	-34.87	56.39	187.30	-29.13	75.98	259.86	-77.89	109.17	680.46	39.35	1236.94	0.00	0.00	0.00	740.50	83.61	1685.36	737.22	-60.26	1667.38	600.28	-62.47	1687.74	604.92	84.32	1708.88	2024.93	1675.28	50.15	0.00	0.00	0.00	1438.17
3.93000	1054.27	124.56	104.14	1014.33	103.79	103.21	791.93	66.40	49.75	840.97	135.62	93.59	460.59	-41.53	49.60	402.62	-34.96	56.31	188.64	-25.13	82.36	262.02	-77.90	111.70	691.10	40.84	1236.19	0.00	0.00	0.00	750.62	85.73	1684.50	746.44	-58.45	1666.74	610.28	-60.25	1686.97	615.10	86.38	1707.97	2027.12	1672.95	63.71	0.00	0.00	0.00	1438.39
3.94000	1058.50	120.87	98.33	1018.67	100.82	96.17	793.74	66.10	50.81	844.95	135.33	92.83	461.10	-41.47	49.16	403.46	-35.39	55.86	190.51	-21.34	89.36	264.31	-78.15	114.55	701.72	42.15	1235.64	0.00	0.00	0.00	761.25	87.46	1683.70	756.99	-56.25	1666.00	620.34	-57.87	1686.26	624.98	88.97	1707.07	2027.66	1670.34	70.31	0.00	0.00	0.00	1439.21
3.95000	1062.29	120.78	91.73	1021.61	100.32	90.76	795.38	65.11	51.72	847.92	134.81	92.24	461.94	-41.97	48.64	405.58	-35.96	55.68	192.57	-21.58	94.59	266.84	-78.73	117.81	712.87	43.50	1235.24	0.00	0.00	0.00	770.72	90.06	1683.12	767.27	-54.11	1665.50	630.41	-55.48	1685.69	634.93	91.51	1706.31	2028.08	1671.32	70.08	0.00	0.00	0.00	1437.39
3.96000	1063.55	122.10	85.70	1023.61	101.19	86.16	797.08	65.77	52.41	850.22	134.77	91.84	461.78	-41.95	48.06	407.64	-35.96	55.52	195.06	-21.37	100.98	269.80	-79.25	121.27	723.72	44.75	1235.18	0.00	0.00	0.00	781.06	92.25	1682.71	777.91	-51.49	1665.27	640.53	-52.99	1685.32	644.93	93.85	1705.85	2028.08	1672.32	69.66	0.00	0.00	0.00	1437.47
3.97000	1065.42	122.66	80.40	1025.18	101.68	81.74	797.95	64.95	53.05	852.46	134.61	91.39	462.66	-42.11	47.73	409.26	-36.59	55.13	198.26	-21.29	108.06	273.19	-80.30	125.37	734.73	45.97	1235.29	0.00	0.00	0.00	791.37	94.48	1682.49	786.97	-49.25	1665.33	650.58	-50.59	1685.20	655.03	96.38	1705.63	2028.46	1671.67	69.99	0.00	0.00	0.00	1437.81
3.98000	1068.02	121.52	76.64	1026.69	101.28	78.03	798.68	65.43	53.68	854.39	134.49	91.29	463.47	-42.29	47.59	413.08	-37.15	55.19	201.99	-24.41	115.63	277.20	-81.38	129.96	746.44	47.29	1235.63	0.00	0.00	0.00	801.29	97.36	1682.45	797.46	-46.75	1665.40	660.74	-47.94	1685.43	665.23	99.00	1705.63	2028.76	1671.57	70.13	0.00	0.00	0.00	1437.79
3.99000	1069.71	120.29	74.00	1027.84	100.51	75.62	798.99	65.12	54.46	855.98	133.86	91.33	463.87	-42.58	47.02	415.94	-37.79	54.78	206.66	-25.32	122.98	281.84	-83.10	135.32	758.74	48.70	1236.35	0.00	0.00	0.00	811.48	99.74	1682.66	806.51	-44.26	1665.94	670.74	-45.42	1685.80	675.46	101.65	1705.81	2028.56	1671.24	70.31	0.00	0.00	0.00	1437.21
4.00000	1070.83	120.28	70.84	1028.36	100.62	73.26	799.64	65.36	54.70	857.16	133.40	91.33	464.33	-42.87	46.53	418.91	-38.11	54.38	212.18	-27.44	132.29	287.46	-84.70	141.13	768.32	49.91	1237.13	0.00	0.00	0.00	821.50	102.13	1683.13	817.43	-41.80	1666.51	680.75	-42.92	1686.45	685.62	104.33	1706.24	2028.08	1670.90	70.37	0.00	0.00	0.00	1437.88
4.01000	1073.43	120.01	68.59	1029.51	100.81	71.36	800.28	64.81	54.67	858.46	133.11	91.33	465.20	-42.87	46.30	421.42	-38.85	53.71	218.94	-28.55	141.94	294.14	-85.89	147.28	779.04	51.15	1238.24	0.00	0.00	0.00	831.58	104.90	1683.69	827.78	-39.51	1667.28	690.70	-40.46	1687.32	695.68	106.72	1706.95	2028.48	1671.34	70.05	0.00	0.00	0.00	1437.12
4.02000	1074.08	119.19	66.70	1029.17	100.62	69.49	800.46	65.00	55.13	859.42	132.57	91.39	465.67	-43.70	45.38	425.97	-39.36	53.67	226.84	-29.53	153.13	301.86	-87.52	154.05	790.43	52.42	1239.48	0.00	0.00	0.00	841.55	107.45	1684.42	836.62	-37.27	1668.41	700.52	-38.12	1688.39	705.68	109.16	1707.78	2023.77	1673.51	50.87	0.00	0.00	0.00	1436.93
4.03000	1074.23	119.09	65.11	1029.56	100.27	68.54	800.96	64.42	55.11	860.19	132.19	91.52	467.18	-44.08	45.05	429.72	-40.05	53.79	236.48	-31.81	164.40	310.83	-88.93	161.17	800.83	53.83	1240.87	0.00	0.00	0.00	851.76	109.58	1685.49	846.78	-35.16	1669.62	710.35	-35.60	1689.70	715.64	111.60	1708.82	2026.93	1671.70	64.26	0.00	0.00	0.00	1438.34
4.04000	1075.06	118.65	64.13	1029.87	99.86	67.86	801.17	65.08	55.33	860.85	131.55	91.51	468.95	-45.01	44.53	433.03	-40.88	54.41	247.50	-32.95	177.06	321.05	-90.26	168.71	810.48	55.21	1242.40	0.00	0.00	0.00	860.92	111.94	1686.57	856.68	-32.88	1671.16	720.16	-33.12	1691.22	725.64	113.83	1710.09	2025.02	1675.63	50.23	0.00	0.00	0.00	1438.84
4.05000	1075.01	118.29	63.29	1030.69	99.51	67.58	800.76	64.84	55.99	861.25	131.49	91.62	471.76	-46.44	43.75	436.55	-42.30	55.38	260.13	-34.30	190.78	332.45	-91.92	176.71	820.10	56.47	1244.06	0.00	0.00	0.00	871.04	114.14	1687.83	866.00	-30.63	1672.74	729.74	-30.95	1692.82	735.51	116.37	1711.26	2026.89	1672.49	63.82	0.00	0.00	0.00	1437.04
4.06000	1075.28	118.17	62.84	1031.28	99.38	67.37	800.89	64.89	56.04	861.52	131.42	91.69	474.28	-47.46	42.97	442.75	-42.96	58.03	274.55	-36.15	204.77	345.28	-93.91	185.24	829.25	57.74	1245.76	0.00	0.00	0.00	880.92	116.83	1688.99	876.29	-28.41	1674.45	739.33	-28.60	1694.52	745.35	118.57	1712.58	2028.52	1671.87	69.94	0.00	0.00	0.00	1437.30
4.07000	1075.05	117.97	62.28	1031.74	99.41	67.12	801.04	64.56	55.97	861.80	131.44	91.77	478.87	-49.11	41.96	450.81	-44.27	61.51	290.48	-37.83	219.23	359.08	-96.17	193.96	838.77	58.90	1247.47	0.00	0.00	0.00	890.33	118.65	1690.35	884.74	-26.41	1676.31	748.91	-26.34	1696.30	755.01	120.67	1713.98	2026.54	1677.59	49.79	0.00	0.00	0.00	1438.01
4.08000	1075.76	117.84	62.15	1031.09	99.33	66.66	801.36	64.49	56.02	862.05	131.33	91.81	484.24	-50.44	40.62	457.23	-46.31	64.64	307.95	-39.48	233.66	373.82	-98.42	202.67	847.56	59.94	1249.10	0.00	0.00	0.00	899.44	120.54	1691.65	894.56	-24.98	1677.93	758.43	-24.32	1698.09	764.54	122.49	1715.39	2027.46	1672.23	64.03	0.00	0.00	0.00	1438.30
4.09000	1076.11	117.91	61.74	1031.49	99.28	66.47	801.18	64.31	56.27	862.31	131.28	91.87	489.50	-52.08	38.72	464.68	-46.64	69.02	327.01	-42.23	247.43	389.22	-100.36	211.12	856.41	60.88	1250.73	0.00	0.00	0.00	909.45	122.24	1692.91	904.52	-23.03	1679.71	767.98	-22.45	1699.88	773.92	124.34	1716.78	2027.42	1670.16	70.40	0.00	0.00	0.00	1437.00
4.10000	1076.16	117.80	61.25	1031.45	99.12	66.28	801.57	63.87	56.06	862.57	131.09	91.87	496.49	-54.37	36.85	472.74	-48.93	71.97	347.49	-44.26	259.99	405.48	-102.23	219.26	866.37	61.60	1252.38	0.00	0.00	0.00	918.44	123.70	1694.27	912.28	-22.00	1681.31	777.39	-20.81	1701.67	783.22	126.09	1718.18	2028.44	1670.66	70.48	0.00	0.00	0.00	1437.70
4.11000	1076.57	117.47	61.27	1031.70	98.88	66.23	801.58	64.51	56.42	862.85	131.26	92.05	502.22	-55.33	34.86	477.27	-50.24	74.27	367.93	-45.76	270.96	422.55	-103.43	226.50	875.80	62.23	1253.93	0.00	0.00	0.00	928.29	125.14	1695.50	922.52	-20.43	1682.92	786.62	-19.46	1703.38	792.60	127.35	1719.67	2027.72	1671.20	70.09	0.00	0.00	0.00	1436.92
4.12000	1076.21	117.25	60.80	1032.30	98.83	66.29	801.68	65.17	56.76	862.91	131.44	92.16	508.49	-55.59	37.02	489.28	-51.91	77.91	387.15	-46.60	279.20	439.62	-104.65	232.54	884.71	62.58	1255.42	0.00	0.00	0.00	937.34	126.34	1696.89	931.42	-19.28	1684.62	795.83	-18.06	1705.15	801.99	128.35	1721.18	2028.28	1672.27	69.83	0.00	0.00	0.00	1438.17
4.13000	1076.96	117.51	60.73	1031.49	98.88	65.73	802.00	64.77	56.65	863.20	131.07	92.11	523.05	-56.82	42.04	504.57	-52.80	83.54	405.23	-47.59	286.10	456.86	-105.71	238.30	892.77	62.85	1256.89	0.00	0.00	0.00	946.65	127.31	1698.26	940.09	-18.07	1686.24	804.93	-16.93	1706.87	811.31	129.08	1722.77	2028.73	1672.38	69.89	0.00	0.00	0.00	1439.01
4.14000	1076.33	117.48	60.15	1032.11	98.76	65.88	802.39	64.68	56.63	863.31	131.29	92.25	541.31	-58.20	48.09	518.89	-53.55	89.31	422.67	-49.47	291.34	474.68	-106.85	243.85	900.50	63.06	1258.39	0.00	0.00	0.00	955.43	128.25	1699.63	949.18	-17.30	1687.81	813.86	-16.11	1708.56	820.43	130.11	1724.27	2028.81	1672.38	70.03	0.00	0.00	0.00	1438.85
4.15000	1076.24	117.50	59.97	1032.44	99.11	65.73	802.51	64.14	56.79	863.47	131.17	92.18	561.12	-59.58	53.71	538.43	-54.31	94.97	439.33	-50.66	295.04	492.63	-108.09	248.56	909.27	63.33	1259.91	0.00	0.00	0.00	963.88	128.85	1701.10	958.13	-16.64	1689.23	822.83	-15.31	1710.22	829.44	130.70	1725.88	2028.51	1671.85	69.96	0.00	0.00	0.00	1438.27
4.16000	1075.76	117.42	59.69	1032.41	99.10	65.68	802.39	64.62	57.32	863.63	131.21	92.27	584.59	-60.73	59.69	561.87	-55.19	100.94	456.03	-51.78	296.99	511.11	-108.74	252.05	916.85	63.37	1261.45	0.00	0.00	0.00	973.10	129.23	1702.55	967.29	-16.37	1690.49	831.77	-14.76	1711.85	838.37	131.09	1727.53	2027.92	1672.00	69.82	0.00	0.00	0.00	1437.57
4.17000	1076.39	117.44	59.83	1032.41	99.19	65.55	802.74	64.48	57.29	863.67	131.41	92.48	606.91	-63.65	62.06	583.75	-55.82	105.73	473.43	-53.19	297.29	530.38	-109.68	254.71	924.48	63.62	1263.11	0.00	0.00	0.00	982.21	129.70	1703.92	975.24	-16.11	1692.08	840.58	-14.40	1713.45	847.31	131.25	1729.27	2029.17	1671.27	70.37	0.00	0.00	0.00	1437.33
4.18000	1077.21	117.75	59.83	1032.14	99.25	65.27	803.04	64.91	57.53	863.87	131.05	92.41	618.62	-64.38	61.43	606.10	-55.92	109.33	491.11	-54.54	296.44	550.26	-110.10	256.00	931.53	63.85	1264.68	0.00	0.00	0.00	990.35	129.62	1705.55	984.53	-15.50	1693.45	849.42	-13.93	1715.08	855.98	131.83	1730.90	2028.91	1673.07	69.52	0.00	0.00	0.00	1438.39
4.19000	1076.43	117.71	59.54	1032.19	99.20	65.29	803.04	65.19	57.78	863.97	131.17	92.55	639.18	-64.81	62.94	632.03	-57.61	111.64	509.46	-55.23	294.20	570.47	-110.67	256.27	939.31	64.16	1266.34	0.00	0.00	0.00	998.77	129.65	1707.03	992.78	-15.68	1694.72	858.02	-13.90	1716.65	864.78	131.58	1732.62	2029.81	1669.76	78.95	0.00	0.00	0.00	1438.31
4.20000	1075.97	117.88	59.12	1032.19	99.51	65.05	803.15	65.31	58.14	864.08	131.13	92.65	682.61	-64.44	71.84	656.07	-58.20	112.83	528.16	-55.66	290.99	591.10	-111.41	255.35	946.65	64.60	1268.01	0.00	0.00	0.00	1006.89	129.60	1708.49	1002.31	-15.47	1695.92	866.55	-13.86	1718.17	873.54	131.32	1734.33	2030.26	1668.40	82.04	0.00	0.00	0.00	1438.70
4.21000	1077.10	117.80	59.59	1032.53	99.60	64.99	802.82	65.61	58.51	864.20	131.08	92.65	717.53	-64.93	75.76	686.60	-58.61	114.17	548.15	-55.95	286.39	612.27	-111.73	253.09	954.00	65.20	1269.66	0.00	0.00	0.00	1015.52	129.18	1709.92	1009.48	-15.85	1697.23	874.87	-14.13	1719.62	882.07	130.97	1736.01	2030.34	1668.31	82.02	0.00	0.00	0.00	1438.49
4.22000	1076.54	117.79	59.21	1032.16	99.49	64.93	802.47	64.81	58.53	864.33	130.73	92.60	756.78	-65.51	78.68	714.91	-60.00	113.64	568.63	-55.58	281.03	633.63	-111.89	249.72	961.61	65.95	1271.37	0.00	0.00	0.00	1024.08	128.98	1711.26	1017.15	-16.41	1698.39	883.10	-14.55	1720.94	890.45	130.70	1737.53	2030.29	1668.23	82.02	0.00	0.00	0.00	1437.20
4.23000	1076.67	117.84	59.23	1032.23	99.50	64.86	799.12	66.21	60.63	864.25	131.14	92.80	793.16	-66.29	79.80	742.68	-61.55	111.82	589.69	-55.40	274.83	655.63	-111.65	245.17	968.64	66.88	1272.90	0.00	0.00	0.00	1032.59	128.44	1712.60	1026.15	-16.58	1699.43	891.54	-14.57	1722.26	898.59	130.49	1739.00	2029.63	1668.78	81.84	0.00	0.00	0.00	1437.46
4.24000	1076.73	118.04	59.06	1031.98	99.61	64.83	797.32	65.12	61.03	864.42	130.86	92.70	809.14	-69.41	75.14	768.26	-62.96	108.94	611.58	-55.47	267.22	677.95	-111.75	239.78	977.11	67.92	1274.55	0.00	0.00	0.00	1039.92	127.86	1713.93	1033.83	-17.25	1700.45	899.73	-15.05	1723.43	906.65	130.00	1740.44	2030.00	1668.64	82.07	0.00	0.00	0.00	1438.00
4.25000	1076.40	117.75	59.10	1032.10	99.59	64.78	796.06	65.51	61.47	864.38	131.07	92.84	829.64	-71.66	72.45	796.06	-63.46	106.46	633.89	-55.56	258.51	700.76	-111.82	233.61	985.14	69.09	1276.02	0.00	0.00	0.00	1048.11	127.57	1714.92	1041.43	-17.67	1701.37	907.77	-15.56	1724.45	914.61	129.37	1741.76	2030.20	1668.50	82.12	0.00	0.00	0.00	1437.84
4.26000	1076.91	117.73	59.26	1031.88	99.52	64.77	796.13	66.89	62.21	864.38	131.00	92.84	858.75	-73.41	69.59	825.69	-64.28	104.35	656.32	-55.38	248.92	724.03	-112.09	226.87	992.95	70.04	1277.29	0.00	0.00	0.00	1055.63	126.97	1715.96	1049.34	-18.39	1702.00	915.63	-16.33	1725.34	922.49	128.64	1742.92	2029.12	1669.09	81.57	0.00	0.00	0.00	1437.25
4.27000	1075.35	117.75	58.55	1031.49	99.58	64.42	796.94	69.09	62.81	864.44	131.07	92.89	888.47	-74.63	69.07	853.59	-65.77	100.82	679.08	-55.01	238.22	747.33	-112.60	219.67	1000.72	70.98	1278.42	0.00	0.00	0.00	1063.58	126.03	1716.94	1056.98	-19.09	1702.64	923.38	-16.85	1726.11	930.38	127.95	1743.95	2029.25	1668.95	81.62	0.00	0.00	0.00	1437.35
4.28000	1075.87	117.69	58.76	1031.80	99.77	64.40	798.91	67.74	61.48	864.61	130.72	92.80	919.90	-75.97	68.30	884.12	-67.62	98.75	702.25	-55.18	226.65	771.01	-113.30	211.96	1008.63	71.64	1279.29	0.00	0.00	0.00	1071.76	125.40	1717.69	1065.22	-19.43	1703.18	931.01	-17.50	1726.68	938.04	127.63	1744.78	2029.44	1668.95	81.67	0.00	0.00	0.00	1437.75
4.29000	1076.09	117.43	58.89	1031.59	99.53	64.29	799.45	70.61	61.85	864.56	130.85	92.91	951.75	-77.24	67.79	913.90	-68.54	96.16	726.13	-54.87	214.29	795.30	-113.73	203.62	1016.07	72.15	1279.91	0.00	0.00	0.00	1079.47	124.63	1718.42	1071.50	-20.40	1703.70	938.67	-17.95	1727.16	945.88	126.81	1745.48	2030.14	1668.43	81.99	0.00	0.00	0.00	1434.08
4.30000	1076.05	117.57	58.75	1031.74	99.42	64.33	801.21	68.65	60.68	864.60	130.80	92.96	984.56	-78.39	67.52	945.30	-69.56	93.91	750.77	-54.22	201.48	820.08	-114.44	194.91	1024.47	72.61	1280.47	0.00	0.00	0.00	1087.03	123.59	1718.99	1079.43	-21.44	1703.91	946.18	-18.72	1727.42	953.69	125.94	1746.08	2029.42	1668.87	81.75	0.00	0.00	0.00	1433.61
4.31000	1076.41	117.69	58.82	1031.98	99.76	67.56	802.05	65.40	59.13	864.72	130.32	92.73	1017.75	-79.24	66.03	975.99	-70.65	91.47	776.14	-54.73	187.94	845.86	-114.78	185.82	1032.66	72.86	1280.81	0.00	0.00	0.00	1094.81	122.70	1719.54	1086.93	-22.26	1704.09	953.74	-19.56	1727.50	961.54	124.87	1746.59	2029.30	1668.92	81.72	0.00	0.00	0.00	1433.44
4.32000	1076.27	117.59	63.15	1032.90	99.61	67.86	802.70	64.46	58.31	864.70	130.47	92.85	1050.82	-80.40	65.91	1008.07	-70.52	88.31	802.35	-54.99	174.54	871.88	-115.04	176.46	1040.07	73.15	1280.80	0.00	0.00	0.00	1102.47	121.42	1719.85	1094.85	-22.98	1703.98	961.36	-20.25	1727.49	969.18	124.17	1746.81	2029.61	1668.73	81.81	0.00	0.00	0.00	1433.27
4.33000	1077.37	117.70	63.74	1032.10	99.29	67.80	802.60	64.45	58.46	864.72	130.52	92.90	1083.41	-81.40	66.43	1039.87	-70.97	86.53	829.19	-55.65	161.01	898.32	-115.97	167.29	1048.42	73.33	1280.74	0.00	0.00	0.00	1109.61	120.55	1720.08	1101.86	-23.95	1704.05	968.70	-21.49	1727.20	976.96	123.04	1746.97	2030.02	1668.47	81.91	0.00	0.00	0.00	1433.91
4.34000	1079.08	117.41	64.32	1032.37	99.50	68.10	802.66	64.01	58.35	864.73	130.82	93.04	1116.21	-82.68	66.86	1072.30	-72.42	84.64	856.56	-56.22	147.84	925.59	-116.35	158.02	1055.55	73.53	1280.51	0.00	0.00	0.00	1118.02	119.49	1720.04	1109.51	-25.05	1703.78	976.38	-22.25	1726.89	984.53	122.41	1746.91	2030.13	1668.37	81.98	0.00	0.00	0.00	1432.88
4.35000	1079.83	117.31	64.92	1032.76	99.54	68.23	802.60	63.69	58.32	864.87	130.53	92.97	1148.16	-83.86	67.76	1104.58	-73.79	83.30	882.75	-58.39	135.40	952.99	-117.55	149.35	1062.96	73.76	1279.99	0.00	0.00	0.00	1126.02	118.17	1719.97	1116.90	-26.04	1703.33	983.85	-23.42	1726.38	992.28	121.34	1746.74	2030.30	1668.09	82.11	0.00	0.00	0.00	1433.52
4.36000	1079.86	117.56	64.89	1031.59	99.64	68.00	802.54	63.65	58.48	864.95	130.47	92.99	1181.04	-84.80	69.63	1136.26	-74.31	82.87	911.15	-58.17	123.46	981.13	-118.11	140.83	1070.29	73.93	1279.51	0.00	0.00	0.00	1133.28	117.07	1719.76	1124.01	-27.40	1702.84	991.51	-24.27	1725.78	1000.05	120.22	1746.46	2030.21	1668.32	82.16	0.00	0.00	0.00	1433.80
4.37000	1080.15	117.48	65.22	1030.85	99.37	64.45	802.58	64.23	58.56	865.05	130.16	92.90	1213.28	-85.37	72.20	1168.23	-75.25	82.98	943.70	-57.86	111.52	1009.40	-118.57	132.80	1077.61	74.10	1278.87	0.00	0.00	0.00	1141.04	116.16	1719.43	1132.09	-28.48	1702.16	999.13	-25.44	1725.03	1007.78	119.32	1746.07	2029.82	1668.70	82.04	0.00	0.00	0.00	1433.71
4.38000	1076.28	117.67	58.94	1031.28	99.75	64.37	802.51	64.06	58.70	865.09	130.00	92.92	1244.49	-85.99	75.60	1199.79	-76.22	83.78	977.52	-58.34	100.12	1038.06	-119.01	125.37	1085.82	74.23	1278.07	0.00	0.00	0.00	1149.05	114.82	1719.04	1140.38	-29.67	1701.38	1006.74	-26.74	1724.21	1015.66	117.83	1745.63	2029.69	1668.72	81.91	0.00	0.00	0.00	1432.74
4.39000	1076.99	117.61	59.05	1031.59	100.07	64.30	802.49	64.39	58.67	865.02	130.47	93.17	1276.73	-85.68	80.65	1230.86	-76.10	86.10	1007.85	-56.74	89.22	1066.93	-119.10	118.63	1093.29	74.30	1277.36	0.00	0.00	0.00	1156.60	113.65	1718.56	1147.53	-30.94	1700.49	1014.68	-27.87	1723.25	1023.63	116.53	1745.01	2029.59	1668.77	81.84	0.00	0.00	0.00	1433.27
4.40000	1076.69	117.73	58.84	1031.61	99.94	64.31	802.69	64.05	58.86	865.28	129.96	93.08	1307.78	-85.66	86.42	1261.37	-76.14	89.30	1037.84	-55.86	80.20	1096.23	-118.99	112.96	1100.97	74.12	1276.67	0.00	0.00	0.00	1164.47	112.39	1717.87	1156.00	-32.38	1699.49	1022.59	-29.28	1722.20	1031.58	115.31	1744.34	2029.42	1668.84	81.87	0.00	0.00	0.00	1432.44
4.41000	1077.11	117.92	58.85	1031.45	100.29	63.98	802.78	64.52	58.77	865.36	129.93	93.21	1337.74	-85.12	93.40	1291.27	-75.81	93.83	1067.04	-56.21	72.95	1124.77	-118.97	108.46	1109.30	73.81	1275.81	0.00	0.00	0.00	1172.19	110.74	1717.16	1163.81	-33.63	1698.62	1030.51	-30.68	1721.09	1039.61	113.62	1743.64	2029.93	1668.54	82.09	0.00	0.00	0.00	1433.80
4.42000	1076.33	118.34	58.28	1031.84	101.17	63.53	802.80	63.82	58.89	865.58	129.98	93.42	1366.00	-83.75	101.81	1320.21	-75.02	99.81	1096.34	-57.44	66.14	1153.23	-119.43	105.22	1116.64	73.32	1275.00	0.00	0.00	0.00	1181.00	109.49	1716.30	1172.13	-34.70	1697.45	1038.53	-32.00	1719.94	1047.43	112.55	1742.68	2029.92	1668.50	81.98	0.00	0.00	0.00	1434.52
4.43000	1076.54	118.55	58.12	1030.88	100.48	63.66	802.75	63.40	59.10	866.00	129.38	93.40	1394.53	-81.71	112.02	1347.43	-74.03	106.94	1124.79	-57.21	61.09	1181.03	-120.12	102.97	1124.72	72.94	1274.05	0.00	0.00	0.00	1188.54	108.02	1715.57	1178.73	-36.64	1696.26	1046.51	-33.68	1718.59	1055.38	110.86	1741.84	2029.36	1668.86	81.80	0.00	0.00	0.00	1432.96
4.44000	1076.45	118.24	58.22	1030.89	100.73	63.34	802.99	63.51	59.23	866.23	129.18	93.57	1420.56	-80.38	122.33	1373.55	-73.15	115.03	1152.19	-60.23	57.27	1207.97	-121.07	101.95	1133.79	72.31	1273.13	0.00	0.00	0.00	1195.41	106.66	1714.62	1187.13	-38.12	1694.91	1054.41	-35.31	1717.23	1063.14	109.40	1740.82	2030.39	1668.41	82.26	0.00	0.00	0.00	1432.77
4.45000	1076.71	118.60	57.88	1030.93	100.71	63.09	803.14	63.71	59.24	866.48	129.22	93.94	1444.09	-77.97	133.04	1397.13	-71.48	123.53	1178.13	-62.24	54.92	1232.74	-122.61	102.64	1142.30	71.65	1272.12	0.00	0.00	0.00	1203.89	105.07	1713.50	1195.67	-39.73	1693.60	1062.46	-36.90	1715.76	1071.12	107.55	1739.75	2029.85	1668.65	81.93	0.00	0.00	0.00	1433.34
4.46000	1075.91	118.90	57.28	1031.52	100.78	63.06	803.32	62.94	59.41	866.87	129.07	94.24	1465.77	-75.27	139.54	1420.88	-69.68	132.25	1203.03	-63.99	53.05	1256.14	-123.04	103.86	1151.13	71.01	1271.05	0.00	0.00	0.00	1211.61	103.36	1712.43	1203.96	-41.01	1692.22	1070.52	-38.80	1714.21	1079.05	105.82	1738.59	2029.80	1668.65	81.90	0.00	0.00	0.00	1433.93
4.47000	1076.69	118.97	57.36	1032.10	100.82	62.91	803.54	63.78	59.97	867.30	128.83	94.61	1485.50	-73.03	148.45	1441.19	-67.55	139.66	1224.97	-65.51	52.29	1277.84	-122.70	105.65	1159.60	70.26	1269.86	0.00	0.00	0.00	1219.53	101.83	1711.29	1211.81	-42.72	1690.73	1078.62	-40.80	1712.66	1087.09	103.94	1737.44	2029.75	1668.55	81.85	0.00	0.00	0.00	1433.49
4.48000	1077.00	118.81	57.42	1032.54	100.90	62.64	803.78	63.60	60.38	867.84	128.64	95.00	1503.10	-71.21	156.10	1459.05	-66.00	145.76	1244.86	-64.14	51.94	1297.39	-121.02	106.88	1169.05	69.26	1268.70	0.00	0.00	0.00	1227.79	100.26	1710.09	1219.61	-44.70	1689.37	1086.97	-42.57	1711.15	1095.17	101.90	1736.26	2029.60	1668.74	81.83	0.00	0.00	0.00	1433.26
4.49000	1076.80	119.39	56.56	1032.48	100.47	62.70	803.94	63.01	60.49	868.37	128.64	95.58	1517.85	-69.75	162.43	1475.23	-65.22	150.61	1261.49	-61.40	51.90	1313.25	-120.08	107.82	1176.89	68.10	1267.48	0.00	0.00	0.00	1235.94	98.25	1709.01	1228.59	-46.41	1687.96	1095.05	-44.81	1709.55	1103.12	100.17	1734.99	2030.09	1668.31	82.05	0.00	0.00	0.00	1433.05
4.50000	1077.35	118.93	56.80	1032.21	100.51	62.21	804.09	62.84	60.88	868.79	128.55	96.21	1530.25	-69.88	166.34	1487.68	-64.88	153.38	1276.19	-57.78	51.01	1326.61	-118.71	107.41	1185.72	66.90	1266.20	0.00	0.00	0.00	1244.08	96.67	1707.80	1236.88	-48.11	1686.57	1103.17	-47.04	1708.02	1111.11	98.29	1733.66	2030.21	1668.27	82.08	0.00	0.00	0.00	1432.88
4.51000	1076.86	119.20	56.20	1032.69	100.61	62.03	804.35	62.96	61.63	869.54	128.18	96.78	1540.49	-71.05	167.33	1497.70	-64.83	154.05	1287.54	-56.26	49.81	1337.90	-115.76	105.28	1194.46	65.82	1264.92	0.00	0.00	0.00	1252.02	94.32	1706.63	1244.88	-49.94	1685.34	1111.46	-49.11	1706.47	1119.29	95.96	1732.39	2030.46	1668.20	82.16	0.00	0.00	0.00	1434.26
4.52000	1077.63	119.00	56.23	1032.96	100.47	61.92	804.88	62.23	61.91	870.15	128.54	97.76	1548.99	-72.21	165.12	1507.04	-64.90	152.63	1296.37	-55.00	48.01	1346.08	-113.44	102.76	1203.67	64.36	1263.60	0.00	0.00	0.00	1259.99	92.50	1705.46	1253.16	-51.99	1683.99	1119.68	-51.48	1704.91	1127.40	93.85	1731.04	2030.11	1668.48	82.03	0.00	0.00	0.00	1434.51
4.53000	1077.60	119.48	55.54	1033.34	100.60	61.58	804.93	62.41	62.82	870.83	128.52	98.65	1556.14	-72.64	160.42	1513.80	-65.16	148.31	1303.00	-51.18	45.87	1351.91	-111.14	100.12	1211.80	62.73	1262.19	0.00	0.00	0.00	1268.81	90.40	1704.28	1261.09	-54.16	1682.70	1127.88	-53.96	1703.34	1135.67	91.43	1729.74	2030.20	1668.45	82.17	0.00	0.00	0.00	1434.26
4.54000	1078.25	119.42	55.53	1033.49	100.52	61.16	805.54	61.91	63.49	871.75	128.05	99.57	1561.53	-72.02	154.36	1518.90	-63.21	143.69	1306.83	-48.73	44.50	1355.66	-109.02	97.34	1220.75	61.08	1260.77	0.00	0.00	0.00	1276.66	88.18	1703.22	1269.94	-56.25	1681.46	1136.49	-56.10	1701.79	1143.93	89.10	1728.39	2030.30	1668.47	82.20	0.00	0.00	0.00	1434.32
4.55000	1078.20	119.51	54.87	1033.74	100.64	60.85	805.83	62.79	65.05	872.71	128.10	100.89	1566.45	-69.20	146.07	1523.26	-60.67	137.16	1309.41	-47.67	44.04	1358.90	-106.87	95.95	1229.68	59.33	1259.35	0.00	0.00	0.00	1285.44	85.90	1701.98	1278.13	-58.72	1680.16	1144.99	-58.59	1700.14	1152.05	86.97	1726.86	2029.46	1668.89	81.72	0.00	0.00	0.00	1433.57
4.56000	1079.59	119.48	55.06	1034.30	100.80	60.38	806.82	61.68	66.59	873.85	127.96	102.31	1573.62	-66.99	142.83	1527.52	-59.26	129.91	1312.00	-46.14	44.01	1362.47	-105.45	94.70	1237.84	57.40	1257.96	0.00	0.00	0.00	1293.09	83.59	1700.88	1286.53	-61.14	1678.80	1153.49	-60.93	1698.54	1160.24	84.84	1725.39	2029.36	1668.89	81.64	0.00	0.00	0.00	1433.29
4.57000	1079.36	119.48	54.61	1034.77	100.48	60.15	807.49	61.57	68.89	875.09	127.98	104.00	1577.31	-64.87	134.50	1532.12	-56.79	123.27	1315.17	-46.17	44.14	1366.75	-104.87	93.55	1246.64	55.50	1256.76	0.00	0.00	0.00	1301.75	81.06	1699.82	1294.91	-63.60	1677.45	1162.08	-63.24	1696.98	1168.78	82.30	1724.14	2029.72	1668.64	81.83	0.00	0.00	0.00	1433.50
4.58000	1080.37	119.90	54.28	1034.91	100.71	59.43	808.43	61.74	71.56	876.39	128.28	105.95	1582.39	-61.96	126.07	1536.17	-54.34	116.23	1317.61	-46.85	45.28	1371.15	-105.18	92.45	1256.39	53.62	1255.61	0.00	0.00	0.00	1310.69	78.78	1698.82	1303.61	-65.93	1676.33	1170.66	-65.74	1695.66	1177.46	79.77	1723.05	2030.10	1668.38	82.03	0.00	0.00	0.00	1434.47
4.59000	1079.79	119.92	53.70	1035.79	101.01	59.01	809.32	61.52	75.00	878.07	128.11	107.99	1587.14	-59.69	117.10	1540.49	-51.69	109.34	1319.80	-47.11	46.40	1375.82	-104.90	90.95	1265.54	51.69	1254.59	0.00	0.00	0.00	1319.26	76.33	1697.94	1312.80	-68.32	1675.28	1179.23	-68.67	1694.36	1186.09	77.45	1722.02	2030.48	1668.16	82.24	0.00	0.00	0.00	1433.40
4.60000	1081.14	120.15	53.54	1037.04	101.28	58.66	810.68	62.43	78.83	879.80	128.32	110.55	1592.12	-57.58	109.18	1544.93	-49.70	102.75	1321.93	-47.17	47.40	1379.10	-105.16	89.82	1274.92	49.78	1253.76	0.00	0.00	0.00	1327.90	73.64	1697.13	1321.84	-70.94	1674.18	1188.00	-71.56	1693.14	1194.79	75.10	1721.01	2030.68	1668.07	82.34	0.00	0.00	0.00	1435.13
4.61000	1081.94	120.48	53.34	1037.81	101.39	58.26	812.28	62.34	83.10	881.89	128.58	113.39	1595.92	-56.57	101.86	1548.10	-48.77	97.18	1323.71	-47.28	48.14	1381.83	-105.23	89.00	1284.16	47.73	1253.06	0.00	0.00	0.00	1336.86	70.94	1696.36	1330.68	-73.54	1673.19	1197.08	-73.97	1692.12	1203.68	72.49	1720.13	2030.49	1668.19	82.22	0.00	0.00	0.00	1433.86
4.62000	1082.01	120.42	53.02	1038.96	101.62	58.10	814.35	62.44	87.81	884.30	129.02	116.57	1599.00	-56.78	95.62	1550.38	-48.83	92.10	1325.34	-47.06	48.79	1383.79	-105.29	88.60	1293.64	45.65	1252.58	0.00	0.00	0.00	1346.03	68.22	1695.71	1339.73	-76.09	1672.34	1205.94	-76.87	1691.18	1212.40	70.10	1719.46	2030.39	1668.20	82.10	0.00	0.00	0.00	1433.89
4.63000	1082.77	120.89	52.86	1039.85	102.48	57.30	816.73	62.94	93.55	887.36	129.24	120.12	1601.36	-57.06	89.71	1552.07	-49.30	87.49	1326.36	-47.23	49.52	1385.85	-104.89	87.98	1303.39	43.48	1252.33	0.00	0.00	0.00	1355.11	66.12	1695.25	1348.66	-78.60	1671.77	1215.16	-79.35	1690.52	1221.48	67.08	1719.06	2029.68	1668.73	81.80	0.00	0.00	0.00	1434.33
4.64000	1083.64	121.26	52.68	1041.53	103.35	56.81	819.62	62.92	100.19	890.63	130.22	124.41	1603.47	-56.85	84.58	1553.53	-48.93	83.98	1326.76	-46.58	50.23	1387.27	-105.01	87.60	1313.11	41.44	1252.34	0.00	0.00	0.00	1363.50	63.43	1695.06	1357.47	-81.13	1671.27	1224.24	-81.98	1690.12	1230.40	64.35	1718.87	2030.37	1668.29	82.19	0.00	0.00	0.00	1434.22
4.65000	1084.08	121.60	52.63	1042.66	104.01	58.40	823.27	64.41	107.61	894.47	131.36	129.24	1603.69	-56.52	82.22	1554.55	-48.78	81.87	1327.57	-46.84	50.21	1388.73	-104.52	87.23	1322.73	39.53	1252.66	0.00	0.00	0.00	1372.32	60.79	1695.04	1366.05	-83.64	1671.04	1233.40	-84.70	1689.96	1239.52	61.54	1718.87	2029.56	1668.76	81.88	0.00	0.00	0.00	1433.68
4.66000	1084.16	121.97	52.09	1044.23	104.87	57.66	827.73	64.85	115.86	899.21	132.28	134.45	1604.45	-56.37	79.48	1555.24	-48.97	79.46	1327.90	-46.57	50.46	1389.83	-103.85	87.02	1331.80	37.67	1253.16	0.00	0.00	0.00	1381.87	58.21	1695.16	1375.74	-86.11	1670.92	1242.73	-87.24	1690.03	1248.36	59.22	1719.08	2029.64	1668.63	81.91	0.00	0.00	0.00	1434.56
4.67000	1085.57	123.00	51.81	1046.81	105.50	57.31	833.35	66.07	125.00	904.94	132.81	140.08	1605.19	-56.03	76.74	1556.08	-48.60	77.76	1328.34	-46.99	50.66	1391.23	-102.91	86.85	1340.90	35.93	1253.85	0.00	0.00	0.00	1390.91	56.18	1695.30	1384.48	-88.33	1671.26	1251.93	-90.01	1690.31	1257.54	56.32	1719.58	2029.38	1668.80	81.85	0.00	0.00	0.00	1432.89
4.68000	1085.12	123.18	51.36	1048.64	106.33	56.61	839.69	66.36	135.60	911.46	133.67	146.43	1605.95	-55.31	75.11	1555.92	-48.17	76.18	1328.17	-46.57	51.07	1391.99	-102.45	86.79	1350.68	34.10	1254.82	0.00	0.00	0.00	1399.32	54.11	1695.76	1393.75	-90.65	1671.56	1261.35	-92.31	1690.86	1266.60	53.95	1720.18	2029.55	1668.66	81.79	0.00	0.00	0.00	1433.53
4.69000	1086.22	124.21	50.81	1051.91	107.00	56.72	847.52	67.33	146.90	918.97	134.77	153.54	1606.73	-55.60	72.83	1556.15	-48.18	74.81	1328.42	-46.14	51.20	1392.36	-102.25	86.91	1359.54	32.21	1255.88	0.00	0.00	0.00	1408.73	51.87	1696.29	1402.33	-93.09	1672.17	1270.66	-94.63	1691.55	1275.67	51.30	1720.88	2029.44	1668.84	81.69	0.00	0.00	0.00	1433.72
4.70000	1087.55	125.19	50.45	1054.16	107.91	56.84	857.25	67.38	158.64	927.55	135.23	160.87	1607.00	-54.50	71.84	1556.30	-47.78	73.95	1328.75	-46.51	51.23	1393.20	-101.57	86.82	1367.92	30.28	1257.00	0.00	0.00	0.00	1417.35	49.75	1697.14	1412.02	-95.00	1672.83	1279.63	-97.02	1692.31	1284.45	49.12	1721.66	2029.29	1669.01	81.57	0.00	0.00	0.00	1434.09
4.71000	1089.26	126.45	49.85	1058.45	108.72	58.01	867.80	68.66	171.90	937.34	135.95	168.82	1607.36	-54.19	70.65	1556.95	-47.88	73.14	1328.84	-46.39	51.47	1393.69	-101.31	86.83	1376.56	28.38	1258.23	0.00	0.00	0.00	1425.87	47.97	1697.93	1421.30	-96.80	1673.74	1288.78	-99.32	1693.21	1293.34	46.76	1722.66	2029.41	1668.98	81.60	0.00	0.00	0.00	1433.97
4.72000	1091.23	127.60	49.19	1062.21	109.69	59.37	880.15	68.99	185.75	948.22	137.11	177.20	1607.60	-53.79	69.67	1557.22	-47.55	72.71	1328.66	-46.45	51.74	1393.92	-101.26	86.89	1385.41	26.45	1259.46	0.00	0.00	0.00	1433.94	46.13	1698.91	1430.21	-98.70	1674.66	1297.85	-101.42	1694.17	1302.02	44.71	1723.61	2029.89	1668.65	81.87	0.00	0.00	0.00	1434.02
4.73000	1093.35	129.07	50.23	1067.01	110.64	61.58	893.47	68.16	200.32	960.30	138.17	185.74	1607.83	-53.67	68.75	1557.19	-47.17	72.29	1329.20	-46.85	51.60	1394.17	-101.23	86.99	1393.57	24.55	1260.63	0.00	0.00	0.00	1442.83	43.94	1700.07	1439.34	-100.81	1675.64	1306.76	-103.76	1695.11	1310.79	42.38	1724.64	2030.17	1668.49	82.13	0.00	0.00	0.00	1433.32
4.74000	1097.94	130.05	49.26	1071.20	111.39	64.19	908.86	68.55	214.17	973.16	139.27	194.54	1608.02	-53.48	68.04	1557.30	-47.33	71.61	1329.23	-47.05	51.86	1394.43	-101.18	87.07	1402.26	22.68	1261.81	0.00	0.00	0.00	1451.84	42.12	1701.22	1448.01	-102.33	1676.76	1315.85	-105.54	1696.17	1319.30	40.42	1725.68	2030.68	1668.15	82.31	0.00	0.00	0.00	1433.10
4.75000	1103.48	130.96	47.88	1077.52	112.11	67.92	925.73	68.93	227.87	987.05	139.49	203.20	1608.35	-53.26	67.63	1557.47	-47.58	70.96	1329.35	-46.66	52.00	1394.98	-100.87	87.07	1410.86	20.97	1262.83	0.00	0.00	0.00	1459.62	40.89	1702.24	1456.07	-104.25	1677.85	1324.45	-107.70	1697.12	1327.62	38.62	1726.71	2029.46	1668.82	81.84	0.00	0.00	0.00	1433.44
4.76000	1109.44	131.69	46.22	1085.21	112.66	71.75	943.71	68.35	241.04	1001.24	139.95	211.79	1608.44	-53.22	66.98	1557.84	-46.92	71.13	1329.44	-46.40	52.06	1394.95	-101.02	87.22	1418.79	19.46	1263.78	0.00	0.00	0.00	1468.35	39.63	1703.22	1464.98	-105.32	1679.07	1333.22	-109.31	1698.12	1336.05	36.82	1727.77	2023.56	1661.78	76.81	0.00	0.00	0.00	1432.05
4.77000	1115.68	132.51	44.49	1094.36	112.91	76.10	961.19	68.18	251.91	1016.29	139.49	219.50	1608.81	-53.31	66.52	1557.82	-46.95	70.80	1329.27	-46.20	52.46	1395.28	-100.85	87.22	1426.88	18.04	1264.68	0.00	0.00	0.00	1476.34	38.08	1704.30	1473.51	-106.86	1680.10	1341.97	-110.93	1699.11	1344.44	35.17	1728.77	2021.14	1659.51	74.81	0.00	0.00	0.00	1433.44
4.78000	1127.17	134.48	46.48	1105.77	114.09	80.82	977.13	66.63	258.93	1031.14	138.79	226.43	1609.08	-52.76	66.44	1557.83	-46.69	70.61	1329.33	-46.46	52.47	1395.64	-100.76	87.28	1435.06	16.93	1265.57	0.00	0.00	0.00	1484.29	36.80	1705.35	1482.50	-107.99	1681.10	1350.61	-112.72	1700.03	1352.77	33.40	1729.86	2022.28	1660.93	74.30	0.00	0.00	0.00	1434.38
4.79000	1142.14	136.88	54.16	1120.16	116.09	87.00	991.98	65.15	264.51	1045.77	138.22	232.68	1609.45	-52.89	66.05	1557.64	-46.44	70.44	1329.03	-46.10	52.85	1395.91	-100.69	87.25	1442.68	16.00	1266.42	0.00	0.00	0.00	1492.70	35.63	1706.39	1491.39	-109.07	1681.92	1359.31	-114.34	1701.01	1361.14	31.50	1730.92	2022.84	1661.73	73.92	0.00	0.00	0.00	1432.88
4.80000	1160.33	139.43	62.28	1137.03	117.99	93.83	1007.07	63.13	267.96	1060.90	137.48	238.26	1609.03	-52.76	65.69	1557.99	-46.61	70.25	1328.97	-46.49	53.17	1396.16	-100.42	87.38	1450.32	15.27	1267.31	0.00	0.00	0.00	1500.85	34.78	1707.26	1499.91	-110.25	1682.90	1367.91	-115.77	1702.00	1369.39	29.94	1731.98	2023.55	1664.00	72.85	0.00	0.00	0.00	1432.86
4.81000	1179.14	141.55	68.95	1155.87	119.86	99.55	1022.03	61.47	270.28	1076.55	137.13	242.55	1609.08	-52.86	65.35	1557.78	-46.65	69.96	1329.27	-46.35	53.25	1396.43	-100.25	87.37	1457.68	14.48	1268.22	0.00	0.00	0.00	1508.79	33.46	1708.33	1508.07	-111.31	1683.83	1376.61	-116.98	1703.01	1377.45	28.69	1733.01	2027.37	1669.35	70.91	0.00	0.00	0.00	1433.88
4.82000	1199.05	143.23	74.07	1175.74	121.22	104.10	1038.51	60.81	270.78	1093.19	136.92	245.57	1609.43	-52.80	65.23	1558.14	-46.64	69.83	1329.55	-46.32	53.46	1396.30	-100.55	87.61	1464.92	13.87	1269.20	0.00	0.00	0.00	1516.70	33.00	1709.27	1517.04	-112.01	1684.79	1384.90	-118.40	1703.99	1385.41	27.67	1734.05	2027.89	1672.26	69.56	0.00	0.00	0.00	1433.74
4.83000	1219.65	144.45	77.88	1195.38	122.16	107.14	1055.16	60.06	270.84	1110.76	136.51	247.19	1609.57	-52.83	64.98	1558.24	-46.58	69.73	1329.87	-46.66	53.65	1396.64	-100.27	87.69	1472.19	13.16	1270.21	0.00	0.00	0.00	1524.71	32.11	1710.15	1525.10	-112.74	1685.64	1393.60	-119.35	1705.08	1393.41	26.49	1735.16	2028.81	1672.76	69.24	0.00	0.00	0.00	1433.38
4.84000	1241.21	145.49	80.44	1215.73	122.91	109.09	1072.30	60.89	269.83	1128.61	136.48	247.62	1610.06	-53.25	64.52	1558.42	-46.95	69.32	1330.33	-46.58	53.77	1397.08	-99.97	87.72	1479.55	12.41	1271.37	0.00	0.00	0.00	1532.20	31.38	1711.08	1533.77	-113.40	1686.54	1402.08	-120.44	1706.16	1401.42	25.20	1736.26	2029.71	1673.66	69.03	0.00	0.00	0.00	1433.82
4.85000	1262.35	146.44	81.71	1236.48	123.68	109.73	1089.98	60.41	267.24	1146.80	136.39	246.69	1610.32	-53.24	64.24	1558.23	-46.58	69.33	1330.69	-47.17	53.90	1397.23	-99.82	87.86	1487.04	11.59	1272.55	0.00	0.00	0.00	1540.77	30.78	1711.80	1541.59	-114.12	1687.38	1410.63	-121.23	1707.27	1409.52	23.80	1737.39	2029.19	1672.79	69.33	0.00	0.00	0.00	1434.11
4.86000	1284.39	147.31	82.26	1258.83	124.34	109.88	1108.15	60.28	263.41	1165.40	136.60	244.60	1610.14	-53.02	64.05	1558.44	-46.60	69.22	1329.92	-49.31	53.91	1397.07	-100.21	88.28	1494.35	10.79	1273.73	0.00	0.00	0.00	1548.56	30.10	1712.61	1549.47	-114.62	1688.24	1418.78	-122.23	1708.33	1417.03	23.50	1738.31	2028.49	1671.83	69.75	0.00	0.00	0.00	1434.15
4.87000	1307.11	147.83	81.90	1280.83	124.78	108.92	1126.66	60.76	258.73	1184.59	136.63	241.18	1610.21	-52.98	63.96	1558.16	-46.04	69.24	1329.79	-49.72	54.22	1397.36	-99.89	88.36	1501.68	9.98	1274.87	0.00	0.00	0.00	1555.88	29.95	1713.30	1557.46	-115.35	1688.99	1426.95	-123.06	1709.31	1424.81	22.64	1739.25	2028.70	1671.89	69.88	0.00	0.00	0.00	1434.12
4.88000	1330.85	147.97	81.01	1304.29	125.05	107.50	1145.25	60.89	253.07	1204.19	136.57	236.60	1609.92	-53.08	63.56	1558.78	-46.36	69.14	1329.73	-49.89	54.54	1397.67	-99.74	88.41	1509.26	9.03	1275.93	0.00	0.00	0.00	1564.16	29.26	1713.99	1565.36	-115.75	1689.78	1434.82	-123.91	1710.19	1432.51	21.97	1740.10	2028.07	1671.56	69.95	0.00	0.00	0.00	1434.51
4.89000	1356.70	147.93	80.07	1328.08	125.01	105.46	1164.96	62.44	245.80	1224.15	136.94	231.14	1610.58	-53.18	63.47	1558.92	-46.65	68.84	1329.60	-49.41	54.52	1397.61	-100.03	88.62	1516.17	8.00	1276.84	0.00	0.00	0.00	1571.98	28.83	1714.55	1573.54	-115.79	1690.49	1442.58	-124.71	1711.08	1440.21	21.21	1740.90	2028.22	1670.60	70.36	0.00	0.00	0.00	1433.16
4.90000	1382.35	147.49	78.56	1353.10	124.88	103.34	1184.84	64.02	237.42	1244.81	137.49	224.93	1610.87	-53.41	63.14	1558.64	-46.44	68.81	1329.26	-49.36	54.69	1397.61	-100.26	88.96	1523.41	6.94	1277.66	0.00	0.00	0.00	1578.66	28.39	1715.12	1580.74	-116.37	1691.28	1450.25	-125.34	1711.89	1448.02	20.22	1741.70	2028.05	1670.44	70.56	0.00	0.00	0.00	1432.67
4.91000	1408.81	146.98	76.91	1378.62	124.63	100.77	1204.71	65.71	228.63	1265.93	138.38	218.23	1610.67	-53.02	63.19	1558.54	-46.35	68.67	1328.95	-49.47	54.94	1397.95	-99.97	88.93	1530.78	6.02	1278.38	0.00	0.00	0.00	1586.08	27.98	1715.59	1588.53	-116.74	1691.87	1457.70	-126.07	1712.64	1455.23	20.09	1742.28	2027.59	1670.18	70.41	0.00	0.00	0.00	1432.96
4.92000	1436.31	146.73	75.72	1405.57	124.70	98.47	1225.31	67.02	218.82	1287.12	139.45	211.07	1610.55	-52.91	63.06	1558.87	-46.25	68.74	1329.49	-48.46	54.71	1398.31	-99.80	88.95	1538.63	5.11	1279.01	0.00	0.00	0.00	1593.35	27.96	1715.91	1596.13	-117.13	1692.37	1465.23	-126.61	1713.34	1462.72	19.37	1742.82	2024.50	1674.35	50.60	0.00	0.00	0.00	1433.50
4.93000	1465.34	146.83	74.79	1432.40	124.89	95.96	1246.67	67.15	208.05	1309.21	140.06	203.25	1611.26	-53.16	62.78	1559.26	-46.13	68.81	1329.47	-48.47	54.99	1398.45	-99.65	89.12	1545.32	4.31	1279.53	0.00	0.00	0.00	1600.55	27.56	1716.25	1602.65	-117.58	1693.04	1472.88	-126.88	1714.00	1470.01	18.97	1743.26	2026.78	1670.92	64.47	0.00	0.00	0.00	1433.88
4.94000	1492.52	147.27	73.30	1459.78	125.50	93.37	1268.36	67.67	197.10	1331.52	140.83	195.26	1611.37	-52.95	62.78	1559.73	-46.37	68.66	1329.61	-48.29	55.22	1398.50	-99.80	89.29	1552.24	3.57	1279.91	0.00	0.00	0.00	1608.01	27.33	1716.61	1610.38	-117.80	1693.41	1480.32	-127.43	1714.47	1476.95	18.85	1743.55	2028.97	1671.01	70.42	0.00	0.00	0.00	1433.35
4.95000	1522.19	148.09	72.78	1487.83	126.38	91.05	1291.13	68.70	185.81	1354.08	141.50	186.95	1610.88	-52.99	62.33	1559.54	-46.11	68.75	1330.20	-47.58	55.14	1398.54	-99.73	89.39	1559.09	2.90	1280.16	0.00	0.00	0.00	1615.03	26.97	1716.79	1617.86	-118.01	1693.78	1487.60	-127.76	1714.83	1484.09	18.15	1743.87	2028.87	1670.92	70.31	0.00	0.00	0.00	1434.48
4.96000	1550.19	149.15	71.69	1515.04	127.60	88.36	1314.60	69.81	173.89	1377.23	142.44	178.66	1611.64	-52.91	62.29	1559.63	-46.78	72.26	1331.28	-45.73	55.59	1398.84	-99.47	89.44	1565.79	2.33	1280.27	0.00	0.00	0.00	1621.69	27.09	1716.95	1625.15	-117.92	1694.10	1494.69	-128.31	1715.08	1491.19	17.74	1744.03	2028.83	1670.50	70.51	0.00	0.00	0.00	1433.67
4.97000	1578.95	150.15	71.12	1543.25	128.59	86.25	1337.73	70.29	162.35	1400.96	143.21	170.29	1611.57	-53.46	66.05	1560.01	-46.55	72.87	1331.17	-45.12	56.07	1398.89	-99.45	89.56	1572.43	1.87	1280.18	0.00	0.00	0.00	1628.75	26.81	1716.99	1631.94	-118.41	1694.22	1501.96	-128.48	1715.22	1497.96	17.84	1744.03	2023.13	1671.21	51.23	0.00	0.00	0.00	1433.48
4.98000	1607.81	150.99	70.88	1571.12	129.46	84.27	1362.46	70.81	150.02	1425.11	143.86	161.85	1611.72	-53.22	66.22	1560.19	-46.34	72.89	1331.32	-44.82	56.21	1399.28	-99.17	89.41	1578.65	1.44	1280.05	0.00	0.00	0.00	1635.82	26.36	1717.06	1638.75	-118.54	1694.38	1509.24	-128.61	1715.24	1504.91	17.63	1744.01	2023.24	1675.29	44.36	0.00	0.00	0.00	1433.82
4.99000	1637.09	151.55	71.10	1599.46	130.12	82.61	1386.04	70.24	138.37	1449.31	145.21	153.93	1611.88	-53.10	66.20	1559.92	-46.25	72.71	1331.43	-44.68	56.10	1399.33	-99.18	89.59	1585.52	1.05	1279.80	0.00	0.00	0.00	1642.38	26.32	1717.01	1645.98	-118.76	1694.19	1516.17	-129.01	1715.08	1512.21	16.79	1744.00	2027.41	1672.32	64.08	0.00	0.00	0.00	1434.15
5.00000	1666.21	151.58	71.77	1627.93	130.29	81.57	1410.35	70.78	126.88	1473.96	146.83	146.15	1612.22	-52.98	66.40	1559.60	-46.16	72.55	1331.30	-44.73	56.47	1399.41	-99.16	89.66	1591.72	0.75	1279.44	0.00	0.00	0.00	1649.90	26.23	1716.75	1653.12	-118.72	1694.18	1522.67	-129.37	1714.86	1519.24	16.55	1743.80	2027.45	1670.61	70.39	0.00	0.00	0.00	1433.91
5.01000	1694.81	150.39	70.23	1656.66	130.16	81.14	1435.09	70.45	115.85	1499.05	147.77	138.37	1612.12	-52.80	66.25	1559.40	-46.08	72.43	1331.42	-44.54	56.41	1399.85	-98.72	89.55	1598.12	0.43	1279.02	0.00	0.00	0.00	1656.92	26.31	1716.56	1659.79	-119.28	1693.90	1530.06	-129.40	1714.59	1526.26	16.51	1743.48	2027.13	1669.60	70.38	0.00	0.00	0.00	1432.81
5.02000	1723.54	149.60	71.44	1685.20	129.59	81.18	1460.73	73.55	105.74	1524.52	149.25	131.26	1611.87	-52.77	66.07	1559.22	-46.30	72.18	1331.54	-44.54	56.48	1399.84	-98.82	89.72	1604.87	0.23	1278.49	0.00	0.00	0.00	1663.29	26.06	1716.41	1666.78	-119.29	1693.65	1537.13	-129.66	1714.21	1533.12	16.63	1743.10	2027.05	1668.90	70.79	0.00	0.00	0.00	1432.85
5.03000	1751.46	148.14	73.31	1713.62	128.89	81.97	1488.18	70.99	95.29	1550.35	150.57	124.47	1611.63	-52.65	65.89	1559.67	-46.13	68.45	1332.03	-45.26	56.41	1399.74	-98.90	89.91	1611.15	-0.02	1277.92	0.00	0.00	0.00	1670.46	25.60	1716.07	1673.64	-119.37	1693.42	1543.93	-129.87	1713.74	1540.17	16.64	1742.67	2023.67	1672.83	51.27	0.00	0.00	0.00	1433.66
5.04000	1780.33	146.50	76.26	1741.30	127.89	83.09	1515.44	72.05	84.90	1575.94	152.24	118.40	1611.24	-52.81	65.45	1559.70	-46.55	67.74	1331.81	-44.78	56.74	1400.05	-98.63	89.88	1617.63	-0.20	1277.33	0.00	0.00	0.00	1677.50	25.65	1715.62	1680.56	-119.57	1692.97	1551.08	-129.72	1713.30	1547.26	16.73	1742.23	2026.48	1672.18	64.00	0.00	0.00	0.00	1433.88
5.05000	1807.74	144.54	79.60	1768.76	126.68	85.06	1544.12	76.00	76.97	1602.63	152.58	112.53	1611.18	-52.63	61.05	1559.90	-46.74	67.59	1331.60	-43.95	57.15	1400.25	-98.47	90.09	1624.37	-0.40	1276.64	0.00	0.00	0.00	1684.66	25.65	1715.19	1687.73	-119.38	1692.59	1557.95	-129.67	1712.75	1554.32	16.92	1741.69	2027.83	1671.23	70.01	0.00	0.00	0.00	1433.31
5.06000	1836.39	142.68	84.16	1796.21	125.25	88.11	1573.86	79.44	69.41	1628.49	153.83	107.98	1611.72	-52.96	60.53	1560.14	-46.68	67.54	1331.95	-44.42	57.10	1400.68	-98.10	90.05	1630.61	-0.51	1275.98	0.00	0.00	0.00	1692.24	25.41	1714.60	1694.79	-119.27	1692.05	1564.85	-129.50	1712.23	1561.34	17.14	1741.13	2028.53	1671.08	70.18	0.00	0.00	0.00	1433.96
5.07000	1862.90	140.68	88.95	1822.71	123.19	89.56	1600.66	82.03	63.32	1655.03	153.85	103.96	1611.57	-53.19	60.21	1559.81	-46.73	67.40	1332.12	-44.50	57.30	1400.73	-98.12	90.27	1637.42	-0.47	1275.27	0.00	0.00	0.00	1698.63	25.75	1714.04	1702.43	-119.31	1691.33	1571.77	-129.24	1711.66	1568.76	17.00	1740.57	2028.58	1671.00	70.41	0.00	0.00	0.00	1434.40
5.08000	1889.40	138.81	94.70	1848.75	121.72	93.74	1627.40	84.27	58.38	1681.05	154.39	101.17	1611.48	-53.06	60.11	1559.76	-46.70	67.36	1331.86	-43.78	57.84	1400.82	-98.17	90.51	1644.16	-0.40	1274.53	0.00	0.00	0.00	1706.26	25.78	1713.38	1709.00	-119.16	1690.87	1578.92	-128.61	1711.02	1575.94	17.38	1739.89	2027.72	1670.32	70.45	0.00	0.00	0.00	1432.96
5.09000	1915.23	136.88	101.27	1874.40	120.73	98.55	1649.69	85.07	55.09	1706.39	154.76	99.38	1611.87	-53.20	59.98	1560.14	-47.04	67.30	1332.51	-44.52	57.48	1401.10	-98.00	90.71	1651.19	-0.27	1273.75	0.00	0.00	0.00	1712.77	26.49	1712.59	1715.59	-119.12	1690.19	1586.09	-127.94	1710.48	1582.93	18.23	1739.07	2027.35	1669.42	70.60	0.00	0.00	0.00	1433.53
5.10000	1938.60	135.55	107.31	1898.73	119.19	104.52	1675.25	85.71	52.38	1730.73	155.30	98.86	1611.66	-53.46	59.65	1560.22	-46.82	67.41	1331.90	-44.18	58.15	1401.20	-98.08	90.97	1657.93	-0.06	1272.96	0.00	0.00	0.00	1720.21	26.61	1711.84	1719.05	-120.41	1692.69	1593.24	-127.44	1709.80	1590.30	18.66	1738.33	2027.58	1670.24	70.46	0.00	0.00	0.00	1433.92
5.11000	1968.45	133.71	115.64	1922.15	117.58	111.15	1699.29	87.21	51.28	1754.62	154.90	99.02	1611.47	-53.25	59.57	1560.65	-47.24	67.23	1332.32	-44.12	58.25	1401.39	-98.06	91.28	1665.31	0.25	1272.13	0.00	0.00	0.00	1727.31	27.40	1710.93	1725.10	-120.41	1692.66	1600.26	-126.92	1709.01	1597.60	19.12	1737.44	2027.80	1670.60	70.36	0.00	0.00	0.00	1434.55
5.12000	1992.82	132.57	123.97	1944.18	116.67	121.94	1721.06	85.93	51.47	1777.28	153.87	99.90	1611.80	-53.17	59.65	1560.60	-47.31	67.10	1332.81	-43.86	58.29	1401.76	-97.71	91.45	1672.61	0.59	1271.26	0.00	0.00	0.00	1734.60	27.73	1710.12	1733.08	-119.81	1691.86	1607.46	-126.17	1708.27	1605.08	19.57	1736.63	2027.40	1670.05	70.53	0.00	0.00	0.00	1433.64
5.13000	2012.71	132.16	131.97	1965.04	115.25	129.36	1743.97	83.94	51.14	1797.70	153.27	101.85	1611.83	-53.36	59.38	1560.43	-47.20	66.91	1332.99	-44.15	58.46	1401.87	-97.82	91.84	1679.56	0.89	1270.35	0.00	0.00	0.00	1741.88	28.70	1709.21	1739.90	-119.09	1691.11	1614.67	-125.39	1707.46	1612.14	20.58	1735.69	2027.59	1670.36	70.43	0.00	0.00	0.00	1433.61
5.14000	2029.15	132.54	139.31	1983.46	114.14	136.40	1764.39	80.89	51.93	1816.84	151.34	103.44	1612.04	-53.58	59.04	1561.04	-47.14	67.01	1333.02	-43.89	58.94	1402.60	-97.23	91.92	1687.11	1.31	1269.40	0.00	0.00	0.00	1749.40	29.16	1708.19	1746.20	-118.54	1690.34	1621.52	-124.91	1706.53	1619.38	21.39	1734.77	2028.09	1670.45	70.42	0.00	0.00	0.00	1433.32
5.15000	2043.16	133.77	145.68	2000.48	113.97	143.62	1784.18	77.40	52.16	1834.43	148.00	104.12	1612.11	-53.34	58.98	1561.26	-47.27	66.93	1332.93	-43.51	59.47	1402.53	-97.74	92.72	1694.47	1.76	1268.43	0.00	0.00	0.00	1755.63	30.03	1707.49	1753.54	-117.59	1689.51	1628.60	-123.97	1705.59	1626.26	22.83	1733.70	2028.01	1671.47	69.99	0.00	0.00	0.00	1433.50
5.16000	2055.75	135.89	150.75	2014.68	114.69	150.06	1801.75	72.53	52.08	1848.74	145.57	104.39	1613.02	-54.01	58.62	1561.27	-47.42	66.60	1333.25	-43.44	59.73	1403.04	-97.50	92.94	1702.06	2.08	1267.38	0.00	0.00	0.00	1763.25	30.95	1706.51	1760.79	-116.86	1688.64	1635.55	-123.03	1704.58	1633.39	24.04	1732.66	2028.11	1671.28	70.05	0.00	0.00	0.00	1434.01
5.17000	2065.94	138.46	155.78	2026.30	115.74	155.07	1815.91	65.78	52.20	1860.95	142.18	103.25	1613.14	-53.84	58.55	1561.79	-47.62	66.63	1333.25	-43.27	60.46	1403.34	-97.65	93.50	1709.47	2.54	1266.28	0.00	0.00	0.00	1770.80	31.67	1705.66	1767.12	-115.98	1687.98	1642.76	-121.83	1703.57	1640.47	25.36	1731.64	2027.85	1670.97	70.24	0.00	0.00	0.00	1433.98
5.18000	2074.49	140.28	158.32	2035.84	116.62	157.79	1827.98	60.48	51.54	1871.09	137.94	101.43	1612.82	-53.85	58.16	1561.78	-47.68	66.46	1333.68	-43.54	60.91	1403.57	-97.85	94.10	1716.95	3.04	1265.11	0.00	0.00	0.00	1777.65	33.19	1704.79	1774.58	-114.99	1687.13	1649.94	-120.38	1702.65	1647.95	26.44	1730.67	2028.01	1670.62	70.39	0.00	0.00	0.00	1433.69
5.19000	2081.87	140.54	157.55	2043.28	116.33	157.30	1837.51	55.48	50.94	1878.51	134.78	100.15	1613.21	-53.61	58.20	1562.16	-47.67	66.44	1333.83	-42.88	61.91	1403.91	-98.13	94.84	1724.37	3.64	1263.88	0.00	0.00	0.00	1785.26	33.83	1704.06	1782.51	-113.75	1686.32	1656.94	-119.27	1701.64	1655.38	27.73	1729.64	2028.70	1670.53	70.45	0.00	0.00	0.00	1433.86
5.20000	2088.69	140.23	153.95	2049.67	115.13	153.91	1844.66	50.39	50.33	1884.64	131.34	99.05	1613.18	-53.60	57.87	1561.61	-47.36	66.25	1334.37	-43.46	62.54	1404.29	-98.28	95.59	1731.96	4.29	1262.60	0.00	0.00	0.00	1792.78	34.81	1703.42	1789.83	-112.45	1685.57	1663.84	-118.25	1700.51	1663.13	28.98	1728.64	2029.75	1672.18	70.14	0.00	0.00	0.00	1434.00
5.21000	2094.51	139.46	148.84	2055.34	113.34	148.95	1848.57	47.90	50.45	1889.53	127.42	98.00	1613.56	-53.94	57.47	1562.12	-47.62	66.07	1334.77	-43.11	63.55	1405.03	-98.22	96.31	1739.66	5.03	1261.32	0.00	0.00	0.00	1800.64	35.69	1702.73	1797.43	-111.12	1684.88	1670.98	-116.46	1699.57	1670.65	30.58	1727.62	2028.41	1671.45	70.19	0.00	0.00	0.00	1434.67
5.22000	2099.70	137.37	142.30	2060.50	110.95	143.32	1852.08	42.11	49.98	1893.27	123.25	96.73	1613.79	-53.73	57.38	1562.29	-47.56	66.00	1335.09	-43.56	64.79	1405.51	-98.41	97.28	1747.22	5.94	1260.13	0.00	0.00	0.00	1808.14	37.62	1701.76	1804.07	-109.63	1684.39	1678.60	-114.60	1698.70	1677.94	32.64	1726.45	2027.53	1671.02	70.11	0.00	0.00	0.00	1433.61
5.23000	2103.58	135.75	135.71	2063.89	108.23	137.64	1854.72	37.37	49.25	1895.82	119.06	94.99	1613.91	-53.40	57.21	1563.06	-47.68	66.04	1335.51	-43.56	66.09	1406.07	-98.52	98.27	1754.26	6.96	1259.02	0.00	0.00	0.00	1815.54	39.36	1701.00	1811.77	-108.08	1683.73	1686.11	-112.68	1697.74	1685.53	34.47	1725.36	2027.54	1670.41	70.15	0.00	0.00	0.00	1433.94
5.24000	2106.51	132.39	129.93	2067.73	103.62	132.10	1855.33	34.49	48.97	1898.20	114.61	93.58	1615.04	-53.74	57.07	1563.63	-47.74	66.00	1336.24	-43.60	67.50	1406.45	-99.08	99.69	1761.55	8.11	1257.98	0.00	0.00	0.00	1822.50	41.14	1700.27	1819.76	-106.30	1683.09	1693.50	-110.72	1696.89	1692.91	36.48	1724.29	2027.84	1670.22	70.35	0.00	0.00	0.00	1432.95
5.25000	2107.96	125.83	126.49	2071.55	98.13	127.23	1856.46	33.42	48.26	1900.53	111.32	92.96	1615.22	-54.02	56.43	1563.96	-47.72	65.87	1336.53	-43.74	69.51	1407.01	-99.54	101.15	1768.98	9.32	1257.03	0.00	0.00	0.00	1830.83	42.62	1699.36	1826.59	-104.51	1682.50	1700.66	-108.93	1696.05	1700.63	38.38	1723.19	2028.72	1671.09	70.33	0.00	0.00	0.00	1434.05
5.26000	2107.66	116.42	127.81	2075.18	92.11	123.23	1860.42	35.77	47.67	1904.27	107.92	92.25	1615.17	-53.92	56.12	1564.66	-48.00	65.74	1337.27	-43.58	71.53	1407.93	-99.73	102.56	1776.80	10.55	1256.20	0.00	0.00	0.00	1838.13	44.50	1698.52	1834.25	-102.66	1682.02	1707.93	-107.07	1695.36	1708.23	40.50	1722.28	2029.15	1671.44	70.25	0.00	0.00	0.00	1434.25
5.27000	2113.22	107.07	124.23	2078.87	85.71	118.34	1861.85	36.07	48.08	1907.26	106.50	92.11	1615.92	-53.78	56.04	1565.01	-48.02	65.66	1338.24	-44.38	73.58	1409.27	-99.60	103.97	1784.63	11.78	1255.46	0.00	0.00	0.00	1845.62	46.79	1697.82	1841.67	-100.54	1681.61	1715.34	-105.04	1694.80	1715.98	42.64	1721.44	2029.00	1671.16	70.30	0.00	0.00	0.00	1434.54
5.28000	2121.65	101.31	118.87	2083.42	79.84	112.59	1864.63	34.10	48.05	1911.58	104.66	91.48	1616.61	-53.78	55.93	1566.11	-48.24	65.67	1339.33	-44.61	75.92	1410.92	-99.25	105.38	1792.60	12.92	1254.88	0.00	0.00	0.00	1853.21	48.97	1697.19	1849.66	-98.40	1681.21	1723.30	-102.29	1694.51	1723.74	45.02	1720.74	2029.02	1671.72	70.12	0.00	0.00	0.00	1433.73
5.29000	2126.87	96.10	111.06	2087.28	75.09	106.05	1865.68	34.83	49.19	1915.38	103.95	90.86	1617.00	-53.87	55.49	1566.50	-48.39	65.34	1340.45	-44.53	78.74	1412.60	-99.17	107.14	1800.92	14.08	1254.47	0.00	0.00	0.00	1860.84	51.22	1696.55	1857.15	-96.13	1681.01	1730.80	-100.07	1694.15	1731.42	47.70	1720.08	2028.73	1672.13	69.95	0.00	0.00	0.00	1434.02
5.30000	2130.96	93.03	103.57	2090.93	71.96	100.30	1867.39	34.14	49.56	1918.74	102.99	90.28	1617.41	-53.90	55.18	1567.21	-48.27	65.33	1341.39	-44.62	82.24	1414.02	-99.64	109.34	1809.32	15.19	1254.23	0.00	0.00	0.00	1868.01	53.69	1696.18	1864.33	-93.89	1680.91	1738.46	-97.61	1693.82	1739.26	50.29	1719.44	2027.88	1670.32	70.42	0.00	0.00	0.00	1433.73
5.31000	2133.77	92.12	97.65	2093.74	71.16	95.45	1870.33	31.45	49.75	1921.87	101.84	89.64	1617.95	-53.82	54.90	1567.71	-48.30	65.30	1342.75	-45.09	85.74	1415.58	-100.16	111.72	1818.01	16.36	1254.11	0.00	0.00	0.00	1876.56	56.14	1695.63	1871.81	-91.50	1680.79	1746.19	-94.87	1693.57	1746.99	52.94	1718.88	2028.32	1670.51	70.33	0.00	0.00	0.00	1434.30
5.32000	2136.14	92.91	92.87	2095.26	71.73	90.92	1869.85	33.97	51.36	1923.18	102.51	89.68	1618.46	-53.85	54.60	1569.22	-48.55	65.21	1344.06	-45.63	89.88	1417.64	-100.45	114.15	1826.59	17.54	1254.11	0.00	0.00	0.00	1884.54	58.53	1695.40	1879.09	-88.99	1680.92	1746.19	-94.87	1693.57	1754.58	55.76	1718.48	2028.47	1670.90	70.42	0.00	0.00	0.00	1434.16
5.33000	2137.83	93.55	88.30	2096.34	72.39	86.99	1872.08	32.37	51.30	1925.48	101.66	89.23	1619.29	-53.95	54.29	1570.02	-48.99	64.88	1345.79	-45.71	94.37	1419.53	-101.34	117.06	1835.44	18.71	1254.23	0.00	0.00	0.00	1891.77	61.27	1695.28	1886.92	-86.59	1681.08	1746.19	-94.87	1693.57	1762.22	58.56	1718.23	2028.38	1670.12	70.58	0.00	0.00	0.00	1433.99
5.34000	2138.79	92.47	85.95	2097.16	72.58	84.47	1872.26	32.35	51.94	1927.06	101.46	89.04	1619.78	-54.08	53.94	1571.11	-48.84	65.01	1347.98	-45.99	99.29	1421.67	-102.45	120.32	1844.46	19.92	1254.51	0.00	0.00	0.00	1899.57	63.31	1695.43	1894.64	-83.95	1681.40	1746.19	-94.87	1693.57	1770.00	61.17	1718.19	2027.88	1670.61	70.34	0.00	0.00	0.00	1433.61
5.35000	2140.34	91.61	82.51	2098.05	72.31	82.21	1873.31	31.63	51.75	1927.99	101.41	89.14	1620.47	-53.98	53.77	1572.58	-49.17	64.77	1350.81	-46.43	104.73	1425.08	-102.52	123.33	1853.74	21.19	1254.94	0.00	0.00	0.00	1907.24	66.28	1695.56	1902.15	-81.47	1682.02	1746.19	-94.87	1693.57	1777.84	63.89	1718.33	2028.65	1669.52	70.93	0.00	0.00	0.00	1434.22
5.36000	2142.89	90.96	80.07	2099.17	72.00	80.40	1873.28	32.70	52.78	1929.25	100.58	89.05	1620.88	-54.12	53.37	1574.45	-49.83	64.59	1354.07	-47.60	110.82	1429.38	-102.57	126.77	1862.46	22.46	1255.49	0.00	0.00	0.00	1914.87	68.96	1696.00	1910.16	-78.76	1682.66	1746.19	-94.87	1693.57	1785.71	66.58	1718.63	2029.07	1671.27	70.33	0.00	0.00	0.00	1434.00
5.37000	2143.64	90.68	78.06	2099.96	71.83	79.38	1873.40	32.60	52.81	1930.30	100.39	88.94	1621.32	-54.48	52.94	1575.99	-50.55	64.08	1357.72	-48.14	117.83	1433.24	-103.83	131.21	1871.17	23.77	1256.16	0.00	0.00	0.00	1922.89	71.21	1696.69	1917.49	-76.28	1683.67	1746.19	-94.87	1693.57	1793.32	69.90	1719.03	2029.12	1671.39	70.27	0.00	0.00	0.00	1433.25
5.38000	2144.36	90.45	76.65	2100.05	71.70	78.37	1874.59	30.93	52.24	1930.73	100.40	88.94	1622.16	-54.76	52.74	1578.30	-51.05	63.92	1362.71	-48.75	125.28	1437.65	-105.14	135.96	1879.78	25.12	1256.99	0.00	0.00	0.00	1930.84	73.75	1697.51	1925.52	-73.65	1684.73	1746.19	-94.87	1693.57	1800.88	73.04	1719.61	2028.38	1670.79	70.41	0.00	0.00	0.00	1432.71
5.39000	2144.79	90.32	75.52	2100.15	71.55	77.54	1871.86	35.18	54.01	1931.16	100.37	89.06	1622.56	-54.88	52.37	1580.56	-51.49	63.55	1368.04	-49.64	133.91	1442.94	-106.51	141.04	1888.03	26.49	1258.00	0.00	0.00	0.00	1938.53	76.81	1698.28	1933.37	-70.99	1685.86	1746.19	-94.87	1693.57	1808.44	76.14	1720.38	2028.25	1670.73	70.38	0.00	0.00	0.00	1433.21
5.40000	2144.58	89.93	74.32	2100.42	71.30	77.06	1874.05	32.67	52.62	1931.89	99.89	88.86	1623.52	-55.12	52.06	1583.00	-51.89	63.18	1374.97	-50.54	143.01	1450.05	-107.15	146.37	1895.71	27.95	1259.16	0.00	0.00	0.00	1945.78	79.19	1699.26	1940.29	-68.38	1687.24	1746.19	-94.87	1693.57	1816.07	79.02	1721.25	2028.38	1670.47	70.51	0.00	0.00	0.00	1433.87
5.41000	2145.21	89.75	73.90	2100.35	71.18	76.52	1874.02	32.10	53.19	1932.33	99.64	88.75	1624.33	-55.75	51.57	1586.42	-53.10	62.92	1382.76	-51.65	152.92	1457.14	-108.41	152.53	1903.74	29.45	1260.50	0.00	0.00	0.00	1953.68	81.90	1700.24	1947.67	-66.07	1688.68	1746.19	-94.87	1693.57	1823.77	81.78	1722.16	2028.18	1670.68	70.38	0.00	0.00	0.00	1434.51
5.42000	2145.12	89.59	73.29	2100.68	70.92	76.26	1874.30	32.65	53.21	1932.42	99.76	88.73	1626.34	-56.57	51.21	1589.74	-53.95	63.21	1391.35	-52.27	164.08	1465.33	-110.31	159.02	1911.20	30.86	1261.90	0.00	0.00	0.00	1960.91	84.17	1701.25	1955.56	-63.56	1689.98	1746.19	-94.87	1693.57	1831.58	84.26	1723.18	2028.14	1670.66	70.37	0.00	0.00	0.00	1434.18
5.43000	2144.75	89.41	72.61	2100.80	70.85	76.07	1874.51	32.29	52.88	1932.93	99.30	88.59	1628.06	-57.75	50.47	1591.99	-54.88	64.61	1401.19	-53.93	175.72	1475.23	-111.25	165.44	1918.56	32.28	1263.34	0.00	0.00	0.00	1967.80	87.11	1702.28	1963.14	-61.15	1691.31	1746.19	-94.87	1693.57	1839.21	86.94	1724.27	2028.33	1670.21	70.69	0.00	0.00	0.00	1434.56
5.44000	2145.36	89.37	72.55	2100.69	70.70	75.79	1875.06	31.10	52.30	1932.82	99.58	88.66	1630.46	-58.52	50.10	1596.45	-55.86	64.96	1412.73	-56.03	187.39	1485.69	-112.88	172.62	1926.25	33.64	1264.82	0.00	0.00	0.00	1975.23	89.16	1703.30	1970.19	-58.88	1692.71	1746.19	-94.87	1693.57	1846.76	89.69	1725.27	2027.78	1670.02	70.71	0.00	0.00	0.00	1434.57
5.45000	2145.33	89.34	72.27	2100.85	70.77	75.68	1874.59	31.96	52.65	1932.72	99.77	88.66	1633.60	-59.74	49.46	1600.46	-56.49	66.84	1424.87	-58.16	199.73	1496.72	-114.73	179.79	1934.00	34.83	1266.18	0.00	0.00	0.00	1983.13	91.41	1704.21	1977.59	-56.60	1694.10	1746.19	-94.87	1693.57	1854.18	92.36	1726.26	2028.07	1670.01	70.71	0.00	0.00	0.00	1434.87
5.46000	2144.81	89.26	71.69	2100.87	70.75	75.46	1875.11	31.11	52.44	1932.46	100.16	88.79	1636.35	-60.16	50.83	1605.57	-58.71	68.77	1437.82	-60.94	212.07	1508.36	-115.98	186.81	1941.34	35.89	1267.43	0.00	0.00	0.00	1990.10	93.67	1705.24	1984.89	-54.65	1695.48	1746.19	-94.87	1693.57	1861.74	94.53	1727.31	2024.72	1675.21	50.24	0.00	0.00	0.00	1434.15
5.47000	2144.88	89.26	71.41	2101.07	70.81	75.38	1873.19	34.28	54.00	1933.14	99.53	88.58	1640.29	-61.42	50.14	1610.97	-59.56	71.54	1452.10	-62.76	223.94	1520.63	-117.34	193.67	1948.46	36.82	1268.56	0.00	0.00	0.00	1997.23	95.54	1706.25	1991.81	-52.60	1696.80	1746.19	-94.87	1693.57	1869.33	96.54	1728.37	2027.19	1672.53	63.92	0.00	0.00	0.00	1434.66
5.48000	2144.87	89.23	71.04	2100.83	70.79	75.08	1873.23	34.29	53.60	1933.14	99.68	88.60	1644.48	-62.83	48.92	1617.39	-61.09	73.87	1466.89	-64.22	236.06	1532.92	-119.25	200.70	1955.65	37.59	1269.61	0.00	0.00	0.00	2004.68	97.40	1707.17	1998.59	-50.69	1698.03	1746.19	-94.87	1693.57	1876.62	98.57	1729.41	2027.29	1669.57	70.57	0.00	0.00	0.00	1434.69
5.49000	2145.12	89.27	70.85	2100.82	70.81	74.84	1874.72	33.04	53.36	1933.43	99.51	88.53	1649.38	-64.02	47.72	1623.89	-61.50	76.83	1483.57	-65.12	246.77	1545.42	-121.16	207.68	1962.48	38.30	1270.59	0.00	0.00	0.00	2011.91	99.27	1708.00	2005.83	-48.97	1699.14	1746.19	-94.87	1693.57	1884.04	100.26	1730.46	2028.65	1670.12	70.57	0.00	0.00	0.00	1434.14
5.50000	2145.50	89.27	70.65	2100.94	70.84	74.71	1874.28	33.80	53.80	1933.85	99.28	88.38	1654.15	-65.13	46.31	1630.75	-62.09	79.46	1499.71	-66.52	256.44	1558.83	-122.29	214.04	1969.29	39.03	1271.53	0.00	0.00	0.00	2018.74	100.85	1709.02	2013.04	-47.25	1700.24	1746.19	-94.87	1693.57	1891.56	101.73	1731.53	2028.67	1671.33	70.09	0.00	0.00	0.00	1433.97
5.51000	2145.53	89.37	70.37	2101.17	70.88	74.61	1872.55	36.20	54.71	1933.93	99.19	88.39	1660.54	-66.06	45.39	1639.34	-63.67	81.79	1515.34	-66.84	264.42	1571.09	-124.52	220.22	1975.90	39.71	1272.46	0.00	0.00	0.00	2026.06	102.03	1709.97	2020.13	-45.68	1701.36	1746.19	-94.87	1693.57	1898.79	103.45	1732.46	2029.09	1670.87	70.41	0.00	0.00	0.00	1433.58
5.52000	2145.83	89.32	70.22	2100.90	70.89	74.29	1875.31	32.17	53.37	1933.95	99.50	88.54	1669.66	-67.15	45.86	1647.69	-64.11	85.02	1529.60	-67.83	270.51	1583.39	-126.25	225.67	1982.16	40.49	1273.41	0.00	0.00	0.00	2032.88	104.09	1710.67	2027.34	-44.28	1702.30	1746.19	-94.87	1693.57	1905.76	105.36	1733.37	2029.65	1670.70	70.54	0.00	0.00	0.00	1435.08
5.53000	2145.71	89.34	69.96	2101.25	70.85	74.33	1876.34	31.69	53.21	1933.76	99.70	88.61	1682.13	-68.36	49.92	1660.26	-65.06	89.35	1543.18	-67.59	275.01	1596.89	-126.40	230.00	1988.36	41.33	1274.36	0.00	0.00	0.00	2040.24	104.95	1711.46	2033.57	-43.08	1703.36	1746.19	-94.87	1693.57	1912.75	106.99	1734.28	2028.52	1670.76	70.41	0.00	0.00	0.00	1433.60
5.54000	2145.85	89.27	69.84	2101.31	70.90	74.26	1875.38	33.79	54.32	1933.83	99.79	88.76	1698.07	-69.41	55.21	1673.39	-66.28	93.86	1555.96	-67.77	277.90	1611.09	-126.26	233.81	1994.16	42.21	1275.32	0.00	0.00	0.00	2047.07	106.17	1712.19	2039.90	-41.90	1704.29	1746.19	-94.87	1693.57	1919.65	108.62	1735.18	2028.53	1670.30	70.56	0.00	0.00	0.00	1433.58
5.55000	2146.31	89.25	69.97	2101.18	70.83	74.12	1878.17	30.20	52.88	1934.26	99.30	88.61	1716.55	-70.16	60.73	1691.10	-66.46	99.12	1567.98	-68.01	279.20	1624.64	-126.66	236.87	2000.12	43.22	1276.36	0.00	0.00	0.00	2053.83	107.41	1712.94	2046.78	-40.64	1705.16	1746.19	-94.87	1693.57	1926.35	110.16	1736.08	2027.07	1668.18	71.10	0.00	0.00	0.00	1433.34
5.56000	2146.18	89.27	69.81	2101.31	70.83	74.11	1877.39	31.96	54.06	1934.24	99.29	88.71	1735.87	-70.63	65.76	1708.12	-66.61	103.53	1580.44	-68.72	279.23	1638.75	-126.69	239.02	2005.94	44.31	1277.41	0.00	0.00	0.00	2060.56	108.30	1713.70	2053.55	-39.53	1705.75	1746.19	-94.87	1693.57	1933.60	110.84	1737.11	2028.36	1669.95	70.73	0.00	0.00	0.00	1433.53
5.57000	2146.52	89.15	69.92	2101.36	70.85	74.07	1876.58	32.67	54.51	1934.49	99.12	88.67	1756.76	-70.73	70.52	1727.67	-67.37	107.05	1593.24	-68.98	278.05	1652.94	-127.04	240.47	2011.51	45.56	1278.49	0.00	0.00	0.00	2066.93	109.54	1714.32	2060.11	-38.51	1706.42	1746.19	-94.87	1693.57	1940.22	112.04	1738.07	2029.24	1671.59	70.15	0.00	0.00	0.00	1433.62
5.58000	2146.46	89.09	69.73	2101.63	70.86	74.04	1876.03	33.28	55.12	1934.66	99.01	88.82	1777.60	-70.69	74.36	1747.54	-66.99	110.30	1606.32	-69.06	275.84	1668.23	-127.08	240.82	2016.99	46.89	1279.61	0.00	0.00	0.00	2073.41	110.49	1714.97	2066.99	-37.72	1706.92	1746.19	-94.87	1693.57	1946.94	112.84	1739.05	2028.70	1671.81	70.05	0.00	0.00	0.00	1434.03
5.59000	2146.23	89.15	69.57	2101.32	70.87	73.86	1877.07	31.83	54.88	1934.61	99.08	88.92	1797.67	-70.74	76.94	1767.46	-67.25	112.21	1619.99	-69.63	272.58	1668.23	-127.08	240.82	2022.68	48.32	1280.79	0.00	0.00	0.00	2080.37	111.06	1715.52	2073.01	-36.92	1707.44	1746.19	-94.87	1693.57	1953.57	113.65	1739.98	2028.16	1670.17	70.51	0.00	0.00	0.00	1434.11
5.60000	2146.52	89.17	69.66	2101.43	70.88	73.85	1875.85	31.74	55.28	1934.86	98.78	88.78	1817.82	-70.77	78.63	1787.37	-66.97	114.31	1634.02	-69.63	268.90	1668.23	-127.08	240.82	2028.46	49.77	1282.00	0.00	0.00	0.00	2086.39	111.75	1716.13	2079.97	-36.20	1707.71	1746.19	-94.87	1693.57	1960.28	114.18	1740.98	2028.22	1670.33	70.45	0.00	0.00	0.00	1434.07
5.61000	2146.24	89.11	69.44	2101.15	70.93	73.72	1877.08	28.59	54.31	1934.74	98.95	88.85	1838.26	-71.07	79.42	1807.31	-66.62	113.81	1649.06	-69.52	264.37	1668.23	-127.08	240.82	2034.66	51.22	1283.16	0.00	0.00	0.00	2092.58	112.36	1716.66	2085.87	-35.59	1708.13	1746.19	-94.87	1693.57	1966.85	114.68	1741.89	2027.48	1670.07	70.46	0.00	0.00	0.00	1433.81
5.62000	2146.66	89.11	69.64	2101.39	70.97	73.78	1876.02	28.13	55.03	1934.94	98.88	88.93	1858.07	-71.45	78.99	1826.43	-66.54	112.89	1664.69	-69.04	259.44	1668.23	-127.08	240.82	2040.35	52.64	1284.29	0.00	0.00	0.00	2099.05	112.70	1717.13	2091.99	-34.73	1708.40	1746.19	-94.87	1693.57	1973.12	115.36	1742.64	2028.31	1670.85	70.24	0.00	0.00	0.00	1433.71
5.63000	2146.68	89.21	69.61	2101.27	71.11	73.74	1874.24	28.34	55.64	1934.62	99.25	89.01	1878.23	-71.88	77.94	1846.44	-67.14	110.88	1680.53	-68.30	253.88	1668.23	-127.08	240.82	2046.26	54.01	1285.30	0.00	0.00	0.00	2105.13	113.32	1717.54	2098.52	-34.15	1708.58	1746.19	-94.87	1693.57	1978.96	116.30	1743.34	2028.34	1670.74	70.35	0.00	0.00	0.00	1433.39
5.64000	2146.55	89.28	69.53	2101.19	71.08	73.65	1872.11	29.65	56.99	1934.56	99.33	89.20	1897.79	-72.10	76.12	1865.16	-67.53	108.05	1696.45	-68.16	247.86	1668.23	-127.08	240.82	2052.25	55.31	1286.15	0.00	0.00	0.00	2111.17	113.84	1717.91	2104.11	-33.75	1708.79	1746.19	-94.87	1693.57	1984.92	116.97	1743.97	2028.18	1671.37	70.07	0.00	0.00	0.00	1433.53
5.65000	2146.62	89.25	69.54	2101.26	71.11	73.67	1872.91	27.63	57.11	1935.05	98.62	88.87	1918.29	-72.07	74.36	1884.06	-67.39	106.20	1712.11	-67.92	241.33	1668.23	-127.08	240.82	2058.10	56.50	1286.92	0.00	0.00	0.00	2117.27	114.27	1718.17	2109.69	-33.19	1708.94	1746.19	-94.87	1693.57	1991.39	116.89	1744.55	2025.60	1676.84	49.80	0.00	0.00	0.00	1434.53
5.66000	2146.66	89.31	69.57	2101.34	71.06	73.70	1872.85	28.03	57.87	1935.16	98.66	88.86	1938.19	-71.69	72.24	1903.34	-66.95	103.48	1728.61	-67.80	233.91	1668.23	-127.08	240.82	2063.82	57.59	1287.55	0.00	0.00	0.00	2122.84	115.14	1718.27	2115.29	-32.74	1709.00	1746.19	-94.87	1693.57	1997.01	117.62	1744.95	2027.56	1673.04	63.76	0.00	0.00	0.00	1434.62
5.67000	2146.43	89.29	69.44	2101.34	71.13	73.66	1871.96	29.18	58.10	1935.03	98.80	88.97	1959.45	-71.19	70.84	1923.86	-66.49	101.05	1744.31	-68.37	225.99	1668.23	-127.08	240.82	2069.78	58.64	1288.05	0.00	0.00	0.00	2128.36	115.51	1718.48	2121.33	-32.20	1708.99	1746.19	-94.87	1693.57	2002.94	117.77	1745.28	2029.08	1672.03	69.90	0.00	0.00	0.00	1435.09
5.68000	2146.40	89.37	69.39	2101.39	71.21	73.63	1874.26	27.35	56.97	1934.96	98.80	88.98	1980.70	-70.94	69.52	1943.50	-66.16	98.37	1760.43	-68.90	217.40	1668.23	-127.08	240.82	2075.61	59.69	1288.41	0.00	0.00	0.00	2133.69	116.07	1718.46	2126.86	-31.85	1708.97	1746.19	-94.87	1693.57	2008.64	117.99	1745.56	2027.96	1671.19	70.10	0.00	0.00	0.00	1434.91
5.69000	2146.61	89.43	69.53	2101.13	71.20	73.50	1874.20	29.20	57.28	1935.19	98.65	88.86	2002.87	-71.01	68.78	1964.84	-66.02	96.54	1778.47	-67.12	208.71	1668.23	-127.08	240.82	2081.15	60.71	1288.63	0.00	0.00	0.00	2139.13	116.44	1718.46	2132.67	-31.46	1708.89	1746.19	-94.87	1693.57	2014.08	118.50	1745.68	2028.27	1670.29	70.54	0.00	0.00	0.00	1435.19
5.70000	2146.00	89.47	69.29	2101.26	71.31	73.53	1873.72	31.32	57.34	1935.00	98.90	88.98	2025.13	-71.54	68.45	1985.88	-66.25	94.60	1794.90	-66.60	199.30	1668.23	-127.08	240.82	2086.94	61.76	1288.75	0.00	0.00	0.00	2144.79	116.53	1718.36	2138.06	-31.14	1708.81	1746.19	-94.87	1693.57	2019.57	118.68	1745.78	2027.91	1670.73	70.28	0.00	0.00	0.00	1434.25
5.71000	2146.32	89.53	69.44	2101.16	71.35	73.46	1875.63	29.43	55.85	1935.17	98.66	88.81	2046.62	-72.32	67.89	2006.82	-66.85	92.68	1812.02	-66.86	189.40	1668.23	-127.08	240.82	2092.35	62.75	1288.75	0.00	0.00	0.00	2150.63	116.68	1718.20	2143.77	-30.89	1708.63	1746.19	-94.87	1693.57	2025.09	118.70	1745.84	2027.87	1669.70	70.69	0.00	0.00	0.00	1435.27
5.72000	2146.22	89.59	69.42	2101.58	71.40	73.57	1874.37	32.17	56.38	1935.35	98.52	88.76	2068.83	-73.01	67.86	2028.18	-67.46	90.95	1828.62	-65.91	180.05	1668.23	-127.08	240.82	2097.59	63.75	1288.63	0.00	0.00	0.00	2155.88	117.09	1718.12	2149.47	-30.74	1708.44	1746.19	-94.87	1693.57	2030.68	118.74	1745.85	2027.95	1668.34	71.16	0.00	0.00	0.00	1434.84
5.73000	2145.77	89.65	69.14	2101.20	71.45	73.39	1874.64	32.39	55.89	1935.15	98.77	88.83	2090.69	-73.39	67.83	2049.20	-67.96	89.23	1846.09	-65.84	170.38	1668.23	-127.08	240.82	2102.79	64.68	1288.46	0.00	0.00	0.00	2161.25	116.85	1718.00	2154.57	-30.58	1708.32	1746.19	-94.87	1693.57	2036.02	118.92	1745.80	2027.97	1670.15	70.54	0.00	0.00	0.00	1435.18
5.74000	2146.10	89.59	69.34	2101.69	71.39	73.58	1875.87	31.64	55.29	1934.93	99.11	89.00	2112.08	-73.60	67.71	2070.30	-68.09	87.77	1863.43	-65.87	160.93	1668.23	-127.08	240.82	2107.98	65.60	1288.24	0.00	0.00	0.00	2166.82	117.14	1717.75	2159.94	-30.51	1708.09	1746.19	-94.87	1693.57	2041.14	119.26	1745.67	2028.20	1670.72	70.35	0.00	0.00	0.00	1433.90
5.75000	2146.06	89.65	69.34	2101.72	71.33	73.55	1877.32	29.57	53.98	1935.43	98.42	88.74	2133.99	-73.31	68.15	2091.37	-67.93	86.49	1881.18	-66.14	151.70	1668.23	-127.08	240.82	2112.93	66.39	1287.98	0.00	0.00	0.00	2171.75	116.97	1717.81	2165.39	-30.54	1707.83	1746.19	-94.87	1693.57	2046.75	118.94	1745.65	2028.19	1670.95	70.30	0.00	0.00	0.00	1434.21
5.76000	2146.01	89.62	69.32	2101.69	71.32	73.49	1876.20	31.88	54.58	1935.75	98.08	88.55	2155.68	-72.58	67.12	2111.83	-67.61	85.34	1899.63	-66.86	142.70	1668.23	-127.08	240.82	2118.19	67.01	1287.75	0.00	0.00	0.00	2177.57	116.52	1717.78	2170.70	-30.68	1707.62	1746.19	-94.87	1693.57	2052.14	118.82	1745.49	2028.48	1671.22	70.15	0.00	0.00	0.00	1434.44
5.77000	2145.72	89.70	69.17	2101.84	71.36	73.53	1875.53	32.16	54.56	1935.44	98.54	88.86	2177.08	-71.91	67.44	2132.79	-66.97	84.74	1917.50	-66.81	134.32	1668.23	-127.08	240.82	2123.64	67.57	1287.52	0.00	0.00	0.00	2182.85	116.58	1717.68	2176.25	-30.68	1707.31	1746.19	-94.87	1693.57	2058.03	118.09	1745.49	2029.09	1670.16	70.73	0.00	0.00	0.00	1435.48
5.78000	2146.01	89.68	69.31	2101.79	71.25	73.40	1875.15	32.79	54.83	1935.56	98.31	88.75	2197.66	-70.69	68.26	2153.04	-65.31	83.68	1936.05	-67.55	126.05	1668.23	-127.08	240.82	2129.29	67.91	1287.30	0.00	0.00	0.00	2188.10	116.32	1717.68	2181.93	-30.94	1707.01	1746.19	-94.87	1693.57	2063.68	117.68	1745.33	2028.91	1671.46	70.13	0.00	0.00	0.00	1434.44
5.79000	2146.13	89.68	69.38	2101.82	71.31	73.37	1875.31	32.36	54.87	1935.62	98.31	88.69	2218.62	-69.13	69.64	2174.05	-64.61	83.28	1954.73	-68.08	118.32	1668.23	-127.08	240.82	2135.25	68.16	1287.06	0.00	0.00	0.00	2193.74	116.19	1717.58	2187.42	-31.24	1706.71	1746.19	-94.87	1693.57	2069.00	117.49	1745.13	2028.54	1670.90	70.38	0.00	0.00	0.00	1434.07
5.80000	2145.85	89.65	69.16	2101.69	71.34	73.30	1874.69	33.54	54.92	1935.58	98.35	88.77	2239.74	-67.55	71.19	2194.30	-63.24	83.31	1972.53	-67.19	111.75	1668.23	-127.08	240.82	2141.22	68.36	1286.80	0.00	0.00	0.00	2199.60	115.83	1717.47	2193.16	-31.58	1706.35	1746.19	-94.87	1693.57	2074.19	117.54	1744.82	2028.05	1669.83	70.60	0.00	0.00	0.00	1434.41
5.81000	2146.36	89.67	69.45	2101.57	71.37	73.21	1876.81	30.39	53.78	1935.67	98.21	88.79	2260.71	-65.63	73.23	2214.05	-61.87	83.35	1993.08	-67.31	103.51	1668.23	-127.08	240.82	2147.27	68.44	1286.50	0.00	0.00	0.00	2204.94	115.73	1717.42	2199.23	-31.88	1705.95	1746.19	-94.87	1693.57	2079.85	116.89	1744.59	2029.18	1670.99	70.40	0.00	0.00	0.00	1434.27
5.82000	2146.05	89.68	69.32	2101.48	71.44	73.20	1873.69	34.71	55.62	1935.74	98.23	88.78	2281.20	-63.65	75.30	2234.07	-59.99	84.15	2009.98	-67.74	97.14	1668.23	-127.08	240.82	2153.46	68.48	1286.16	0.00	0.00	0.00	2211.16	115.24	1717.27	2204.58	-32.31	1705.69	1746.19	-94.87	1693.57	2085.36	116.45	1744.24	2028.70	1670.90	70.41	0.00	0.00	0.00	1434.53
5.83000	2145.74	89.66	69.25	2101.12	71.56	73.01	1874.71	32.91	54.70	1935.25	98.76	89.05	2301.20	-61.27	77.84	2254.09	-58.22	85.17	2024.38	-68.36	92.25	1668.23	-127.08	240.82	2159.57	68.47	1285.72	0.00	0.00	0.00	2216.54	114.67	1717.15	2210.52	-32.72	1705.31	1746.19	-94.87	1693.57	2091.00	115.82	1743.97	2028.19	1670.83	70.28	0.00	0.00	0.00	1435.09
5.84000	2145.69	89.74	69.21	2101.09	71.68	73.00	1874.36	33.49	54.89	1935.90	97.89	88.79	2320.89	-58.96	80.59	2273.86	-56.69	86.38	2037.47	-69.06	88.44	1668.23	-127.08	240.82	2165.73	68.42	1285.26	0.00	0.00	0.00	2222.64	113.65	1717.25	2216.32	-33.23	1704.88	1746.19	-94.87	1693.57	2096.51	115.30	1743.61	2028.35	1671.19	70.21	0.00	0.00	0.00	1434.10
5.85000	2145.32	89.73	69.09	2101.04	71.82	73.01	1875.56	31.70	54.43	1935.37	98.67	89.11	2339.66	-56.29	83.65	2292.77	-54.68	88.09	2050.41	-69.71	85.33	1668.23	-127.08	240.82	2171.88	68.39	1284.73	0.00	0.00	0.00	2228.26	113.26	1717.12	2222.24	-33.91	1704.49	1746.19	-94.87	1693.57	2102.80	113.92	1743.33	2028.05	1670.40	70.51	0.00	0.00	0.00	1432.98
5.86000	2145.47	89.76	69.17	2100.69	71.81	72.81	1874.40	33.84	55.47	1935.84	98.18	89.03	2358.27	-54.41	86.59	2311.65	-52.89	90.09	2064.37	-70.21	82.52	1668.23	-127.08	240.82	2178.02	68.27	1284.10	0.00	0.00	0.00	2234.25	112.55	1716.96	2228.30	-34.50	1704.06	1746.19	-94.87	1693.57	2109.23	112.44	1743.06	2027.54	1669.87	70.66	0.00	0.00	0.00	1433.26
5.87000	2144.81	89.69	68.81	2100.83	71.89	72.85	1875.99	31.38	54.18	1935.79	98.33	89.27	2375.85	-52.01	90.20	2329.71	-51.61	92.06	2080.53	-70.44	79.63	1668.23	-127.08	240.82	2184.22	68.05	1283.44	0.00	0.00	0.00	2240.21	112.01	1716.68	2234.97	-35.12	1703.53	1746.19	-94.87	1693.57	2115.09	111.68	1742.54	2026.79	1669.44	70.79	0.00	0.00	0.00	1433.69
5.88000	2145.01	89.66	68.82	2100.81	71.92	72.74	1876.39	30.85	54.35	1936.22	97.86	89.24	2393.59	-50.36	93.66	2346.98	-50.11	94.18	2100.04	-70.29	76.26	1668.23	-127.08	240.82	2190.55	67.76	1282.66	0.00	0.00	0.00	2246.30	111.28	1716.35	2241.45	-35.92	1703.02	1746.19	-94.87	1693.57	2120.51	111.62	1741.81	2027.00	1669.67	70.74	0.00	0.00	0.00	1433.77
5.89000	2145.16	89.86	68.79	2100.90	72.00	72.69	1875.22	32.40	55.28	1936.64	97.29	89.25	2410.36	-49.10	96.93	2363.34	-48.54	96.57	2124.09	-69.63	72.03	1668.23	-127.08	240.82	2196.95	67.41	1281.87	0.00	0.00	0.00	2252.38	110.39	1715.93	2247.95	-36.79	1702.37	1746.19	-94.87	1693.57	2127.34	109.87	1741.40	2028.62	1671.42	70.17	0.00	0.00	0.00	1434.33
5.90000	2144.98	89.79	68.58	2100.85	72.00	72.57	1876.33	31.41	54.72	1936.30	97.95	89.82	2426.28	-48.33	99.87	2379.35	-47.74	98.62	2155.72	-69.23	65.33	1668.23	-127.08	240.82	2203.43	67.00	1281.04	0.00	0.00	0.00	2258.64	109.53	1715.52	2254.20	-37.72	1701.73	1746.19	-94.87	1693.57	2133.88	108.53	1740.72	2027.60	1670.59	70.19	0.00	0.00	0.00	1434.28
5.91000	2145.07	89.72	68.45	2100.98	71.95	72.44	1877.28	30.48	54.72	1936.72	97.57	89.99	2440.67	-47.22	102.94	2393.84	-46.95	100.60	2170.75	-67.98	63.33	1668.23	-127.08	240.82	2209.87	66.59	1280.17	0.00	0.00	0.00	2265.18	108.53	1714.98	2261.12	-38.78	1700.96	1746.19	-94.87	1693.57	2140.24	107.30	1740.13	2028.40	1669.86	70.64	0.00	0.00	0.00	1434.01
5.92000	2144.92	89.86	68.20	2101.35	71.90	72.44	1875.79	32.01	55.69	1937.41	96.87	90.04	2454.64	-46.99	105.59	2407.60	-46.17	102.70	2184.92	-67.14	61.46	1668.23	-127.08	240.82	2216.50	66.15	1279.27	0.00	0.00	0.00	2271.83	107.35	1714.41	2267.68	-39.93	1700.17	1746.19	-94.87	1693.57	2146.76	106.21	1739.35	2028.70	1670.16	70.83	0.00	0.00	0.00	1434.81
5.93000	2145.32	89.93	68.18	2101.63	71.82	72.37	1876.51	31.53	55.77	1937.80	96.66	90.39	2467.00	-46.52	108.09	2420.47	-45.86	104.46	2198.48	-66.64	59.65	1668.23	-127.08	240.82	2222.96	65.69	1278.34	0.00	0.00	0.00	2278.23	106.15	1714.02	2274.61	-41.06	1699.28	1746.19	-94.87	1693.57	2153.38	104.98	1738.56	2028.74	1670.06	70.83	0.00	0.00	0.00	1433.41
5.94000	2145.44	89.85	68.01	2101.79	71.83	72.27	1876.62	31.16	56.00	1938.20	96.57	90.81	2478.91	-46.97	109.82	2432.07	-46.03	105.70	2209.44	-64.25	58.69	1668.23	-127.08	240.82	2229.51	65.21	1277.36	0.00	0.00	0.00	2285.26	104.56	1713.50	2281.22	-42.31	1698.40	1746.19	-94.87	1693.57	2160.37	103.24	1737.85	2027.75	1669.97	70.62	0.00	0.00	0.00	1434.55
5.95000	2145.57	89.96	67.82	2101.64	71.80	71.94	1876.02	32.60	57.01	1938.63	96.48	91.32	2489.16	-47.15	111.24	2442.47	-46.00	106.70	2219.90	-62.88	57.51	1668.23	-127.08	240.82	2236.09	64.65	1276.36	0.00	0.00	0.00	2292.53	102.70	1712.88	2288.02	-43.87	1697.42	1746.19	-94.87	1693.57	2167.33	101.50	1737.03	2028.82	1671.10	70.37	0.00	0.00	0.00	1435.66
5.96000	2145.58	89.96	67.59	2102.27	71.77	71.96	1876.90	30.60	56.56	1939.00	96.49	91.89	2498.09	-47.37	112.12	2451.74	-46.04	107.13	2228.27	-60.14	57.12	1668.23	-127.08	240.82	2242.76	64.01	1275.39	0.00	0.00	0.00	2299.47	100.92	1712.26	2295.21	-45.44	1696.29	1746.19	-94.87	1693.57	2173.96	100.40	1736.10	2028.58	1671.54	70.09	0.00	0.00	0.00	1435.02
5.97000	2146.09	90.06	67.49	2102.24	71.74	71.64	1877.61	30.22	56.52	1939.88	95.78	92.32	2505.96	-47.67	112.13	2459.75	-46.27	106.83	2237.29	-59.73	55.67	1668.23	-127.08	240.82	2249.60	63.34	1274.39	0.00	0.00	0.00	2306.06	99.61	1711.48	2302.54	-46.94	1695.11	1746.19	-94.87	1693.57	2181.56	98.14	1735.33	2028.62	1671.20	70.29	0.00	0.00	0.00	1435.45
5.98000	2146.12	90.07	67.14	2102.71	71.70	71.55	1877.54	30.73	57.10	1940.24	95.81	93.05	2513.14	-48.39	111.15	2466.82	-46.50	106.02	2244.68	-58.71	54.55	1668.23	-127.08	240.82	2256.46	62.58	1273.42	0.00	0.00	0.00	2313.42	97.81	1710.60	2309.66	-48.53	1693.88	1746.19	-94.87	1693.57	2188.40	96.61	1734.47	2028.60	1671.12	70.30	0.00	0.00	0.00	1435.53
5.99000	2146.70	90.19	67.08	2103.05	71.78	71.33	1877.14	30.86	57.74	1940.84	95.81	93.85	2519.54	-48.94	109.92	2472.42	-45.86	105.12	2250.02	-55.89	54.15	1668.23	-127.08	240.82	2263.76	61.82	1272.43	0.00	0.00	0.00	2320.32	96.32	1709.79	2316.73	-50.15	1692.64	1746.19	-94.87	1693.57	2195.28	94.98	1733.47	2028.58	1670.93	70.32	0.00	0.00	0.00	1434.98
6.00000	2146.46	90.13	66.51	2102.98	71.63	70.87	1877.65	30.83	58.82	1941.70	95.51	94.78	2524.38	-48.77	108.06	2477.36	-45.48	103.43	2254.94	-54.10	53.39	1668.23	-127.08	240.82	2271.06	61.00	1271.45	0.00	0.00	0.00	2327.32	94.30	1709.03	2323.89	-51.94	1691.34	1746.19	-94.87	1693.57	2202.56	93.03	1732.54	2029.47	1670.42	70.71	0.00	0.00	0.00	1434.80
6.01000	2146.56	90.24	66.04	2103.47	71.55	70.62	1877.97	30.84	60.01	1942.87	94.85	95.63	2528.77	-48.91	105.56	2481.65	-45.22	101.19	2259.40	-52.96	52.24	1668.23	-127.08	240.82	2278.33	60.08	1270.46	0.00	0.00	0.00	2334.46	92.37	1708.14	2330.96	-53.85	1690.06	1746.19	-94.87	1693.57	2209.36	91.46	1731.44	2024.29	1673.08	51.02	0.00	0.00	0.00	1435.38
6.02000	2147.36	90.26	65.93	2104.03	71.53	70.27	1877.49	31.55	61.26	1943.54	95.16	97.03	2531.37	-47.72	101.69	2484.97	-44.05	98.09	2261.72	-51.01	52.97	1668.23	-127.08	240.82	2285.72	59.10	1269.45	0.00	0.00	0.00	2342.12	90.13	1707.22	2338.13	-55.72	1688.78	1746.19	-94.87	1693.57	2216.59	89.27	1730.40	2027.44	1671.54	64.34	0.00	0.00	0.00	1435.72
6.03000	2147.64	90.35	65.41	2104.46	71.57	69.87	1879.95	29.33	61.88	1944.41	95.36	98.55	2533.91	-46.68	96.57	2486.98	-42.60	93.86	2262.93	-49.18	53.26	1668.23	-127.08	240.82	2293.21	58.09	1268.45	0.00	0.00	0.00	2348.71	88.44	1706.35	2345.27	-57.68	1687.44	1746.19	-94.87	1693.57	2223.79	87.08	1729.39	2028.77	1670.48	70.65	0.00	0.00	0.00	1434.29
6.04000	2148.45	90.59	65.14	2105.05	71.66	69.39	1878.73	31.63	65.06	1945.64	95.45	100.18	2535.35	-45.62	91.25	2488.17	-41.23	89.73	2263.88	-47.75	53.34	1668.23	-127.08	240.82	2300.82	57.05	1267.44	0.00	0.00	0.00	2356.40	86.17	1705.53	2352.65	-59.53	1686.09	1746.19	-94.87	1693.57	2231.26	84.54	1728.40	2029.60	1671.39	70.34	0.00	0.00	0.00	1435.08
6.05000	2149.37	90.74	64.84	2105.81	71.86	68.91	1879.59	31.79	67.75	1947.16	95.45	102.05	2536.73	-44.81	87.67	2488.99	-40.35	87.04	2264.78	-47.45	53.43	1668.23	-127.08	240.82	2308.42	55.96	1266.44	0.00	0.00	0.00	2363.55	84.21	1704.74	2359.85	-61.58	1684.89	1746.19	-94.87	1693.57	2238.35	82.26	1727.40	2028.98	1670.19	70.71	0.00	0.00	0.00	1435.47
6.06000	2149.81	90.92	64.23	2106.63	72.03	68.38	1880.99	31.84	70.79	1948.94	95.32	104.10	2536.99	-44.35	86.67	2489.57	-40.68	85.74	2264.99	-47.39	53.23	1668.23	-127.08	240.82	2316.17	54.84	1265.47	0.00	0.00	0.00	2371.02	81.99	1704.09	2367.27	-63.61	1683.74	1746.19	-94.87	1693.57	2246.05	79.56	1726.48	2028.84	1670.03	70.72	0.00	0.00	0.00	1434.11
6.07000	2150.70	91.13	63.80	2107.65	72.25	67.88	1882.52	31.69	74.85	1951.21	95.33	106.51	2537.42	-45.14	85.44	2489.78	-41.05	84.72	2266.33	-48.74	52.68	1668.23	-127.08	240.82	2323.87	53.67	1264.58	0.00	0.00	0.00	2378.16	79.86	1703.73	2374.83	-65.57	1682.71	1746.19	-94.87	1693.57	2253.71	76.81	1725.96	2028.00	1669.74	70.61	0.00	0.00	0.00	1434.71
6.08000	2151.57	91.38	63.35	2109.03	72.62	67.44	1883.70	32.79	79.60	1953.94	95.06	109.17	2538.76	-45.72	83.67	2489.87	-41.35	83.39	2265.88	-48.03	53.31	1668.23	-127.08	240.82	2331.58	52.42	1263.85	0.00	0.00	0.00	2385.54	77.75	1703.37	2382.60	-67.65	1681.78	1746.19	-94.87	1693.57	2261.09	74.32	1725.48	2028.85	1670.47	70.57	0.00	0.00	0.00	1434.17
6.09000	2152.45	91.59	62.84	2110.39	73.08	66.86	1885.27	33.47	85.24	1956.82	95.22	112.48	2539.60	-46.06	82.41	2490.20	-41.36	82.50	2265.88	-47.72	53.52	1668.23	-127.08	240.82	2339.50	51.15	1263.32	0.00	0.00	0.00	2392.89	75.84	1703.23	2390.40	-69.67	1681.04	1746.19	-94.87	1693.57	2268.58	71.89	1725.19	2029.47	1670.07	70.81	0.00	0.00	0.00	1434.53
6.10000	2153.24	91.82	62.41	2111.98	73.57	66.27	1888.14	33.81	91.52	1960.29	95.36	116.32	2539.97	-46.06	81.47	2490.10	-40.96	81.88	2265.86	-47.70	53.59	1668.23	-127.08	240.82	2347.42	49.80	1263.06	0.00	0.00	0.00	2400.28	73.81	1703.23	2398.36	-71.65	1680.44	1746.19	-94.87	1693.57	2275.88	69.71	1724.99	2029.31	1670.82	70.56	0.00	0.00	0.00	1434.36
6.11000	2154.20	92.15	62.11	2113.88	74.27	65.69	1893.96	30.84	97.61	1963.87	96.24	120.98	2540.26	-45.68	80.71	2490.54	-41.15	81.29	2266.16	-47.96	53.56	1668.23	-127.08	240.82	2355.40	48.40	1263.05	0.00	0.00	0.00	2408.19	71.60	1703.29	2405.85	-73.71	1680.00	1746.19	-94.87	1693.57	2283.46	67.19	1724.97	2028.87	1670.75	70.49	0.00	0.00	0.00	1434.81
6.12000	2155.08	92.58	61.79	2115.86	75.06	65.01	1896.29	33.42	107.00	1967.33	98.52	126.60	2540.66	-45.46	80.03	2490.85	-40.80	81.05	2265.91	-47.41	53.81	1668.23	-127.08	240.82	2363.68	46.96	1263.35	0.00	0.00	0.00	2415.64	69.67	1703.49	2414.24	-75.62	1679.63	1746.19	-94.87	1693.57	2291.66	63.99	1725.23	2029.66	1670.73	70.60	0.00	0.00	0.00	1435.02
6.13000	2156.02	93.06	61.44	2118.15	75.91	64.40	1902.48	33.35	116.04	1972.92	99.41	132.28	2541.34	-45.66	79.30	2491.08	-40.95	80.60	2266.43	-48.18	53.63	1668.23	-127.08	240.82	2371.85	45.45	1263.84	0.00	0.00	0.00	2423.58	67.45	1703.87	2422.23	-77.52	1679.49	1746.19	-94.87	1693.57	2299.37	61.70	1725.53	2028.68	1670.46	70.62	0.00	0.00	0.00	1434.30
6.14000	2156.86	93.66	60.94	2120.76	76.82	63.83	1907.23	36.81	127.62	1979.61	100.64	138.73	2541.68	-45.82	78.72	2491.08	-40.93	80.29	2266.32	-47.95	53.63	1668.23	-127.08	240.82	2379.95	43.92	1264.51	0.00	0.00	0.00	2431.80	65.28	1704.30	2430.14	-79.37	1679.50	1746.19	-94.87	1693.57	2306.67	59.57	1725.82	2028.15	1671.20	70.12	0.00	0.00	0.00	1433.89
6.15000	2157.62	94.45	60.39	2123.03	77.77	63.19	1914.56	38.67	140.14	1986.71	103.44	146.39	2541.75	-45.76	78.34	2491.48	-41.18	79.99	2266.52	-48.36	53.64	1668.23	-127.08	240.82	2388.25	42.45	1265.31	0.00	0.00	0.00	2438.72	63.89	1704.92	2438.43	-81.13	1679.60	1746.19	-94.87	1693.57	2314.22	57.48	1726.20	2028.22	1670.32	70.48	0.00	0.00	0.00	1433.76
6.16000	2159.01	95.42	59.90	2125.88	78.82	63.13	1925.32	38.47	153.06	1995.41	105.84	154.52	2541.98	-45.75	77.95	2491.38	-40.97	79.84	2266.52	-48.41	53.59	1668.23	-127.08	240.82	2396.41	40.90	1266.17	0.00	0.00	0.00	2446.30	62.45	1705.49	2446.46	-82.80	1679.84	1746.19	-94.87	1693.57	2321.88	55.27	1726.64	2028.16	1670.50	70.39	0.00	0.00	0.00	1434.62
6.17000	2160.71	96.60	59.06	2129.52	79.99	63.92	1936.61	40.02	167.44	2006.35	107.98	163.44	2542.07	-45.76	77.46	2491.50	-41.08	79.57	2267.47	-49.32	53.03	1668.23	-127.08	240.82	2404.39	39.44	1267.07	0.00	0.00	0.00	2454.04	60.56	1706.19	2454.58	-84.34	1680.08	1746.19	-94.87	1693.57	2330.11	52.42	1727.36	2027.83	1669.18	70.96	0.00	0.00	0.00	1434.41
6.18000	2163.43	97.88	58.26	2133.24	81.13	65.08	1950.10	42.14	182.91	2019.16	109.88	172.69	2542.39	-45.91	77.06	2491.45	-41.05	79.36	2267.35	-49.14	53.21	1668.23	-127.08	240.82	2412.38	38.03	1267.94	0.00	0.00	0.00	2458.76	57.57	1709.64	2462.72	-85.74	1680.50	1746.19	-94.87	1693.57	2337.77	50.32	1727.96	2028.46	1671.32	70.20	0.00	0.00	0.00	1433.97
6.19000	2167.01	99.13	57.42	2138.42	82.39	67.47	1964.54	45.38	199.24	2033.77	111.80	182.16	2542.12	-45.70	76.68	2491.44	-40.93	79.26	2267.38	-48.99	53.28	1668.23	-127.08	240.82	2420.47	36.66	1268.76	0.00	0.00	0.00	2465.80	55.93	1710.96	2470.81	-87.10	1680.88	1746.19	-94.87	1693.57	2345.19	48.45	1728.60	2028.47	1669.67	70.90	0.00	0.00	0.00	1432.97
6.20000	2171.11	100.24	56.13	2143.87	83.49	70.65	1981.21	48.16	215.40	2048.60	114.55	192.16	2542.44	-45.77	76.35	2491.79	-41.10	79.06	2267.83	-49.58	53.02	1668.23	-127.08	240.82	2428.67	35.36	1269.46	0.00	0.00	0.00	2473.32	54.56	1711.77	2479.02	-88.33	1681.26	1746.19	-94.87	1693.57	2353.13	46.36	1729.11	2029.33	1669.83	70.97	0.00	0.00	0.00	1433.04
6.21000	2177.13	101.33	54.84	2150.89	84.62	74.94	2000.56	49.34	230.46	2064.39	117.26	202.15	2542.54	-45.87	75.87	2491.57	-40.91	78.93	2268.02	-49.68	53.08	1668.23	-127.08	240.82	2436.70	34.11	1269.98	0.00	0.00	0.00	2481.14	53.40	1712.52	2487.06	-89.48	1681.70	1746.19	-94.87	1693.57	2360.62	44.67	1729.76	2028.80	1670.31	70.73	0.00	0.00	0.00	1434.31
6.22000	2183.64	102.33	53.10	2158.96	85.39	79.28	2020.31	52.11	245.31	2081.00	119.67	211.60	2542.71	-45.81	75.57	2491.78	-41.00	78.74	2268.26	-49.89	53.02	1668.23	-127.08	240.82	2444.72	32.97	1270.35	0.00	0.00	0.00	2488.68	52.35	1713.32	2495.26	-90.43	1682.07	1746.19	-94.87	1693.57	2368.99	42.27	1730.39	2028.65	1669.12	70.89	0.00	0.00	0.00	1434.00
6.23000	2190.59	103.11	51.29	2169.01	85.90	83.82	2041.06	53.55	257.55	2098.43	121.09	219.78	2542.67	-45.76	75.22	2491.60	-40.69	78.70	2268.33	-49.95	52.98	1668.23	-127.08	240.82	2452.61	31.98	1270.67	0.00	0.00	0.00	2496.02	51.41	1714.03	2503.39	-91.31	1682.45	1746.19	-94.87	1693.57	2376.16	41.56	1730.86	2029.01	1669.73	70.74	0.00	0.00	0.00	1433.64
6.24000	2203.26	104.63	52.62	2182.35	87.09	88.78	2056.41	56.75	265.59	2114.38	123.06	226.86	2542.74	-45.69	74.98	2491.53	-40.69	78.40	2268.26	-49.86	52.98	1668.23	-127.08	240.82	2460.13	31.20	1270.96	0.00	0.00	0.00	2504.04	50.58	1714.71	2511.36	-92.06	1682.85	1746.19	-94.87	1693.57	2383.32	41.00	1731.38	2028.92	1671.14	70.29	0.00	0.00	0.00	1434.14
6.25000	2222.06	107.08	61.03	2200.66	89.40	95.76	2074.24	56.35	269.69	2130.87	124.05	232.54	2542.75	-45.55	74.71	2491.55	-40.56	78.27	2268.10	-49.64	53.04	1668.23	-127.08	240.82	2467.48	30.62	1271.24	0.00	0.00	0.00	2512.04	49.90	1715.32	2519.63	-92.66	1683.21	1746.19	-94.87	1693.57	2391.69	39.21	1732.16	2027.83	1669.99	70.66	0.00	0.00	0.00	1435.63
6.26000	2244.70	109.68	70.24	2221.95	92.02	103.24	2090.85	55.98	272.06	2147.98	125.19	237.51	2542.72	-45.56	74.36	2491.75	-40.65	78.07	2267.87	-49.30	53.19	1668.23	-127.08	240.82	2474.43	30.25	1271.55	0.00	0.00	0.00	2519.93	49.38	1715.95	2527.98	-92.97	1683.62	1746.19	-94.87	1693.57	2399.72	38.09	1732.77	2028.02	1669.89	70.66	0.00	0.00	0.00	1433.43
6.27000	2269.19	112.28	77.65	2244.92	94.41	109.19	2107.03	57.42	272.90	2166.10	126.11	240.54	2542.95	-45.66	74.08	2491.57	-40.58	77.82	2267.61	-48.86	53.45	1668.23	-127.08	240.82	2481.11	30.03	1271.94	0.00	0.00	0.00	2527.46	49.05	1716.63	2536.17	-93.33	1684.08	1746.19	-94.87	1693.57	2407.43	37.57	1733.38	2028.17	1670.78	70.34	0.00	0.00	0.00	1432.54
6.28000	2293.68	114.70	82.60	2268.35	96.49	113.18	2121.68	62.65	273.51	2185.17	127.30	242.04	2543.02	-45.57	73.94	2491.76	-40.85	77.41	2267.36	-48.33	53.84	1668.23	-127.08	240.82	2487.89	29.88	1272.44	0.00	0.00	0.00	2535.53	48.88	1717.33	2544.53	-93.48	1684.58	1746.19	-94.87	1693.57	2415.95	36.50	1734.37	2025.39	1676.12	50.07	0.00	0.00	0.00	1432.88
6.29000	2318.46	117.17	85.71	2292.53	98.72	115.68	2143.96	60.64	269.90	2205.58	127.92	241.91	2542.92	-45.54	73.66	2491.61	-40.64	77.48	2267.04	-47.67	54.25	1668.23	-127.08	240.82	2494.76	29.76	1273.07	0.00	0.00	0.00	2543.59	48.90	1718.11	2552.94	-93.38	1685.14	1746.19	-94.87	1693.57	2424.04	36.01	1735.30	2027.25	1672.12	64.13	0.00	0.00	0.00	1433.69
6.30000	2343.82	119.97	87.50	2320.36	101.31	118.79	2164.58	60.93	266.16	2225.90	129.37	240.74	2542.94	-45.61	73.48	2491.66	-40.71	77.29	2266.85	-47.24	54.65	1668.23	-127.08	240.82	2501.70	29.72	1273.78	0.00	0.00	0.00	2551.69	49.10	1718.87	2561.45	-93.12	1685.76	1746.19	-94.87	1693.57	2432.66	35.15	1736.20	2028.79	1671.61	70.00	0.00	0.00	0.00	1433.87
6.31000	2371.25	123.13	89.10	2347.05	104.24	119.57	2187.06	59.87	260.81	2247.52	129.92	237.64	2542.96	-45.52	73.45	2491.01	-40.90	79.58	2267.12	-47.47	54.72	1668.23	-127.08	240.82	2508.74	29.61	1274.53	0.00	0.00	0.00	2559.69	49.48	1719.67	2569.85	-92.67	1686.43	1746.19	-94.87	1693.57	2440.92	34.89	1737.16	2028.95	1671.07	70.27	0.00	0.00	0.00	1434.13
6.32000	2400.34	126.50	90.67	2369.35	106.93	115.89	2208.34	60.86	254.43	2268.92	131.23	233.45	2543.23	-45.81	73.32	2491.02	-40.95	79.76	2266.66	-46.79	55.04	1668.23	-127.08	240.82	2516.05	29.44	1275.28	0.00	0.00	0.00	2567.63	49.97	1720.37	2578.44	-92.11	1687.13	1746.19	-94.87	1693.57	2448.62	35.28	1737.91	2024.14	1673.52	50.62	0.00	0.00	0.00	1434.68
6.33000	2424.34	129.61	87.39	2395.49	109.70	113.58	2231.13	60.13	245.55	2291.76	131.74	227.72	2542.26	-45.96	75.76	2491.16	-40.95	79.77	2267.39	-47.73	54.80	1668.23	-127.08	240.82	2523.76	29.24	1276.02	0.00	0.00	0.00	2575.60	50.72	1721.03	2586.92	-91.37	1687.82	1746.19	-94.87	1693.57	2456.27	36.11	1738.59	2028.13	1672.66	63.73	0.00	0.00	0.00	1434.69
6.34000	2453.88	132.57	86.77	2421.80	112.37	110.80	2252.58	62.17	236.97	2315.10	132.78	221.25	2542.49	-46.02	76.06	2491.26	-41.06	79.80	2267.65	-47.57	54.94	1668.23	-127.08	240.82	2531.57	28.95	1276.71	0.00	0.00	0.00	2583.09	51.59	1721.66	2595.43	-90.44	1688.53	1746.19	-94.87	1693.57	2464.81	35.96	1739.25	2029.15	1670.48	70.49	0.00	0.00	0.00	1434.41
6.35000	2484.02	135.17	85.80	2453.13	114.82	109.30	2274.04	62.75	226.16	2339.74	133.29	213.24	2542.37	-46.17	75.88	2491.80	-41.10	80.05	2268.16	-48.43	54.73	1668.23	-127.08	240.82	2539.58	28.65	1277.30	0.00	0.00	0.00	2591.63	52.73	1722.07	2604.04	-89.34	1689.20	1746.19	-94.87	1693.57	2472.68	36.69	1739.76	2028.73	1669.55	70.80	0.00	0.00	0.00	1434.88
6.36000	2514.47	137.36	84.40	2483.77	116.99	107.03	2297.49	63.27	214.20	2363.86	135.38	205.08	2542.33	-46.27	75.75	2492.06	-41.14	80.11	2267.34	-47.20	55.36	1668.23	-127.08	240.82	2547.84	28.35	1277.78	0.00	0.00	0.00	2599.82	53.91	1722.43	2612.60	-88.15	1689.76	1746.19	-94.87	1693.57	2481.14	36.78	1740.20	2029.48	1670.17	70.60	0.00	0.00	0.00	1435.13
6.37000	2546.93	139.42	83.75	2514.36	119.00	104.40	2320.66	64.58	201.13	2390.26	136.28	195.93	2542.53	-46.38	75.66	2492.54	-41.08	80.17	2267.29	-47.09	55.47	1668.23	-127.08	240.82	2556.20	28.07	1278.09	0.00	0.00	0.00	2607.65	55.17	1722.66	2621.25	-86.82	1690.24	1746.19	-94.87	1693.57	2489.20	37.54	1740.50	2028.57	1670.30	70.29	0.00	0.00	0.00	1436.61
6.38000	2579.67	141.30	83.23	2545.84	120.95	101.99	2346.80	64.35	186.93	2416.32	138.42	186.43	2543.03	-46.41	75.71	2492.61	-41.04	79.99	2268.19	-48.05	55.22	1668.23	-127.08	240.82	2564.64	27.86	1278.23	0.00	0.00	0.00	2615.34	56.59	1722.78	2630.04	-85.40	1690.61	1746.19	-94.87	1693.57	2489.20	37.54	1740.50	2028.90	1670.96	70.22	0.00	0.00	0.00	1435.28
6.39000	2612.89	143.22	83.08	2577.79	122.95	99.72	2374.82	65.39	172.29	2416.32	138.42	186.43	2543.18	-46.35	75.55	2492.71	-40.89	79.93	2268.07	-47.53	55.57	1668.23	-127.08	240.82	2573.09	27.70	1278.17	0.00	0.00	0.00	2623.04	58.04	1722.79	2638.69	-83.93	1690.95	1746.19	-94.87	1693.57	2489.20	37.54	1740.50	2028.08	1670.14	70.37	0.00	0.00	0.00	1433.92
6.40000	2646.87	145.18	83.44	2610.29	125.05	97.74	2402.91	70.30	158.92	2416.32	138.42	186.43	2543.61	-46.21	75.58	2492.55	-40.74	79.82	2268.60	-48.00	55.44	1668.23	-127.08	240.82	2581.54	27.64	1277.87	0.00	0.00	0.00	2631.50	59.41	1722.53	2647.52	-82.46	1691.14	1746.19	-94.87	1693.57	2489.20	37.54	1740.50	2028.23	1669.81	70.47	0.00	0.00	0.00	1434.15
6.41000	2680.58	147.23	83.83	2643.65	127.21	96.30	2434.24	73.66	144.78	2416.32	138.42	186.43	2543.63	-46.03	75.43	2492.79	-40.53	77.30	2268.26	-47.49	55.79	1668.23	-127.08	240.82	2589.96	27.65	1277.35	0.00	0.00	0.00	2638.95	60.91	1722.26	2656.31	-80.97	1691.20	1746.19	-94.87	1693.57	2489.20	37.54	1740.50	2027.82	1670.46	70.34	0.00	0.00	0.00	1433.78
6.42000	2714.60	149.27	84.71	2676.65	129.33	94.96	2466.74	76.34	130.64	2416.32	138.42	186.43	2544.42	-45.73	72.69	2492.47	-40.33	76.81	2268.54	-47.53	55.99	1668.23	-127.08	240.82	2598.19	27.71	1276.61	0.00	0.00	0.00	2647.26	62.49	1721.88	2664.97	-79.48	1691.20	1746.19	-94.87	1693.57	2489.20	37.54	1740.50	2027.84	1670.34	70.30	0.00	0.00	0.00	1435.03
6.43000	2748.42	151.24	85.79	2710.03	131.53	94.12	2466.74	76.34	130.64	2416.32	138.42	186.43	2544.35	-45.52	72.10	2492.37	-40.23	76.49	2268.24	-46.96	56.45	1668.23	-127.08	240.82	2606.59	27.87	1275.64	0.00	0.00	0.00	2655.64	63.97	1721.30	2673.72	-77.99	1691.08	1746.19	-94.87	1693.57	2489.20	37.54	1740.50	2027.47	1669.41	70.63	0.00	0.00	0.00	1435.13
6.44000	2782.31	153.19	87.57	2743.66	133.63	93.98	2466.74	76.34	130.64	2416.32	138.42	186.43	2544.17	-45.47	71.61	2492.54	-40.31	76.39	2268.77	-47.35	56.45	1668.23	-127.08	240.82	2614.92	28.05	1274.41	0.00	0.00	0.00	2664.03	65.49	1720.58	2682.50	-76.47	1690.81	1746.19	-94.87	1693.57	2489.20	37.54	1740.50	2028.51	1669.25	71.19	0.00	0.00	0.00	1435.21
6.45000	2816.13	155.00	90.20	2776.45	135.67	93.93	2466.74	76.34	130.64	2416.32	138.42	186.43	2544.22	-45.40	71.39	2492.79	-40.53	76.25	2268.69	-46.95	56.52	1668.23	-127.08	240.82	2623.18	28.27	1273.01	0.00	0.00	0.00	2672.76	66.97	1719.73	2691.43	-75.02	1690.40	1746.19	-94.87	1693.57	2489.20	37.54	1740.50	2028.98	1670.18	70.49	0.00	0.00	0.00	1434.22
6.46000	2850.04	156.72	93.90	2809.58	137.63	95.20	2466.74	76.34	130.64	2416.32	138.42	186.43	2544.49	-45.42	71.09	2492.83	-40.62	76.04	2268.77	-46.89	56.84	1668.23	-127.08	240.82	2631.38	28.52	1271.45	0.00	0.00	0.00	2680.90	68.46	1718.93	2700.38	-73.58	1689.90	1746.19	-94.87	1693.57	2489.20	37.54	1740.50	2029.47	1670.43	70.62	0.00	0.00	0.00	1433.26
6.47000	2883.51	158.33	98.21	2842.96	139.45	97.61	2466.74	76.34	130.64	2416.32	138.42	186.43	2544.47	-45.21	70.95	2492.95	-40.46	75.98	2268.94	-46.96	57.05	1668.23	-127.08	240.82	2639.70	28.83	1269.73	0.00	0.00	0.00	2689.48	69.80	1717.88	2709.19	-72.15	1689.31	1746.19	-94.87	1693.57	2489.20	37.54	1740.50	2028.93	1670.72	70.34	0.00	0.00	0.00	1432.75
6.48000	2916.36	159.80	103.43	2875.72	141.21	101.00	2466.74	76.34	130.64	2416.32	138.42	186.43	2544.79	-45.33	70.64	2493.06	-40.42	75.83	2269.15	-46.85	57.14	1668.23	-127.08	240.82	2647.98	29.20	1267.90	0.00	0.00	0.00	2698.33	71.30	1716.70	2717.96	-70.80	1688.54	1746.19	-94.87	1693.57	2489.20	37.54	1740.50	2028.40	1670.74	70.37	0.00	0.00	0.00	1432.96
6.49000	2948.21	161.44	109.41	2907.73	143.04	105.15	2466.74	76.34	130.64	2416.32	138.42	186.43	2545.02	-45.38	70.13	2493.35	-40.58	75.54	2268.00	-45.44	58.06	1668.23	-127.08	240.82	2656.37	29.62	1265.96	0.00	0.00	0.00	2707.49	72.84	1715.39	2726.83	-69.42	1687.65	1746.19	-94.87	1693.57	2489.20	37.54	1740.50	2028.71	1670.95	70.39	0.00	0.00	0.00	1432.76
6.50000	2979.38	163.44	116.18	2939.32	145.14	110.68	2466.74	76.34	130.64	2416.32	138.42	186.43	2544.86	-45.17	69.81	2493.60	-40.60	75.33	2268.93	-46.15	57.95	1668.23	-127.08	240.82	2664.95	30.15	1263.91	0.00	0.00	0.00	2716.51	74.26	1713.96	2735.72	-68.06	1686.58	1746.19	-94.87	1693.57	2489.20	37.54	1740.50	2028.19	1671.08	70.13	0.00	0.00	0.00	1434.79
6.51000	3008.55	165.90	123.03	2969.28	147.57	117.31	2466.74	76.34	130.64	2416.32	138.42	186.43	2545.30	-45.21	69.51	2493.80	-40.61	75.15	2268.61	-45.51	58.56	1668.23	-127.08	240.82	2673.63	30.78	1261.79	0.00	0.00	0.00	2725.54	75.72	1712.43	2744.84	-66.64	1685.39	1746.19	-94.87	1693.57	2489.20	37.54	1740.50	2028.37	1671.20	70.21	0.00	0.00	0.00	1435.01
6.52000	3037.07	168.72	132.20	2997.10	150.21	125.01	2466.74	76.34	130.64	2416.32	138.42	186.43	2545.37	-45.14	69.26	2494.21	-40.63	75.01	2268.44	-45.17	58.92	1668.23	-127.08	240.82	2682.47	31.48	1259.61	0.00	0.00	0.00	2734.71	77.34	1710.80	2753.94	-65.25	1684.10	1746.19	-94.87	1693.57	2489.20	37.54	1740.50	2027.95	1670.34	70.28	0.00	0.00	0.00	1434.03
6.53000	3062.26	171.36	142.89	3022.18	152.50	134.02	2466.74	76.34	130.64	2416.32	138.42	186.43	2545.41	-44.87	69.09	2494.24	-40.46	75.05	2269.50	-45.98	59.02	1668.23	-127.08	240.82	2691.58	32.31	1257.38	0.00	0.00	0.00	2743.55	78.88	1709.22	2763.09	-63.74	1682.74	1746.19	-94.87	1693.57	2489.20	37.54	1740.50	2028.17	1670.45	70.27	0.00	0.00	0.00	1433.92
6.54000	3084.06	173.41	155.63	3044.49	154.26	144.89	2466.74	76.34	130.64	2416.32	138.42	186.43	2545.76	-44.96	68.71	2494.00	-40.20	74.92	2268.96	-45.06	59.79	1668.23	-127.08	240.82	2700.94	33.26	1255.11	0.00	0.00	0.00	2753.03	80.48	1707.48	2772.22	-62.16	1681.36	1746.19	-94.87	1693.57	2489.20	37.54	1740.50	2028.54	1671.24	70.07	0.00	0.00	0.00	1433.79
6.55000	3084.06	173.41	155.63	3062.44	155.89	156.49	2466.74	76.34	130.64	2416.32	138.42	186.43	2545.92	-44.65	68.57	2494.40	-40.26	74.65	2269.69	-45.64	59.90	1668.23	-127.08	240.82	2710.43	34.31	1252.84	0.00	0.00	0.00	2762.23	82.21	1705.77	2781.46	-60.51	1679.93	1746.19	-94.87	1693.57	2489.20	37.54	1740.50	2028.25	1671.11	70.27	0.00	0.00	0.00	1433.15
6.56000	3084.06	173.41	155.63	3075.39	157.47	167.09	2466.74	76.34	130.64	2416.32	138.42	186.43	2546.39	-44.99	67.99	2494.54	-40.15	74.62	2269.57	-45.03	60.68	1668.23	-127.08	240.82	2719.98	35.48	1250.54	0.00	0.00	0.00	2771.65	84.09	1704.07	2790.50	-58.76	1678.51	1746.19	-94.87	1693.57	2489.20	37.54	1740.50	2029.64	1671.19	70.55	0.00	0.00	0.00	1432.79
6.57000	3084.06	173.41	155.63	3083.10	158.65	173.46	2466.74	76.34	130.64	2416.32	138.42	186.43	2546.58	-44.86	67.61	2494.92	-40.28	74.31	2270.83	-46.10	60.84	1668.23	-127.08	240.82	2729.71	36.78	1248.23	0.00	0.00	0.00	2781.03	86.00	1702.38	2799.79	-56.90	1677.02	1746.19	-94.87	1693.57	2489.20	37.54	1740.50	2028.12	1670.59	70.31	0.00	0.00	0.00	1433.08
6.58000	3084.06	173.41	155.63	3088.89	157.61	171.22	2466.74	76.34	130.64	2416.32	138.42	186.43	2546.72	-44.66	67.30	2495.19	-40.14	74.19	2270.34	-44.93	62.37	1668.23	-127.08	240.82	2739.65	38.20	1245.92	0.00	0.00	0.00	2790.45	88.08	1700.75	2809.04	-54.87	1675.58	1746.19	-94.87	1693.57	2489.20	37.54	1740.50	2027.96	1670.33	70.51	0.00	0.00	0.00	1433.33
6.59000	3084.06	173.41	155.63	3088.89	157.61	171.22	2466.74	76.34	130.64	2416.32	138.42	186.43	2547.28	-44.87	66.78	2495.61	-40.24	73.95	2270.25	-44.20	64.19	1668.23	-127.08	240.82	2749.56	39.74	1243.66	0.00	0.00	0.00	2800.01	90.19	1699.27	2818.57	-52.72	1674.22	1746.19	-94.87	1693.57	2489.20	37.54	1740.50	2027.91	1670.90	70.29	0.00	0.00	0.00	1433.79
6.60000	3084.06	173.41	155.63	3088.89	157.61	171.22	2466.74	76.34	130.64	2416.32	138.42	186.43	2547.87	-44.94	66.34	2496.55	-40.45	73.74	2271.24	-44.58	65.86	1668.23	-127.08	240.82	2759.62	41.41	1241.44	0.00	0.00	0.00	2809.52	92.43	1698.10	2828.14	-50.54	1672.99	1746.19	-94.87	1693.57	2489.20	37.54	1740.50	2027.71	1670.92	70.23	0.00	0.00	0.00	1433.74
6.61000	3084.06	173.41	155.63	3088.89	157.61	171.22	2466.74	76.34	130.64	2416.32	138.42	186.43	2548.13	-44.70	66.06	2496.86	-40.45	73.56	2272.33	-44.64	67.92	1668.23	-127.08	240.82	2769.93	43.25	1239.38	0.00	0.00	0.00	2819.24	94.80	1697.08	2837.66	-48.17	1671.98	1746.19	-94.87	1693.57	2489.20	37.54	1740.50	2026.94	1670.60	70.00	0.00	0.00	0.00	1433.16
6.62000	3084.06	173.41	155.63	3088.89	157.61	171.22	2466.74	76.34	130.64	2416.32	138.42	186.43	2548.76	-44.74	65.61	2497.33	-40.24	73.34	2274.31	-45.81	70.29	1668.23	-127.08	240.82	2780.15	45.31	1237.61	0.00	0.00	0.00	2829.37	97.22	1696.11	2847.11	-45.68	1671.05	1746.19	-94.87	1693.57	2489.20	37.54	1740.50	2027.69	1671.98	69.65	0.00	0.00	0.00	1432.84
6.63000	3084.06	173.41	155.63	3088.89	157.61	171.22	2466.74	76.34	130.64	2416.32	138.42	186.43	2549.04	-44.49	65.23	2498.27	-40.35	73.06	2274.99	-45.13	73.57	1668.23	-127.08	240.82	2790.15	47.64	1236.13	0.00	0.00	0.00	2839.11	99.88	1695.19	2856.62	-42.97	1670.22	1746.19	-94.87	1693.57	2489.20	37.54	1740.50	2027.67	1671.19	70.01	0.00	0.00	0.00	1432.91
6.64000	3084.06	173.41	155.63	3088.89	157.61	171.22	2466.74	76.34	130.64	2416.32	138.42	186.43	2549.76	-44.66	64.57	2499.01	-40.28	72.83	2275.94	-44.44	77.54	1668.23	-127.08	240.82	2800.07	50.18	1234.91	0.00	0.00	0.00	2849.09	102.84	1694.25	2866.47	-40.10	1669.58	1746.19	-94.87	1693.57	2489.20	37.54	1740.50	2027.57	1670.79	70.16	0.00	0.00	0.00	1433.63
6.65000	3084.06	173.41	155.63	3088.89	157.61	171.22	2466.74	76.34	130.64	2416.32	138.42	186.43	2549.95	-44.37	64.27	2500.16	-40.56	72.57	2276.94	-43.75	82.14	1668.23	-127.08	240.82	2810.16	52.77	1233.88	0.00	0.00	0.00	2858.99	105.94	1693.59	2876.37	-37.07	1669.24	1746.19	-94.87	1693.57	2489.20	37.54	1740.50	2027.71	1670.60	70.39	0.00	0.00	0.00	1433.35
6.66000	3084.06	173.41	155.63	3088.89	157.61	171.22	2466.74	76.34	130.64	2416.32	138.42	186.43	2550.53	-44.19	63.91	2501.40	-40.84	72.25	2280.02	-45.52	86.31	1668.23	-127.08	240.82	2820.45	55.38	1233.17	0.00	0.00	0.00	2869.51	109.17	1693.12	2886.26	-33.88	1669.16	1746.19	-94.87	1693.57	2489.20	37.54	1740.50	2027.53	1670.38	70.32	0.00	0.00	0.00	1433.40
6.67000	3084.06	173.41	155.63	3088.89	157.61	171.22	2466.74	76.34	130.64	2416.32	138.42	186.43	2550.69	-43.99	63.51	2502.63	-41.12	72.10	2282.39	-46.02	91.68	1668.23	-127.08	240.82	2831.48	57.79	1231.86	0.00	0.00	0.00	2879.56	112.42	1692.89	2896.08	-30.59	1669.35	1746.19	-94.87	1693.57	2489.20	37.54	1740.50	2027.13	1669.57	70.51	0.00	0.00	0.00	1433.55
6.68000	3084.06	173.41	155.63	3088.89	157.61	171.22	2466.74	76.34	130.64	2416.32	138.42	186.43	2551.33	-44.01	63.04	2504.45	-41.76	72.68	2285.55	-46.83	97.80	1668.23	-127.08	240.82	2842.33	60.10	1231.08	0.00	0.00	0.00	2889.66	115.72	1692.94	2906.31	-27.17	1669.76	1746.19	-94.87	1693.57	2489.20	37.54	1740.50	2028.46	1670.09	70.60	0.00	0.00	0.00	1433.89
6.69000	3084.06	173.41	155.63	3088.89	157.61	171.22	2466.74	76.34	130.64	2416.32	138.42	186.43	2551.99	-44.07	62.63	2506.24	-42.26	72.32	2289.33	-47.80	104.56	1668.23	-127.08	240.82	2853.03	62.33	1230.80	0.00	0.00	0.00	2900.43	119.29	1693.16	2916.67	-23.62	1670.40	1746.19	-94.87	1693.57	2489.20	37.54	1740.50	2028.35	1670.48	70.39	0.00	0.00	0.00	1433.39
6.70000	3084.06	173.41	155.63	3088.89	157.61	171.22	2466.74	76.34	130.64	2416.32	138.42	186.43	2552.91	-44.50	62.21	2508.17	-42.77	71.72	2293.27	-48.06	112.36	1668.23	-127.08	240.82	2863.57	64.46	1230.99	0.00	0.00	0.00	2910.74	123.04	1693.61	2926.97	-20.02	1671.32	1746.19	-94.87	1693.57	2489.20	37.54	1740.50	2028.62	1671.26	70.15	0.00	0.00	0.00	1434.20
6.71000	3084.06	173.41	155.63	3088.89	157.61	171.22	2466.74	76.34	130.64	2416.32	138.42	186.43	2553.51	-44.60	61.90	2510.63	-43.24	71.16	2297.89	-48.17	121.28	1668.23	-127.08	240.82	2873.94	66.51	1231.61	0.00	0.00	0.00	2920.75	126.63	1694.28	2937.43	-16.33	1672.51	1746.19	-94.87	1693.57	2489.20	37.54	1740.50	2028.06	1670.44	70.32	0.00	0.00	0.00	1434.55
6.72000	3084.06	173.41	155.63	3088.89	157.61	171.22	2466.74	76.34	130.64	2416.32	138.42	186.43	2554.35	-44.78	61.59	2513.08	-43.67	70.45	2305.48	-50.55	130.00	1668.23	-127.08	240.82	2884.17	68.48	1232.61	0.00	0.00	0.00	2931.06	130.39	1695.12	2947.98	-12.58	1673.93	1746.19	-94.87	1693.57	2489.20	37.54	1740.50	2028.91	1670.45	70.43	0.00	0.00	0.00	1434.97
6.73000	3084.06	173.41	155.63	3088.89	157.61	171.22	2466.74	76.34	130.64	2416.32	138.42	186.43	2555.30	-45.19	61.26	2515.78	-44.08	69.76	2311.42	-49.36	141.04	1668.23	-127.08	240.82	2894.24	70.36	1233.96	0.00	0.00	0.00	2941.00	134.19	1696.09	2958.37	-8.82	1675.59	1746.19	-94.87	1693.57	2489.20	37.54	1740.50	2028.64	1670.99	70.12	0.00	0.00	0.00	1435.25
6.74000	3084.06	173.41	155.63	3088.89	157.61	171.22	2466.74	76.34	130.64	2416.32	138.42	186.43	2556.72	-45.49	61.10	2518.90	-44.32	69.46	2320.54	-50.67	152.10	1668.23	-127.08	240.82	2904.17	72.17	1235.62	0.00	0.00	0.00	2950.77	138.03	1697.25	2968.47	-5.10	1677.46	1746.19	-94.87	1693.57	2489.20	37.54	1740.50	2024.93	1674.94	50.32	0.00	0.00	0.00	1434.96
6.75000	3084.06	173.41	155.63	3088.89	157.61	171.22	2466.74	76.34	130.64	2416.32	138.42	186.43	2558.29	-45.85	62.23	2522.22	-44.66	69.59	2329.29	-49.76	164.81	1668.23	-127.08	240.82	2913.95	73.91	1237.55	0.00	0.00	0.00	2960.40	141.73	1698.70	2978.62	-1.42	1679.54	1746.19	-94.87	1693.57	2489.20	37.54	1740.50	2027.50	1672.26	64.01	0.00	0.00	0.00	1436.01
6.76000	3084.06	173.41	155.63	3088.89	157.61	171.22	2466.74	76.34	130.64	2416.32	138.42	186.43	2560.40	-46.48	61.65	2526.21	-45.06	70.40	2340.59	-50.49	177.63	1668.23	-127.08	240.82	2923.59	75.58	1239.72	0.00	0.00	0.00	2969.84	145.42	1700.28	2988.28	2.10	1681.84	1746.19	-94.87	1693.57	2489.20	37.54	1740.50	2028.43	1671.25	69.94	0.00	0.00	0.00	1436.01
6.77000	3084.06	173.41	155.63	3088.89	157.61	171.22	2466.74	76.34	130.64	2416.32	138.42	186.43	2563.50	-47.12	60.95	2530.54	-45.60	71.76	2355.07	-53.02	190.34	1668.23	-127.08	240.82	2933.10	77.18	1242.08	0.00	0.00	0.00	2979.79	148.99	1701.98	2997.79	5.52	1684.33	1746.19	-94.87	1693.57	2489.20	37.54	1740.50	2028.03	1670.56	70.18	0.00	0.00	0.00	1435.89
6.78000	3084.06	173.41	155.63	3088.89	157.61	171.22	2466.74	76.34	130.64	2416.32	138.42	186.43	2567.14	-47.76	59.89	2535.01	-46.27	73.76	2367.78	-52.28	204.64	1668.23	-127.08	240.82	2942.47	78.72	1244.60	0.00	0.00	0.00	2988.77	152.30	1703.84	3007.33	8.87	1687.00	1746.19	-94.87	1693.57	2489.20	37.54	1740.50	2028.23	1671.02	69.98	0.00	0.00	0.00	1435.36
6.79000	3084.06	173.41	155.63	3088.89	157.61	171.22	2466.74	76.34	130.64	2416.32	138.42	186.43	2571.39	-48.65	58.70	2538.24	-47.42	75.67	2383.61	-53.44	218.31	1668.23	-127.08	240.82	2951.70	80.20	1247.25	0.00	0.00	0.00	2997.87	155.46	1705.75	3016.83	12.07	1689.73	1746.19	-94.87	1693.57	2489.20	37.54	1740.50	2028.59	1671.21	69.95	0.00	0.00	0.00	1433.62
6.80000	3084.06	173.41	155.63	3088.89	157.61	171.22	2466.74	76.34	130.64	2416.32	138.42	186.43	2576.32	-49.63	57.36	2543.24	-48.50	78.50	2399.02	-52.15	232.63	1668.23	-127.08	240.82	2960.81	81.63	1249.97	0.00	0.00	0.00	3006.66	158.44	1707.82	3025.79	15.05	1692.47	1746.19	-94.87	1693.57	2489.20	37.54	1740.50	2028.64	1671.64	69.92	0.00	0.00	0.00	1433.88
6.81000	3084.06	173.41	155.63	3088.89	157.61	171.22	2466.74	76.34	130.64	2416.32	138.42	186.43	2581.96	-50.67	55.91	2549.00	-49.77	81.54	2418.59	-53.53	245.66	1668.23	-127.08	240.82	2969.80	82.99	1252.73	0.00	0.00	0.00	3014.64	161.13	1710.01	3034.45	17.86	1695.26	1746.19	-94.87	1693.57	2489.20	37.54	1740.50	2028.10	1670.35	70.37	0.00	0.00	0.00	1433.56
6.82000	3084.06	173.41	155.63	3088.89	157.61	171.22	2466.74	76.34	130.64	2416.32	138.42	186.43	2587.17	-51.58	54.22	2555.68	-50.20	84.77	2437.97	-53.15	258.15	1668.23	-127.08	240.82	2978.66	84.31	1255.50	0.00	0.00	0.00	3023.15	163.85	1712.09	3042.90	20.43	1697.98	1746.19	-94.87	1693.57	2489.20	37.54	1740.50	2027.65	1671.10	70.01	0.00	0.00	0.00	1432.46
6.83000	3084.06	173.41	155.63	3088.89	157.61	171.22	2466.74	76.34	130.64	2416.32	138.42	186.43	2593.78	-52.51	52.56	2564.04	-50.72	88.91	2457.67	-52.63	268.65	1668.23	-127.08	240.82	2987.40	85.58	1258.24	0.00	0.00	0.00	3031.61	166.27	1714.05	3051.52	22.89	1700.49	1746.19	-94.87	1693.57	2489.20	37.54	1740.50	2027.95	1671.03	70.09	0.00	0.00	0.00	1434.22
6.84000	3084.06	173.41	155.63	3088.89	157.61	171.22	2466.74	76.34	130.64	2416.32	138.42	186.43	2603.21	-53.33	53.13	2576.40	-51.27	93.74	2476.64	-51.94	276.88	1668.23	-127.08	240.82	2996.03	86.81	1260.91	0.00	0.00	0.00	3040.05	168.57	1715.95	3060.56	25.23	1702.85	1746.19	-94.87	1693.57	2489.20	37.54	1740.50	2028.09	1671.45	69.93	0.00	0.00	0.00	1435.23
6.85000	3084.06	173.41	155.63	3088.89	157.61	171.22	2466.74	76.34	130.64	2416.32	138.42	186.43	2616.81	-53.98	57.49	2591.04	-51.96	98.88	2495.12	-51.73	283.28	1668.23	-127.08	240.82	3004.54	88.00	1263.46	0.00	0.00	0.00	3048.10	170.59	1717.77	3069.64	27.42	1705.09	1746.19	-94.87	1693.57	2489.20	37.54	1740.50	2028.52	1671.22	70.13	0.00	0.00	0.00	1434.24
6.86000	3084.06	173.41	155.63	3088.89	157.61	171.22	2466.74	76.34	130.64	2416.32	138.42	186.43	2634.32	-54.46	62.92	2607.06	-52.50	103.36	2514.13	-52.49	287.81	1668.23	-127.08	240.82	3012.95	89.15	1265.87	0.00	0.00	0.00	3056.09	172.57	1719.57	3078.02	29.42	1707.30	1746.19	-94.87	1693.57	2489.20	37.54	1740.50	2027.82	1671.16	69.99	0.00	0.00	0.00	1435.10
6.87000	3084.06	173.41	155.63	3088.89	157.61	171.22	2466.74	76.34	130.64	2416.32	138.42	186.43	2654.49	-54.41	68.41	2626.24	-52.10	107.70	2531.87	-52.80	290.80	1668.23	-127.08	240.82	3021.24	90.26	1268.09	0.00	0.00	0.00	3063.28	174.29	1721.37	3087.03	31.62	1709.62	1746.19	-94.87	1693.57	2489.20	37.54	1740.50	2027.46	1670.27	70.13	0.00	0.00	0.00	1434.09
6.88000	3084.06	173.41	155.63	3088.89	157.61	171.22	2466.74	76.34	130.64	2416.32	138.42	186.43	2676.94	-53.99	73.82	2647.33	-51.68	111.74	2547.09	-50.63	293.41	1668.23	-127.08	240.82	3029.44	91.35	1270.09	0.00	0.00	0.00	3068.73	175.62	1722.62	3090.93	32.56	1710.57	1746.19	-94.87	1693.57	2489.20	37.54	1740.50	2027.96	1670.68	70.13	0.00	0.00	0.00	1433.49
6.89000	3084.06	173.41	155.63	3088.89	157.61	171.22	2466.74	76.34	130.64	2416.32	138.42	186.43	2701.27	-53.32	78.97	2670.65	-50.90	115.91	2562.85	-49.07	294.29	1668.23	-127.08	240.82	3037.54	92.40	1271.82	0.00	0.00	0.00	3077.05	177.06	1724.44	3093.83	33.04	1711.08	1746.19	-94.87	1693.57	2489.20	37.54	1740.50	2027.88	1670.73	70.13	0.00	0.00	0.00	1433.79
6.90000	3084.06	173.41	155.63	3088.89	157.61	171.22	2466.74	76.34	130.64	2416.32	138.42	186.43	2726.04	-52.70	83.02	2694.29	-50.21	119.11	2582.17	-50.21	293.00	1668.23	-127.08	240.82	3044.68	93.18	1273.37	0.00	0.00	0.00	3085.49	178.53	1726.35	3099.78	33.88	1712.13	1746.19	-94.87	1693.57	2489.20	37.54	1740.50	2027.76	1670.98	70.10	0.00	0.00	0.00	1433.83
6.91000	3084.06	173.41	155.63	3088.89	157.61	171.22	2466.74	76.34	130.64	2416.32	138.42	186.43	2751.36	-52.25	86.12	2719.37	-49.79	121.68	2600.30	-49.63	291.00	1668.23	-127.08	240.82	3052.03	93.99	1274.90	0.00	0.00	0.00	3085.49	178.53	1726.35	3112.87	35.88	1714.66	1746.19	-94.87	1693.57	2489.20	37.54	1740.50	2028.09	1670.64	70.31	0.00	0.00	0.00	1434.15
6.92000	3084.06	173.41	155.63	3088.89	157.61	171.22	2466.74	76.34	130.64	2416.32	138.42	186.43	2776.47	-52.13	87.67	2744.25	-49.39	122.94	2600.30	-49.63	291.00	1668.23	-127.08	240.82	3059.10	94.85	1276.29	0.00	0.00	0.00	3085.49	178.53	1726.35	3127.07	38.18	1717.52	1746.19	-94.87	1693.57	2489.20	37.54	1740.50	2027.39	1669.79	70.50	0.00	0.00	0.00	1434.26
6.93000	3084.06	173.41	155.63	3088.89	157.61	171.22	2466.74	76.34	130.64	2416.32	138.42	186.43	2802.49	-52.12	88.60	2770.00	-49.06	123.46	2600.30	-49.63	291.00	1668.23	-127.08	240.82	3065.87	95.79	1277.55	0.00	0.00	0.00	3085.49	178.53	1726.35	3134.71	39.24	1718.97	1746.19	-94.87	1693.57	2489.20	37.54	1740.50	2027.80	1670.35	70.29	0.00	0.00	0.00	1433.49
6.94000	3084.06	173.41	155.63	3088.89	157.61	171.22	2466.74	76.34	130.64	2416.32	138.42	186.43	2828.53	-52.55	88.54	2795.81	-48.88	122.87	2600.30	-49.63	291.00	1668.23	-127.08	240.82	3072.51	96.90	1278.73	0.00	0.00	0.00	3085.49	178.53	1726.35	3142.12	40.14	1720.35	1746.19	-94.87	1693.57	2489.20	37.54	1740.50	2028.08	1670.81	70.32	0.00	0.00	0.00	1433.74
6.95000	3084.06	173.41	155.63	3088.89	157.61	171.22	2466.74	76.34	130.64	2416.32	138.42	186.43	2855.52	-53.08	87.95	2821.60	-48.69	121.23	2600.30	-49.63	291.00	1668.23	-127.08	240.82	3079.34	98.15	1279.88	0.00	0.00	0.00	3085.49	178.53	1726.35	3149.40	41.00	1721.65	1746.19	-94.87	1693.57	2489.20	37.54	1740.50	2028.54	1670.92	70.42	0.00	0.00	0.00	1434.13
6.96000	3084.06	173.41	155.63	3088.89	157.61	171.22	2466.74	76.34	130.64	2416.32	138.42	186.43	2882.74	-53.64	86.43	2846.59	-48.96	118.22	2600.30	-49.63	291.00	1668.23	-127.08	240.82	3086.36	99.54	1281.00	0.00	0.00	0.00	3085.49	178.53	1726.35	3149.40	41.00	1721.65	1746.19	-94.87	1693.57	2489.20	37.54	1740.50	2028.96	1671.32	70.18	0.00	0.00	0.00	1432.84
6.97000	3084.06	173.41	155.63	3088.89	157.61	171.22	2466.74	76.34	130.64	2416.32	138.42	186.43	2910.83	-54.16	84.78	2875.06	-48.81	116.47	2600.30	-49.63	291.00	1668.23	-127.08	240.82	3086.36	99.54	1281.00	0.00	0.00	0.00	3085.49	178.53	1726.35	3149.40	41.00	1721.65	1746.19	-94.87	1693.57	2489.20	37.54	1740.50	2027.78	1670.98	70.17	0.00	0.00	0.00	1433.67
6.98000	3084.06	173.41	155.63	3088.89	157.61	171.22	2466.74	76.34	130.64	2416.32	138.42	186.43	2939.63	-54.64	83.07	2905.37	-48.58	115.06	2600.30	-49.63	291.00	1668.23	-127.08	240.82	3086.36	99.54	1281.00	0.00	0.00	0.00	3085.49	178.53	1726.35	3149.40	41.00	1721.65	1746.19	-94.87	1693.57	2489.20	37.54	1740.50	2028.68	1670.90	70.29	0.00	0.00	0.00	1434.89
6.99000	3084.06	173.41	155.63	3088.89	157.61	171.22	2466.74	76.34	130.64	2416.32	138.42	186.43	2969.21	-54.82	81.41	2934.96	-48.28	112.66	2600.30	-49.63	291.00	1668.23	-127.08	240.82	3086.36	99.54	1281.00	0.00	0.00	0.00	3085.49	178.53	1726.35	3149.40	41.00	1721.65	1746.19	-94.87	1693.57	2489.20	37.54	1740.50	2027.92	1671.08	70.03	0.00	0.00	0.00	1436.32
7.00000	3084.06	173.41	155.63	3088.89	157.61	171.22	2466.74	76.34	130.64	2416.32	138.42	186.43	3000.79	-54.62	81.01	2965.00	-48.07	110.53	2600.30	-49.63	291.00	1668.23	-127.08	240.82	3086.36	99.54	1281.00	0.00	0.00	0.00	3085.49	178.53	1726.35	3149.40	41.00	1721.65	1746.19	-94.87	1693.57	2489.20	37.54	1740.50	2027.27	1670.73	69.90	0.00	0.00	0.00	1435.46
7.01000	3084.06	173.41	155.63	3088.89	157.61	171.22	2466.74	76.34	130.64	2416.32	138.42	186.43	3032.19	-54.62	80.39	2994.37	-47.92	107.51	2600.30	-49.63	291.00	1668.23	-127.08	240.82	3086.36	99.54	1281.00	0.00	0.00	0.00	3085.49	178.53	1726.35	3149.40	41.00	1721.65	1746.19	-94.87	1693.57	2489.20	37.54	1740.50	2023.34	1673.05	51.03	0.00	0.00	0.00	1434.54
7.02000	3084.06	173.41	155.63	3088.89	157.61	171.22	2466.74	76.34	130.64	2416.32	138.42	186.43	3063.92	-54.40	80.06	3025.51	-47.42	105.85	2600.30	-49.63	291.00	1668.23	-127.08	240.82	3086.36	99.54	1281.00	0.00	0.00	0.00	3085.49	178.53	1726.35	3149.40	41.00	1721.65	1746.19	-94.87	1693.57	2489.20	37.54	1740.50	2026.17	1671.54	64.08	0.00	0.00	0.00	1434.73
7.03000	3084.06	173.41	155.63	3088.89	157.61	171.22	2466.74	76.34	130.64	2416.32	138.42	186.43	3063.92	-54.40	80.06	3025.51	-47.42	105.85	2600.30	-49.63	291.00	1668.23	-127.08	240.82	3086.36	99.54	1281.00	0.00	0.00	0.00	3085.49	178.53	1726.35	3149.40	41.00	1721.65	1746.19	-94.87	1693.57	2489.20	37.54	1740.50	2027.26	1671.41	69.75	0.00	0.00	0.00	1434.36
7.04000	3084.06	173.41	155.63	3088.89	157.61	171.22	2466.74	76.34	130.64	2416.32	138.42	186.43	3063.92	-54.40	80.06	3025.51	-47.42	105.85	2600.30	-49.63	291.00	1668.23	-127.08	240.82	3086.36	99.54	1281.00	0.00	0.00	0.00	3085.49	178.53	1726.35	3149.40	41.00	1721.65	1746.19	-94.87	1693.57	2489.20	37.54	1740.50	2028.09	1671.62	69.71	0.00	0.00	0.00	1434.44
7.05000	3084.06	173.41	155.63	3088.89	157.61	171.22	2466.74	76.34	130.64	2416.32	138.42	186.43	3063.92	-54.40	80.06	3025.51	-47.42	105.85	2600.30	-49.63	291.00	1668.23	-127.08	240.82	3086.36	99.54	1281.00	0.00	0.00	0.00	3085.49	178.53	1726.35	3149.40	41.00	1721.65	1746.19	-94.87	1693.57	2489.20	37.54	1740.50	2024.98	1675.72	49.88	0.00	0.00	0.00	1433.80
7.06000	3084.06	173.41	155.63	3088.89	157.61	171.22	2466.74	76.34	130.64	2416.32	138.42	186.43	3063.92	-54.40	80.06	3025.51	-47.42	105.85	2600.30	-49.63	291.00	1668.23	-127.08	240.82	3086.36	99.54	1281.00	0.00	0.00	0.00	3085.49	178.53	1726.35	3149.40	41.00	1721.65	1746.19	-94.87	1693.57	2489.20	37.54	1740.50	2027.59	1672.27	63.92	0.00	0.00	0.00	1435.31
7.07000	3084.06	173.41	155.63	3088.89	157.61	171.22	2466.74	76.34	130.64	2416.32	138.42	186.43	3063.92	-54.40	80.06	3025.51	-47.42	105.85	2600.30	-49.63	291.00	1668.23	-127.08	240.82	3086.36	99.54	1281.00	0.00	0.00	0.00	3085.49	178.53	1726.35	3149.40	41.00	1721.65	1746.19	-94.87	1693.57	2489.20	37.54	1740.50	2025.21	1675.86	49.95	0.00	0.00	0.00	1435.39
7.08000	3084.06	173.41	155.63	3088.89	157.61	171.22	2466.74	76.34	130.64	2416.32	138.42	186.43	3063.92	-54.40	80.06	3025.51	-47.42	105.85	2600.30	-49.63	291.00	1668.23	-127.08	240.82	3086.36	99.54	1281.00	0.00	0.00	0.00	3085.49	178.53	1726.35	3149.40	41.00	1721.65	1746.19	-94.87	1693.57	2489.20	37.54	1740.50	2026.95	1672.43	63.82	0.00	0.00	0.00	1436.07
7.09000	3084.06	173.41	155.63	3088.89	157.61	171.22	2466.74	76.34	130.64	2416.32	138.42	186.43	3063.92	-54.40	80.06	3025.51	-47.42	105.85	2600.30	-49.63	291.00	1668.23	-127.08	240.82	3086.36	99.54	1281.00	0.00	0.00	0.00	3085.49	178.53	1726.35	3149.40	41.00	1721.65	1746.19	-94.87	1693.57	2489.20	37.54	1740.50	2027.55	1670.47	70.05	0.00	0.00	0.00	1436.73
7.10000	3084.06	173.41	155.63	3088.89	157.61	171.22	2466.74	76.34	130.64	2416.32	138.42	186.43	3063.92	-54.40	80.06	3025.51	-47.42	105.85	2600.30	-49.63	291.00	1668.23	-127.08	240.82	3086.36	99.54	1281.00	0.00	0.00	0.00	3085.49	178.53	1726.35	3149.40	41.00	1721.65	1746.19	-94.87	1693.57	2489.20	37.54	1740.50	2023.73	1673.20	50.73	0.00	0.00	0.00	1436.23
7.11000	3084.06	173.41	155.63	3088.89	157.61	171.22	2466.74	76.34	130.64	2416.32	138.42	186.43	3063.92	-54.40	80.06	3025.51	-47.42	105.85	2600.30	-49.63	291.00	1668.23	-127.08	240.82	3086.36	99.54	1281.00	0.00	0.00	0.00	3085.49	178.53	1726.35	3149.40	41.00	1721.65	1746.19	-94.87	1693.57	2489.20	37.54	1740.50	2026.70	1670.70	64.28	0.00	0.00	0.00	1435.16
7.12000	3084.06	173.41	155.63	3088.89	157.61	171.22	2466.74	76.34	130.64	2416.32	138.42	186.43	3063.92	-54.40	80.06	3025.51	-47.42	105.85	2600.30	-49.63	291.00	1668.23	-127.08	240.82	3086.36	99.54	1281.00	0.00	0.00	0.00	3085.49	178.53	1726.35	3149.40	41.00	1721.65	1746.19	-94.87	1693.57	2489.20	37.54	1740.50	2025.35	1675.46	50.29	0.00	0.00	0.00	1434.75
7.13000	3084.06	173.41	155.63	3088.89	157.61	171.22	2466.74	76.34	130.64	2416.32	138.42	186.43	3063.92	-54.40	80.06	3025.51	-47.42	105.85	2600.30	-49.63	291.00	1668.23	-127.08	240.82	3086.36	99.54	1281.00	0.00	0.00	0.00	3085.49	178.53	1726.35	3149.40	41.00	1721.65	1746.19	-94.87	1693.57	2489.20	37.54	1740.50	2028.45	1673.72	63.50	0.00	0.00	0.00	1434.21
7.14000	3084.06	173.41	155.63	3088.89	157.61	171.22	2466.74	76.34	130.64	2416.32	138.42	186.43	3063.92	-54.40	80.06	3025.51	-47.42	105.85	2600.30	-49.63	291.00	1668.23	-127.08	240.82	3086.36	99.54	1281.00	0.00	0.00	0.00	3085.49	178.53	1726.35	3149.40	41.00	1721.65	1746.19	-94.87	1693.57	2489.20	37.54	1740.50	2029.27	1671.06	70.33	0.00	0.00	0.00	1435.45
7.15000	3084.06	173.41	155.63	3088.89	157.61	171.22	2466.74	76.34	130.64	2416.32	138.42	186.43	3063.92	-54.40	80.06	3025.51	-47.42	105.85	2600.30	-49.63	291.00	1668.23	-127.08	240.82	3086.36	99.54	1281.00	0.00	0.00	0.00	3085.49	178.53	1726.35	3149.40	41.00	1721.65	1746.19	-94.87	1693.57	2489.20	37.54	1740.50	2028.93	1670.48	70.27	0.00	0.00	0.00	1435.66
7.16000	3084.06	173.41	155.63	3088.89	157.61	171.22	2466.74	76.34	130.64	2416.32	138.42	186.43	3063.92	-54.40	80.06	3025.51	-47.42	105.85	2600.30	-49.63	291.00	1668.23	-127.08	240.82	3086.36	99.54	1281.00	0.00	0.00	0.00	3085.49	178.53	1726.35	3149.40	41.00	1721.65	1746.19	-94.87	1693.57	2489.20	37.54	1740.50	2024.38	1674.23	50.47	0.00	0.00	0.00	1436.06
7.17000	3084.06	173.41	155.63	3088.89	157.61	171.22	2466.74	76.34	130.64	2416.32	138.42	186.43	3063.92	-54.40	80.06	3025.51	-47.42	105.85	2600.30	-49.63	291.00	1668.23	-127.08	240.82	3086.36	99.54	1281.00	0.00	0.00	0.00	3085.49	178.53	1726.35	3149.40	41.00	1721.65	1746.19	-94.87	1693.57	2489.20	37.54	1740.50	2026.51	1671.00	64.14	0.00	0.00	0.00	1435.50
7.18000	3084.06	173.41	155.63	3088.89	157.61	171.22	2466.74	76.34	130.64	2416.32	138.42	186.43	3063.92	-54.40	80.06	3025.51	-47.42	105.85	2600.30	-49.63	291.00	1668.23	-127.08	240.82	3086.36	99.54	1281.00	0.00	0.00	0.00	3085.49	178.53	1726.35	3149.40	41.00	1721.65	1746.19	-94.87	1693.57	2489.20	37.54	1740.50	2028.59	1669.86	70.60	0.00	0.00	0.00	1435.61
7.19000	3084.06	173.41	155.63	3088.89	157.61	171.22	2466.74	76.34	130.64	2416.32	138.42	186.43	3063.92	-54.40	80.06	3025.51	-47.42	105.85	2600.30	-49.63	291.00	1668.23	-127.08	240.82	3086.36	99.54	1281.00	0.00	0.00	0.00	3085.49	178.53	1726.35	3149.40	41.00	1721.65	1746.19	-94.87	1693.57	2489.20	37.54	1740.50	2025.48	1675.63	49.98	0.00	0.00	0.00	1436.09
7.20000	3084.06	173.41	155.63	3088.89	157.61	171.22	2466.74	76.34	130.64	2416.32	138.42	186.43	3063.92	-54.40	80.06	3025.51	-47.42	105.85	2600.30	-49.63	291.00	1668.23	-127.08	240.82	3086.36	99.54	1281.00	0.00	0.00	0.00	3085.49	178.53	1726.35	3149.40	41.00	1721.65	1746.19	-94.87	1693.57	2489.20	37.54	1740.50	2028.37	1672.97	63.65	0.00	0.00	0.00	1436.67
7.21000	3084.06	173.41	155.63	3088.89	157.61	171.22	2466.74	76.34	130.64	2416.32	138.42	186.43	3063.92	-54.40	80.06	3025.51	-47.42	105.85	2600.30	-49.63	291.00	1668.23	-127.08	240.82	3086.36	99.54	1281.00	0.00	0.00	0.00	3085.49	178.53	1726.35	3149.40	41.00	1721.65	1746.19	-94.87	1693.57	2489.20	37.54	1740.50	2029.03	1670.69	70.33	0.00	0.00	0.00	1435.73
7.22000	3084.06	173.41	155.63	3088.89	157.61	171.22	2466.74	76.34	130.64	2416.32	138.42	186.43	3063.92	-54.40	80.06	3025.51	-47.42	105.85	2600.30	-49.63	291.00	1668.23	-127.08	240.82	3086.36	99.54	1281.00	0.00	0.00	0.00	3085.49	178.53	1726.35	3149.40	41.00	1721.65	1746.19	-94.87	1693.57	2489.20	37.54	1740.50	2022.68	1671.36	51.63	0.00	0.00	0.00	1436.15
7.23000	3084.06	173.41	155.63	3088.89	157.61	171.22	2466.74	76.34	130.64	2416.32	138.42	186.43	3063.92	-54.40	80.06	3025.51	-47.42	105.85	2600.30	-49.63	291.00	1668.23	-127.08	240.82	3086.36	99.54	1281.00	0.00	0.00	0.00	3085.49	178.53	1726.35	3149.40	41.00	1721.65	1746.19	-94.87	1693.57	2489.20	37.54	1740.50	2026.71	1670.50	64.59	0.00	0.00	0.00	1436.71
7.24000	3084.06	173.41	155.63	3088.89	157.61	171.22	2466.74	76.34	130.64	2416.32	138.42	186.43	3063.92	-54.40	80.06	3025.51	-47.42	105.85	2600.30	-49.63	291.00	1668.23	-127.08	240.82	3086.36	99.54	1281.00	0.00	0.00	0.00	3085.49	178.53	1726.35	3149.40	41.00	1721.65	1746.19	-94.87	1693.57	2489.20	37.54	1740.50	2029.29	1669.09	71.26	0.00	0.00	0.00	1436.28
7.25000	3084.06	173.41	155.63	3088.89	157.61	171.22	2466.74	76.34	130.64	2416.32	138.42	186.43	3063.92	-54.40	80.06	3025.51	-47.42	105.85	2600.30	-49.63	291.00	1668.23	-127.08	240.82	3086.36	99.54	1281.00	0.00	0.00	0.00	3085.49	178.53	1726.35	3149.40	41.00	1721.65	1746.19	-94.87	1693.57	2489.20	37.54	1740.50	2029.96	1669.99	70.95	0.00	0.00	0.00	1436.17
7.26000	3084.06	173.41	155.63	3088.89	157.61	171.22	2466.74	76.34	130.64	2416.32	138.42	186.43	3063.92	-54.40	80.06	3025.51	-47.42	105.85	2600.30	-49.63	291.00	1668.23	-127.08	240.82	3086.36	99.54	1281.00	0.00	0.00	0.00	3085.49	178.53	1726.35	3149.40	41.00	1721.65	1746.19	-94.87	1693.57	2489.20	37.54	1740.50	2024.19	1672.84	51.00	0.00	0.00	0.00	1435.55
7.27000	3084.06	173.41	155.63	3088.89	157.61	171.22	2466.74	76.34	130.64	2416.32	138.42	186.43	3063.92	-54.40	80.06	3025.51	-47.42	105.85	2600.30	-49.63	291.00	1668.23	-127.08	240.82	3086.36	99.54	1281.00	0.00	0.00	0.00	3085.49	178.53	1726.35	3149.40	41.00	1721.65	1746.19	-94.87	1693.57	2489.20	37.54	1740.50	2027.43	1670.11	64.73	0.00	0.00	0.00	1435.78
7.28000	3084.06	173.41	155.63	3088.89	157.61	171.22	2466.74	76.34	130.64	2416.32	138.42	186.43	3063.92	-54.40	80.06	3025.51	-47.42	105.85	2600.30	-49.63	291.00	1668.23	-127.08	240.82	3086.36	99.54	1281.00	0.00	0.00	0.00	3085.49	178.53	1726.35	3149.40	41.00	1721.65	1746.19	-94.87	1693.57	2489.20	37.54	1740.50	2029.14	1669.70	70.83	0.00	0.00	0.00	1435.61
7.29000	3084.06	173.41	155.63	3088.89	157.61	171.22	2466.74	76.34	130.64	2416.32	138.42	186.43	3063.92	-54.40	80.06	3025.51	-47.42	105.85	2600.30	-49.63	291.00	1668.23	-127.08	240.82	3086.36	99.54	1281.00	0.00	0.00	0.00	3085.49	178.53	1726.35	3149.40	41.00	1721.65	1746.19	-94.87	1693.57	2489.20	37.54	1740.50	2029.04	1670.35	70.42	0.00	0.00	0.00	1435.20
7.30000	3084.06	173.41	155.63	3088.89	157.61	171.22	2466.74	76.34	130.64	2416.32	138.42	186.43	3063.92	-54.40	80.06	3025.51	-47.42	105.85	2600.30	-49.63	291.00	1668.23	-127.08	240.82	3086.36	99.54	1281.00	0.00	0.00	0.00	3085.49	178.53	1726.35	3149.40	41.00	1721.65	1746.19	-94.87	1693.57	2489.20	37.54	1740.50	2025.18	1674.71	50.22	0.00	0.00	0.00	1435.09
7.31000	3084.06	173.41	155.63	3088.89	157.61	171.22	2466.74	76.34	130.64	2416.32	138.42	186.43	3063.92	-54.40	80.06	3025.51	-47.42	105.85	2600.30	-49.63	291.00	1668.23	-127.08	240.82	3086.36	99.54	1281.00	0.00	0.00	0.00	3085.49	178.53	1726.35	3149.40	41.00	1721.65	1746.19	-94.87	1693.57	2489.20	37.54	1740.50	2027.49	1670.57	64.51	0.00	0.00	0.00	1435.31
7.32000	3084.06	173.41	155.63	3088.89	157.61	171.22	2466.74	76.34	130.64	2416.32	138.42	186.43	3063.92	-54.40	80.06	3025.51	-47.42	105.85	2600.30	-49.63	291.00	1668.23	-127.08	240.82	3086.36	99.54	1281.00	0.00	0.00	0.00	3085.49	178.53	1726.35	3149.40	41.00	1721.65	1746.19	-94.87	1693.57	2489.20	37.54	1740.50	2028.02	1669.72	70.55	0.00	0.00	0.00	1433.44
7.33000	3084.06	173.41	155.63	3088.89	157.61	171.22	2466.74	76.34	130.64	2416.32	138.42	186.43	3063.92	-54.40	80.06	3025.51	-47.42	105.85	2600.30	-49.63	291.00	1668.23	-127.08	240.82	3086.36	99.54	1281.00	0.00	0.00	0.00	3085.49	178.53	1726.35	3149.40	41.00	1721.65	1746.19	-94.87	1693.57	2489.20	37.54	1740.50	2023.53	1672.79	51.21	0.00	0.00	0.00	1433.90
7.34000	3084.06	173.41	155.63	3088.89	157.61	171.22	2466.74	76.34	130.64	2416.32	138.42	186.43	3063.92	-54.40	80.06	3025.51	-47.42	105.85	2600.30	-49.63	291.00	1668.23	-127.08	240.82	3086.36	99.54	1281.00	0.00	0.00	0.00	3085.49	178.53	1726.35	3149.40	41.00	1721.65	1746.19	-94.87	1693.57	2489.20	37.54	1740.50	2025.93	1671.30	63.99	0.00	0.00	0.00	1434.04
7.35000	3084.06	173.41	155.63	3088.89	157.61	171.22	2466.74	76.34	130.64	2416.32	138.42	186.43	3063.92	-54.40	80.06	3025.51	-47.42	105.85	2600.30	-49.63	291.00	1668.23	-127.08	240.82	3086.36	99.54	1281.00	0.00	0.00	0.00	3085.49	178.53	1726.35	3149.40	41.00	1721.65	1746.19	-94.87	1693.57	2489.20	37.54	1740.50	2027.40	1671.36	69.77	0.00	0.00	0.00	1433.90
7.36000	3084.06	173.41	155.63	3088.89	157.61	171.22	2466.74	76.34	130.64	2416.32	138.42	186.43	3063.92	-54.40	80.06	3025.51	-47.42	105.85	2600.30	-49.63	291.00	1668.23	-127.08	240.82	3086.36	99.54	1281.00	0.00	0.00	0.00	3085.49	178.53	1726.35	3149.40	41.00	1721.65	1746.19	-94.87	1693.57	2489.20	37.54	1740.50	2027.32	1670.82	70.01	0.00	0.00	0.00	1433.40
7.37000	3084.06	173.41	155.63	3088.89	157.61	171.22	2466.74	76.34	130.64	2416.32	138.42	186.43	3063.92	-54.40	80.06	3025.51	-47.42	105.85	2600.30	-49.63	291.00	1668.23	-127.08	240.82	3086.36	99.54	1281.00	0.00	0.00	0.00	3085.49	178.53	1726.35	3149.40	41.00	1721.65	1746.19	-94.87	1693.57	2489.20	37.54	1740.50	2027.57	1670.46	70.09	0.00	0.00	0.00	1434.15
7.38000	3084.06	173.41	155.63	3088.89	157.61	171.22	2466.74	76.34	130.64	2416.32	138.42	186.43	3063.92	-54.40	80.06	3025.51	-47.42	105.85	2600.30	-49.63	291.00	1668.23	-127.08	240.82	3086.36	99.54	1281.00	0.00	0.00	0.00	3085.49	178.53	1726.35	3149.40	41.00	1721.65	1746.19	-94.87	1693.57	2489.20	37.54	1740.50	2027.60	1671.38	69.82	0.00	0.00	0.00	1433.27
7.39000	3084.06	173.41	155.63	3088.89	157.61	171.22	2466.74	76.34	130.64	2416.32	138.42	186.43	3063.92	-54.40	80.06	3025.51	-47.42	105.85	2600.30	-49.63	291.00	1668.23	-127.08	240.82	3086.36	99.54	1281.00	0.00	0.00	0.00	3085.49	178.53	1726.35	3149.40	41.00	1721.65	1746.19	-94.87	1693.57	2489.20	37.54	1740.50	2027.50	1671.54	69.72	0.00	0.00	0.00	1433.10
7.40000	3084.06	173.41	155.63	3088.89	157.61	171.22	2466.74	76.34	130.64	2416.32	138.42	186.43	3063.92	-54.40	80.06	3025.51	-47.42	105.85	2600.30	-49.63	291.00	1668.23	-127.08	240.82	3086.36	99.54	1281.00	0.00	0.00	0.00	3085.49	178.53	1726.35	3149.40	41.00	1721.65	1746.19	-94.87	1693.57	2489.20	37.54	1740.50	2028.23	1672.32	69.59	0.00	0.00	0.00	1433.08
7.41000	3084.06	173.41	155.63	3088.89	157.61	171.22	2466.74	76.34	130.64	2416.32	138.42	186.43	3063.92	-54.40	80.06	3025.51	-47.42	105.85	2600.30	-49.63	291.00	1668.23	-127.08	240.82	3086.36	99.54	1281.00	0.00	0.00	0.00	3085.49	178.53	1726.35	3149.40	41.00	1721.65	1746.19	-94.87	1693.57	2489.20	37.54	1740.50	2024.38	1674.63	50.49	0.00	0.00	0.00	1432.81
7.42000	3084.06	173.41	155.63	3088.89	157.61	171.22	2466.74	76.34	130.64	2416.32	138.42	186.43	3063.92	-54.40	80.06	3025.51	-47.42	105.85	2600.30	-49.63	291.00	1668.23	-127.08	240.82	3086.36	99.54	1281.00	0.00	0.00	0.00	3085.49	178.53	1726.35	3149.40	41.00	1721.65	1746.19	-94.87	1693.57	2489.20	37.54	1740.50	2026.37	1672.06	63.88	0.00	0.00	0.00	1433.14
7.43000	3084.06	173.41	155.63	3088.89	157.61	171.22	2466.74	76.34	130.64	2416.32	138.42	186.43	3063.92	-54.40	80.06	3025.51	-47.42	105.85	2600.30	-49.63	291.00	1668.23	-127.08	240.82	3086.36	99.54	1281.00	0.00	0.00	0.00	3085.49	178.53	1726.35	3149.40	41.00	1721.65	1746.19	-94.87	1693.57	2489.20	37.54	1740.50	2026.41	1670.70	69.99	0.00	0.00	0.00	1432.41
7.44000	3084.06	173.41	155.63	3088.89	157.61	171.22	2466.74	76.34	130.64	2416.32	138.42	186.43	3063.92	-54.40	80.06	3025.51	-47.42	105.85	2600.30	-49.63	291.00	1668.23	-127.08	240.82	3086.36	99.54	1281.00	0.00	0.00	0.00	3085.49	178.53	1726.35	3149.40	41.00	1721.65	1746.19	-94.87	1693.57	2489.20	37.54	1740.50	2027.95	1671.98	69.74	0.00	0.00	0.00	1433.27
7.45000	3084.06	173.41	155.63	3088.89	157.61	171.22	2466.74	76.34	130.64	2416.32	138.42	186.43	3063.92	-54.40	80.06	3025.51	-47.42	105.85	2600.30	-49.63	291.00	1668.23	-127.08	240.82	3086.36	99.54	1281.00	0.00	0.00	0.00	3085.49	178.53	1726.35	3149.40	41.00	1721.65	1746.19	-94.87	1693.57	2489.20	37.54	1740.50	2027.54	1671.54	69.80	0.00	0.00	0.00	1432.21
7.46000	3084.06	173.41	155.63	3088.89	157.61	171.22	2466.74	76.34	130.64	2416.32	138.42	186.43	3063.92	-54.40	80.06	3025.51	-47.42	105.85	2600.30	-49.63	291.00	1668.23	-127.08	240.82	3086.36	99.54	1281.00	0.00	0.00	0.00	3085.49	178.53	1726.35	3149.40	41.00	1721.65	1746.19	-94.87	1693.57	2489.20	37.54	1740.50	2024.90	1676.12	50.27	0.00	0.00	0.00	1431.71
7.47000	3084.06	173.41	155.63	3088.89	157.61	171.22	2466.74	76.34	130.64	2416.32	138.42	186.43	3063.92	-54.40	80.06	3025.51	-47.42	105.85	2600.30	-49.63	291.00	1668.23	-127.08	240.82	3086.36	99.54	1281.00	0.00	0.00	0.00	3085.49	178.53	1726.35	3149.40	41.00	1721.65	1746.19	-94.87	1693.57	2489.20	37.54	1740.50	2026.79	1673.30	63.57	0.00	0.00	0.00	1432.11
7.48000	3084.06	173.41	155.63	3088.89	157.61	171.22	2466.74	76.34	130.64	2416.32	138.42	186.43	3063.92	-54.40	80.06	3025.51	-47.42	105.85	2600.30	-49.63	291.00	1668.23	-127.08	240.82	3086.36	99.54	1281.00	0.00	0.00	0.00	3085.49	178.53	1726.35	3149.40	41.00	1721.65	1746.19	-94.87	1693.57	2489.20	37.54	1740.50	2026.71	1671.22	69.81	0.00	0.00	0.00	1431.69
7.49000	3084.06	173.41	155.63	3088.89	157.61	171.22	2466.74	76.34	130.64	2416.32	138.42	186.43	3063.92	-54.40	80.06	3025.51	-47.42	105.85	2600.30	-49.63	291.00	1668.23	-127.08	240.82	3086.36	99.54	1281.00	0.00	0.00	0.00	3085.49	178.53	1726.35	3149.40	41.00	1721.65	1746.19	-94.87	1693.57	2489.20	37.54	1740.50	2026.91	1671.10	69.78	0.00	0.00	0.00	1432.22
7.50000	3084.06	173.41	155.63	3088.89	157.61	171.22	2466.74	76.34	130.64	2416.32	138.42	186.43	3063.92	-54.40	80.06	3025.51	-47.42	105.85	2600.30	-49.63	291.00	1668.23	-127.08	240.82	3086.36	99.54	1281.00	0.00	0.00	0.00	3085.49	178.53	1726.35	3149.40	41.00	1721.65	1746.19	-94.87	1693.57	2489.20	37.54	1740.50	2026.71	1672.03	69.40	0.00	0.00	0.00	1432.42
7.51000	3084.06	173.41	155.63	3088.89	157.61	171.22	2466.74	76.34	130.64	2416.32	138.42	186.43	3063.92	-54.40	80.06	3025.51	-47.42	105.85	2600.30	-49.63	291.00	1668.23	-127.08	240.82	3086.36	99.54	1281.00	0.00	0.00	0.00	3085.49	178.53	1726.35	3149.40	41.00	1721.65	1746.19	-94.87	1693.57	2489.20	37.54	1740.50	2027.07	1671.78	69.66	0.00	0.00	0.00	1431.95
7.52000	3084.06	173.41	155.63	3088.89	157.61	171.22	2466.74	76.34	130.64	2416.32	138.42	186.43	3063.92	-54.40	80.06	3025.51	-47.42	105.85	2600.30	-49.63	291.00	1668.23	-127.08	240.82	3086.36	99.54	1281.00	0.00	0.00	0.00	3085.49	178.53	1726.35	3149.40	41.00	1721.65	1746.19	-94.87	1693.57	2489.20	37.54	1740.50	2025.72	1670.39	69.81	0.00	0.00	0.00	1432.33
7.53000	3084.06	173.41	155.63	3088.89	157.61	171.22	2466.74	76.34	130.64	2416.32	138.42	186.43	3063.92	-54.40	80.06	3025.51	-47.42	105.85	2600.30	-49.63	291.00	1668.23	-127.08	240.82	3086.36	99.54	1281.00	0.00	0.00	0.00	3085.49	178.53	1726.35	3149.40	41.00	1721.65	1746.19	-94.87	1693.57	2489.20	37.54	1740.50	2025.61	1671.09	69.60	0.00	0.00	0.00	1431.59
7.54000	3084.06	173.41	155.63	3088.89	157.61	171.22	2466.74	76.34	130.64	2416.32	138.42	186.43	3063.92	-54.40	80.06	3025.51	-47.42	105.85	2600.30	-49.63	291.00	1668.23	-127.08	240.82	3086.36	99.54	1281.00	0.00	0.00	0.00	3085.49	178.53	1726.35	3149.40	41.00	1721.65	1746.19	-94.87	1693.57	2489.20	37.54	1740.50	2026.49	1671.76	69.49	0.00	0.00	0.00	1431.76
7.55000	3084.06	173.41	155.63	3088.89	157.61	171.22	2466.74	76.34	130.64	2416.32	138.42	186.43	3063.92	-54.40	80.06	3025.51	-47.42	105.85	2600.30	-49.63	291.00	1668.23	-127.08	240.82	3086.36	99.54	1281.00	0.00	0.00	0.00	3085.49	178.53	1726.35	3149.40	41.00	1721.65	1746.19	-94.87	1693.57	2489.20	37.54	1740.50	2026.36	1671.83	69.41	0.00	0.00	0.00	1432.43
7.56000	3084.06	173.41	155.63	3088.89	157.61	171.22	2466.74	76.34	130.64	2416.32	138.42	186.43	3063.92	-54.40	80.06	3025.51	-47.42	105.85	2600.30	-49.63	291.00	1668.23	-127.08	240.82	3086.36	99.54	1281.00	0.00	0.00	0.00	3085.49	178.53	1726.35	3149.40	41.00	1721.65	1746.19	-94.87	1693.57	2489.20	37.54	1740.50	2026.08	1671.68	69.33	0.00	0.00	0.00	1432.73
7.57000	3084.06	173.41	155.63	3088.89	157.61	171.22	2466.74	76.34	130.64	2416.32	138.42	186.43	3063.92	-54.40	80.06	3025.51	-47.42	105.85	2600.30	-49.63	291.00	1668.23	-127.08	240.82	3086.36	99.54	1281.00	0.00	0.00	0.00	3085.49	178.53	1726.35	3149.40	41.00	1721.65	1746.19	-94.87	1693.57	2489.20	37.54	1740.50	2026.55	1671.46	69.50	0.00	0.00	0.00	1432.46
7.58000	3084.06	173.41	155.63	3088.89	157.61	171.22	2466.74	76.34	130.64	2416.32	138.42	186.43	3063.92	-54.40	80.06	3025.51	-47.42	105.85	2600.30	-49.63	291.00	1668.23	-127.08	240.82	3086.36	99.54	1281.00	0.00	0.00	0.00	3085.49	178.53	1726.35	3149.40	41.00	1721.65	1746.19	-94.87	1693.57	2489.20	37.54	1740.50	2026.37	1671.41	69.59	0.00	0.00	0.00	1431.47
7.59000	3084.06	173.41	155.63	3088.89	157.61	171.22	2466.74	76.34	130.64	2416.32	138.42	186.43	3063.92	-54.40	80.06	3025.51	-47.42	105.85	2600.30	-49.63	291.00	1668.23	-127.08	240.82	3086.36	99.54	1281.00	0.00	0.00	0.00	3085.49	178.53	1726.35	3149.40	41.00	1721.65	1746.19	-94.87	1693.57	2489.20	37.54	1740.50	2026.72	1671.31	69.76	0.00	0.00	0.00	1432.20
7.60000	3084.06	173.41	155.63	3088.89	157.61	171.22	2466.74	76.34	130.64	2416.32	138.42	186.43	3063.92	-54.40	80.06	3025.51	-47.42	105.85	2600.30	-49.63	291.00	1668.23	-127.08	240.82	3086.36	99.54	1281.00	0.00	0.00	0.00	3085.49	178.53	1726.35	3149.40	41.00	1721.65	1746.19	-94.87	1693.57	2489.20	37.54	1740.50	2026.88	1671.52	69.72	0.00	0.00	0.00	1432.60
7.61000	3084.06	173.41	155.63	3088.89	157.61	171.22	2466.74	76.34	130.64	2416.32	138.42	186.43	3063.92	-54.40	80.06	3025.51	-47.42	105.85	2600.30	-49.63	291.00	1668.23	-127.08	240.82	3086.36	99.54	1281.00	0.00	0.00	0.00	3085.49	178.53	1726.35	3149.40	41.00	1721.65	1746.19	-94.87	1693.57	2489.20	37.54	1740.50	2027.11	1672.06	69.56	0.00	0.00	0.00	1431.47
7.62000	3084.06	173.41	155.63	3088.89	157.61	171.22	2466.74	76.34	130.64	2416.32	138.42	186.43	3063.92	-54.40	80.06	3025.51	-47.42	105.85	2600.30	-49.63	291.00	1668.23	-127.08	240.82	3086.36	99.54	1281.00	0.00	0.00	0.00	3085.49	178.53	1726.35	3149.40	41.00	1721.65	1746.19	-94.87	1693.57	2489.20	37.54	1740.50	2028.29	1671.25	70.14	0.00	0.00	0.00	1431.83
7.63000	3084.06	173.41	155.63	3088.89	157.61	171.22	2466.74	76.34	130.64	2416.32	138.42	186.43	3063.92	-54.40	80.06	3025.51	-47.42	105.85	2600.30	-49.63	291.00	1668.23	-127.08	240.82	3086.36	99.54	1281.00	0.00	0.00	0.00	3085.49	178.53	1726.35	3149.40	41.00	1721.65	1746.19	-94.87	1693.57	2489.20	37.54	1740.50	2027.20	1671.32	69.94	0.00	0.00	0.00	1432.22
7.64000	3084.06	173.41	155.63	3088.89	157.61	171.22	2466.74	76.34	130.64	2416.32	138.42	186.43	3063.92	-54.40	80.06	3025.51	-47.42	105.85	2600.30	-49.63	291.00	1668.23	-127.08	240.82	3086.36	99.54	1281.00	0.00	0.00	0.00	3085.49	178.53	1726.35	3149.40	41.00	1721.65	1746.19	-94.87	1693.57	2489.20	37.54	1740.50	2026.60	1671.37	69.80	0.00	0.00	0.00	1432.10
7.65000	3084.06	173.41	155.63	3088.89	157.61	171.22	2466.74	76.34	130.64	2416.32	138.42	186.43	3063.92	-54.40	80.06	3025.51	-47.42	105.85	2600.30	-49.63	291.00	1668.23	-127.08	240.82	3086.36	99.54	1281.00	0.00	0.00	0.00	3085.49	178.53	1726.35	3149.40	41.00	1721.65	1746.19	-94.87	1693.57	2489.20	37.54	1740.50	2026.64	1670.84	69.81	0.00	0.00	0.00	1432.92
7.66000	3084.06	173.41	155.63	3088.89	157.61	171.22	2466.74	76.34	130.64	2416.32	138.42	186.43	3063.92	-54.40	80.06	3025.51	-47.42	105.85	2600.30	-49.63	291.00	1668.23	-127.08	240.82	3086.36	99.54	1281.00	0.00	0.00	0.00	3085.49	178.53	1726.35	3149.40	41.00	1721.65	1746.19	-94.87	1693.57	2489.20	37.54	1740.50	2025.02	1676.08	50.00	0.00	0.00	0.00	1434.45
7.67000	3084.06	173.41	155.63	3088.89	157.61	171.22	2466.74	76.34	130.64	2416.32	138.42	186.43	3063.92	-54.40	80.06	3025.51	-47.42	105.85	2600.30	-49.63	291.00	1668.23	-127.08	240.82	3086.36	99.54	1281.00	0.00	0.00	0.00	3085.49	178.53	1726.35	3149.40	41.00	1721.65	1746.19	-94.87	1693.57	2489.20	37.54	1740.50	2024.10	1677.46	43.50	0.00	0.00	0.00	1432.77
7.68000	3084.06	173.41	155.63	3088.89	157.61	171.22	2466.74	76.34	130.64	2416.32	138.42	186.43	3063.92	-54.40	80.06	3025.51	-47.42	105.85	2600.30	-49.63	291.00	1668.23	-127.08	240.82	3086.36	99.54	1281.00	0.00	0.00	0.00	3085.49	178.53	1726.35	3149.40	41.00	1721.65	1746.19	-94.87	1693.57	2489.20	37.54	1740.50	2026.92	1671.99	63.88	0.00	0.00	0.00	1433.28
7.69000	3084.06	173.41	155.63	3088.89	157.61	171.22	2466.74	76.34	130.64	2416.32	138.42	186.43	3063.92	-54.40	80.06	3025.51	-47.42	105.85	2600.30	-49.63	291.00	1668.23	-127.08	240.82	3086.36	99.54	1281.00	0.00	0.00	0.00	3085.49	178.53	1726.35	3149.40	41.00	1721.65	1746.19	-94.87	1693.57	2489.20	37.54	1740.50	2027.42	1669.90	70.36	0.00	0.00	0.00	1432.77
7.70000	3084.06	173.41	155.63	3088.89	157.61	171.22	2466.74	76.34	130.64	2416.32	138.42	186.43	3063.92	-54.40	80.06	3025.51	-47.42	105.85	2600.30	-49.63	291.00	1668.23	-127.08	240.82	3086.36	99.54	1281.00	0.00	0.00	0.00	3085.49	178.53	1726.35	3149.40	41.00	1721.65	1746.19	-94.87	1693.57	2489.20	37.54	1740.50	2028.03	1670.30	70.32	0.00	0.00	0.00	1433.13
7.71000	3084.06	173.41	155.63	3088.89	157.61	171.22	2466.74	76.34	130.64	2416.32	138.42	186.43	3063.92	-54.40	80.06	3025.51	-47.42	105.85	2600.30	-49.63	291.00	1668.23	-127.08	240.82	3086.36	99.54	1281.00	0.00	0.00	0.00	3085.49	178.53	1726.35	3149.40	41.00	1721.65	1746.19	-94.87	1693.57	2489.20	37.54	1740.50	2028.38	1670.75	70.12	0.00	0.00	0.00	1434.36
7.72000	3084.06	173.41	155.63	3088.89	157.61	171.22	2466.74	76.34	130.64	2416.32	138.42	186.43	3063.92	-54.40	80.06	3025.51	-47.42	105.85	2600.30	-49.63	291.00	1668.23	-127.08	240.82	3086.36	99.54	1281.00	0.00	0.00	0.00	3085.49	178.53	1726.35	3149.40	41.00	1721.65	1746.19	-94.87	1693.57	2489.20	37.54	1740.50	2027.48	1671.19	69.89	0.00	0.00	0.00	1434.98
7.73000	3084.06	173.41	155.63	3088.89	157.61	171.22	2466.74	76.34	130.64	2416.32	138.42	186.43	3063.92	-54.40	80.06	3025.51	-47.42	105.85	2600.30	-49.63	291.00	1668.23	-127.08	240.82	3086.36	99.54	1281.00	0.00	0.00	0.00	3085.49	178.53	1726.35	3149.40	41.00	1721.65	1746.19	-94.87	1693.57	2489.20	37.54	1740.50	2027.37	1670.49	70.15	0.00	0.00	0.00	1434.75
7.74000	3084.06	173.41	155.63	3088.89	157.61	171.22	2466.74	76.34	130.64	2416.32	138.42	186.43	3063.92	-54.40	80.06	3025.51	-47.42	105.85	2600.30	-49.63	291.00	1668.23	-127.08	240.82	3086.36	99.54	1281.00	0.00	0.00	0.00	3085.49	178.53	1726.35	3149.40	41.00	1721.65	1746.19	-94.87	1693.57	2489.20	37.54	1740.50	2028.92	1669.77	70.74	0.00	0.00	0.00	1434.27
7.75000	3084.06	173.41	155.63	3088.89	157.61	171.22	2466.74	76.34	130.64	2416.32	138.42	186.43	3063.92	-54.40	80.06	3025.51	-47.42	105.85	2600.30	-49.63	291.00	1668.23	-127.08	240.82	3086.36	99.54	1281.00	0.00	0.00	0.00	3085.49	178.53	1726.35	3149.40	41.00	1721.65	1746.19	-94.87	1693.57	2489.20	37.54	1740.50	2029.05	1670.71	70.27	0.00	0.00	0.00	1434.63
7.76000	3084.06	173.41	155.63	3088.89	157.61	171.22	2466.74	76.34	130.64	2416.32	138.42	186.43	3063.92	-54.40	80.06	3025.51	-47.42	105.85	2600.30	-49.63	291.00	1668.23	-127.08	240.82	3086.36	99.54	1281.00	0.00	0.00	0.00	3085.49	178.53	1726.35	3149.40	41.00	1721.65	1746.19	-94.87	1693.57	2489.20	37.54	1740.50	2028.41	1670.09	70.40	0.00	0.00	0.00	1433.83
7.77000	3084.06	173.41	155.63	3088.89	157.61	171.22	2466.74	76.34	130.64	2416.32	138.42	186.43	3063.92	-54.40	80.06	3025.51	-47.42	105.85	2600.30	-49.63	291.00	1668.23	-127.08	240.82	3086.36	99.54	1281.00	0.00	0.00	0.00	3085.49	178.53	1726.35	3149.40	41.00	1721.65	1746.19	-94.87	1693.57	2489.20	37.54	1740.50	2028.49	1669.87	70.59	0.00	0.00	0.00	1434.96
7.78000	3084.06	173.41	155.63	3088.89	157.61	171.22	2466.74	76.34	130.64	2416.32	138.42	186.43	3063.92	-54.40	80.06	3025.51	-47.42	105.85	2600.30	-49.63	291.00	1668.23	-127.08	240.82	3086.36	99.54	1281.00	0.00	0.00	0.00	3085.49	178.53	1726.35	3149.40	41.00	1721.65	1746.19	-94.87	1693.57	2489.20	37.54	1740.50	2028.48	1669.65	70.63	0.00	0.00	0.00	1435.75
7.79000	3084.06	173.41	155.63	3088.89	157.61	171.22	2466.74	76.34	130.64	2416.32	138.42	186.43	3063.92	-54.40	80.06	3025.51	-47.42	105.85	2600.30	-49.63	291.00	1668.23	-127.08	240.82	3086.36	99.54	1281.00	0.00	0.00	0.00	3085.49	178.53	1726.35	3149.40	41.00	1721.65	1746.19	-94.87	1693.57	2489.20	37.54	1740.50	2028.91	1669.48	70.77	0.00	0.00	0.00	1435.60
7.80000	3084.06	173.41	155.63	3088.89	157.61	171.22	2466.74	76.34	130.64	2416.32	138.42	186.43	3063.92	-54.40	80.06	3025.51	-47.42	105.85	2600.30	-49.63	291.00	1668.23	-127.08	240.82	3086.36	99.54	1281.00	0.00	0.00	0.00	3085.49	178.53	1726.35	3149.40	41.00	1721.65	1746.19	-94.87	1693.57	2489.20	37.54	1740.50	2024.62	1674.01	50.81	0.00	0.00	0.00	1434.41
7.81000	3084.06	173.41	155.63	3088.89	157.61	171.22	2466.74	76.34	130.64	2416.32	138.42	186.43	3063.92	-54.40	80.06	3025.51	-47.42	105.85	2600.30	-49.63	291.00	1668.23	-127.08	240.82	3086.36	99.54	1281.00	0.00	0.00	0.00	3085.49	178.53	1726.35	3149.40	41.00	1721.65	1746.19	-94.87	1693.57	2489.20	37.54	1740.50	2027.14	1671.90	63.85	0.00	0.00	0.00	1433.35
7.82000	3084.06	173.41	155.63	3088.89	157.61	171.22	2466.74	76.34	130.64	2416.32	138.42	186.43	3063.92	-54.40	80.06	3025.51	-47.42	105.85	2600.30	-49.63	291.00	1668.23	-127.08	240.82	3086.36	99.54	1281.00	0.00	0.00	0.00	3085.49	178.53	1726.35	3149.40	41.00	1721.65	1746.19	-94.87	1693.57	2489.20	37.54	1740.50	2026.36	1677.53	49.47	0.00	0.00	0.00	1433.99
7.83000	3084.06	173.41	155.63	3088.89	157.61	171.22	2466.74	76.34	130.64	2416.32	138.42	186.43	3063.92	-54.40	80.06	3025.51	-47.42	105.85	2600.30	-49.63	291.00	1668.23	-127.08	240.82	3086.36	99.54	1281.00	0.00	0.00	0.00	3085.49	178.53	1726.35	3149.40	41.00	1721.65	1746.19	-94.87	1693.57	2489.20	37.54	1740.50	2024.26	1677.69	43.63	0.00	0.00	0.00	1434.41
7.84000	3084.06	173.41	155.63	3088.89	157.61	171.22	2466.74	76.34	130.64	2416.32	138.42	186.43	3063.92	-54.40	80.06	3025.51	-47.42	105.85	2600.30	-49.63	291.00	1668.23	-127.08	240.82	3086.36	99.54	1281.00	0.00	0.00	0.00	3085.49	178.53	1726.35	3149.40	41.00	1721.65	1746.19	-94.87	1693.57	2489.20	37.54	1740.50	2027.10	1670.31	64.45	0.00	0.00	0.00	1433.99
7.85000	3084.06	173.41	155.63	3088.89	157.61	171.22	2466.74	76.34	130.64	2416.32	138.42	186.43	3063.92	-54.40	80.06	3025.51	-47.42	105.85	2600.30	-49.63	291.00	1668.23	-127.08	240.82	3086.36	99.54	1281.00	0.00	0.00	0.00	3085.49	178.53	1726.35	3149.40	41.00	1721.65	1746.19	-94.87	1693.57	2489.20	37.54	1740.50	2028.91	1668.90	70.69	0.00	0.00	0.00	1434.42
7.86000	3084.06	173.41	155.63	3088.89	157.61	171.22	2466.74	76.34	130.64	2416.32	138.42	186.43	3063.92	-54.40	80.06	3025.51	-47.42	105.85	2600.30	-49.63	291.00	1668.23	-127.08	240.82	3086.36	99.54	1281.00	0.00	0.00	0.00	3085.49	178.53	1726.35	3149.40	41.00	1721.65	1746.19	-94.87	1693.57	2489.20	37.54	1740.50	2025.41	1675.76	49.84	0.00	0.00	0.00	1434.72
7.87000	3084.06	173.41	155.63	3088.89	157.61	171.22	2466.74	76.34	130.64	2416.32	138.42	186.43	3063.92	-54.40	80.06	3025.51	-47.42	105.85	2600.30	-49.63	291.00	1668.23	-127.08	240.82	3086.36	99.54	1281.00	0.00	0.00	0.00	3085.49	178.53	1726.35	3149.40	41.00	1721.65	1746.19	-94.87	1693.57	2489.20	37.54	1740.50	2028.15	1673.04	63.42	0.00	0.00	0.00	1433.48
7.88000	3084.06	173.41	155.63	3088.89	157.61	171.22	2466.74	76.34	130.64	2416.32	138.42	186.43	3063.92	-54.40	80.06	3025.51	-47.42	105.85	2600.30	-49.63	291.00	1668.23	-127.08	240.82	3086.36	99.54	1281.00	0.00	0.00	0.00	3085.49	178.53	1726.35	3149.40	41.00	1721.65	1746.19	-94.87	1693.57	2489.20	37.54	1740.50	2029.01	1669.60	70.67	0.00	0.00	0.00	1433.44
7.89000	3084.06	173.41	155.63	3088.89	157.61	171.22	2466.74	76.34	130.64	2416.32	138.42	186.43	3063.92	-54.40	80.06	3025.51	-47.42	105.85	2600.30	-49.63	291.00	1668.23	-127.08	240.82	3086.36	99.54	1281.00	0.00	0.00	0.00	3085.49	178.53	1726.35	3149.40	41.00	1721.65	1746.19	-94.87	1693.57	2489.20	37.54	1740.50	2028.92	1669.30	70.79	0.00	0.00	0.00	1433.76
7.90000	3084.06	173.41	155.63	3088.89	157.61	171.22	2466.74	76.34	130.64	2416.32	138.42	186.43	3063.92	-54.40	80.06	3025.51	-47.42	105.85	2600.30	-49.63	291.00	1668.23	-127.08	240.82	3086.36	99.54	1281.00	0.00	0.00	0.00	3085.49	178.53	1726.35	3149.40	41.00	1721.65	1746.19	-94.87	1693.57	2489.20	37.54	1740.50	2029.33	1669.93	70.73	0.00	0.00	0.00	1434.01
7.91000	3084.06	173.41	155.63	3088.89	157.61	171.22	2466.74	76.34	130.64	2416.32	138.42	186.43	3063.92	-54.40	80.06	3025.51	-47.42	105.85	2600.30	-49.63	291.00	1668.23	-127.08	240.82	3086.36	99.54	1281.00	0.00	0.00	0.00	3085.49	178.53	1726.35	3149.40	41.00	1721.65	1746.19	-94.87	1693.57	2489.20	37.54	1740.50	2029.07	1670.13	70.56	0.00	0.00	0.00	1433.52
7.92000	3084.06	173.41	155.63	3088.89	157.61	171.22	2466.74	76.34	130.64	2416.32	138.42	186.43	3063.92	-54.40	80.06	3025.51	-47.42	105.85	2600.30	-49.63	291.00	1668.23	-127.08	240.82	3086.36	99.54	1281.00	0.00	0.00	0.00	3085.49	178.53	1726.35	3149.40	41.00	1721.65	1746.19	-94.87	1693.57	2489.20	37.54	1740.50	2029.12	1670.38	70.57	0.00	0.00	0.00	1433.63
7.93000	3084.06	173.41	155.63	3088.89	157.61	171.22	2466.74	76.34	130.64	2416.32	138.42	186.43	3063.92	-54.40	80.06	3025.51	-47.42	105.85	2600.30	-49.63	291.00	1668.23	-127.08	240.82	3086.36	99.54	1281.00	0.00	0.00	0.00	3085.49	178.53	1726.35	3149.40	41.00	1721.65	1746.19	-94.87	1693.57	2489.20	37.54	1740.50	2029.05	1669.88	70.91	0.00	0.00	0.00	1432.40
7.94000	3084.06	173.41	155.63	3088.89	157.61	171.22	2466.74	76.34	130.64	2416.32	138.42	186.43	3063.92	-54.40	80.06	3025.51	-47.42	105.85	2600.30	-49.63	291.00	1668.23	-127.08	240.82	3086.36	99.54	1281.00	0.00	0.00	0.00	3085.49	178.53	1726.35	3149.40	41.00	1721.65	1746.19	-94.87	1693.57	2489.20	37.54	1740.50	2028.38	1669.77	70.75	0.00	0.00	0.00	1433.29
7.95000	3084.06	173.41	155.63	3088.89	157.61	171.22	2466.74	76.34	130.64	2416.32	138.42	186.43	3063.92	-54.40	80.06	3025.51	-47.42	105.85	2600.30	-49.63	291.00	1668.23	-127.08	240.82	3086.36	99.54	1281.00	0.00	0.00	0.00	3085.49	178.53	1726.35	3149.40	41.00	1721.65	1746.19	-94.87	1693.57	2489.20	37.54	1740.50	2028.38	1670.44	70.46	0.00	0.00	0.00	1433.62
7.96000	3084.06	173.41	155.63	3088.89	157.61	171.22	2466.74	76.34	130.64	2416.32	138.42	186.43	3063.92	-54.40	80.06	3025.51	-47.42	105.85	2600.30	-49.63	291.00	1668.23	-127.08	240.82	3086.36	99.54	1281.00	0.00	0.00	0.00	3085.49	178.53	1726.35	3149.40	41.00	1721.65	1746.19	-94.87	1693.57	2489.20	37.54	1740.50	2028.66	1669.82	70.76	0.00	0.00	0.00	1433.27
7.97000	3084.06	173.41	155.63	3088.89	157.61	171.22	2466.74	76.34	130.64	2416.32	138.42	186.43	3063.92	-54.40	80.06	3025.51	-47.42	105.85	2600.30	-49.63	291.00	1668.23	-127.08	240.82	3086.36	99.54	1281.00	0.00	0.00	0.00	3085.49	178.53	1726.35	3149.40	41.00	1721.65	1746.19	-94.87	1693.57	2489.20	37.54	1740.50	2028.63	1669.93	70.87	0.00	0.00	0.00	1431.90
7.98000	3084.06	173.41	155.63	3088.89	157.61	171.22	2466.74	76.34	130.64	2416.32	138.42	186.43	3063.92	-54.40	80.06	3025.51	-47.42	105.85	2600.30	-49.63	291.00	1668.23	-127.08	240.82	3086.36	99.54	1281.00	0.00	0.00	0.00	3085.49	178.53	1726.35	3149.40	41.00	1721.65	1746.19	-94.87	1693.57	2489.20	37.54	1740.50	2028.97	1670.71	70.61	0.00	0.00	0.00	1431.13
7.99000	3084.06	173.41	155.63	3088.89	157.61	171.22	2466.74	76.34	130.64	2416.32	138.42	186.43	3063.92	-54.40	80.06	3025.51	-47.42	105.85	2600.30	-49.63	291.00	1668.23	-127.08	240.82	3086.36	99.54	1281.00	0.00	0.00	0.00	3085.49	178.53	1726.35	3149.40	41.00	1721.65	1746.19	-94.87	1693.57	2489.20	37.54	1740.50	2028.32	1670.69	70.50	0.00	0.00	0.00	1432.17
8.00000	3084.06	173.41	155.63	3088.89	157.61	171.22	2466.74	76.34	130.64	2416.32	138.42	186.43	3063.92	-54.40	80.06	3025.51	-47.42	105.85	2600.30	-49.63	291.00	1668.23	-127.08	240.82	3086.36	99.54	1281.00	0.00	0.00	0.00	3085.49	178.53	1726.35	3149.40	41.00	1721.65	1746.19	-94.87	1693.57	2489.20	37.54	1740.50	2027.90	1669.53	70.88	0.00	0.00	0.00	1432.48
8.01000	3084.06	173.41	155.63	3088.89	157.61	171.22	2466.74	76.34	130.64	2416.32	138.42	186.43	3063.92	-54.40	80.06	3025.51	-47.42	105.85	2600.30	-49.63	291.00	1668.23	-127.08	240.82	3086.36	99.54	1281.00	0.00	0.00	0.00	3085.49	178.53	1726.35	3149.40	41.00	1721.65	1746.19	-94.87	1693.57	2489.20	37.54	1740.50	2025.74	1675.95	50.04	0.00	0.00	0.00	1432.22
8.02000	3084.06	173.41	155.63	3088.89	157.61	171.22	2466.74	76.34	130.64	2416.32	138.42	186.43	3063.92	-54.40	80.06	3025.51	-47.42	105.85	2600.30	-49.63	291.00	1668.23	-127.08	240.82	3086.36	99.54	1281.00	0.00	0.00	0.00	3085.49	178.53	1726.35	3149.40	41.00	1721.65	1746.19	-94.87	1693.57	2489.20	37.54	1740.50	2028.01	1673.04	63.73	0.00	0.00	0.00	1431.92
8.03000	3084.06	173.41	155.63	3088.89	157.61	171.22	2466.74	76.34	130.64	2416.32	138.42	186.43	3063.92	-54.40	80.06	3025.51	-47.42	105.85	2600.30	-49.63	291.00	1668.23	-127.08	240.82	3086.36	99.54	1281.00	0.00	0.00	0.00	3085.49	178.53	1726.35	3149.40	41.00	1721.65	1746.19	-94.87	1693.57	2489.20	37.54	1740.50	2028.41	1670.66	70.37	0.00	0.00	0.00	1432.42
8.04000	3084.06	173.41	155.63	3088.89	157.61	171.22	2466.74	76.34	130.64	2416.32	138.42	186.43	3063.92	-54.40	80.06	3025.51	-47.42	105.85	2600.30	-49.63	291.00	1668.23	-127.08	240.82	3086.36	99.54	1281.00	0.00	0.00	0.00	3085.49	178.53	1726.35	3149.40	41.00	1721.65	1746.19	-94.87	1693.57	2489.20	37.54	1740.50	2028.61	1670.63	70.49	0.00	0.00	0.00	1433.07
8.05000	3084.06	173.41	155.63	3088.89	157.61	171.22	2466.74	76.34	130.64	2416.32	138.42	186.43	3063.92	-54.40	80.06	3025.51	-47.42	105.85	2600.30	-49.63	291.00	1668.23	-127.08	240.82	3086.36	99.54	1281.00	0.00	0.00	0.00	3085.49	178.53	1726.35	3149.40	41.00	1721.65	1746.19	-94.87	1693.57	2489.20	37.54	1740.50	2023.43	1672.25	51.12	0.00	0.00	0.00	1433.37
8.06000	3084.06	173.41	155.63	3088.89	157.61	171.22	2466.74	76.34	130.64	2416.32	138.42	186.43	3063.92	-54.40	80.06	3025.51	-47.42	105.85	2600.30	-49.63	291.00	1668.23	-127.08	240.82	3086.36	99.54	1281.00	0.00	0.00	0.00	3085.49	178.53	1726.35	3149.40	41.00	1721.65	1746.19	-94.87	1693.57	2489.20	37.54	1740.50	2026.83	1671.63	63.95	0.00	0.00	0.00	1431.71
8.07000	3084.06	173.41	155.63	3088.89	157.61	171.22	2466.74	76.34	130.64	2416.32	138.42	186.43	3063.92	-54.40	80.06	3025.51	-47.42	105.85	2600.30	-49.63	291.00	1668.23	-127.08	240.82	3086.36	99.54	1281.00	0.00	0.00	0.00	3085.49	178.53	1726.35	3149.40	41.00	1721.65	1746.19	-94.87	1693.57	2489.20	37.54	1740.50	2028.41	1670.82	70.13	0.00	0.00	0.00	1432.18
8.08000	3084.06	173.41	155.63	3088.89	157.61	171.22	2466.74	76.34	130.64	2416.32	138.42	186.43	3063.92	-54.40	80.06	3025.51	-47.42	105.85	2600.30	-49.63	291.00	1668.23	-127.08	240.82	3086.36	99.54	1281.00	0.00	0.00	0.00	3085.49	178.53	1726.35	3149.40	41.00	1721.65	1746.19	-94.87	1693.57	2489.20	37.54	1740.50	2029.06	1671.30	70.15	0.00	0.00	0.00	1431.93
8.09000	3084.06	173.41	155.63	3088.89	157.61	171.22	2466.74	76.34	130.64	2416.32	138.42	186.43	3063.92	-54.40	80.06	3025.51	-47.42	105.85	2600.30	-49.63	291.00	1668.23	-127.08	240.82	3086.36	99.54	1281.00	0.00	0.00	0.00	3085.49	178.53	1726.35	3149.40	41.00	1721.65	1746.19	-94.87	1693.57	2489.20	37.54	1740.50	2028.27	1670.21	70.41	0.00	0.00	0.00	1432.26
8.10000	3084.06	173.41	155.63	3088.89	157.61	171.22	2466.74	76.34	130.64	2416.32	138.42	186.43	3063.92	-54.40	80.06	3025.51	-47.42	105.85	2600.30	-49.63	291.00	1668.23	-127.08	240.82	3086.36	99.54	1281.00	0.00	0.00	0.00	3085.49	178.53	1726.35	3149.40	41.00	1721.65	1746.19	-94.87	1693.57	2489.20	37.54	1740.50	2027.70	1669.83	70.40	0.00	0.00	0.00	1433.44
8.11000	3084.06	173.41	155.63	3088.89	157.61	171.22	2466.74	76.34	130.64	2416.32	138.42	186.43	3063.92	-54.40	80.06	3025.51	-47.42	105.85	2600.30	-49.63	291.00	1668.23	-127.08	240.82	3086.36	99.54	1281.00	0.00	0.00	0.00	3085.49	178.53	1726.35	3149.40	41.00	1721.65	1746.19	-94.87	1693.57	2489.20	37.54	1740.50	2023.91	1673.39	50.61	0.00	0.00	0.00	1431.89
8.12000	3084.06	173.41	155.63	3088.89	157.61	171.22	2466.74	76.34	130.64	2416.32	138.42	186.43	3063.92	-54.40	80.06	3025.51	-47.42	105.85	2600.30	-49.63	291.00	1668.23	-127.08	240.82	3086.36	99.54	1281.00	0.00	0.00	0.00	3085.49	178.53	1726.35	3149.40	41.00	1721.65	1746.19	-94.87	1693.57	2489.20	37.54	1740.50	2027.13	1671.01	64.32	0.00	0.00	0.00	1432.40
8.13000	3084.06	173.41	155.63	3088.89	157.61	171.22	2466.74	76.34	130.64	2416.32	138.42	186.43	3063.92	-54.40	80.06	3025.51	-47.42	105.85	2600.30	-49.63	291.00	1668.23	-127.08	240.82	3086.36	99.54	1281.00	0.00	0.00	0.00	3085.49	178.53	1726.35	3149.40	41.00	1721.65	1746.19	-94.87	1693.57	2489.20	37.54	1740.50	2029.18	1671.70	70.22	0.00	0.00	0.00	1433.09
8.14000	3084.06	173.41	155.63	3088.89	157.61	171.22	2466.74	76.34	130.64	2416.32	138.42	186.43	3063.92	-54.40	80.06	3025.51	-47.42	105.85	2600.30	-49.63	291.00	1668.23	-127.08	240.82	3086.36	99.54	1281.00	0.00	0.00	0.00	3085.49	178.53	1726.35	3149.40	41.00	1721.65	1746.19	-94.87	1693.57	2489.20	37.54	1740.50	2028.80	1671.33	70.17	0.00	0.00	0.00	1433.80
8.15000	3084.06	173.41	155.63	3088.89	157.61	171.22	2466.74	76.34	130.64	2416.32	138.42	186.43	3063.92	-54.40	80.06	3025.51	-47.42	105.85	2600.30	-49.63	291.00	1668.23	-127.08	240.82	3086.36	99.54	1281.00	0.00	0.00	0.00	3085.49	178.53	1726.35	3149.40	41.00	1721.65	1746.19	-94.87	1693.57	2489.20	37.54	1740.50	2027.58	1669.70	70.65	0.00	0.00	0.00	1433.26
8.16000	3084.06	173.41	155.63	3088.89	157.61	171.22	2466.74	76.34	130.64	2416.32	138.42	186.43	3063.92	-54.40	80.06	3025.51	-47.42	105.85	2600.30	-49.63	291.00	1668.23	-127.08	240.82	3086.36	99.54	1281.00	0.00	0.00	0.00	3085.49	178.53	1726.35	3149.40	41.00	1721.65	1746.19	-94.87	1693.57	2489.20	37.54	1740.50	2028.16	1670.56	70.34	0.00	0.00	0.00	1433.06
8.17000	3084.06	173.41	155.63	3088.89	157.61	171.22	2466.74	76.34	130.64	2416.32	138.42	186.43	3063.92	-54.40	80.06	3025.51	-47.42	105.85	2600.30	-49.63	291.00	1668.23	-127.08	240.82	3086.36	99.54	1281.00	0.00	0.00	0.00	3085.49	178.53	1726.35	3149.40	41.00	1721.65	1746.19	-94.87	1693.57	2489.20	37.54	1740.50	2027.83	1670.73	70.24	0.00	0.00	0.00	1432.96
8.18000	3084.06	173.41	155.63	3088.89	157.61	171.22	2466.74	76.34	130.64	2416.32	138.42	186.43	3063.92	-54.40	80.06	3025.51	-47.42	105.85	2600.30	-49.63	291.00	1668.23	-127.08	240.82	3086.36	99.54	1281.00	0.00	0.00	0.00	3085.49	178.53	1726.35	3149.40	41.00	1721.65	1746.19	-94.87	1693.57	2489.20	37.54	1740.50	2027.39	1671.11	69.97	0.00	0.00	0.00	1432.92
8.19000	3084.06	173.41	155.63	3088.89	157.61	171.22	2466.74	76.34	130.64	2416.32	138.42	186.43	3063.92	-54.40	80.06	3025.51	-47.42	105.85	2600.30	-49.63	291.00	1668.23	-127.08	240.82	3086.36	99.54	1281.00	0.00	0.00	0.00	3085.49	178.53	1726.35	3149.40	41.00	1721.65	1746.19	-94.87	1693.57	2489.20	37.54	1740.50	2028.31	1670.63	70.48	0.00	0.00	0.00	1433.27
8.20000	3084.06	173.41	155.63	3088.89	157.61	171.22	2466.74	76.34	130.64	2416.32	138.42	186.43	3063.92	-54.40	80.06	3025.51	-47.42	105.85	2600.30	-49.63	291.00	1668.23	-127.08	240.82	3086.36	99.54	1281.00	0.00	0.00	0.00	3085.49	178.53	1726.35	3149.40	41.00	1721.65	1746.19	-94.87	1693.57	2489.20	37.54	1740.50	2027.59	1670.74	70.19	0.00	0.00	0.00	1433.89
8.21000	3084.06	173.41	155.63	3088.89	157.61	171.22	2466.74	76.34	130.64	2416.32	138.42	186.43	3063.92	-54.40	80.06	3025.51	-47.42	105.85	2600.30	-49.63	291.00	1668.23	-127.08	240.82	3086.36	99.54	1281.00	0.00	0.00	0.00	3085.49	178.53	1726.35	3149.40	41.00	1721.65	1746.19	-94.87	1693.57	2489.20	37.54	1740.50	2027.18	1671.13	69.86	0.00	0.00	0.00	1433.63
8.22000	3084.06	173.41	155.63	3088.89	157.61	171.22	2466.74	76.34	130.64	2416.32	138.42	186.43	3063.92	-54.40	80.06	3025.51	-47.42	105.85	2600.30	-49.63	291.00	1668.23	-127.08	240.82	3086.36	99.54	1281.00	0.00	0.00	0.00	3085.49	178.53	1726.35	3149.40	41.00	1721.65	1746.19	-94.87	1693.57	2489.20	37.54	1740.50	2027.62	1671.33	69.95	0.00	0.00	0.00	1432.78
8.23000	3084.06	173.41	155.63	3088.89	157.61	171.22	2466.74	76.34	130.64	2416.32	138.42	186.43	3063.92	-54.40	80.06	3025.51	-47.42	105.85	2600.30	-49.63	291.00	1668.23	-127.08	240.82	3086.36	99.54	1281.00	0.00	0.00	0.00	3085.49	178.53	1726.35	3149.40	41.00	1721.65	1746.19	-94.87	1693.57	2489.20	37.54	1740.50	2027.70	1671.36	69.96	0.00	0.00	0.00	1433.53
8.24000	3084.06	173.41	155.63	3088.89	157.61	171.22	2466.74	76.34	130.64	2416.32	138.42	186.43	3063.92	-54.40	80.06	3025.51	-47.42	105.85	2600.30	-49.63	291.00	1668.23	-127.08	240.82	3086.36	99.54	1281.00	0.00	0.00	0.00	3085.49	178.53	1726.35	3149.40	41.00	1721.65	1746.19	-94.87	1693.57	2489.20	37.54	1740.50	2028.31	1670.46	70.48	0.00	0.00	0.00	1432.75
8.25000	3084.06	173.41	155.63	3088.89	157.61	171.22	2466.74	76.34	130.64	2416.32	138.42	186.43	3063.92	-54.40	80.06	3025.51	-47.42	105.85	2600.30	-49.63	291.00	1668.23	-127.08	240.82	3086.36	99.54	1281.00	0.00	0.00	0.00	3085.49	178.53	1726.35	3149.40	41.00	1721.65	1746.19	-94.87	1693.57	2489.20	37.54	1740.50	2028.34	1669.20	71.09	0.00	0.00	0.00	1433.30
8.26000	3084.06	173.41	155.63	3088.89	157.61	171.22	2466.74	76.34	130.64	2416.32	138.42	186.43	3063.92	-54.40	80.06	3025.51	-47.42	105.85	2600.30	-49.63	291.00	1668.23	-127.08	240.82	3086.36	99.54	1281.00	0.00	0.00	0.00	3085.49	178.53	1726.35	3149.40	41.00	1721.65	1746.19	-94.87	1693.57	2489.20	37.54	1740.50	2028.46	1670.65	70.35	0.00	0.00	0.00	1433.70
8.27000	3084.06	173.41	155.63	3088.89	157.61	171.22	2466.74	76.34	130.64	2416.32	138.42	186.43	3063.92	-54.40	80.06	3025.51	-47.42	105.85	2600.30	-49.63	291.00	1668.23	-127.08	240.82	3086.36	99.54	1281.00	0.00	0.00	0.00	3085.49	178.53	1726.35	3149.40	41.00	1721.65	1746.19	-94.87	1693.57	2489.20	37.54	1740.50	2028.34	1671.07	70.19	0.00	0.00	0.00	1434.37
8.28000	3084.06	173.41	155.63	3088.89	157.61	171.22	2466.74	76.34	130.64	2416.32	138.42	186.43	3063.92	-54.40	80.06	3025.51	-47.42	105.85	2600.30	-49.63	291.00	1668.23	-127.08	240.82	3086.36	99.54	1281.00	0.00	0.00	0.00	3085.49	178.53	1726.35	3149.40	41.00	1721.65	1746.19	-94.87	1693.57	2489.20	37.54	1740.50	2027.78	1671.10	70.00	0.00	0.00	0.00	1433.53
8.29000	3084.06	173.41	155.63	3088.89	157.61	171.22	2466.74	76.34	130.64	2416.32	138.42	186.43	3063.92	-54.40	80.06	3025.51	-47.42	105.85	2600.30	-49.63	291.00	1668.23	-127.08	240.82	3086.36	99.54	1281.00	0.00	0.00	0.00	3085.49	178.53	1726.35	3149.40	41.00	1721.65	1746.19	-94.87	1693.57	2489.20	37.54	1740.50	2027.43	1671.08	69.94	0.00	0.00	0.00	1433.48
8.30000	3084.06	173.41	155.63	3088.89	157.61	171.22	2466.74	76.34	130.64	2416.32	138.42	186.43	3063.92	-54.40	80.06	3025.51	-47.42	105.85	2600.30	-49.63	291.00	1668.23	-127.08	240.82	3086.36	99.54	1281.00	0.00	0.00	0.00	3085.49	178.53	1726.35	3149.40	41.00	1721.65	1746.19	-94.87	1693.57	2489.20	37.54	1740.50	2028.15	1670.59	70.36	0.00	0.00	0.00	1434.06
8.31000	3084.06	173.41	155.63	3088.89	157.61	171.22	2466.74	76.34	130.64	2416.32	138.42	186.43	3063.92	-54.40	80.06	3025.51	-47.42	105.85	2600.30	-49.63	291.00	1668.23	-127.08	240.82	3086.36	99.54	1281.00	0.00	0.00	0.00	3085.49	178.53	1726.35	3149.40	41.00	1721.65	1746.19	-94.87	1693.57	2489.20	37.54	1740.50	2028.36	1669.87	70.59	0.00	0.00	0.00	1434.10
8.32000	3084.06	173.41	155.63	3088.89	157.61	171.22	2466.74	76.34	130.64	2416.32	138.42	186.43	3063.92	-54.40	80.06	3025.51	-47.42	105.85	2600.30	-49.63	291.00	1668.23	-127.08	240.82	3086.36	99.54	1281.00	0.00	0.00	0.00	3085.49	178.53	1726.35	3149.40	41.00	1721.65	1746.19	-94.87	1693.57	2489.20	37.54	1740.50	2024.97	1674.54	50.63	0.00	0.00	0.00	1434.66
8.33000	3084.06	173.41	155.63	3088.89	157.61	171.22	2466.74	76.34	130.64	2416.32	138.42	186.43	3063.92	-54.40	80.06	3025.51	-47.42	105.85	2600.30	-49.63	291.00	1668.23	-127.08	240.82	3086.36	99.54	1281.00	0.00	0.00	0.00	3085.49	178.53	1726.35	3149.40	41.00	1721.65	1746.19	-94.87	1693.57	2489.20	37.54	1740.50	2027.66	1672.36	63.97	0.00	0.00	0.00	1434.73
8.34000	3084.06	173.41	155.63	3088.89	157.61	171.22	2466.74	76.34	130.64	2416.32	138.42	186.43	3063.92	-54.40	80.06	3025.51	-47.42	105.85	2600.30	-49.63	291.00	1668.23	-127.08	240.82	3086.36	99.54	1281.00	0.00	0.00	0.00	3085.49	178.53	1726.35	3149.40	41.00	1721.65	1746.19	-94.87	1693.57	2489.20	37.54	1740.50	2028.60	1670.37	70.30	0.00	0.00	0.00	1434.53
8.35000	3084.06	173.41	155.63	3088.89	157.61	171.22	2466.74	76.34	130.64	2416.32	138.42	186.43	3063.92	-54.40	80.06	3025.51	-47.42	105.85	2600.30	-49.63	291.00	1668.23	-127.08	240.82	3086.36	99.54	1281.00	0.00	0.00	0.00	3085.49	178.53	1726.35	3149.40	41.00	1721.65	1746.19	-94.87	1693.57	2489.20	37.54	1740.50	2028.45	1670.20	70.40	0.00	0.00	0.00	1434.39
8.36000	3084.06	173.41	155.63	3088.89	157.61	171.22	2466.74	76.34	130.64	2416.32	138.42	186.43	3063.92	-54.40	80.06	3025.51	-47.42	105.85	2600.30	-49.63	291.00	1668.23	-127.08	240.82	3086.36	99.54	1281.00	0.00	0.00	0.00	3085.49	178.53	1726.35	3149.40	41.00	1721.65	1746.19	-94.87	1693.57	2489.20	37.54	1740.50	2028.00	1668.70	70.88	0.00	0.00	0.00	1434.17
8.37000	3084.06	173.41	155.63	3088.89	157.61	171.22	2466.74	76.34	130.64	2416.32	138.42	186.43	3063.92	-54.40	80.06	3025.51	-47.42	105.85	2600.30	-49.63	291.00	1668.23	-127.08	240.82	3086.36	99.54	1281.00	0.00	0.00	0.00	3085.49	178.53	1726.35	3149.40	41.00	1721.65	1746.19	-94.87	1693.57	2489.20	37.54	1740.50	2028.47	1669.78	70.73	0.00	0.00	0.00	1435.25
8.38000	3084.06	173.41	155.63	3088.89	157.61	171.22	2466.74	76.34	130.64	2416.32	138.42	186.43	3063.92	-54.40	80.06	3025.51	-47.42	105.85	2600.30	-49.63	291.00	1668.23	-127.08	240.82	3086.36	99.54	1281.00	0.00	0.00	0.00	3085.49	178.53	1726.35	3149.40	41.00	1721.65	1746.19	-94.87	1693.57	2489.20	37.54	1740.50	2028.26	1669.66	70.70	0.00	0.00	0.00	1435.19
8.39000	3084.06	173.41	155.63	3088.89	157.61	171.22	2466.74	76.34	130.64	2416.32	138.42	186.43	3063.92	-54.40	80.06	3025.51	-47.42	105.85	2600.30	-49.63	291.00	1668.23	-127.08	240.82	3086.36	99.54	1281.00	0.00	0.00	0.00	3085.49	178.53	1726.35	3149.40	41.00	1721.65	1746.19	-94.87	1693.57	2489.20	37.54	1740.50	2027.49	1670.22	70.22	0.00	0.00	0.00	1434.94
8.40000	3084.06	173.41	155.63	3088.89	157.61	171.22	2466.74	76.34	130.64	2416.32	138.42	186.43	3063.92	-54.40	80.06	3025.51	-47.42	105.85	2600.30	-49.63	291.00	1668.23	-127.08	240.82	3086.36	99.54	1281.00	0.00	0.00	0.00	3085.49	178.53	1726.35	3149.40	41.00	1721.65	1746.19	-94.87	1693.57	2489.20	37.54	1740.50	2027.38	1669.74	70.42	0.00	0.00	0.00	1434.21
8.41000	3084.06	173.41	155.63	3088.89	157.61	171.22	2466.74	76.34	130.64	2416.32	138.42	186.43	3063.92	-54.40	80.06	3025.51	-47.42	105.85	2600.30	-49.63	291.00	1668.23	-127.08	240.82	3086.36	99.54	1281.00	0.00	0.00	0.00	3085.49	178.53	1726.35	3149.40	41.00	1721.65	1746.19	-94.87	1693.57	2489.20	37.54	1740.50	2027.18	1670.26	70.17	0.00	0.00	0.00	1435.24
8.42000	3084.06	173.41	155.63	3088.89	157.61	171.22	2466.74	76.34	130.64	2416.32	138.42	186.43	3063.92	-54.40	80.06	3025.51	-47.42	105.85	2600.30	-49.63	291.00	1668.23	-127.08	240.82	3086.36	99.54	1281.00	0.00	0.00	0.00	3085.49	178.53	1726.35	3149.40	41.00	1721.65	1746.19	-94.87	1693.57	2489.20	37.54	1740.50	2027.27	1669.66	70.43	0.00	0.00	0.00	1434.79
8.43000	3084.06	173.41	155.63	3088.89	157.61	171.22	2466.74	76.34	130.64	2416.32	138.42	186.43	3063.92	-54.40	80.06	3025.51	-47.42	105.85	2600.30	-49.63	291.00	1668.23	-127.08	240.82	3086.36	99.54	1281.00	0.00	0.00	0.00	3085.49	178.53	1726.35	3149.40	41.00	1721.65	1746.19	-94.87	1693.57	2489.20	37.54	1740.50	2028.12	1670.68	70.13	0.00	0.00	0.00	1434.65
8.44000	3084.06	173.41	155.63	3088.89	157.61	171.22	2466.74	76.34	130.64	2416.32	138.42	186.43	3063.92	-54.40	80.06	3025.51	-47.42	105.85	2600.30	-49.63	291.00	1668.23	-127.08	240.82	3086.36	99.54	1281.00	0.00	0.00	0.00	3085.49	178.53	1726.35	3149.40	41.00	1721.65	1746.19	-94.87	1693.57	2489.20	37.54	1740.50	2027.97	1670.82	70.25	0.00	0.00	0.00	1434.66
8.45000	3084.06	173.41	155.63	3088.89	157.61	171.22	2466.74	76.34	130.64	2416.32	138.42	186.43	3063.92	-54.40	80.06	3025.51	-47.42	105.85	2600.30	-49.63	291.00	1668.23	-127.08	240.82	3086.36	99.54	1281.00	0.00	0.00	0.00	3085.49	178.53	1726.35	3149.40	41.00	1721.65	1746.19	-94.87	1693.57	2489.20	37.54	1740.50	2028.46	1671.25	69.91	0.00	0.00	0.00	1433.89
8.46000	3084.06	173.41	155.63	3088.89	157.61	171.22	2466.74	76.34	130.64	2416.32	138.42	186.43	3063.92	-54.40	80.06	3025.51	-47.42	105.85	2600.30	-49.63	291.00	1668.23	-127.08	240.82	3086.36	99.54	1281.00	0.00	0.00	0.00	3085.49	178.53	1726.35	3149.40	41.00	1721.65	1746.19	-94.87	1693.57	2489.20	37.54	1740.50	2027.95	1670.12	70.37	0.00	0.00	0.00	1434.82
8.47000	3084.06	173.41	155.63	3088.89	157.61	171.22	2466.74	76.34	130.64	2416.32	138.42	186.43	3063.92	-54.40	80.06	3025.51	-47.42	105.85	2600.30	-49.63	291.00	1668.23	-127.08	240.82	3086.36	99.54	1281.00	0.00	0.00	0.00	3085.49	178.53	1726.35	3149.40	41.00	1721.65	1746.19	-94.87	1693.57	2489.20	37.54	1740.50	2028.48	1670.32	70.43	0.00	0.00	0.00	1434.46
8.48000	3084.06	173.41	155.63	3088.89	157.61	171.22	2466.74	76.34	130.64	2416.32	138.42	186.43	3063.92	-54.40	80.06	3025.51	-47.42	105.85	2600.30	-49.63	291.00	1668.23	-127.08	240.82	3086.36	99.54	1281.00	0.00	0.00	0.00	3085.49	178.53	1726.35	3149.40	41.00	1721.65	1746.19	-94.87	1693.57	2489.20	37.54	1740.50	2028.14	1670.07	70.45	0.00	0.00	0.00	1434.88
8.49000	3084.06	173.41	155.63	3088.89	157.61	171.22	2466.74	76.34	130.64	2416.32	138.42	186.43	3063.92	-54.40	80.06	3025.51	-47.42	105.85	2600.30	-49.63	291.00	1668.23	-127.08	240.82	3086.36	99.54	1281.00	0.00	0.00	0.00	3085.49	178.53	1726.35	3149.40	41.00	1721.65	1746.19	-94.87	1693.57	2489.20	37.54	1740.50	2027.29	1668.59	70.92	0.00	0.00	0.00	1435.35
8.50000	3084.06	173.41	155.63	3088.89	157.61	171.22	2466.74	76.34	130.64	2416.32	138.42	186.43	3063.92	-54.40	80.06	3025.51	-47.42	105.85	2600.30	-49.63	291.00	1668.23	-127.08	240.82	3086.36	99.54	1281.00	0.00	0.00	0.00	3085.49	178.53	1726.35	3149.40	41.00	1721.65	1746.19	-94.87	1693.57	2489.20	37.54	1740.50	2027.53	1669.76	70.57	0.00	0.00	0.00	1436.31
8.51000	3084.06	173.41	155.63	3088.89	157.61	171.22	2466.74	76.34	130.64	2416.32	138.42	186.43	3063.92	-54.40	80.06	3025.51	-47.42	105.85	2600.30	-49.63	291.00	1668.23	-127.08	240.82	3086.36	99.54	1281.00	0.00	0.00	0.00	3085.49	178.53	1726.35	3149.40	41.00	1721.65	1746.19	-94.87	1693.57	2489.20	37.54	1740.50	2027.34	1670.29	70.34	0.00	0.00	0.00	1435.44
8.52000	3084.06	173.41	155.63	3088.89	157.61	171.22	2466.74	76.34	130.64	2416.32	138.42	186.43	3063.92	-54.40	80.06	3025.51	-47.42	105.85	2600.30	-49.63	291.00	1668.23	-127.08	240.82	3086.36	99.54	1281.00	0.00	0.00	0.00	3085.49	178.53	1726.35	3149.40	41.00	1721.65	1746.19	-94.87	1693.57	2489.20	37.54	1740.50	2028.02	1670.94	70.25	0.00	0.00	0.00	1434.79
8.53000	3084.06	173.41	155.63	3088.89	157.61	171.22	2466.74	76.34	130.64	2416.32	138.42	186.43	3063.92	-54.40	80.06	3025.51	-47.42	105.85	2600.30	-49.63	291.00	1668.23	-127.08	240.82	3086.36	99.54	1281.00	0.00	0.00	0.00	3085.49	178.53	1726.35	3149.40	41.00	1721.65	1746.19	-94.87	1693.57	2489.20	37.54	1740.50	2028.02	1670.84	70.39	0.00	0.00	0.00	1433.51
8.54000	3084.06	173.41	155.63	3088.89	157.61	171.22	2466.74	76.34	130.64	2416.32	138.42	186.43	3063.92	-54.40	80.06	3025.51	-47.42	105.85	2600.30	-49.63	291.00	1668.23	-127.08	240.82	3086.36	99.54	1281.00	0.00	0.00	0.00	3085.49	178.53	1726.35	3149.40	41.00	1721.65	1746.19	-94.87	1693.57	2489.20	37.54	1740.50	2028.16	1671.27	70.21	0.00	0.00	0.00	1433.27
8.55000	3084.06	173.41	155.63	3088.89	157.61	171.22	2466.74	76.34	130.64	2416.32	138.42	186.43	3063.92	-54.40	80.06	3025.51	-47.42	105.85	2600.30	-49.63	291.00	1668.23	-127.08	240.82	3086.36	99.54	1281.00	0.00	0.00	0.00	3085.49	178.53	1726.35	3149.40	41.00	1721.65	1746.19	-94.87	1693.57	2489.20	37.54	1740.50	2028.42	1671.26	70.22	0.00	0.00	0.00	1434.60
8.56000	3084.06	173.41	155.63	3088.89	157.61	171.22	2466.74	76.34	130.64	2416.32	138.42	186.43	3063.92	-54.40	80.06	3025.51	-47.42	105.85	2600.30	-49.63	291.00	1668.23	-127.08	240.82	3086.36	99.54	1281.00	0.00	0.00	0.00	3085.49	178.53	1726.35	3149.40	41.00	1721.65	1746.19	-94.87	1693.57	2489.20	37.54	1740.50	2028.40	1670.62	70.42	0.00	0.00	0.00	1435.72
8.57000	3084.06	173.41	155.63	3088.89	157.61	171.22	2466.74	76.34	130.64	2416.32	138.42	186.43	3063.92	-54.40	80.06	3025.51	-47.42	105.85	2600.30	-49.63	291.00	1668.23	-127.08	240.82	3086.36	99.54	1281.00	0.00	0.00	0.00	3085.49	178.53	1726.35	3149.40	41.00	1721.65	1746.19	-94.87	1693.57	2489.20	37.54	1740.50	2028.10	1671.64	69.91	0.00	0.00	0.00	1434.45
8.58000	3084.06	173.41	155.63	3088.89	157.61	171.22	2466.74	76.34	130.64	2416.32	138.42	186.43	3063.92	-54.40	80.06	3025.51	-47.42	105.85	2600.30	-49.63	291.00	1668.23	-127.08	240.82	3086.36	99.54	1281.00	0.00	0.00	0.00	3085.49	178.53	1726.35	3149.40	41.00	1721.65	1746.19	-94.87	1693.57	2489.20	37.54	1740.50	2028.37	1672.47	69.76	0.00	0.00	0.00	1435.37
8.59000	3084.06	173.41	155.63	3088.89	157.61	171.22	2466.74	76.34	130.64	2416.32	138.42	186.43	3063.92	-54.40	80.06	3025.51	-47.42	105.85	2600.30	-49.63	291.00	1668.23	-127.08	240.82	3086.36	99.54	1281.00	0.00	0.00	0.00	3085.49	178.53	1726.35	3149.40	41.00	1721.65	1746.19	-94.87	1693.57	2489.20	37.54	1740.50	2027.96	1671.14	70.02	0.00	0.00	0.00	1436.06
8.60000	3084.06	173.41	155.63	3088.89	157.61	171.22	2466.74	76.34	130.64	2416.32	138.42	186.43	3063.92	-54.40	80.06	3025.51	-47.42	105.85	2600.30	-49.63	291.00	1668.23	-127.08	240.82	3086.36	99.54	1281.00	0.00	0.00	0.00	3085.49	178.53	1726.35	3149.40	41.00	1721.65	1746.19	-94.87	1693.57	2489.20	37.54	1740.50	2028.35	1670.56	70.24	0.00	0.00	0.00	1435.74
8.61000	3084.06	173.41	155.63	3088.89	157.61	171.22	2466.74	76.34	130.64	2416.32	138.42	186.43	3063.92	-54.40	80.06	3025.51	-47.42	105.85	2600.30	-49.63	291.00	1668.23	-127.08	240.82	3086.36	99.54	1281.00	0.00	0.00	0.00	3085.49	178.53	1726.35	3149.40	41.00	1721.65	1746.19	-94.87	1693.57	2489.20	37.54	1740.50	2024.98	1675.64	50.30	0.00	0.00	0.00	1435.16
8.62000	3084.06	173.41	155.63	3088.89	157.61	171.22	2466.74	76.34	130.64	2416.32	138.42	186.43	3063.92	-54.40	80.06	3025.51	-47.42	105.85	2600.30	-49.63	291.00	1668.23	-127.08	240.82	3086.36	99.54	1281.00	0.00	0.00	0.00	3085.49	178.53	1726.35	3149.40	41.00	1721.65	1746.19	-94.87	1693.57	2489.20	37.54	1740.50	2027.15	1672.96	63.62	0.00	0.00	0.00	1434.81
8.63000	3084.06	173.41	155.63	3088.89	157.61	171.22	2466.74	76.34	130.64	2416.32	138.42	186.43	3063.92	-54.40	80.06	3025.51	-47.42	105.85	2600.30	-49.63	291.00	1668.23	-127.08	240.82	3086.36	99.54	1281.00	0.00	0.00	0.00	3085.49	178.53	1726.35	3149.40	41.00	1721.65	1746.19	-94.87	1693.57	2489.20	37.54	1740.50	2027.09	1670.44	70.15	0.00	0.00	0.00	1435.45
8.64000	3084.06	173.41	155.63	3088.89	157.61	171.22	2466.74	76.34	130.64	2416.32	138.42	186.43	3063.92	-54.40	80.06	3025.51	-47.42	105.85	2600.30	-49.63	291.00	1668.23	-127.08	240.82	3086.36	99.54	1281.00	0.00	0.00	0.00	3085.49	178.53	1726.35	3149.40	41.00	1721.65	1746.19	-94.87	1693.57	2489.20	37.54	1740.50	2023.13	1672.67	50.82	0.00	0.00	0.00	1434.54
8.65000	3084.06	173.41	155.63	3088.89	157.61	171.22	2466.74	76.34	130.64	2416.32	138.42	186.43	3063.92	-54.40	80.06	3025.51	-47.42	105.85	2600.30	-49.63	291.00	1668.23	-127.08	240.82	3086.36	99.54	1281.00	0.00	0.00	0.00	3085.49	178.53	1726.35	3149.40	41.00	1721.65	1746.19	-94.87	1693.57	2489.20	37.54	1740.50	2026.15	1671.71	64.04	0.00	0.00	0.00	1435.35
8.66000	3084.06	173.41	155.63	3088.89	157.61	171.22	2466.74	76.34	130.64	2416.32	138.42	186.43	3063.92	-54.40	80.06	3025.51	-47.42	105.85	2600.30	-49.63	291.00	1668.23	-127.08	240.82	3086.36	99.54	1281.00	0.00	0.00	0.00	3085.49	178.53	1726.35	3149.40	41.00	1721.65	1746.19	-94.87	1693.57	2489.20	37.54	1740.50	2027.57	1670.62	70.23	0.00	0.00	0.00	1434.20
8.67000	3084.06	173.41	155.63	3088.89	157.61	171.22	2466.74	76.34	130.64	2416.32	138.42	186.43	3063.92	-54.40	80.06	3025.51	-47.42	105.85	2600.30	-49.63	291.00	1668.23	-127.08	240.82	3086.36	99.54	1281.00	0.00	0.00	0.00	3085.49	178.53	1726.35	3149.40	41.00	1721.65	1746.19	-94.87	1693.57	2489.20	37.54	1740.50	2028.07	1670.34	70.50	0.00	0.00	0.00	1434.19
8.68000	3084.06	173.41	155.63	3088.89	157.61	171.22	2466.74	76.34	130.64	2416.32	138.42	186.43	3063.92	-54.40	80.06	3025.51	-47.42	105.85	2600.30	-49.63	291.00	1668.23	-127.08	240.82	3086.36	99.54	1281.00	0.00	0.00	0.00	3085.49	178.53	1726.35	3149.40	41.00	1721.65	1746.19	-94.87	1693.57	2489.20	37.54	1740.50	2028.57	1670.20	70.67	0.00	0.00	0.00	1435.16
8.69000	3084.06	173.41	155.63	3088.89	157.61	171.22	2466.74	76.34	130.64	2416.32	138.42	186.43	3063.92	-54.40	80.06	3025.51	-47.42	105.85	2600.30	-49.63	291.00	1668.23	-127.08	240.82	3086.36	99.54	1281.00	0.00	0.00	0.00	3085.49	178.53	1726.35	3149.40	41.00	1721.65	1746.19	-94.87	1693.57	2489.20	37.54	1740.50	2029.02	1669.67	70.85	0.00	0.00	0.00	1434.20
8.70000	3084.06	173.41	155.63	3088.89	157.61	171.22	2466.74	76.34	130.64	2416.32	138.42	186.43	3063.92	-54.40	80.06	3025.51	-47.42	105.85	2600.30	-49.63	291.00	1668.23	-127.08	240.82	3086.36	99.54	1281.00	0.00	0.00	0.00	3085.49	178.53	1726.35	3149.40	41.00	1721.65	1746.19	-94.87	1693.57	2489.20	37.54	1740.50	2029.03	1669.92	70.68	0.00	0.00	0.00	1433.88
8.71000	3084.06	173.41	155.63	3088.89	157.61	171.22	2466.74	76.34	130.64	2416.32	138.42	186.43	3063.92	-54.40	80.06	3025.51	-47.42	105.85	2600.30	-49.63	291.00	1668.23	-127.08	240.82	3086.36	99.54	1281.00	0.00	0.00	0.00	3085.49	178.53	1726.35	3149.40	41.00	1721.65	1746.19	-94.87	1693.57	2489.20	37.54	1740.50	2027.98	1670.09	70.41	0.00	0.00	0.00	1434.28
8.72000	3084.06	173.41	155.63	3088.89	157.61	171.22	2466.74	76.34	130.64	2416.32	138.42	186.43	3063.92	-54.40	80.06	3025.51	-47.42	105.85	2600.30	-49.63	291.00	1668.23	-127.08	240.82	3086.36	99.54	1281.00	0.00	0.00	0.00	3085.49	178.53	1726.35	3149.40	41.00	1721.65	1746.19	-94.87	1693.57	2489.20	37.54	1740.50	2027.85	1670.56	70.23	0.00	0.00	0.00	1434.09
8.73000	3084.06	173.41	155.63	3088.89	157.61	171.22	2466.74	76.34	130.64	2416.32	138.42	186.43	3063.92	-54.40	80.06	3025.51	-47.42	105.85	2600.30	-49.63	291.00	1668.23	-127.08	240.82	3086.36	99.54	1281.00	0.00	0.00	0.00	3085.49	178.53	1726.35	3149.40	41.00	1721.65	1746.19	-94.87	1693.57	2489.20	37.54	1740.50	2028.09	1669.69	70.62	0.00	0.00	0.00	1434.83
8.74000	3084.06	173.41	155.63	3088.89	157.61	171.22	2466.74	76.34	130.64	2416.32	138.42	186.43	3063.92	-54.40	80.06	3025.51	-47.42	105.85	2600.30	-49.63	291.00	1668.23	-127.08	240.82	3086.36	99.54	1281.00	0.00	0.00	0.00	3085.49	178.53	1726.35	3149.40	41.00	1721.65	1746.19	-94.87	1693.57	2489.20	37.54	1740.50	2028.67	1670.50	70.42	0.00	0.00	0.00	1434.95
8.75000	3084.06	173.41	155.63	3088.89	157.61	171.22	2466.74	76.34	130.64	2416.32	138.42	186.43	3063.92	-54.40	80.06	3025.51	-47.42	105.85	2600.30	-49.63	291.00	1668.23	-127.08	240.82	3086.36	99.54	1281.00	0.00	0.00	0.00	3085.49	178.53	1726.35	3149.40	41.00	1721.65	1746.19	-94.87	1693.57	2489.20	37.54	1740.50	2028.03	1671.72	69.70	0.00	0.00	0.00	1434.79
8.76000	3084.06	173.41	155.63	3088.89	157.61	171.22	2466.74	76.34	130.64	2416.32	138.42	186.43	3063.92	-54.40	80.06	3025.51	-47.42	105.85	2600.30	-49.63	291.00	1668.23	-127.08	240.82	3086.36	99.54	1281.00	0.00	0.00	0.00	3085.49	178.53	1726.35	3149.40	41.00	1721.65	1746.19	-94.87	1693.57	2489.20	37.54	1740.50	2027.08	1670.90	69.84	0.00	0.00	0.00	1434.61
8.77000	3084.06	173.41	155.63	3088.89	157.61	171.22	2466.74	76.34	130.64	2416.32	138.42	186.43	3063.92	-54.40	80.06	3025.51	-47.42	105.85	2600.30	-49.63	291.00	1668.23	-127.08	240.82	3086.36	99.54	1281.00	0.00	0.00	0.00	3085.49	178.53	1726.35	3149.40	41.00	1721.65	1746.19	-94.87	1693.57	2489.20	37.54	1740.50	2027.03	1670.80	69.76	0.00	0.00	0.00	1435.16
8.78000	3084.06	173.41	155.63	3088.89	157.61	171.22	2466.74	76.34	130.64	2416.32	138.42	186.43	3063.92	-54.40	80.06	3025.51	-47.42	105.85	2600.30	-49.63	291.00	1668.23	-127.08	240.82	3086.36	99.54	1281.00	0.00	0.00	0.00	3085.49	178.53	1726.35	3149.40	41.00	1721.65	1746.19	-94.87	1693.57	2489.20	37.54	1740.50	2028.19	1671.84	69.54	0.00	0.00	0.00	1435.37
8.79000	3084.06	173.41	155.63	3088.89	157.61	171.22	2466.74	76.34	130.64	2416.32	138.42	186.43	3063.92	-54.40	80.06	3025.51	-47.42	105.85	2600.30	-49.63	291.00	1668.23	-127.08	240.82	3086.36	99.54	1281.00	0.00	0.00	0.00	3085.49	178.53	1726.35	3149.40	41.00	1721.65	1746.19	-94.87	1693.57	2489.20	37.54	1740.50	2028.57	1672.28	69.58	0.00	0.00	0.00	1435.68
8.80000	3084.06	173.41	155.63	3088.89	157.61	171.22	2466.74	76.34	130.64	2416.32	138.42	186.43	3063.92	-54.40	80.06	3025.51	-47.42	105.85	2600.30	-49.63	291.00	1668.23	-127.08	240.82	3086.36	99.54	1281.00	0.00	0.00	0.00	3085.49	178.53	1726.35	3149.40	41.00	1721.65	1746.19	-94.87	1693.57	2489.20	37.54	1740.50	2029.07	1672.30	69.67	0.00	0.00	0.00	1435.04
8.81000	3084.06	173.41	155.63	3088.89	157.61	171.22	2466.74	76.34	130.64	2416.32	138.42	186.43	3063.92	-54.40	80.06	3025.51	-47.42	105.85	2600.30	-49.63	291.00	1668.23	-127.08	240.82	3086.36	99.54	1281.00	0.00	0.00	0.00	3085.49	178.53	1726.35	3149.40	41.00	1721.65	1746.19	-94.87	1693.57	2489.20	37.54	1740.50	2028.93	1671.56	69.93	0.00	0.00	0.00	1435.41
8.82000	3084.06	173.41	155.63	3088.89	157.61	171.22	2466.74	76.34	130.64	2416.32	138.42	186.43	3063.92	-54.40	80.06	3025.51	-47.42	105.85	2600.30	-49.63	291.00	1668.23	-127.08	240.82	3086.36	99.54	1281.00	0.00	0.00	0.00	3085.49	178.53	1726.35	3149.40	41.00	1721.65	1746.19	-94.87	1693.57	2489.20	37.54	1740.50	2028.01	1670.30	70.34	0.00	0.00	0.00	1434.98
8.83000	3084.06	173.41	155.63	3088.89	157.61	171.22	2466.74	76.34	130.64	2416.32	138.42	186.43	3063.92	-54.40	80.06	3025.51	-47.42	105.85	2600.30	-49.63	291.00	1668.23	-127.08	240.82	3086.36	99.54	1281.00	0.00	0.00	0.00	3085.49	178.53	1726.35	3149.40	41.00	1721.65	1746.19	-94.87	1693.57	2489.20	37.54	1740.50	2028.13	1670.03	70.47	0.00	0.00	0.00	1435.25
8.84000	3084.06	173.41	155.63	3088.89	157.61	171.22	2466.74	76.34	130.64	2416.32	138.42	186.43	3063.92	-54.40	80.06	3025.51	-47.42	105.85	2600.30	-49.63	291.00	1668.23	-127.08	240.82	3086.36	99.54	1281.00	0.00	0.00	0.00	3085.49	178.53	1726.35	3149.40	41.00	1721.65	1746.19	-94.87	1693.57	2489.20	37.54	1740.50	2028.75	1670.18	70.52	0.00	0.00	0.00	1435.15
8.85000	3084.06	173.41	155.63	3088.89	157.61	171.22	2466.74	76.34	130.64	2416.32	138.42	186.43	3063.92	-54.40	80.06	3025.51	-47.42	105.85	2600.30	-49.63	291.00	1668.23	-127.08	240.82	3086.36	99.54	1281.00	0.00	0.00	0.00	3085.49	178.53	1726.35	3149.40	41.00	1721.65	1746.19	-94.87	1693.57	2489.20	37.54	1740.50	2029.13	1670.32	70.50	0.00	0.00	0.00	1434.06
8.86000	3084.06	173.41	155.63	3088.89	157.61	171.22	2466.74	76.34	130.64	2416.32	138.42	186.43	3063.92	-54.40	80.06	3025.51	-47.42	105.85	2600.30	-49.63	291.00	1668.23	-127.08	240.82	3086.36	99.54	1281.00	0.00	0.00	0.00	3085.49	178.53	1726.35	3149.40	41.00	1721.65	1746.19	-94.87	1693.57	2489.20	37.54	1740.50	2023.18	1672.06	51.29	0.00	0.00	0.00	1433.93
8.87000	3084.06	173.41	155.63	3088.89	157.61	171.22	2466.74	76.34	130.64	2416.32	138.42	186.43	3063.92	-54.40	80.06	3025.51	-47.42	105.85	2600.30	-49.63	291.00	1668.23	-127.08	240.82	3086.36	99.54	1281.00	0.00	0.00	0.00	3085.49	178.53	1726.35	3149.40	41.00	1721.65	1746.19	-94.87	1693.57	2489.20	37.54	1740.50	2023.91	1676.98	44.16	0.00	0.00	0.00	1433.13
8.88000	3084.06	173.41	155.63	3088.89	157.61	171.22	2466.74	76.34	130.64	2416.32	138.42	186.43	3063.92	-54.40	80.06	3025.51	-47.42	105.85	2600.30	-49.63	291.00	1668.23	-127.08	240.82	3086.36	99.54	1281.00	0.00	0.00	0.00	3085.49	178.53	1726.35	3149.40	41.00	1721.65	1746.19	-94.87	1693.57	2489.20	37.54	1740.50	2027.48	1671.65	64.10	0.00	0.00	0.00	1433.77
8.89000	3084.06	173.41	155.63	3088.89	157.61	171.22	2466.74	76.34	130.64	2416.32	138.42	186.43	3063.92	-54.40	80.06	3025.51	-47.42	105.85	2600.30	-49.63	291.00	1668.23	-127.08	240.82	3086.36	99.54	1281.00	0.00	0.00	0.00	3085.49	178.53	1726.35	3149.40	41.00	1721.65	1746.19	-94.87	1693.57	2489.20	37.54	1740.50	2023.51	1673.04	50.76	0.00	0.00	0.00	1433.70
8.90000	3084.06	173.41	155.63	3088.89	157.61	171.22	2466.74	76.34	130.64	2416.32	138.42	186.43	3063.92	-54.40	80.06	3025.51	-47.42	105.85	2600.30	-49.63	291.00	1668.23	-127.08	240.82	3086.36	99.54	1281.00	0.00	0.00	0.00	3085.49	178.53	1726.35	3149.40	41.00	1721.65	1746.19	-94.87	1693.57	2489.20	37.54	1740.50	2022.07	1673.41	44.93	0.00	0.00	0.00	1433.88
8.91000	3084.06	173.41	155.63	3088.89	157.61	171.22	2466.74	76.34	130.64	2416.32	138.42	186.43	3063.92	-54.40	80.06	3025.51	-47.42	105.85	2600.30	-49.63	291.00	1668.23	-127.08	240.82	3086.36	99.54	1281.00	0.00	0.00	0.00	3085.49	178.53	1726.35	3149.40	41.00	1721.65	1746.19	-94.87	1693.57	2489.20	37.54	1740.50	2022.50	1674.39	44.97	0.00	0.00	0.00	1434.94
8.92000	3084.06	173.41	155.63	3088.89	157.61	171.22	2466.74	76.34	130.64	2416.32	138.42	186.43	3063.92	-54.40	80.06	3025.51	-47.42	105.85	2600.30	-49.63	291.00	1668.23	-127.08	240.82	3086.36	99.54	1281.00	0.00	0.00	0.00	3085.49	178.53	1726.35	3149.40	41.00	1721.65	1746.19	-94.87	1693.57	2489.20	37.54	1740.50	2026.39	1671.40	64.15	0.00	0.00	0.00	1434.98
8.93000	3084.06	173.41	155.63	3088.89	157.61	171.22	2466.74	76.34	130.64	2416.32	138.42	186.43	3063.92	-54.40	80.06	3025.51	-47.42	105.85	2600.30	-49.63	291.00	1668.23	-127.08	240.82	3086.36	99.54	1281.00	0.00	0.00	0.00	3085.49	178.53	1726.35	3149.40	41.00	1721.65	1746.19	-94.87	1693.57	2489.20	37.54	1740.50	2028.59	1670.67	70.31	0.00	0.00	0.00	1435.88
8.94000	3084.06	173.41	155.63	3088.89	157.61	171.22	2466.74	76.34	130.64	2416.32	138.42	186.43	3063.92	-54.40	80.06	3025.51	-47.42	105.85	2600.30	-49.63	291.00	1668.23	-127.08	240.82	3086.36	99.54	1281.00	0.00	0.00	0.00	3085.49	178.53	1726.35	3149.40	41.00	1721.65	1746.19	-94.87	1693.57	2489.20	37.54	1740.50	2027.85	1669.17	70.81	0.00	0.00	0.00	1434.93
8.95000	3084.06	173.41	155.63	3088.89	157.61	171.22	2466.74	76.34	130.64	2416.32	138.42	186.43	3063.92	-54.40	80.06	3025.51	-47.42	105.85	2600.30	-49.63	291.00	1668.23	-127.08	240.82	3086.36	99.54	1281.00	0.00	0.00	0.00	3085.49	178.53	1726.35	3149.40	41.00	1721.65	1746.19	-94.87	1693.57	2489.20	37.54	1740.50	2027.96	1670.10	70.42	0.00	0.00	0.00	1435.45
8.96000	3084.06	173.41	155.63	3088.89	157.61	171.22	2466.74	76.34	130.64	2416.32	138.42	186.43	3063.92	-54.40	80.06	3025.51	-47.42	105.85	2600.30	-49.63	291.00	1668.23	-127.08	240.82	3086.36	99.54	1281.00	0.00	0.00	0.00	3085.49	178.53	1726.35	3149.40	41.00	1721.65	1746.19	-94.87	1693.57	2489.20	37.54	1740.50	2029.17	1671.65	70.16	0.00	0.00	0.00	1435.20
8.97000	3084.06	173.41	155.63	3088.89	157.61	171.22	2466.74	76.34	130.64	2416.32	138.42	186.43	3063.92	-54.40	80.06	3025.51	-47.42	105.85	2600.30	-49.63	291.00	1668.23	-127.08	240.82	3086.36	99.54	1281.00	0.00	0.00	0.00	3085.49	178.53	1726.35	3149.40	41.00	1721.65	1746.19	-94.87	1693.57	2489.20	37.54	1740.50	2028.09	1670.88	70.30	0.00	0.00	0.00	1435.07
8.98000	3084.06	173.41	155.63	3088.89	157.61	171.22	2466.74	76.34	130.64	2416.32	138.42	186.43	3063.92	-54.40	80.06	3025.51	-47.42	105.85	2600.30	-49.63	291.00	1668.23	-127.08	240.82	3086.36	99.54	1281.00	0.00	0.00	0.00	3085.49	178.53	1726.35	3149.40	41.00	1721.65	1746.19	-94.87	1693.57	2489.20	37.54	1740.50	2028.51	1670.01	70.50	0.00	0.00	0.00	1435.08
8.99000	3084.06	173.41	155.63	3088.89	157.61	171.22	2466.74	76.34	130.64	2416.32	138.42	186.43	3063.92	-54.40	80.06	3025.51	-47.42	105.85	2600.30	-49.63	291.00	1668.23	-127.08	240.82	3086.36	99.54	1281.00	0.00	0.00	0.00	3085.49	178.53	1726.35	3149.40	41.00	1721.65	1746.19	-94.87	1693.57	2489.20	37.54	1740.50	2027.95	1669.09	70.88	0.00	0.00	0.00	1434.14
9.00000	3084.06	173.41	155.63	3088.89	157.61	171.22	2466.74	76.34	130.64	2416.32	138.42	186.43	3063.92	-54.40	80.06	3025.51	-47.42	105.85	2600.30	-49.63	291.00	1668.23	-127.08	240.82	3086.36	99.54	1281.00	0.00	0.00	0.00	3085.49	178.53	1726.35	3149.40	41.00	1721.65	1746.19	-94.87	1693.57	2489.20	37.54	1740.50	2028.07	1670.27	70.44	0.00	0.00	0.00	1435.03
9.01000	3084.06	173.41	155.63	3088.89	157.61	171.22	2466.74	76.34	130.64	2416.32	138.42	186.43	3063.92	-54.40	80.06	3025.51	-47.42	105.85	2600.30	-49.63	291.00	1668.23	-127.08	240.82	3086.36	99.54	1281.00	0.00	0.00	0.00	3085.49	178.53	1726.35	3149.40	41.00	1721.65	1746.19	-94.87	1693.57	2489.20	37.54	1740.50	2028.22	1670.38	70.24	0.00	0.00	0.00	1434.96
9.02000	3084.06	173.41	155.63	3088.89	157.61	171.22	2466.74	76.34	130.64	2416.32	138.42	186.43	3063.92	-54.40	80.06	3025.51	-47.42	105.85	2600.30	-49.63	291.00	1668.23	-127.08	240.82	3086.36	99.54	1281.00	0.00	0.00	0.00	3085.49	178.53	1726.35	3149.40	41.00	1721.65	1746.19	-94.87	1693.57	2489.20	37.54	1740.50	2027.94	1670.65	70.13	0.00	0.00	0.00	1434.51
9.03000	3084.06	173.41	155.63	3088.89	157.61	171.22	2466.74	76.34	130.64	2416.32	138.42	186.43	3063.92	-54.40	80.06	3025.51	-47.42	105.85	2600.30	-49.63	291.00	1668.23	-127.08	240.82	3086.36	99.54	1281.00	0.00	0.00	0.00	3085.49	178.53	1726.35	3149.40	41.00	1721.65	1746.19	-94.87	1693.57	2489.20	37.54	1740.50	2027.49	1670.41	70.03	0.00	0.00	0.00	1433.40
9.04000	3084.06	173.41	155.63	3088.89	157.61	171.22	2466.74	76.34	130.64	2416.32	138.42	186.43	3063.92	-54.40	80.06	3025.51	-47.42	105.85	2600.30	-49.63	291.00	1668.23	-127.08	240.82	3086.36	99.54	1281.00	0.00	0.00	0.00	3085.49	178.53	1726.35	3149.40	41.00	1721.65	1746.19	-94.87	1693.57	2489.20	37.54	1740.50	2024.32	1674.60	50.73	0.00	0.00	0.00	1434.29
9.05000	3084.06	173.41	155.63	3088.89	157.61	171.22	2466.74	76.34	130.64	2416.32	138.42	186.43	3063.92	-54.40	80.06	3025.51	-47.42	105.85	2600.30	-49.63	291.00	1668.23	-127.08	240.82	3086.36	99.54	1281.00	0.00	0.00	0.00	3085.49	178.53	1726.35	3149.40	41.00	1721.65	1746.19	-94.87	1693.57	2489.20	37.54	1740.50	2026.39	1671.42	64.09	0.00	0.00	0.00	1434.04
9.06000	3084.06	173.41	155.63	3088.89	157.61	171.22	2466.74	76.34	130.64	2416.32	138.42	186.43	3063.92	-54.40	80.06	3025.51	-47.42	105.85	2600.30	-49.63	291.00	1668.23	-127.08	240.82	3086.36	99.54	1281.00	0.00	0.00	0.00	3085.49	178.53	1726.35	3149.40	41.00	1721.65	1746.19	-94.87	1693.57	2489.20	37.54	1740.50	2027.44	1671.73	69.60	0.00	0.00	0.00	1433.38
9.07000	3084.06	173.41	155.63	3088.89	157.61	171.22	2466.74	76.34	130.64	2416.32	138.42	186.43	3063.92	-54.40	80.06	3025.51	-47.42	105.85	2600.30	-49.63	291.00	1668.23	-127.08	240.82	3086.36	99.54	1281.00	0.00	0.00	0.00	3085.49	178.53	1726.35	3149.40	41.00	1721.65	1746.19	-94.87	1693.57	2489.20	37.54	1740.50	2026.83	1671.00	69.75	0.00	0.00	0.00	1432.84
9.08000	3084.06	173.41	155.63	3088.89	157.61	171.22	2466.74	76.34	130.64	2416.32	138.42	186.43	3063.92	-54.40	80.06	3025.51	-47.42	105.85	2600.30	-49.63	291.00	1668.23	-127.08	240.82	3086.36	99.54	1281.00	0.00	0.00	0.00	3085.49	178.53	1726.35	3149.40	41.00	1721.65	1746.19	-94.87	1693.57	2489.20	37.54	1740.50	2027.02	1670.50	69.99	0.00	0.00	0.00	1433.19
9.09000	3084.06	173.41	155.63	3088.89	157.61	171.22	2466.74	76.34	130.64	2416.32	138.42	186.43	3063.92	-54.40	80.06	3025.51	-47.42	105.85	2600.30	-49.63	291.00	1668.23	-127.08	240.82	3086.36	99.54	1281.00	0.00	0.00	0.00	3085.49	178.53	1726.35	3149.40	41.00	1721.65	1746.19	-94.87	1693.57	2489.20	37.54	1740.50	2027.42	1672.55	69.13	0.00	0.00	0.00	1433.61
9.10000	3084.06	173.41	155.63	3088.89	157.61	171.22	2466.74	76.34	130.64	2416.32	138.42	186.43	3063.92	-54.40	80.06	3025.51	-47.42	105.85	2600.30	-49.63	291.00	1668.23	-127.08	240.82	3086.36	99.54	1281.00	0.00	0.00	0.00	3085.49	178.53	1726.35	3149.40	41.00	1721.65	1746.19	-94.87	1693.57	2489.20	37.54	1740.50	2027.47	1671.38	69.54	0.00	0.00	0.00	1433.70
9.11000	3084.06	173.41	155.63	3088.89	157.61	171.22	2466.74	76.34	130.64	2416.32	138.42	186.43	3063.92	-54.40	80.06	3025.51	-47.42	105.85	2600.30	-49.63	291.00	1668.23	-127.08	240.82	3086.36	99.54	1281.00	0.00	0.00	0.00	3085.49	178.53	1726.35	3149.40	41.00	1721.65	1746.19	-94.87	1693.57	2489.20	37.54	1740.50	2027.39	1670.98	69.83	0.00	0.00	0.00	1434.45
9.12000	3084.06	173.41	155.63	3088.89	157.61	171.22	2466.74	76.34	130.64	2416.32	138.42	186.43	3063.92	-54.40	80.06	3025.51	-47.42	105.85	2600.30	-49.63	291.00	1668.23	-127.08	240.82	3086.36	99.54	1281.00	0.00	0.00	0.00	3085.49	178.53	1726.35	3149.40	41.00	1721.65	1746.19	-94.87	1693.57	2489.20	37.54	1740.50	2027.71	1672.06	69.40	0.00	0.00	0.00	1434.51
9.13000	3084.06	173.41	155.63	3088.89	157.61	171.22	2466.74	76.34	130.64	2416.32	138.42	186.43	3063.92	-54.40	80.06	3025.51	-47.42	105.85	2600.30	-49.63	291.00	1668.23	-127.08	240.82	3086.36	99.54	1281.00	0.00	0.00	0.00	3085.49	178.53	1726.35	3149.40	41.00	1721.65	1746.19	-94.87	1693.57	2489.20	37.54	1740.50	2023.62	1673.85	50.46	0.00	0.00	0.00	1435.39
9.14000	3084.06	173.41	155.63	3088.89	157.61	171.22	2466.74	76.34	130.64	2416.32	138.42	186.43	3063.92	-54.40	80.06	3025.51	-47.42	105.85	2600.30	-49.63	291.00	1668.23	-127.08	240.82	3086.36	99.54	1281.00	0.00	0.00	0.00	3085.49	178.53	1726.35	3149.40	41.00	1721.65	1746.19	-94.87	1693.57	2489.20	37.54	1740.50	2025.74	1671.41	63.98	0.00	0.00	0.00	1434.86
9.15000	3084.06	173.41	155.63	3088.89	157.61	171.22	2466.74	76.34	130.64	2416.32	138.42	186.43	3063.92	-54.40	80.06	3025.51	-47.42	105.85	2600.30	-49.63	291.00	1668.23	-127.08	240.82	3086.36	99.54	1281.00	0.00	0.00	0.00	3085.49	178.53	1726.35	3149.40	41.00	1721.65	1746.19	-94.87	1693.57	2489.20	37.54	1740.50	2027.80	1671.43	69.85	0.00	0.00	0.00	1435.37
9.16000	3084.06	173.41	155.63	3088.89	157.61	171.22	2466.74	76.34	130.64	2416.32	138.42	186.43	3063.92	-54.40	80.06	3025.51	-47.42	105.85	2600.30	-49.63	291.00	1668.23	-127.08	240.82	3086.36	99.54	1281.00	0.00	0.00	0.00	3085.49	178.53	1726.35	3149.40	41.00	1721.65	1746.19	-94.87	1693.57	2489.20	37.54	1740.50	2027.76	1671.78	69.80	0.00	0.00	0.00	1435.60
9.17000	3084.06	173.41	155.63	3088.89	157.61	171.22	2466.74	76.34	130.64	2416.32	138.42	186.43	3063.92	-54.40	80.06	3025.51	-47.42	105.85	2600.30	-49.63	291.00	1668.23	-127.08	240.82	3086.36	99.54	1281.00	0.00	0.00	0.00	3085.49	178.53	1726.35	3149.40	41.00	1721.65	1746.19	-94.87	1693.57	2489.20	37.54	1740.50	2027.94	1670.80	70.29	0.00	0.00	0.00	1435.24
9.18000	3084.06	173.41	155.63	3088.89	157.61	171.22	2466.74	76.34	130.64	2416.32	138.42	186.43	3063.92	-54.40	80.06	3025.51	-47.42	105.85	2600.30	-49.63	291.00	1668.23	-127.08	240.82	3086.36	99.54	1281.00	0.00	0.00	0.00	3085.49	178.53	1726.35	3149.40	41.00	1721.65	1746.19	-94.87	1693.57	2489.20	37.54	1740.50	2028.38	1671.02	70.15	0.00	0.00	0.00	1434.67
9.19000	3084.06	173.41	155.63	3088.89	157.61	171.22	2466.74	76.34	130.64	2416.32	138.42	186.43	3063.92	-54.40	80.06	3025.51	-47.42	105.85	2600.30	-49.63	291.00	1668.23	-127.08	240.82	3086.36	99.54	1281.00	0.00	0.00	0.00	3085.49	178.53	1726.35	3149.40	41.00	1721.65	1746.19	-94.87	1693.57	2489.20	37.54	1740.50	2028.07	1670.57	70.26	0.00	0.00	0.00	1433.54
9.20000	3084.06	173.41	155.63	3088.89	157.61	171.22	2466.74	76.34	130.64	2416.32	138.42	186.43	3063.92	-54.40	80.06	3025.51	-47.42	105.85	2600.30	-49.63	291.00	1668.23	-127.08	240.82	3086.36	99.54	1281.00	0.00	0.00	0.00	3085.49	178.53	1726.35	3149.40	41.00	1721.65	1746.19	-94.87	1693.57	2489.20	37.54	1740.50	2028.34	1670.49	70.38	0.00	0.00	0.00	1433.65
9.21000	3084.06	173.41	155.63	3088.89	157.61	171.22	2466.74	76.34	130.64	2416.32	138.42	186.43	3063.92	-54.40	80.06	3025.51	-47.42	105.85	2600.30	-49.63	291.00	1668.23	-127.08	240.82	3086.36	99.54	1281.00	0.00	0.00	0.00	3085.49	178.53	1726.35	3149.40	41.00	1721.65	1746.19	-94.87	1693.57	2489.20	37.54	1740.50	2028.74	1671.76	69.90	0.00	0.00	0.00	1432.95
9.22000	3084.06	173.41	155.63	3088.89	157.61	171.22	2466.74	76.34	130.64	2416.32	138.42	186.43	3063.92	-54.40	80.06	3025.51	-47.42	105.85	2600.30	-49.63	291.00	1668.23	-127.08	240.82	3086.36	99.54	1281.00	0.00	0.00	0.00	3085.49	178.53	1726.35	3149.40	41.00	1721.65	1746.19	-94.87	1693.57	2489.20	37.54	1740.50	2028.72	1671.24	70.22	0.00	0.00	0.00	1432.95
9.23000	3084.06	173.41	155.63	3088.89	157.61	171.22	2466.74	76.34	130.64	2416.32	138.42	186.43	3063.92	-54.40	80.06	3025.51	-47.42	105.85	2600.30	-49.63	291.00	1668.23	-127.08	240.82	3086.36	99.54	1281.00	0.00	0.00	0.00	3085.49	178.53	1726.35	3149.40	41.00	1721.65	1746.19	-94.87	1693.57	2489.20	37.54	1740.50	2028.48	1671.38	69.96	0.00	0.00	0.00	1432.58
9.24000	3084.06	173.41	155.63	3088.89	157.61	171.22	2466.74	76.34	130.64	2416.32	138.42	186.43	3063.92	-54.40	80.06	3025.51	-47.42	105.85	2600.30	-49.63	291.00	1668.23	-127.08	240.82	3086.36	99.54	1281.00	0.00	0.00	0.00	3085.49	178.53	1726.35	3149.40	41.00	1721.65	1746.19	-94.87	1693.57	2489.20	37.54	1740.50	2024.01	1673.69	50.70	0.00	0.00	0.00	1432.72
9.25000	3084.06	173.41	155.63	3088.89	157.61	171.22	2466.74	76.34	130.64	2416.32	138.42	186.43	3063.92	-54.40	80.06	3025.51	-47.42	105.85	2600.30	-49.63	291.00	1668.23	-127.08	240.82	3086.36	99.54	1281.00	0.00	0.00	0.00	3085.49	178.53	1726.35	3149.40	41.00	1721.65	1746.19	-94.87	1693.57	2489.20	37.54	1740.50	2026.68	1671.61	64.05	0.00	0.00	0.00	1432.18
9.26000	3084.06	173.41	155.63	3088.89	157.61	171.22	2466.74	76.34	130.64	2416.32	138.42	186.43	3063.92	-54.40	80.06	3025.51	-47.42	105.85	2600.30	-49.63	291.00	1668.23	-127.08	240.82	3086.36	99.54	1281.00	0.00	0.00	0.00	3085.49	178.53	1726.35	3149.40	41.00	1721.65	1746.19	-94.87	1693.57	2489.20	37.54	1740.50	2028.70	1670.45	70.54	0.00	0.00	0.00	1431.40
9.27000	3084.06	173.41	155.63	3088.89	157.61	171.22	2466.74	76.34	130.64	2416.32	138.42	186.43	3063.92	-54.40	80.06	3025.51	-47.42	105.85	2600.30	-49.63	291.00	1668.23	-127.08	240.82	3086.36	99.54	1281.00	0.00	0.00	0.00	3085.49	178.53	1726.35	3149.40	41.00	1721.65	1746.19	-94.87	1693.57	2489.20	37.54	1740.50	2028.26	1670.05	70.66	0.00	0.00	0.00	1431.56
9.28000	3084.06	173.41	155.63	3088.89	157.61	171.22	2466.74	76.34	130.64	2416.32	138.42	186.43	3063.92	-54.40	80.06	3025.51	-47.42	105.85	2600.30	-49.63	291.00	1668.23	-127.08	240.82	3086.36	99.54	1281.00	0.00	0.00	0.00	3085.49	178.53	1726.35	3149.40	41.00	1721.65	1746.19	-94.87	1693.57	2489.20	37.54	1740.50	2028.64	1670.69	70.33	0.00	0.00	0.00	1428.78
9.29000	3084.06	173.41	155.63	3088.89	157.61	171.22	2466.74	76.34	130.64	2416.32	138.42	186.43	3063.92	-54.40	80.06	3025.51	-47.42	105.85	2600.30	-49.63	291.00	1668.23	-127.08	240.82	3086.36	99.54	1281.00	0.00	0.00	0.00	3085.49	178.53	1726.35	3149.40	41.00	1721.65	1746.19	-94.87	1693.57	2489.20	37.54	1740.50	2028.58	1671.35	69.89	0.00	0.00	0.00	1428.36
9.30000	3084.06	173.41	155.63	3088.89	157.61	171.22	2466.74	76.34	130.64	2416.32	138.42	186.43	3063.92	-54.40	80.06	3025.51	-47.42	105.85	2600.30	-49.63	291.00	1668.23	-127.08	240.82	3086.36	99.54	1281.00	0.00	0.00	0.00	3085.49	178.53	1726.35	3149.40	41.00	1721.65	1746.19	-94.87	1693.57	2489.20	37.54	1740.50	2028.76	1671.90	69.78	0.00	0.00	0.00	1428.35
9.31000	3084.06	173.41	155.63	3088.89	157.61	171.22	2466.74	76.34	130.64	2416.32	138.42	186.43	3063.92	-54.40	80.06	3025.51	-47.42	105.85	2600.30	-49.63	291.00	1668.23	-127.08	240.82	3086.36	99.54	1281.00	0.00	0.00	0.00	3085.49	178.53	1726.35	3149.40	41.00	1721.65	1746.19	-94.87	1693.57	2489.20	37.54	1740.50	2028.38	1670.02	70.44	0.00	0.00	0.00	1428.14
9.32000	3084.06	173.41	155.63	3088.89	157.61	171.22	2466.74	76.34	130.64	2416.32	138.42	186.43	3063.92	-54.40	80.06	3025.51	-47.42	105.85	2600.30	-49.63	291.00	1668.23	-127.08	240.82	3086.36	99.54	1281.00	0.00	0.00	0.00	3085.49	178.53	1726.35	3149.40	41.00	1721.65	1746.19	-94.87	1693.57	2489.20	37.54	1740.50	2028.40	1670.15	70.29	0.00	0.00	0.00	1428.86
9.33000	3084.06	173.41	155.63	3088.89	157.61	171.22	2466.74	76.34	130.64	2416.32	138.42	186.43	3063.92	-54.40	80.06	3025.51	-47.42	105.85	2600.30	-49.63	291.00	1668.23	-127.08	240.82	3086.36	99.54	1281.00	0.00	0.00	0.00	3085.49	178.53	1726.35	3149.40	41.00	1721.65	1746.19	-94.87	1693.57	2489.20	37.54	1740.50	2029.18	1670.45	70.39	0.00	0.00	0.00	1428.36
9.34000	3084.06	173.41	155.63	3088.89	157.61	171.22	2466.74	76.34	130.64	2416.32	138.42	186.43	3063.92	-54.40	80.06	3025.51	-47.42	105.85	2600.30	-49.63	291.00	1668.23	-127.08	240.82	3086.36	99.54	1281.00	0.00	0.00	0.00	3085.49	178.53	1726.35	3149.40	41.00	1721.65	1746.19	-94.87	1693.57	2489.20	37.54	1740.50	2028.77	1669.43	70.76	0.00	0.00	0.00	1428.79
9.35000	3084.06	173.41	155.63	3088.89	157.61	171.22	2466.74	76.34	130.64	2416.32	138.42	186.43	3063.92	-54.40	80.06	3025.51	-47.42	105.85	2600.30	-49.63	291.00	1668.23	-127.08	240.82	3086.36	99.54	1281.00	0.00	0.00	0.00	3085.49	178.53	1726.35	3149.40	41.00	1721.65	1746.19	-94.87	1693.57	2489.20	37.54	1740.50	2028.42	1669.87	70.53	0.00	0.00	0.00	1429.77
9.36000	3084.06	173.41	155.63	3088.89	157.61	171.22	2466.74	76.34	130.64	2416.32	138.42	186.43	3063.92	-54.40	80.06	3025.51	-47.42	105.85	2600.30	-49.63	291.00	1668.23	-127.08	240.82	3086.36	99.54	1281.00	0.00	0.00	0.00	3085.49	178.53	1726.35	3149.40	41.00	1721.65	1746.19	-94.87	1693.57	2489.20	37.54	1740.50	2028.06	1670.58	70.12	0.00	0.00	0.00	1428.72
9.37000	3084.06	173.41	155.63	3088.89	157.61	171.22	2466.74	76.34	130.64	2416.32	138.42	186.43	3063.92	-54.40	80.06	3025.51	-47.42	105.85	2600.30	-49.63	291.00	1668.23	-127.08	240.82	3086.36	99.54	1281.00	0.00	0.00	0.00	3085.49	178.53	1726.35	3149.40	41.00	1721.65	1746.19	-94.87	1693.57	2489.20	37.54	1740.50	2028.92	1669.72	70.68	0.00	0.00	0.00	1427.97
9.38000	3084.06	173.41	155.63	3088.89	157.61	171.22	2466.74	76.34	130.64	2416.32	138.42	186.43	3063.92	-54.40	80.06	3025.51	-47.42	105.85	2600.30	-49.63	291.00	1668.23	-127.08	240.82	3086.36	99.54	1281.00	0.00	0.00	0.00	3085.49	178.53	1726.35	3149.40	41.00	1721.65	1746.19	-94.87	1693.57	2489.20	37.54	1740.50	2028.88	1669.57	70.63	0.00	0.00	0.00	1428.37
9.39000	3084.06	173.41	155.63	3088.89	157.61	171.22	2466.74	76.34	130.64	2416.32	138.42	186.43	3063.92	-54.40	80.06	3025.51	-47.42	105.85	2600.30	-49.63	291.00	1668.23	-127.08	240.82	3086.36	99.54	1281.00	0.00	0.00	0.00	3085.49	178.53	1726.35	3149.40	41.00	1721.65	1746.19	-94.87	1693.57	2489.20	37.54	1740.50	2027.69	1669.64	70.45	0.00	0.00	0.00	1429.25
9.40000	3084.06	173.41	155.63	3088.89	157.61	171.22	2466.74	76.34	130.64	2416.32	138.42	186.43	3063.92	-54.40	80.06	3025.51	-47.42	105.85	2600.30	-49.63	291.00	1668.23	-127.08	240.82	3086.36	99.54	1281.00	0.00	0.00	0.00	3085.49	178.53	1726.35	3149.40	41.00	1721.65	1746.19	-94.87	1693.57	2489.20	37.54	1740.50	2024.28	1674.02	50.81	0.00	0.00	0.00	1428.10
9.41000	3084.06	173.41	155.63	3088.89	157.61	171.22	2466.74	76.34	130.64	2416.32	138.42	186.43	3063.92	-54.40	80.06	3025.51	-47.42	105.85	2600.30	-49.63	291.00	1668.23	-127.08	240.82	3086.36	99.54	1281.00	0.00	0.00	0.00	3085.49	178.53	1726.35	3149.40	41.00	1721.65	1746.19	-94.87	1693.57	2489.20	37.54	1740.50	2026.86	1671.44	64.10	0.00	0.00	0.00	1428.42
9.42000	3084.06	173.41	155.63	3088.89	157.61	171.22	2466.74	76.34	130.64	2416.32	138.42	186.43	3063.92	-54.40	80.06	3025.51	-47.42	105.85	2600.30	-49.63	291.00	1668.23	-127.08	240.82	3086.36	99.54	1281.00	0.00	0.00	0.00	3085.49	178.53	1726.35	3149.40	41.00	1721.65	1746.19	-94.87	1693.57	2489.20	37.54	1740.50	2028.83	1671.59	69.93	0.00	0.00	0.00	1428.78
9.43000	3084.06	173.41	155.63	3088.89	157.61	171.22	2466.74	76.34	130.64	2416.32	138.42	186.43	3063.92	-54.40	80.06	3025.51	-47.42	105.85	2600.30	-49.63	291.00	1668.23	-127.08	240.82	3086.36	99.54	1281.00	0.00	0.00	0.00	3085.49	178.53	1726.35	3149.40	41.00	1721.65	1746.19	-94.87	1693.57	2489.20	37.54	1740.50	2028.62	1670.89	70.11	0.00	0.00	0.00	1429.25
9.44000	3084.06	173.41	155.63	3088.89	157.61	171.22	2466.74	76.34	130.64	2416.32	138.42	186.43	3063.92	-54.40	80.06	3025.51	-47.42	105.85	2600.30	-49.63	291.00	1668.23	-127.08	240.82	3086.36	99.54	1281.00	0.00	0.00	0.00	3085.49	178.53	1726.35	3149.40	41.00	1721.65	1746.19	-94.87	1693.57	2489.20	37.54	1740.50	2027.80	1670.21	70.28	0.00	0.00	0.00	1429.00
9.45000	3084.06	173.41	155.63	3088.89	157.61	171.22	2466.74	76.34	130.64	2416.32	138.42	186.43	3063.92	-54.40	80.06	3025.51	-47.42	105.85	2600.30	-49.63	291.00	1668.23	-127.08	240.82	3086.36	99.54	1281.00	0.00	0.00	0.00	3085.49	178.53	1726.35	3149.40	41.00	1721.65	1746.19	-94.87	1693.57	2489.20	37.54	1740.50	2028.93	1671.49	70.17	0.00	0.00	0.00	1428.81
9.46000	3084.06	173.41	155.63	3088.89	157.61	171.22	2466.74	76.34	130.64	2416.32	138.42	186.43	3063.92	-54.40	80.06	3025.51	-47.42	105.85	2600.30	-49.63	291.00	1668.23	-127.08	240.82	3086.36	99.54	1281.00	0.00	0.00	0.00	3085.49	178.53	1726.35	3149.40	41.00	1721.65	1746.19	-94.87	1693.57	2489.20	37.54	1740.50	2028.59	1670.46	70.38	0.00	0.00	0.00	1428.88
9.47000	3084.06	173.41	155.63	3088.89	157.61	171.22	2466.74	76.34	130.64	2416.32	138.42	186.43	3063.92	-54.40	80.06	3025.51	-47.42	105.85	2600.30	-49.63	291.00	1668.23	-127.08	240.82	3086.36	99.54	1281.00	0.00	0.00	0.00	3085.49	178.53	1726.35	3149.40	41.00	1721.65	1746.19	-94.87	1693.57	2489.20	37.54	1740.50	2027.54	1670.01	70.22	0.00	0.00	0.00	1427.59
9.48000	3084.06	173.41	155.63	3088.89	157.61	171.22	2466.74	76.34	130.64	2416.32	138.42	186.43	3063.92	-54.40	80.06	3025.51	-47.42	105.85	2600.30	-49.63	291.00	1668.23	-127.08	240.82	3086.36	99.54	1281.00	0.00	0.00	0.00	3085.49	178.53	1726.35	3149.40	41.00	1721.65	1746.19	-94.87	1693.57	2489.20	37.54	1740.50	2028.91	1671.07	70.22	0.00	0.00	0.00	1428.73
9.49000	3084.06	173.41	155.63	3088.89	157.61	171.22	2466.74	76.34	130.64	2416.32	138.42	186.43	3063.92	-54.40	80.06	3025.51	-47.42	105.85	2600.30	-49.63	291.00	1668.23	-127.08	240.82	3086.36	99.54	1281.00	0.00	0.00	0.00	3085.49	178.53	1726.35	3149.40	41.00	1721.65	1746.19	-94.87	1693.57	2489.20	37.54	1740.50	2029.58	1670.54	70.58	0.00	0.00	0.00	1429.02
9.50000	3084.06	173.41	155.63	3088.89	157.61	171.22	2466.74	76.34	130.64	2416.32	138.42	186.43	3063.92	-54.40	80.06	3025.51	-47.42	105.85	2600.30	-49.63	291.00	1668.23	-127.08	240.82	3086.36	99.54	1281.00	0.00	0.00	0.00	3085.49	178.53	1726.35	3149.40	41.00	1721.65	1746.19	-94.87	1693.57	2489.20	37.54	1740.50	2030.10	1671.33	70.41	0.00	0.00	0.00	1428.82
9.51000	3084.06	173.41	155.63	3088.89	157.61	171.22	2466.74	76.34	130.64	2416.32	138.42	186.43	3063.92	-54.40	80.06	3025.51	-47.42	105.85	2600.30	-49.63	291.00	1668.23	-127.08	240.82	3086.36	99.54	1281.00	0.00	0.00	0.00	3085.49	178.53	1726.35	3149.40	41.00	1721.65	1746.19	-94.87	1693.57	2489.20	37.54	1740.50	2028.76	1671.29	70.10	0.00	0.00	0.00	1428.09
9.52000	3084.06	173.41	155.63	3088.89	157.61	171.22	2466.74	76.34	130.64	2416.32	138.42	186.43	3063.92	-54.40	80.06	3025.51	-47.42	105.85	2600.30	-49.63	291.00	1668.23	-127.08	240.82	3086.36	99.54	1281.00	0.00	0.00	0.00	3085.49	178.53	1726.35	3149.40	41.00	1721.65	1746.19	-94.87	1693.57	2489.20	37.54	1740.50	2024.18	1674.13	50.71	0.00	0.00	0.00	1428.07
9.53000	3084.06	173.41	155.63	3088.89	157.61	171.22	2466.74	76.34	130.64	2416.32	138.42	186.43	3063.92	-54.40	80.06	3025.51	-47.42	105.85	2600.30	-49.63	291.00	1668.23	-127.08	240.82	3086.36	99.54	1281.00	0.00	0.00	0.00	3085.49	178.53	1726.35	3149.40	41.00	1721.65	1746.19	-94.87	1693.57	2489.20	37.54	1740.50	2026.85	1670.71	64.52	0.00	0.00	0.00	1428.93
9.54000	3084.06	173.41	155.63	3088.89	157.61	171.22	2466.74	76.34	130.64	2416.32	138.42	186.43	3063.92	-54.40	80.06	3025.51	-47.42	105.85	2600.30	-49.63	291.00	1668.23	-127.08	240.82	3086.36	99.54	1281.00	0.00	0.00	0.00	3085.49	178.53	1726.35	3149.40	41.00	1721.65	1746.19	-94.87	1693.57	2489.20	37.54	1740.50	2028.50	1669.40	70.71	0.00	0.00	0.00	1429.74
9.55000	3084.06	173.41	155.63	3088.89	157.61	171.22	2466.74	76.34	130.64	2416.32	138.42	186.43	3063.92	-54.40	80.06	3025.51	-47.42	105.85	2600.30	-49.63	291.00	1668.23	-127.08	240.82	3086.36	99.54	1281.00	0.00	0.00	0.00	3085.49	178.53	1726.35	3149.40	41.00	1721.65	1746.19	-94.87	1693.57	2489.20	37.54	1740.50	2028.97	1670.31	70.43	0.00	0.00	0.00	1433.08
9.56000	3084.06	173.41	155.63	3088.89	157.61	171.22	2466.74	76.34	130.64	2416.32	138.42	186.43	3063.92	-54.40	80.06	3025.51	-47.42	105.85	2600.30	-49.63	291.00	1668.23	-127.08	240.82	3086.36	99.54	1281.00	0.00	0.00	0.00	3085.49	178.53	1726.35	3149.40	41.00	1721.65	1746.19	-94.87	1693.57	2489.20	37.54	1740.50	2028.39	1669.68	70.63	0.00	0.00	0.00	1433.77
9.57000	3084.06	173.41	155.63	3088.89	157.61	171.22	2466.74	76.34	130.64	2416.32	138.42	186.43	3063.92	-54.40	80.06	3025.51	-47.42	105.85	2600.30	-49.63	291.00	1668.23	-127.08	240.82	3086.36	99.54	1281.00	0.00	0.00	0.00	3085.49	178.53	1726.35	3149.40	41.00	1721.65	1746.19	-94.87	1693.57	2489.20	37.54	1740.50	2028.59	1668.89	71.01	0.00	0.00	0.00	1433.76
9.58000	3084.06	173.41	155.63	3088.89	157.61	171.22	2466.74	76.34	130.64	2416.32	138.42	186.43	3063.92	-54.40	80.06	3025.51	-47.42	105.85	2600.30	-49.63	291.00	1668.23	-127.08	240.82	3086.36	99.54	1281.00	0.00	0.00	0.00	3085.49	178.53	1726.35	3149.40	41.00	1721.65	1746.19	-94.87	1693.57	2489.20	37.54	1740.50	2028.56	1670.06	70.45	0.00	0.00	0.00	1433.03
9.59000	3084.06	173.41	155.63	3088.89	157.61	171.22	2466.74	76.34	130.64	2416.32	138.42	186.43	3063.92	-54.40	80.06	3025.51	-47.42	105.85	2600.30	-49.63	291.00	1668.23	-127.08	240.82	3086.36	99.54	1281.00	0.00	0.00	0.00	3085.49	178.53	1726.35	3149.40	41.00	1721.65	1746.19	-94.87	1693.57	2489.20	37.54	1740.50	2028.66	1671.22	70.10	0.00	0.00	0.00	1432.23
9.60000	3084.06	173.41	155.63	3088.89	157.61	171.22	2466.74	76.34	130.64	2416.32	138.42	186.43	3063.92	-54.40	80.06	3025.51	-47.42	105.85	2600.30	-49.63	291.00	1668.23	-127.08	240.82	3086.36	99.54	1281.00	0.00	0.00	0.00	3085.49	178.53	1726.35	3149.40	41.00	1721.65	1746.19	-94.87	1693.57	2489.20	37.54	1740.50	2028.34	1671.15	70.08	0.00	0.00	0.00	1432.97
9.61000	3084.06	173.41	155.63	3088.89	157.61	171.22	2466.74	76.34	130.64	2416.32	138.42	186.43	3063.92	-54.40	80.06	3025.51	-47.42	105.85	2600.30	-49.63	291.00	1668.23	-127.08	240.82	3086.36	99.54	1281.00	0.00	0.00	0.00	3085.49	178.53	1726.35	3149.40	41.00	1721.65	1746.19	-94.87	1693.57	2489.20	37.54	1740.50	2027.72	1670.73	70.18	0.00	0.00	0.00	1434.09
9.62000	3084.06	173.41	155.63	3088.89	157.61	171.22	2466.74	76.34	130.64	2416.32	138.42	186.43	3063.92	-54.40	80.06	3025.51	-47.42	105.85	2600.30	-49.63	291.00	1668.23	-127.08	240.82	3086.36	99.54	1281.00	0.00	0.00	0.00	3085.49	178.53	1726.35	3149.40	41.00	1721.65	1746.19	-94.87	1693.57	2489.20	37.54	1740.50	2028.90	1671.58	69.91	0.00	0.00	0.00	1433.62
9.63000	3084.06	173.41	155.63	3088.89	157.61	171.22	2466.74	76.34	130.64	2416.32	138.42	186.43	3063.92	-54.40	80.06	3025.51	-47.42	105.85	2600.30	-49.63	291.00	1668.23	-127.08	240.82	3086.36	99.54	1281.00	0.00	0.00	0.00	3085.49	178.53	1726.35	3149.40	41.00	1721.65	1746.19	-94.87	1693.57	2489.20	37.54	1740.50	2028.52	1670.78	70.22	0.00	0.00	0.00	1433.31
9.64000	3084.06	173.41	155.63	3088.89	157.61	171.22	2466.74	76.34	130.64	2416.32	138.42	186.43	3063.92	-54.40	80.06	3025.51	-47.42	105.85	2600.30	-49.63	291.00	1668.23	-127.08	240.82	3086.36	99.54	1281.00	0.00	0.00	0.00	3085.49	178.53	1726.35	3149.40	41.00	1721.65	1746.19	-94.87	1693.57	2489.20	37.54	1740.50	2027.32	1670.18	70.17	0.00	0.00	0.00	1433.64
9.65000	3084.06	173.41	155.63	3088.89	157.61	171.22	2466.74	76.34	130.64	2416.32	138.42	186.43	3063.92	-54.40	80.06	3025.51	-47.42	105.85	2600.30	-49.63	291.00	1668.23	-127.08	240.82	3086.36	99.54	1281.00	0.00	0.00	0.00	3085.49	178.53	1726.35	3149.40	41.00	1721.65	1746.19	-94.87	1693.57	2489.20	37.54	1740.50	2027.92	1670.58	70.15	0.00	0.00	0.00	1434.71
9.66000	3084.06	173.41	155.63	3088.89	157.61	171.22	2466.74	76.34	130.64	2416.32	138.42	186.43	3063.92	-54.40	80.06	3025.51	-47.42	105.85	2600.30	-49.63	291.00	1668.23	-127.08	240.82	3086.36	99.54	1281.00	0.00	0.00	0.00	3085.49	178.53	1726.35	3149.40	41.00	1721.65	1746.19	-94.87	1693.57	2489.20	37.54	1740.50	2027.72	1671.45	69.84	0.00	0.00	0.00	1433.76
9.67000	3084.06	173.41	155.63	3088.89	157.61	171.22	2466.74	76.34	130.64	2416.32	138.42	186.43	3063.92	-54.40	80.06	3025.51	-47.42	105.85	2600.30	-49.63	291.00	1668.23	-127.08	240.82	3086.36	99.54	1281.00	0.00	0.00	0.00	3085.49	178.53	1726.35	3149.40	41.00	1721.65	1746.19	-94.87	1693.57	2489.20	37.54	1740.50	2027.56	1671.29	69.88	0.00	0.00	0.00	1433.04
9.68000	3084.06	173.41	155.63	3088.89	157.61	171.22	2466.74	76.34	130.64	2416.32	138.42	186.43	3063.92	-54.40	80.06	3025.51	-47.42	105.85	2600.30	-49.63	291.00	1668.23	-127.08	240.82	3086.36	99.54	1281.00	0.00	0.00	0.00	3085.49	178.53	1726.35	3149.40	41.00	1721.65	1746.19	-94.87	1693.57	2489.20	37.54	1740.50	2024.41	1674.93	50.50	0.00	0.00	0.00	1433.54
9.69000	3084.06	173.41	155.63	3088.89	157.61	171.22	2466.74	76.34	130.64	2416.32	138.42	186.43	3063.92	-54.40	80.06	3025.51	-47.42	105.85	2600.30	-49.63	291.00	1668.23	-127.08	240.82	3086.36	99.54	1281.00	0.00	0.00	0.00	3085.49	178.53	1726.35	3149.40	41.00	1721.65	1746.19	-94.87	1693.57	2489.20	37.54	1740.50	2026.32	1671.65	63.92	0.00	0.00	0.00	1432.86
9.70000	3084.06	173.41	155.63	3088.89	157.61	171.22	2466.74	76.34	130.64	2416.32	138.42	186.43	3063.92	-54.40	80.06	3025.51	-47.42	105.85	2600.30	-49.63	291.00	1668.23	-127.08	240.82	3086.36	99.54	1281.00	0.00	0.00	0.00	3085.49	178.53	1726.35	3149.40	41.00	1721.65	1746.19	-94.87	1693.57	2489.20	37.54	1740.50	2024.72	1675.33	49.91	0.00	0.00	0.00	1432.28
9.71000	3084.06	173.41	155.63	3088.89	157.61	171.22	2466.74	76.34	130.64	2416.32	138.42	186.43	3063.92	-54.40	80.06	3025.51	-47.42	105.85	2600.30	-49.63	291.00	1668.23	-127.08	240.82	3086.36	99.54	1281.00	0.00	0.00	0.00	3085.49	178.53	1726.35	3149.40	41.00	1721.65	1746.19	-94.87	1693.57	2489.20	37.54	1740.50	2026.38	1672.13	63.59	0.00	0.00	0.00	1431.85
9.72000	3084.06	173.41	155.63	3088.89	157.61	171.22	2466.74	76.34	130.64	2416.32	138.42	186.43	3063.92	-54.40	80.06	3025.51	-47.42	105.85	2600.30	-49.63	291.00	1668.23	-127.08	240.82	3086.36	99.54	1281.00	0.00	0.00	0.00	3085.49	178.53	1726.35	3149.40	41.00	1721.65	1746.19	-94.87	1693.57	2489.20	37.54	1740.50	2027.48	1670.23	70.32	0.00	0.00	0.00	1432.61
9.73000	3084.06	173.41	155.63	3088.89	157.61	171.22	2466.74	76.34	130.64	2416.32	138.42	186.43	3063.92	-54.40	80.06	3025.51	-47.42	105.85	2600.30	-49.63	291.00	1668.23	-127.08	240.82	3086.36	99.54	1281.00	0.00	0.00	0.00	3085.49	178.53	1726.35	3149.40	41.00	1721.65	1746.19	-94.87	1693.57	2489.20	37.54	1740.50	2027.27	1669.36	70.50	0.00	0.00	0.00	1433.33
9.74000	3084.06	173.41	155.63	3088.89	157.61	171.22	2466.74	76.34	130.64	2416.32	138.42	186.43	3063.92	-54.40	80.06	3025.51	-47.42	105.85	2600.30	-49.63	291.00	1668.23	-127.08	240.82	3086.36	99.54	1281.00	0.00	0.00	0.00	3085.49	178.53	1726.35	3149.40	41.00	1721.65	1746.19	-94.87	1693.57	2489.20	37.54	1740.50	2024.20	1673.88	50.68	0.00	0.00	0.00	1434.35
9.75000	3084.06	173.41	155.63	3088.89	157.61	171.22	2466.74	76.34	130.64	2416.32	138.42	186.43	3063.92	-54.40	80.06	3025.51	-47.42	105.85	2600.30	-49.63	291.00	1668.23	-127.08	240.82	3086.36	99.54	1281.00	0.00	0.00	0.00	3085.49	178.53	1726.35	3149.40	41.00	1721.65	1746.19	-94.87	1693.57	2489.20	37.54	1740.50	2027.21	1671.15	64.29	0.00	0.00	0.00	1434.96
9.76000	3084.06	173.41	155.63	3088.89	157.61	171.22	2466.74	76.34	130.64	2416.32	138.42	186.43	3063.92	-54.40	80.06	3025.51	-47.42	105.85	2600.30	-49.63	291.00	1668.23	-127.08	240.82	3086.36	99.54	1281.00	0.00	0.00	0.00	3085.49	178.53	1726.35	3149.40	41.00	1721.65	1746.19	-94.87	1693.57	2489.20	37.54	1740.50	2028.19	1670.32	70.44	0.00	0.00	0.00	1433.77
9.77000	3084.06	173.41	155.63	3088.89	157.61	171.22	2466.74	76.34	130.64	2416.32	138.42	186.43	3063.92	-54.40	80.06	3025.51	-47.42	105.85	2600.30	-49.63	291.00	1668.23	-127.08	240.82	3086.36	99.54	1281.00	0.00	0.00	0.00	3085.49	178.53	1726.35	3149.40	41.00	1721.65	1746.19	-94.87	1693.57	2489.20	37.54	1740.50	2028.14	1670.90	70.26	0.00	0.00	0.00	1434.37
9.78000	3084.06	173.41	155.63	3088.89	157.61	171.22	2466.74	76.34	130.64	2416.32	138.42	186.43	3063.92	-54.40	80.06	3025.51	-47.42	105.85	2600.30	-49.63	291.00	1668.23	-127.08	240.82	3086.36	99.54	1281.00	0.00	0.00	0.00	3085.49	178.53	1726.35	3149.40	41.00	1721.65	1746.19	-94.87	1693.57	2489.20	37.54	1740.50	2027.06	1670.77	69.99	0.00	0.00	0.00	1435.05
9.79000	3084.06	173.41	155.63	3088.89	157.61	171.22	2466.74	76.34	130.64	2416.32	138.42	186.43	3063.92	-54.40	80.06	3025.51	-47.42	105.85	2600.30	-49.63	291.00	1668.23	-127.08	240.82	3086.36	99.54	1281.00	0.00	0.00	0.00	3085.49	178.53	1726.35	3149.40	41.00	1721.65	1746.19	-94.87	1693.57	2489.20	37.54	1740.50	2027.09	1670.98	69.85	0.00	0.00	0.00	1436.20
9.80000	3084.06	173.41	155.63	3088.89	157.61	171.22	2466.74	76.34	130.64	2416.32	138.42	186.43	3063.92	-54.40	80.06	3025.51	-47.42	105.85	2600.30	-49.63	291.00	1668.23	-127.08	240.82	3086.36	99.54	1281.00	0.00	0.00	0.00	3085.49	178.53	1726.35	3149.40	41.00	1721.65	1746.19	-94.87	1693.57	2489.20	37.54	1740.50	2026.81	1670.71	69.98	0.00	0.00	0.00	1435.44
9.81000	3084.06	173.41	155.63	3088.89	157.61	171.22	2466.74	76.34	130.64	2416.32	138.42	186.43	3063.92	-54.40	80.06	3025.51	-47.42	105.85	2600.30	-49.63	291.00	1668.23	-127.08	240.82	3086.36	99.54	1281.00	0.00	0.00	0.00	3085.49	178.53	1726.35	3149.40	41.00	1721.65	1746.19	-94.87	1693.57	2489.20	37.54	1740.50	2026.58	1670.12	70.13	0.00	0.00	0.00	1435.25
9.82000	3084.06	173.41	155.63	3088.89	157.61	171.22	2466.74	76.34	130.64	2416.32	138.42	186.43	3063.92	-54.40	80.06	3025.51	-47.42	105.85	2600.30	-49.63	291.00	1668.23	-127.08	240.82	3086.36	99.54	1281.00	0.00	0.00	0.00	3085.49	178.53	1726.35	3149.40	41.00	1721.65	1746.19	-94.87	1693.57	2489.20	37.54	1740.50	2025.17	1675.82	50.13	0.00	0.00	0.00	1435.39
9.83000	3084.06	173.41	155.63	3088.89	157.61	171.22	2466.74	76.34	130.64	2416.32	138.42	186.43	3063.92	-54.40	80.06	3025.51	-47.42	105.85	2600.30	-49.63	291.00	1668.23	-127.08	240.82	3086.36	99.54	1281.00	0.00	0.00	0.00	3085.49	178.53	1726.35	3149.40	41.00	1721.65	1746.19	-94.87	1693.57	2489.20	37.54	1740.50	2026.96	1672.80	63.47	0.00	0.00	0.00	1435.66
9.84000	3084.06	173.41	155.63	3088.89	157.61	171.22	2466.74	76.34	130.64	2416.32	138.42	186.43	3063.92	-54.40	80.06	3025.51	-47.42	105.85	2600.30	-49.63	291.00	1668.23	-127.08	240.82	3086.36	99.54	1281.00	0.00	0.00	0.00	3085.49	178.53	1726.35	3149.40	41.00	1721.65	1746.19	-94.87	1693.57	2489.20	37.54	1740.50	2026.97	1679.23	49.05	0.00	0.00	0.00	1436.27
9.85000	3084.06	173.41	155.63	3088.89	157.61	171.22	2466.74	76.34	130.64	2416.32	138.42	186.43	3063.92	-54.40	80.06	3025.51	-47.42	105.85	2600.30	-49.63	291.00	1668.23	-127.08	240.82	3086.36	99.54	1281.00	0.00	0.00	0.00	3085.49	178.53	1726.35	3149.40	41.00	1721.65	1746.19	-94.87	1693.57	2489.20	37.54	1740.50	2027.36	1674.74	62.85	0.00	0.00	0.00	1434.82
9.86000	3084.06	173.41	155.63	3088.89	157.61	171.22	2466.74	76.34	130.64	2416.32	138.42	186.43	3063.92	-54.40	80.06	3025.51	-47.42	105.85	2600.30	-49.63	291.00	1668.23	-127.08	240.82	3086.36	99.54	1281.00	0.00	0.00	0.00	3085.49	178.53	1726.35	3149.40	41.00	1721.65	1746.19	-94.87	1693.57	2489.20	37.54	1740.50	2027.67	1670.56	70.10	0.00	0.00	0.00	1434.78
9.87000	3084.06	173.41	155.63	3088.89	157.61	171.22	2466.74	76.34	130.64	2416.32	138.42	186.43	3063.92	-54.40	80.06	3025.51	-47.42	105.85	2600.30	-49.63	291.00	1668.23	-127.08	240.82	3086.36	99.54	1281.00	0.00	0.00	0.00	3085.49	178.53	1726.35	3149.40	41.00	1721.65	1746.19	-94.87	1693.57	2489.20	37.54	1740.50	2027.87	1669.84	70.52	0.00	0.00	0.00	1434.93
9.88000	3084.06	173.41	155.63	3088.89	157.61	171.22	2466.74	76.34	130.64	2416.32	138.42	186.43	3063.92	-54.40	80.06	3025.51	-47.42	105.85	2600.30	-49.63	291.00	1668.23	-127.08	240.82	3086.36	99.54	1281.00	0.00	0.00	0.00	3085.49	178.53	1726.35	3149.40	41.00	1721.65	1746.19	-94.87	1693.57	2489.20	37.54	1740.50	2028.04	1670.67	70.23	0.00	0.00	0.00	1434.23
9.89000	3084.06	173.41	155.63	3088.89	157.61	171.22	2466.74	76.34	130.64	2416.32	138.42	186.43	3063.92	-54.40	80.06	3025.51	-47.42	105.85	2600.30	-49.63	291.00	1668.23	-127.08	240.82	3086.36	99.54	1281.00	0.00	0.00	0.00	3085.49	178.53	1726.35	3149.40	41.00	1721.65	1746.19	-94.87	1693.57	2489.20	37.54	1740.50	2028.21	1670.34	70.32	0.00	0.00	0.00	1433.51
9.90000	3084.06	173.41	155.63	3088.89	157.61	171.22	2466.74	76.34	130.64	2416.32	138.42	186.43	3063.92	-54.40	80.06	3025.51	-47.42	105.85	2600.30	-49.63	291.00	1668.23	-127.08	240.82	3086.36	99.54	1281.00	0.00	0.00	0.00	3085.49	178.53	1726.35	3149.40	41.00	1721.65	1746.19	-94.87	1693.57	2489.20	37.54	1740.50	2027.65	1670.37	70.12	0.00	0.00	0.00	1433.71
9.91000	3084.06	173.41	155.63	3088.89	157.61	171.22	2466.74	76.34	130.64	2416.32	138.42	186.43	3063.92	-54.40	80.06	3025.51	-47.42	105.85	2600.30	-49.63	291.00	1668.23	-127.08	240.82	3086.36	99.54	1281.00	0.00	0.00	0.00	3085.49	178.53	1726.35	3149.40	41.00	1721.65	1746.19	-94.87	1693.57	2489.20	37.54	1740.50	2027.92	1670.01	70.39	0.00	0.00	0.00	1433.15
9.92000	3084.06	173.41	155.63	3088.89	157.61	171.22	2466.74	76.34	130.64	2416.32	138.42	186.43	3063.92	-54.40	80.06	3025.51	-47.42	105.85	2600.30	-49.63	291.00	1668.23	-127.08	240.82	3086.36	99.54	1281.00	0.00	0.00	0.00	3085.49	178.53	1726.35	3149.40	41.00	1721.65	1746.19	-94.87	1693.57	2489.20	37.54	1740.50	2024.51	1673.76	50.96	0.00	0.00	0.00	1434.21
9.93000	3084.06	173.41	155.63	3088.89	157.61	171.22	2466.74	76.34	130.64	2416.32	138.42	186.43	3063.92	-54.40	80.06	3025.51	-47.42	105.85	2600.30	-49.63	291.00	1668.23	-127.08	240.82	3086.36	99.54	1281.00	0.00	0.00	0.00	3085.49	178.53	1726.35	3149.40	41.00	1721.65	1746.19	-94.87	1693.57	2489.20	37.54	1740.50	2026.92	1671.78	64.01	0.00	0.00	0.00	1434.72
9.94000	3084.06	173.41	155.63	3088.89	157.61	171.22	2466.74	76.34	130.64	2416.32	138.42	186.43	3063.92	-54.40	80.06	3025.51	-47.42	105.85	2600.30	-49.63	291.00	1668.23	-127.08	240.82	3086.36	99.54	1281.00	0.00	0.00	0.00	3085.49	178.53	1726.35	3149.40	41.00	1721.65	1746.19	-94.87	1693.57	2489.20	37.54	1740.50	2027.81	1670.27	70.27	0.00	0.00	0.00	1436.31
9.95000	3084.06	173.41	155.63	3088.89	157.61	171.22	2466.74	76.34	130.64	2416.32	138.42	186.43	3063.92	-54.40	80.06	3025.51	-47.42	105.85	2600.30	-49.63	291.00	1668.23	-127.08	240.82	3086.36	99.54	1281.00	0.00	0.00	0.00	3085.49	178.53	1726.35	3149.40	41.00	1721.65	1746.19	-94.87	1693.57	2489.20	37.54	1740.50	2027.98	1670.47	70.05	0.00	0.00	0.00	1435.27
9.96000	3084.06	173.41	155.63	3088.89	157.61	171.22	2466.74	76.34	130.64	2416.32	138.42	186.43	3063.92	-54.40	80.06	3025.51	-47.42	105.85	2600.30	-49.63	291.00	1668.23	-127.08	240.82	3086.36	99.54	1281.00	0.00	0.00	0.00	3085.49	178.53	1726.35	3149.40	41.00	1721.65	1746.19	-94.87	1693.57	2489.20	37.54	1740.50	2027.78	1670.74	70.00	0.00	0.00	0.00	1435.23
9.97000	3084.06	173.41	155.63	3088.89	157.61	171.22	2466.74	76.34	130.64	2416.32	138.42	186.43	3063.92	-54.40	80.06	3025.51	-47.42	105.85	2600.30	-49.63	291.00	1668.23	-127.08	240.82	3086.36	99.54	1281.00	0.00	0.00	0.00	3085.49	178.53	1726.35	3149.40	41.00	1721.65	1746.19	-94.87	1693.57	2489.20	37.54	1740.50	2028.32	1670.63	70.10	0.00	0.00	0.00	1435.47
9.98000	3084.06	173.41	155.63	3088.89	157.61	171.22	2466.74	76.34	130.64	2416.32	138.42	186.43	3063.92	-54.40	80.06	3025.51	-47.42	105.85	2600.30	-49.63	291.00	1668.23	-127.08	240.82	3086.36	99.54	1281.00	0.00	0.00	0.00	3085.49	178.53	1726.35	3149.40	41.00	1721.65	1746.19	-94.87	1693.57	2489.20	37.54	1740.50	2028.09	1671.13	69.87	0.00	0.00	0.00	1434.98
9.99000	3084.06	173.41	155.63	3088.89	157.61	171.22	2466.74	76.34	130.64	2416.32	138.42	186.43	3063.92	-54.40	80.06	3025.51	-47.42	105.85	2600.30	-49.63	291.00	1668.23	-127.08	240.82	3086.36	99.54	1281.00	0.00	0.00	0.00	3085.49	178.53	1726.35	3149.40	41.00	1721.65	1746.19	-94.87	1693.57	2489.20	37.54	1740.50	2027.51	1669.49	70.41	0.00	0.00	0.00	1434.58
10.00000	3084.06	173.41	155.63	3088.89	157.61	171.22	2466.74	76.34	130.64	2416.32	138.42	186.43	3063.92	-54.40	80.06	3025.51	-47.42	105.85	2600.30	-49.63	291.00	1668.23	-127.08	240.82	3086.36	99.54	1281.00	0.00	0.00	0.00	3085.49	178.53	1726.35	3149.40	41.00	1721.65	1746.19	-94.87	1693.57	2489.20	37.54	1740.50	2027.16	1669.55	70.44	0.00	0.00	0.00	1434.65
10.01000	3084.06	173.41	155.63	3088.89	157.61	171.22	2466.74	76.34	130.64	2416.32	138.42	186.43	3063.92	-54.40	80.06	3025.51	-47.42	105.85	2600.30	-49.63	291.00	1668.23	-127.08	240.82	3086.36	99.54	1281.00	0.00	0.00	0.00	3085.49	178.53	1726.35	3149.40	41.00	1721.65	1746.19	-94.87	1693.57	2489.20	37.54	1740.50	2027.13	1670.12	70.17	0.00	0.00	0.00	1435.26
10.02000	3084.06	173.41	155.63	3088.89	157.61	171.22	2466.74	76.34	130.64	2416.32	138.42	186.43	3063.92	-54.40	80.06	3025.51	-47.42	105.85	2600.30	-49.63	291.00	1668.23	-127.08	240.82	3086.36	99.54	1281.00	0.00	0.00	0.00	3085.49	178.53	1726.35	3149.40	41.00	1721.65	1746.19	-94.87	1693.57	2489.20	37.54	1740.50	2027.63	1671.15	69.95	0.00	0.00	0.00	1434.60
10.03000	3084.06	173.41	155.63	3088.89	157.61	171.22	2466.74	76.34	130.64	2416.32	138.42	186.43	3063.92	-54.40	80.06	3025.51	-47.42	105.85	2600.30	-49.63	291.00	1668.23	-127.08	240.82	3086.36	99.54	1281.00	0.00	0.00	0.00	3085.49	178.53	1726.35	3149.40	41.00	1721.65	1746.19	-94.87	1693.57	2489.20	37.54	1740.50	2028.35	1672.05	69.73	0.00	0.00	0.00	1434.47
10.04000	3084.06	173.41	155.63	3088.89	157.61	171.22	2466.74	76.34	130.64	2416.32	138.42	186.43	3063.92	-54.40	80.06	3025.51	-47.42	105.85	2600.30	-49.63	291.00	1668.23	-127.08	240.82	3086.36	99.54	1281.00	0.00	0.00	0.00	3085.49	178.53	1726.35	3149.40	41.00	1721.65	1746.19	-94.87	1693.57	2489.20	37.54	1740.50	2028.16	1671.76	69.80	0.00	0.00	0.00	1435.04
10.05000	3084.06	173.41	155.63	3088.89	157.61	171.22	2466.74	76.34	130.64	2416.32	138.42	186.43	3063.92	-54.40	80.06	3025.51	-47.42	105.85	2600.30	-49.63	291.00	1668.23	-127.08	240.82	3086.36	99.54	1281.00	0.00	0.00	0.00	3085.49	178.53	1726.35	3149.40	41.00	1721.65	1746.19	-94.87	1693.57	2489.20	37.54	1740.50	2027.66	1671.08	70.00	0.00	0.00	0.00	1434.34
10.06000	3084.06	173.41	155.63	3088.89	157.61	171.22	2466.74	76.34	130.64	2416.32	138.42	186.43	3063.92	-54.40	80.06	3025.51	-47.42	105.85	2600.30	-49.63	291.00	1668.23	-127.08	240.82	3086.36	99.54	1281.00	0.00	0.00	0.00	3085.49	178.53	1726.35	3149.40	41.00	1721.65	1746.19	-94.87	1693.57	2489.20	37.54	1740.50	2028.69	1671.42	70.08	0.00	0.00	0.00	1434.98
10.07000	3084.06	173.41	155.63	3088.89	157.61	171.22	2466.74	76.34	130.64	2416.32	138.42	186.43	3063.92	-54.40	80.06	3025.51	-47.42	105.85	2600.30	-49.63	291.00	1668.23	-127.08	240.82	3086.36	99.54	1281.00	0.00	0.00	0.00	3085.49	178.53	1726.35	3149.40	41.00	1721.65	1746.19	-94.87	1693.57	2489.20	37.54	1740.50	2028.62	1670.44	70.35	0.00	0.00	0.00	1434.43
10.08000	3084.06	173.41	155.63	3088.89	157.61	171.22	2466.74	76.34	130.64	2416.32	138.42	186.43	3063.92	-54.40	80.06	3025.51	-47.42	105.85	2600.30	-49.63	291.00	1668.23	-127.08	240.82	3086.36	99.54	1281.00	0.00	0.00	0.00	3085.49	178.53	1726.35	3149.40	41.00	1721.65	1746.19	-94.87	1693.57	2489.20	37.54	1740.50	2028.17	1671.22	69.86	0.00	0.00	0.00	1434.59
10.09000	3084.06	173.41	155.63	3088.89	157.61	171.22	2466.74	76.34	130.64	2416.32	138.42	186.43	3063.92	-54.40	80.06	3025.51	-47.42	105.85	2600.30	-49.63	291.00	1668.23	-127.08	240.82	3086.36	99.54	1281.00	0.00	0.00	0.00	3085.49	178.53	1726.35	3149.40	41.00	1721.65	1746.19	-94.87	1693.57	2489.20	37.54	1740.50	2028.53	1670.93	70.18	0.00	0.00	0.00	1435.11
10.10000	3084.06	173.41	155.63	3088.89	157.61	171.22	2466.74	76.34	130.64	2416.32	138.42	186.43	3063.92	-54.40	80.06	3025.51	-47.42	105.85	2600.30	-49.63	291.00	1668.23	-127.08	240.82	3086.36	99.54	1281.00	0.00	0.00	0.00	3085.49	178.53	1726.35	3149.40	41.00	1721.65	1746.19	-94.87	1693.57	2489.20	37.54	1740.50	2028.75	1670.47	70.46	0.00	0.00	0.00	1435.16
10.11000	3084.06	173.41	155.63	3088.89	157.61	171.22	2466.74	76.34	130.64	2416.32	138.42	186.43	3063.92	-54.40	80.06	3025.51	-47.42	105.85	2600.30	-49.63	291.00	1668.23	-127.08	240.82	3086.36	99.54	1281.00	0.00	0.00	0.00	3085.49	178.53	1726.35	3149.40	41.00	1721.65	1746.19	-94.87	1693.57	2489.20	37.54	1740.50	2027.47	1669.22	70.73	0.00	0.00	0.00	1435.26
10.12000	3084.06	173.41	155.63	3088.89	157.61	171.22	2466.74	76.34	130.64	2416.32	138.42	186.43	3063.92	-54.40	80.06	3025.51	-47.42	105.85	2600.30	-49.63	291.00	1668.23	-127.08	240.82	3086.36	99.54	1281.00	0.00	0.00	0.00	3085.49	178.53	1726.35	3149.40	41.00	1721.65	1746.19	-94.87	1693.57	2489.20	37.54	1740.50	2026.94	1670.09	70.36	0.00	0.00	0.00	1435.92
10.13000	3084.06	173.41	155.63	3088.89	157.61	171.22	2466.74	76.34	130.64	2416.32	138.42	186.43	3063.92	-54.40	80.06	3025.51	-47.42	105.85	2600.30	-49.63	291.00	1668.23	-127.08	240.82	3086.36	99.54	1281.00	0.00	0.00	0.00	3085.49	178.53	1726.35	3149.40	41.00	1721.65	1746.19	-94.87	1693.57	2489.20	37.54	1740.50	2027.89	1669.81	70.52	0.00	0.00	0.00	1435.78
10.14000	3084.06	173.41	155.63	3088.89	157.61	171.22	2466.74	76.34	130.64	2416.32	138.42	186.43	3063.92	-54.40	80.06	3025.51	-47.42	105.85	2600.30	-49.63	291.00	1668.23	-127.08	240.82	3086.36	99.54	1281.00	0.00	0.00	0.00	3085.49	178.53	1726.35	3149.40	41.00	1721.65	1746.19	-94.87	1693.57	2489.20	37.54	1740.50	2023.55	1672.72	51.11	0.00	0.00	0.00	1434.92
10.15000	3084.06	173.41	155.63	3088.89	157.61	171.22	2466.74	76.34	130.64	2416.32	138.42	186.43	3063.92	-54.40	80.06	3025.51	-47.42	105.85	2600.30	-49.63	291.00	1668.23	-127.08	240.82	3086.36	99.54	1281.00	0.00	0.00	0.00	3085.49	178.53	1726.35	3149.40	41.00	1721.65	1746.19	-94.87	1693.57	2489.20	37.54	1740.50	2022.58	1674.95	44.40	0.00	0.00	0.00	1434.14
10.16000	3084.06	173.41	155.63	3088.89	157.61	171.22	2466.74	76.34	130.64	2416.32	138.42	186.43	3063.92	-54.40	80.06	3025.51	-47.42	105.85	2600.30	-49.63	291.00	1668.23	-127.08	240.82	3086.36	99.54	1281.00	0.00	0.00	0.00	3085.49	178.53	1726.35	3149.40	41.00	1721.65	1746.19	-94.87	1693.57	2489.20	37.54	1740.50	2027.23	1672.48	63.62	0.00	0.00	0.00	1434.87
10.17000	3084.06	173.41	155.63	3088.89	157.61	171.22	2466.74	76.34	130.64	2416.32	138.42	186.43	3063.92	-54.40	80.06	3025.51	-47.42	105.85	2600.30	-49.63	291.00	1668.23	-127.08	240.82	3086.36	99.54	1281.00	0.00	0.00	0.00	3085.49	178.53	1726.35	3149.40	41.00	1721.65	1746.19	-94.87	1693.57	2489.20	37.54	1740.50	2027.75	1670.88	69.90	0.00	0.00	0.00	1434.70
10.18000	3084.06	173.41	155.63	3088.89	157.61	171.22	2466.74	76.34	130.64	2416.32	138.42	186.43	3063.92	-54.40	80.06	3025.51	-47.42	105.85	2600.30	-49.63	291.00	1668.23	-127.08	240.82	3086.36	99.54	1281.00	0.00	0.00	0.00	3085.49	178.53	1726.35	3149.40	41.00	1721.65	1746.19	-94.87	1693.57	2489.20	37.54	1740.50	2027.39	1670.65	70.01	0.00	0.00	0.00	1434.91
10.19000	3084.06	173.41	155.63	3088.89	157.61	171.22	2466.74	76.34	130.64	2416.32	138.42	186.43	3063.92	-54.40	80.06	3025.51	-47.42	105.85	2600.30	-49.63	291.00	1668.23	-127.08	240.82	3086.36	99.54	1281.00	0.00	0.00	0.00	3085.49	178.53	1726.35	3149.40	41.00	1721.65	1746.19	-94.87	1693.57	2489.20	37.54	1740.50	2024.96	1675.49	50.07	0.00	0.00	0.00	1435.05
10.20000	3084.06	173.41	155.63	3088.89	157.61	171.22	2466.74	76.34	130.64	2416.32	138.42	186.43	3063.92	-54.40	80.06	3025.51	-47.42	105.85	2600.30	-49.63	291.00	1668.23	-127.08	240.82	3086.36	99.54	1281.00	0.00	0.00	0.00	3085.49	178.53	1726.35	3149.40	41.00	1721.65	1746.19	-94.87	1693.57	2489.20	37.54	1740.50	2027.04	1672.34	63.67	0.00	0.00	0.00	1435.45
10.21000	3084.06	173.41	155.63	3088.89	157.61	171.22	2466.74	76.34	130.64	2416.32	138.42	186.43	3063.92	-54.40	80.06	3025.51	-47.42	105.85	2600.30	-49.63	291.00	1668.23	-127.08	240.82	3086.36	99.54	1281.00	0.00	0.00	0.00	3085.49	178.53	1726.35	3149.40	41.00	1721.65	1746.19	-94.87	1693.57	2489.20	37.54	1740.50	2028.21	1670.75	70.23	0.00	0.00	0.00	1434.80
10.22000	3084.06	173.41	155.63	3088.89	157.61	171.22	2466.74	76.34	130.64	2416.32	138.42	186.43	3063.92	-54.40	80.06	3025.51	-47.42	105.85	2600.30	-49.63	291.00	1668.23	-127.08	240.82	3086.36	99.54	1281.00	0.00	0.00	0.00	3085.49	178.53	1726.35	3149.40	41.00	1721.65	1746.19	-94.87	1693.57	2489.20	37.54	1740.50	2028.35	1670.13	70.48	0.00	0.00	0.00	1435.08
10.23000	3084.06	173.41	155.63	3088.89	157.61	171.22	2466.74	76.34	130.64	2416.32	138.42	186.43	3063.92	-54.40	80.06	3025.51	-47.42	105.85	2600.30	-49.63	291.00	1668.23	-127.08	240.82	3086.36	99.54	1281.00	0.00	0.00	0.00	3085.49	178.53	1726.35	3149.40	41.00	1721.65	1746.19	-94.87	1693.57	2489.20	37.54	1740.50	2028.48	1669.98	70.46	0.00	0.00	0.00	1435.70
10.24000	3084.06	173.41	155.63	3088.89	157.61	171.22	2466.74	76.34	130.64	2416.32	138.42	186.43	3063.92	-54.40	80.06	3025.51	-47.42	105.85	2600.30	-49.63	291.00	1668.23	-127.08	240.82	3086.36	99.54	1281.00	0.00	0.00	0.00	3085.49	178.53	1726.35	3149.40	41.00	1721.65	1746.19	-94.87	1693.57	2489.20	37.54	1740.50	2028.36	1670.33	70.36	0.00	0.00	0.00	1435.49
10.25000	3084.06	173.41	155.63	3088.89	157.61	171.22	2466.74	76.34	130.64	2416.32	138.42	186.43	3063.92	-54.40	80.06	3025.51	-47.42	105.85	2600.30	-49.63	291.00	1668.23	-127.08	240.82	3086.36	99.54	1281.00	0.00	0.00	0.00	3085.49	178.53	1726.35	3149.40	41.00	1721.65	1746.19	-94.87	1693.57	2489.20	37.54	1740.50	2024.44	1674.61	50.49	0.00	0.00	0.00	1434.68
10.26000	3084.06	173.41	155.63	3088.89	157.61	171.22	2466.74	76.34	130.64	2416.32	138.42	186.43	3063.92	-54.40	80.06	3025.51	-47.42	105.85	2600.30	-49.63	291.00	1668.23	-127.08	240.82	3086.36	99.54	1281.00	0.00	0.00	0.00	3085.49	178.53	1726.35	3149.40	41.00	1721.65	1746.19	-94.87	1693.57	2489.20	37.54	1740.50	2027.07	1672.50	63.78	0.00	0.00	0.00	1433.94
10.27000	3084.06	173.41	155.63	3088.89	157.61	171.22	2466.74	76.34	130.64	2416.32	138.42	186.43	3063.92	-54.40	80.06	3025.51	-47.42	105.85	2600.30	-49.63	291.00	1668.23	-127.08	240.82	3086.36	99.54	1281.00	0.00	0.00	0.00	3085.49	178.53	1726.35	3149.40	41.00	1721.65	1746.19	-94.87	1693.57	2489.20	37.54	1740.50	2028.20	1670.90	70.01	0.00	0.00	0.00	1434.91
10.28000	3084.06	173.41	155.63	3088.89	157.61	171.22	2466.74	76.34	130.64	2416.32	138.42	186.43	3063.92	-54.40	80.06	3025.51	-47.42	105.85	2600.30	-49.63	291.00	1668.23	-127.08	240.82	3086.36	99.54	1281.00	0.00	0.00	0.00	3085.49	178.53	1726.35	3149.40	41.00	1721.65	1746.19	-94.87	1693.57	2489.20	37.54	1740.50	2028.69	1671.16	70.04	0.00	0.00	0.00	1434.05
10.29000	3084.06	173.41	155.63	3088.89	157.61	171.22	2466.74	76.34	130.64	2416.32	138.42	186.43	3063.92	-54.40	80.06	3025.51	-47.42	105.85	2600.30	-49.63	291.00	1668.23	-127.08	240.82	3086.36	99.54	1281.00	0.00	0.00	0.00	3085.49	178.53	1726.35	3149.40	41.00	1721.65	1746.19	-94.87	1693.57	2489.20	37.54	1740.50	2028.69	1670.66	70.29	0.00	0.00	0.00	1433.91
10.30000	3084.06	173.41	155.63	3088.89	157.61	171.22	2466.74	76.34	130.64	2416.32	138.42	186.43	3063.92	-54.40	80.06	3025.51	-47.42	105.85	2600.30	-49.63	291.00	1668.23	-127.08	240.82	3086.36	99.54	1281.00	0.00	0.00	0.00	3085.49	178.53	1726.35	3149.40	41.00	1721.65	1746.19	-94.87	1693.57	2489.20	37.54	1740.50	2028.46	1671.11	70.06	0.00	0.00	0.00	1434.04
10.31000	3084.06	173.41	155.63	3088.89	157.61	171.22	2466.74	76.34	130.64	2416.32	138.42	186.43	3063.92	-54.40	80.06	3025.51	-47.42	105.85	2600.30	-49.63	291.00	1668.23	-127.08	240.82	3086.36	99.54	1281.00	0.00	0.00	0.00	3085.49	178.53	1726.35	3149.40	41.00	1721.65	1746.19	-94.87	1693.57	2489.20	37.54	1740.50	2028.21	1670.82	70.06	0.00	0.00	0.00	1434.69
10.32000	3084.06	173.41	155.63	3088.89	157.61	171.22	2466.74	76.34	130.64	2416.32	138.42	186.43	3063.92	-54.40	80.06	3025.51	-47.42	105.85	2600.30	-49.63	291.00	1668.23	-127.08	240.82	3086.36	99.54	1281.00	0.00	0.00	0.00	3085.49	178.53	1726.35	3149.40	41.00	1721.65	1746.19	-94.87	1693.57	2489.20	37.54	1740.50	2028.51	1670.76	70.15	0.00	0.00	0.00	1434.43
10.33000	3084.06	173.41	155.63	3088.89	157.61	171.22	2466.74	76.34	130.64	2416.32	138.42	186.43	3063.92	-54.40	80.06	3025.51	-47.42	105.85	2600.30	-49.63	291.00	1668.23	-127.08	240.82	3086.36	99.54	1281.00	0.00	0.00	0.00	3085.49	178.53	1726.35	3149.40	41.00	1721.65	1746.19	-94.87	1693.57	2489.20	37.54	1740.50	2028.62	1670.03	70.50	0.00	0.00	0.00	1434.49
10.34000	3084.06	173.41	155.63	3088.89	157.61	171.22	2466.74	76.34	130.64	2416.32	138.42	186.43	3063.92	-54.40	80.06	3025.51	-47.42	105.85	2600.30	-49.63	291.00	1668.23	-127.08	240.82	3086.36	99.54	1281.00	0.00	0.00	0.00	3085.49	178.53	1726.35	3149.40	41.00	1721.65	1746.19	-94.87	1693.57	2489.20	37.54	1740.50	2025.20	1675.94	49.72	0.00	0.00	0.00	1434.26
10.35000	3084.06	173.41	155.63	3088.89	157.61	171.22	2466.74	76.34	130.64	2416.32	138.42	186.43	3063.92	-54.40	80.06	3025.51	-47.42	105.85	2600.30	-49.63	291.00	1668.23	-127.08	240.82	3086.36	99.54	1281.00	0.00	0.00	0.00	3085.49	178.53	1726.35	3149.40	41.00	1721.65	1746.19	-94.87	1693.57	2489.20	37.54	1740.50	2026.05	1670.60	64.09	0.00	0.00	0.00	1434.05
10.36000	3084.06	173.41	155.63	3088.89	157.61	171.22	2466.74	76.34	130.64	2416.32	138.42	186.43	3063.92	-54.40	80.06	3025.51	-47.42	105.85	2600.30	-49.63	291.00	1668.23	-127.08	240.82	3086.36	99.54	1281.00	0.00	0.00	0.00	3085.49	178.53	1726.35	3149.40	41.00	1721.65	1746.19	-94.87	1693.57	2489.20	37.54	1740.50	2027.99	1670.52	70.21	0.00	0.00	0.00	1434.52
10.37000	3084.06	173.41	155.63	3088.89	157.61	171.22	2466.74	76.34	130.64	2416.32	138.42	186.43	3063.92	-54.40	80.06	3025.51	-47.42	105.85	2600.30	-49.63	291.00	1668.23	-127.08	240.82	3086.36	99.54	1281.00	0.00	0.00	0.00	3085.49	178.53	1726.35	3149.40	41.00	1721.65	1746.19	-94.87	1693.57	2489.20	37.54	1740.50	2028.35	1671.22	70.01	0.00	0.00	0.00	1434.56
10.38000	3084.06	173.41	155.63	3088.89	157.61	171.22	2466.74	76.34	130.64	2416.32	138.42	186.43	3063.92	-54.40	80.06	3025.51	-47.42	105.85	2600.30	-49.63	291.00	1668.23	-127.08	240.82	3086.36	99.54	1281.00	0.00	0.00	0.00	3085.49	178.53	1726.35	3149.40	41.00	1721.65	1746.19	-94.87	1693.57	2489.20	37.54	1740.50	2028.17	1670.87	70.24	0.00	0.00	0.00	1435.08
10.39000	3084.06	173.41	155.63	3088.89	157.61	171.22	2466.74	76.34	130.64	2416.32	138.42	186.43	3063.92	-54.40	80.06	3025.51	-47.42	105.85	2600.30	-49.63	291.00	1668.23	-127.08	240.82	3086.36	99.54	1281.00	0.00	0.00	0.00	3085.49	178.53	1726.35	3149.40	41.00	1721.65	1746.19	-94.87	1693.57	2489.20	37.54	1740.50	2027.84	1670.18	70.14	0.00	0.00	0.00	1435.60
10.40000	3084.06	173.41	155.63	3088.89	157.61	171.22	2466.74	76.34	130.64	2416.32	138.42	186.43	3063.92	-54.40	80.06	3025.51	-47.42	105.85	2600.30	-49.63	291.00	1668.23	-127.08	240.82	3086.36	99.54	1281.00	0.00	0.00	0.00	3085.49	178.53	1726.35	3149.40	41.00	1721.65	1746.19	-94.87	1693.57	2489.20	37.54	1740.50	2028.11	1669.59	70.45	0.00	0.00	0.00	1435.98
10.41000	3084.06	173.41	155.63	3088.89	157.61	171.22	2466.74	76.34	130.64	2416.32	138.42	186.43	3063.92	-54.40	80.06	3025.51	-47.42	105.85	2600.30	-49.63	291.00	1668.23	-127.08	240.82	3086.36	99.54	1281.00	0.00	0.00	0.00	3085.49	178.53	1726.35	3149.40	41.00	1721.65	1746.19	-94.87	1693.57	2489.20	37.54	1740.50	2028.72	1670.77	70.18	0.00	0.00	0.00	1436.44
10.42000	3084.06	173.41	155.63	3088.89	157.61	171.22	2466.74	76.34	130.64	2416.32	138.42	186.43	3063.92	-54.40	80.06	3025.51	-47.42	105.85	2600.30	-49.63	291.00	1668.23	-127.08	240.82	3086.36	99.54	1281.00	0.00	0.00	0.00	3085.49	178.53	1726.35	3149.40	41.00	1721.65	1746.19	-94.87	1693.57	2489.20	37.54	1740.50	2028.47	1670.38	70.26	0.00	0.00	0.00	1434.09
10.43000	3084.06	173.41	155.63	3088.89	157.61	171.22	2466.74	76.34	130.64	2416.32	138.42	186.43	3063.92	-54.40	80.06	3025.51	-47.42	105.85	2600.30	-49.63	291.00	1668.23	-127.08	240.82	3086.36	99.54	1281.00	0.00	0.00	0.00	3085.49	178.53	1726.35	3149.40	41.00	1721.65	1746.19	-94.87	1693.57	2489.20	37.54	1740.50	2028.54	1670.14	70.35	0.00	0.00	0.00	1433.74
10.44000	3084.06	173.41	155.63	3088.89	157.61	171.22	2466.74	76.34	130.64	2416.32	138.42	186.43	3063.92	-54.40	80.06	3025.51	-47.42	105.85	2600.30	-49.63	291.00	1668.23	-127.08	240.82	3086.36	99.54	1281.00	0.00	0.00	0.00	3085.49	178.53	1726.35	3149.40	41.00	1721.65	1746.19	-94.87	1693.57	2489.20	37.54	1740.50	2027.68	1668.37	71.00	0.00	0.00	0.00	1433.18
10.45000	3084.06	173.41	155.63	3088.89	157.61	171.22	2466.74	76.34	130.64	2416.32	138.42	186.43	3063.92	-54.40	80.06	3025.51	-47.42	105.85	2600.30	-49.63	291.00	1668.23	-127.08	240.82	3086.36	99.54	1281.00	0.00	0.00	0.00	3085.49	178.53	1726.35	3149.40	41.00	1721.65	1746.19	-94.87	1693.57	2489.20	37.54	1740.50	2027.76	1669.66	70.58	0.00	0.00	0.00	1433.72
10.46000	3084.06	173.41	155.63	3088.89	157.61	171.22	2466.74	76.34	130.64	2416.32	138.42	186.43	3063.92	-54.40	80.06	3025.51	-47.42	105.85	2600.30	-49.63	291.00	1668.23	-127.08	240.82	3086.36	99.54	1281.00	0.00	0.00	0.00	3085.49	178.53	1726.35	3149.40	41.00	1721.65	1746.19	-94.87	1693.57	2489.20	37.54	1740.50	2028.74	1670.73	70.25	0.00	0.00	0.00	1435.08
10.47000	3084.06	173.41	155.63	3088.89	157.61	171.22	2466.74	76.34	130.64	2416.32	138.42	186.43	3063.92	-54.40	80.06	3025.51	-47.42	105.85	2600.30	-49.63	291.00	1668.23	-127.08	240.82	3086.36	99.54	1281.00	0.00	0.00	0.00	3085.49	178.53	1726.35	3149.40	41.00	1721.65	1746.19	-94.87	1693.57	2489.20	37.54	1740.50	2028.05	1670.92	69.94	0.00	0.00	0.00	1434.18
10.48000	3084.06	173.41	155.63	3088.89	157.61	171.22	2466.74	76.34	130.64	2416.32	138.42	186.43	3063.92	-54.40	80.06	3025.51	-47.42	105.85	2600.30	-49.63	291.00	1668.23	-127.08	240.82	3086.36	99.54	1281.00	0.00	0.00	0.00	3085.49	178.53	1726.35	3149.40	41.00	1721.65	1746.19	-94.87	1693.57	2489.20	37.54	1740.50	2027.88	1670.21	70.36	0.00	0.00	0.00	1434.00
10.49000	3084.06	173.41	155.63	3088.89	157.61	171.22	2466.74	76.34	130.64	2416.32	138.42	186.43	3063.92	-54.40	80.06	3025.51	-47.42	105.85	2600.30	-49.63	291.00	1668.23	-127.08	240.82	3086.36	99.54	1281.00	0.00	0.00	0.00	3085.49	178.53	1726.35	3149.40	41.00	1721.65	1746.19	-94.87	1693.57	2489.20	37.54	1740.50	2028.06	1670.56	70.15	0.00	0.00	0.00	1435.08
10.50000	3084.06	173.41	155.63	3088.89	157.61	171.22	2466.74	76.34	130.64	2416.32	138.42	186.43	3063.92	-54.40	80.06	3025.51	-47.42	105.85	2600.30	-49.63	291.00	1668.23	-127.08	240.82	3086.36	99.54	1281.00	0.00	0.00	0.00	3085.49	178.53	1726.35	3149.40	41.00	1721.65	1746.19	-94.87	1693.57	2489.20	37.54	1740.50	2027.79	1669.71	70.58	0.00	0.00	0.00	1434.27
10.51000	3084.06	173.41	155.63	3088.89	157.61	171.22	2466.74	76.34	130.64	2416.32	138.42	186.43	3063.92	-54.40	80.06	3025.51	-47.42	105.85	2600.30	-49.63	291.00	1668.23	-127.08	240.82	3086.36	99.54	1281.00	0.00	0.00	0.00	3085.49	178.53	1726.35	3149.40	41.00	1721.65	1746.19	-94.87	1693.57	2489.20	37.54	1740.50	2028.31	1670.55	70.23	0.00	0.00	0.00	1433.69
10.52000	3084.06	173.41	155.63	3088.89	157.61	171.22	2466.74	76.34	130.64	2416.32	138.42	186.43	3063.92	-54.40	80.06	3025.51	-47.42	105.85	2600.30	-49.63	291.00	1668.23	-127.08	240.82	3086.36	99.54	1281.00	0.00	0.00	0.00	3085.49	178.53	1726.35	3149.40	41.00	1721.65	1746.19	-94.87	1693.57	2489.20	37.54	1740.50	2029.25	1671.90	69.75	0.00	0.00	0.00	1434.52
10.53000	3084.06	173.41	155.63	3088.89	157.61	171.22	2466.74	76.34	130.64	2416.32	138.42	186.43	3063.92	-54.40	80.06	3025.51	-47.42	105.85	2600.30	-49.63	291.00	1668.23	-127.08	240.82	3086.36	99.54	1281.00	0.00	0.00	0.00	3085.49	178.53	1726.35	3149.40	41.00	1721.65	1746.19	-94.87	1693.57	2489.20	37.54	1740.50	2025.33	1675.47	50.11	0.00	0.00	0.00	1434.80
10.54000	3084.06	173.41	155.63	3088.89	157.61	171.22	2466.74	76.34	130.64	2416.32	138.42	186.43	3063.92	-54.40	80.06	3025.51	-47.42	105.85	2600.30	-49.63	291.00	1668.23	-127.08	240.82	3086.36	99.54	1281.00	0.00	0.00	0.00	3085.49	178.53	1726.35	3149.40	41.00	1721.65	1746.19	-94.87	1693.57	2489.20	37.54	1740.50	2027.08	1671.75	63.96	0.00	0.00	0.00	1435.79
10.55000	3084.06	173.41	155.63	3088.89	157.61	171.22	2466.74	76.34	130.64	2416.32	138.42	186.43	3063.92	-54.40	80.06	3025.51	-47.42	105.85	2600.30	-49.63	291.00	1668.23	-127.08	240.82	3086.36	99.54	1281.00	0.00	0.00	0.00	3085.49	178.53	1726.35	3149.40	41.00	1721.65	1746.19	-94.87	1693.57	2489.20	37.54	1740.50	2028.04	1669.57	70.70	0.00	0.00	0.00	1435.74
10.56000	3084.06	173.41	155.63	3088.89	157.61	171.22	2466.74	76.34	130.64	2416.32	138.42	186.43	3063.92	-54.40	80.06	3025.51	-47.42	105.85	2600.30	-49.63	291.00	1668.23	-127.08	240.82	3086.36	99.54	1281.00	0.00	0.00	0.00	3085.49	178.53	1726.35	3149.40	41.00	1721.65	1746.19	-94.87	1693.57	2489.20	37.54	1740.50	2028.20	1669.64	70.65	0.00	0.00	0.00	1434.77
10.57000	3084.06	173.41	155.63	3088.89	157.61	171.22	2466.74	76.34	130.64	2416.32	138.42	186.43	3063.92	-54.40	80.06	3025.51	-47.42	105.85	2600.30	-49.63	291.00	1668.23	-127.08	240.82	3086.36	99.54	1281.00	0.00	0.00	0.00	3085.49	178.53	1726.35	3149.40	41.00	1721.65	1746.19	-94.87	1693.57	2489.20	37.54	1740.50	2027.79	1669.78	70.54	0.00	0.00	0.00	1433.85
10.58000	3084.06	173.41	155.63	3088.89	157.61	171.22	2466.74	76.34	130.64	2416.32	138.42	186.43	3063.92	-54.40	80.06	3025.51	-47.42	105.85	2600.30	-49.63	291.00	1668.23	-127.08	240.82	3086.36	99.54	1281.00	0.00	0.00	0.00	3085.49	178.53	1726.35	3149.40	41.00	1721.65	1746.19	-94.87	1693.57	2489.20	37.54	1740.50	2024.05	1674.18	50.85	0.00	0.00	0.00	1433.49
10.59000	3084.06	173.41	155.63	3088.89	157.61	171.22	2466.74	76.34	130.64	2416.32	138.42	186.43	3063.92	-54.40	80.06	3025.51	-47.42	105.85	2600.30	-49.63	291.00	1668.23	-127.08	240.82	3086.36	99.54	1281.00	0.00	0.00	0.00	3085.49	178.53	1726.35	3149.40	41.00	1721.65	1746.19	-94.87	1693.57	2489.20	37.54	1740.50	2026.50	1671.40	64.15	0.00	0.00	0.00	1434.75
10.60000	3084.06	173.41	155.63	3088.89	157.61	171.22	2466.74	76.34	130.64	2416.32	138.42	186.43	3063.92	-54.40	80.06	3025.51	-47.42	105.85	2600.30	-49.63	291.00	1668.23	-127.08	240.82	3086.36	99.54	1281.00	0.00	0.00	0.00	3085.49	178.53	1726.35	3149.40	41.00	1721.65	1746.19	-94.87	1693.57	2489.20	37.54	1740.50	2028.35	1671.02	70.17	0.00	0.00	0.00	1435.24
10.61000	3084.06	173.41	155.63	3088.89	157.61	171.22	2466.74	76.34	130.64	2416.32	138.42	186.43	3063.92	-54.40	80.06	3025.51	-47.42	105.85	2600.30	-49.63	291.00	1668.23	-127.08	240.82	3086.36	99.54	1281.00	0.00	0.00	0.00	3085.49	178.53	1726.35	3149.40	41.00	1721.65	1746.19	-94.87	1693.57	2489.20	37.54	1740.50	2028.71	1671.87	69.97	0.00	0.00	0.00	1435.07
10.62000	3084.06	173.41	155.63	3088.89	157.61	171.22	2466.74	76.34	130.64	2416.32	138.42	186.43	3063.92	-54.40	80.06	3025.51	-47.42	105.85	2600.30	-49.63	291.00	1668.23	-127.08	240.82	3086.36	99.54	1281.00	0.00	0.00	0.00	3085.49	178.53	1726.35	3149.40	41.00	1721.65	1746.19	-94.87	1693.57	2489.20	37.54	1740.50	2028.07	1671.73	69.77	0.00	0.00	0.00	1435.32
10.63000	3084.06	173.41	155.63	3088.89	157.61	171.22	2466.74	76.34	130.64	2416.32	138.42	186.43	3063.92	-54.40	80.06	3025.51	-47.42	105.85	2600.30	-49.63	291.00	1668.23	-127.08	240.82	3086.36	99.54	1281.00	0.00	0.00	0.00	3085.49	178.53	1726.35	3149.40	41.00	1721.65	1746.19	-94.87	1693.57	2489.20	37.54	1740.50	2023.59	1673.12	50.83	0.00	0.00	0.00	1433.76
10.64000	3084.06	173.41	155.63	3088.89	157.61	171.22	2466.74	76.34	130.64	2416.32	138.42	186.43	3063.92	-54.40	80.06	3025.51	-47.42	105.85	2600.30	-49.63	291.00	1668.23	-127.08	240.82	3086.36	99.54	1281.00	0.00	0.00	0.00	3085.49	178.53	1726.35	3149.40	41.00	1721.65	1746.19	-94.87	1693.57	2489.20	37.54	1740.50	2026.89	1671.03	64.32	0.00	0.00	0.00	1433.97
10.65000	3084.06	173.41	155.63	3088.89	157.61	171.22	2466.74	76.34	130.64	2416.32	138.42	186.43	3063.92	-54.40	80.06	3025.51	-47.42	105.85	2600.30	-49.63	291.00	1668.23	-127.08	240.82	3086.36	99.54	1281.00	0.00	0.00	0.00	3085.49	178.53	1726.35	3149.40	41.00	1721.65	1746.19	-94.87	1693.57	2489.20	37.54	1740.50	2028.92	1670.81	70.28	0.00	0.00	0.00	1435.19
10.66000	3084.06	173.41	155.63	3088.89	157.61	171.22	2466.74	76.34	130.64	2416.32	138.42	186.43	3063.92	-54.40	80.06	3025.51	-47.42	105.85	2600.30	-49.63	291.00	1668.23	-127.08	240.82	3086.36	99.54	1281.00	0.00	0.00	0.00	3085.49	178.53	1726.35	3149.40	41.00	1721.65	1746.19	-94.87	1693.57	2489.20	37.54	1740.50	2028.11	1670.63	70.15	0.00	0.00	0.00	1434.34
10.67000	3084.06	173.41	155.63	3088.89	157.61	171.22	2466.74	76.34	130.64	2416.32	138.42	186.43	3063.92	-54.40	80.06	3025.51	-47.42	105.85	2600.30	-49.63	291.00	1668.23	-127.08	240.82	3086.36	99.54	1281.00	0.00	0.00	0.00	3085.49	178.53	1726.35	3149.40	41.00	1721.65	1746.19	-94.87	1693.57	2489.20	37.54	1740.50	2028.27	1670.83	70.13	0.00	0.00	0.00	1434.08
10.68000	3084.06	173.41	155.63	3088.89	157.61	171.22	2466.74	76.34	130.64	2416.32	138.42	186.43	3063.92	-54.40	80.06	3025.51	-47.42	105.85	2600.30	-49.63	291.00	1668.23	-127.08	240.82	3086.36	99.54	1281.00	0.00	0.00	0.00	3085.49	178.53	1726.35	3149.40	41.00	1721.65	1746.19	-94.87	1693.57	2489.20	37.54	1740.50	2027.84	1670.54	70.20	0.00	0.00	0.00	1434.44
10.69000	3084.06	173.41	155.63	3088.89	157.61	171.22	2466.74	76.34	130.64	2416.32	138.42	186.43	3063.92	-54.40	80.06	3025.51	-47.42	105.85	2600.30	-49.63	291.00	1668.23	-127.08	240.82	3086.36	99.54	1281.00	0.00	0.00	0.00	3085.49	178.53	1726.35	3149.40	41.00	1721.65	1746.19	-94.87	1693.57	2489.20	37.54	1740.50	2028.23	1670.98	70.11	0.00	0.00	0.00	1434.92
10.70000	3084.06	173.41	155.63	3088.89	157.61	171.22	2466.74	76.34	130.64	2416.32	138.42	186.43	3063.92	-54.40	80.06	3025.51	-47.42	105.85	2600.30	-49.63	291.00	1668.23	-127.08	240.82	3086.36	99.54	1281.00	0.00	0.00	0.00	3085.49	178.53	1726.35	3149.40	41.00	1721.65	1746.19	-94.87	1693.57	2489.20	37.54	1740.50	2027.90	1670.53	70.16	0.00	0.00	0.00	1435.00
10.71000	3084.06	173.41	155.63	3088.89	157.61	171.22	2466.74	76.34	130.64	2416.32	138.42	186.43	3063.92	-54.40	80.06	3025.51	-47.42	105.85	2600.30	-49.63	291.00	1668.23	-127.08	240.82	3086.36	99.54	1281.00	0.00	0.00	0.00	3085.49	178.53	1726.35	3149.40	41.00	1721.65	1746.19	-94.87	1693.57	2489.20	37.54	1740.50	2028.02	1670.03	70.35	0.00	0.00	0.00	1434.24
10.72000	3084.06	173.41	155.63	3088.89	157.61	171.22	2466.74	76.34	130.64	2416.32	138.42	186.43	3063.92	-54.40	80.06	3025.51	-47.42	105.85	2600.30	-49.63	291.00	1668.23	-127.08	240.82	3086.36	99.54	1281.00	0.00	0.00	0.00	3085.49	178.53	1726.35	3149.40	41.00	1721.65	1746.19	-94.87	1693.57	2489.20	37.54	1740.50	2027.88	1669.19	70.61	0.00	0.00	0.00	1434.85
10.73000	3084.06	173.41	155.63	3088.89	157.61	171.22	2466.74	76.34	130.64	2416.32	138.42	186.43	3063.92	-54.40	80.06	3025.51	-47.42	105.85	2600.30	-49.63	291.00	1668.23	-127.08	240.82	3086.36	99.54	1281.00	0.00	0.00	0.00	3085.49	178.53	1726.35	3149.40	41.00	1721.65	1746.19	-94.87	1693.57	2489.20	37.54	1740.50	2028.47	1669.66	70.68	0.00	0.00	0.00	1434.95
10.74000	3084.06	173.41	155.63	3088.89	157.61	171.22	2466.74	76.34	130.64	2416.32	138.42	186.43	3063.92	-54.40	80.06	3025.51	-47.42	105.85	2600.30	-49.63	291.00	1668.23	-127.08	240.82	3086.36	99.54	1281.00	0.00	0.00	0.00	3085.49	178.53	1726.35	3149.40	41.00	1721.65	1746.19	-94.87	1693.57	2489.20	37.54	1740.50	2028.45	1670.96	70.24	0.00	0.00	0.00	1434.40
10.75000	3084.06	173.41	155.63	3088.89	157.61	171.22	2466.74	76.34	130.64	2416.32	138.42	186.43	3063.92	-54.40	80.06	3025.51	-47.42	105.85	2600.30	-49.63	291.00	1668.23	-127.08	240.82	3086.36	99.54	1281.00	0.00	0.00	0.00	3085.49	178.53	1726.35	3149.40	41.00	1721.65	1746.19	-94.87	1693.57	2489.20	37.54	1740.50	2028.35	1670.94	70.12	0.00	0.00	0.00	1434.86
10.76000	3084.06	173.41	155.63	3088.89	157.61	171.22	2466.74	76.34	130.64	2416.32	138.42	186.43	3063.92	-54.40	80.06	3025.51	-47.42	105.85	2600.30	-49.63	291.00	1668.23	-127.08	240.82	3086.36	99.54	1281.00	0.00	0.00	0.00	3085.49	178.53	1726.35	3149.40	41.00	1721.65	1746.19	-94.87	1693.57	2489.20	37.54	1740.50	2028.81	1670.91	70.08	0.00	0.00	0.00	1435.09
10.77000	3084.06	173.41	155.63	3088.89	157.61	171.22	2466.74	76.34	130.64	2416.32	138.42	186.43	3063.92	-54.40	80.06	3025.51	-47.42	105.85	2600.30	-49.63	291.00	1668.23	-127.08	240.82	3086.36	99.54	1281.00	0.00	0.00	0.00	3085.49	178.53	1726.35	3149.40	41.00	1721.65	1746.19	-94.87	1693.57	2489.20	37.54	1740.50	2029.45	1671.58	70.03	0.00	0.00	0.00	1433.77
10.78000	3084.06	173.41	155.63	3088.89	157.61	171.22	2466.74	76.34	130.64	2416.32	138.42	186.43	3063.92	-54.40	80.06	3025.51	-47.42	105.85	2600.30	-49.63	291.00	1668.23	-127.08	240.82	3086.36	99.54	1281.00	0.00	0.00	0.00	3085.49	178.53	1726.35	3149.40	41.00	1721.65	1746.19	-94.87	1693.57	2489.20	37.54	1740.50	2028.58	1669.57	70.51	0.00	0.00	0.00	1434.05
10.79000	3084.06	173.41	155.63	3088.89	157.61	171.22	2466.74	76.34	130.64	2416.32	138.42	186.43	3063.92	-54.40	80.06	3025.51	-47.42	105.85	2600.30	-49.63	291.00	1668.23	-127.08	240.82	3086.36	99.54	1281.00	0.00	0.00	0.00	3085.49	178.53	1726.35	3149.40	41.00	1721.65	1746.19	-94.87	1693.57	2489.20	37.54	1740.50	2028.68	1670.39	70.27	0.00	0.00	0.00	1434.27
10.80000	3084.06	173.41	155.63	3088.89	157.61	171.22	2466.74	76.34	130.64	2416.32	138.42	186.43	3063.92	-54.40	80.06	3025.51	-47.42	105.85	2600.30	-49.63	291.00	1668.23	-127.08	240.82	3086.36	99.54	1281.00	0.00	0.00	0.00	3085.49	178.53	1726.35	3149.40	41.00	1721.65	1746.19	-94.87	1693.57	2489.20	37.54	1740.50	2028.61	1670.71	70.26	0.00	0.00	0.00	1434.89
10.81000	3084.06	173.41	155.63	3088.89	157.61	171.22	2466.74	76.34	130.64	2416.32	138.42	186.43	3063.92	-54.40	80.06	3025.51	-47.42	105.85	2600.30	-49.63	291.00	1668.23	-127.08	240.82	3086.36	99.54	1281.00	0.00	0.00	0.00	3085.49	178.53	1726.35	3149.40	41.00	1721.65	1746.19	-94.87	1693.57	2489.20	37.54	1740.50	2028.99	1669.67	70.90	0.00	0.00	0.00	1435.25
10.82000	3084.06	173.41	155.63	3088.89	157.61	171.22	2466.74	76.34	130.64	2416.32	138.42	186.43	3063.92	-54.40	80.06	3025.51	-47.42	105.85	2600.30	-49.63	291.00	1668.23	-127.08	240.82	3086.36	99.54	1281.00	0.00	0.00	0.00	3085.49	178.53	1726.35	3149.40	41.00	1721.65	1746.19	-94.87	1693.57	2489.20	37.54	1740.50	2028.08	1668.57	71.19	0.00	0.00	0.00	1434.03
10.83000	3084.06	173.41	155.63	3088.89	157.61	171.22	2466.74	76.34	130.64	2416.32	138.42	186.43	3063.92	-54.40	80.06	3025.51	-47.42	105.85	2600.30	-49.63	291.00	1668.23	-127.08	240.82	3086.36	99.54	1281.00	0.00	0.00	0.00	3085.49	178.53	1726.35	3149.40	41.00	1721.65	1746.19	-94.87	1693.57	2489.20	37.54	1740.50	2029.35	1670.58	70.44	0.00	0.00	0.00	1434.66
10.84000	3084.06	173.41	155.63	3088.89	157.61	171.22	2466.74	76.34	130.64	2416.32	138.42	186.43	3063.92	-54.40	80.06	3025.51	-47.42	105.85	2600.30	-49.63	291.00	1668.23	-127.08	240.82	3086.36	99.54	1281.00	0.00	0.00	0.00	3085.49	178.53	1726.35	3149.40	41.00	1721.65	1746.19	-94.87	1693.57	2489.20	37.54	1740.50	2028.83	1670.42	70.56	0.00	0.00	0.00	1435.77
10.85000	3084.06	173.41	155.63	3088.89	157.61	171.22	2466.74	76.34	130.64	2416.32	138.42	186.43	3063.92	-54.40	80.06	3025.51	-47.42	105.85	2600.30	-49.63	291.00	1668.23	-127.08	240.82	3086.36	99.54	1281.00	0.00	0.00	0.00	3085.49	178.53	1726.35	3149.40	41.00	1721.65	1746.19	-94.87	1693.57	2489.20	37.54	1740.50	2028.59	1669.92	70.66	0.00	0.00	0.00	1434.85
10.86000	3084.06	173.41	155.63	3088.89	157.61	171.22	2466.74	76.34	130.64	2416.32	138.42	186.43	3063.92	-54.40	80.06	3025.51	-47.42	105.85	2600.30	-49.63	291.00	1668.23	-127.08	240.82	3086.36	99.54	1281.00	0.00	0.00	0.00	3085.49	178.53	1726.35	3149.40	41.00	1721.65	1746.19	-94.87	1693.57	2489.20	37.54	1740.50	2022.91	1671.68	51.43	0.00	0.00	0.00	1433.89
10.87000	3084.06	173.41	155.63	3088.89	157.61	171.22	2466.74	76.34	130.64	2416.32	138.42	186.43	3063.92	-54.40	80.06	3025.51	-47.42	105.85	2600.30	-49.63	291.00	1668.23	-127.08	240.82	3086.36	99.54	1281.00	0.00	0.00	0.00	3085.49	178.53	1726.35	3149.40	41.00	1721.65	1746.19	-94.87	1693.57	2489.20	37.54	1740.50	2027.27	1670.71	64.69	0.00	0.00	0.00	1434.45
10.88000	3084.06	173.41	155.63	3088.89	157.61	171.22	2466.74	76.34	130.64	2416.32	138.42	186.43	3063.92	-54.40	80.06	3025.51	-47.42	105.85	2600.30	-49.63	291.00	1668.23	-127.08	240.82	3086.36	99.54	1281.00	0.00	0.00	0.00	3085.49	178.53	1726.35	3149.40	41.00	1721.65	1746.19	-94.87	1693.57	2489.20	37.54	1740.50	2029.06	1669.77	70.89	0.00	0.00	0.00	1434.10
10.89000	3084.06	173.41	155.63	3088.89	157.61	171.22	2466.74	76.34	130.64	2416.32	138.42	186.43	3063.92	-54.40	80.06	3025.51	-47.42	105.85	2600.30	-49.63	291.00	1668.23	-127.08	240.82	3086.36	99.54	1281.00	0.00	0.00	0.00	3085.49	178.53	1726.35	3149.40	41.00	1721.65	1746.19	-94.87	1693.57	2489.20	37.54	1740.50	2028.54	1670.08	70.71	0.00	0.00	0.00	1435.04
10.90000	3084.06	173.41	155.63	3088.89	157.61	171.22	2466.74	76.34	130.64	2416.32	138.42	186.43	3063.92	-54.40	80.06	3025.51	-47.42	105.85	2600.30	-49.63	291.00	1668.23	-127.08	240.82	3086.36	99.54	1281.00	0.00	0.00	0.00	3085.49	178.53	1726.35	3149.40	41.00	1721.65	1746.19	-94.87	1693.57	2489.20	37.54	1740.50	2024.82	1675.12	50.49	0.00	0.00	0.00	1435.15
10.91000	3084.06	173.41	155.63	3088.89	157.61	171.22	2466.74	76.34	130.64	2416.32	138.42	186.43	3063.92	-54.40	80.06	3025.51	-47.42	105.85	2600.30	-49.63	291.00	1668.23	-127.08	240.82	3086.36	99.54	1281.00	0.00	0.00	0.00	3085.49	178.53	1726.35	3149.40	41.00	1721.65	1746.19	-94.87	1693.57	2489.20	37.54	1740.50	2028.05	1672.82	63.82	0.00	0.00	0.00	1433.94
10.92000	3084.06	173.41	155.63	3088.89	157.61	171.22	2466.74	76.34	130.64	2416.32	138.42	186.43	3063.92	-54.40	80.06	3025.51	-47.42	105.85	2600.30	-49.63	291.00	1668.23	-127.08	240.82	3086.36	99.54	1281.00	0.00	0.00	0.00	3085.49	178.53	1726.35	3149.40	41.00	1721.65	1746.19	-94.87	1693.57	2489.20	37.54	1740.50	2029.05	1670.29	70.46	0.00	0.00	0.00	1432.95
10.93000	3084.06	173.41	155.63	3088.89	157.61	171.22	2466.74	76.34	130.64	2416.32	138.42	186.43	3063.92	-54.40	80.06	3025.51	-47.42	105.85	2600.30	-49.63	291.00	1668.23	-127.08	240.82	3086.36	99.54	1281.00	0.00	0.00	0.00	3085.49	178.53	1726.35	3149.40	41.00	1721.65	1746.19	-94.87	1693.57	2489.20	37.54	1740.50	2025.19	1674.95	50.14	0.00	0.00	0.00	1433.02
10.94000	3084.06	173.41	155.63	3088.89	157.61	171.22	2466.74	76.34	130.64	2416.32	138.42	186.43	3063.92	-54.40	80.06	3025.51	-47.42	105.85	2600.30	-49.63	291.00	1668.23	-127.08	240.82	3086.36	99.54	1281.00	0.00	0.00	0.00	3085.49	178.53	1726.35	3149.40	41.00	1721.65	1746.19	-94.87	1693.57	2489.20	37.54	1740.50	2027.91	1671.80	63.93	0.00	0.00	0.00	1434.78
10.95000	3084.06	173.41	155.63	3088.89	157.61	171.22	2466.74	76.34	130.64	2416.32	138.42	186.43	3063.92	-54.40	80.06	3025.51	-47.42	105.85	2600.30	-49.63	291.00	1668.23	-127.08	240.82	3086.36	99.54	1281.00	0.00	0.00	0.00	3085.49	178.53	1726.35	3149.40	41.00	1721.65	1746.19	-94.87	1693.57	2489.20	37.54	1740.50	2028.64	1670.77	70.11	0.00	0.00	0.00	1434.59
10.96000	3084.06	173.41	155.63	3088.89	157.61	171.22	2466.74	76.34	130.64	2416.32	138.42	186.43	3063.92	-54.40	80.06	3025.51	-47.42	105.85	2600.30	-49.63	291.00	1668.23	-127.08	240.82	3086.36	99.54	1281.00	0.00	0.00	0.00	3085.49	178.53	1726.35	3149.40	41.00	1721.65	1746.19	-94.87	1693.57	2489.20	37.54	1740.50	2028.73	1670.18	70.36	0.00	0.00	0.00	1435.27
10.97000	3084.06	173.41	155.63	3088.89	157.61	171.22	2466.74	76.34	130.64	2416.32	138.42	186.43	3063.92	-54.40	80.06	3025.51	-47.42	105.85	2600.30	-49.63	291.00	1668.23	-127.08	240.82	3086.36	99.54	1281.00	0.00	0.00	0.00	3085.49	178.53	1726.35	3149.40	41.00	1721.65	1746.19	-94.87	1693.57	2489.20	37.54	1740.50	2028.48	1670.13	70.37	0.00	0.00	0.00	1434.90
10.98000	3084.06	173.41	155.63	3088.89	157.61	171.22	2466.74	76.34	130.64	2416.32	138.42	186.43	3063.92	-54.40	80.06	3025.51	-47.42	105.85	2600.30	-49.63	291.00	1668.23	-127.08	240.82	3086.36	99.54	1281.00	0.00	0.00	0.00	3085.49	178.53	1726.35	3149.40	41.00	1721.65	1746.19	-94.87	1693.57	2489.20	37.54	1740.50	2027.79	1670.03	70.32	0.00	0.00	0.00	1434.38
10.99000	3084.06	173.41	155.63	3088.89	157.61	171.22	2466.74	76.34	130.64	2416.32	138.42	186.43	3063.92	-54.40	80.06	3025.51	-47.42	105.85	2600.30	-49.63	291.00	1668.23	-127.08	240.82	3086.36	99.54	1281.00	0.00	0.00	0.00	3085.49	178.53	1726.35	3149.40	41.00	1721.65	1746.19	-94.87	1693.57	2489.20	37.54	1740.50	2028.60	1669.54	70.58	0.00	0.00	0.00	1434.26
11.00000	3084.06	173.41	155.63	3088.89	157.61	171.22	2466.74	76.34	130.64	2416.32	138.42	186.43	3063.92	-54.40	80.06	3025.51	-47.42	105.85	2600.30	-49.63	291.00	1668.23	-127.08	240.82	3086.36	99.54	1281.00	0.00	0.00	0.00	3085.49	178.53	1726.35	3149.40	41.00	1721.65	1746.19	-94.87	1693.57	2489.20	37.54	1740.50	2027.94	1670.58	70.21	0.00	0.00	0.00	1434.50
11.01000	3084.06	173.41	155.63	3088.89	157.61	171.22	2466.74	76.34	130.64	2416.32	138.42	186.43	3063.92	-54.40	80.06	3025.51	-47.42	105.85	2600.30	-49.63	291.00	1668.23	-127.08	240.82	3086.36	99.54	1281.00	0.00	0.00	0.00	3085.49	178.53	1726.35	3149.40	41.00	1721.65	1746.19	-94.87	1693.57	2489.20	37.54	1740.50	2028.48	1671.50	69.96	0.00	0.00	0.00	1434.93
11.02000	3084.06	173.41	155.63	3088.89	157.61	171.22	2466.74	76.34	130.64	2416.32	138.42	186.43	3063.92	-54.40	80.06	3025.51	-47.42	105.85	2600.30	-49.63	291.00	1668.23	-127.08	240.82	3086.36	99.54	1281.00	0.00	0.00	0.00	3085.49	178.53	1726.35	3149.40	41.00	1721.65	1746.19	-94.87	1693.57	2489.20	37.54	1740.50	2028.11	1670.81	70.21	0.00	0.00	0.00	1436.21
11.03000	3084.06	173.41	155.63	3088.89	157.61	171.22	2466.74	76.34	130.64	2416.32	138.42	186.43	3063.92	-54.40	80.06	3025.51	-47.42	105.85	2600.30	-49.63	291.00	1668.23	-127.08	240.82	3086.36	99.54	1281.00	0.00	0.00	0.00	3085.49	178.53	1726.35	3149.40	41.00	1721.65	1746.19	-94.87	1693.57	2489.20	37.54	1740.50	2028.05	1670.89	70.18	0.00	0.00	0.00	1435.71
11.04000	3084.06	173.41	155.63	3088.89	157.61	171.22	2466.74	76.34	130.64	2416.32	138.42	186.43	3063.92	-54.40	80.06	3025.51	-47.42	105.85	2600.30	-49.63	291.00	1668.23	-127.08	240.82	3086.36	99.54	1281.00	0.00	0.00	0.00	3085.49	178.53	1726.35	3149.40	41.00	1721.65	1746.19	-94.87	1693.57	2489.20	37.54	1740.50	2028.21	1671.15	70.14	0.00	0.00	0.00	1434.08
11.05000	3084.06	173.41	155.63	3088.89	157.61	171.22	2466.74	76.34	130.64	2416.32	138.42	186.43	3063.92	-54.40	80.06	3025.51	-47.42	105.85	2600.30	-49.63	291.00	1668.23	-127.08	240.82	3086.36	99.54	1281.00	0.00	0.00	0.00	3085.49	178.53	1726.35	3149.40	41.00	1721.65	1746.19	-94.87	1693.57	2489.20	37.54	1740.50	2027.89	1670.74	70.32	0.00	0.00	0.00	1435.18
11.06000	3084.06	173.41	155.63	3088.89	157.61	171.22	2466.74	76.34	130.64	2416.32	138.42	186.43	3063.92	-54.40	80.06	3025.51	-47.42	105.85	2600.30	-49.63	291.00	1668.23	-127.08	240.82	3086.36	99.54	1281.00	0.00	0.00	0.00	3085.49	178.53	1726.35	3149.40	41.00	1721.65	1746.19	-94.87	1693.57	2489.20	37.54	1740.50	2027.32	1670.21	70.50	0.00	0.00	0.00	1435.43
11.07000	3084.06	173.41	155.63	3088.89	157.61	171.22	2466.74	76.34	130.64	2416.32	138.42	186.43	3063.92	-54.40	80.06	3025.51	-47.42	105.85	2600.30	-49.63	291.00	1668.23	-127.08	240.82	3086.36	99.54	1281.00	0.00	0.00	0.00	3085.49	178.53	1726.35	3149.40	41.00	1721.65	1746.19	-94.87	1693.57	2489.20	37.54	1740.50	2028.00	1670.45	70.30	0.00	0.00	0.00	1435.48
11.08000	3084.06	173.41	155.63	3088.89	157.61	171.22	2466.74	76.34	130.64	2416.32	138.42	186.43	3063.92	-54.40	80.06	3025.51	-47.42	105.85	2600.30	-49.63	291.00	1668.23	-127.08	240.82	3086.36	99.54	1281.00	0.00	0.00	0.00	3085.49	178.53	1726.35	3149.40	41.00	1721.65	1746.19	-94.87	1693.57	2489.20	37.54	1740.50	2028.51	1670.98	70.13	0.00	0.00	0.00	1434.79
11.09000	3084.06	173.41	155.63	3088.89	157.61	171.22	2466.74	76.34	130.64	2416.32	138.42	186.43	3063.92	-54.40	80.06	3025.51	-47.42	105.85	2600.30	-49.63	291.00	1668.23	-127.08	240.82	3086.36	99.54	1281.00	0.00	0.00	0.00	3085.49	178.53	1726.35	3149.40	41.00	1721.65	1746.19	-94.87	1693.57	2489.20	37.54	1740.50	2027.87	1671.17	69.82	0.00	0.00	0.00	1435.01
11.10000	3084.06	173.41	155.63	3088.89	157.61	171.22	2466.74	76.34	130.64	2416.32	138.42	186.43	3063.92	-54.40	80.06	3025.51	-47.42	105.85	2600.30	-49.63	291.00	1668.23	-127.08	240.82	3086.36	99.54	1281.00	0.00	0.00	0.00	3085.49	178.53	1726.35	3149.40	41.00	1721.65	1746.19	-94.87	1693.57	2489.20	37.54	1740.50	2024.80	1675.27	50.35	0.00	0.00	0.00	1434.50
11.11000	3084.06	173.41	155.63	3088.89	157.61	171.22	2466.74	76.34	130.64	2416.32	138.42	186.43	3063.92	-54.40	80.06	3025.51	-47.42	105.85	2600.30	-49.63	291.00	1668.23	-127.08	240.82	3086.36	99.54	1281.00	0.00	0.00	0.00	3085.49	178.53	1726.35	3149.40	41.00	1721.65	1746.19	-94.87	1693.57	2489.20	37.54	1740.50	2027.61	1671.88	64.13	0.00	0.00	0.00	1433.46
11.12000	3084.06	173.41	155.63	3088.89	157.61	171.22	2466.74	76.34	130.64	2416.32	138.42	186.43	3063.92	-54.40	80.06	3025.51	-47.42	105.85	2600.30	-49.63	291.00	1668.23	-127.08	240.82	3086.36	99.54	1281.00	0.00	0.00	0.00	3085.49	178.53	1726.35	3149.40	41.00	1721.65	1746.19	-94.87	1693.57	2489.20	37.54	1740.50	2028.04	1669.54	70.66	0.00	0.00	0.00	1433.89
11.13000	3084.06	173.41	155.63	3088.89	157.61	171.22	2466.74	76.34	130.64	2416.32	138.42	186.43	3063.92	-54.40	80.06	3025.51	-47.42	105.85	2600.30	-49.63	291.00	1668.23	-127.08	240.82	3086.36	99.54	1281.00	0.00	0.00	0.00	3085.49	178.53	1726.35	3149.40	41.00	1721.65	1746.19	-94.87	1693.57	2489.20	37.54	1740.50	2027.54	1669.77	70.43	0.00	0.00	0.00	1434.60
11.14000	3084.06	173.41	155.63	3088.89	157.61	171.22	2466.74	76.34	130.64	2416.32	138.42	186.43	3063.92	-54.40	80.06	3025.51	-47.42	105.85	2600.30	-49.63	291.00	1668.23	-127.08	240.82	3086.36	99.54	1281.00	0.00	0.00	0.00	3085.49	178.53	1726.35	3149.40	41.00	1721.65	1746.19	-94.87	1693.57	2489.20	37.54	1740.50	2023.58	1673.15	50.94	0.00	0.00	0.00	1433.86
11.15000	3084.06	173.41	155.63	3088.89	157.61	171.22	2466.74	76.34	130.64	2416.32	138.42	186.43	3063.92	-54.40	80.06	3025.51	-47.42	105.85	2600.30	-49.63	291.00	1668.23	-127.08	240.82	3086.36	99.54	1281.00	0.00	0.00	0.00	3085.49	178.53	1726.35	3149.40	41.00	1721.65	1746.19	-94.87	1693.57	2489.20	37.54	1740.50	2026.81	1670.05	64.71	0.00	0.00	0.00	1433.90
11.16000	3084.06	173.41	155.63	3088.89	157.61	171.22	2466.74	76.34	130.64	2416.32	138.42	186.43	3063.92	-54.40	80.06	3025.51	-47.42	105.85	2600.30	-49.63	291.00	1668.23	-127.08	240.82	3086.36	99.54	1281.00	0.00	0.00	0.00	3085.49	178.53	1726.35	3149.40	41.00	1721.65	1746.19	-94.87	1693.57	2489.20	37.54	1740.50	2027.91	1669.23	70.70	0.00	0.00	0.00	1434.86
11.17000	3084.06	173.41	155.63	3088.89	157.61	171.22	2466.74	76.34	130.64	2416.32	138.42	186.43	3063.92	-54.40	80.06	3025.51	-47.42	105.85	2600.30	-49.63	291.00	1668.23	-127.08	240.82	3086.36	99.54	1281.00	0.00	0.00	0.00	3085.49	178.53	1726.35	3149.40	41.00	1721.65	1746.19	-94.87	1693.57	2489.20	37.54	1740.50	2028.65	1669.42	70.87	0.00	0.00	0.00	1434.01
11.18000	3084.06	173.41	155.63	3088.89	157.61	171.22	2466.74	76.34	130.64	2416.32	138.42	186.43	3063.92	-54.40	80.06	3025.51	-47.42	105.85	2600.30	-49.63	291.00	1668.23	-127.08	240.82	3086.36	99.54	1281.00	0.00	0.00	0.00	3085.49	178.53	1726.35	3149.40	41.00	1721.65	1746.19	-94.87	1693.57	2489.20	37.54	1740.50	2028.27	1669.87	70.55	0.00	0.00	0.00	1434.00
11.19000	3084.06	173.41	155.63	3088.89	157.61	171.22	2466.74	76.34	130.64	2416.32	138.42	186.43	3063.92	-54.40	80.06	3025.51	-47.42	105.85	2600.30	-49.63	291.00	1668.23	-127.08	240.82	3086.36	99.54	1281.00	0.00	0.00	0.00	3085.49	178.53	1726.35	3149.40	41.00	1721.65	1746.19	-94.87	1693.57	2489.20	37.54	1740.50	2029.46	1671.36	70.35	0.00	0.00	0.00	1433.62
[truncated: 434 more rows]
[truncated: 35 more columns]
