# Supplementary material for: The impact of mobile phone use on where we look and how we walk when negotiating floor based obstacles
Source: PLoS One. 2017 Jun 30;12(6):e0179802. doi: 10.1371/journal.pone.0179802 (PMC5493336; doi:10.1371/journal.pone.0179802)
Supplement: S1 File — (ZIP) [file pone.0179802.s001.zip › Gait/PP14/no obs write 1.txt]

CODAmotion Analysis Text
Codamotion Analysis Text Save of: no obs write 1.mdf
Time	Markers
Time	1:LTOE.X	1:LTOE.Y	1:LTOE.Z	2:L2nd.X	2:L2nd.Y	2:L2nd.Z	3:LHEE.X	3:LHEE.Y	3:LHEE.Z	4:LANK.X	4:LANK.Y	4:LANK.Z	5:RTOE.X	5:RTOE.Y	5:RTOE.Z	6:R2nd.X	6:R2nd.Y	6:R2nd.Z	7:RHEE.X	7:RHEE.Y	7:RHEE.Z	8:RANK.X	8:RANK.Y	8:RANK.Z	9:STRN.X	9:STRN.Y	9:STRN.Z	10:Marker 10.X	10:Marker 10.Y	10:Marker 10.Z	11:FLHD.X	11:FLHD.Y	11:FLHD.Z	12:FRHD.X	12:FRHD.Y	12:FRHD.Z	13:BRHD.X	13:BRHD.Y	13:BRHD.Z	14:BLHD.X	14:BLHD.Y	14:BLHD.Z	15:BLSTEP.X	15:BLSTEP.Y	15:BLSTEP.Z	16:FLSTEP.X	16:FLSTEP.Y	16:FLSTEP.Z	17:BRSTEP.X
(s)	(mm)	(mm)	(mm)	(mm)	(mm)	(mm)	(mm)	(mm)	(mm)	(mm)	(mm)	(mm)	(mm)	(mm)	(mm)	(mm)	(mm)	(mm)	(mm)	(mm)	(mm)	(mm)	(mm)	(mm)	(mm)	(mm)	(mm)	(mm)	(mm)	(mm)	(mm)	(mm)	(mm)	(mm)	(mm)	(mm)	(mm)	(mm)	(mm)	(mm)	(mm)	(mm)	(mm)	(mm)	(mm)	(mm)	(mm)	(mm)	(mm)
0.00000	-2693.10	104.68	44.15	-2882.83	86.18	18.36	-1212.33	-41.79	57.61	-1156.59	28.38	87.45	-3293.34	-14.28	-8.32	-3298.58	-17.90	13.16	15.49	-88.47	92.06	-1637.80	-179.98	95.42	-1877.30	-1.64	1264.90	0.00	0.00	0.00	-2867.75	128.01	1565.22	-2844.78	-20.31	1563.43	-1647.69	-134.74	1683.03	-1825.83	55.33	1702.80	1932.28	1717.69	65.09	0.00	0.00	0.00	1333.34
0.01000	-2693.10	104.68	44.15	-2817.99	90.12	27.48	-1212.33	-41.79	57.61	-1156.59	28.38	87.45	-3245.96	-12.45	-3.37	-3265.01	-16.07	20.21	15.49	-88.47	92.06	-1637.80	-179.98	95.42	-1877.30	-1.64	1264.90	0.00	0.00	0.00	-2830.51	131.53	1564.57	-2831.78	-17.44	1564.02	-1647.69	-134.74	1683.03	-1825.83	55.33	1702.80	1931.74	1715.09	66.04	0.00	0.00	0.00	1332.89
0.02000	-2693.10	104.68	44.15	-2821.93	90.09	26.74	-1212.33	-41.79	57.61	-1156.59	28.38	87.45	-3225.60	-12.88	-2.23	-3251.15	-17.25	24.08	15.49	-88.47	92.06	-1637.80	-179.98	95.42	-1877.30	-1.64	1264.90	0.00	0.00	0.00	-2842.45	132.37	1566.46	-2821.16	-17.02	1565.85	-1647.69	-134.74	1683.03	-1825.83	55.33	1702.80	1931.39	1713.93	66.32	0.00	0.00	0.00	1332.12
0.03000	-2693.10	104.68	44.15	-2829.39	89.80	25.31	-1212.33	-41.79	57.61	-1156.59	28.38	87.45	-3225.11	-16.44	-3.76	-3250.34	-19.42	25.50	15.49	-88.47	92.06	-1637.80	-179.98	95.42	-1877.30	-1.64	1264.90	0.00	0.00	0.00	-2868.67	134.47	1567.86	-2797.60	-16.16	1565.82	-1647.69	-134.74	1683.03	-1825.83	55.33	1702.80	1931.40	1714.42	66.31	0.00	0.00	0.00	1333.22
0.04000	-2693.10	104.68	44.15	-2832.70	90.00	24.82	-1212.33	-41.79	57.61	-1156.59	28.38	87.45	-3203.20	-18.16	-2.86	-3245.59	-20.90	27.67	15.49	-88.47	92.06	-1637.80	-179.98	95.42	-1877.30	-1.64	1264.90	0.00	0.00	0.00	-2842.24	134.11	1567.23	-2788.36	-15.02	1566.21	-1647.69	-134.74	1683.03	-1825.83	55.33	1702.80	1931.39	1714.55	66.30	0.00	0.00	0.00	1332.88
0.05000	-2693.10	104.68	44.15	-2835.14	89.89	23.52	-1212.33	-41.79	57.61	-1156.59	28.38	87.45	-3214.66	-23.06	-5.72	-3222.24	-23.06	34.13	15.49	-88.47	92.06	-1637.80	-179.98	95.42	-1877.30	-1.64	1264.90	0.00	0.00	0.00	-2811.64	136.30	1568.40	-2811.82	-17.06	1567.57	-1647.69	-134.74	1683.03	-1825.83	55.33	1702.80	1931.38	1713.64	66.68	0.00	0.00	0.00	1332.27
0.06000	-2693.10	104.68	44.15	-2828.30	89.68	25.74	-1212.33	-41.79	57.61	-1156.59	28.38	87.45	-3187.87	-26.69	0.55	-3223.27	-26.80	35.46	15.49	-88.47	92.06	-1637.80	-179.98	95.42	-1877.30	-1.64	1264.90	0.00	0.00	0.00	-2814.75	135.92	1570.03	-2800.55	-13.97	1568.16	-1647.69	-134.74	1683.03	-1825.83	55.33	1702.80	1931.27	1714.07	66.44	0.00	0.00	0.00	1333.06
0.07000	-2693.10	104.68	44.15	-2815.98	89.51	26.90	-1212.33	-41.79	57.61	-1156.59	28.38	87.45	-3177.45	-31.46	4.54	-3205.03	-29.63	40.72	15.49	-88.47	92.06	-1637.80	-179.98	95.42	-1877.30	-1.64	1264.90	0.00	0.00	0.00	-2794.79	134.30	1568.45	-2791.26	-15.90	1568.94	-1647.69	-134.74	1683.03	-1825.83	55.33	1702.80	1931.44	1714.87	66.20	0.00	0.00	0.00	1333.07
0.08000	-2693.10	104.68	44.15	-2814.52	90.15	27.34	-1212.33	-41.79	57.61	-1156.59	28.38	87.45	-3168.78	-36.95	7.20	-3186.71	-33.54	45.58	15.49	-88.47	92.06	-1637.80	-179.98	95.42	-1877.30	-1.64	1264.90	0.00	0.00	0.00	-2799.59	136.39	1569.61	-2761.61	-15.21	1568.04	-1647.69	-134.74	1683.03	-1825.83	55.33	1702.80	1930.71	1715.14	65.77	0.00	0.00	0.00	1332.51
0.09000	-2693.10	104.68	44.15	-2810.17	89.13	27.78	-1212.33	-41.79	57.61	-1156.59	28.38	87.45	-3158.74	-42.80	9.71	-3172.53	-37.99	49.22	15.49	-88.47	92.06	-1637.80	-179.98	95.42	-1877.30	-1.64	1264.90	0.00	0.00	0.00	-2798.90	134.71	1570.94	-2763.83	-15.79	1569.14	-1647.69	-134.74	1683.03	-1825.83	55.33	1702.80	1931.41	1714.87	66.01	0.00	0.00	0.00	1332.39
0.10000	-2693.10	104.68	44.15	-2814.33	89.74	27.28	-1212.33	-41.79	57.61	-1156.59	28.38	87.45	-3147.50	-47.36	11.83	-3160.80	-42.37	50.45	15.49	-88.47	92.06	-1637.80	-179.98	95.42	-1877.30	-1.64	1264.90	0.00	0.00	0.00	-2790.27	135.96	1570.88	-2779.25	-16.38	1570.97	-1647.69	-134.74	1683.03	-1825.83	55.33	1702.80	1931.27	1714.80	66.00	0.00	0.00	0.00	1332.65
0.11000	-2693.10	104.68	44.15	-2834.00	89.02	24.06	-1212.33	-41.79	57.61	-1156.59	28.38	87.45	-3116.51	-51.84	16.31	-3140.30	-45.47	53.27	15.49	-88.47	92.06	-1637.80	-179.98	95.42	-1877.30	-1.64	1264.90	0.00	0.00	0.00	-2782.80	134.74	1572.20	-2804.15	-14.74	1571.21	-1647.69	-134.74	1683.03	-1825.83	55.33	1702.80	1931.18	1713.95	66.39	0.00	0.00	0.00	1332.92
0.12000	-2693.10	104.68	44.15	-2823.93	88.78	24.83	-1212.33	-41.79	57.61	-1156.59	28.38	87.45	-3100.67	-55.99	17.47	-3132.49	-50.04	52.78	15.49	-88.47	92.06	-1637.80	-179.98	95.42	-1877.30	-1.64	1264.90	0.00	0.00	0.00	-2773.63	137.88	1571.97	-2780.14	-15.10	1569.63	-1647.69	-134.74	1683.03	-1825.83	55.33	1702.80	1930.87	1714.60	66.08	0.00	0.00	0.00	1332.76
0.13000	-2693.10	104.68	44.15	-2834.90	88.30	23.26	-1212.33	-41.79	57.61	-1156.59	28.38	87.45	-3082.69	-60.23	18.16	-3105.28	-53.83	53.70	15.49	-88.47	92.06	-1637.80	-179.98	95.42	-1877.30	-1.64	1264.90	0.00	0.00	0.00	-2731.38	137.36	1573.15	-2737.15	-13.73	1570.34	-1647.69	-134.74	1683.03	-1825.83	55.33	1702.80	1930.67	1714.31	66.07	0.00	0.00	0.00	1332.05
0.14000	-2693.10	104.68	44.15	-2834.92	88.78	22.83	-1212.33	-41.79	57.61	-1156.59	28.38	87.45	-3061.75	-64.52	18.92	-3089.70	-56.09	52.33	15.49	-88.47	92.06	-1637.80	-179.98	95.42	-1877.30	-1.64	1264.90	0.00	0.00	0.00	-2741.02	134.12	1572.38	-2730.79	-13.99	1570.99	-1647.69	-134.74	1683.03	-1825.83	55.33	1702.80	1930.33	1712.84	66.65	0.00	0.00	0.00	1332.48
0.15000	-2693.10	104.68	44.15	-2838.75	88.34	22.38	-1212.33	-41.79	57.61	-1156.59	28.38	87.45	-3034.91	-67.49	19.07	-3081.64	-59.84	48.94	15.49	-88.47	92.06	-1637.80	-179.98	95.42	-1877.30	-1.64	1264.90	0.00	0.00	0.00	-2753.86	137.51	1574.27	-2738.07	-14.94	1571.44	-1647.69	-134.74	1683.03	-1825.83	55.33	1702.80	1930.13	1713.88	66.15	0.00	0.00	0.00	1332.71
0.16000	-2693.10	104.68	44.15	-2825.22	89.70	24.53	-1212.33	-41.79	57.61	-1156.59	28.38	87.45	-3025.26	-70.71	16.68	-3045.46	-62.41	49.12	15.49	-88.47	92.06	-1637.80	-179.98	95.42	-1877.30	-1.64	1264.90	0.00	0.00	0.00	-2771.30	137.68	1574.73	-2757.72	-16.65	1572.87	-1647.69	-134.74	1683.03	-1825.83	55.33	1702.80	1931.46	1713.84	66.36	0.00	0.00	0.00	1332.82
0.17000	-2693.10	104.68	44.15	-2833.48	88.36	22.91	-1212.33	-41.79	57.61	-1156.59	28.38	87.45	-3005.96	-74.11	15.69	-3013.30	-63.32	49.74	15.49	-88.47	92.06	-1637.80	-179.98	95.42	-1877.30	-1.64	1264.90	0.00	0.00	0.00	-2766.81	134.18	1574.91	-2743.36	-15.70	1572.16	-1647.69	-134.74	1683.03	-1825.83	55.33	1702.80	1931.48	1714.20	66.24	0.00	0.00	0.00	1332.93
0.18000	-2693.10	104.68	44.15	-2825.37	88.57	24.42	-1212.33	-41.79	57.61	-1156.59	28.38	87.45	-2982.70	-74.37	15.36	-3022.63	-66.04	42.27	15.49	-88.47	92.06	-1637.80	-179.98	95.42	-1877.30	-1.64	1264.90	0.00	0.00	0.00	-2737.22	133.27	1575.58	-2739.49	-16.32	1573.07	-1647.69	-134.74	1683.03	-1825.83	55.33	1702.80	1931.29	1714.79	66.10	0.00	0.00	0.00	1333.45
0.19000	-2693.10	104.68	44.15	-2823.04	89.23	24.00	-1212.33	-41.79	57.61	-1156.59	28.38	87.45	-2960.41	-76.84	15.33	-2997.44	-67.61	40.71	15.49	-88.47	92.06	-1637.80	-179.98	95.42	-1877.30	-1.64	1264.90	0.00	0.00	0.00	-2762.72	133.09	1577.31	-2718.36	-16.86	1572.67	-1647.69	-134.74	1683.03	-1825.83	55.33	1702.80	1931.16	1714.49	66.05	0.00	0.00	0.00	1333.24
0.20000	-2693.10	104.68	44.15	-2816.15	88.39	25.98	-1212.33	-41.79	57.61	-1156.59	28.38	87.45	-2936.59	-77.45	15.44	-2974.25	-70.26	39.35	15.49	-88.47	92.06	-1637.80	-179.98	95.42	-1877.30	-1.64	1264.90	0.00	0.00	0.00	-2754.83	129.93	1576.55	-2699.13	-17.35	1571.81	-1647.69	-134.74	1683.03	-1825.83	55.33	1702.80	1930.93	1714.92	65.92	0.00	0.00	0.00	1333.80
0.21000	-2693.10	104.68	44.15	-2809.20	88.25	27.18	-1212.33	-41.79	57.61	-1156.59	28.38	87.45	-2921.38	-80.37	14.30	-2958.35	-72.49	36.74	15.49	-88.47	92.06	-1637.80	-179.98	95.42	-1877.30	-1.64	1264.90	0.00	0.00	0.00	-2693.33	131.55	1575.71	-2710.47	-17.27	1573.44	-1647.69	-134.74	1683.03	-1825.83	55.33	1702.80	1930.57	1713.49	66.41	0.00	0.00	0.00	1332.40
0.22000	-2693.10	104.68	44.15	-2823.97	87.64	25.16	-1212.33	-41.79	57.61	-1156.59	28.38	87.45	-2891.98	-83.06	16.25	-2936.80	-74.76	35.19	15.49	-88.47	92.06	-1637.80	-179.98	95.42	-1877.30	-1.64	1264.90	0.00	0.00	0.00	-2693.06	129.77	1576.25	-2691.46	-18.20	1572.73	-1647.69	-134.74	1683.03	-1825.83	55.33	1702.80	1930.82	1714.27	66.18	0.00	0.00	0.00	1333.01
0.23000	-2693.10	104.68	44.15	-2824.34	87.26	25.50	-1212.33	-41.79	57.61	-1156.59	28.38	87.45	-2877.23	-87.77	14.97	-2915.97	-77.50	33.80	15.49	-88.47	92.06	-1637.80	-179.98	95.42	-1877.30	-1.64	1264.90	0.00	0.00	0.00	-2713.11	128.76	1578.21	-2691.13	-19.78	1572.65	-1647.69	-134.74	1683.03	-1825.83	55.33	1702.80	1931.10	1714.84	65.94	0.00	0.00	0.00	1333.56
0.24000	-2693.10	104.68	44.15	-2806.68	87.20	27.74	-1212.33	-41.79	57.61	-1156.59	28.38	87.45	-2846.90	-90.19	17.17	-2899.81	-81.65	31.10	15.49	-88.47	92.06	-1637.80	-179.98	95.42	-1877.30	-1.64	1264.90	0.00	0.00	0.00	-2706.45	130.65	1577.36	-2707.69	-20.38	1572.55	-1647.69	-134.74	1683.03	-1825.83	55.33	1702.80	1931.58	1713.88	66.42	0.00	0.00	0.00	1332.23
0.25000	-2693.10	104.68	44.15	-2831.90	87.42	24.14	-1212.33	-41.79	57.61	-1156.59	28.38	87.45	-2835.88	-95.54	15.72	-2866.79	-84.71	31.38	15.49	-88.47	92.06	-1637.80	-179.98	95.42	-1877.30	-1.64	1264.90	0.00	0.00	0.00	-2701.34	129.03	1578.26	-2698.84	-18.58	1572.81	-1647.69	-134.74	1683.03	-1825.83	55.33	1702.80	1930.82	1714.79	65.97	0.00	0.00	0.00	1332.47
0.26000	-2693.10	104.68	44.15	-2828.30	86.72	25.21	-1212.33	-41.79	57.61	-1156.59	28.38	87.45	-2794.04	-97.37	20.25	-2846.77	-88.67	29.91	15.49	-88.47	92.06	-1637.80	-179.98	95.42	-1877.30	-1.64	1264.90	0.00	0.00	0.00	-2686.98	126.68	1577.99	-2670.47	-21.59	1571.88	-1647.69	-134.74	1683.03	-1825.83	55.33	1702.80	1931.42	1715.15	65.90	0.00	0.00	0.00	1332.63
0.27000	-2693.10	104.68	44.15	-2822.88	85.44	26.44	-1212.33	-41.79	57.61	-1156.59	28.38	87.45	-2788.27	-101.98	19.39	-2815.59	-91.61	31.36	15.49	-88.47	92.06	-1637.80	-179.98	95.42	-1877.30	-1.64	1264.90	0.00	0.00	0.00	-2698.82	127.64	1577.80	-2655.68	-21.87	1571.91	-1647.69	-134.74	1683.03	-1825.83	55.33	1702.80	1931.44	1715.06	65.92	0.00	0.00	0.00	1332.39
0.28000	-2693.10	104.68	44.15	-2833.32	84.25	23.78	-1212.33	-41.79	57.61	-1156.59	28.38	87.45	-2759.57	-104.41	22.61	-2802.54	-96.00	30.05	15.49	-88.47	92.06	-1637.80	-179.98	95.42	-1877.30	-1.64	1264.90	0.00	0.00	0.00	-2680.08	126.04	1577.46	-2661.49	-23.63	1571.35	-1647.69	-134.74	1683.03	-1825.83	55.33	1702.80	1931.44	1714.37	66.24	0.00	0.00	0.00	1332.95
0.29000	-2693.10	104.68	44.15	-2827.97	85.20	24.99	-1212.33	-41.79	57.61	-1156.59	28.38	87.45	-2729.70	-106.58	27.87	-2784.38	-97.95	29.39	15.49	-88.47	92.06	-1637.80	-179.98	95.42	-1877.30	-1.64	1264.90	0.00	0.00	0.00	-2669.02	123.91	1577.87	-2659.07	-24.07	1571.30	-1647.69	-134.74	1683.03	-1825.83	55.33	1702.80	1930.70	1713.17	66.52	0.00	0.00	0.00	1333.10
0.30000	-2693.10	104.68	44.15	-2827.67	84.76	25.28	-1212.33	-41.79	57.61	-1156.59	28.38	87.45	-2691.94	-107.35	35.60	-2753.39	-101.54	32.87	15.49	-88.47	92.06	-1637.80	-179.98	95.42	-1877.30	-1.64	1264.90	0.00	0.00	0.00	-2673.80	122.54	1577.52	-2641.57	-24.36	1571.15	-1647.69	-134.74	1683.03	-1825.83	55.33	1702.80	1931.18	1714.15	66.29	0.00	0.00	0.00	1333.14
0.31000	-2693.10	104.68	44.15	-2824.72	86.48	24.36	-1212.33	-41.79	57.61	-1156.59	28.38	87.45	-2660.46	-107.80	41.59	-2747.79	-103.57	31.50	15.49	-88.47	92.06	-1637.80	-179.98	95.42	-1877.30	-1.64	1264.90	0.00	0.00	0.00	-2642.47	123.08	1577.38	-2632.14	-25.28	1570.10	-1647.69	-134.74	1683.03	-1825.83	55.33	1702.80	1931.92	1714.58	66.13	0.00	0.00	0.00	1333.89
0.32000	-2693.10	104.68	44.15	-2826.76	85.80	24.51	-1212.33	-41.79	57.61	-1156.59	28.38	87.45	-2647.14	-110.83	45.39	-2710.44	-105.21	36.92	15.49	-88.47	92.06	-1637.80	-179.98	95.42	-1877.30	-1.64	1264.90	0.00	0.00	0.00	-2654.84	121.69	1575.87	-2651.27	-28.83	1570.36	-1647.69	-134.74	1683.03	-1825.83	55.33	1702.80	1931.70	1714.06	66.30	0.00	0.00	0.00	1333.28
0.33000	-2693.10	104.68	44.15	-2819.57	87.30	25.08	-1212.33	-41.79	57.61	-1156.59	28.38	87.45	-2572.80	-109.73	60.73	-2697.51	-106.99	40.44	15.49	-88.47	92.06	-1637.80	-179.98	95.42	-1877.30	-1.64	1264.90	0.00	0.00	0.00	-2648.18	118.89	1576.55	-2652.09	-30.49	1569.43	-1647.69	-134.74	1683.03	-1825.83	55.33	1702.80	1931.00	1713.88	66.33	0.00	0.00	0.00	1331.93
0.34000	-2693.10	104.68	44.15	-2828.39	87.56	22.61	-1212.33	-41.79	57.61	-1156.59	28.38	87.45	-2536.31	-111.32	67.41	-2642.21	-108.04	51.91	15.49	-88.47	92.06	-1637.80	-179.98	95.42	-1877.30	-1.64	1264.90	0.00	0.00	0.00	-2649.94	119.21	1575.79	-2641.76	-28.61	1567.68	-1647.69	-134.74	1683.03	-1825.83	55.33	1702.80	1930.27	1713.87	66.08	0.00	0.00	0.00	1332.22
0.35000	-2693.10	104.68	44.15	-2827.76	87.49	22.32	-1212.33	-41.79	57.61	-1156.59	28.38	87.45	-2502.85	-112.61	73.58	-2606.59	-109.16	59.03	15.49	-88.47	92.06	-1637.80	-179.98	95.42	-1877.30	-1.64	1264.90	0.00	0.00	0.00	-2632.46	118.37	1575.93	-2607.82	-30.48	1567.62	-1647.69	-134.74	1683.03	-1825.83	55.33	1702.80	1930.94	1714.68	65.92	0.00	0.00	0.00	1332.22
0.36000	-2693.10	104.68	44.15	-2843.97	88.05	19.17	-1212.33	-41.79	57.61	-1156.59	28.38	87.45	-2472.29	-113.62	79.26	-2586.36	-110.70	64.92	15.49	-88.47	92.06	-1637.80	-179.98	95.42	-1877.30	-1.64	1264.90	0.00	0.00	0.00	-2625.36	117.34	1576.44	-2632.10	-33.48	1567.89	-1647.69	-134.74	1683.03	-1825.83	55.33	1702.80	1931.75	1714.39	66.32	0.00	0.00	0.00	1332.95
0.37000	-2693.10	104.68	44.15	-2818.19	89.00	22.39	-1212.33	-41.79	57.61	-1156.59	28.38	87.45	-2444.53	-114.36	84.44	-2528.20	-110.56	77.97	15.49	-88.47	92.06	-1637.80	-179.98	95.42	-1877.30	-1.64	1264.90	0.00	0.00	0.00	-2611.49	115.42	1575.74	-2635.82	-34.41	1568.04	-1647.69	-134.74	1683.03	-1825.83	55.33	1702.80	1931.42	1714.11	66.36	0.00	0.00	0.00	1333.01
0.38000	-2693.10	104.68	44.15	-2828.31	89.79	21.78	-1212.33	-41.79	57.61	-1156.59	28.38	87.45	-2419.41	-114.86	89.14	-2517.72	-111.42	83.64	15.49	-88.47	92.06	-1637.80	-179.98	95.42	-1877.30	-1.64	1264.90	0.00	0.00	0.00	-2606.95	114.85	1575.30	-2614.11	-36.35	1566.67	-1647.69	-134.74	1683.03	-1825.83	55.33	1702.80	1931.78	1714.70	66.11	0.00	0.00	0.00	1332.36
0.39000	-2693.10	104.68	44.15	-2817.41	89.57	22.98	-1212.33	-41.79	57.61	-1156.59	28.38	87.45	-2396.83	-115.14	93.35	-2515.46	-112.47	87.89	15.49	-88.47	92.06	-1637.80	-179.98	95.42	-1877.30	-1.64	1264.90	0.00	0.00	0.00	-2618.61	111.10	1574.57	-2620.59	-38.24	1565.98	-1647.69	-134.74	1683.03	-1825.83	55.33	1702.80	1931.50	1715.04	65.87	0.00	0.00	0.00	1332.92
0.40000	-2693.10	104.68	44.15	-2828.56	89.02	21.02	-1212.33	-41.79	57.61	-1156.59	28.38	87.45	-2376.65	-115.20	97.09	-2451.57	-109.96	103.77	15.49	-88.47	92.06	-1637.80	-179.98	95.42	-1877.30	-1.64	1264.90	0.00	0.00	0.00	-2564.62	108.74	1572.57	-2610.37	-39.23	1566.27	-1647.69	-134.74	1683.03	-1825.83	55.33	1702.80	1931.63	1715.38	65.75	0.00	0.00	0.00	1332.81
0.41000	-2693.10	104.68	44.15	-2823.87	89.32	21.86	-1212.33	-41.79	57.61	-1156.59	28.38	87.45	-2358.74	-115.08	100.36	-2418.22	-110.04	112.92	15.49	-88.47	92.06	-1637.80	-179.98	95.42	-1877.30	-1.64	1264.90	0.00	0.00	0.00	-2568.43	107.77	1571.50	-2587.40	-39.65	1564.50	-1647.69	-134.74	1683.03	-1825.83	55.33	1702.80	1931.29	1714.43	66.09	0.00	0.00	0.00	1332.72
0.42000	-2693.10	104.68	44.15	-2815.68	90.80	23.31	-1212.33	-41.79	57.61	-1156.59	28.38	87.45	-2342.99	-114.79	103.16	-2392.15	-109.94	120.00	15.49	-88.47	92.06	-1637.80	-179.98	95.42	-1877.30	-1.64	1264.90	0.00	0.00	0.00	-2587.31	106.64	1571.86	-2586.04	-40.69	1562.96	-1647.69	-134.74	1683.03	-1825.83	55.33	1702.80	1931.64	1715.45	65.66	0.00	0.00	0.00	1332.70
0.43000	-2693.10	104.68	44.15	-2835.20	89.81	19.48	-1212.33	-41.79	57.61	-1156.59	28.38	87.45	-2329.25	-114.35	105.50	-2372.62	-109.68	125.18	15.49	-88.47	92.06	-1637.80	-179.98	95.42	-1877.30	-1.64	1264.90	0.00	0.00	0.00	-2603.18	102.92	1572.47	-2588.58	-44.50	1562.99	-1647.69	-134.74	1683.03	-1825.83	55.33	1702.80	1931.42	1714.53	66.14	0.00	0.00	0.00	1332.70
0.44000	-2693.10	104.68	44.15	-2806.94	89.97	24.26	-1212.33	-41.79	57.61	-1156.59	28.38	87.45	-2317.41	-113.78	107.39	-2358.88	-109.29	128.62	15.49	-88.47	92.06	-1637.80	-179.98	95.42	-1877.30	-1.64	1264.90	0.00	0.00	0.00	-2566.12	100.47	1570.44	-2598.62	-45.12	1562.07	-1647.69	-134.74	1683.03	-1825.83	55.33	1702.80	1931.46	1714.31	66.20	0.00	0.00	0.00	1332.67
0.45000	-2693.10	104.68	44.15	-2831.78	90.49	19.63	-1212.33	-41.79	57.61	-1156.59	28.38	87.45	-2307.34	-113.10	108.82	-2350.17	-108.77	130.47	15.49	-88.47	92.06	-1637.80	-179.98	95.42	-1877.30	-1.64	1264.90	0.00	0.00	0.00	-2551.50	100.90	1569.48	-2580.65	-47.28	1562.01	-1647.69	-134.74	1683.03	-1825.83	55.33	1702.80	1931.76	1714.57	66.16	0.00	0.00	0.00	1333.77
0.46000	-2693.10	104.68	44.15	-2816.00	90.19	22.97	-1212.33	-41.79	57.61	-1156.59	28.38	87.45	-2298.90	-112.32	109.82	-2345.76	-108.15	130.89	15.49	-88.47	92.06	-1637.80	-179.98	95.42	-1877.30	-1.64	1264.90	0.00	0.00	0.00	-2555.07	99.54	1570.25	-2580.74	-50.03	1560.65	-1647.69	-134.74	1683.03	-1825.83	55.33	1702.80	1931.31	1714.68	66.04	0.00	0.00	0.00	1332.50
0.47000	-2693.08	104.68	44.15	-2820.84	90.81	21.95	-1212.33	-41.79	57.61	-1156.59	28.38	87.45	-2291.99	-111.47	110.38	-2344.89	-107.43	130.05	15.49	-88.47	92.06	-1637.80	-179.98	95.42	-1877.30	-1.64	1264.90	0.00	0.00	0.00	-2590.31	95.71	1571.70	-2567.07	-52.21	1559.73	-1647.69	-134.74	1683.03	-1825.83	55.33	1702.80	1931.38	1714.45	66.13	0.00	0.00	0.00	1332.85
0.48000	-2667.68	107.38	49.60	-2818.49	89.45	21.43	-1212.33	-41.79	57.61	-1156.59	28.38	87.45	-2286.45	-110.56	110.50	-2346.82	-106.64	128.10	15.49	-88.47	92.06	-1637.80	-179.98	95.42	-1877.30	-1.64	1264.90	0.00	0.00	0.00	-2551.73	92.35	1570.07	-2560.83	-53.08	1558.48	-1647.69	-134.74	1683.03	-1825.83	55.33	1702.80	1930.90	1714.67	65.99	0.00	0.00	0.00	1333.01
0.49000	-2710.55	104.58	39.73	-2823.96	89.19	20.88	-1212.33	-41.79	57.61	-1156.59	28.38	87.45	-2282.18	-109.62	110.20	-2350.79	-105.79	125.20	15.49	-88.47	92.06	-1637.80	-179.98	95.42	-1877.30	-1.64	1264.90	0.00	0.00	0.00	-2546.03	91.41	1568.64	-2554.86	-55.52	1557.75	-1647.69	-134.74	1683.03	-1825.83	55.33	1702.80	1931.64	1714.95	65.98	0.00	0.00	0.00	1331.94
0.50000	-2671.24	102.89	46.07	-2818.65	89.10	21.71	-1212.33	-41.79	57.61	-1156.59	28.38	87.45	-2279.04	-108.65	109.48	-2356.07	-104.88	121.51	15.49	-88.47	92.06	-1637.80	-179.98	95.42	-1877.30	-1.64	1264.90	0.00	0.00	0.00	-2548.65	90.03	1567.22	-2538.63	-57.56	1556.52	-1647.69	-134.74	1683.03	-1825.83	55.33	1702.80	1931.88	1714.68	66.22	0.00	0.00	0.00	1332.81
0.51000	-2730.68	106.47	37.48	-2835.60	89.27	18.57	-1212.33	-41.79	57.61	-1156.59	28.38	87.45	-2276.91	-107.69	108.34	-2361.89	-103.95	117.19	15.49	-88.47	92.06	-1637.80	-179.98	95.42	-1877.30	-1.64	1264.90	0.00	0.00	0.00	-2511.67	88.48	1565.51	-2531.26	-61.74	1554.83	-1647.69	-134.74	1683.03	-1825.83	55.33	1702.80	1931.43	1714.28	66.18	0.00	0.00	0.00	1333.85
0.52000	-2729.47	107.33	35.92	-2815.55	90.17	21.88	-1212.33	-41.79	57.61	-1156.59	28.38	87.45	-2275.66	-106.74	106.80	-2367.52	-103.01	112.41	15.49	-88.47	92.06	-1637.80	-179.98	95.42	-1877.30	-1.64	1264.90	0.00	0.00	0.00	-2483.24	86.25	1564.04	-2518.91	-61.81	1553.41	-1647.69	-134.74	1683.03	-1825.83	55.33	1702.80	1931.11	1714.32	66.09	0.00	0.00	0.00	1333.91
0.53000	-2754.28	105.87	30.79	-2812.18	90.09	22.08	-1212.33	-41.79	57.61	-1156.59	28.38	87.45	-2275.16	-105.84	104.85	-2372.20	-102.06	107.31	15.49	-88.47	92.06	-1637.80	-179.98	95.42	-1877.30	-1.64	1264.90	0.00	0.00	0.00	-2497.94	82.37	1564.89	-2520.96	-62.88	1553.69	-1647.69	-134.74	1683.03	-1825.83	55.33	1702.80	1931.69	1714.31	66.36	0.00	0.00	0.00	1332.93
0.54000	-2737.91	105.93	32.26	-2832.84	88.92	18.38	-1212.33	-41.79	57.61	-1156.59	28.38	87.45	-2275.29	-104.99	102.50	-2375.19	-101.13	102.06	15.49	-88.47	92.06	-1637.80	-179.98	95.42	-1877.30	-1.64	1264.90	0.00	0.00	0.00	-2512.17	78.95	1563.94	-2526.22	-66.17	1552.32	-1647.69	-134.74	1683.03	-1825.83	55.33	1702.80	1932.14	1714.60	66.26	0.00	0.00	0.00	1332.92
0.55000	-2731.35	107.95	34.01	-2823.73	89.27	19.35	-1212.33	-41.79	57.61	-1156.59	28.38	87.45	-2275.91	-104.22	99.76	-2375.74	-100.23	96.82	15.49	-88.47	92.06	-1637.80	-179.98	95.42	-1877.30	-1.64	1264.90	0.00	0.00	0.00	-2492.06	77.06	1561.77	-2503.47	-68.87	1551.07	-1647.69	-134.74	1683.03	-1825.83	55.33	1702.80	1931.34	1713.75	66.39	0.00	0.00	0.00	1332.99
0.56000	-2740.94	107.00	32.83	-2821.33	89.71	19.90	-1212.33	-41.79	57.61	-1156.59	28.38	87.45	-2276.91	-103.54	96.63	-2373.09	-99.38	91.74	15.49	-88.47	92.06	-1637.80	-179.98	95.42	-1877.30	-1.64	1264.90	0.00	0.00	0.00	-2480.95	73.35	1561.27	-2508.29	-72.51	1549.87	-1647.69	-134.74	1683.03	-1825.83	55.33	1702.80	1931.46	1713.96	66.45	0.00	0.00	0.00	1332.50
0.57000	-2714.84	108.20	36.80	-2819.55	89.35	19.46	-1212.33	-41.79	57.61	-1156.59	28.38	87.45	-2278.15	-102.97	93.12	-2366.49	-98.59	87.00	15.49	-88.47	92.06	-1637.80	-179.98	95.42	-1877.30	-1.64	1264.90	0.00	0.00	0.00	-2487.81	68.99	1561.20	-2506.28	-76.60	1549.30	-1647.69	-134.74	1683.03	-1825.83	55.33	1702.80	1931.62	1715.06	65.96	0.00	0.00	0.00	1333.25
0.58000	-2716.69	109.65	36.41	-2816.43	90.15	18.54	-1212.33	-41.79	57.61	-1156.59	28.38	87.45	-2279.51	-102.54	89.23	-2329.05	-97.25	87.28	15.49	-88.47	92.06	-1637.80	-179.98	95.42	-1877.30	-1.64	1264.90	0.00	0.00	0.00	-2499.30	69.12	1561.99	-2505.97	-79.27	1547.92	-1647.69	-134.74	1683.03	-1825.83	55.33	1702.80	1931.35	1714.64	66.08	0.00	0.00	0.00	1332.81
0.59000	-2760.83	107.90	27.61	-2820.72	89.82	16.84	-1212.33	-41.79	57.61	-1156.59	28.38	87.45	-2280.86	-102.26	84.97	-2314.28	-94.42	85.03	15.49	-88.47	92.06	-1637.80	-179.98	95.42	-1877.30	-1.64	1264.90	0.00	0.00	0.00	-2479.51	65.05	1560.61	-2468.52	-81.37	1546.65	-1647.69	-134.74	1683.03	-1825.83	55.33	1702.80	1931.05	1714.69	66.11	0.00	0.00	0.00	1331.97
0.60000	-2727.30	108.94	31.85	-2827.37	89.75	15.33	-1212.33	-41.79	57.61	-1156.59	28.38	87.45	-2282.06	-102.15	80.35	-2321.43	-93.89	77.16	15.49	-88.47	92.06	-1637.80	-179.98	95.42	-1877.30	-1.64	1264.90	0.00	0.00	0.00	-2455.17	64.72	1558.97	-2466.66	-82.52	1546.96	-1647.69	-134.74	1683.03	-1825.83	55.33	1702.80	1931.49	1714.42	66.23	0.00	0.00	0.00	1332.65
0.61000	-2754.29	109.34	26.89	-2818.92	89.42	15.34	-1212.33	-41.79	57.61	-1156.59	28.38	87.45	-2272.36	-101.89	76.88	-2325.30	-94.30	71.21	15.49	-88.47	92.06	-1637.80	-179.98	95.42	-1877.30	-1.64	1264.90	0.00	0.00	0.00	-2444.65	59.86	1558.99	-2484.21	-86.81	1547.41	-1647.69	-134.74	1683.03	-1825.83	55.33	1702.80	1931.00	1714.70	66.00	0.00	0.00	0.00	1332.42
0.62000	-2749.69	109.71	25.70	-2818.01	90.20	13.94	-1212.33	-41.79	57.61	-1156.59	28.38	87.45	-2287.74	-102.31	67.04	-2337.05	-96.08	63.86	15.49	-88.47	92.06	-1637.80	-179.98	95.42	-1877.30	-1.64	1264.90	0.00	0.00	0.00	-2457.42	58.61	1558.46	-2472.31	-89.58	1545.91	-1647.69	-134.74	1683.03	-1825.83	55.33	1702.80	1931.00	1714.52	66.07	0.00	0.00	0.00	1332.56
0.63000	-2757.10	110.09	24.49	-2813.41	90.73	14.09	-1212.33	-41.79	57.61	-1156.59	28.38	87.45	-2296.80	-103.15	59.11	-2332.35	-95.85	60.21	15.49	-88.47	92.06	-1637.80	-179.98	95.42	-1877.30	-1.64	1264.90	0.00	0.00	0.00	-2468.22	55.25	1559.20	-2448.45	-90.69	1545.27	-1647.69	-134.74	1683.03	-1825.83	55.33	1702.80	1930.86	1713.82	66.39	0.00	0.00	0.00	1332.19
0.64000	-2759.87	109.45	20.82	-2802.33	91.54	15.16	-1212.33	-41.79	57.61	-1156.59	28.38	87.45	-2320.02	-103.05	49.67	-2340.74	-95.70	55.20	15.49	-88.47	92.06	-1637.80	-179.98	95.42	-1877.30	-1.64	1264.90	0.00	0.00	0.00	-2447.66	52.33	1558.82	-2442.91	-94.80	1544.55	-1647.69	-134.74	1683.03	-1825.83	55.33	1702.80	1930.92	1713.29	66.55	0.00	0.00	0.00	1332.66
0.65000	-2782.72	110.74	16.74	-2801.64	91.70	13.42	-1212.33	-41.79	57.61	-1156.59	28.38	87.45	-2274.16	-100.73	57.70	-2350.66	-97.18	50.93	15.49	-88.47	92.06	-1637.80	-179.98	95.42	-1877.30	-1.64	1264.90	0.00	0.00	0.00	-2448.12	50.73	1558.14	-2424.41	-97.58	1543.61	-1647.69	-134.74	1683.03	-1825.83	55.33	1702.80	1931.56	1716.28	65.45	0.00	0.00	0.00	1333.19
0.66000	-2784.39	110.33	14.46	-2806.29	92.46	11.19	-1212.33	-41.79	57.61	-1156.59	28.38	87.45	-2274.03	-101.71	55.67	-2351.23	-96.04	48.94	15.49	-88.47	92.06	-1637.80	-179.98	95.42	-1877.30	-1.64	1264.90	0.00	0.00	0.00	-2423.92	47.19	1558.37	-2429.18	-99.94	1544.38	-1647.69	-134.74	1683.03	-1825.83	55.33	1702.80	1931.38	1714.31	66.20	0.00	0.00	0.00	1333.13
0.67000	-2794.13	112.53	11.44	-2797.32	92.86	11.10	-1212.33	-41.79	57.61	-1156.59	28.38	87.45	-2284.44	-101.46	52.94	-2336.60	-95.22	49.93	15.49	-88.47	92.06	-1637.80	-179.98	95.42	-1877.30	-1.64	1264.90	0.00	0.00	0.00	-2432.08	44.48	1560.48	-2437.34	-102.82	1545.45	-1647.69	-134.74	1683.03	-1825.83	55.33	1702.80	1931.63	1714.66	66.06	0.00	0.00	0.00	1333.50
0.68000	-2770.21	111.87	14.30	-2787.30	93.53	11.94	-1212.33	-41.79	57.61	-1156.59	28.38	87.45	-2294.35	-102.18	48.33	-2362.69	-97.19	42.79	15.49	-88.47	92.06	-1637.80	-179.98	95.42	-1877.30	-1.64	1264.90	0.00	0.00	0.00	-2401.55	41.13	1560.76	-2438.83	-105.50	1545.79	-1647.69	-134.74	1683.03	-1825.83	55.33	1702.80	1930.78	1713.58	66.49	0.00	0.00	0.00	1332.84
0.69000	-2785.46	113.29	10.87	-2791.94	94.27	10.00	-1212.33	-41.79	57.61	-1156.59	28.38	87.45	-2288.21	-102.20	48.47	-2368.67	-97.66	40.61	15.49	-88.47	92.06	-1637.80	-179.98	95.42	-1877.30	-1.64	1264.90	0.00	0.00	0.00	-2421.94	38.66	1561.39	-2407.40	-107.62	1545.08	-1647.69	-134.74	1683.03	-1825.83	55.33	1702.80	1931.35	1714.74	66.12	0.00	0.00	0.00	1333.07
0.70000	-2772.40	114.38	11.57	-2783.55	95.25	10.88	-1212.33	-41.79	57.61	-1156.59	28.38	87.45	-2283.85	-101.77	47.55	-2371.17	-97.31	38.02	15.49	-88.47	92.06	-1637.80	-179.98	95.42	-1877.30	-1.64	1264.90	0.00	0.00	0.00	-2391.93	36.02	1561.30	-2399.96	-109.00	1546.12	-1647.69	-134.74	1683.03	-1825.83	55.33	1702.80	1931.34	1714.61	66.04	0.00	0.00	0.00	1333.70
0.71000	-2770.78	114.43	10.62	-2781.99	95.15	10.79	-1212.33	-41.79	57.61	-1156.59	28.38	87.45	-2274.12	-100.56	49.39	-2340.13	-96.85	42.69	15.49	-88.47	92.06	-1637.80	-179.98	95.42	-1877.30	-1.64	1264.90	0.00	0.00	0.00	-2395.90	34.37	1562.33	-2397.97	-112.07	1547.40	-1647.69	-134.74	1683.03	-1825.83	55.33	1702.80	1932.56	1715.44	66.09	0.00	0.00	0.00	1332.74
0.72000	-2763.52	116.31	8.44	-2774.11	96.37	12.20	-1212.33	-41.79	57.61	-1156.59	28.38	87.45	-2260.60	-98.90	50.05	-2350.89	-95.79	39.53	15.49	-88.47	92.06	-1637.80	-179.98	95.42	-1877.30	-1.64	1264.90	0.00	0.00	0.00	-2401.69	31.13	1562.69	-2389.53	-114.16	1548.76	-1647.69	-134.74	1683.03	-1825.83	55.33	1702.80	1932.16	1714.78	66.18	0.00	0.00	0.00	1331.94
0.73000	-2772.56	116.50	5.10	-2767.50	97.13	13.72	-1212.33	-41.79	57.61	-1156.59	28.38	87.45	-2248.94	-99.07	53.03	-2357.27	-96.26	37.85	15.49	-88.47	92.06	-1637.80	-179.98	95.42	-1877.30	-1.64	1264.90	0.00	0.00	0.00	-2390.04	28.54	1565.57	-2389.47	-115.12	1548.99	-1647.69	-134.74	1683.03	-1825.83	55.33	1702.80	1931.11	1713.35	66.39	0.00	0.00	0.00	1333.09
0.74000	-2743.80	117.34	7.95	-2769.46	97.52	13.02	-1212.33	-41.79	57.61	-1156.59	28.38	87.45	-2280.42	-100.91	45.15	-2368.43	-98.36	35.65	15.49	-88.47	92.06	-1637.80	-179.98	95.42	-1877.30	-1.64	1264.90	0.00	0.00	0.00	-2385.51	27.03	1566.68	-2389.54	-119.42	1549.10	-1647.69	-134.74	1683.03	-1825.83	55.33	1702.80	1931.09	1713.11	66.51	0.00	0.00	0.00	1332.86
0.75000	-2740.45	118.07	4.78	-2763.62	97.99	15.23	-1212.33	-41.79	57.61	-1156.59	28.38	87.45	-2254.15	-99.79	49.16	-2360.83	-97.83	36.29	15.49	-88.47	92.06	-1637.80	-179.98	95.42	-1877.30	-1.64	1264.90	0.00	0.00	0.00	-2381.26	25.64	1566.11	-2385.61	-121.35	1550.31	-1647.69	-134.74	1683.03	-1825.83	55.33	1702.80	1931.43	1713.70	66.49	0.00	0.00	0.00	1332.62
0.76000	-2754.46	117.87	-1.55	-2755.54	98.12	18.06	-1212.33	-41.79	57.61	-1156.59	28.38	87.45	-2280.57	-100.15	44.36	-2369.65	-97.60	33.98	15.49	-88.47	92.06	-1637.80	-179.98	95.42	-1877.30	-1.64	1264.90	0.00	0.00	0.00	-2372.42	22.24	1567.62	-2360.42	-122.51	1550.75	-1647.69	-134.74	1683.03	-1825.83	55.33	1702.80	1930.25	1713.73	66.30	0.00	0.00	0.00	1332.55
0.77000	-2720.98	117.74	0.93	-2754.58	97.56	19.13	-1212.33	-41.79	57.61	-1156.59	28.38	87.45	-2279.57	-99.46	43.44	-2349.58	-97.15	36.88	15.49	-88.47	92.06	-1637.80	-179.98	95.42	-1877.30	-1.64	1264.90	0.00	0.00	0.00	-2384.08	20.85	1569.94	-2369.02	-126.99	1552.54	-1647.69	-134.74	1683.03	-1825.83	55.33	1702.80	1930.99	1714.58	66.07	0.00	0.00	0.00	1332.84
0.78000	-2719.81	117.33	-1.53	-2738.81	96.59	23.07	-1212.33	-41.79	57.61	-1156.59	28.38	87.45	-2256.19	-98.91	47.69	-2350.54	-96.67	36.12	15.49	-88.47	92.06	-1637.80	-179.98	95.42	-1877.30	-1.64	1264.90	0.00	0.00	0.00	-2379.45	17.96	1571.15	-2381.82	-129.34	1553.69	-1647.69	-134.74	1683.03	-1825.83	55.33	1702.80	1931.48	1714.62	66.23	0.00	0.00	0.00	1332.50
0.79000	-2704.44	117.41	-1.28	-2737.79	97.08	25.24	-1212.33	-41.79	57.61	-1156.59	28.38	87.45	-2260.53	-100.60	46.05	-2376.96	-98.25	31.07	15.49	-88.47	92.06	-1637.80	-179.98	95.42	-1877.30	-1.64	1264.90	0.00	0.00	0.00	-2344.08	15.60	1569.89	-2366.77	-129.75	1554.48	-1647.69	-134.74	1683.03	-1825.83	55.33	1702.80	1931.70	1713.90	66.57	0.00	0.00	0.00	1332.90
0.80000	-2706.12	118.66	1.06	-2734.77	96.41	27.95	-1212.33	-41.79	57.61	-1156.59	28.38	87.45	-2241.43	-98.63	49.49	-2371.11	-98.88	32.99	15.49	-88.47	92.06	-1637.80	-179.98	95.42	-1877.30	-1.64	1264.90	0.00	0.00	0.00	-2332.15	16.44	1570.00	-2353.35	-129.78	1554.92	-1647.69	-134.74	1683.03	-1825.83	55.33	1702.80	1930.56	1713.76	66.22	0.00	0.00	0.00	1332.46
0.81000	-2683.88	118.47	8.31	-2721.93	96.96	34.00	-1212.33	-41.79	57.61	-1156.59	28.38	87.45	-2253.99	-98.99	47.01	-2361.90	-96.27	33.33	15.49	-88.47	92.06	-1637.80	-179.98	95.42	-1877.30	-1.64	1264.90	0.00	0.00	0.00	-2379.91	11.52	1573.47	-2357.98	-132.00	1556.46	-1647.69	-134.74	1683.03	-1825.83	55.33	1702.80	1931.18	1714.79	66.09	0.00	0.00	0.00	1332.63
0.82000	-2691.29	117.91	9.31	-2708.43	96.44	38.47	-1212.33	-41.79	57.61	-1156.59	28.38	87.45	-2287.90	-99.38	40.57	-2359.26	-95.92	33.90	15.49	-88.47	92.06	-1637.80	-179.98	95.42	-1877.30	-1.64	1264.90	0.00	0.00	0.00	-2372.37	7.59	1574.98	-2347.16	-134.60	1557.66	-1647.69	-134.74	1683.03	-1825.83	55.33	1702.80	1931.21	1713.77	66.30	0.00	0.00	0.00	1332.29
0.83000	-2680.80	116.38	12.94	-2693.28	96.23	42.35	-1212.33	-41.79	57.61	-1156.59	28.38	87.45	-2245.46	-98.19	47.57	-2357.71	-96.98	33.51	15.49	-88.47	92.06	-1637.80	-179.98	95.42	-1877.30	-1.64	1264.90	0.00	0.00	0.00	-2335.50	11.28	1574.32	-2323.40	-136.72	1556.05	-1647.69	-134.74	1683.03	-1825.83	55.33	1702.80	1931.53	1714.28	66.45	0.00	0.00	0.00	1332.20
0.84000	-2649.56	115.06	19.13	-2676.22	95.23	45.40	-1212.33	-41.79	57.61	-1156.59	28.38	87.45	-2251.37	-96.58	47.33	-2375.91	-97.42	30.45	15.49	-88.47	92.06	-1637.80	-179.98	95.42	-1877.30	-1.64	1264.90	0.00	0.00	0.00	-2358.31	7.13	1575.92	-2354.59	-139.04	1558.22	-1647.69	-134.74	1683.03	-1825.83	55.33	1702.80	1931.42	1714.19	66.21	0.00	0.00	0.00	1332.60
0.85000	-2634.82	114.29	20.67	-2663.18	94.16	46.83	-1212.33	-41.79	57.61	-1156.59	28.38	87.45	-2253.00	-98.48	47.22	-2370.78	-98.15	31.25	15.49	-88.47	92.06	-1637.80	-179.98	95.42	-1877.30	-1.64	1264.90	0.00	0.00	0.00	-2343.51	7.07	1576.01	-2340.30	-139.64	1558.10	-1647.69	-134.74	1683.03	-1825.83	55.33	1702.80	1932.22	1714.07	66.75	0.00	0.00	0.00	1333.34
0.86000	-2600.96	113.91	25.35	-2646.80	92.92	47.75	-1212.33	-41.79	57.61	-1156.59	28.38	87.45	-2260.54	-97.91	45.98	-2363.96	-96.63	31.97	15.49	-88.47	92.06	-1637.80	-179.98	95.42	-1877.30	-1.64	1264.90	0.00	0.00	0.00	-2325.27	6.50	1576.32	-2320.92	-141.19	1558.94	-1647.69	-134.74	1683.03	-1825.83	55.33	1702.80	1932.32	1714.66	66.49	0.00	0.00	0.00	1332.64
0.87000	-2602.63	112.38	22.66	-2628.48	92.43	47.78	-1212.33	-41.79	57.61	-1156.59	28.38	87.45	-2270.79	-97.90	42.94	-2358.22	-95.71	33.18	15.49	-88.47	92.06	-1637.80	-179.98	95.42	-1877.30	-1.64	1264.90	0.00	0.00	0.00	-2334.96	1.93	1577.62	-2318.42	-141.99	1560.37	-1647.69	-134.74	1683.03	-1825.83	55.33	1702.80	1930.85	1713.67	66.57	0.00	0.00	0.00	1332.53
0.88000	-2575.12	112.10	24.70	-2610.47	92.02	46.79	-1212.33	-41.79	57.61	-1156.59	28.38	87.45	-2264.40	-97.83	44.82	-2345.05	-95.69	36.25	15.49	-88.47	92.06	-1637.80	-179.98	95.42	-1877.30	-1.64	1264.90	0.00	0.00	0.00	-2317.48	2.23	1576.89	-2316.33	-143.60	1559.88	-1647.69	-134.74	1683.03	-1825.83	55.33	1702.80	1931.56	1714.22	66.51	0.00	0.00	0.00	1332.69
0.89000	-2560.72	111.95	23.86	-2583.15	91.45	46.95	-1212.33	-41.79	57.61	-1156.59	28.38	87.45	-2261.78	-97.14	44.67	-2360.28	-95.82	32.04	15.49	-88.47	92.06	-1637.80	-179.98	95.42	-1877.30	-1.64	1264.90	0.00	0.00	0.00	-2322.81	0.74	1578.46	-2316.50	-145.68	1561.37	-1647.69	-134.74	1683.03	-1825.83	55.33	1702.80	1930.38	1714.43	66.10	0.00	0.00	0.00	1333.00
0.90000	-2550.14	111.64	21.78	-2562.48	91.63	45.44	-1212.33	-41.79	57.61	-1156.59	28.38	87.45	-2261.92	-97.68	45.44	-2369.21	-96.32	30.83	15.49	-88.47	92.06	-1637.80	-179.98	95.42	-1877.30	-1.64	1264.90	0.00	0.00	0.00	-2306.81	1.99	1578.97	-2306.89	-146.08	1562.09	-1647.69	-134.74	1683.03	-1825.83	55.33	1702.80	1930.65	1714.75	66.07	0.00	0.00	0.00	1332.38
0.91000	-2527.19	110.54	22.60	-2538.15	91.07	44.50	-1212.33	-41.79	57.61	-1156.59	28.38	87.45	-2239.02	-95.72	50.47	-2366.40	-96.29	31.75	15.49	-88.47	92.06	-1637.80	-179.98	95.42	-1877.30	-1.64	1264.90	0.00	0.00	0.00	-2267.62	2.10	1577.53	-2306.74	-148.70	1563.33	-1647.69	-134.74	1683.03	-1825.83	55.33	1702.80	1931.34	1715.13	66.10	0.00	0.00	0.00	1332.25
0.92000	-2517.47	109.97	20.76	-2507.11	90.52	43.98	-1212.33	-41.79	57.61	-1156.59	28.38	87.45	-2257.08	-95.46	48.29	-2357.66	-95.69	32.82	15.49	-88.47	92.06	-1637.80	-179.98	95.42	-1877.30	-1.64	1264.90	0.00	0.00	0.00	-2279.35	-0.03	1579.27	-2282.90	-145.90	1563.27	-1647.69	-134.74	1683.03	-1825.83	55.33	1702.80	1931.72	1714.55	66.14	0.00	0.00	0.00	1332.89
0.93000	-2487.16	110.55	22.41	-2485.75	90.29	42.86	-1212.33	-41.79	57.61	-1156.59	28.38	87.45	-2268.27	-95.63	44.87	-2359.90	-95.20	33.43	15.49	-88.47	92.06	-1637.80	-179.98	95.42	-1877.30	-1.64	1264.90	0.00	0.00	0.00	-2273.96	-2.96	1579.69	-2288.61	-147.43	1564.51	-1647.69	-134.74	1683.03	-1825.83	55.33	1702.80	1931.36	1713.88	66.52	0.00	0.00	0.00	1332.69
0.94000	-2461.40	110.83	23.18	-2490.42	90.11	36.21	-1212.33	-41.79	57.61	-1156.59	28.38	87.45	-2252.71	-95.70	49.13	-2363.64	-94.14	33.05	15.49	-88.47	92.06	-1637.80	-179.98	95.42	-1877.30	-1.64	1264.90	0.00	0.00	0.00	-2252.32	-2.83	1580.13	-2289.50	-149.46	1564.07	-1647.69	-134.74	1683.03	-1825.83	55.33	1702.80	1931.10	1713.41	66.63	0.00	0.00	0.00	1332.02
0.95000	-2428.48	110.41	25.77	-2445.78	90.98	38.89	-1212.33	-41.79	57.61	-1156.59	28.38	87.45	-2266.10	-94.66	45.67	-2369.23	-95.32	31.61	15.49	-88.47	92.06	-1637.80	-179.98	95.42	-1877.30	-1.64	1264.90	0.00	0.00	0.00	-2263.95	-4.79	1580.04	-2279.02	-150.87	1564.72	-1647.69	-134.74	1683.03	-1825.83	55.33	1702.80	1931.80	1714.11	66.50	0.00	0.00	0.00	1332.30
0.96000	-2412.97	110.51	25.00	-2436.96	91.95	35.37	-1212.33	-41.79	57.61	-1156.59	28.38	87.45	-2265.94	-91.43	46.62	-2363.24	-93.98	33.46	15.49	-88.47	92.06	-1637.80	-179.98	95.42	-1877.30	-1.64	1264.90	0.00	0.00	0.00	-2261.41	-6.71	1581.34	-2287.35	-152.37	1565.90	-1647.69	-134.74	1683.03	-1825.83	55.33	1702.80	1931.19	1714.64	66.09	0.00	0.00	0.00	1332.13
0.97000	-2376.81	110.98	28.13	-2411.42	92.13	34.07	-1212.33	-41.79	57.61	-1156.59	28.38	87.45	-2256.67	-91.93	48.34	-2359.36	-92.72	33.42	15.49	-88.47	92.06	-1637.80	-179.98	95.42	-1877.30	-1.64	1264.90	0.00	0.00	0.00	-2253.83	-6.44	1581.83	-2267.07	-151.65	1565.96	-1647.69	-134.74	1683.03	-1825.83	55.33	1702.80	1930.92	1715.23	65.80	0.00	0.00	0.00	1332.89
0.98000	-2364.22	110.20	29.02	-2383.22	92.60	34.18	-1212.33	-41.79	57.61	-1156.59	28.38	87.45	-2272.23	-92.43	45.27	-2371.96	-93.92	31.29	15.49	-88.47	92.06	-1637.80	-179.98	95.42	-1877.30	-1.64	1264.90	0.00	0.00	0.00	-2268.02	-4.88	1582.25	-2248.36	-149.72	1566.27	-1647.69	-134.74	1683.03	-1825.83	55.33	1702.80	1930.64	1714.22	66.20	0.00	0.00	0.00	1332.34
0.99000	-2334.21	111.19	32.87	-2366.89	92.89	32.88	-1212.33	-41.79	57.61	-1156.59	28.38	87.45	-2248.50	-91.07	50.09	-2369.22	-94.47	31.40	15.49	-88.47	92.06	-1637.80	-179.98	95.42	-1877.30	-1.64	1264.90	0.00	0.00	0.00	-2239.15	-4.23	1580.22	-2247.21	-151.83	1565.40	-1647.69	-134.74	1683.03	-1825.83	55.33	1702.80	1931.32	1713.40	66.79	0.00	0.00	0.00	1331.77
1.00000	-2309.31	110.16	35.46	-2343.07	92.62	33.31	-1212.33	-41.79	57.61	-1156.59	28.38	87.45	-2262.88	-92.53	48.52	-2356.43	-92.54	34.24	15.49	-88.47	92.06	-1637.80	-179.98	95.42	-1877.30	-1.64	1264.90	0.00	0.00	0.00	-2252.29	-6.11	1583.94	-2254.98	-152.61	1566.07	-1647.69	-134.74	1683.03	-1825.83	55.33	1702.80	1930.78	1714.24	66.41	0.00	0.00	0.00	1331.55
1.01000	-2274.73	110.60	41.70	-2315.17	92.90	34.41	-1212.33	-41.79	57.61	-1156.59	28.38	87.45	-2265.41	-90.18	47.11	-2368.72	-92.07	32.06	15.49	-88.47	92.06	-1637.80	-179.98	95.42	-1877.30	-1.64	1264.90	0.00	0.00	0.00	-2211.54	-5.98	1581.55	-2243.15	-152.82	1566.17	-1647.69	-134.74	1683.03	-1825.83	55.33	1702.80	1932.20	1715.90	65.91	0.00	0.00	0.00	1333.08
1.02000	-2227.44	109.05	48.53	-2301.93	92.53	34.21	-1212.33	-41.79	57.61	-1156.59	28.38	87.45	-2274.69	-91.96	45.70	-2359.89	-91.85	32.96	15.49	-88.47	92.06	-1637.80	-179.98	95.42	-1877.30	-1.64	1264.90	0.00	0.00	0.00	-2222.10	-6.53	1581.89	-2239.99	-153.69	1566.81	-1647.69	-134.74	1683.03	-1825.83	55.33	1702.80	1931.46	1714.40	66.39	0.00	0.00	0.00	1333.02
1.03000	-2218.84	107.69	48.31	-2273.25	91.37	36.79	-1212.33	-41.79	57.61	-1156.59	28.38	87.45	-2263.34	-92.16	47.69	-2366.39	-93.23	30.74	15.49	-88.47	92.06	-1637.80	-179.98	95.42	-1877.30	-1.64	1264.90	0.00	0.00	0.00	-2236.99	-11.23	1582.49	-2223.25	-152.84	1565.82	-1647.69	-134.74	1683.03	-1825.83	55.33	1702.80	1930.87	1713.46	66.57	0.00	0.00	0.00	1332.38
1.04000	-2176.33	106.69	55.44	-2249.14	91.70	39.93	-1212.33	-41.79	57.61	-1156.59	28.38	87.45	-2223.20	-90.11	53.51	-2368.34	-92.29	30.55	15.49	-88.47	92.06	-1637.80	-179.98	95.42	-1877.30	-1.64	1264.90	0.00	0.00	0.00	-2219.98	-8.67	1583.59	-2203.61	-153.97	1565.52	-1647.69	-134.74	1683.03	-1825.83	55.33	1702.80	1931.26	1714.43	66.28	0.00	0.00	0.00	1332.98
1.05000	-2143.83	105.99	59.71	-2229.82	90.91	42.53	-1212.33	-41.79	57.61	-1156.59	28.38	87.45	-2252.46	-91.23	48.12	-2376.81	-93.32	28.75	15.49	-88.47	92.06	-1637.80	-179.98	95.42	-1877.30	-1.64	1264.90	0.00	0.00	0.00	-2224.98	-10.45	1583.91	-2201.63	-153.77	1565.80	-1647.69	-134.74	1683.03	-1825.83	55.33	1702.80	1931.66	1715.34	66.12	0.00	0.00	0.00	1333.05
1.06000	-2112.10	105.29	63.88	-2213.83	90.01	45.14	-1212.33	-41.79	57.61	-1156.59	28.38	87.45	-2263.99	-93.64	44.52	-2361.27	-92.28	31.11	15.49	-88.47	92.06	-1637.80	-179.98	95.42	-1877.30	-1.64	1264.90	0.00	0.00	0.00	-2220.11	-11.69	1583.47	-2219.21	-155.26	1567.60	-1647.69	-134.74	1683.03	-1825.83	55.33	1702.80	1931.50	1715.08	66.05	0.00	0.00	0.00	1333.25
1.07000	-2081.15	104.58	67.94	-2183.33	88.93	50.95	-1212.33	-41.79	57.61	-1156.59	28.38	87.45	-2255.98	-93.75	45.05	-2373.80	-94.44	28.20	15.49	-88.47	92.06	-1637.80	-179.98	95.42	-1877.30	-1.64	1264.90	0.00	0.00	0.00	-2222.27	-12.46	1583.53	-2216.54	-154.92	1566.53	-1647.69	-134.74	1683.03	-1825.83	55.33	1702.80	1931.21	1715.16	66.13	0.00	0.00	0.00	1332.95
1.08000	-2050.96	103.87	71.90	-2163.88	86.91	55.78	-1212.33	-41.79	57.61	-1156.59	28.38	87.45	-2263.56	-96.48	42.54	-2365.67	-94.29	29.98	15.49	-88.47	92.06	-1637.80	-179.98	95.42	-1877.30	-1.64	1264.90	0.00	0.00	0.00	-2233.25	-10.87	1583.27	-2205.28	-154.96	1566.80	-1647.69	-134.74	1683.03	-1825.83	55.33	1702.80	1930.96	1714.78	66.17	0.00	0.00	0.00	1333.16
1.09000	-2021.53	103.16	75.75	-2128.43	84.88	63.77	-1212.33	-41.79	57.61	-1156.59	28.38	87.45	-2233.29	-95.19	47.34	-2376.11	-95.64	27.80	15.49	-88.47	92.06	-1637.80	-179.98	95.42	-1877.30	-1.64	1264.90	0.00	0.00	0.00	-2206.68	-10.13	1582.45	-2207.30	-156.31	1567.48	-1647.69	-134.74	1683.03	-1825.83	55.33	1702.80	1931.16	1714.21	66.47	0.00	0.00	0.00	1332.53
1.10000	-1992.86	102.44	79.49	-2100.13	83.41	70.82	-1212.33	-41.79	57.61	-1156.59	28.38	87.45	-2256.44	-96.48	44.08	-2368.64	-95.35	29.25	15.49	-88.47	92.06	-1637.80	-179.98	95.42	-1877.30	-1.64	1264.90	0.00	0.00	0.00	-2209.84	-12.48	1583.37	-2195.01	-156.26	1566.20	-1647.69	-134.74	1683.03	-1825.83	55.33	1702.80	1931.80	1714.39	66.38	0.00	0.00	0.00	1332.06
1.11000	-1964.94	101.72	83.13	-2080.82	82.97	75.61	-1212.33	-41.79	57.61	-1156.59	28.38	87.45	-2275.30	-97.10	39.50	-2369.65	-96.38	28.54	15.49	-88.47	92.06	-1637.80	-179.98	95.42	-1877.30	-1.64	1264.90	0.00	0.00	0.00	-2197.56	-10.83	1581.99	-2176.80	-156.55	1565.68	-1647.69	-134.74	1683.03	-1825.83	55.33	1702.80	1930.73	1713.26	66.62	0.00	0.00	0.00	1332.58
1.12000	-1937.76	101.00	86.67	-2052.55	79.78	82.99	-1212.33	-41.79	57.61	-1156.59	28.38	87.45	-2247.67	-98.05	45.77	-2369.05	-95.91	28.65	15.49	-88.47	92.06	-1637.80	-179.98	95.42	-1877.30	-1.64	1264.90	0.00	0.00	0.00	-2199.16	-10.45	1582.00	-2187.06	-157.56	1566.73	-1647.69	-134.74	1683.03	-1825.83	55.33	1702.80	1930.65	1714.38	66.10	0.00	0.00	0.00	1332.09
1.13000	-1911.32	100.27	90.11	-2031.48	79.16	88.53	-1212.33	-41.79	57.61	-1156.59	28.38	87.45	-2254.85	-97.51	42.92	-2384.18	-97.12	25.30	15.49	-88.47	92.06	-1637.80	-179.98	95.42	-1877.30	-1.64	1264.90	0.00	0.00	0.00	-2201.82	-13.30	1581.15	-2196.17	-157.99	1566.66	-1647.69	-134.74	1683.03	-1825.83	55.33	1702.80	1930.72	1714.59	66.03	0.00	0.00	0.00	1331.91
1.14000	-1885.60	99.54	93.45	-2001.25	77.20	95.74	-1212.33	-41.79	57.61	-1156.59	28.38	87.45	-2277.58	-100.02	38.62	-2370.82	-97.08	27.86	15.49	-88.47	92.06	-1637.80	-179.98	95.42	-1877.30	-1.64	1264.90	0.00	0.00	0.00	-2209.59	-12.69	1583.05	-2169.60	-156.48	1565.56	-1647.69	-134.74	1683.03	-1825.83	55.33	1702.80	1930.91	1714.86	66.06	0.00	0.00	0.00	1332.79
1.15000	-1860.61	98.80	96.68	-1987.85	77.06	100.29	-1212.33	-41.79	57.61	-1156.59	28.38	87.45	-2263.54	-100.36	40.43	-2361.71	-96.60	28.65	15.49	-88.47	92.06	-1637.80	-179.98	95.42	-1877.30	-1.64	1264.90	0.00	0.00	0.00	-2184.92	-14.59	1581.43	-2160.95	-155.81	1565.59	-1647.69	-134.74	1683.03	-1825.83	55.33	1702.80	1930.85	1713.76	66.45	0.00	0.00	0.00	1332.46
1.16000	-1836.33	98.07	99.81	-2002.70	73.48	98.17	-1212.33	-41.79	57.61	-1156.59	28.38	87.45	-2268.83	-100.04	40.64	-2363.23	-97.19	28.60	15.49	-88.47	92.06	-1637.80	-179.98	95.42	-1877.30	-1.64	1264.90	0.00	0.00	0.00	-2189.87	-13.59	1582.24	-2168.45	-156.35	1564.59	-1647.69	-134.74	1683.03	-1825.83	55.33	1702.80	1931.71	1714.28	66.34	0.00	0.00	0.00	1332.26
1.17000	-1812.76	97.33	102.85	-1967.18	74.50	107.62	-1212.33	-41.79	57.61	-1156.59	28.38	87.45	-2276.41	-100.92	37.79	-2358.57	-97.81	29.36	15.49	-88.47	92.06	-1637.80	-179.98	95.42	-1877.30	-1.64	1264.90	0.00	0.00	0.00	-2174.54	-11.15	1581.47	-2169.72	-156.47	1564.90	-1647.69	-134.74	1683.03	-1825.83	55.33	1702.80	1931.73	1714.89	66.24	0.00	0.00	0.00	1332.65
1.18000	-1789.89	96.58	105.78	-1948.06	73.75	113.42	-1212.33	-41.79	57.61	-1156.59	28.38	87.45	-2283.02	-102.91	36.43	-2383.64	-98.28	24.34	15.49	-88.47	92.06	-1637.80	-179.98	95.42	-1877.30	-1.64	1264.90	0.00	0.00	0.00	-2144.25	-11.51	1579.18	-2175.44	-156.07	1565.74	-1647.69	-134.74	1683.03	-1825.83	55.33	1702.80	1931.16	1714.78	66.10	0.00	0.00	0.00	1333.44
1.19000	-1767.72	95.84	108.62	-1903.43	73.93	124.32	-1212.33	-41.79	57.61	-1156.59	28.38	87.45	-2266.26	-103.62	40.40	-2379.50	-97.43	24.62	15.49	-88.47	92.06	-1637.80	-179.98	95.42	-1877.30	-1.64	1264.90	0.00	0.00	0.00	-2145.14	-13.12	1578.92	-2161.29	-156.22	1564.52	-1647.69	-134.74	1683.03	-1825.83	55.33	1702.80	1931.66	1714.37	66.39	0.00	0.00	0.00	1332.02
1.20000	-1746.24	95.09	111.36	-1875.74	73.83	131.71	-1212.33	-41.79	57.61	-1156.59	28.38	87.45	-2268.13	-102.72	38.83	-2368.23	-98.35	27.06	15.49	-88.47	92.06	-1637.80	-179.98	95.42	-1877.30	-1.64	1264.90	0.00	0.00	0.00	-2158.47	-11.27	1579.22	-2151.70	-153.90	1563.42	-1647.69	-134.74	1683.03	-1825.83	55.33	1702.80	1931.43	1714.19	66.44	0.00	0.00	0.00	1331.65
1.21000	-1725.45	94.35	114.00	-1863.14	74.15	135.04	-1212.33	-41.79	57.61	-1156.59	28.38	87.45	-2276.83	-103.74	37.52	-2373.68	-99.22	25.92	15.49	-88.47	92.06	-1637.80	-179.98	95.42	-1877.30	-1.64	1264.90	0.00	0.00	0.00	-2156.71	-11.23	1578.77	-2147.02	-155.05	1563.79	-1647.69	-134.74	1683.03	-1825.83	55.33	1702.80	1932.14	1714.96	66.21	0.00	0.00	0.00	1332.72
1.22000	-1705.33	93.59	116.54	-1861.83	74.65	135.17	-1212.33	-41.79	57.61	-1156.59	28.38	87.45	-2296.95	-105.52	32.96	-2370.64	-97.47	26.25	15.49	-88.47	92.06	-1637.80	-179.98	95.42	-1877.30	-1.64	1264.90	0.00	0.00	0.00	-2151.20	-9.35	1579.00	-2134.11	-155.91	1562.17	-1647.69	-134.74	1683.03	-1825.83	55.33	1702.80	1931.41	1713.51	66.68	0.00	0.00	0.00	1333.11
1.23000	-1685.88	92.84	118.99	-1868.01	75.07	132.97	-1212.33	-41.79	57.61	-1156.59	28.38	87.45	-2279.34	-103.80	36.59	-2371.58	-98.19	25.82	15.49	-88.47	92.06	-1637.80	-179.98	95.42	-1877.30	-1.64	1264.90	0.00	0.00	0.00	-2167.28	-11.73	1578.85	-2143.52	-156.23	1562.38	-1647.69	-134.74	1683.03	-1825.83	55.33	1702.80	1931.25	1714.32	66.26	0.00	0.00	0.00	1332.41
1.24000	-1667.09	92.09	121.34	-1877.87	75.19	129.30	-1212.33	-41.79	57.61	-1156.59	28.38	87.45	-2273.18	-102.76	37.08	-2370.21	-98.10	25.30	15.49	-88.47	92.06	-1637.80	-179.98	95.42	-1877.30	-1.64	1264.90	0.00	0.00	0.00	-2147.87	-11.80	1578.58	-2141.47	-154.76	1562.21	-1647.69	-134.74	1683.03	-1825.83	55.33	1702.80	1930.84	1714.53	66.24	0.00	0.00	0.00	1332.76
1.25000	-1648.96	91.33	123.60	-1887.63	74.76	125.03	-1212.33	-41.79	57.61	-1156.59	28.38	87.45	-2273.11	-102.67	36.73	-2367.25	-99.29	26.54	15.49	-88.47	92.06	-1637.80	-179.98	95.42	-1877.30	-1.64	1264.90	0.00	0.00	0.00	-2138.75	-10.31	1577.62	-2124.25	-154.31	1562.24	-1647.69	-134.74	1683.03	-1825.83	55.33	1702.80	1931.27	1715.04	66.08	0.00	0.00	0.00	1333.22
1.26000	-1631.49	90.58	125.76	-1893.49	73.53	121.02	-1212.33	-41.79	57.61	-1156.59	28.38	87.45	-2265.89	-101.95	38.69	-2366.68	-98.18	26.21	15.49	-88.47	92.06	-1637.80	-179.98	95.42	-1877.30	-1.64	1264.90	0.00	0.00	0.00	-2151.49	-9.50	1577.56	-2110.83	-152.65	1561.39	-1647.69	-134.74	1683.03	-1825.83	55.33	1702.80	1931.38	1713.96	66.55	0.00	0.00	0.00	1333.09
1.27000	-1614.65	89.82	127.83	-1891.65	71.26	118.15	-1212.33	-41.79	57.61	-1156.59	28.38	87.45	-2241.87	-104.02	42.70	-2368.74	-98.38	25.63	15.49	-88.47	92.06	-1637.80	-179.98	95.42	-1877.30	-1.64	1264.90	0.00	0.00	0.00	-2130.18	-5.93	1576.61	-2110.33	-152.00	1561.02	-1647.69	-134.74	1683.03	-1825.83	55.33	1702.80	1931.87	1714.37	66.47	0.00	0.00	0.00	1332.78
1.28000	-1598.46	89.06	129.81	-1879.01	69.06	118.49	-1212.33	-41.79	57.61	-1156.59	28.38	87.45	-2281.30	-104.68	34.56	-2375.96	-99.01	24.82	15.49	-88.47	92.06	-1637.80	-179.98	95.42	-1877.30	-1.64	1264.90	0.00	0.00	0.00	-2129.64	-6.31	1576.87	-2110.81	-152.03	1562.18	-1647.69	-134.74	1683.03	-1825.83	55.33	1702.80	1931.49	1714.72	66.28	0.00	0.00	0.00	1333.96
1.29000	-1582.90	88.30	131.69	-1885.61	67.42	114.42	-1212.33	-41.79	57.61	-1156.59	28.38	87.45	-2272.70	-103.69	34.63	-2360.85	-97.87	26.93	15.49	-88.47	92.06	-1637.80	-179.98	95.42	-1877.30	-1.64	1264.90	0.00	0.00	0.00	-2114.73	-5.34	1575.83	-2113.35	-152.30	1561.82	-1647.69	-134.74	1683.03	-1825.83	55.33	1702.80	1931.29	1715.24	65.95	0.00	0.00	0.00	1333.48
1.30000	-1567.96	87.54	133.48	-1878.26	63.51	112.66	-1212.33	-41.79	57.61	-1156.59	28.38	87.45	-2274.60	-103.29	34.37	-2369.84	-99.37	25.07	15.49	-88.47	92.06	-1637.80	-179.98	95.42	-1877.30	-1.64	1264.90	0.00	0.00	0.00	-2098.14	-7.90	1573.12	-2109.33	-150.77	1560.78	-1647.69	-134.74	1683.03	-1825.83	55.33	1702.80	1931.76	1714.29	66.37	0.00	0.00	0.00	1333.30
1.31000	-1553.64	86.78	135.19	-1868.23	62.13	110.84	-1212.33	-41.79	57.61	-1156.59	28.38	87.45	-2284.71	-104.23	33.02	-2365.07	-99.10	26.22	15.49	-88.47	92.06	-1637.80	-179.98	95.42	-1877.30	-1.64	1264.90	0.00	0.00	0.00	-2084.36	-4.86	1573.29	-2100.50	-148.85	1559.03	-1647.69	-134.74	1683.03	-1825.83	55.33	1702.80	1930.91	1714.54	66.23	0.00	0.00	0.00	1334.19
1.32000	-1539.94	86.02	136.80	-1859.22	60.29	109.12	-1212.33	-41.79	57.61	-1156.59	28.38	87.45	-2279.83	-104.41	33.49	-2382.11	-98.95	22.20	15.49	-88.47	92.06	-1637.80	-179.98	95.42	-1877.30	-1.64	1264.90	0.00	0.00	0.00	-2101.92	-4.01	1572.92	-2092.63	-148.20	1558.79	-1647.69	-134.74	1683.03	-1825.83	55.33	1702.80	1930.48	1713.75	66.53	0.00	0.00	0.00	1333.99
1.33000	-1526.84	85.26	138.32	-1867.65	55.33	104.27	-1212.33	-41.79	57.61	-1156.59	28.38	87.45	-2279.49	-103.63	33.20	-2379.86	-99.97	22.38	15.49	-88.47	92.06	-1637.80	-179.98	95.42	-1877.30	-1.64	1264.90	0.00	0.00	0.00	-2088.81	-3.44	1573.51	-2101.05	-148.59	1558.68	-1647.69	-134.74	1683.03	-1825.83	55.33	1702.80	1930.80	1714.03	66.40	0.00	0.00	0.00	1333.45
1.34000	-1514.34	84.49	139.75	-1887.28	49.99	95.26	-1212.33	-41.79	57.61	-1156.59	28.38	87.45	-2274.73	-105.19	34.76	-2375.02	-100.32	23.11	15.49	-88.47	92.06	-1637.80	-179.98	95.42	-1877.30	-1.64	1264.90	0.00	0.00	0.00	-2072.45	-2.31	1571.58	-2079.48	-146.02	1557.95	-1647.69	-134.74	1683.03	-1825.83	55.33	1702.80	1931.39	1714.27	66.48	0.00	0.00	0.00	1332.42
1.35000	-1502.43	83.73	141.10	-1874.15	45.21	93.96	-1212.33	-41.79	57.61	-1156.59	28.38	87.45	-2296.08	-106.39	29.79	-2375.61	-100.35	23.00	15.49	-88.47	92.06	-1637.80	-179.98	95.42	-1877.30	-1.64	1264.90	0.00	0.00	0.00	-2082.76	-0.12	1571.49	-2061.64	-145.11	1557.30	-1647.69	-134.74	1683.03	-1825.83	55.33	1702.80	1931.02	1713.93	66.58	0.00	0.00	0.00	1332.97
1.36000	-1491.11	82.97	142.35	-1873.82	38.49	90.93	-1212.33	-41.79	57.61	-1156.59	28.38	87.45	-2280.35	-105.93	30.96	-2375.80	-100.93	22.38	15.49	-88.47	92.06	-1637.80	-179.98	95.42	-1877.30	-1.64	1264.90	0.00	0.00	0.00	-2053.26	2.17	1570.85	-2069.65	-145.77	1557.46	-1647.69	-134.74	1683.03	-1825.83	55.33	1702.80	1931.46	1714.64	66.41	0.00	0.00	0.00	1334.27
1.37000	-1480.37	82.21	143.52	-1878.40	34.19	86.37	-1212.33	-41.79	57.61	-1156.59	28.38	87.45	-2284.93	-105.52	30.73	-2364.76	-100.75	24.02	15.49	-88.47	92.06	-1637.80	-179.98	95.42	-1877.30	-1.64	1264.90	0.00	0.00	0.00	-2053.09	1.28	1570.81	-2064.78	-144.22	1557.07	-1647.69	-134.74	1683.03	-1825.83	55.33	1702.80	1931.99	1714.72	66.41	0.00	0.00	0.00	1332.91
1.38000	-1470.20	81.45	144.61	-1868.27	30.50	82.73	-1212.33	-41.79	57.61	-1156.59	28.38	87.45	-2272.96	-104.61	32.74	-2370.74	-100.42	22.77	15.49	-88.47	92.06	-1637.80	-179.98	95.42	-1877.30	-1.64	1264.90	0.00	0.00	0.00	-2050.65	1.59	1569.41	-2051.97	-143.67	1557.08	-1647.69	-134.74	1683.03	-1825.83	55.33	1702.80	1931.44	1714.38	66.29	0.00	0.00	0.00	1332.36
1.39000	-1460.60	80.69	145.60	-1867.06	27.43	78.29	-1212.33	-41.79	57.61	-1156.59	28.38	87.45	-2290.56	-104.04	29.39	-2368.39	-100.27	23.01	15.49	-88.47	92.06	-1637.80	-179.98	95.42	-1877.30	-1.64	1264.90	0.00	0.00	0.00	-2053.11	2.83	1570.30	-2052.07	-142.57	1556.41	-1647.69	-134.74	1683.03	-1825.83	55.33	1702.80	1931.53	1714.68	66.13	0.00	0.00	0.00	1333.07
1.40000	-1451.56	79.93	146.51	-1870.28	24.91	72.85	-1212.33	-41.79	57.61	-1156.59	28.38	87.45	-2292.12	-104.49	28.36	-2377.44	-101.76	20.35	15.49	-88.47	92.06	-1637.80	-179.98	95.42	-1877.30	-1.64	1264.90	0.00	0.00	0.00	-2043.34	7.45	1569.66	-2035.45	-139.95	1557.23	-1647.69	-134.74	1683.03	-1825.83	55.33	1702.80	1931.38	1714.43	66.37	0.00	0.00	0.00	1332.13
1.41000	-1443.08	79.17	147.34	-1861.76	23.95	70.29	-1212.33	-41.79	57.61	-1156.59	28.38	87.45	-2292.49	-105.82	26.13	-2352.23	-100.07	24.49	15.49	-88.47	92.06	-1637.80	-179.98	95.42	-1877.30	-1.64	1264.90	0.00	0.00	0.00	-2052.94	6.73	1570.79	-2035.10	-138.77	1556.77	-1647.69	-134.74	1683.03	-1825.83	55.33	1702.80	1930.87	1713.89	66.56	0.00	0.00	0.00	1332.80
1.42000	-1435.14	78.42	148.09	-1862.26	23.36	66.06	-1212.33	-41.79	57.61	-1156.59	28.38	87.45	-2308.84	-105.64	21.89	-2370.05	-100.93	20.78	15.49	-88.47	92.06	-1637.80	-179.98	95.42	-1877.30	-1.64	1264.90	0.00	0.00	0.00	-2050.15	7.30	1569.13	-2023.76	-136.49	1556.28	-1647.69	-134.74	1683.03	-1825.83	55.33	1702.80	1930.59	1714.17	66.45	0.00	0.00	0.00	1333.20
1.43000	-1427.74	77.66	148.74	-1853.36	25.27	63.22	-1212.33	-41.79	57.61	-1156.59	28.38	87.45	-2280.84	-104.81	27.97	-2366.37	-101.09	20.56	15.49	-88.47	92.06	-1637.80	-179.98	95.42	-1877.30	-1.64	1264.90	0.00	0.00	0.00	-2036.31	9.02	1569.70	-2021.65	-134.75	1556.67	-1647.69	-134.74	1683.03	-1825.83	55.33	1702.80	1931.94	1714.22	66.60	0.00	0.00	0.00	1332.02
1.44000	-1420.88	76.91	149.32	-1869.64	22.84	57.03	-1212.33	-41.79	57.61	-1156.59	28.38	87.45	-2294.54	-105.24	23.75	-2360.61	-100.47	21.62	15.49	-88.47	92.06	-1637.80	-179.98	95.42	-1877.30	-1.64	1264.90	0.00	0.00	0.00	-2034.98	11.27	1569.92	-2018.68	-135.24	1556.25	-1647.69	-134.74	1683.03	-1825.83	55.33	1702.80	1931.44	1714.15	66.54	0.00	0.00	0.00	1332.37
1.45000	-1414.55	76.16	149.82	-1867.54	24.18	54.05	-1212.33	-41.79	57.61	-1156.59	28.38	87.45	-2296.00	-105.03	22.46	-2353.84	-100.26	22.31	15.49	-88.47	92.06	-1637.80	-179.98	95.42	-1877.30	-1.64	1264.90	0.00	0.00	0.00	-2017.17	12.86	1569.76	-2007.99	-133.18	1554.96	-1647.69	-134.74	1683.03	-1825.83	55.33	1702.80	1932.10	1714.58	66.48	0.00	0.00	0.00	1333.06
1.46000	-1408.73	75.41	150.23	-1878.51	22.50	49.23	-1212.33	-41.79	57.61	-1156.59	28.38	87.45	-2295.67	-105.47	21.73	-2352.39	-100.73	22.86	15.49	-88.47	92.06	-1637.80	-179.98	95.42	-1877.30	-1.64	1264.90	0.00	0.00	0.00	-2010.71	13.78	1568.60	-2006.24	-131.74	1556.66	-1647.69	-134.74	1683.03	-1825.83	55.33	1702.80	1931.69	1715.02	66.22	0.00	0.00	0.00	1332.99
1.47000	-1403.44	74.66	150.56	-1872.91	23.15	47.97	-1212.33	-41.79	57.61	-1156.59	28.38	87.45	-2296.61	-105.96	20.65	-2356.16	-101.42	21.73	15.49	-88.47	92.06	-1637.80	-179.98	95.42	-1877.30	-1.64	1264.90	0.00	0.00	0.00	-1987.34	15.90	1568.63	-1994.66	-129.35	1556.78	-1647.69	-134.74	1683.03	-1825.83	55.33	1702.80	1931.47	1714.54	66.31	0.00	0.00	0.00	1332.62
1.48000	-1398.65	73.91	150.82	-1866.56	23.35	47.25	-1212.33	-41.79	57.61	-1156.59	28.38	87.45	-2291.05	-105.10	20.60	-2355.75	-102.17	20.96	15.49	-88.47	92.06	-1637.80	-179.98	95.42	-1877.30	-1.64	1264.90	0.00	0.00	0.00	-1984.36	17.08	1569.36	-1985.08	-128.36	1557.16	-1647.69	-134.74	1683.03	-1825.83	55.33	1702.80	1931.28	1714.11	66.40	0.00	0.00	0.00	1332.68
1.49000	-1394.37	73.17	150.99	-1877.94	23.78	43.29	-1212.33	-41.79	57.61	-1156.59	28.38	87.45	-2299.78	-105.40	18.78	-2357.97	-102.47	19.54	15.49	-88.47	92.06	-1637.80	-179.98	95.42	-1877.30	-1.64	1264.90	0.00	0.00	0.00	-1975.10	19.05	1568.77	-1980.60	-126.33	1557.41	-1647.69	-134.74	1683.03	-1825.83	55.33	1702.80	1930.99	1713.65	66.66	0.00	0.00	0.00	1332.98
1.50000	-1390.58	72.42	151.08	-1868.75	23.78	44.18	-1212.33	-41.79	57.61	-1156.59	28.38	87.45	-2287.73	-105.96	20.58	-2346.13	-101.63	21.60	15.49	-88.47	92.06	-1637.80	-179.98	95.42	-1877.30	-1.64	1264.90	0.00	0.00	0.00	-1992.70	21.12	1570.47	-1981.84	-126.62	1557.56	-1647.69	-134.74	1683.03	-1825.83	55.33	1702.80	1931.48	1714.23	66.40	0.00	0.00	0.00	1333.16
1.51000	-1387.28	71.68	151.10	-1875.29	23.68	40.56	-1212.33	-41.79	57.61	-1156.59	28.38	87.45	-2296.72	-106.61	18.31	-2337.68	-101.59	21.67	15.49	-88.47	92.06	-1637.80	-179.98	95.42	-1877.30	-1.64	1264.90	0.00	0.00	0.00	-1978.56	21.93	1569.64	-1967.38	-123.06	1556.97	-1647.69	-134.74	1683.03	-1825.83	55.33	1702.80	1931.90	1714.78	66.37	0.00	0.00	0.00	1334.13
1.52000	-1384.46	70.95	151.04	-1874.12	22.87	39.98	-1212.33	-41.79	57.61	-1156.59	28.38	87.45	-2291.49	-106.15	18.62	-2337.58	-102.47	21.22	15.49	-88.47	92.06	-1637.80	-179.98	95.42	-1877.30	-1.64	1264.90	0.00	0.00	0.00	-1957.52	22.89	1570.08	-1958.89	-120.74	1557.27	-1647.69	-134.74	1683.03	-1825.83	55.33	1702.80	1931.41	1713.48	66.79	0.00	0.00	0.00	1333.61
1.53000	-1382.12	70.21	150.90	-1878.46	22.42	37.68	-1212.33	-41.79	57.61	-1156.59	28.38	87.45	-2301.01	-105.05	16.22	-2337.11	-102.52	20.51	15.49	-88.47	92.06	-1637.80	-179.98	95.42	-1877.30	-1.64	1264.90	0.00	0.00	0.00	-1945.16	25.56	1569.53	-1955.77	-119.84	1559.05	-1647.69	-134.74	1683.03	-1825.83	55.33	1702.80	1931.31	1713.99	66.59	0.00	0.00	0.00	1333.03
1.54000	-1380.25	69.48	150.68	-1873.65	22.64	38.05	-1212.33	-41.79	57.61	-1156.59	28.38	87.45	-2293.12	-106.54	16.87	-2341.06	-103.49	18.19	15.49	-88.47	92.06	-1637.80	-179.98	95.42	-1877.30	-1.64	1264.90	0.00	0.00	0.00	-1945.90	26.86	1569.29	-1945.02	-117.92	1559.61	-1647.69	-134.74	1683.03	-1825.83	55.33	1702.80	1931.28	1714.28	66.37	0.00	0.00	0.00	1332.97
1.55000	-1378.84	68.75	150.39	-1875.71	22.78	36.76	-1212.33	-41.79	57.61	-1156.59	28.38	87.45	-2293.52	-105.50	16.31	-2337.04	-104.22	18.34	15.49	-88.47	92.06	-1637.80	-179.98	95.42	-1877.30	-1.64	1264.90	0.00	0.00	0.00	-1942.62	28.39	1570.29	-1953.03	-117.30	1559.84	-1647.69	-134.74	1683.03	-1825.83	55.33	1702.80	1931.49	1713.83	66.67	0.00	0.00	0.00	1332.60
1.56000	-1377.89	68.03	150.03	-1879.52	22.41	35.25	-1212.33	-41.79	57.61	-1156.59	28.38	87.45	-2304.62	-107.05	12.65	-2345.49	-104.57	15.51	15.49	-88.47	92.06	-1637.80	-179.98	95.42	-1877.30	-1.64	1264.90	0.00	0.00	0.00	-1929.64	32.63	1569.50	-1943.47	-114.92	1559.84	-1647.69	-134.74	1683.03	-1825.83	55.33	1702.80	1931.15	1714.09	66.44	0.00	0.00	0.00	1333.09
1.57000	-1377.40	67.31	149.59	-1872.96	21.80	36.18	-1212.33	-41.79	57.61	-1156.59	28.38	87.45	-2282.89	-106.06	16.13	-2339.08	-105.31	15.74	15.49	-88.47	92.06	-1637.80	-179.98	95.42	-1877.30	-1.64	1264.90	0.00	0.00	0.00	-1926.38	32.01	1570.93	-1939.68	-111.75	1560.83	-1647.69	-134.74	1683.03	-1825.83	55.33	1702.80	1930.79	1713.21	66.78	0.00	0.00	0.00	1332.43
1.58000	-1377.34	66.59	149.07	-1869.62	22.71	37.02	-1212.33	-41.79	57.61	-1156.59	28.38	87.45	-2288.29	-107.17	13.44	-2328.37	-105.84	17.47	15.49	-88.47	92.06	-1637.80	-179.98	95.42	-1877.30	-1.64	1264.90	0.00	0.00	0.00	-1911.60	33.63	1569.93	-1931.24	-111.48	1560.97	-1647.69	-134.74	1683.03	-1825.83	55.33	1702.80	1931.42	1714.50	66.36	0.00	0.00	0.00	1332.61
1.59000	-1377.73	65.88	148.48	-1879.93	21.97	33.91	-1212.33	-41.79	57.61	-1156.59	28.38	87.45	-2289.07	-107.80	11.71	-2327.14	-107.04	16.25	15.49	-88.47	92.06	-1637.80	-179.98	95.42	-1877.30	-1.64	1264.90	0.00	0.00	0.00	-1930.18	35.66	1571.78	-1920.31	-111.06	1561.15	-1647.69	-134.74	1683.03	-1825.83	55.33	1702.80	1932.04	1714.68	66.52	0.00	0.00	0.00	1332.17
1.60000	-1378.54	65.17	147.82	-1870.20	22.65	35.89	-1212.33	-41.79	57.61	-1156.59	28.38	87.45	-2291.19	-108.24	9.93	-2313.58	-106.52	18.63	15.49	-88.47	92.06	-1637.80	-179.98	95.42	-1877.30	-1.64	1264.90	0.00	0.00	0.00	-1916.87	38.01	1571.46	-1900.47	-107.91	1561.28	-1647.69	-134.74	1683.03	-1825.83	55.33	1702.80	1931.73	1714.74	66.37	0.00	0.00	0.00	1332.65
1.61000	-1379.78	64.46	147.09	-1871.50	22.23	35.53	-1212.33	-41.79	57.61	-1156.59	28.38	87.45	-2297.14	-108.89	6.94	-2318.57	-108.65	17.23	15.49	-88.47	92.06	-1637.80	-179.98	95.42	-1877.30	-1.64	1264.90	0.00	0.00	0.00	-1911.68	40.49	1573.01	-1901.90	-105.78	1562.80	-1647.69	-134.74	1683.03	-1825.83	55.33	1702.80	1930.73	1713.90	66.60	0.00	0.00	0.00	1333.56
1.62000	-1381.44	63.76	146.29	-1874.30	21.88	34.54	-1212.33	-41.79	57.61	-1156.59	28.38	87.45	-2287.38	-109.72	6.47	-2311.22	-109.20	19.36	15.49	-88.47	92.06	-1637.80	-179.98	95.42	-1877.30	-1.64	1264.90	0.00	0.00	0.00	-1899.64	42.08	1572.67	-1915.06	-105.54	1564.72	-1647.69	-134.74	1683.03	-1825.83	55.33	1702.80	1931.56	1714.07	66.56	0.00	0.00	0.00	1333.08
1.63000	-1383.51	63.06	145.41	-1884.15	21.88	33.10	-1212.33	-41.79	57.61	-1156.59	28.38	87.45	-2294.95	-110.52	2.46	-2301.86	-109.66	21.44	15.49	-88.47	92.06	-1637.80	-179.98	95.42	-1877.30	-1.64	1264.90	0.00	0.00	0.00	-1900.76	44.31	1573.97	-1904.99	-105.18	1565.84	-1647.69	-134.74	1683.03	-1825.83	55.33	1702.80	1931.43	1714.35	66.40	0.00	0.00	0.00	1332.81
1.64000	-1385.99	62.37	144.47	-1884.99	21.44	31.91	-1212.33	-41.79	57.61	-1156.59	28.38	87.45	-2273.90	-111.76	3.95	-2302.13	-111.53	22.75	15.49	-88.47	92.06	-1637.80	-179.98	95.42	-1877.30	-1.64	1264.90	0.00	0.00	0.00	-1879.22	46.26	1573.98	-1890.19	-102.59	1565.62	-1647.69	-134.74	1683.03	-1825.83	55.33	1702.80	1931.14	1714.93	66.08	0.00	0.00	0.00	1332.45
1.65000	-1388.86	61.68	143.46	-1878.90	21.94	33.32	-1212.33	-41.79	57.61	-1156.59	28.38	87.45	-2274.88	-113.04	1.83	-2301.21	-112.28	23.25	15.49	-88.47	92.06	-1637.80	-179.98	95.42	-1877.30	-1.64	1264.90	0.00	0.00	0.00	-1889.16	45.12	1575.36	-1882.38	-102.00	1565.62	-1647.69	-134.74	1683.03	-1825.83	55.33	1702.80	1931.61	1714.96	66.21	0.00	0.00	0.00	1332.04
1.66000	-1392.13	61.00	142.38	-1873.79	21.04	34.60	-1212.33	-41.79	57.61	-1156.59	28.38	87.45	-2273.07	-114.66	-0.25	-2298.48	-113.99	25.07	15.49	-88.47	92.06	-1637.80	-179.98	95.42	-1877.30	-1.64	1264.90	0.00	0.00	0.00	-1872.23	47.53	1575.15	-1876.46	-100.72	1567.09	-1647.69	-134.74	1683.03	-1825.83	55.33	1702.80	1930.86	1714.12	66.32	0.00	0.00	0.00	1332.16
1.67000	-1395.78	60.32	141.23	-1871.97	22.02	34.13	-1212.33	-41.79	57.61	-1156.59	28.38	87.45	-2254.96	-115.48	0.98	-2285.87	-114.53	29.41	15.49	-88.47	92.06	-1637.80	-179.98	95.42	-1877.30	-1.64	1264.90	0.00	0.00	0.00	-1886.75	49.04	1576.63	-1874.34	-98.69	1568.37	-1647.69	-134.74	1683.03	-1825.83	55.33	1702.80	1931.13	1713.95	66.64	0.00	0.00	0.00	1332.95
1.68000	-1399.81	59.64	140.01	-1875.18	21.82	33.63	-1212.33	-41.79	57.61	-1156.59	28.38	87.45	-2245.33	-117.25	-0.05	-2279.20	-115.98	31.86	15.49	-88.47	92.06	-1637.80	-179.98	95.42	-1877.30	-1.64	1264.90	0.00	0.00	0.00	-1876.12	49.01	1577.17	-1856.48	-97.22	1567.18	-1647.69	-134.74	1683.03	-1825.83	55.33	1702.80	1930.74	1713.92	66.59	0.00	0.00	0.00	1332.54
1.69000	-1404.22	58.98	138.72	-1880.46	21.51	32.26	-1212.33	-41.79	57.61	-1156.59	28.38	87.45	-2244.82	-119.64	-0.61	-2273.20	-117.43	34.89	15.49	-88.47	92.06	-1637.80	-179.98	95.42	-1877.30	-1.64	1264.90	0.00	0.00	0.00	-1865.94	50.68	1577.47	-1856.66	-96.86	1569.06	-1647.69	-134.74	1683.03	-1825.83	55.33	1702.80	1931.09	1713.95	66.57	0.00	0.00	0.00	1332.28
1.70000	-1408.99	58.31	137.37	-1876.70	21.00	33.23	-1212.33	-41.79	57.61	-1156.59	28.38	87.45	-2229.15	-122.10	4.67	-2258.42	-118.86	40.52	15.49	-88.47	92.06	-1637.80	-179.98	95.42	-1877.30	-1.64	1264.90	0.00	0.00	0.00	-1842.63	51.19	1577.86	-1864.73	-96.93	1570.17	-1647.69	-134.74	1683.03	-1825.83	55.33	1702.80	1931.39	1714.67	66.28	0.00	0.00	0.00	1333.14
1.71000	-1414.13	57.66	135.96	-1880.94	21.53	32.56	-1212.33	-41.79	57.61	-1156.59	28.38	87.45	-2219.06	-125.04	8.34	-2248.48	-121.83	44.54	15.49	-88.47	92.06	-1637.80	-179.98	95.42	-1877.30	-1.64	1264.90	0.00	0.00	0.00	-1854.54	52.15	1578.57	-1848.17	-94.36	1569.81	-1647.69	-134.74	1683.03	-1825.83	55.33	1702.80	1930.61	1714.34	66.18	0.00	0.00	0.00	1333.25
1.72000	-1419.61	57.00	134.48	-1880.45	21.59	32.35	-1212.33	-41.79	57.61	-1156.59	28.38	87.45	-2210.03	-128.16	11.75	-2225.67	-123.47	49.81	15.49	-88.47	92.06	-1637.80	-179.98	95.42	-1877.30	-1.64	1264.90	0.00	0.00	0.00	-1843.34	50.31	1587.41	-1844.28	-93.84	1570.07	-1647.69	-134.74	1683.03	-1825.83	55.33	1702.80	1930.99	1714.53	66.24	0.00	0.00	0.00	1332.84
1.73000	-1425.45	56.36	132.93	-1883.52	21.38	31.77	-1212.33	-41.79	57.61	-1156.59	28.38	87.45	-2198.84	-131.04	14.30	-2199.77	-125.77	55.68	15.49	-88.47	92.06	-1637.80	-179.98	95.42	-1877.30	-1.64	1264.90	0.00	0.00	0.00	-1837.09	51.65	1589.39	-1822.20	-93.15	1571.41	-1647.69	-134.74	1683.03	-1825.83	55.33	1702.80	1932.16	1715.33	66.21	0.00	0.00	0.00	1333.13
1.74000	-1431.62	55.72	131.32	-1873.35	21.52	33.15	-1212.33	-41.79	57.61	-1156.59	28.38	87.45	-2174.16	-133.75	18.54	-2191.84	-128.36	56.68	15.49	-88.47	92.06	-1637.80	-179.98	95.42	-1877.30	-1.64	1264.90	0.00	0.00	0.00	-1828.75	51.43	1589.79	-1825.61	-92.86	1571.62	-1647.69	-134.74	1683.03	-1825.83	55.33	1702.80	1931.28	1715.06	66.16	0.00	0.00	0.00	1332.67
1.75000	-1438.13	55.09	129.65	-1885.49	21.69	31.15	-1212.33	-41.79	57.61	-1156.59	28.38	87.45	-2151.82	-137.17	21.33	-2170.30	-131.00	58.56	15.49	-88.47	92.06	-1637.80	-179.98	95.42	-1877.30	-1.64	1264.90	0.00	0.00	0.00	-1822.63	52.77	1590.03	-1818.08	-92.44	1571.35	-1647.69	-134.74	1683.03	-1825.83	55.33	1702.80	1931.29	1715.36	66.02	0.00	0.00	0.00	1333.15
1.76000	-1444.97	54.46	127.92	-1885.06	21.11	31.41	-1212.33	-41.79	57.61	-1156.59	28.38	87.45	-2133.14	-139.24	22.77	-2145.28	-132.64	60.47	15.49	-88.47	92.06	-1637.80	-179.98	95.42	-1877.30	-1.64	1264.90	0.00	0.00	0.00	-1817.73	53.44	1590.61	-1836.05	-91.40	1572.31	-1647.69	-134.74	1683.03	-1825.83	55.33	1702.80	1931.85	1714.85	66.28	0.00	0.00	0.00	1332.57
1.77000	-1452.13	53.84	126.12	-1879.95	21.09	32.08	-1212.33	-41.79	57.61	-1156.59	28.38	87.45	-2114.88	-142.60	23.56	-2128.52	-134.56	59.70	15.49	-88.47	92.06	-1637.80	-179.98	95.42	-1877.30	-1.64	1264.90	0.00	0.00	0.00	-1813.99	53.83	1591.47	-1816.20	-91.42	1573.68	-1647.69	-134.74	1683.03	-1825.83	55.33	1702.80	1931.01	1714.27	66.41	0.00	0.00	0.00	1332.12
1.78000	-1459.60	53.22	124.26	-1880.53	21.28	32.63	-1212.33	-41.79	57.61	-1156.59	28.38	87.45	-2082.98	-143.99	25.82	-2114.95	-136.72	57.89	15.49	-88.47	92.06	-1637.80	-179.98	95.42	-1877.30	-1.64	1264.90	0.00	0.00	0.00	-1808.11	54.89	1592.02	-1819.99	-90.58	1574.37	-1647.69	-134.74	1683.03	-1825.83	55.33	1702.80	1930.45	1713.23	66.73	0.00	0.00	0.00	1332.05
1.79000	-1467.38	52.62	122.34	-1882.16	21.47	31.56	-1212.33	-41.79	57.61	-1156.59	28.38	87.45	-2066.96	-145.80	25.32	-2094.68	-138.15	57.02	15.49	-88.47	92.06	-1637.80	-179.98	95.42	-1877.30	-1.64	1264.90	0.00	0.00	0.00	-1804.22	54.98	1592.74	-1812.12	-89.45	1575.11	-1647.69	-134.74	1683.03	-1825.83	55.33	1702.80	1931.57	1713.92	66.58	0.00	0.00	0.00	1332.18
1.80000	-1475.47	52.02	120.37	-1889.10	21.33	30.24	-1212.33	-41.79	57.61	-1156.59	28.38	87.45	-2051.33	-148.09	23.61	-2078.48	-139.13	54.99	15.49	-88.47	92.06	-1637.80	-179.98	95.42	-1877.30	-1.64	1264.90	0.00	0.00	0.00	-1799.54	55.47	1593.37	-1797.55	-88.67	1574.43	-1647.69	-134.74	1683.03	-1825.83	55.33	1702.80	1930.88	1714.19	66.44	0.00	0.00	0.00	1332.93
1.81000	-1483.85	51.42	118.33	-1884.61	20.82	31.84	-1212.33	-41.79	57.61	-1156.59	28.38	87.45	-2022.04	-148.64	24.58	-2054.49	-140.50	54.67	15.49	-88.47	92.06	-1637.80	-179.98	95.42	-1877.30	-1.64	1264.90	0.00	0.00	0.00	-1795.82	55.30	1593.99	-1802.93	-89.01	1576.34	-1647.69	-134.74	1683.03	-1825.83	55.33	1702.80	1931.53	1714.50	66.45	0.00	0.00	0.00	1331.99
1.82000	-1492.52	50.84	116.23	-1878.17	20.45	33.13	-1212.33	-41.79	57.61	-1156.59	28.38	87.45	-1997.36	-152.42	39.02	-2032.89	-140.85	52.68	15.49	-88.47	92.06	-1637.80	-179.98	95.42	-1877.30	-1.64	1264.90	0.00	0.00	0.00	-1788.33	55.82	1594.51	-1807.80	-90.01	1576.96	-1647.69	-134.74	1683.03	-1825.83	55.33	1702.80	1931.81	1714.88	66.17	0.00	0.00	0.00	1332.92
1.83000	-1501.47	50.26	114.08	-1879.42	20.69	33.04	-1212.33	-41.79	57.61	-1156.59	28.38	87.45	-1977.50	-153.87	39.12	-2009.31	-143.56	65.11	15.49	-88.47	92.06	-1637.80	-179.98	95.42	-1877.30	-1.64	1264.90	0.00	0.00	0.00	-1783.11	56.17	1594.98	-1780.06	-88.94	1577.22	-1647.69	-134.74	1683.03	-1825.83	55.33	1702.80	1930.82	1714.39	66.30	0.00	0.00	0.00	1333.76
1.84000	-1510.70	49.69	111.87	-1883.78	20.21	32.18	-1212.33	-41.79	57.61	-1156.59	28.38	87.45	-1955.54	-155.02	38.43	-1987.55	-144.87	64.58	15.49	-88.47	92.06	-1637.80	-179.98	95.42	-1877.29	-1.64	1264.90	0.00	0.00	0.00	-1778.08	56.70	1595.47	-1779.77	-87.80	1577.66	-1647.69	-134.74	1683.03	-1825.83	55.33	1702.80	1931.27	1713.70	66.64	0.00	0.00	0.00	1333.37
1.85000	-1520.19	49.12	109.60	-1879.97	20.06	33.28	-1212.33	-41.79	57.61	-1156.59	28.38	87.45	-1930.55	-155.00	39.15	-1965.10	-145.86	62.97	15.49	-88.47	92.06	-1637.80	-179.98	95.42	-1872.35	-0.98	1265.00	0.00	0.00	0.00	-1771.07	56.47	1596.02	-1775.99	-87.54	1578.65	-1647.69	-134.74	1683.03	-1825.83	55.33	1702.80	1931.88	1715.30	66.12	0.00	0.00	0.00	1334.26
1.86000	-1529.96	48.57	107.28	-1879.73	19.74	33.89	-1212.33	-41.79	57.61	-1156.59	28.38	87.45	-1907.35	-155.47	39.63	-1946.65	-146.95	60.79	15.49	-88.47	92.06	-1637.80	-179.98	95.42	-1867.70	-0.72	1265.04	0.00	0.00	0.00	-1765.70	57.08	1596.35	-1783.63	-86.89	1580.04	-1647.69	-134.74	1683.03	-1825.83	55.33	1702.80	1931.73	1714.07	66.55	0.00	0.00	0.00	1333.27
1.87000	-1539.97	48.02	104.90	-1876.63	20.33	34.74	-1212.33	-41.79	57.61	-1156.59	28.38	87.45	-1885.98	-156.78	39.27	-1920.38	-145.27	61.07	15.49	-88.47	92.06	-1637.80	-179.98	95.42	-1862.91	-0.07	1264.89	0.00	0.00	0.00	-1762.41	57.16	1596.83	-1767.30	-87.42	1579.55	-1647.69	-134.74	1683.03	-1825.83	55.33	1702.80	1931.58	1714.43	66.41	0.00	0.00	0.00	1332.26
1.88000	-1550.24	47.48	102.47	-1885.32	18.84	33.49	-1212.33	-41.79	57.61	-1156.59	28.38	87.45	-1862.25	-157.18	40.05	-1900.17	-145.35	59.95	15.49	-88.47	92.06	-1637.80	-179.98	95.42	-1858.16	0.21	1264.70	0.00	0.00	0.00	-1756.91	57.32	1597.05	-1762.78	-88.01	1578.82	-1647.69	-134.74	1683.03	-1825.83	55.33	1702.80	1932.00	1714.05	66.65	0.00	0.00	0.00	1332.93
1.89000	-1560.75	46.95	99.98	-1886.34	18.87	33.79	-1212.33	-41.79	57.61	-1156.59	28.38	87.45	-1840.58	-158.25	40.61	-1877.19	-146.04	59.01	15.49	-88.47	92.06	-1637.80	-179.98	95.42	-1853.70	0.19	1264.48	0.00	0.00	0.00	-1751.90	57.21	1597.22	-1759.76	-88.22	1580.05	-1647.69	-134.74	1683.03	-1825.83	55.33	1702.80	1931.41	1713.99	66.65	0.00	0.00	0.00	1332.45
1.90000	-1571.50	46.43	97.44	-1887.75	18.82	33.51	-1212.33	-41.79	57.61	-1156.59	28.38	87.45	-1815.32	-158.13	42.35	-1855.22	-146.99	58.07	15.49	-88.47	92.06	-1637.80	-179.98	95.42	-1848.59	0.79	1264.34	0.00	0.00	0.00	-1746.09	57.24	1597.46	-1785.82	-89.86	1580.69	-1647.69	-134.74	1683.03	-1825.83	55.33	1702.80	1931.14	1714.34	66.30	0.00	0.00	0.00	1332.07
1.91000	-1582.48	45.91	94.85	-1885.34	17.77	33.96	-1212.33	-41.79	57.61	-1156.59	28.38	87.45	-1794.76	-158.42	43.70	-1831.03	-147.14	58.11	15.49	-88.47	92.06	-1637.80	-179.98	95.42	-1843.87	0.72	1264.09	0.00	0.00	0.00	-1744.52	56.98	1597.56	-1754.08	-87.77	1579.21	-1647.69	-134.74	1683.03	-1825.83	55.33	1702.80	1931.41	1714.39	66.26	0.00	0.00	0.00	1332.42
1.92000	-1593.69	45.41	92.20	-1886.17	17.97	33.70	-1212.33	-41.79	57.61	-1156.59	28.38	87.45	-1770.41	-158.49	46.15	-1811.15	-146.95	57.96	15.49	-88.47	92.06	-1637.80	-179.98	95.42	-1838.32	1.38	1263.88	0.00	0.00	0.00	-1737.75	56.67	1597.35	-1751.21	-88.66	1579.36	-1647.69	-134.74	1683.03	-1825.83	55.33	1702.80	1931.42	1714.51	66.30	0.00	0.00	0.00	1332.14
1.93000	-1605.11	44.91	89.50	-1885.17	17.76	33.64	-1212.33	-41.79	57.61	-1156.59	28.38	87.45	-1746.28	-158.68	49.12	-1789.08	-146.83	58.88	15.49	-88.47	92.06	-1637.80	-179.98	95.42	-1833.60	0.82	1263.67	0.00	0.00	0.00	-1732.13	57.06	1597.29	-1736.16	-87.95	1578.68	-1647.69	-134.74	1683.03	-1825.83	55.33	1702.80	1931.55	1714.44	66.33	0.00	0.00	0.00	1332.90
1.94000	-1616.74	44.43	86.75	-1870.38	18.48	36.10	-1212.33	-41.79	57.61	-1156.59	28.38	87.45	-1720.86	-157.24	52.86	-1766.43	-147.08	60.10	15.49	-88.47	92.06	-1637.80	-179.98	95.42	-1828.18	0.94	1263.33	0.00	0.00	0.00	-1726.19	57.12	1596.85	-1740.76	-88.15	1579.17	-1647.69	-134.74	1683.03	-1821.05	54.68	1702.59	1931.55	1714.04	66.58	0.00	0.00	0.00	1332.52
1.95000	-1628.58	43.95	83.96	-1881.96	17.97	33.51	-1212.33	-41.79	57.61	-1156.59	28.38	87.45	-1699.46	-157.16	56.37	-1747.54	-147.21	61.10	15.49	-88.47	92.06	-1637.80	-179.98	95.42	-1823.45	0.42	1263.09	0.00	0.00	0.00	-1721.87	56.25	1596.70	-1726.65	-87.49	1578.82	-1647.69	-134.74	1683.03	-1815.20	55.38	1702.25	1931.10	1714.25	66.47	0.00	0.00	0.00	1332.60
1.96000	-1640.62	43.48	81.11	-1874.12	19.16	35.17	-1212.33	-41.79	57.61	-1156.59	28.38	87.45	-1675.77	-155.86	60.66	-1726.28	-147.84	63.03	15.49	-88.47	92.06	-1637.80	-179.98	95.42	-1818.64	-0.08	1262.79	0.00	0.00	0.00	-1718.17	55.56	1596.59	-1724.26	-89.23	1578.24	-1647.69	-134.74	1683.03	-1811.27	53.27	1702.05	1930.68	1713.18	66.75	0.00	0.00	0.00	1332.78
1.97000	-1652.85	43.02	78.21	-1865.87	19.51	36.10	-1212.33	-41.79	57.61	-1156.59	28.38	87.45	-1653.33	-157.24	66.56	-1702.38	-147.32	66.16	15.49	-88.47	92.06	-1637.80	-179.98	95.42	-1813.36	-0.31	1262.36	0.00	0.00	0.00	-1713.63	55.40	1596.16	-1732.31	-90.31	1578.64	-1647.69	-134.74	1683.03	-1805.11	54.15	1701.62	1931.85	1714.79	66.37	0.00	0.00	0.00	1332.37
1.98000	-1665.27	42.57	75.26	-1883.19	20.14	32.64	-1212.33	-41.79	57.61	-1156.59	28.38	87.45	-1633.07	-156.59	70.62	-1683.49	-146.87	70.45	15.49	-88.47	92.06	-1637.80	-179.98	95.42	-1807.88	-0.25	1262.00	0.00	0.00	0.00	-1708.62	55.19	1595.55	-1718.68	-89.35	1577.90	-1647.69	-134.74	1683.03	-1799.89	53.39	1701.26	1931.48	1714.29	66.49	0.00	0.00	0.00	1332.05
1.99000	-1677.86	42.13	72.27	-1873.59	20.38	33.57	-1212.33	-41.79	57.61	-1156.59	28.38	87.45	-1612.64	-154.60	72.62	-1662.66	-146.75	73.72	15.49	-88.47	92.06	-1637.80	-179.98	95.42	-1802.79	-0.68	1261.51	0.00	0.00	0.00	-1700.78	54.14	1595.30	-1722.03	-89.62	1577.48	-1647.69	-134.74	1683.03	-1794.32	53.32	1700.61	1931.51	1714.82	66.24	0.00	0.00	0.00	1333.08
2.00000	-1690.63	41.70	69.23	-1876.78	20.59	32.87	-1212.33	-41.79	57.61	-1156.59	28.38	87.45	-1587.45	-153.13	78.79	-1637.62	-146.98	78.70	15.49	-88.47	92.06	-1637.80	-179.98	95.42	-1797.53	-1.15	1260.97	0.00	0.00	0.00	-1694.21	53.84	1594.67	-1697.74	-86.79	1588.39	-1647.69	-134.74	1683.03	-1789.16	52.44	1700.21	1931.58	1715.54	65.86	0.00	0.00	0.00	1332.16
2.01000	-1703.57	41.28	66.14	-1861.94	21.73	35.32	-1212.33	-41.79	57.61	-1156.59	28.38	87.45	-1565.78	-152.05	85.16	-1621.66	-146.14	82.21	15.49	-88.47	92.06	-1637.80	-179.98	95.42	-1792.25	-1.67	1260.47	0.00	0.00	0.00	-1690.16	52.91	1594.24	-1686.48	-86.26	1590.42	-1647.69	-134.74	1683.03	-1784.34	51.08	1699.75	1931.42	1714.63	66.31	0.00	0.00	0.00	1332.19
2.02000	-1716.66	40.87	63.01	-1873.01	21.13	33.33	-1212.33	-41.79	57.61	-1156.59	28.38	87.45	-1553.46	-154.53	91.40	-1602.10	-144.97	86.96	15.49	-88.47	92.06	-1637.80	-179.98	95.42	-1786.96	-2.20	1259.92	0.00	0.00	0.00	-1686.20	52.90	1593.51	-1687.68	-87.62	1589.95	-1647.69	-134.74	1683.03	-1778.61	50.71	1699.16	1931.30	1714.69	66.21	0.00	0.00	0.00	1333.81
2.03000	-1729.91	40.48	59.83	-1872.39	22.57	32.94	-1212.33	-41.79	57.61	-1156.59	28.38	87.45	-1536.74	-154.69	97.26	-1584.13	-145.99	92.02	15.49	-88.47	92.06	-1637.80	-179.98	95.42	-1781.79	-2.96	1259.30	0.00	0.00	0.00	-1680.08	52.45	1592.94	-1682.43	-88.48	1589.56	-1647.69	-134.74	1683.03	-1772.56	51.33	1698.40	1931.31	1713.74	66.52	0.00	0.00	0.00	1334.04
2.04000	-1743.30	40.09	56.61	-1864.53	22.36	34.39	-1212.33	-41.79	57.61	-1156.59	28.38	87.45	-1519.86	-153.40	104.07	-1567.87	-146.62	97.09	15.49	-88.47	92.06	-1637.80	-179.98	95.42	-1776.39	-3.68	1258.63	0.00	0.00	0.00	-1672.85	50.78	1592.16	-1673.23	-89.26	1588.73	-1647.69	-134.74	1683.03	-1767.55	49.89	1697.83	1931.60	1713.71	66.79	0.00	0.00	0.00	1333.06
2.05000	-1756.83	39.71	53.34	-1870.93	22.48	32.84	-1212.33	-41.79	57.61	-1156.59	28.38	87.45	-1503.83	-152.74	110.56	-1547.15	-145.17	100.84	15.49	-88.47	92.06	-1637.80	-179.98	95.42	-1771.00	-4.53	1258.01	0.00	0.00	0.00	-1669.82	49.63	1591.54	-1670.48	-90.60	1588.28	-1647.69	-134.74	1683.03	-1762.11	48.54	1697.11	1931.87	1715.39	66.20	0.00	0.00	0.00	1333.11
2.06000	-1763.92	39.48	52.08	-1870.26	22.33	33.13	-1212.33	-41.79	57.61	-1156.59	28.38	87.45	-1488.88	-152.68	116.53	-1532.91	-145.31	107.52	15.49	-88.47	92.06	-1637.80	-179.98	95.42	-1765.74	-5.62	1257.31	0.00	0.00	0.00	-1663.71	49.11	1590.77	-1666.52	-91.33	1587.61	-1647.69	-134.74	1683.03	-1756.66	47.60	1696.37	1932.12	1715.15	66.28	0.00	0.00	0.00	1332.66
2.07000	-1809.01	37.82	40.14	-1875.49	22.96	31.76	-1212.33	-41.79	57.61	-1156.59	28.38	87.45	-1475.89	-154.45	121.47	-1517.97	-145.34	110.46	15.49	-88.47	92.06	-1637.80	-179.98	95.42	-1759.65	-5.78	1256.65	0.00	0.00	0.00	-1659.61	47.55	1590.08	-1660.29	-92.38	1586.85	-1647.69	-134.74	1683.03	-1751.08	46.61	1695.60	1931.64	1713.97	66.59	0.00	0.00	0.00	1332.73
2.08000	-1783.66	36.99	46.79	-1875.20	23.27	32.22	-1212.33	-41.79	57.61	-1156.59	28.38	87.45	-1462.96	-154.77	126.32	-1507.79	-145.13	113.69	15.49	-88.47	92.06	-1637.80	-179.98	95.42	-1754.58	-7.35	1256.02	0.00	0.00	0.00	-1653.39	46.30	1589.29	-1655.05	-93.96	1586.05	-1647.69	-134.74	1683.03	-1745.84	45.04	1694.82	1931.71	1714.63	66.26	0.00	0.00	0.00	1332.74
2.09000	-1802.12	39.13	42.68	-1875.43	23.02	31.58	-1212.33	-41.79	57.61	-1156.59	28.38	87.45	-1451.28	-154.76	130.54	-1496.65	-145.20	116.81	15.49	-88.47	92.06	-1637.80	-179.98	95.42	-1748.66	-7.98	1255.36	0.00	0.00	0.00	-1647.09	44.75	1588.49	-1649.18	-95.19	1585.60	-1647.69	-134.74	1683.03	-1739.47	44.88	1694.13	1931.06	1714.33	66.26	0.00	0.00	0.00	1332.69
2.10000	-1795.46	40.50	43.91	-1867.90	22.66	40.29	-1212.33	-41.79	57.61	-1156.59	28.38	87.45	-1441.43	-155.59	133.44	-1484.99	-146.46	119.23	15.49	-88.47	92.06	-1637.80	-179.98	95.42	-1742.43	-8.42	1254.64	0.00	0.00	0.00	-1642.70	43.57	1587.67	-1642.28	-96.55	1584.88	-1647.69	-134.74	1683.03	-1733.96	43.37	1693.32	1930.98	1714.58	66.14	0.00	0.00	0.00	1332.57
2.11000	-1797.37	40.66	43.13	-1878.60	23.35	31.16	-1212.33	-41.79	57.61	-1156.59	28.38	87.45	-1432.95	-155.86	135.30	-1479.24	-145.80	120.45	15.49	-88.47	92.06	-1637.80	-179.98	95.42	-1736.78	-9.75	1253.93	0.00	0.00	0.00	-1635.04	42.46	1586.88	-1638.79	-98.28	1584.08	-1647.69	-134.74	1683.03	-1729.04	40.89	1692.58	1931.13	1713.40	66.74	0.00	0.00	0.00	1333.26
2.12000	-1794.11	39.61	43.16	-1866.99	21.91	39.93	-1212.33	-41.79	57.61	-1156.59	28.38	87.45	-1426.52	-157.45	134.98	-1464.11	-144.92	122.26	15.49	-88.47	92.06	-1637.80	-179.98	95.42	-1731.32	-11.46	1253.05	0.00	0.00	0.00	-1627.25	40.53	1586.10	-1629.28	-99.58	1583.16	-1647.69	-134.74	1683.03	-1723.66	39.30	1691.68	1930.32	1713.55	66.53	0.00	0.00	0.00	1333.05
2.13000	-1789.81	39.51	43.47	-1863.51	21.48	40.31	-1212.33	-41.79	57.61	-1156.59	28.38	87.45	-1420.34	-156.03	133.41	-1462.74	-144.28	119.75	15.49	-88.47	92.06	-1632.12	-178.98	95.29	-1725.55	-12.81	1252.26	0.00	0.00	0.00	-1624.22	38.95	1585.47	-1624.50	-100.78	1582.55	-1647.69	-134.74	1683.03	-1716.96	39.12	1690.72	1931.46	1714.40	66.39	0.00	0.00	0.00	1332.51
2.14000	-1782.93	39.70	44.45	-1879.98	23.00	30.58	-1212.33	-41.79	57.61	-1156.59	28.38	87.45	-1415.31	-154.24	129.65	-1457.93	-142.07	116.21	15.49	-88.47	92.06	-1627.44	-178.34	95.05	-1719.84	-14.22	1251.42	0.00	0.00	0.00	-1619.06	37.00	1584.83	-1621.68	-103.02	1581.81	-1647.69	-134.74	1683.03	-1711.90	36.46	1690.08	1931.31	1714.04	66.52	0.00	0.00	0.00	1332.22
2.15000	-1807.53	37.88	39.79	-1865.30	21.48	39.52	-1212.33	-41.79	57.61	-1156.59	28.38	87.45	-1411.10	-151.53	124.08	-1454.95	-141.47	114.11	15.49	-88.47	92.06	-1624.52	-177.36	94.37	-1714.27	-16.00	1250.56	0.00	0.00	0.00	-1613.33	35.21	1584.05	-1614.89	-104.77	1580.94	-1647.69	-134.74	1683.03	-1706.22	34.51	1689.24	1930.87	1714.24	66.39	0.00	0.00	0.00	1331.61
2.16000	-1794.73	39.17	42.26	-1871.39	21.21	38.02	-1212.33	-41.79	57.61	-1156.59	28.38	87.45	-1408.90	-150.67	117.22	-1452.01	-139.79	108.90	15.49	-88.47	92.06	-1622.74	-175.86	93.06	-1708.32	-17.49	1249.70	0.00	0.00	0.00	-1608.36	33.20	1583.24	-1606.47	-106.63	1580.19	-1647.69	-134.74	1683.03	-1700.32	33.19	1688.39	1930.95	1715.26	65.95	0.00	0.00	0.00	1331.57
2.17000	-1815.51	39.67	37.11	-1871.89	20.46	37.50	-1212.33	-41.79	57.61	-1156.59	28.38	87.45	-1405.70	-147.95	111.69	-1450.19	-137.34	103.54	15.49	-88.47	92.06	-1620.01	-175.51	92.39	-1702.43	-19.10	1248.85	0.00	0.00	0.00	-1601.31	31.22	1582.49	-1601.61	-108.20	1579.32	-1647.69	-134.74	1683.03	-1694.48	31.19	1687.54	1930.95	1714.63	66.25	0.00	0.00	0.00	1331.62
2.18000	-1787.52	38.70	44.15	-1863.82	21.41	39.14	-1212.33	-41.79	57.61	-1156.59	28.38	87.45	-1402.10	-144.25	106.85	-1452.01	-134.60	96.48	15.49	-88.47	92.06	-1616.99	-175.36	92.04	-1696.39	-20.57	1248.13	0.00	0.00	0.00	-1594.90	29.11	1581.74	-1594.87	-110.25	1578.59	-1647.69	-134.74	1683.03	-1688.84	29.23	1686.86	1931.42	1714.86	66.16	0.00	0.00	0.00	1332.38
2.19000	-1790.85	40.97	42.09	-1862.92	20.85	38.71	-1212.33	-41.79	57.61	-1156.59	28.38	87.45	-1403.24	-140.29	98.70	-1444.08	-130.72	94.76	15.49	-88.47	92.06	-1614.55	-174.66	91.25	-1690.49	-22.61	1247.34	0.00	0.00	0.00	-1589.78	27.43	1581.18	-1590.36	-112.52	1577.91	-1647.69	-134.74	1683.03	-1683.62	26.37	1686.19	1931.00	1713.24	66.83	0.00	0.00	0.00	1331.94
2.20000	-1797.99	41.53	40.00	-1861.54	22.46	39.04	-1212.33	-41.79	57.61	-1156.59	28.38	87.45	-1397.77	-138.43	93.29	-1444.20	-129.57	89.86	15.49	-88.47	92.06	-1612.10	-174.52	90.58	-1684.38	-24.27	1246.58	0.00	0.00	0.00	-1582.92	25.02	1580.64	-1584.09	-114.49	1577.23	-1647.69	-134.74	1683.03	-1677.20	25.17	1685.51	1931.17	1714.61	66.29	0.00	0.00	0.00	1331.93
2.21000	-1823.19	39.97	33.83	-1862.76	20.23	37.41	-1212.33	-41.79	57.61	-1156.59	28.38	87.45	-1398.83	-137.59	86.52	-1440.78	-128.12	85.92	15.49	-88.47	92.06	-1610.29	-174.18	89.97	-1678.41	-26.09	1246.01	0.00	0.00	0.00	-1579.77	22.65	1580.15	-1579.70	-116.78	1576.94	-1647.69	-134.74	1683.03	-1671.47	23.04	1684.90	1930.74	1713.25	66.76	0.00	0.00	0.00	1332.26
2.22000	-1821.15	41.73	33.84	-1864.90	21.95	36.85	-1212.33	-41.79	57.61	-1156.59	28.38	87.45	-1391.33	-136.10	82.94	-1439.67	-127.94	81.35	15.49	-88.47	92.06	-1608.60	-173.87	89.49	-1672.40	-27.96	1245.47	0.00	0.00	0.00	-1571.04	20.48	1579.61	-1574.08	-119.16	1576.37	-1647.69	-134.74	1683.03	-1665.40	21.30	1684.24	1931.37	1714.12	66.56	0.00	0.00	0.00	1332.83
2.23000	-1807.51	43.13	45.02	-1859.98	21.49	36.61	-1212.33	-41.79	57.61	-1156.59	28.38	87.45	-1388.33	-135.79	78.62	-1437.23	-126.96	78.20	15.49	-88.47	92.06	-1606.72	-174.10	89.20	-1666.36	-29.73	1244.97	0.00	0.00	0.00	-1568.79	18.55	1579.30	-1568.44	-121.29	1576.10	-1647.69	-134.74	1683.03	-1660.27	18.33	1683.96	1931.67	1714.11	66.60	0.00	0.00	0.00	1332.76
2.24000	-1803.86	43.49	45.53	-1860.10	22.43	35.70	-1212.33	-41.79	57.61	-1156.59	28.38	87.45	-1388.45	-135.51	73.92	-1435.68	-126.01	75.16	15.49	-88.47	92.06	-1605.01	-174.32	88.96	-1659.98	-31.22	1244.65	0.00	0.00	0.00	-1560.56	16.35	1578.95	-1562.48	-123.56	1575.83	-1647.69	-134.74	1683.03	-1654.55	15.72	1683.62	1931.11	1714.10	66.47	0.00	0.00	0.00	1331.69
2.25000	-1804.56	43.39	44.72	-1860.11	22.85	35.15	-1212.33	-41.79	57.61	-1156.59	28.38	87.45	-1385.88	-134.72	71.11	-1435.21	-125.78	72.44	15.49	-88.47	92.06	-1604.23	-173.61	88.21	-1653.96	-33.12	1244.57	0.00	0.00	0.00	-1553.95	13.86	1578.76	-1555.68	-125.62	1575.40	-1647.69	-134.74	1683.03	-1647.99	14.20	1683.38	1931.69	1713.73	66.76	0.00	0.00	0.00	1331.29
2.26000	-1804.86	43.58	44.31	-1854.65	23.49	35.49	-1212.33	-41.79	57.61	-1156.59	28.38	87.45	-1388.58	-134.78	68.41	-1433.88	-125.23	71.10	15.49	-88.47	92.06	-1603.75	-172.90	87.68	-1647.73	-34.78	1244.55	0.00	0.00	0.00	-1550.00	11.46	1578.60	-1548.90	-127.77	1575.35	-1647.68	-134.74	1683.03	-1642.32	11.41	1683.31	1931.04	1713.27	66.78	0.00	0.00	0.00	1332.41
2.27000	-1804.64	44.30	43.92	-1854.94	23.17	34.08	-1212.33	-41.79	57.61	-1156.59	28.38	87.45	-1387.50	-135.15	67.24	-1433.61	-126.19	70.28	15.49	-88.47	92.06	-1602.85	-173.25	87.75	-1641.77	-36.89	1244.84	0.00	0.00	0.00	-1542.71	9.71	1578.60	-1543.73	-130.04	1575.30	-1641.74	-136.89	1683.16	-1636.76	8.56	1683.49	1930.83	1713.56	66.67	0.00	0.00	0.00	1332.50
2.28000	-1805.86	44.06	42.96	-1853.90	24.33	33.64	-1212.33	-41.79	57.61	-1156.59	28.38	87.45	-1386.82	-134.57	66.06	-1434.62	-126.51	69.00	15.49	-88.47	92.06	-1602.12	-173.25	87.72	-1635.39	-38.28	1245.34	0.00	0.00	0.00	-1537.95	7.46	1578.91	-1538.39	-132.24	1575.55	-1635.40	-139.31	1683.38	-1630.60	6.29	1683.77	1931.54	1714.75	66.22	0.00	0.00	0.00	1332.25
2.29000	-1804.38	44.61	42.86	-1849.33	24.88	33.27	-1212.33	-41.79	57.61	-1156.59	28.38	87.45	-1384.76	-134.82	65.40	-1434.26	-126.27	67.90	15.49	-88.47	92.06	-1601.71	-172.84	87.55	-1629.19	-40.18	1245.92	0.00	0.00	0.00	-1530.89	5.42	1579.31	-1529.43	-134.40	1575.77	-1629.16	-141.89	1683.67	-1624.09	5.00	1684.09	1931.25	1714.69	66.21	0.00	0.00	0.00	1332.42
2.30000	-1803.77	44.66	42.38	-1848.80	25.92	32.76	-1212.33	-41.79	57.61	-1156.59	28.38	87.45	-1385.54	-134.54	64.05	-1433.32	-126.30	67.19	15.49	-88.47	92.06	-1601.14	-172.75	87.49	-1623.16	-42.20	1246.70	0.00	0.00	0.00	-1524.61	3.19	1579.77	-1524.96	-136.78	1576.17	-1622.98	-144.41	1684.12	-1618.46	2.62	1684.52	1930.83	1713.10	66.70	0.00	0.00	0.00	1332.74
2.31000	-1805.39	43.73	40.70	-1847.21	26.99	32.42	-1212.33	-41.79	57.61	-1156.59	28.38	87.45	-1383.38	-134.71	63.21	-1431.48	-126.22	66.85	15.49	-88.47	92.06	-1600.73	-172.71	87.41	-1617.17	-44.16	1247.63	0.00	0.00	0.00	-1519.27	0.79	1580.40	-1519.35	-138.66	1576.69	-1616.90	-146.61	1684.74	-1612.86	0.12	1685.17	1931.50	1713.26	66.95	0.00	0.00	0.00	1332.71
2.32000	-1805.16	46.09	40.67	-1844.13	27.23	31.66	-1212.33	-41.79	57.61	-1156.59	28.38	87.45	-1385.87	-134.21	61.94	-1435.05	-126.35	65.32	15.49	-88.47	92.06	-1600.21	-172.83	87.50	-1611.25	-46.33	1248.50	0.00	0.00	0.00	-1515.29	-1.10	1581.03	-1513.83	-140.80	1577.35	-1611.24	-148.54	1685.39	-1607.51	-2.56	1685.95	1931.43	1714.37	66.43	0.00	0.00	0.00	1332.19
2.33000	-1804.51	45.90	39.70	-1841.23	27.36	31.22	-1212.33	-41.79	57.61	-1156.59	28.38	87.45	-1383.08	-133.03	61.91	-1434.99	-125.86	64.72	15.49	-88.47	92.06	-1600.05	-172.43	87.24	-1605.13	-48.21	1249.51	0.00	0.00	0.00	-1508.06	-2.82	1581.91	-1508.45	-142.48	1578.15	-1605.07	-151.48	1685.95	-1601.68	-4.81	1686.80	1930.90	1714.31	66.46	0.00	0.00	0.00	1332.04
2.34000	-1801.14	47.05	39.64	-1837.61	28.39	31.70	-1212.33	-41.79	57.61	-1156.59	28.38	87.45	-1383.93	-133.23	60.88	-1434.34	-126.06	64.18	15.49	-88.47	92.06	-1599.77	-172.46	87.32	-1599.04	-50.13	1250.53	0.00	0.00	0.00	-1504.25	-5.46	1582.92	-1504.67	-144.82	1578.98	-1599.39	-153.58	1686.70	-1596.22	-7.02	1687.66	1930.66	1713.35	66.67	0.00	0.00	0.00	1332.46
2.35000	-1802.60	47.92	37.91	-1833.17	30.07	32.65	-1212.33	-41.79	57.61	-1156.59	28.38	87.45	-1384.50	-133.17	60.16	-1433.65	-125.98	63.76	15.49	-88.47	92.06	-1599.57	-172.59	87.26	-1593.03	-52.12	1251.46	0.00	0.00	0.00	-1498.62	-7.05	1583.93	-1495.79	-146.61	1579.69	-1593.67	-155.75	1687.52	-1590.51	-9.06	1688.65	1931.63	1714.16	66.55	0.00	0.00	0.00	1332.12
2.36000	-1803.24	48.44	36.45	-1826.28	29.85	33.79	-1212.33	-41.79	57.61	-1156.59	28.38	87.45	-1382.59	-132.85	59.83	-1433.10	-125.81	63.67	15.49	-88.47	92.06	-1599.27	-172.74	87.28	-1587.21	-54.14	1252.39	0.00	0.00	0.00	-1491.88	-9.08	1585.01	-1493.09	-148.36	1580.86	-1588.06	-158.07	1688.27	-1585.57	-11.99	1689.69	1931.43	1713.80	66.67	0.00	0.00	0.00	1333.22
2.37000	-1798.53	50.01	35.99	-1827.17	30.22	33.48	-1212.33	-41.79	57.61	-1156.59	28.38	87.45	-1383.74	-132.76	59.15	-1432.02	-126.05	63.35	15.49	-88.47	92.06	-1599.46	-172.04	86.88	-1581.32	-56.11	1253.26	0.00	0.00	0.00	-1486.58	-11.16	1586.13	-1488.47	-150.44	1581.63	-1583.26	-159.51	1689.06	-1580.35	-14.12	1690.64	1931.28	1713.30	66.87	0.00	0.00	0.00	1333.93
2.38000	-1796.36	50.85	34.96	-1823.97	31.24	34.70	-1212.33	-41.79	57.61	-1156.59	28.38	87.45	-1384.09	-132.78	58.44	-1434.60	-126.04	62.31	15.49	-88.47	92.06	-1598.90	-172.72	87.17	-1575.40	-57.93	1253.95	0.00	0.00	0.00	-1482.85	-13.01	1587.24	-1482.47	-152.55	1582.38	-1577.56	-162.04	1689.61	-1574.90	-15.73	1691.35	1931.19	1714.57	66.30	0.00	0.00	0.00	1332.36
2.39000	-1793.16	51.87	33.92	-1818.72	32.03	36.72	-1212.33	-41.79	57.61	-1156.59	28.38	87.45	-1382.52	-132.01	58.39	-1432.20	-126.28	62.37	15.49	-88.47	92.06	-1599.03	-172.32	86.89	-1569.64	-59.65	1254.66	0.00	0.00	0.00	-1475.74	-14.87	1588.27	-1474.82	-154.01	1583.24	-1572.43	-163.87	1690.25	-1569.79	-17.45	1692.10	1931.19	1714.79	66.09	0.00	0.00	0.00	1330.96
2.40000	-1789.09	52.30	32.65	-1811.65	32.82	39.73	-1212.33	-41.79	57.61	-1156.59	28.38	87.45	-1384.30	-132.54	57.33	-1433.15	-126.56	61.83	15.49	-88.47	92.06	-1598.86	-172.21	86.87	-1564.34	-62.07	1255.05	0.00	0.00	0.00	-1471.26	-16.95	1589.14	-1469.06	-155.77	1583.91	-1567.26	-165.91	1690.80	-1564.99	-19.89	1693.12	1932.15	1715.35	65.99	0.00	0.00	0.00	1332.16
2.41000	-1785.18	52.98	25.04	-1810.09	33.08	41.59	-1212.33	-41.79	57.61	-1156.59	28.38	87.45	-1383.13	-131.57	57.30	-1433.10	-125.53	61.41	15.49	-88.47	92.06	-1598.82	-172.03	86.81	-1558.85	-63.81	1255.41	0.00	0.00	0.00	-1465.63	-18.16	1589.93	-1465.36	-157.61	1584.54	-1562.19	-167.85	1691.25	-1559.25	-20.42	1693.64	1931.25	1714.17	66.43	0.00	0.00	0.00	1332.84
2.42000	-1781.10	52.91	22.78	-1802.73	33.65	54.66	-1212.33	-41.79	57.61	-1156.59	28.38	87.45	-1383.73	-132.01	56.59	-1431.71	-125.89	61.50	15.49	-88.47	92.06	-1598.72	-171.82	86.67	-1553.51	-65.25	1255.67	0.00	0.00	0.00	-1463.08	-19.99	1590.83	-1459.64	-159.03	1585.20	-1557.13	-169.67	1691.64	-1554.96	-23.30	1694.21	1931.44	1713.68	66.67	0.00	0.00	0.00	1332.64
2.43000	-1773.08	53.72	22.22	-1793.99	34.47	58.06	-1212.33	-41.79	57.61	-1156.59	28.38	87.45	-1382.56	-131.48	56.32	-1432.18	-126.20	60.80	15.49	-88.47	92.06	-1598.17	-172.25	86.94	-1547.54	-65.46	1256.03	0.00	0.00	0.00	-1459.81	-21.75	1591.49	-1453.71	-160.56	1585.72	-1551.96	-171.71	1691.95	-1550.70	-25.92	1694.72	1931.08	1713.57	66.66	0.00	0.00	0.00	1332.83
2.44000	-1761.99	55.55	23.19	-1784.68	36.06	61.68	-1212.33	-41.79	57.61	-1156.59	28.38	87.45	-1381.30	-131.40	56.11	-1433.02	-125.55	60.09	15.49	-88.47	92.06	-1598.37	-171.67	86.68	-1543.51	-68.23	1255.90	0.00	0.00	0.00	-1452.33	-23.39	1591.76	-1447.75	-162.41	1586.28	-1546.88	-173.63	1692.21	-1545.37	-26.68	1695.06	1930.71	1713.31	66.75	0.00	0.00	0.00	1332.89
2.45000	-1752.65	57.58	28.00	-1775.65	37.17	65.28	-1212.33	-41.79	57.61	-1156.59	28.38	87.45	-1381.84	-130.84	55.80	-1432.76	-125.81	59.92	15.49	-88.47	92.06	-1598.20	-171.53	86.68	-1540.02	-71.42	1255.79	0.00	0.00	0.00	-1446.39	-25.09	1592.30	-1443.78	-163.89	1586.63	-1541.59	-175.73	1692.43	-1541.47	-29.72	1695.51	1931.50	1714.35	66.42	0.00	0.00	0.00	1331.40
2.46000	-1742.31	59.89	32.96	-1756.47	39.45	62.46	-1212.33	-41.79	57.61	-1156.59	28.38	87.45	-1382.46	-131.40	55.30	-1432.88	-125.66	59.49	15.49	-88.47	92.06	-1597.75	-171.92	86.93	-1536.76	-74.63	1255.78	0.00	0.00	0.00	-1443.04	-26.49	1592.66	-1441.44	-165.37	1586.82	-1536.72	-177.14	1692.70	-1537.11	-31.98	1696.03	1930.74	1713.09	66.76	0.00	0.00	0.00	1332.65
2.47000	-1724.09	61.01	37.99	-1746.12	39.75	65.41	-1212.33	-41.79	57.61	-1156.59	28.38	87.45	-1380.41	-131.44	54.74	-1431.78	-125.32	59.36	15.49	-88.47	92.06	-1597.77	-171.50	86.75	-1532.04	-75.04	1255.97	0.00	0.00	0.00	-1438.95	-27.96	1592.91	-1433.60	-166.62	1587.11	-1531.90	-178.62	1693.03	-1531.43	-32.06	1696.21	1931.56	1714.45	66.42	0.00	0.00	0.00	1332.43
2.48000	-1710.27	61.54	41.04	-1730.45	40.78	68.32	-1212.33	-41.79	57.61	-1156.59	28.38	87.45	-1380.69	-131.31	54.38	-1432.54	-125.85	59.05	15.49	-88.47	92.06	-1597.76	-171.27	86.72	-1527.18	-74.75	1256.32	0.00	0.00	0.00	-1430.62	-29.10	1593.01	-1430.11	-168.04	1587.41	-1526.76	-180.51	1693.24	-1526.36	-33.36	1696.53	1931.09	1714.19	66.44	0.00	0.00	0.00	1332.56
2.49000	-1696.29	62.34	43.45	-1714.56	41.30	70.41	-1212.33	-41.79	57.61	-1156.59	28.38	87.45	-1379.30	-130.55	54.85	-1431.77	-125.04	59.01	15.49	-88.47	92.06	-1597.06	-171.99	87.13	-1522.31	-74.47	1256.87	0.00	0.00	0.00	-1426.10	-30.20	1593.42	-1423.77	-168.94	1587.61	-1521.80	-182.01	1693.56	-1521.21	-34.39	1696.82	1931.37	1713.90	66.69	0.00	0.00	0.00	1333.29
2.50000	-1676.73	63.32	45.82	-1701.66	41.82	70.76	-1212.33	-41.79	57.61	-1156.59	28.38	87.45	-1381.72	-131.10	54.09	-1432.87	-125.72	58.33	15.49	-88.47	92.06	-1597.55	-171.05	86.74	-1517.24	-73.88	1257.49	0.00	0.00	0.00	-1423.05	-31.22	1593.91	-1419.48	-170.33	1587.95	-1517.30	-182.65	1694.08	-1516.70	-35.78	1697.31	1931.36	1714.68	66.22	0.00	0.00	0.00	1334.52
2.51000	-1657.08	64.33	47.68	-1685.45	42.22	71.41	-1212.33	-41.79	57.61	-1156.59	28.38	87.45	-1380.65	-130.81	53.91	-1433.39	-125.50	58.28	15.49	-88.47	92.06	-1597.08	-171.42	86.99	-1513.87	-76.52	1257.93	0.00	0.00	0.00	-1418.74	-32.14	1594.16	-1415.39	-171.33	1588.15	-1512.49	-183.90	1694.53	-1512.30	-37.53	1697.82	1931.06	1714.56	66.30	0.00	0.00	0.00	1331.97
2.52000	-1641.76	64.99	54.11	-1666.96	43.43	71.68	-1212.33	-41.79	57.61	-1156.59	28.38	87.45	-1382.65	-130.97	53.68	-1432.86	-125.26	58.25	15.49	-88.47	92.06	-1596.93	-171.48	87.07	-1509.20	-77.11	1258.59	0.00	0.00	0.00	-1414.04	-33.06	1594.43	-1409.54	-172.38	1588.44	-1507.97	-184.71	1694.97	-1507.91	-38.80	1698.31	1930.70	1713.42	66.65	0.00	0.00	0.00	1331.57
2.53000	-1623.41	66.26	54.14	-1649.92	45.12	71.03	-1212.33	-41.79	57.61	-1156.59	28.38	87.45	-1378.81	-131.11	54.17	-1434.12	-125.06	58.14	15.49	-88.47	92.06	-1596.74	-171.49	87.14	-1504.83	-78.26	1259.37	0.00	0.00	0.00	-1411.79	-34.55	1595.12	-1405.36	-173.26	1589.05	-1502.99	-186.07	1695.43	-1502.97	-39.42	1698.76	1931.67	1714.46	66.35	0.00	0.00	0.00	1332.10
2.54000	-1605.14	67.11	53.91	-1631.66	45.66	77.16	-1212.33	-41.79	57.61	-1156.59	28.38	87.45	-1379.76	-130.25	54.03	-1432.76	-125.35	58.34	15.49	-88.47	92.06	-1596.95	-170.84	86.88	-1500.08	-78.92	1260.04	0.00	0.00	0.00	-1407.06	-35.32	1595.65	-1400.85	-173.90	1589.31	-1498.32	-187.19	1695.89	-1498.87	-40.77	1699.36	1931.60	1714.66	66.27	0.00	0.00	0.00	1331.61
2.55000	-1584.79	68.28	53.63	-1612.00	46.90	76.26	-1212.33	-41.79	57.61	-1156.59	28.38	87.45	-1380.09	-130.86	53.80	-1433.71	-125.19	58.03	15.49	-88.47	92.06	-1596.79	-170.97	86.97	-1495.39	-80.01	1260.79	0.00	0.00	0.00	-1399.54	-35.58	1595.93	-1397.63	-174.60	1589.98	-1494.11	-187.65	1696.44	-1494.69	-41.82	1699.99	1931.45	1713.88	66.65	0.00	0.00	0.00	1332.47
2.56000	-1562.96	69.72	53.77	-1592.45	48.41	74.81	-1212.33	-41.79	57.61	-1156.59	28.38	87.45	-1380.34	-130.82	53.68	-1431.33	-124.92	58.70	15.49	-88.47	92.06	-1596.56	-171.15	87.13	-1489.49	-79.11	1261.58	0.00	0.00	0.00	-1396.43	-36.29	1596.54	-1392.81	-175.45	1590.60	-1489.61	-188.37	1696.94	-1490.39	-42.48	1700.41	1931.24	1713.68	66.59	0.00	0.00	0.00	1332.97
2.57000	-1545.19	71.17	53.21	-1571.62	49.09	73.49	-1212.33	-41.79	57.61	-1156.59	28.38	87.45	-1379.35	-130.28	54.09	-1433.79	-124.92	58.72	15.49	-88.47	92.06	-1596.48	-171.27	87.27	-1485.59	-81.69	1262.05	0.00	0.00	0.00	-1391.57	-37.50	1597.11	-1388.88	-176.26	1591.20	-1484.93	-189.52	1697.47	-1485.95	-42.65	1700.83	1931.48	1714.26	66.41	0.00	0.00	0.00	1332.10
2.58000	-1523.36	72.14	53.21	-1553.04	50.71	71.65	-1212.33	-41.79	57.61	-1156.59	28.38	87.45	-1377.66	-130.28	54.43	-1433.88	-125.57	58.66	15.49	-88.47	92.06	-1596.42	-171.11	87.23	-1481.97	-84.59	1262.37	0.00	0.00	0.00	-1388.11	-37.96	1597.72	-1384.43	-176.58	1591.76	-1480.84	-189.95	1697.98	-1482.32	-44.08	1701.33	1931.44	1714.36	66.31	0.00	0.00	0.00	1333.17
2.59000	-1501.60	73.73	54.02	-1531.62	52.47	70.88	-1212.33	-41.79	57.61	-1156.59	28.38	87.45	-1377.50	-130.18	54.42	-1432.21	-124.85	59.05	15.49	-88.47	92.06	-1596.33	-171.14	87.18	-1477.07	-85.32	1262.79	0.00	0.00	0.00	-1384.16	-37.97	1598.32	-1379.85	-177.07	1592.18	-1476.47	-190.75	1698.39	-1478.31	-44.39	1701.81	1931.75	1714.95	66.20	0.00	0.00	0.00	1333.65
2.60000	-1479.91	74.95	54.62	-1513.57	53.95	69.24	-1212.33	-41.79	57.61	-1156.59	28.38	87.45	-1378.69	-130.46	53.96	-1433.64	-125.57	58.64	15.49	-88.47	92.06	-1596.41	-170.99	87.08	-1471.10	-83.99	1263.41	0.00	0.00	0.00	-1378.01	-37.99	1598.82	-1373.05	-177.51	1592.82	-1472.18	-191.39	1698.86	-1474.06	-44.86	1702.22	1931.09	1714.30	66.27	0.00	0.00	0.00	1333.93
2.61000	-1458.54	76.16	55.35	-1490.73	55.24	68.88	-1212.33	-41.79	57.61	-1156.59	28.38	87.45	-1378.35	-130.27	54.36	-1433.00	-125.27	58.68	15.49	-88.47	92.06	-1596.45	-170.70	87.00	-1466.25	-84.22	1263.79	0.00	0.00	0.00	-1374.01	-38.84	1599.52	-1368.21	-177.92	1593.35	-1467.67	-192.46	1699.12	-1470.61	-46.08	1702.65	1930.86	1713.54	66.60	0.00	0.00	0.00	1332.53
2.62000	-1436.49	77.79	56.30	-1469.45	56.54	68.82	-1212.33	-41.79	57.61	-1156.59	28.38	87.45	-1380.88	-130.99	53.58	-1431.37	-125.37	59.24	15.49	-88.47	92.06	-1596.36	-170.79	87.02	-1461.83	-84.94	1264.04	0.00	0.00	0.00	-1370.91	-39.14	1600.11	-1367.19	-178.77	1593.81	-1463.82	-192.79	1699.50	-1466.00	-45.67	1702.94	1930.72	1714.37	66.24	0.00	0.00	0.00	1332.36
2.63000	-1414.88	79.37	58.18	-1449.65	57.97	68.37	-1212.33	-41.79	57.61	-1156.59	28.38	87.45	-1377.72	-130.54	54.28	-1433.57	-125.98	59.30	15.49	-88.47	92.06	-1596.25	-170.86	87.10	-1457.41	-85.49	1264.14	0.00	0.00	0.00	-1369.82	-39.57	1600.60	-1363.94	-178.97	1594.32	-1459.64	-193.39	1699.82	-1462.18	-46.36	1703.36	1931.22	1714.62	66.16	0.00	0.00	0.00	1333.32
2.64000	-1391.71	80.26	60.15	-1429.45	59.32	68.31	-1212.33	-41.79	57.61	-1156.59	28.38	87.45	-1380.64	-130.78	53.73	-1431.10	-124.04	57.25	15.49	-88.47	92.06	-1596.14	-170.97	87.13	-1453.35	-86.21	1264.12	0.00	0.00	0.00	-1364.09	-39.91	1601.06	-1357.96	-179.05	1594.61	-1455.34	-194.14	1699.97	-1458.81	-47.42	1703.73	1930.21	1713.13	66.59	0.00	0.00	0.00	1333.39
2.65000	-1371.73	80.81	61.69	-1408.39	60.42	68.59	-1212.33	-41.79	57.61	-1156.59	28.38	87.45	-1383.51	-130.65	53.20	-1434.63	-124.26	56.29	15.49	-88.47	92.06	-1596.23	-170.92	87.08	-1448.74	-85.56	1264.16	0.00	0.00	0.00	-1360.62	-40.47	1601.61	-1355.17	-179.67	1594.92	-1451.40	-194.33	1700.17	-1454.70	-47.76	1703.97	1931.30	1714.50	66.20	0.00	0.00	0.00	1333.38
2.66000	-1352.13	81.40	63.35	-1387.62	61.36	69.14	-1212.33	-41.79	57.61	-1156.59	28.38	87.45	-1380.65	-130.89	53.81	-1431.39	-124.15	56.64	15.49	-88.47	92.06	-1596.33	-170.69	86.98	-1444.89	-86.13	1264.08	0.00	0.00	0.00	-1357.73	-40.40	1601.89	-1350.05	-179.77	1595.25	-1447.31	-194.70	1700.39	-1450.71	-47.82	1704.20	1931.68	1713.86	66.57	0.00	0.00	0.00	1333.33
2.67000	-1330.09	82.27	65.98	-1369.35	62.22	70.10	-1212.33	-41.79	57.61	-1156.59	28.38	87.45	-1379.53	-129.99	54.09	-1433.21	-124.47	55.93	15.49	-88.47	92.06	-1595.94	-171.17	87.19	-1441.35	-87.08	1263.88	0.00	0.00	0.00	-1353.00	-40.42	1602.16	-1344.07	-179.91	1595.57	-1442.90	-195.40	1700.44	-1447.01	-48.62	1704.45	1931.04	1713.74	66.53	0.00	0.00	0.00	1333.08
2.68000	-1306.38	82.72	69.48	-1348.98	62.30	71.18	-1212.33	-41.79	57.61	-1156.59	28.38	87.45	-1378.90	-129.47	54.50	-1431.65	-124.34	56.02	15.49	-88.47	92.06	-1596.11	-171.01	87.16	-1438.85	-89.76	1263.43	0.00	0.00	0.00	-1347.77	-40.81	1602.35	-1341.72	-180.11	1595.82	-1438.69	-195.57	1700.58	-1442.82	-48.60	1704.65	1930.94	1714.69	66.10	0.00	0.00	0.00	1333.33
2.69000	-1289.56	82.76	71.87	-1328.20	62.91	73.05	-1212.33	-41.79	57.61	-1156.59	28.38	87.45	-1377.03	-130.05	54.56	-1433.59	-125.10	55.23	15.49	-88.47	92.06	-1596.02	-171.05	87.23	-1435.48	-90.93	1263.24	0.00	0.00	0.00	-1344.25	-40.90	1602.69	-1337.49	-180.51	1595.97	-1434.29	-196.11	1700.60	-1439.13	-49.70	1704.87	1930.40	1714.73	65.85	0.00	0.00	0.00	1332.45
2.70000	-1265.90	82.36	76.14	-1310.95	64.18	74.78	-1212.33	-41.79	57.61	-1156.59	28.38	87.45	-1380.61	-130.97	53.22	-1430.19	-125.01	55.80	15.49	-88.47	92.06	-1596.19	-170.72	87.09	-1430.96	-90.22	1263.21	0.00	0.00	0.00	-1339.74	-41.43	1602.73	-1332.00	-180.61	1595.94	-1429.93	-196.47	1700.60	-1435.70	-50.94	1705.04	1930.63	1713.93	66.36	0.00	0.00	0.00	1332.78
2.71000	-1247.96	83.83	80.66	-1291.31	64.66	77.14	-1212.33	-41.79	57.61	-1156.59	28.38	87.45	-1379.93	-130.69	53.34	-1432.37	-125.10	55.36	15.49	-88.47	92.06	-1595.97	-170.87	87.22	-1426.19	-88.80	1263.25	0.00	0.00	0.00	-1333.74	-40.99	1602.73	-1327.25	-180.71	1596.00	-1425.69	-196.44	1700.58	-1430.54	-49.30	1704.89	1931.31	1716.05	65.50	0.00	0.00	0.00	1332.24
2.72000	-1228.84	83.94	84.48	-1272.46	65.18	79.61	-1212.33	-41.79	57.61	-1156.59	28.38	87.45	-1381.21	-131.22	52.77	-1436.73	-122.57	48.80	15.49	-88.47	92.06	-1595.98	-170.84	87.36	-1422.62	-90.03	1263.05	0.00	0.00	0.00	-1331.85	-41.34	1602.96	-1323.21	-181.06	1595.96	-1421.23	-196.75	1700.52	-1426.62	-50.29	1704.97	1931.13	1714.50	66.21	0.00	0.00	0.00	1332.72
2.73000	-1210.44	83.91	88.69	-1252.19	65.11	83.33	-1212.33	-41.79	57.61	-1156.59	28.38	87.45	-1379.33	-131.56	52.69	-1435.49	-122.22	48.70	15.49	-88.47	92.06	-1595.83	-170.95	87.46	-1418.66	-90.57	1262.89	0.00	0.00	0.00	-1327.57	-41.41	1602.96	-1319.97	-180.71	1596.02	-1416.96	-196.99	1700.48	-1421.88	-49.88	1704.90	1931.49	1713.61	66.68	0.00	0.00	0.00	1332.73
2.74000	-1192.61	84.04	93.09	-1236.00	65.14	86.39	-1212.33	-41.79	57.61	-1156.59	28.38	87.45	-1375.95	-131.35	53.20	-1443.26	-123.17	46.10	15.49	-88.47	92.06	-1595.83	-170.81	87.58	-1414.24	-90.23	1262.81	0.00	0.00	0.00	-1322.10	-41.68	1602.94	-1313.02	-180.36	1595.66	-1412.73	-196.94	1700.38	-1417.49	-49.60	1704.84	1931.26	1714.40	66.37	0.00	0.00	0.00	1332.66
2.75000	-1175.35	84.19	97.85	-1217.90	65.36	90.14	-1212.33	-41.79	57.61	-1156.59	28.38	87.45	-1368.63	-126.61	50.36	-1437.78	-122.63	47.27	15.49	-88.47	92.06	-1595.31	-171.30	87.98	-1409.99	-90.15	1262.64	0.00	0.00	0.00	-1316.76	-41.02	1602.89	-1309.77	-180.69	1595.81	-1408.24	-197.06	1700.24	-1413.45	-50.04	1704.89	1931.62	1714.27	66.38	0.00	0.00	0.00	1332.09
2.76000	-1158.87	84.31	102.86	-1201.11	65.63	94.18	-1212.33	-41.79	57.61	-1156.59	28.38	87.45	-1379.91	-127.23	47.31	-1433.49	-123.13	47.65	15.49	-88.47	92.06	-1595.43	-170.76	87.76	-1405.75	-90.07	1262.49	0.00	0.00	0.00	-1313.48	-41.33	1602.71	-1304.33	-180.42	1595.71	-1403.73	-197.21	1700.06	-1408.66	-49.28	1704.70	1931.79	1714.69	66.30	0.00	0.00	0.00	1332.66
2.77000	-1143.10	84.69	108.02	-1184.59	65.59	98.56	-1212.33	-41.79	57.61	-1156.59	28.38	87.45	-1380.34	-128.26	47.68	-1429.30	-123.03	48.90	15.49	-88.47	92.06	-1594.77	-171.69	88.33	-1401.62	-90.34	1262.29	0.00	0.00	0.00	-1306.85	-40.82	1602.54	-1300.88	-180.41	1595.65	-1399.57	-196.71	1699.98	-1404.82	-50.18	1704.75	1930.98	1715.08	66.01	0.00	0.00	0.00	1333.14
2.78000	-1127.72	84.87	113.22	-1166.20	65.97	103.39	-1212.33	-41.79	57.61	-1156.59	28.38	87.45	-1380.49	-128.92	47.28	-1439.05	-124.50	46.55	15.49	-88.47	92.06	-1594.78	-171.41	88.32	-1397.19	-90.13	1262.14	0.00	0.00	0.00	-1302.87	-40.32	1602.51	-1296.38	-179.88	1595.42	-1395.01	-196.72	1699.71	-1400.49	-50.14	1704.51	1931.57	1715.56	65.89	0.00	0.00	0.00	1333.74
2.79000	-1112.60	84.29	118.85	-1153.16	66.11	107.59	-1212.33	-41.79	57.61	-1156.59	28.38	87.45	-1375.09	-129.12	47.17	-1445.41	-124.59	44.81	15.49	-88.47	92.06	-1594.67	-171.17	88.29	-1392.85	-90.04	1261.81	0.00	0.00	0.00	-1300.37	-39.98	1602.43	-1292.92	-179.81	1595.21	-1390.53	-196.60	1699.55	-1395.50	-49.30	1704.32	1931.84	1715.15	66.18	0.00	0.00	0.00	1333.35
2.80000	-1098.68	84.44	123.97	-1139.17	66.19	111.80	-1212.33	-41.79	57.61	-1156.59	28.38	87.45	-1368.77	-129.43	48.45	-1437.15	-124.32	46.61	15.49	-88.47	92.06	-1594.72	-170.97	88.31	-1388.39	-89.65	1261.57	0.00	0.00	0.00	-1295.11	-39.96	1602.06	-1287.98	-179.59	1595.02	-1385.87	-196.43	1699.25	-1391.24	-49.52	1704.03	1931.43	1714.15	66.41	0.00	0.00	0.00	1333.35
2.81000	-1085.43	84.47	128.99	-1126.66	66.18	115.91	-1212.33	-41.79	57.61	-1156.59	28.38	87.45	-1371.84	-129.51	47.95	-1441.48	-124.26	45.77	15.49	-88.47	92.06	-1594.10	-171.40	88.59	-1383.94	-89.53	1261.24	0.00	0.00	0.00	-1293.37	-39.94	1601.91	-1283.99	-179.19	1594.96	-1381.47	-195.95	1699.02	-1387.14	-49.67	1703.85	1931.16	1713.81	66.45	0.00	0.00	0.00	1332.63
2.82000	-1072.85	84.18	133.95	-1112.55	66.31	120.24	-1212.33	-41.79	57.61	-1156.59	28.38	87.45	-1388.65	-131.76	43.84	-1433.90	-125.52	53.35	15.49	-88.47	92.06	-1594.24	-171.00	88.51	-1379.20	-88.97	1260.95	0.00	0.00	0.00	-1286.03	-39.15	1601.69	-1277.74	-178.64	1594.48	-1377.03	-195.62	1698.69	-1382.81	-49.31	1703.60	1931.33	1713.29	66.68	0.00	0.00	0.00	1332.91
2.83000	-1061.33	84.60	138.37	-1102.06	66.38	123.77	-1212.33	-41.79	57.61	-1156.59	28.38	87.45	-1378.74	-130.84	45.11	-1432.78	-125.86	56.22	15.49	-88.47	92.06	-1593.92	-171.14	88.73	-1374.63	-88.83	1260.65	0.00	0.00	0.00	-1283.68	-38.91	1601.46	-1273.58	-178.09	1594.19	-1372.54	-195.07	1698.38	-1377.57	-47.34	1703.20	1931.72	1714.00	66.51	0.00	0.00	0.00	1332.91
2.84000	-1050.49	84.71	142.46	-1090.70	66.12	127.39	-1212.33	-41.79	57.61	-1156.59	28.38	87.45	-1373.70	-131.09	45.92	-1432.38	-126.15	56.25	15.49	-88.47	92.06	-1593.78	-170.98	88.80	-1369.99	-88.14	1260.28	0.00	0.00	0.00	-1280.91	-38.46	1601.21	-1270.12	-177.42	1593.87	-1368.12	-194.40	1698.06	-1373.77	-48.24	1702.93	1931.45	1714.52	66.34	0.00	0.00	0.00	1332.92
2.85000	-1040.73	85.16	145.93	-1080.09	66.15	130.53	-1212.33	-41.79	57.61	-1156.59	28.38	87.45	-1380.14	-131.74	44.06	-1430.75	-125.60	56.54	15.49	-88.47	92.06	-1593.73	-170.54	88.79	-1365.34	-87.29	1259.96	0.00	0.00	0.00	-1273.36	-38.04	1600.87	-1263.79	-177.01	1593.43	-1363.60	-193.94	1697.67	-1369.40	-48.03	1702.67	1931.13	1713.55	66.61	0.00	0.00	0.00	1331.47
2.86000	-1031.87	85.39	148.90	-1069.42	66.18	133.55	-1212.33	-41.79	57.61	-1156.59	28.38	87.45	-1375.70	-133.15	49.40	-1432.41	-125.80	55.77	15.49	-88.47	92.06	-1593.21	-170.91	89.17	-1360.17	-85.73	1259.64	0.00	0.00	0.00	-1268.57	-37.53	1600.43	-1261.33	-176.29	1593.20	-1359.04	-193.34	1697.33	-1364.39	-46.67	1702.25	1931.75	1714.22	66.42	0.00	0.00	0.00	1332.14
2.87000	-1023.94	85.60	151.17	-1062.77	65.95	135.29	-1212.33	-41.79	57.61	-1156.59	28.38	87.45	-1375.88	-133.16	49.50	-1430.57	-125.81	56.27	15.49	-88.47	92.06	-1592.78	-170.98	89.38	-1355.10	-84.19	1259.32	0.00	0.00	0.00	-1265.70	-36.99	1600.12	-1256.90	-175.73	1592.95	-1354.13	-193.06	1696.83	-1360.30	-46.68	1701.86	1931.85	1714.39	66.38	0.00	0.00	0.00	1333.06
2.88000	-1016.93	85.75	152.61	-1054.95	65.59	136.62	-1212.33	-41.79	57.61	-1156.59	28.38	87.45	-1374.68	-132.40	49.78	-1431.42	-125.75	55.78	15.49	-88.47	92.06	-1592.55	-170.97	89.58	-1349.60	-82.59	1258.98	0.00	0.00	0.00	-1259.94	-35.86	1599.68	-1250.66	-174.65	1592.29	-1349.45	-192.31	1696.43	-1355.80	-46.21	1701.45	1931.00	1713.02	66.88	0.00	0.00	0.00	1331.66
2.89000	-1010.53	85.65	153.18	-1046.21	65.03	137.68	-1212.33	-41.79	57.61	-1156.59	28.38	87.45	-1375.08	-132.42	49.28	-1430.20	-126.26	55.83	15.49	-88.47	92.06	-1592.27	-171.00	89.78	-1345.96	-81.54	1258.75	0.00	0.00	0.00	-1255.84	-34.68	1599.11	-1245.75	-173.78	1591.96	-1344.54	-191.78	1696.00	-1350.68	-44.63	1701.09	1930.92	1713.86	66.45	0.00	0.00	0.00	1333.03
2.90000	-1005.05	85.42	152.76	-1041.53	64.83	137.18	-1212.33	-41.79	57.61	-1156.59	28.38	87.45	-1376.28	-133.07	48.93	-1432.08	-126.02	55.39	15.49	-88.47	92.06	-1591.93	-170.93	90.00	-1343.34	-80.94	1258.57	0.00	0.00	0.00	-1252.22	-34.59	1598.74	-1240.96	-173.13	1591.51	-1339.58	-191.21	1695.57	-1346.06	-44.14	1700.63	1931.22	1714.11	66.49	0.00	0.00	0.00	1332.47
2.91000	-1000.47	85.26	151.42	-1036.70	63.85	136.29	-1212.33	-41.79	57.61	-1156.59	28.38	87.45	-1377.16	-133.08	48.33	-1429.41	-125.39	55.78	15.49	-88.47	92.06	-1591.86	-170.65	90.07	-1340.91	-80.67	1258.32	0.00	0.00	0.00	-1247.12	-33.53	1598.32	-1237.03	-172.53	1591.12	-1334.86	-190.25	1695.17	-1341.46	-43.44	1700.11	1930.78	1714.25	66.29	0.00	0.00	0.00	1333.69
2.92000	-996.32	84.34	149.60	-1034.13	63.14	134.11	-1212.33	-41.79	57.61	-1156.59	28.38	87.45	-1377.63	-133.46	47.94	-1429.91	-125.63	55.34	15.49	-88.47	92.06	-1591.17	-170.93	90.42	-1337.81	-80.63	1257.94	0.00	0.00	0.00	-1240.81	-32.39	1597.72	-1236.20	-171.93	1591.05	-1330.17	-189.12	1694.74	-1336.59	-42.46	1699.67	1931.28	1714.76	66.10	0.00	0.00	0.00	1333.38
2.93000	-993.09	83.72	146.95	-1030.67	61.68	131.89	-1212.33	-41.79	57.61	-1156.59	28.38	87.45	-1377.23	-133.04	47.84	-1430.75	-125.84	55.03	15.49	-88.47	92.06	-1590.88	-170.82	90.69	-1333.22	-80.71	1257.34	0.00	0.00	0.00	-1236.02	-31.14	1597.22	-1230.13	-170.61	1590.30	-1325.31	-188.18	1694.28	-1331.72	-41.04	1698.91	1931.84	1714.33	66.44	0.00	0.00	0.00	1333.42
2.94000	-990.25	82.50	143.89	-1026.81	60.21	129.56	-1212.33	-41.79	57.61	-1156.59	28.38	87.45	-1377.06	-133.27	47.38	-1430.96	-125.99	54.84	15.49	-88.47	92.06	-1590.85	-170.27	90.72	-1326.29	-80.79	1256.42	0.00	0.00	0.00	-1231.10	-30.43	1596.59	-1222.92	-169.86	1589.67	-1320.71	-186.99	1693.87	-1326.82	-39.90	1698.45	1931.62	1714.19	66.55	0.00	0.00	0.00	1333.36
2.95000	-987.88	80.38	140.76	-1026.95	58.14	126.37	-1212.33	-41.79	57.61	-1156.59	28.38	87.45	-1378.11	-132.68	47.32	-1428.79	-125.65	55.13	15.49	-88.47	92.06	-1590.46	-170.25	91.11	-1318.43	-81.21	1255.36	0.00	0.00	0.00	-1226.76	-28.98	1596.06	-1217.25	-168.58	1589.26	-1316.16	-185.52	1693.43	-1321.57	-38.35	1697.80	1931.00	1713.77	66.43	0.00	0.00	0.00	1332.52
2.96000	-986.09	78.27	137.10	-1023.67	55.86	123.58	-1212.33	-41.79	57.61	-1156.59	28.38	87.45	-1376.56	-132.94	47.16	-1430.71	-125.88	54.49	15.49	-88.47	92.06	-1589.97	-170.19	91.40	-1313.93	-81.19	1254.72	0.00	0.00	0.00	-1221.93	-28.20	1595.57	-1211.89	-167.37	1588.67	-1311.07	-184.68	1692.92	-1316.59	-37.07	1697.14	1931.07	1714.71	66.14	0.00	0.00	0.00	1333.76
2.97000	-984.80	75.64	133.29	-1024.69	53.19	119.77	-1212.33	-41.79	57.61	-1156.59	28.38	87.45	-1376.54	-133.11	47.00	-1429.12	-125.65	54.74	15.49	-88.47	92.06	-1590.01	-169.37	91.48	-1308.80	-80.20	1254.24	0.00	0.00	0.00	-1217.35	-26.83	1594.91	-1207.96	-166.43	1588.20	-1306.14	-183.50	1692.25	-1311.79	-36.32	1696.66	1931.07	1713.67	66.57	0.00	0.00	0.00	1332.56
2.98000	-984.03	72.70	129.36	-1021.47	50.17	117.00	-1212.33	-41.79	57.61	-1156.59	28.38	87.45	-1375.60	-133.00	46.84	-1431.36	-125.85	53.94	15.49	-88.47	92.06	-1589.72	-169.08	91.82	-1303.42	-78.69	1253.84	0.00	0.00	0.00	-1211.01	-25.39	1594.18	-1204.01	-165.15	1587.75	-1301.46	-181.76	1691.74	-1306.76	-34.79	1695.97	1931.44	1713.74	66.60	0.00	0.00	0.00	1332.31
2.99000	-983.73	69.21	125.58	-1021.78	46.75	113.48	-1212.33	-41.79	57.61	-1156.59	28.38	87.45	-1377.38	-132.98	46.40	-1429.44	-125.64	54.10	15.49	-88.47	92.06	-1589.27	-168.98	92.33	-1298.57	-78.47	1253.30	0.00	0.00	0.00	-1207.64	-24.62	1593.77	-1197.83	-163.72	1587.03	-1296.48	-180.70	1691.13	-1302.45	-34.29	1695.41	1930.97	1714.42	66.32	0.00	0.00	0.00	1331.99
3.00000	-984.03	66.08	121.43	-1021.89	43.01	109.95	-1212.33	-41.79	57.61	-1156.59	28.38	87.45	-1376.62	-133.11	46.21	-1429.16	-126.05	54.02	15.49	-88.47	92.06	-1589.02	-168.54	92.65	-1293.21	-77.42	1252.80	0.00	0.00	0.00	-1201.53	-23.60	1593.03	-1192.46	-162.57	1586.36	-1291.48	-179.36	1690.50	-1296.63	-31.38	1694.63	1931.58	1715.13	66.09	0.00	0.00	0.00	1330.87
3.01000	-982.00	61.93	117.50	-1021.27	39.59	106.31	-1212.33	-41.79	57.61	-1156.59	28.38	87.45	-1375.50	-133.05	46.14	-1428.13	-126.21	54.19	15.49	-88.47	92.06	-1588.79	-167.88	92.89	-1287.45	-76.13	1252.30	0.00	0.00	0.00	-1196.54	-21.91	1592.45	-1187.28	-161.37	1585.90	-1286.51	-178.00	1689.85	-1291.94	-30.49	1694.01	1931.99	1714.49	66.35	0.00	0.00	0.00	1332.58
3.02000	-979.98	58.74	114.79	-1020.19	36.48	103.92	-1212.33	-41.79	57.61	-1156.59	28.38	87.45	-1378.63	-133.50	45.06	-1429.19	-125.64	51.73	15.49	-88.47	92.06	-1588.13	-167.89	93.53	-1282.01	-75.22	1251.77	0.00	0.00	0.00	-1192.70	-20.51	1591.91	-1182.67	-159.88	1585.17	-1281.54	-176.68	1689.21	-1287.07	-29.24	1693.38	1930.92	1714.19	66.32	0.00	0.00	0.00	1333.11
3.03000	-977.14	55.71	111.59	-1015.12	33.71	101.64	-1212.33	-41.79	57.61	-1156.59	28.38	87.45	-1375.26	-133.27	45.43	-1427.83	-125.55	53.52	15.49	-88.47	92.06	-1587.79	-167.33	94.05	-1276.68	-74.71	1251.22	0.00	0.00	0.00	-1186.23	-19.27	1591.38	-1176.38	-158.36	1584.73	-1276.33	-175.51	1688.59	-1281.76	-27.35	1692.73	1931.84	1714.81	66.20	0.00	0.00	0.00	1332.15
3.04000	-973.63	53.75	106.38	-1013.53	31.45	97.61	-1212.33	-41.79	57.61	-1156.59	28.38	87.45	-1376.40	-132.69	45.09	-1428.10	-126.09	53.26	15.49	-88.47	92.06	-1586.80	-167.59	95.09	-1270.69	-73.16	1250.74	0.00	0.00	0.00	-1180.66	-17.52	1590.76	-1172.37	-157.06	1584.31	-1271.26	-174.10	1688.12	-1276.83	-26.50	1692.23	1931.61	1715.07	66.05	0.00	0.00	0.00	1331.70
3.05000	-969.97	51.99	100.76	-1010.92	29.87	92.93	-1212.33	-41.79	57.61	-1156.59	28.38	87.45	-1374.27	-132.43	45.04	-1427.92	-125.53	51.36	15.49	-88.47	92.06	-1585.98	-167.50	96.10	-1265.31	-72.51	1250.28	0.00	0.00	0.00	-1175.54	-15.95	1590.26	-1168.79	-155.66	1583.95	-1266.05	-172.73	1687.65	-1271.21	-24.38	1691.77	1931.26	1714.85	66.09	0.00	0.00	0.00	1332.82
3.06000	-967.19	50.61	95.86	-1007.92	28.68	89.12	-1212.33	-41.79	57.61	-1156.59	28.38	87.45	-1374.53	-132.51	44.55	-1427.01	-125.66	52.78	15.49	-88.47	92.06	-1584.92	-167.66	97.28	-1259.62	-71.17	1249.89	0.00	0.00	0.00	-1170.10	-14.81	1589.90	-1164.51	-154.44	1583.75	-1260.98	-170.92	1687.24	-1266.04	-22.88	1691.14	1931.85	1713.98	66.60	0.00	0.00	0.00	1332.20
3.07000	-965.06	49.97	91.59	-1007.20	27.89	85.45	-1212.33	-41.79	57.61	-1156.59	28.38	87.45	-1374.12	-133.18	44.09	-1427.34	-125.13	50.82	15.49	-88.47	92.06	-1583.72	-167.78	98.50	-1254.06	-69.64	1249.48	0.00	0.00	0.00	-1164.67	-13.09	1589.24	-1155.87	-152.78	1583.13	-1255.78	-169.45	1686.77	-1260.69	-21.08	1690.74	1931.77	1713.57	66.72	0.00	0.00	0.00	1333.47
3.08000	-963.31	49.74	87.84	-1005.32	27.54	82.35	-1212.33	-41.79	57.61	-1156.59	28.38	87.45	-1374.29	-132.71	43.84	-1426.77	-124.74	50.60	15.49	-88.47	92.06	-1582.24	-168.45	100.05	-1248.48	-68.21	1249.14	0.00	0.00	0.00	-1159.19	-11.50	1589.04	-1150.46	-151.35	1582.76	-1250.44	-167.67	1686.42	-1255.15	-19.46	1690.33	1931.47	1714.11	66.42	0.00	0.00	0.00	1333.11
3.09000	-961.76	49.73	84.56	-1003.55	27.34	79.85	-1212.33	-41.79	57.61	-1156.59	28.38	87.45	-1375.69	-132.50	43.20	-1425.09	-124.98	50.58	15.49	-88.47	92.06	-1581.19	-168.23	101.38	-1242.91	-66.93	1248.86	0.00	0.00	0.00	-1153.60	-9.82	1588.64	-1147.32	-149.92	1582.56	-1245.32	-165.70	1686.14	-1249.02	-16.48	1689.88	1931.77	1714.44	66.25	0.00	0.00	0.00	1331.83
3.10000	-960.64	50.15	81.61	-1003.26	27.42	77.59	-1212.33	-41.79	57.61	-1156.59	28.38	87.45	-1375.43	-132.76	43.03	-1423.80	-124.40	50.72	15.49	-88.47	92.06	-1579.91	-167.94	102.69	-1237.26	-65.53	1248.69	0.00	0.00	0.00	-1149.13	-8.41	1588.44	-1141.68	-148.44	1582.37	-1240.13	-163.81	1686.03	-1243.54	-14.66	1689.55	1932.43	1715.12	66.22	0.00	0.00	0.00	1333.34
3.11000	-959.86	50.48	79.23	-1000.60	27.43	76.18	-1212.33	-41.79	57.61	-1156.59	28.38	87.45	-1375.39	-133.25	42.34	-1425.09	-124.75	49.85	15.49	-88.47	92.06	-1578.71	-167.64	104.20	-1231.43	-63.84	1248.62	0.00	0.00	0.00	-1145.81	-7.01	1588.28	-1135.32	-146.61	1582.26	-1234.72	-162.01	1685.89	-1238.32	-13.60	1689.44	1930.86	1714.75	66.06	0.00	0.00	0.00	1333.68
3.12000	-959.00	50.24	77.35	-1000.93	27.34	74.34	-1212.33	-41.79	57.61	-1156.59	28.38	87.45	-1373.25	-133.06	42.30	-1424.06	-124.50	49.60	15.49	-88.47	92.06	-1577.81	-166.55	105.45	-1225.70	-62.70	1248.66	0.00	0.00	0.00	-1137.68	-5.01	1587.99	-1130.63	-145.14	1582.13	-1229.62	-159.79	1685.91	-1232.67	-11.84	1689.34	1931.06	1714.78	66.07	0.00	0.00	0.00	1333.43
3.13000	-958.24	50.30	75.54	-1000.66	27.23	73.05	-1212.33	-41.79	57.61	-1156.59	28.38	87.45	-1372.32	-132.55	42.19	-1423.11	-124.05	49.38	15.49	-88.47	92.06	-1576.21	-166.48	107.43	-1219.75	-61.17	1248.76	0.00	0.00	0.00	-1131.99	-2.95	1587.78	-1126.57	-143.45	1582.38	-1224.17	-157.87	1685.98	-1226.68	-9.20	1689.21	1931.45	1713.95	66.50	0.00	0.00	0.00	1332.10
3.14000	-957.56	50.58	73.81	-999.31	27.12	71.95	-1212.33	-41.79	57.61	-1156.59	28.38	87.45	-1371.62	-132.74	41.85	-1421.83	-124.26	49.01	15.49	-88.47	92.06	-1574.56	-166.46	109.75	-1213.94	-59.79	1248.91	0.00	0.00	0.00	-1125.95	-1.27	1587.79	-1120.57	-141.65	1582.41	-1218.75	-155.53	1686.13	-1221.57	-8.31	1689.26	1931.82	1714.17	66.51	0.00	0.00	0.00	1332.58
3.15000	-956.94	50.76	72.46	-999.05	27.34	70.84	-1212.33	-41.79	57.61	-1156.59	28.38	87.45	-1372.10	-132.81	41.12	-1420.07	-124.59	48.74	15.49	-88.47	92.06	-1571.93	-167.49	112.56	-1208.07	-58.12	1249.17	0.00	0.00	0.00	-1118.12	0.30	1587.81	-1114.89	-139.97	1582.54	-1213.21	-153.47	1686.36	-1216.09	-6.55	1689.29	1931.91	1714.66	66.30	0.00	0.00	0.00	1331.40
3.16000	-957.13	50.52	72.48	-999.18	27.35	70.30	-1212.33	-41.79	57.61	-1156.59	28.38	87.45	-1372.71	-133.33	40.38	-1420.85	-124.80	47.79	15.49	-88.47	92.06	-1569.61	-168.15	115.39	-1202.23	-56.57	1249.49	0.00	0.00	0.00	-1114.02	2.12	1588.10	-1105.19	-137.80	1582.70	-1207.52	-151.38	1686.61	-1210.01	-3.95	1689.36	1931.72	1714.83	66.13	0.00	0.00	0.00	1332.46
3.17000	-956.98	50.49	71.97	-998.54	27.21	69.77	-1212.33	-41.79	57.61	-1156.59	28.38	87.45	-1373.84	-132.85	39.79	-1418.18	-124.99	47.62	15.49	-88.47	92.06	-1567.30	-168.47	118.12	-1196.19	-54.57	1249.88	0.00	0.00	0.00	-1106.37	3.67	1588.03	-1101.20	-136.14	1583.11	-1201.92	-149.36	1686.97	-1204.00	-1.36	1689.59	1930.70	1714.27	66.25	0.00	0.00	0.00	1332.84
3.18000	-956.83	50.32	71.55	-998.32	27.07	69.33	-1212.33	-41.79	57.61	-1156.59	28.38	87.45	-1371.05	-132.72	39.83	-1417.55	-125.31	46.83	15.49	-88.47	92.06	-1564.70	-168.86	120.97	-1190.31	-52.78	1250.36	0.00	0.00	0.00	-1101.95	5.20	1588.35	-1095.74	-134.40	1583.50	-1196.37	-147.22	1687.36	-1198.37	0.41	1689.86	1930.87	1714.22	66.33	0.00	0.00	0.00	1332.70
3.19000	-956.72	50.26	71.19	-998.82	26.80	68.75	-1212.33	-41.79	57.61	-1156.59	28.38	87.45	-1368.29	-133.13	39.64	-1413.43	-125.44	46.82	15.49	-88.47	92.06	-1562.10	-168.99	124.02	-1184.64	-51.06	1250.91	0.00	0.00	0.00	-1096.28	7.21	1588.62	-1090.68	-132.75	1583.90	-1190.81	-145.30	1687.73	-1192.80	1.99	1690.15	1931.54	1714.66	66.29	0.00	0.00	0.00	1333.57
3.20000	-956.64	50.13	70.90	-998.45	26.86	68.41	-1212.33	-41.79	57.61	-1156.59	28.38	87.45	-1370.55	-134.05	40.75	-1413.41	-125.42	46.35	15.49	-88.47	92.06	-1558.91	-169.76	127.49	-1178.99	-49.28	1251.52	0.00	0.00	0.00	-1091.61	9.08	1588.98	-1085.59	-131.03	1584.33	-1185.23	-143.27	1688.27	-1186.86	4.56	1690.43	1930.88	1714.80	66.04	0.00	0.00	0.00	1333.42
3.21000	-956.55	49.92	70.72	-998.63	26.72	68.04	-1212.33	-41.79	57.61	-1156.59	28.38	87.45	-1371.46	-133.77	40.30	-1413.88	-126.85	45.01	15.49	-88.47	92.06	-1555.20	-171.26	131.36	-1173.30	-47.39	1252.17	0.00	0.00	0.00	-1086.41	10.72	1589.31	-1080.41	-129.04	1584.79	-1179.92	-140.88	1688.80	-1181.11	6.35	1690.89	1930.89	1714.09	66.27	0.00	0.00	0.00	1332.67
3.22000	-956.47	49.80	70.45	-998.36	26.78	67.72	-1212.33	-41.79	57.61	-1156.59	28.38	87.45	-1369.92	-134.54	40.27	-1411.13	-126.78	44.92	15.49	-88.47	92.06	-1551.70	-171.90	134.90	-1167.77	-45.87	1252.91	0.00	0.00	0.00	-1079.12	12.50	1589.58	-1074.79	-127.42	1585.25	-1174.21	-139.27	1689.31	-1175.25	8.27	1691.37	1931.61	1714.06	66.33	0.00	0.00	0.00	1333.07
3.23000	-956.28	49.38	70.38	-998.10	26.69	67.63	-1212.33	-41.79	57.61	-1156.59	28.38	87.45	-1368.72	-134.32	40.09	-1409.49	-127.29	44.39	15.49	-88.47	92.06	-1547.50	-172.96	138.78	-1161.92	-43.49	1253.72	0.00	0.00	0.00	-1072.97	14.40	1590.00	-1068.34	-125.76	1585.70	-1168.68	-137.35	1689.89	-1169.58	9.97	1691.95	1931.47	1714.42	66.24	0.00	0.00	0.00	1333.15
3.24000	-956.32	49.50	70.09	-998.96	26.58	67.13	-1212.33	-41.79	57.61	-1156.59	28.38	87.45	-1369.43	-134.72	39.34	-1406.40	-128.04	43.93	15.49	-88.47	92.06	-1543.19	-173.60	142.76	-1156.36	-41.66	1254.59	0.00	0.00	0.00	-1065.74	15.89	1590.42	-1063.94	-124.23	1586.27	-1163.17	-135.35	1690.52	-1163.55	12.56	1692.37	1930.98	1712.98	66.90	0.00	0.00	0.00	1333.59
3.25000	-956.21	49.41	69.88	-998.21	26.74	67.01	-1212.33	-41.79	57.61	-1156.59	28.38	87.45	-1368.46	-134.82	39.09	-1405.74	-128.46	43.30	15.49	-88.47	92.06	-1538.29	-174.83	147.29	-1150.86	-40.08	1255.39	0.00	0.00	0.00	-1063.39	17.56	1590.99	-1058.89	-122.28	1586.89	-1157.60	-133.67	1691.11	-1157.85	14.48	1692.88	1931.32	1713.88	66.67	0.00	0.00	0.00	1333.27
3.26000	-956.21	49.49	69.61	-999.09	26.45	66.67	-1212.33	-41.79	57.61	-1156.59	28.38	87.45	-1368.01	-135.45	38.43	-1403.02	-128.55	44.94	15.49	-88.47	92.06	-1532.96	-176.19	151.96	-1145.12	-37.90	1256.27	0.00	0.00	0.00	-1058.23	19.40	1591.51	-1052.76	-120.70	1587.46	-1152.46	-131.53	1691.79	-1152.44	16.09	1693.51	1932.41	1715.75	65.82	0.00	0.00	0.00	1332.33
3.27000	-956.11	49.32	69.42	-997.56	26.63	66.72	-1212.33	-41.79	57.61	-1156.59	28.38	87.45	-1367.08	-135.95	37.91	-1401.01	-129.37	43.37	15.49	-88.47	92.06	-1526.98	-177.58	156.91	-1139.65	-36.25	1257.10	0.00	0.00	0.00	-1052.58	21.18	1592.09	-1048.51	-119.11	1588.08	-1147.13	-129.80	1692.48	-1146.91	17.81	1694.09	1932.25	1714.81	66.39	0.00	0.00	0.00	1332.62
3.28000	-955.98	49.04	69.29	-998.74	26.64	66.27	-1212.33	-41.79	57.61	-1156.59	28.38	87.45	-1364.80	-136.09	37.59	-1399.26	-129.82	43.23	15.49	-88.47	92.06	-1520.97	-178.55	162.08	-1134.23	-34.63	1257.90	0.00	0.00	0.00	-1047.57	22.52	1592.64	-1041.61	-117.58	1588.67	-1141.90	-127.93	1693.24	-1141.32	20.11	1694.53	1931.56	1714.53	66.14	0.00	0.00	0.00	1333.73
3.29000	-955.82	48.99	69.00	-998.15	26.61	66.09	-1212.33	-41.79	57.61	-1156.59	28.38	87.45	-1364.16	-136.92	36.49	-1395.93	-130.36	43.77	15.49	-88.47	92.06	-1514.81	-179.04	167.01	-1128.85	-33.21	1258.56	0.00	0.00	0.00	-1041.62	24.12	1593.14	-1038.37	-116.11	1589.51	-1136.74	-126.22	1693.90	-1136.11	21.41	1695.25	1930.94	1715.17	65.74	0.00	0.00	0.00	1333.62
3.30000	-955.66	48.92	68.68	-997.55	26.88	65.85	-1212.33	-41.79	57.61	-1156.59	28.38	87.45	-1363.27	-137.54	35.54	-1391.40	-130.76	44.90	15.49	-88.47	92.06	-1507.56	-180.70	172.65	-1123.29	-31.20	1259.19	0.00	0.00	0.00	-1036.67	25.62	1593.68	-1029.75	-114.44	1590.06	-1131.51	-124.45	1694.61	-1130.59	23.49	1695.75	1930.98	1713.99	66.15	0.00	0.00	0.00	1333.00
3.31000	-955.37	48.44	68.48	-998.38	26.80	65.53	-1212.33	-41.79	57.61	-1156.59	28.38	87.45	-1359.84	-137.79	35.04	-1388.38	-130.74	46.05	15.49	-88.47	92.06	-1500.59	-181.58	178.02	-1118.14	-29.85	1259.74	0.00	0.00	0.00	-1029.88	27.16	1594.03	-1025.48	-113.16	1590.63	-1126.23	-122.64	1695.25	-1125.28	24.98	1696.27	1931.81	1714.89	66.00	0.00	0.00	0.00	1333.16
3.32000	-955.14	48.43	67.99	-998.52	26.79	65.06	-1212.33	-41.79	57.61	-1156.59	28.38	87.45	-1356.38	-138.10	34.34	-1383.80	-130.95	48.15	15.49	-88.47	92.06	-1493.98	-180.93	182.59	-1112.92	-28.10	1260.11	0.00	0.00	0.00	-1025.16	28.60	1594.60	-1020.41	-111.62	1591.13	-1120.98	-120.96	1695.82	-1119.98	26.34	1696.75	1931.90	1714.67	66.04	0.00	0.00	0.00	1332.56
3.33000	-954.93	48.26	67.48	-998.79	26.77	64.54	-1212.33	-41.79	57.61	-1156.59	28.38	87.45	-1356.50	-139.07	32.72	-1379.65	-131.68	51.62	15.49	-88.47	92.06	-1485.76	-182.81	188.41	-1107.90	-26.76	1260.39	0.00	0.00	0.00	-1020.29	30.10	1595.02	-1016.04	-110.27	1591.79	-1115.63	-119.57	1696.29	-1114.75	27.78	1697.15	1932.31	1715.19	66.19	0.00	0.00	0.00	1331.91
3.34000	-954.58	47.92	67.05	-998.63	26.86	64.23	-1212.33	-41.79	57.61	-1156.59	28.38	87.45	-1351.89	-139.92	31.99	-1373.00	-131.75	54.49	15.49	-88.47	92.06	-1478.00	-183.24	193.51	-1103.15	-25.65	1260.63	0.00	0.00	0.00	-1014.04	31.39	1595.31	-1011.18	-109.19	1592.14	-1110.20	-118.59	1696.63	-1109.73	28.92	1697.55	1931.23	1714.99	65.88	0.00	0.00	0.00	1332.60
3.35000	-954.25	47.61	66.62	-998.54	26.90	63.84	-1212.33	-41.79	57.61	-1156.59	28.38	87.45	-1349.58	-140.78	30.61	-1368.12	-132.31	56.85	15.49	-88.47	92.06	-1470.85	-182.85	198.14	-1098.55	-24.66	1260.77	0.00	0.00	0.00	-1008.64	32.70	1595.79	-1005.31	-107.94	1592.41	-1105.07	-117.05	1697.08	-1104.47	30.20	1697.89	1931.05	1714.00	66.20	0.00	0.00	0.00	1331.82
3.36000	-953.95	47.55	65.98	-997.60	27.03	63.57	-1212.33	-41.79	57.61	-1156.59	28.38	87.45	-1345.28	-142.22	29.48	-1361.14	-132.53	59.95	15.49	-88.47	92.06	-1462.44	-184.11	203.54	-1094.13	-23.72	1260.89	0.00	0.00	0.00	-1004.20	33.93	1596.00	-999.98	-106.92	1592.78	-1099.78	-116.15	1697.36	-1098.95	31.94	1698.22	1931.02	1713.80	66.31	0.00	0.00	0.00	1332.58
3.37000	-953.49	47.11	65.48	-998.74	26.72	62.88	-1212.33	-41.79	57.61	-1156.59	28.38	87.45	-1338.65	-143.33	28.70	-1355.91	-132.79	63.34	15.49	-88.47	92.06	-1454.39	-185.23	208.31	-1089.54	-22.28	1261.05	0.00	0.00	0.00	-999.47	35.12	1596.19	-995.54	-105.63	1593.03	-1094.73	-114.81	1697.69	-1093.83	32.80	1698.50	1930.86	1714.73	66.07	0.00	0.00	0.00	1333.45
3.38000	-953.19	46.88	64.91	-997.91	26.85	62.63	-1212.33	-41.79	57.61	-1156.59	28.38	87.45	-1331.37	-145.03	28.25	-1346.96	-134.37	67.81	15.49	-88.47	92.06	-1447.28	-184.12	211.79	-1085.03	-21.38	1261.12	0.00	0.00	0.00	-994.10	36.24	1596.35	-991.69	-104.54	1593.23	-1089.65	-113.46	1698.00	-1088.78	33.68	1698.74	1930.69	1714.16	66.24	0.00	0.00	0.00	1332.58
3.39000	-952.86	46.55	64.33	-997.65	26.64	62.22	-1212.33	-41.79	57.61	-1156.59	28.38	87.45	-1320.35	-146.07	33.16	-1337.47	-134.09	71.36	15.49	-88.47	92.06	-1438.99	-183.93	215.28	-1080.55	-20.27	1261.22	0.00	0.00	0.00	-990.24	37.24	1596.53	-985.54	-103.43	1593.25	-1084.54	-112.45	1698.19	-1083.78	34.58	1698.87	1930.97	1714.31	66.46	0.00	0.00	0.00	1332.83
3.40000	-952.67	46.56	63.59	-997.00	26.65	61.92	-1212.33	-41.79	57.61	-1156.59	28.38	87.45	-1306.67	-147.05	40.06	-1329.72	-136.64	76.89	15.49	-88.47	92.06	-1429.40	-184.54	218.97	-1076.19	-19.51	1261.30	0.00	0.00	0.00	-983.24	38.20	1596.39	-979.81	-102.60	1593.38	-1079.41	-111.60	1698.35	-1078.59	35.65	1698.99	1931.30	1714.79	66.03	0.00	0.00	0.00	1332.45
3.41000	-952.27	45.91	63.26	-997.05	26.53	61.61	-1212.33	-41.79	57.61	-1156.59	28.38	87.45	-1293.75	-147.80	46.11	-1318.01	-137.61	81.73	15.49	-88.47	92.06	-1419.69	-183.87	221.31	-1072.03	-19.03	1261.33	0.00	0.00	0.00	-979.55	38.62	1596.65	-975.12	-101.69	1593.40	-1074.32	-110.73	1698.52	-1073.66	36.02	1699.27	1931.48	1714.62	66.02	0.00	0.00	0.00	1333.27
3.42000	-952.09	45.74	62.78	-996.39	26.30	61.43	-1212.33	-41.79	57.61	-1156.59	28.38	87.45	-1279.33	-148.71	51.36	-1307.15	-137.39	83.78	15.49	-88.47	92.06	-1409.64	-183.31	222.84	-1067.40	-17.86	1261.40	0.00	0.00	0.00	-974.36	39.88	1596.62	-969.81	-101.24	1593.35	-1069.13	-110.13	1698.66	-1068.91	36.12	1699.49	1931.98	1714.91	65.93	0.00	0.00	0.00	1333.07
3.43000	-951.97	45.47	62.39	-996.02	26.30	61.23	-1212.33	-41.79	57.61	-1156.59	28.38	87.45	-1266.05	-150.19	55.07	-1293.17	-138.11	86.52	15.49	-88.47	92.06	-1399.28	-182.22	223.07	-1063.01	-17.33	1261.54	0.00	0.00	0.00	-968.89	40.64	1596.71	-966.72	-100.25	1593.61	-1064.07	-109.45	1698.80	-1063.51	37.40	1699.64	1932.21	1715.57	65.83	0.00	0.00	0.00	1334.38
3.44000	-951.77	45.32	62.04	-996.11	26.07	60.91	-1212.33	-41.79	57.61	-1156.59	28.38	87.45	-1252.26	-151.51	58.38	-1283.15	-139.99	87.13	15.49	-88.47	92.06	-1388.00	-181.71	222.63	-1058.58	-16.64	1261.68	0.00	0.00	0.00	-962.84	40.99	1596.74	-962.07	-99.85	1593.51	-1058.95	-108.90	1698.94	-1058.51	38.06	1699.83	1932.16	1715.53	65.76	0.00	0.00	0.00	1333.59
3.45000	-951.70	45.35	61.70	-995.88	25.93	60.66	-1212.33	-41.79	57.61	-1156.59	28.38	87.45	-1238.37	-153.07	60.68	-1273.01	-140.36	81.72	15.49	-88.47	92.06	-1376.03	-181.64	221.42	-1054.04	-15.72	1261.90	0.00	0.00	0.00	-958.39	41.62	1596.78	-955.71	-99.03	1593.48	-1053.99	-108.34	1699.04	-1053.46	38.51	1699.98	1932.57	1715.98	65.66	0.00	0.00	0.00	1333.26
3.46000	-951.65	45.42	61.32	-996.58	25.99	60.31	-1212.33	-41.79	57.61	-1156.59	28.38	87.45	-1220.64	-154.56	62.64	-1253.44	-140.99	82.86	15.49	-88.47	92.06	-1363.54	-182.01	219.53	-1049.65	-14.95	1262.18	0.00	0.00	0.00	-955.02	42.25	1596.87	-952.66	-98.85	1593.46	-1049.00	-107.96	1699.17	-1048.42	39.14	1700.19	1931.86	1714.99	66.00	0.00	0.00	0.00	1332.07
3.47000	-951.50	45.09	61.20	-996.49	26.11	59.98	-1212.33	-41.79	57.61	-1156.59	28.38	87.45	-1203.21	-155.95	63.66	-1242.09	-141.29	82.01	15.49	-88.47	92.06	-1350.87	-182.28	216.79	-1045.37	-14.36	1262.46	0.00	0.00	0.00	-950.13	42.63	1596.95	-947.12	-98.38	1593.25	-1044.05	-107.56	1699.28	-1043.55	39.13	1700.40	1931.06	1714.42	66.26	0.00	0.00	0.00	1332.99
3.48000	-951.41	45.08	60.96	-997.03	25.98	59.84	-1212.33	-41.79	57.61	-1156.59	28.38	87.45	-1185.28	-157.20	64.33	-1228.46	-141.29	81.30	15.49	-88.47	92.06	-1337.63	-182.23	213.26	-1041.00	-13.68	1262.74	0.00	0.00	0.00	-944.11	42.50	1596.76	-942.82	-98.32	1593.17	-1039.08	-107.58	1699.30	-1038.49	39.65	1700.53	1931.08	1714.83	66.03	0.00	0.00	0.00	1332.50
3.49000	-951.28	44.96	60.71	-997.11	25.98	59.61	-1212.33	-41.79	57.61	-1156.59	28.38	87.45	-1169.75	-157.82	63.93	-1214.58	-141.46	79.88	15.49	-88.47	92.06	-1323.76	-182.26	209.06	-1036.61	-13.19	1262.96	0.00	0.00	0.00	-940.51	42.89	1596.87	-938.27	-98.00	1593.10	-1034.34	-107.10	1699.42	-1033.50	39.51	1700.70	1931.66	1716.10	65.45	0.00	0.00	0.00	1332.79
3.50000	-951.22	44.84	60.54	-997.12	25.90	59.45	-1212.33	-41.79	57.61	-1156.59	28.38	87.45	-1149.78	-158.02	64.32	-1200.33	-141.22	78.35	15.49	-88.47	92.06	-1309.41	-182.49	204.52	-1032.15	-12.55	1263.16	0.00	0.00	0.00	-936.30	43.02	1597.01	-934.50	-97.82	1593.12	-1029.31	-107.04	1699.55	-1028.14	40.42	1700.81	1931.17	1715.01	65.91	0.00	0.00	0.00	1332.11
3.51000	-951.25	45.14	60.22	-996.69	26.18	59.25	-1212.33	-41.79	57.61	-1156.59	28.38	87.45	-1129.96	-156.14	63.54	-1175.63	-140.63	78.71	15.49	-88.47	92.06	-1294.58	-183.10	199.66	-1027.75	-12.33	1263.37	0.00	0.00	0.00	-929.64	43.14	1596.91	-929.44	-97.71	1593.01	-1024.32	-107.13	1699.59	-1023.23	40.30	1700.95	1931.59	1714.86	65.95	0.00	0.00	0.00	1333.33
3.52000	-951.25	45.18	60.04	-996.71	26.08	59.14	-1212.33	-41.79	57.61	-1156.59	28.38	87.45	-1112.78	-157.87	64.02	-1153.92	-143.13	81.79	15.49	-88.47	92.06	-1279.54	-183.18	193.97	-1023.25	-11.92	1263.55	0.00	0.00	0.00	-924.92	43.22	1596.89	-923.10	-97.62	1592.96	-1019.50	-107.02	1699.66	-1018.04	40.78	1701.08	1931.90	1714.28	66.15	0.00	0.00	0.00	1333.40
3.53000	-951.21	45.25	59.83	-996.37	26.22	59.02	-1212.33	-41.79	57.61	-1156.59	28.38	87.45	-1094.62	-155.78	62.42	-1135.13	-144.10	80.63	15.49	-88.47	92.06	-1264.16	-183.12	187.92	-1018.73	-11.55	1263.69	0.00	0.00	0.00	-920.97	42.96	1596.90	-919.22	-97.93	1592.84	-1014.56	-107.16	1699.69	-1013.31	40.25	1701.18	1931.78	1714.96	66.01	0.00	0.00	0.00	1333.68
3.54000	-951.30	45.50	59.59	-995.53	26.09	59.20	-1212.33	-41.79	57.61	-1156.59	28.38	87.45	-1074.10	-155.53	62.19	-1115.62	-144.52	79.60	15.49	-88.47	92.06	-1248.28	-183.94	182.16	-1014.18	-11.26	1263.78	0.00	0.00	0.00	-916.19	42.58	1596.96	-913.57	-98.04	1592.66	-1009.81	-107.10	1699.69	-1008.39	40.05	1701.29	1932.19	1716.13	65.71	0.00	0.00	0.00	1332.52
3.55000	-951.33	45.68	59.39	-996.10	26.29	58.96	-1212.33	-41.79	57.61	-1156.59	28.38	87.45	-1055.79	-156.63	61.43	-1098.66	-146.08	77.58	15.49	-88.47	92.06	-1231.57	-185.01	176.11	-1009.62	-10.82	1263.77	0.00	0.00	0.00	-910.08	42.63	1596.77	-906.76	-98.07	1592.52	-1005.09	-107.14	1699.66	-1003.37	40.24	1701.34	1932.23	1715.06	66.06	0.00	0.00	0.00	1331.93
3.56000	-951.37	45.91	59.17	-996.21	26.44	58.83	-1212.33	-41.79	57.61	-1156.59	28.38	87.45	-1034.29	-156.97	61.60	-1077.36	-146.93	76.82	15.49	-88.47	92.06	-1214.55	-185.70	169.90	-1005.25	-10.70	1263.76	0.00	0.00	0.00	-905.25	42.50	1596.82	-902.42	-98.35	1592.41	-1000.21	-107.55	1699.63	-998.56	39.68	1701.44	1932.36	1714.86	66.11	0.00	0.00	0.00	1332.06
3.57000	-951.27	45.88	59.10	-996.51	26.39	58.72	-1212.33	-41.79	57.61	-1156.59	28.38	87.45	-1014.49	-157.54	61.58	-1057.88	-148.04	77.54	15.49	-88.47	92.06	-1197.64	-186.32	163.73	-1000.88	-10.79	1263.68	0.00	0.00	0.00	-901.15	41.98	1596.80	-897.87	-98.54	1592.27	-995.44	-107.71	1699.57	-993.61	39.38	1701.51	1931.86	1715.16	66.04	0.00	0.00	0.00	1333.22
3.58000	-951.31	46.11	58.88	-997.16	26.37	58.58	-1212.33	-41.79	57.61	-1156.59	28.38	87.45	-994.22	-158.50	61.57	-1038.38	-148.57	76.18	15.49	-88.47	92.06	-1180.21	-187.01	157.37	-996.44	-10.69	1263.57	0.00	0.00	0.00	-896.96	41.57	1596.82	-894.94	-99.11	1592.17	-990.38	-108.45	1699.42	-988.59	39.35	1701.45	1931.54	1715.07	65.89	0.00	0.00	0.00	1333.08
3.59000	-951.20	45.78	58.97	-996.24	26.26	58.81	-1212.33	-41.79	57.61	-1156.59	28.38	87.45	-972.34	-159.13	62.27	-1016.86	-149.32	75.43	15.49	-88.47	92.06	-1162.13	-188.73	151.70	-991.81	-10.41	1263.45	0.00	0.00	0.00	-890.99	41.25	1596.67	-887.99	-99.48	1591.96	-985.52	-108.78	1699.25	-983.58	38.67	1701.46	1931.28	1714.27	66.20	0.00	0.00	0.00	1332.95
3.60000	-951.18	45.55	59.00	-997.15	25.94	58.79	-1212.33	-41.79	57.61	-1156.59	28.38	87.45	-951.86	-159.57	62.01	-997.25	-150.98	74.37	15.49	-88.47	92.06	-1144.76	-189.26	145.69	-987.35	-10.31	1263.34	0.00	0.00	0.00	-886.69	40.55	1596.54	-884.04	-100.00	1591.59	-980.51	-109.27	1699.07	-978.45	38.09	1701.51	1931.30	1714.66	66.12	0.00	0.00	0.00	1332.43
3.61000	-951.20	45.42	58.93	-996.18	25.92	58.94	-1212.33	-41.79	57.61	-1156.59	28.38	87.45	-929.92	-160.46	63.48	-975.07	-152.09	74.83	15.49	-88.47	92.06	-1126.53	-190.11	139.96	-982.80	-10.16	1263.15	0.00	0.00	0.00	-881.79	40.00	1596.38	-878.27	-100.56	1591.20	-975.55	-109.78	1698.88	-973.39	37.31	1701.43	1931.37	1714.64	66.15	0.00	0.00	0.00	1332.85
3.62000	-951.34	45.81	58.57	-995.38	26.16	58.97	-1212.33	-41.79	57.61	-1156.59	28.38	87.45	-909.05	-160.68	65.37	-955.99	-152.72	74.61	15.49	-88.47	92.06	-1107.91	-190.77	134.54	-978.26	-10.52	1262.95	0.00	0.00	0.00	-877.21	39.64	1596.17	-874.90	-100.96	1590.95	-970.34	-110.73	1698.62	-968.17	36.71	1701.33	1932.44	1715.53	65.93	0.00	0.00	0.00	1332.62
3.63000	-951.34	45.83	58.42	-996.42	25.76	58.66	-1212.33	-41.79	57.61	-1156.59	28.38	87.45	-888.32	-161.00	67.40	-935.58	-152.43	75.02	15.49	-88.47	92.06	-1089.32	-191.54	129.37	-973.57	-10.57	1262.74	0.00	0.00	0.00	-871.78	38.93	1595.99	-867.96	-101.44	1590.59	-965.19	-111.38	1698.32	-962.84	36.27	1701.23	1932.24	1715.70	65.88	0.00	0.00	0.00	1332.81
3.64000	-951.37	46.02	58.16	-996.32	25.99	58.49	-1212.33	-41.79	57.61	-1156.59	28.38	87.45	-868.78	-161.33	69.39	-914.17	-153.52	76.17	15.49	-88.47	92.06	-1070.59	-192.23	124.49	-969.18	-11.36	1262.49	0.00	0.00	0.00	-866.10	38.32	1595.75	-863.17	-102.28	1590.07	-959.96	-112.14	1697.96	-957.53	35.50	1701.07	1931.24	1714.59	66.11	0.00	0.00	0.00	1333.06
3.65000	-951.30	46.06	57.98	-994.94	25.96	58.67	-1212.33	-41.79	57.61	-1156.59	28.38	87.45	-845.61	-161.18	72.72	-892.31	-153.77	77.48	15.49	-88.47	92.06	-1051.69	-193.62	120.26	-964.43	-11.47	1262.26	0.00	0.00	0.00	-860.65	37.52	1595.42	-858.65	-103.08	1589.73	-954.68	-113.17	1697.56	-952.24	34.26	1700.92	1932.00	1714.79	66.11	0.00	0.00	0.00	1332.84
3.66000	-951.17	46.17	57.71	-999.35	23.75	51.52	-1212.33	-41.79	57.61	-1156.59	28.38	87.45	-826.63	-161.66	74.89	-874.15	-154.28	78.43	15.49	-88.47	92.06	-1032.63	-195.49	116.68	-959.69	-11.89	1261.91	0.00	0.00	0.00	-856.56	36.53	1595.16	-855.38	-103.61	1589.27	-949.47	-113.95	1697.15	-946.77	33.59	1700.68	1931.75	1714.27	66.33	0.00	0.00	0.00	1333.28
3.67000	-951.01	46.17	57.51	-995.55	23.88	52.50	-1212.33	-41.79	57.61	-1156.59	28.38	87.45	-804.54	-161.31	78.32	-854.89	-155.10	79.66	15.49	-88.47	92.06	-1013.16	-197.21	113.38	-955.02	-12.58	1261.48	0.00	0.00	0.00	-851.29	35.59	1594.83	-849.08	-104.24	1588.75	-944.19	-114.60	1696.73	-941.51	32.49	1700.48	1931.37	1713.81	66.51	0.00	0.00	0.00	1333.06
3.68000	-950.66	46.16	57.35	-1000.96	24.57	50.77	-1212.33	-41.79	57.61	-1156.59	28.38	87.45	-785.24	-161.31	81.43	-834.93	-155.38	81.82	15.49	-88.47	92.06	-994.25	-198.68	110.54	-950.13	-12.80	1261.13	0.00	0.00	0.00	-845.13	34.82	1594.42	-843.90	-105.21	1588.14	-938.84	-115.60	1696.20	-936.42	30.95	1700.22	1932.17	1715.09	66.06	0.00	0.00	0.00	1331.51
3.69000	-946.02	46.07	57.98	-1002.25	24.56	50.12	-1212.33	-41.79	57.61	-1156.59	28.38	87.45	-764.16	-160.98	85.23	-815.71	-155.61	84.00	15.49	-88.47	92.06	-975.65	-200.05	108.10	-945.20	-12.99	1260.71	0.00	0.00	0.00	-838.86	33.97	1593.85	-838.64	-106.24	1587.51	-933.37	-116.84	1695.65	-931.01	29.70	1699.84	1930.93	1713.81	66.37	0.00	0.00	0.00	1331.79
3.70000	-935.02	45.79	59.91	-998.72	24.70	50.76	-1212.33	-41.79	57.61	-1156.59	28.38	87.45	-742.99	-160.74	89.56	-797.43	-156.05	86.46	15.49	-88.47	92.06	-957.18	-201.78	106.40	-940.56	-14.24	1260.19	0.00	0.00	0.00	-834.38	32.93	1593.49	-834.77	-107.33	1586.99	-927.89	-117.84	1695.14	-925.63	28.53	1699.40	1930.94	1714.09	66.20	0.00	0.00	0.00	1332.57
3.71000	-921.01	45.36	62.48	-1002.77	25.33	49.67	-1212.33	-41.79	57.61	-1156.59	28.38	87.45	-726.99	-160.79	93.03	-780.95	-156.66	88.58	15.49	-88.47	92.06	-939.27	-203.34	105.12	-935.76	-15.15	1259.68	0.00	0.00	0.00	-829.85	31.99	1592.91	-827.96	-108.15	1586.10	-922.35	-119.02	1694.53	-919.88	28.02	1698.91	1931.28	1714.72	66.11	0.00	0.00	0.00	1333.36
3.72000	-907.34	44.82	64.99	-1002.70	25.26	49.29	-1212.33	-41.79	57.61	-1156.59	28.38	87.45	-707.57	-161.24	97.47	-759.25	-156.18	92.61	15.49	-88.47	92.06	-921.46	-204.99	104.24	-930.79	-15.81	1259.16	0.00	0.00	0.00	-823.22	30.92	1592.15	-823.68	-109.18	1585.51	-916.79	-120.00	1693.95	-914.11	27.46	1698.39	1931.23	1714.60	66.10	0.00	0.00	0.00	1332.85
3.73000	-897.36	44.20	66.76	-1001.55	25.47	49.29	-1212.33	-41.79	57.61	-1156.59	28.38	87.45	-688.36	-160.79	102.62	-742.79	-156.88	95.56	15.49	-88.47	92.06	-903.87	-206.53	103.65	-925.70	-16.43	1258.71	0.00	0.00	0.00	-817.06	29.96	1591.52	-816.62	-110.22	1584.69	-911.05	-121.52	1693.25	-908.57	26.10	1697.92	1931.69	1714.26	66.26	0.00	0.00	0.00	1331.87
3.74000	-894.41	43.54	67.12	-1003.95	25.82	48.47	-1212.33	-41.79	57.61	-1156.59	28.38	87.45	-676.42	-162.92	106.11	-724.55	-157.20	97.98	15.49	-88.47	92.06	-887.12	-207.74	103.29	-920.65	-17.37	1258.17	0.00	0.00	0.00	-812.81	28.48	1590.96	-810.36	-111.65	1583.93	-905.45	-122.69	1692.59	-903.01	24.75	1697.34	1931.49	1713.55	66.52	0.00	0.00	0.00	1332.51
3.75000	-892.47	42.92	67.08	-1000.26	26.17	49.24	-1212.33	-41.79	57.61	-1156.59	28.38	87.45	-661.01	-163.70	110.55	-709.83	-158.07	102.39	15.49	-88.47	92.06	-870.98	-208.88	103.17	-915.28	-18.19	1257.67	0.00	0.00	0.00	-807.05	27.46	1590.22	-805.19	-112.88	1583.12	-899.76	-124.13	1691.90	-897.44	22.89	1696.77	1931.08	1713.93	66.30	0.00	0.00	0.00	1331.85
3.76000	-899.73	42.83	65.99	-995.11	26.62	56.77	-1212.33	-41.79	57.61	-1156.59	28.38	87.45	-646.13	-164.27	115.29	-692.56	-158.46	106.64	15.49	-88.47	92.06	-855.64	-209.92	103.23	-910.01	-19.14	1257.11	0.00	0.00	0.00	-801.38	26.04	1589.50	-800.15	-114.24	1582.25	-894.09	-125.56	1691.15	-891.79	21.44	1696.12	1931.26	1713.80	66.46	0.00	0.00	0.00	1332.49
3.77000	-891.30	42.86	67.62	-994.76	26.56	56.92	-1212.33	-41.79	57.61	-1156.59	28.38	87.45	-632.06	-165.11	119.80	-678.70	-158.52	109.46	15.49	-88.47	92.06	-841.16	-210.87	103.49	-904.74	-20.45	1256.56	0.00	0.00	0.00	-796.28	24.55	1588.81	-795.10	-115.70	1581.47	-888.37	-127.38	1690.35	-886.17	19.84	1695.53	1931.23	1714.46	66.19	0.00	0.00	0.00	1332.73
3.78000	-897.00	43.43	65.77	-993.92	26.56	56.93	-1212.33	-41.79	57.61	-1156.59	28.38	87.45	-618.95	-165.50	124.34	-664.18	-159.43	114.46	15.49	-88.47	92.06	-827.53	-211.57	103.77	-899.33	-21.75	1256.03	0.00	0.00	0.00	-789.55	23.42	1588.11	-789.13	-117.06	1580.62	-882.71	-129.13	1689.52	-880.72	18.02	1694.94	1931.49	1714.27	66.34	0.00	0.00	0.00	1332.57
3.79000	-919.99	42.68	59.22	-995.37	26.66	56.46	-1212.33	-41.79	57.61	-1156.59	28.38	87.45	-606.59	-164.80	129.02	-652.90	-160.18	117.79	15.49	-88.47	92.06	-814.89	-211.90	103.78	-893.72	-22.77	1255.43	0.00	0.00	0.00	-784.09	21.90	1587.41	-782.93	-118.71	1579.78	-877.07	-130.64	1688.75	-875.15	16.26	1694.31	1931.24	1713.94	66.28	0.00	0.00	0.00	1332.78
3.80000	-943.09	45.61	56.22	-995.00	26.52	56.50	-1212.33	-41.79	57.61	-1156.59	28.38	87.45	-595.34	-165.17	132.65	-642.01	-160.16	120.27	15.49	-88.47	92.06	-802.92	-212.39	103.78	-888.14	-24.08	1254.82	0.00	0.00	0.00	-778.87	20.13	1586.76	-776.57	-120.27	1578.77	-871.38	-132.43	1687.90	-869.32	14.81	1693.60	1931.68	1714.34	66.30	0.00	0.00	0.00	1332.77
3.81000	-939.74	46.32	56.84	-993.93	26.49	56.62	-1212.33	-41.79	57.61	-1156.59	28.38	87.45	-585.08	-165.00	135.64	-630.00	-160.58	123.00	15.49	-88.47	92.06	-792.12	-212.96	103.73	-882.54	-25.72	1254.19	0.00	0.00	0.00	-773.45	18.55	1586.04	-773.04	-122.03	1578.10	-865.70	-134.22	1687.05	-863.73	12.79	1692.93	1930.52	1713.59	66.28	0.00	0.00	0.00	1332.31
3.82000	-944.40	46.08	55.45	-994.90	26.14	56.27	-1212.33	-41.79	57.61	-1156.59	28.38	87.45	-576.05	-165.73	137.37	-621.23	-161.37	124.36	15.49	-88.47	92.06	-782.74	-213.10	103.21	-876.64	-26.65	1253.48	0.00	0.00	0.00	-767.14	16.36	1585.38	-767.23	-124.09	1577.06	-860.04	-136.22	1686.18	-858.06	10.94	1692.22	1930.83	1714.04	66.04	0.00	0.00	0.00	1332.38
3.83000	-945.02	46.20	55.01	-995.03	26.40	56.11	-1212.33	-41.79	57.61	-1156.59	28.38	87.45	-568.45	-166.70	138.14	-612.00	-161.60	125.41	15.49	-88.47	92.06	-774.65	-213.00	102.41	-870.97	-28.33	1252.71	0.00	0.00	0.00	-762.02	14.71	1584.61	-761.68	-125.78	1576.25	-854.40	-138.31	1685.26	-852.64	8.53	1691.46	1931.17	1714.62	66.05	0.00	0.00	0.00	1331.77
3.84000	-944.34	46.33	54.88	-995.04	26.41	55.90	-1212.33	-41.79	57.61	-1156.59	28.38	87.45	-561.79	-167.19	138.20	-604.64	-162.28	125.41	15.49	-88.47	92.06	-767.87	-213.27	101.51	-865.17	-29.94	1251.92	0.00	0.00	0.00	-756.51	12.72	1583.89	-755.36	-127.93	1575.30	-848.79	-140.10	1684.34	-846.96	6.51	1690.68	1931.86	1714.90	66.09	0.00	0.00	0.00	1332.21
3.85000	-945.90	46.31	54.35	-994.87	26.12	55.90	-1212.33	-41.79	57.61	-1156.59	28.38	87.45	-556.40	-168.10	136.85	-601.20	-163.11	123.93	15.49	-88.47	92.06	-762.20	-213.62	100.82	-859.47	-31.93	1250.99	0.00	0.00	0.00	-750.73	10.75	1583.18	-750.36	-130.06	1574.48	-843.14	-142.18	1683.37	-841.22	4.46	1689.82	1931.88	1714.39	66.26	0.00	0.00	0.00	1332.83
3.86000	-944.57	46.40	54.47	-994.69	26.05	55.70	-1212.33	-41.79	57.61	-1156.59	28.38	87.45	-551.93	-167.94	133.53	-595.00	-162.48	121.14	15.49	-88.47	92.06	-758.35	-213.77	99.70	-853.55	-33.67	1250.07	0.00	0.00	0.00	-745.65	8.65	1582.37	-744.02	-131.93	1573.52	-837.52	-144.44	1682.36	-835.57	2.38	1688.96	1931.14	1714.15	66.22	0.00	0.00	0.00	1333.25
3.87000	-944.85	46.31	54.27	-994.02	26.05	55.77	-1212.33	-41.79	57.61	-1156.59	28.38	87.45	-548.68	-167.58	128.05	-594.96	-162.48	115.78	15.49	-88.47	92.06	-755.97	-214.05	98.27	-847.65	-35.70	1249.13	0.00	0.00	0.00	-739.69	6.94	1581.52	-738.11	-134.32	1572.67	-831.83	-146.93	1681.28	-830.02	-0.37	1688.17	1930.59	1713.56	66.46	0.00	0.00	0.00	1332.36
3.88000	-944.40	46.25	54.10	-994.37	25.90	55.44	-1212.33	-41.79	57.61	-1156.59	28.38	87.45	-546.34	-168.24	122.00	-591.50	-162.69	111.57	15.49	-88.47	92.06	-753.95	-214.69	96.76	-841.60	-37.67	1248.19	0.00	0.00	0.00	-733.44	4.71	1580.73	-733.53	-136.57	1571.75	-826.05	-149.46	1680.20	-824.32	-2.60	1687.24	1930.83	1713.07	66.67	0.00	0.00	0.00	1332.03
3.89000	-945.13	46.40	53.58	-993.37	25.74	55.56	-1212.33	-41.79	57.61	-1156.59	28.38	87.45	-543.87	-168.26	117.54	-588.68	-162.33	107.85	15.49	-88.47	92.06	-751.85	-214.95	95.22	-835.57	-39.75	1247.28	0.00	0.00	0.00	-728.50	2.55	1579.93	-727.35	-138.59	1570.80	-820.39	-151.66	1679.17	-818.65	-4.88	1686.34	1930.80	1713.48	66.50	0.00	0.00	0.00	1332.35
3.90000	-943.87	46.31	53.62	-992.26	25.58	55.45	-1212.29	-41.62	57.89	-1155.59	28.57	88.30	-538.27	-166.45	113.68	-586.33	-162.20	104.10	15.49	-88.47	92.06	-749.24	-215.87	94.11	-829.35	-41.80	1246.37	0.00	0.00	0.00	-722.60	0.34	1579.17	-721.74	-140.77	1569.90	-814.70	-153.83	1678.21	-813.02	-7.46	1685.54	1931.25	1713.75	66.42	0.00	0.00	0.00	1331.50
3.91000	-945.34	46.60	52.97	-993.41	25.41	54.87	-1212.01	-42.00	58.48	-1155.07	27.44	88.92	-536.69	-167.01	107.46	-584.55	-162.46	99.27	15.49	-88.47	92.06	-746.71	-216.47	93.04	-823.08	-43.89	1245.54	0.00	0.00	0.00	-717.19	-2.08	1578.51	-715.53	-143.28	1568.92	-808.72	-156.43	1677.22	-807.28	-10.00	1684.68	1932.57	1714.32	66.53	0.00	0.00	0.00	1331.91
3.92000	-944.84	46.74	52.69	-992.49	24.99	54.55	-1211.38	-42.26	59.28	-1153.85	27.13	90.22	-534.42	-167.50	101.35	-581.67	-162.61	94.70	15.49	-88.47	92.06	-744.38	-216.55	91.94	-816.67	-45.77	1244.77	0.00	0.00	0.00	-709.39	-3.95	1577.61	-710.12	-145.60	1568.06	-802.73	-159.25	1676.22	-801.71	-12.87	1683.88	1931.49	1714.13	66.35	0.00	0.00	0.00	1332.65
3.93000	-944.74	46.82	52.40	-991.68	24.73	54.28	-1210.44	-43.73	60.89	-1152.73	26.75	91.50	-532.50	-166.99	96.27	-580.19	-162.10	90.66	15.49	-88.47	92.06	-742.44	-216.48	91.13	-810.42	-48.29	1243.97	0.00	0.00	0.00	-704.12	-6.29	1576.97	-703.04	-147.97	1567.16	-796.81	-161.83	1675.27	-796.01	-15.73	1683.22	1930.61	1713.84	66.28	0.00	0.00	0.00	1332.18
3.94000	-945.72	47.04	51.74	-993.04	24.46	53.23	-1210.53	-42.73	61.21	-1151.26	26.23	93.11	-529.53	-166.75	91.80	-578.06	-161.76	87.17	15.49	-88.47	92.06	-740.68	-216.48	90.51	-804.16	-50.72	1243.22	0.00	0.00	0.00	-698.50	-8.64	1576.34	-697.34	-150.19	1566.46	-790.77	-164.46	1674.44	-790.12	-17.89	1682.50	1930.67	1713.92	66.24	0.00	0.00	0.00	1332.26
3.95000	-945.79	47.41	51.29	-990.28	24.21	53.22	-1209.75	-42.95	63.15	-1149.95	25.71	94.89	-527.34	-165.83	87.72	-578.02	-160.82	83.56	15.49	-88.47	92.06	-739.20	-216.52	89.99	-797.69	-52.53	1242.65	0.00	0.00	0.00	-692.96	-11.14	1575.75	-690.01	-152.67	1565.78	-784.71	-167.05	1673.73	-784.45	-21.09	1681.90	1931.13	1714.84	66.04	0.00	0.00	0.00	1331.14
3.96000	-944.19	47.57	51.45	-990.62	24.07	52.43	-1208.37	-44.04	66.35	-1148.70	24.41	96.58	-525.29	-165.40	84.04	-577.04	-160.79	80.85	15.49	-88.47	92.06	-737.89	-216.46	89.42	-791.71	-55.36	1241.98	0.00	0.00	0.00	-687.64	-13.85	1575.45	-684.42	-155.18	1565.34	-778.62	-169.73	1673.12	-778.49	-23.48	1681.41	1930.86	1714.28	66.21	0.00	0.00	0.00	1332.29
3.97000	-943.06	47.99	51.14	-989.88	24.07	51.87	-1207.28	-44.09	69.77	-1146.83	24.14	99.02	-524.86	-165.14	80.83	-575.98	-160.47	78.80	15.49	-88.47	92.06	-736.81	-216.42	88.91	-785.61	-57.97	1241.54	0.00	0.00	0.00	-682.44	-16.36	1575.18	-676.84	-157.45	1564.91	-772.48	-172.23	1672.66	-772.80	-26.29	1681.07	1930.93	1714.48	66.19	0.00	0.00	0.00	1333.53
3.98000	-943.22	48.12	50.74	-987.28	24.30	51.59	-1206.07	-43.64	73.49	-1144.58	24.10	101.91	-522.30	-165.02	78.47	-573.99	-160.25	77.15	15.49	-88.47	92.06	-735.86	-216.60	88.56	-779.49	-60.12	1241.19	0.00	0.00	0.00	-675.48	-18.85	1574.93	-670.91	-159.83	1564.56	-766.32	-175.13	1672.25	-766.86	-28.80	1680.80	1931.14	1713.58	66.58	0.00	0.00	0.00	1333.66
3.99000	-943.02	48.39	50.20	-986.13	24.26	51.09	-1204.43	-43.64	78.39	-1141.84	24.89	105.63	-522.46	-164.72	76.71	-574.43	-160.71	75.94	15.49	-88.47	92.06	-735.17	-216.59	88.28	-773.44	-62.48	1241.08	0.00	0.00	0.00	-668.54	-21.09	1574.85	-665.35	-162.30	1564.35	-759.98	-178.11	1671.97	-760.96	-31.50	1680.75	1930.69	1713.57	66.37	0.00	0.00	0.00	1333.01
4.00000	-942.28	48.80	49.88	-985.54	24.47	50.35	-1202.26	-43.42	83.51	-1138.84	25.25	109.35	-523.28	-164.79	75.37	-574.19	-160.49	74.80	15.49	-88.47	92.06	-734.63	-216.70	88.15	-767.36	-64.51	1241.18	0.00	0.00	0.00	-665.05	-23.60	1574.86	-659.92	-164.72	1564.21	-753.77	-180.88	1671.90	-755.19	-34.36	1680.86	1930.90	1714.09	66.24	0.00	0.00	0.00	1331.84
4.01000	-942.60	48.98	49.23	-983.91	24.95	49.74	-1199.21	-43.98	89.94	-1135.62	25.53	113.53	-522.17	-164.85	74.35	-573.86	-160.55	74.03	15.49	-88.47	92.06	-734.20	-216.68	88.01	-761.15	-66.39	1241.48	0.00	0.00	0.00	-658.73	-25.49	1574.90	-654.53	-167.19	1564.29	-747.64	-183.61	1671.90	-749.30	-37.08	1681.07	1930.47	1713.90	66.37	0.00	0.00	0.00	1332.25
4.02000	-941.67	49.56	48.75	-982.79	25.34	49.15	-1196.07	-43.71	96.50	-1131.86	26.40	118.30	-522.26	-164.98	73.21	-572.38	-159.93	73.60	15.49	-88.47	92.06	-733.79	-216.72	87.86	-755.23	-68.77	1242.05	0.00	0.00	0.00	-652.61	-27.90	1575.29	-648.61	-169.48	1564.53	-741.46	-186.15	1672.10	-743.27	-39.06	1681.29	1931.66	1715.47	65.83	0.00	0.00	0.00	1333.16
4.03000	-942.14	50.12	47.85	-981.02	25.80	48.67	-1192.42	-43.64	103.88	-1127.54	27.39	123.59	-521.14	-164.01	73.08	-572.69	-160.65	73.06	15.49	-88.47	92.06	-733.62	-216.43	87.66	-749.41	-71.44	1242.75	0.00	0.00	0.00	-646.78	-30.33	1575.66	-641.77	-171.80	1564.67	-735.36	-188.78	1672.42	-737.43	-41.40	1681.72	1931.07	1713.70	66.42	0.00	0.00	0.00	1331.92
4.04000	-940.34	50.32	47.19	-979.03	26.39	48.23	-1188.18	-43.04	111.76	-1122.74	27.73	128.97	-521.01	-164.36	72.38	-573.03	-160.36	72.52	15.49	-88.47	92.06	-733.29	-216.66	87.67	-743.57	-74.12	1243.48	0.00	0.00	0.00	-641.51	-32.52	1576.12	-635.50	-173.81	1564.99	-729.43	-191.32	1672.86	-731.90	-44.85	1682.38	1930.67	1714.14	66.24	0.00	0.00	0.00	1332.45
4.05000	-939.48	50.89	46.51	-976.75	26.85	48.10	-1182.72	-43.61	120.78	-1116.76	29.06	135.15	-521.32	-164.64	71.75	-572.35	-160.59	72.36	15.49	-88.47	92.06	-733.02	-216.79	87.62	-737.79	-76.52	1244.33	0.00	0.00	0.00	-636.17	-34.49	1576.64	-630.05	-176.03	1565.42	-723.45	-193.53	1673.45	-726.16	-46.90	1683.01	1931.14	1715.37	65.79	0.00	0.00	0.00	1332.31
4.06000	-937.89	51.16	46.02	-975.70	27.37	47.63	-1176.99	-42.53	129.59	-1110.73	29.18	141.25	-519.75	-163.94	71.92	-573.08	-160.84	71.92	15.49	-88.47	92.06	-732.99	-216.58	87.43	-731.88	-78.41	1245.22	0.00	0.00	0.00	-629.78	-36.81	1577.30	-624.45	-177.97	1566.06	-717.70	-195.67	1674.12	-720.51	-49.02	1683.63	1930.29	1714.28	66.00	0.00	0.00	0.00	1332.65
4.07000	-936.27	51.60	45.27	-972.39	27.88	48.06	-1169.42	-44.61	140.38	-1103.61	29.68	147.80	-521.49	-164.63	70.97	-573.40	-160.70	71.36	15.49	-88.47	92.06	-732.88	-216.62	87.29	-726.03	-80.56	1246.08	0.00	0.00	0.00	-624.25	-38.58	1578.01	-619.31	-180.06	1566.70	-712.04	-197.87	1674.81	-715.00	-51.50	1684.44	1930.97	1714.08	66.24	0.00	0.00	0.00	1332.46
4.08000	-935.20	52.08	44.27	-968.37	29.20	49.45	-1161.77	-44.77	150.63	-1096.56	29.30	154.64	-520.71	-164.42	70.90	-571.72	-160.65	71.79	15.49	-88.47	92.06	-732.73	-216.86	87.30	-720.31	-82.52	1246.94	0.00	0.00	0.00	-618.99	-40.61	1578.87	-612.75	-181.79	1567.55	-706.36	-199.90	1675.60	-709.64	-53.41	1685.22	1932.03	1715.05	66.10	0.00	0.00	0.00	1331.88
4.09000	-934.54	51.90	43.00	-965.58	28.83	50.18	-1153.09	-46.15	161.29	-1089.31	27.83	161.17	-520.40	-164.80	70.51	-572.55	-161.02	71.15	15.49	-88.47	92.06	-732.74	-216.77	87.11	-714.88	-85.24	1247.68	0.00	0.00	0.00	-614.41	-42.34	1579.79	-607.41	-183.85	1568.34	-700.74	-202.07	1676.35	-704.46	-55.37	1686.04	1932.59	1715.46	66.01	0.00	0.00	0.00	1332.08
4.10000	-930.99	51.76	42.37	-963.00	29.09	51.54	-1143.84	-47.01	171.77	-1080.81	27.55	168.36	-520.19	-164.55	70.41	-572.44	-160.56	71.09	15.49	-88.47	92.06	-732.69	-217.08	87.12	-709.40	-87.07	1248.38	0.00	0.00	0.00	-608.54	-43.95	1580.57	-600.65	-185.57	1569.23	-695.21	-204.16	1677.17	-699.39	-57.64	1686.80	1931.84	1714.85	66.07	0.00	0.00	0.00	1331.61
4.11000	-928.71	51.59	41.06	-959.20	27.73	52.99	-1134.47	-46.43	181.28	-1072.17	26.42	175.23	-520.79	-164.71	69.94	-572.65	-160.76	70.64	15.49	-88.47	92.06	-732.69	-216.97	86.88	-704.21	-89.16	1249.11	0.00	0.00	0.00	-603.57	-45.81	1581.47	-596.46	-187.37	1570.13	-689.67	-206.30	1677.90	-694.39	-59.88	1687.63	1930.26	1713.79	66.21	0.00	0.00	0.00	1332.69
4.12000	-925.28	51.15	39.82	-955.60	27.45	54.97	-1123.69	-48.65	191.17	-1062.93	25.91	182.06	-520.98	-164.86	69.79	-573.08	-160.81	70.59	15.49	-88.47	92.06	-732.68	-217.26	86.77	-699.01	-90.46	1249.69	0.00	0.00	0.00	-597.65	-47.73	1582.30	-590.83	-189.01	1570.83	-684.33	-208.18	1678.67	-689.28	-61.10	1688.30	1930.20	1713.07	66.46	0.00	0.00	0.00	1332.73
4.13000	-921.22	50.57	38.58	-949.34	27.35	57.69	-1113.68	-50.14	199.66	-1053.64	25.10	188.49	-520.67	-165.09	69.46	-572.52	-160.98	70.60	15.49	-88.47	92.06	-732.55	-217.75	86.79	-694.52	-91.94	1250.24	0.00	0.00	0.00	-594.40	-48.91	1583.11	-585.40	-190.60	1571.64	-679.03	-210.04	1679.43	-684.39	-63.07	1689.09	1930.66	1714.09	66.11	0.00	0.00	0.00	1331.71
4.14000	-916.19	51.05	37.69	-942.10	27.36	61.34	-1103.42	-52.67	206.57	-1044.57	24.15	194.23	-521.18	-165.14	68.85	-572.29	-161.61	70.23	15.49	-88.47	92.06	-732.58	-217.67	86.55	-690.05	-93.37	1250.89	0.00	0.00	0.00	-589.44	-50.20	1583.83	-579.28	-191.79	1572.46	-673.70	-211.87	1680.12	-679.64	-64.82	1689.87	1931.96	1714.39	66.25	0.00	0.00	0.00	1332.34
4.15000	-907.42	54.05	41.02	-934.15	27.58	65.67	-1093.48	-54.53	211.31	-1035.71	22.74	198.70	-520.49	-165.23	68.80	-572.89	-161.81	69.75	15.49	-88.47	92.06	-732.53	-217.95	86.53	-684.79	-95.52	1251.62	0.00	0.00	0.00	-584.74	-52.14	1584.64	-576.06	-193.35	1573.20	-668.48	-213.54	1680.79	-674.62	-65.99	1690.58	1931.98	1714.05	66.46	0.00	0.00	0.00	1331.66
4.16000	-897.81	53.45	46.89	-924.82	28.52	70.67	-1083.68	-56.10	214.82	-1026.10	22.05	202.81	-520.10	-165.18	68.41	-572.63	-161.25	69.47	15.49	-88.47	92.06	-732.44	-217.97	86.38	-679.81	-95.69	1252.47	0.00	0.00	0.00	-579.21	-53.47	1585.27	-571.71	-194.83	1573.80	-663.45	-214.99	1681.49	-669.93	-67.74	1691.35	1930.50	1713.89	66.26	0.00	0.00	0.00	1330.76
4.17000	-886.10	50.48	50.29	-913.67	26.85	74.19	-1073.52	-57.40	217.03	-1016.19	20.15	205.53	-519.48	-164.93	68.33	-572.63	-161.62	69.08	15.49	-88.47	92.06	-732.37	-218.03	86.33	-675.63	-98.64	1252.95	0.00	0.00	0.00	-575.36	-54.67	1585.97	-565.72	-195.82	1574.51	-658.31	-216.54	1682.11	-665.15	-68.94	1691.99	1930.25	1713.68	66.25	0.00	0.00	0.00	1331.94
4.18000	-871.99	49.33	54.09	-901.46	25.74	77.23	-1062.93	-58.05	218.07	-1005.40	18.94	207.41	-519.47	-165.50	67.81	-571.62	-161.51	69.28	15.49	-88.47	92.06	-732.31	-218.05	86.30	-671.17	-100.81	1253.70	0.00	0.00	0.00	-569.72	-55.86	1586.55	-561.36	-196.86	1575.11	-653.23	-218.19	1682.79	-660.54	-70.64	1692.82	1931.47	1714.73	65.97	0.00	0.00	0.00	1333.36
4.19000	-859.35	48.03	56.72	-887.81	24.64	79.81	-1052.01	-58.43	218.02	-993.83	18.39	208.44	-520.03	-165.16	67.37	-572.58	-161.27	68.61	15.49	-88.47	92.06	-732.14	-218.50	86.46	-666.32	-101.60	1254.66	0.00	0.00	0.00	-565.90	-56.93	1587.32	-556.79	-198.11	1575.73	-648.27	-219.34	1683.52	-655.90	-72.07	1693.61	1931.40	1714.61	66.06	0.00	0.00	0.00	1332.57
4.20000	-849.76	46.54	52.78	-873.73	23.49	81.68	-1040.58	-58.77	216.96	-981.87	18.14	208.48	-520.30	-165.31	66.89	-572.62	-161.47	68.46	15.49	-88.47	92.06	-732.07	-218.44	86.39	-661.73	-103.34	1255.49	0.00	0.00	0.00	-561.96	-58.15	1588.01	-550.84	-199.07	1576.26	-643.43	-220.44	1684.30	-651.26	-73.50	1694.39	1931.21	1714.38	66.07	0.00	0.00	0.00	1331.92
4.21000	-835.89	45.67	53.96	-858.82	22.66	82.82	-1028.51	-59.59	215.06	-969.97	17.01	207.13	-518.65	-164.93	67.11	-572.87	-162.14	68.16	15.49	-88.47	92.06	-731.95	-218.57	86.41	-657.09	-104.92	1256.49	0.00	0.00	0.00	-557.82	-59.24	1588.65	-547.51	-200.39	1577.00	-638.61	-221.60	1685.07	-646.78	-74.76	1695.16	1930.66	1713.93	66.25	0.00	0.00	0.00	1331.86
4.22000	-822.34	44.13	54.64	-844.01	21.86	83.17	-1016.20	-60.00	212.26	-957.31	17.10	205.36	-519.39	-164.73	66.63	-572.12	-161.81	68.14	15.49	-88.47	92.06	-731.92	-218.62	86.48	-652.22	-105.80	1257.53	0.00	0.00	0.00	-551.52	-60.19	1589.27	-541.16	-201.05	1577.74	-634.00	-222.78	1685.86	-642.43	-75.95	1695.91	1931.29	1714.24	66.22	0.00	0.00	0.00	1331.40
4.23000	-808.41	43.27	54.53	-835.73	20.61	76.44	-1003.41	-59.97	208.43	-944.34	16.73	202.62	-519.31	-165.28	66.31	-571.62	-162.02	67.80	15.49	-88.47	92.06	-731.89	-218.65	86.48	-647.50	-107.08	1258.47	0.00	0.00	0.00	-546.56	-61.27	1589.94	-537.85	-202.00	1578.60	-629.51	-223.64	1686.72	-637.93	-76.50	1696.58	1930.66	1713.53	66.41	0.00	0.00	0.00	1331.41
4.24000	-783.99	42.45	56.25	-821.18	19.53	75.59	-990.39	-59.66	203.73	-930.96	16.31	199.08	-518.89	-165.31	65.98	-572.16	-161.89	67.69	15.49	-88.47	92.06	-731.84	-218.73	86.55	-642.89	-108.66	1259.42	0.00	0.00	0.00	-543.53	-62.05	1590.75	-533.18	-203.16	1579.27	-624.87	-224.58	1687.54	-633.77	-77.99	1697.39	1930.44	1713.80	66.16	0.00	0.00	0.00	1332.32
4.25000	-771.31	41.37	55.29	-800.33	18.98	75.68	-976.75	-59.63	198.44	-916.93	16.63	195.21	-519.26	-165.82	65.60	-571.27	-161.60	67.44	15.49	-88.47	92.06	-731.76	-218.65	86.55	-638.11	-110.05	1260.31	0.00	0.00	0.00	-538.78	-63.02	1591.42	-527.96	-203.90	1580.05	-620.52	-225.14	1688.41	-629.71	-79.50	1698.09	1930.17	1713.27	66.46	0.00	0.00	0.00	1332.18
4.26000	-751.05	41.31	55.84	-783.00	18.76	74.75	-962.82	-58.60	191.88	-902.58	16.56	190.65	-519.12	-165.65	65.08	-571.01	-161.89	67.25	15.49	-88.47	92.06	-731.72	-218.60	86.55	-633.24	-110.88	1261.19	0.00	0.00	0.00	-536.39	-63.82	1592.28	-523.41	-204.49	1580.87	-616.22	-226.26	1689.14	-625.39	-79.74	1698.77	1930.43	1713.39	66.30	0.00	0.00	0.00	1332.33
4.27000	-729.72	41.19	56.04	-767.50	18.50	73.18	-948.14	-58.37	185.21	-888.23	16.58	185.60	-519.04	-166.22	64.75	-571.03	-161.86	67.00	15.49	-88.47	92.06	-731.68	-218.65	86.57	-628.60	-112.29	1261.94	0.00	0.00	0.00	-532.30	-64.59	1593.09	-519.56	-205.50	1581.67	-611.96	-227.25	1689.84	-621.30	-80.56	1699.46	1930.88	1714.33	66.15	0.00	0.00	0.00	1331.71
4.28000	-707.32	42.85	60.38	-749.01	18.79	71.77	-932.87	-58.09	178.01	-873.41	16.47	180.16	-518.68	-165.87	64.45	-571.02	-161.82	66.75	15.49	-88.47	92.06	-731.52	-218.57	86.58	-623.85	-113.41	1262.68	0.00	0.00	0.00	-527.31	-65.39	1593.75	-515.36	-206.28	1582.44	-607.74	-227.98	1690.53	-617.34	-81.64	1700.14	1931.22	1714.81	65.88	0.00	0.00	0.00	1331.27
4.29000	-687.51	43.49	60.14	-729.26	19.90	70.57	-917.36	-57.42	170.30	-857.81	17.18	174.73	-518.03	-166.10	64.23	-570.08	-162.36	66.78	15.49	-88.47	92.06	-731.53	-218.48	86.57	-619.15	-114.51	1263.30	0.00	0.00	0.00	-522.80	-66.38	1594.59	-511.36	-207.07	1583.33	-603.62	-228.91	1691.09	-613.26	-82.46	1700.74	1930.31	1712.32	66.67	0.00	0.00	0.00	1331.76
4.30000	-669.17	44.44	59.65	-705.23	21.49	74.42	-901.19	-57.37	162.52	-842.22	16.97	168.79	-518.17	-166.12	63.84	-571.41	-162.40	66.41	15.49	-88.47	92.06	-731.41	-218.64	86.71	-614.66	-115.50	1263.81	0.00	0.00	0.00	-519.78	-67.00	1595.23	-506.76	-207.83	1583.91	-599.57	-229.90	1691.62	-609.32	-83.21	1701.30	1931.34	1713.85	66.35	0.00	0.00	0.00	1332.99
4.31000	-649.22	45.70	59.65	-686.06	22.73	73.32	-884.77	-56.47	154.41	-825.98	18.12	163.19	-517.25	-166.55	63.52	-570.33	-161.98	66.59	15.49	-88.47	92.06	-731.30	-218.61	86.74	-610.25	-116.64	1264.19	0.00	0.00	0.00	-515.61	-67.96	1595.70	-502.56	-208.70	1584.47	-595.47	-230.65	1692.09	-605.36	-83.90	1701.71	1931.62	1713.63	66.54	0.00	0.00	0.00	1332.22
4.32000	-629.32	47.28	59.52	-666.72	24.12	72.07	-867.90	-56.73	146.67	-809.57	19.58	157.60	-518.81	-166.84	62.67	-571.15	-162.16	66.45	15.49	-88.47	92.06	-731.18	-218.33	86.64	-606.01	-117.99	1264.44	0.00	0.00	0.00	-510.52	-68.52	1596.26	-499.62	-209.35	1585.12	-591.40	-231.33	1692.53	-601.39	-84.71	1702.12	1931.89	1714.05	66.45	0.00	0.00	0.00	1332.67
4.33000	-609.90	48.59	59.66	-648.11	25.46	70.70	-850.85	-55.64	138.40	-792.96	20.81	151.89	-518.02	-166.60	62.76	-571.25	-161.92	66.37	15.49	-88.47	92.06	-731.06	-218.49	86.82	-601.81	-118.49	1264.67	0.00	0.00	0.00	-506.45	-69.16	1596.78	-496.16	-210.11	1585.67	-587.42	-232.04	1692.91	-597.42	-85.10	1702.49	1930.96	1714.24	66.16	0.00	0.00	0.00	1332.01
4.34000	-589.90	50.14	59.90	-627.54	27.16	69.99	-833.39	-54.69	130.48	-776.08	21.65	146.11	-518.65	-166.42	62.49	-571.01	-162.07	66.50	15.49	-88.47	92.06	-730.85	-218.73	87.02	-597.74	-119.26	1264.75	0.00	0.00	0.00	-502.39	-69.90	1597.13	-491.49	-210.77	1585.99	-583.40	-232.78	1693.23	-593.34	-85.65	1702.86	1931.20	1715.48	65.70	0.00	0.00	0.00	1331.97
4.35000	-569.64	51.50	60.52	-607.85	28.58	69.17	-815.92	-53.71	122.58	-758.68	23.81	140.86	-517.04	-166.39	62.60	-570.88	-161.28	64.89	15.49	-88.47	92.06	-730.81	-218.58	86.98	-593.76	-119.67	1264.87	0.00	0.00	0.00	-499.46	-70.56	1597.64	-486.59	-211.26	1586.32	-579.40	-233.24	1693.56	-589.52	-86.76	1703.18	1931.22	1715.23	65.75	0.00	0.00	0.00	1332.63
4.36000	-549.47	53.13	61.34	-587.56	29.74	68.86	-795.88	-52.75	113.52	-741.56	24.96	135.49	-516.46	-165.85	62.80	-571.04	-161.11	64.62	15.49	-88.47	92.06	-730.63	-218.66	87.08	-589.86	-120.18	1264.81	0.00	0.00	0.00	-493.86	-71.09	1597.75	-483.49	-211.88	1586.70	-575.39	-233.67	1693.79	-585.38	-86.87	1703.32	1931.54	1714.78	65.97	0.00	0.00	0.00	1331.05
4.37000	-530.59	54.08	62.17	-567.79	30.81	68.78	-778.41	-51.95	106.00	-724.14	26.43	130.45	-516.76	-165.68	62.50	-571.35	-160.69	64.48	15.49	-88.47	92.06	-730.66	-218.43	87.01	-586.14	-120.88	1264.76	0.00	0.00	0.00	-491.06	-71.56	1597.97	-478.70	-212.17	1587.00	-571.39	-234.11	1693.99	-581.43	-87.67	1703.48	1931.35	1713.80	66.38	0.00	0.00	0.00	1331.87
4.38000	-509.15	55.13	63.95	-549.84	31.84	68.57	-762.60	-51.15	99.71	-706.49	27.79	125.58	-516.47	-166.09	62.28	-569.84	-160.81	64.60	15.49	-88.47	92.06	-730.58	-218.55	87.13	-582.38	-121.50	1264.73	0.00	0.00	0.00	-487.16	-71.81	1598.12	-473.92	-212.45	1587.14	-567.36	-234.80	1694.10	-577.38	-88.31	1703.65	1931.51	1714.93	65.98	0.00	0.00	0.00	1332.84
4.39000	-488.74	55.52	66.05	-530.42	32.76	69.17	-747.50	-50.19	94.33	-688.87	29.17	121.16	-517.55	-166.26	61.89	-570.38	-160.85	64.24	15.49	-88.47	92.06	-730.52	-218.60	87.18	-578.55	-122.11	1264.65	0.00	0.00	0.00	-482.75	-72.15	1598.14	-469.87	-212.94	1587.31	-563.27	-235.10	1694.24	-573.32	-88.73	1703.76	1932.04	1715.74	65.69	0.00	0.00	0.00	1331.72
4.40000	-468.39	55.95	68.41	-510.31	33.35	70.16	-732.19	-48.93	89.54	-671.55	29.89	116.76	-517.37	-166.16	61.88	-569.75	-160.82	64.17	15.49	-88.47	92.06	-730.52	-218.62	87.27	-574.74	-122.91	1264.52	0.00	0.00	0.00	-478.12	-72.62	1598.22	-465.74	-213.24	1587.48	-559.12	-235.37	1694.33	-569.05	-88.66	1703.81	1931.30	1714.74	66.04	0.00	0.00	0.00	1331.41
4.41000	-450.59	55.94	70.43	-490.82	33.69	71.58	-715.73	-47.21	85.01	-653.96	31.13	113.03	-517.13	-166.24	61.62	-573.80	-156.61	63.07	15.49	-88.47	92.06	-730.39	-218.57	87.29	-570.70	-122.96	1264.51	0.00	0.00	0.00	-474.13	-73.16	1598.23	-462.34	-213.64	1587.57	-555.05	-235.55	1694.41	-564.94	-88.97	1703.77	1931.31	1715.02	65.86	0.00	0.00	0.00	1333.03
4.42000	-430.31	56.23	73.45	-472.98	33.92	72.92	-697.18	-44.88	80.42	-636.37	32.90	109.83	-517.50	-166.04	61.44	-573.39	-156.74	63.09	15.49	-88.47	92.06	-730.34	-218.30	87.26	-566.65	-123.01	1264.43	0.00	0.00	0.00	-470.94	-73.47	1598.30	-458.18	-213.93	1587.60	-551.00	-235.83	1694.41	-560.69	-89.00	1703.74	1930.85	1714.20	66.12	0.00	0.00	0.00	1332.28
4.43000	-412.36	55.51	76.21	-452.81	33.81	75.21	-675.63	-41.78	75.45	-619.19	34.47	107.11	-516.90	-166.62	61.13	-568.34	-157.01	64.03	15.49	-88.47	92.06	-730.32	-218.14	87.28	-562.61	-123.07	1264.40	0.00	0.00	0.00	-467.38	-73.68	1598.29	-452.95	-214.03	1587.59	-546.88	-235.98	1694.43	-556.57	-89.02	1703.74	1931.50	1714.67	66.01	0.00	0.00	0.00	1332.29
4.44000	-390.79	55.13	80.19	-435.03	33.73	77.23	-654.15	-38.07	69.41	-602.14	35.68	104.66	-512.70	-160.90	63.11	-569.00	-156.91	63.64	15.49	-88.47	92.06	-730.24	-218.11	87.29	-558.60	-123.30	1264.36	0.00	0.00	0.00	-461.50	-73.70	1598.19	-449.61	-214.34	1587.65	-542.84	-236.04	1694.43	-552.34	-88.93	1703.69	1931.75	1714.73	66.06	0.00	0.00	0.00	1333.98
4.45000	-378.03	55.34	82.01	-418.11	33.76	79.26	-637.22	-35.81	66.06	-585.14	37.61	102.83	-512.80	-161.17	63.15	-568.73	-157.71	63.19	15.49	-88.47	92.06	-730.14	-218.16	87.42	-554.38	-122.62	1264.35	0.00	0.00	0.00	-457.33	-73.87	1598.14	-444.83	-214.33	1587.71	-538.84	-236.10	1694.38	-548.09	-88.79	1703.61	1931.59	1714.47	66.11	0.00	0.00	0.00	1333.55
4.46000	-360.55	54.79	85.37	-399.98	33.81	81.88	-620.40	-33.64	63.30	-568.54	38.72	101.17	-517.49	-161.97	61.39	-573.57	-158.21	61.68	15.49	-88.47	92.06	-730.06	-218.19	87.52	-550.31	-122.98	1264.17	0.00	0.00	0.00	-454.01	-73.84	1598.04	-439.87	-214.31	1587.60	-534.82	-235.89	1694.36	-543.97	-89.19	1703.59	1931.39	1714.82	66.00	0.00	0.00	0.00	1332.43
4.47000	-343.72	53.97	89.07	-382.61	33.86	84.63	-603.73	-31.31	60.92	-552.10	40.47	100.25	-514.41	-162.62	61.46	-573.21	-159.07	61.44	15.49	-88.47	92.06	-729.96	-218.14	87.57	-546.55	-124.15	1263.94	0.00	0.00	0.00	-448.96	-73.90	1597.87	-436.40	-214.33	1587.48	-530.68	-235.88	1694.29	-539.62	-88.57	1703.38	1930.82	1714.51	66.01	0.00	0.00	0.00	1331.87
4.48000	-327.37	53.40	92.81	-367.37	33.58	87.37	-587.47	-30.18	59.48	-536.10	42.48	99.85	-517.01	-162.95	60.49	-574.84	-158.94	60.83	15.49	-88.47	92.06	-729.95	-217.95	87.57	-542.67	-125.00	1263.68	0.00	0.00	0.00	-444.02	-73.44	1597.75	-433.19	-214.37	1587.40	-526.67	-235.62	1694.19	-535.40	-88.19	1703.27	1931.64	1714.57	66.04	0.00	0.00	0.00	1331.12
4.49000	-311.60	52.87	96.78	-351.74	33.54	90.38	-571.61	-27.84	57.91	-520.73	43.28	99.46	-514.37	-163.57	61.04	-569.07	-159.31	62.09	15.49	-88.47	92.06	-729.95	-217.82	87.56	-538.49	-124.54	1263.54	0.00	0.00	0.00	-439.76	-73.43	1597.61	-428.68	-214.22	1587.26	-522.65	-235.41	1694.08	-531.30	-88.12	1703.05	1932.47	1715.11	66.20	0.00	0.00	0.00	1332.62
4.50000	-296.58	53.12	100.60	-336.66	33.89	93.55	-556.16	-25.98	56.71	-505.58	44.84	99.60	-512.75	-163.95	61.09	-567.34	-159.02	62.13	15.49	-88.47	92.06	-729.91	-217.72	87.58	-534.04	-122.85	1263.37	0.00	0.00	0.00	-435.53	-73.61	1597.51	-424.95	-213.91	1587.28	-518.59	-234.86	1693.98	-527.13	-88.05	1702.91	1931.51	1714.47	66.30	0.00	0.00	0.00	1332.76
4.51000	-281.95	53.24	104.63	-321.01	34.24	97.12	-541.20	-24.82	56.11	-491.06	45.88	99.92	-519.37	-164.30	59.70	-570.69	-160.73	62.84	15.49	-88.47	92.06	-729.86	-217.71	87.66	-530.04	-122.72	1263.08	0.00	0.00	0.00	-431.07	-73.28	1597.34	-421.33	-213.84	1587.11	-514.39	-234.54	1693.81	-522.94	-88.03	1702.75	1931.25	1714.67	66.04	0.00	0.00	0.00	1332.30
4.52000	-267.76	53.18	108.79	-307.22	34.10	100.70	-526.57	-22.97	55.26	-477.03	47.24	100.60	-518.61	-165.05	59.14	-571.28	-163.00	61.85	15.49	-88.47	92.06	-729.82	-217.65	87.72	-526.01	-122.79	1262.72	0.00	0.00	0.00	-427.17	-72.76	1597.09	-417.21	-213.44	1586.98	-510.28	-234.22	1693.59	-518.59	-87.07	1702.45	1931.24	1714.23	66.21	0.00	0.00	0.00	1332.63
4.53000	-254.23	53.19	112.97	-293.99	34.24	104.10	-512.24	-22.66	55.03	-463.73	47.84	101.25	-514.36	-164.75	59.68	-569.59	-162.29	62.64	15.49	-88.47	92.06	-729.62	-217.66	87.81	-521.68	-121.81	1262.39	0.00	0.00	0.00	-423.55	-72.48	1596.90	-412.41	-212.92	1586.69	-506.20	-233.60	1693.35	-514.20	-86.17	1702.18	1930.62	1713.71	66.27	0.00	0.00	0.00	1333.71
4.54000	-241.48	53.35	117.17	-280.61	34.46	107.79	-498.52	-22.01	54.76	-451.01	47.81	101.70	-511.45	-164.78	60.38	-568.65	-162.67	62.59	15.49	-88.47	92.06	-729.57	-217.64	87.96	-517.39	-120.70	1262.06	0.00	0.00	0.00	-417.76	-71.80	1596.56	-408.66	-212.58	1586.41	-502.00	-232.88	1693.09	-509.82	-86.07	1701.96	1931.73	1713.82	66.47	0.00	0.00	0.00	1332.64
4.55000	-229.55	53.54	121.23	-268.17	34.68	111.30	-485.57	-21.82	54.66	-438.56	48.50	102.48	-516.95	-164.54	58.76	-568.70	-162.03	62.70	15.49	-88.47	92.06	-729.41	-217.67	88.09	-513.37	-120.66	1261.58	0.00	0.00	0.00	-413.63	-71.39	1596.20	-403.78	-211.94	1586.15	-497.75	-232.24	1692.83	-505.44	-85.10	1701.57	1931.15	1714.98	65.90	0.00	0.00	0.00	1332.07
4.56000	-218.33	53.42	125.34	-256.95	34.65	114.57	-473.37	-21.79	54.58	-426.86	48.46	103.07	-516.16	-166.76	59.53	-569.60	-162.01	62.45	15.49	-88.47	92.06	-729.35	-217.31	88.05	-509.36	-121.45	1260.99	0.00	0.00	0.00	-409.92	-70.91	1595.82	-398.55	-211.41	1585.82	-493.54	-231.59	1692.51	-501.07	-84.66	1701.27	1931.42	1714.49	66.14	0.00	0.00	0.00	1331.65
4.57000	-207.81	53.87	128.92	-246.38	34.94	117.72	-461.61	-22.46	54.80	-415.72	48.24	103.58	-517.19	-167.14	59.10	-568.90	-161.83	62.51	15.49	-88.47	92.06	-729.24	-217.04	88.06	-505.29	-121.82	1260.51	0.00	0.00	0.00	-404.11	-69.80	1595.45	-395.46	-211.00	1585.57	-489.25	-230.74	1692.24	-496.61	-83.76	1700.92	1931.30	1714.18	66.15	0.00	0.00	0.00	1331.89
4.58000	-198.07	54.11	132.25	-235.12	34.90	120.97	-450.50	-23.74	55.23	-405.32	47.94	104.07	-518.13	-166.67	58.89	-570.91	-161.95	61.87	15.49	-88.47	92.06	-729.11	-217.02	88.20	-500.75	-120.00	1260.17	0.00	0.00	0.00	-400.10	-69.11	1595.03	-391.37	-210.11	1585.19	-484.87	-229.80	1691.93	-492.00	-82.63	1700.50	1931.12	1714.01	66.29	0.00	0.00	0.00	1332.69
4.59000	-188.98	54.44	135.03	-226.70	34.95	123.29	-440.27	-24.15	55.14	-395.88	47.26	104.34	-518.76	-167.19	58.18	-571.72	-162.17	61.37	15.49	-88.47	92.06	-728.88	-216.89	88.34	-496.75	-118.78	1259.85	0.00	0.00	0.00	-395.88	-68.72	1594.57	-386.11	-209.49	1584.77	-480.60	-228.71	1691.62	-487.37	-81.53	1700.03	1931.32	1714.05	66.23	0.00	0.00	0.00	1332.33
4.60000	-180.57	54.80	137.17	-217.84	35.11	125.43	-430.81	-24.83	55.17	-387.05	46.70	104.68	-517.54	-167.17	58.28	-571.46	-162.01	61.44	15.49	-88.47	92.06	-728.68	-216.80	88.44	-492.40	-117.83	1259.40	0.00	0.00	0.00	-391.56	-67.78	1594.10	-382.21	-208.81	1584.46	-476.24	-227.46	1691.29	-482.80	-80.59	1699.61	1931.73	1714.72	66.12	0.00	0.00	0.00	1332.31
4.61000	-172.86	55.03	138.83	-209.91	35.35	126.76	-422.17	-26.20	55.47	-379.06	45.70	104.64	-516.75	-166.58	58.42	-570.04	-162.47	61.33	15.49	-88.47	92.06	-728.42	-216.88	88.67	-487.41	-117.06	1258.77	0.00	0.00	0.00	-386.52	-66.89	1593.50	-377.79	-207.61	1584.05	-471.71	-226.20	1690.93	-478.25	-79.48	1699.08	1930.98	1715.21	65.65	0.00	0.00	0.00	1332.33
4.62000	-165.83	55.33	139.76	-202.69	35.17	127.87	-414.59	-27.53	55.53	-371.76	45.16	104.68	-515.64	-166.17	58.53	-569.42	-162.65	61.34	15.49	-88.47	92.06	-728.25	-216.80	88.88	-482.87	-116.38	1258.30	0.00	0.00	0.00	-382.22	-65.68	1592.96	-372.58	-206.60	1583.57	-467.14	-224.91	1690.61	-473.36	-77.64	1698.51	1931.26	1715.42	65.74	0.00	0.00	0.00	1331.99
4.63000	-159.63	55.21	140.26	-195.14	35.03	128.58	-407.86	-28.72	55.42	-365.48	43.76	104.26	-516.68	-166.82	57.98	-570.11	-162.84	61.06	15.49	-88.47	92.06	-728.00	-216.79	89.10	-478.76	-117.30	1257.66	0.00	0.00	0.00	-375.73	-64.43	1592.20	-369.23	-205.64	1583.14	-462.61	-223.52	1690.22	-468.63	-76.40	1697.95	1930.37	1713.88	66.22	0.00	0.00	0.00	1332.19
4.64000	-154.17	55.29	140.08	-190.60	34.80	128.24	-401.96	-30.52	55.29	-359.86	42.67	103.84	-515.21	-166.27	58.13	-568.72	-162.82	61.10	15.49	-88.47	92.06	-727.87	-216.58	89.23	-474.03	-115.98	1257.17	0.00	0.00	0.00	-371.83	-63.58	1591.66	-365.31	-204.40	1582.74	-457.97	-221.94	1689.87	-463.83	-74.84	1697.31	1930.77	1713.38	66.50	0.00	0.00	0.00	1333.30
4.65000	-149.51	54.82	139.50	-186.39	34.20	127.49	-396.89	-31.93	54.80	-355.08	41.67	103.28	-516.67	-166.58	57.43	-570.59	-162.30	60.71	15.49	-88.47	92.06	-727.63	-216.28	89.38	-469.45	-115.09	1256.73	0.00	0.00	0.00	-366.30	-62.31	1590.94	-359.98	-203.13	1582.25	-453.25	-220.49	1689.50	-459.12	-73.78	1696.76	1930.97	1713.90	66.35	0.00	0.00	0.00	1332.97
4.66000	-145.52	54.22	138.37	-182.58	33.29	126.48	-392.66	-34.20	54.47	-351.14	39.99	102.31	-516.64	-166.71	57.19	-569.43	-162.49	60.75	15.49	-88.47	92.06	-727.33	-216.22	89.66	-464.48	-112.62	1256.37	0.00	0.00	0.00	-363.05	-61.20	1590.34	-355.80	-202.10	1581.82	-448.60	-218.85	1689.13	-454.25	-72.02	1696.13	1930.89	1713.76	66.37	0.00	0.00	0.00	1333.37
4.67000	-142.22	53.38	136.59	-178.07	32.40	125.10	-389.29	-35.47	53.42	-347.87	38.72	101.19	-517.81	-166.86	56.61	-569.18	-162.80	60.41	15.49	-88.47	92.06	-727.07	-216.19	89.97	-459.80	-111.74	1255.74	0.00	0.00	0.00	-357.40	-59.59	1589.62	-349.47	-200.56	1581.25	-443.99	-217.18	1688.73	-449.19	-69.92	1695.50	1930.91	1714.17	66.11	0.00	0.00	0.00	1333.04
4.68000	-139.42	52.69	134.00	-176.80	31.16	122.77	-386.89	-37.75	52.80	-345.41	36.82	99.70	-516.67	-166.57	56.69	-568.99	-162.60	60.45	15.49	-88.47	92.06	-726.77	-216.02	90.25	-454.91	-110.03	1255.28	0.00	0.00	0.00	-352.67	-57.88	1588.93	-344.92	-198.94	1580.76	-439.29	-215.45	1688.29	-444.20	-67.66	1694.74	1931.00	1712.51	66.84	0.00	0.00	0.00	1332.19
4.69000	-137.32	50.94	131.24	-173.71	29.90	120.32	-385.17	-38.96	51.55	-343.45	35.25	98.18	-515.12	-166.48	56.81	-568.66	-162.67	60.35	15.49	-88.47	92.06	-726.56	-215.74	90.48	-450.09	-108.77	1254.63	0.00	0.00	0.00	-347.79	-56.46	1588.17	-340.54	-197.54	1580.35	-434.69	-213.66	1687.86	-439.37	-66.08	1694.09	1930.95	1713.40	66.50	0.00	0.00	0.00	1332.83
4.70000	-135.91	49.29	127.76	-171.64	28.33	117.26	-384.44	-41.00	50.79	-342.38	33.71	96.51	-517.58	-166.60	55.77	-568.88	-162.51	60.12	15.49	-88.47	92.06	-726.24	-215.49	90.79	-445.16	-107.45	1254.05	0.00	0.00	0.00	-343.53	-55.12	1587.54	-337.13	-196.27	1579.93	-430.09	-211.77	1687.41	-434.36	-64.23	1693.39	1930.22	1712.90	66.56	0.00	0.00	0.00	1332.14
4.71000	-133.27	46.72	123.35	-169.86	26.11	113.44	-383.92	-41.16	50.50	-341.21	32.59	95.82	-514.69	-166.27	56.21	-568.71	-162.65	59.84	15.49	-88.47	92.06	-725.90	-215.20	91.12	-440.39	-106.09	1253.50	0.00	0.00	0.00	-338.68	-53.09	1586.80	-330.45	-194.47	1579.31	-425.34	-210.00	1686.89	-429.38	-62.01	1692.68	1931.43	1713.97	66.22	0.00	0.00	0.00	1332.37
4.72000	-130.81	44.86	119.43	-167.57	24.07	110.25	-382.95	-42.28	50.73	-339.56	31.46	95.05	-515.91	-166.40	55.62	-567.67	-162.55	59.87	15.49	-88.47	92.06	-725.57	-215.07	91.58	-435.39	-104.61	1252.84	0.00	0.00	0.00	-332.82	-51.26	1586.01	-326.47	-192.85	1578.95	-420.72	-207.88	1686.41	-424.40	-59.94	1691.98	1931.60	1714.32	66.23	0.00	0.00	0.00	1332.60
4.73000	-128.11	42.92	115.58	-166.07	22.34	106.76	-381.67	-42.43	50.76	-337.46	30.09	94.34	-514.99	-166.16	55.62	-568.48	-162.43	59.57	15.49	-88.47	92.06	-725.17	-214.94	92.07	-430.27	-102.57	1252.23	0.00	0.00	0.00	-328.14	-49.71	1585.47	-322.07	-190.80	1578.52	-416.07	-205.79	1685.94	-419.31	-57.97	1691.40	1931.57	1713.57	66.67	0.00	0.00	0.00	1332.46
4.74000	-125.17	41.40	110.89	-162.80	21.25	102.93	-380.27	-42.80	51.08	-335.04	29.39	93.74	-517.04	-166.41	54.68	-569.36	-162.43	59.19	15.49	-88.47	92.06	-724.79	-214.62	92.48	-425.25	-101.49	1251.70	0.00	0.00	0.00	-323.91	-47.78	1584.86	-317.01	-189.16	1577.92	-411.22	-203.71	1685.45	-414.30	-55.96	1690.79	1932.38	1714.02	66.66	0.00	0.00	0.00	1333.01
4.75000	-122.15	40.54	105.63	-160.90	20.32	98.53	-378.88	-43.20	51.60	-332.74	29.25	93.11	-517.18	-166.77	54.33	-568.14	-162.38	59.25	15.49	-88.47	92.06	-724.40	-214.36	93.03	-419.97	-98.92	1251.26	0.00	0.00	0.00	-318.84	-45.76	1584.25	-311.77	-187.05	1577.50	-406.42	-201.44	1685.00	-409.21	-53.68	1690.19	1931.38	1714.32	66.14	0.00	0.00	0.00	1333.31
4.76000	-119.40	40.03	100.49	-157.48	19.83	94.57	-377.68	-43.03	51.97	-330.58	29.20	92.34	-517.39	-166.59	53.87	-568.55	-162.61	58.74	15.49	-88.47	92.06	-723.88	-214.18	93.71	-414.90	-97.47	1250.74	0.00	0.00	0.00	-313.56	-43.87	1583.70	-308.17	-185.19	1577.16	-401.68	-199.03	1684.58	-404.09	-51.27	1689.62	1930.68	1714.47	65.94	0.00	0.00	0.00	1332.96
4.77000	-117.14	40.00	95.73	-155.46	19.37	90.88	-376.40	-43.57	52.63	-328.62	28.86	91.68	-516.37	-165.99	53.81	-567.60	-162.23	58.82	15.49	-88.47	92.06	-723.38	-213.97	94.40	-409.66	-95.76	1250.26	0.00	0.00	0.00	-307.65	-41.85	1583.13	-302.26	-182.97	1576.69	-396.87	-196.75	1684.15	-399.06	-48.81	1689.02	1931.41	1714.21	66.27	0.00	0.00	0.00	1332.91
4.78000	-115.42	39.59	91.69	-154.59	19.34	87.28	-375.33	-43.31	52.92	-326.91	29.21	91.37	-515.32	-166.49	53.49	-567.57	-162.41	58.48	15.49	-88.47	92.06	-722.86	-213.64	95.08	-404.45	-93.94	1249.79	0.00	0.00	0.00	-302.86	-39.94	1582.64	-297.58	-180.69	1576.44	-392.07	-194.23	1683.78	-394.05	-46.65	1688.50	1931.61	1714.73	66.08	0.00	0.00	0.00	1332.87
4.79000	-113.92	39.95	87.75	-152.35	19.19	84.47	-374.17	-43.87	53.66	-325.55	28.72	90.68	-514.94	-166.14	53.29	-567.53	-162.56	58.22	15.49	-88.47	92.06	-722.09	-213.74	96.08	-399.07	-92.18	1249.47	0.00	0.00	0.00	-297.44	-37.63	1582.07	-292.79	-178.50	1576.16	-387.26	-191.59	1683.50	-388.88	-43.76	1688.00	1930.76	1714.18	66.14	0.00	0.00	0.00	1332.44
4.80000	-112.55	40.56	84.16	-151.17	19.59	81.82	-373.31	-43.41	53.85	-324.25	28.94	90.35	-515.39	-166.15	52.68	-566.21	-162.45	58.21	15.49	-88.47	92.06	-721.38	-213.24	96.93	-393.60	-90.08	1249.21	0.00	0.00	0.00	-291.90	-35.14	1581.69	-288.23	-176.05	1575.99	-382.43	-188.97	1683.29	-383.69	-41.26	1687.57	1930.26	1714.18	66.02	0.00	0.00	0.00	1332.52
4.81000	-111.53	40.95	81.16	-149.06	19.97	79.61	-372.67	-43.46	54.34	-323.19	29.20	90.06	-514.78	-166.04	52.22	-567.05	-162.83	57.47	15.49	-88.47	92.06	-720.43	-213.41	98.15	-387.97	-88.27	1249.01	0.00	0.00	0.00	-287.31	-32.99	1581.37	-282.83	-173.89	1575.73	-377.46	-186.41	1683.17	-378.42	-38.63	1687.16	1931.48	1714.11	66.22	0.00	0.00	0.00	1332.18
4.82000	-110.67	41.32	78.63	-150.10	20.37	77.05	-372.09	-43.43	54.73	-322.13	29.62	89.97	-514.71	-165.73	51.70	-565.47	-162.54	57.57	15.49	-88.47	92.06	-719.41	-213.07	99.30	-382.33	-85.83	1248.92	0.00	0.00	0.00	-281.63	-30.39	1581.07	-277.83	-171.33	1575.63	-372.39	-183.82	1683.10	-373.11	-36.14	1686.96	1932.04	1714.01	66.48	0.00	0.00	0.00	1332.26
4.83000	-104.27	41.34	78.20	-148.40	20.69	75.50	-371.45	-43.46	55.15	-321.27	29.56	89.67	-513.96	-165.41	51.43	-565.23	-162.43	57.32	15.49	-88.47	92.06	-718.33	-212.99	100.76	-376.79	-84.35	1248.90	0.00	0.00	0.00	-277.09	-28.17	1580.96	-271.91	-168.81	1575.64	-367.30	-181.00	1683.08	-367.87	-33.59	1686.77	1931.68	1714.92	65.94	0.00	0.00	0.00	1332.71
4.84000	-104.73	41.24	75.97	-147.69	20.96	73.78	-370.97	-43.76	55.75	-320.34	29.38	89.46	-511.94	-165.55	51.14	-564.38	-162.32	57.21	15.49	-88.47	92.06	-717.02	-213.40	102.56	-371.16	-82.12	1249.00	0.00	0.00	0.00	-271.22	-25.67	1580.80	-268.64	-166.43	1575.81	-362.16	-178.14	1683.16	-362.57	-30.86	1686.58	1931.87	1715.23	65.89	0.00	0.00	0.00	1332.05
4.85000	-104.34	40.75	75.09	-146.98	20.83	72.80	-370.76	-43.34	55.69	-319.52	29.40	89.33	-513.36	-165.54	50.13	-564.17	-162.43	56.79	15.49	-88.47	92.06	-715.61	-213.43	104.35	-365.52	-79.65	1249.02	0.00	0.00	0.00	-266.05	-22.68	1580.67	-262.58	-163.94	1575.90	-356.96	-175.29	1683.28	-357.29	-27.93	1686.46	1931.74	1714.55	66.18	0.00	0.00	0.00	1332.94
4.86000	-103.82	40.67	74.40	-147.75	20.55	71.68	-370.55	-43.52	55.92	-318.89	29.12	89.14	-512.79	-165.16	49.62	-563.24	-162.58	56.44	15.49	-88.47	92.06	-714.21	-213.39	106.24	-360.03	-77.62	1249.12	0.00	0.00	0.00	-259.92	-20.09	1580.62	-256.45	-161.16	1576.02	-351.76	-172.27	1683.40	-352.08	-25.52	1686.44	1932.18	1714.84	66.22	0.00	0.00	0.00	1332.83
4.87000	-103.76	40.44	72.69	-146.00	20.43	70.97	-370.19	-43.62	56.12	-318.17	29.61	89.21	-511.82	-165.02	49.13	-562.58	-163.48	57.74	15.49	-88.47	92.06	-712.58	-213.34	108.27	-354.51	-75.44	1249.21	0.00	0.00	0.00	-254.84	-17.48	1580.63	-251.74	-158.49	1576.27	-346.57	-169.29	1683.55	-346.81	-22.45	1686.40	1931.86	1714.50	66.15	0.00	0.00	0.00	1333.18
4.88000	-102.44	40.11	71.68	-146.10	20.29	69.80	-369.99	-43.71	56.23	-317.59	29.61	89.19	-512.92	-165.24	48.20	-560.71	-163.02	57.74	15.49	-88.47	92.06	-710.99	-213.01	110.30	-349.08	-73.51	1249.38	0.00	0.00	0.00	-249.51	-14.81	1580.69	-246.53	-155.82	1576.53	-341.42	-166.25	1683.79	-341.57	-19.12	1686.34	1931.70	1714.61	66.10	0.00	0.00	0.00	1332.67
4.89000	-102.82	39.70	70.30	-146.69	19.88	68.80	-369.72	-42.99	55.96	-317.10	29.27	88.98	-511.39	-165.03	47.91	-560.16	-163.10	57.36	15.49	-88.47	92.06	-709.14	-213.00	112.70	-343.60	-70.54	1249.56	0.00	0.00	0.00	-244.18	-12.04	1580.90	-240.73	-153.01	1576.80	-336.35	-163.31	1684.00	-336.47	-16.48	1686.48	1931.51	1715.52	65.87	0.00	0.00	0.00	1332.00
4.90000	-103.27	39.40	69.04	-146.52	19.70	68.21	-369.59	-43.48	56.21	-316.59	29.59	89.11	-510.31	-164.76	47.65	-559.42	-163.50	56.87	15.49	-88.47	92.06	-707.00	-213.22	115.41	-338.22	-68.36	1249.83	0.00	0.00	0.00	-238.60	-9.00	1581.04	-235.95	-150.32	1577.09	-331.20	-160.23	1684.32	-331.24	-13.40	1686.63	1931.69	1714.37	66.34	0.00	0.00	0.00	1331.58
4.91000	-101.93	39.16	68.57	-145.82	19.50	67.69	-369.57	-43.24	56.11	-316.31	29.42	88.99	-509.58	-164.44	47.18	-558.23	-163.74	56.42	15.49	-88.47	92.06	-704.78	-213.37	118.35	-332.77	-65.75	1250.12	0.00	0.00	0.00	-233.11	-6.20	1581.27	-231.01	-147.59	1577.53	-326.17	-157.22	1684.68	-326.13	-10.68	1686.86	1930.94	1713.52	66.58	0.00	0.00	0.00	1331.49
4.92000	-102.30	38.96	67.64	-145.33	19.12	67.40	-369.29	-43.32	56.05	-316.00	29.44	88.91	-509.72	-164.65	46.47	-557.39	-163.77	56.10	15.49	-88.47	92.06	-702.14	-213.65	121.53	-327.38	-63.10	1250.48	0.00	0.00	0.00	-228.86	-3.25	1581.61	-227.48	-145.00	1578.12	-321.21	-154.29	1685.15	-321.03	-7.80	1687.15	1931.12	1713.80	66.42	0.00	0.00	0.00	1332.63
4.93000	-101.12	38.94	67.32	-145.98	19.03	66.82	-369.29	-43.19	56.06	-315.82	29.56	88.91	-508.73	-164.30	46.13	-554.66	-163.04	56.09	15.49	-88.47	92.06	-699.35	-213.73	124.76	-322.06	-60.64	1250.92	0.00	0.00	0.00	-223.29	-0.66	1582.04	-222.13	-142.13	1578.62	-316.14	-151.23	1685.64	-315.83	-4.70	1687.56	1931.75	1714.38	66.13	0.00	0.00	0.00	1332.99
4.94000	-102.94	38.79	66.40	-145.34	18.97	66.68	-369.22	-43.23	56.00	-315.84	28.70	88.47	-508.52	-164.66	45.46	-553.93	-163.40	55.53	15.49	-88.47	92.06	-696.26	-213.84	128.20	-316.78	-58.20	1251.54	0.00	0.00	0.00	-218.43	2.12	1582.62	-215.59	-139.18	1579.13	-311.17	-148.24	1686.22	-310.70	-1.40	1688.00	1931.38	1714.71	66.02	0.00	0.00	0.00	1332.28
4.95000	-101.63	38.82	66.22	-145.52	18.96	66.38	-369.25	-42.78	55.75	-315.73	29.13	88.48	-508.38	-164.13	45.07	-552.63	-163.42	55.19	15.49	-88.47	92.06	-692.78	-214.66	132.16	-311.50	-55.31	1252.17	0.00	0.00	0.00	-213.40	5.16	1583.16	-210.58	-136.50	1579.77	-306.31	-145.15	1686.87	-305.67	1.47	1688.51	1931.11	1714.60	65.95	0.00	0.00	0.00	1332.57
4.96000	-102.10	38.58	65.87	-145.20	18.81	66.29	-369.22	-42.97	55.82	-315.62	29.24	88.40	-507.66	-164.44	44.41	-551.06	-163.95	54.52	15.49	-88.47	92.06	-688.97	-215.17	136.21	-306.25	-52.15	1252.91	0.00	0.00	0.00	-208.86	8.17	1583.82	-205.74	-133.56	1580.46	-301.40	-142.25	1687.55	-300.68	4.49	1689.09	1931.87	1714.18	66.36	0.00	0.00	0.00	1332.06
4.97000	-100.33	38.56	66.13	-144.96	18.98	66.03	-369.14	-43.24	55.89	-315.67	29.41	88.27	-506.09	-164.41	44.44	-549.39	-163.85	54.10	15.49	-88.47	92.06	-684.67	-215.78	140.42	-301.21	-50.22	1253.70	0.00	0.00	0.00	-203.95	10.97	1584.52	-200.43	-130.80	1581.15	-296.58	-139.36	1688.30	-295.78	7.09	1689.82	1931.97	1714.57	66.16	0.00	0.00	0.00	1331.94
4.98000	-101.20	38.47	65.59	-144.92	18.80	66.05	-369.12	-43.18	55.91	-315.63	29.59	88.17	-506.02	-164.97	43.62	-547.31	-164.07	54.16	15.49	-88.47	92.06	-680.20	-216.29	144.84	-296.00	-47.23	1254.57	0.00	0.00	0.00	-198.10	14.00	1585.23	-196.78	-128.17	1582.06	-291.80	-136.46	1689.09	-290.85	9.78	1690.53	1931.56	1715.23	65.75	0.00	0.00	0.00	1331.98
4.99000	-101.24	38.56	65.25	-144.94	18.90	65.77	-369.06	-42.89	55.64	-315.57	29.70	88.10	-503.61	-164.68	43.69	-545.34	-164.33	54.02	15.49	-88.47	92.06	-675.09	-217.42	149.76	-290.77	-45.08	1255.43	0.00	0.00	0.00	-193.35	16.79	1586.04	-190.20	-125.01	1582.89	-287.01	-133.64	1689.93	-285.97	12.70	1691.29	1931.24	1715.10	65.82	0.00	0.00	0.00	1332.65
5.00000	-101.88	38.42	64.93	-144.75	18.73	65.74	-369.07	-43.19	55.81	-315.64	29.60	87.92	-503.32	-165.11	42.87	-543.08	-164.31	54.03	15.49	-88.47	92.06	-669.56	-218.02	154.66	-285.65	-42.47	1256.33	0.00	0.00	0.00	-188.76	19.77	1586.95	-186.29	-122.48	1583.84	-282.31	-130.96	1690.76	-281.13	15.84	1692.06	1931.69	1714.94	66.06	0.00	0.00	0.00	1332.76
5.01000	-101.49	38.31	64.91	-145.14	18.90	65.50	-368.93	-42.88	55.68	-315.61	29.93	87.93	-502.34	-165.75	42.21	-540.96	-164.69	54.42	15.49	-88.47	92.06	-663.72	-218.42	159.70	-280.42	-39.82	1257.21	0.00	0.00	0.00	-184.24	22.45	1587.87	-182.69	-119.76	1584.91	-277.69	-128.43	1691.57	-276.42	18.50	1692.91	1931.77	1714.74	66.10	0.00	0.00	0.00	1332.44
5.02000	-102.73	38.34	64.27	-145.31	18.82	65.33	-369.01	-42.63	55.53	-315.58	30.14	87.87	-501.13	-165.97	41.68	-539.52	-165.05	54.83	15.49	-88.47	92.06	-657.51	-219.30	165.16	-275.29	-37.36	1258.05	0.00	0.00	0.00	-179.19	25.16	1588.90	-177.36	-117.20	1585.79	-273.10	-125.80	1692.40	-271.92	21.19	1693.73	1931.38	1715.18	65.75	0.00	0.00	0.00	1332.58
5.03000	-102.27	38.40	64.13	-145.80	18.79	65.10	-368.99	-42.66	55.52	-315.54	30.48	87.88	-499.33	-166.49	41.04	-536.47	-165.60	55.92	15.49	-88.47	92.06	-650.59	-220.34	170.78	-270.25	-35.32	1258.78	0.00	0.00	0.00	-175.13	28.09	1589.93	-173.24	-114.58	1586.77	-268.58	-123.19	1693.22	-267.41	23.96	1694.59	1930.95	1714.15	66.22	0.00	0.00	0.00	1333.47
5.04000	-101.86	38.21	64.16	-144.73	18.83	65.27	-368.94	-42.30	55.36	-315.56	30.28	87.70	-497.13	-166.79	40.37	-532.34	-165.68	57.28	15.49	-88.47	92.06	-643.62	-220.86	176.41	-265.36	-33.21	1259.47	0.00	0.00	0.00	-170.56	30.50	1590.88	-167.98	-111.78	1587.81	-264.15	-120.72	1693.99	-262.99	26.16	1695.47	1931.42	1714.41	66.20	0.00	0.00	0.00	1333.85
5.05000	-101.22	38.09	64.10	-144.52	18.77	65.14	-368.93	-41.93	55.19	-315.57	29.98	87.51	-494.68	-167.56	39.59	-529.43	-166.09	58.70	15.49	-88.47	92.06	-636.30	-221.58	182.20	-260.65	-30.74	1260.05	0.00	0.00	0.00	-165.68	33.29	1591.84	-163.69	-109.55	1588.67	-259.68	-118.36	1694.71	-258.72	28.28	1696.33	1930.62	1714.27	66.04	0.00	0.00	0.00	1331.86
5.06000	-100.85	38.05	63.97	-145.08	18.70	64.86	-368.78	-42.30	55.33	-315.45	30.43	87.65	-493.20	-168.23	38.42	-524.88	-166.09	60.57	15.49	-88.47	92.06	-628.84	-221.71	187.61	-256.20	-28.89	1260.54	0.00	0.00	0.00	-161.52	35.67	1592.86	-158.75	-107.05	1589.53	-255.32	-115.91	1695.42	-254.40	30.54	1697.14	1931.50	1716.20	65.49	0.00	0.00	0.00	1331.87
5.07000	-101.34	38.08	63.55	-145.54	18.68	64.61	-368.81	-41.98	55.14	-315.53	30.01	87.49	-489.03	-168.67	38.10	-521.88	-165.72	62.01	15.49	-88.47	92.06	-621.00	-221.80	193.12	-251.88	-26.66	1260.94	0.00	0.00	0.00	-157.57	38.15	1593.77	-154.36	-104.63	1590.34	-250.91	-113.77	1696.06	-250.12	32.88	1697.92	1932.22	1716.22	65.69	0.00	0.00	0.00	1332.56
5.08000	-100.95	38.06	63.51	-145.31	18.64	64.58	-368.78	-41.78	55.13	-315.39	30.49	87.57	-486.65	-169.23	36.98	-516.10	-165.99	63.81	15.49	-88.47	92.06	-613.17	-221.49	198.47	-247.72	-24.12	1261.38	0.00	0.00	0.00	-151.99	40.76	1594.56	-149.64	-102.26	1591.10	-246.54	-111.68	1696.67	-245.93	34.92	1698.65	1931.97	1714.54	66.06	0.00	0.00	0.00	1332.52
5.09000	-101.52	38.14	62.94	-143.71	18.54	64.90	-368.71	-41.71	55.12	-315.37	30.19	87.42	-482.47	-169.66	36.15	-511.98	-166.07	66.55	15.49	-88.47	92.06	-605.47	-220.84	203.55	-244.01	-22.90	1261.70	0.00	0.00	0.00	-148.76	42.94	1595.38	-146.01	-100.22	1591.78	-242.25	-109.64	1697.21	-241.79	36.83	1699.38	1931.61	1714.09	66.30	0.00	0.00	0.00	1333.14
5.10000	-101.33	37.96	62.89	-144.85	18.43	64.44	-368.71	-42.03	55.29	-315.31	30.69	87.57	-474.45	-170.43	36.41	-505.67	-166.54	69.78	15.49	-88.47	92.06	-597.89	-220.13	208.15	-240.22	-20.82	1262.05	0.00	0.00	0.00	-144.59	45.10	1596.15	-141.94	-98.12	1592.28	-238.03	-107.61	1697.70	-237.65	38.85	1700.01	1932.00	1714.82	66.14	0.00	0.00	0.00	1332.88
5.11000	-102.98	38.11	62.16	-145.43	18.62	64.16	-368.81	-41.83	55.25	-315.34	30.70	87.55	-466.50	-171.88	38.96	-497.18	-166.95	73.93	15.49	-88.47	92.06	-589.96	-219.42	212.25	-236.44	-18.88	1262.39	0.00	0.00	0.00	-139.13	47.14	1596.80	-137.36	-96.08	1593.01	-233.82	-105.66	1698.23	-233.65	40.72	1700.62	1932.04	1716.09	65.61	0.00	0.00	0.00	1331.55
5.12000	-101.25	38.20	62.42	-145.95	18.72	63.87	-368.88	-42.30	55.60	-315.31	30.92	87.61	-454.89	-172.04	44.93	-487.39	-166.78	78.81	15.49	-88.47	92.06	-581.54	-218.61	216.14	-232.75	-16.81	1262.77	0.00	0.00	0.00	-135.27	49.42	1597.38	-133.31	-94.11	1593.53	-229.72	-103.68	1698.74	-229.59	42.72	1701.13	1932.31	1716.51	65.47	0.00	0.00	0.00	1332.05
5.13000	-101.51	38.45	62.03	-144.90	18.89	63.96	-368.98	-41.55	55.38	-315.24	31.04	87.64	-444.36	-172.57	49.78	-474.35	-166.96	83.67	15.49	-88.47	92.06	-572.47	-217.77	219.31	-228.97	-14.97	1263.18	0.00	0.00	0.00	-131.05	51.26	1597.89	-129.01	-92.30	1593.96	-225.71	-101.88	1699.22	-225.59	44.69	1701.64	1932.22	1716.22	65.51	0.00	0.00	0.00	1333.48
5.14000	-101.15	38.56	61.80	-145.10	18.77	63.87	-369.08	-42.66	56.12	-315.20	30.77	87.56	-431.79	-172.99	54.11	-463.91	-166.88	86.95	15.49	-88.47	92.06	-563.07	-216.49	221.39	-225.18	-14.09	1263.60	0.00	0.00	0.00	-127.35	53.00	1598.39	-124.27	-90.50	1594.48	-221.70	-99.87	1699.75	-221.61	46.22	1702.14	1931.86	1715.91	65.62	0.00	0.00	0.00	1333.31
5.15000	-101.39	38.55	61.54	-145.22	18.84	63.73	-369.06	-42.83	56.36	-315.24	30.50	87.37	-417.81	-173.38	57.80	-451.24	-166.73	89.66	15.49	-88.47	92.06	-553.03	-215.33	222.59	-221.24	-11.97	1264.14	0.00	0.00	0.00	-123.46	54.80	1598.83	-121.17	-88.62	1595.03	-217.74	-98.23	1700.26	-217.64	48.01	1702.63	1932.04	1715.16	66.05	0.00	0.00	0.00	1333.49
5.16000	-101.53	38.49	61.34	-145.00	18.94	63.66	-368.97	-43.14	56.71	-315.16	30.80	87.58	-405.08	-173.52	60.10	-438.36	-167.21	91.24	15.49	-88.47	92.06	-542.45	-214.13	222.71	-217.42	-10.22	1264.74	0.00	0.00	0.00	-119.25	56.76	1599.25	-117.59	-86.90	1595.47	-213.87	-96.42	1700.78	-213.71	49.80	1703.15	1931.79	1714.98	65.96	0.00	0.00	0.00	1332.84
5.17000	-101.07	38.71	61.36	-144.80	19.12	63.52	-368.92	-42.78	56.73	-315.10	30.58	87.43	-391.65	-174.15	61.60	-426.17	-167.15	91.93	15.49	-88.47	92.06	-531.66	-212.92	221.84	-213.75	-9.23	1265.35	0.00	0.00	0.00	-115.40	58.25	1599.74	-113.56	-85.48	1595.99	-210.07	-94.96	1701.28	-209.85	51.48	1703.62	1931.92	1714.69	66.14	0.00	0.00	0.00	1333.24
5.18000	-101.17	38.77	61.15	-144.81	19.01	63.55	-368.69	-42.68	56.82	-315.08	30.46	87.43	-381.86	-174.62	59.65	-412.54	-167.40	92.14	15.49	-88.47	92.06	-520.47	-211.64	220.05	-210.08	-7.86	1265.94	0.00	0.00	0.00	-111.87	59.80	1600.13	-109.99	-83.85	1596.40	-206.33	-93.16	1701.84	-206.06	53.13	1704.09	1932.34	1714.88	66.19	0.00	0.00	0.00	1332.40
5.19000	-101.19	38.85	60.93	-144.82	19.30	63.30	-368.45	-42.93	57.08	-315.08	30.88	87.65	-364.18	-174.80	60.57	-397.59	-167.45	91.91	15.49	-88.47	92.06	-508.80	-210.60	217.56	-206.46	-6.57	1266.59	0.00	0.00	0.00	-108.70	61.48	1600.54	-106.35	-82.36	1596.84	-202.66	-91.62	1702.35	-202.37	54.61	1704.58	1932.20	1715.24	66.07	0.00	0.00	0.00	1333.15
5.20000	-100.61	39.10	60.91	-144.01	19.37	63.43	-368.38	-43.13	57.31	-315.06	30.51	87.45	-346.88	-174.87	60.85	-382.64	-167.15	91.06	15.49	-88.47	92.06	-496.75	-209.10	214.18	-202.63	-4.82	1267.17	0.00	0.00	0.00	-105.27	62.99	1601.00	-101.92	-80.89	1597.33	-199.06	-90.08	1702.81	-198.76	55.94	1705.02	1931.63	1714.97	66.07	0.00	0.00	0.00	1333.34
5.21000	-101.07	38.93	60.59	-144.75	19.35	63.31	-368.28	-43.23	57.51	-315.04	30.54	87.42	-332.94	-174.81	60.04	-370.07	-166.41	88.17	15.49	-88.47	92.06	-484.18	-207.89	210.32	-198.78	-3.04	1267.75	0.00	0.00	0.00	-100.52	64.30	1601.32	-97.29	-79.47	1597.62	-195.60	-88.56	1703.32	-195.20	57.33	1705.50	1931.85	1714.86	66.05	0.00	0.00	0.00	1333.77
5.22000	-101.66	39.13	60.35	-143.60	19.59	63.37	-368.20	-43.28	57.65	-314.86	31.50	87.82	-313.54	-174.25	60.15	-355.51	-165.90	86.26	15.49	-88.47	92.06	-471.17	-206.68	205.93	-195.14	-1.92	1268.24	0.00	0.00	0.00	-97.08	65.55	1601.81	-95.40	-78.25	1598.22	-192.14	-86.94	1703.80	-191.79	58.21	1705.98	1932.10	1715.22	65.84	0.00	0.00	0.00	1332.78
5.23000	-102.16	39.29	59.95	-145.12	19.63	62.96	-368.14	-43.28	57.74	-315.01	30.91	87.53	-295.82	-173.97	59.51	-337.02	-165.21	85.31	15.49	-88.47	92.06	-458.00	-206.00	201.35	-191.44	-0.23	1268.67	0.00	0.00	0.00	-94.45	66.93	1602.35	-92.43	-76.77	1598.75	-188.78	-85.75	1704.19	-188.37	59.82	1706.41	1932.26	1715.41	65.93	0.00	0.00	0.00	1332.52
5.24000	-100.22	39.49	60.39	-143.97	19.87	63.12	-368.11	-43.23	57.77	-314.88	31.57	87.78	-279.25	-172.72	58.67	-321.55	-164.30	83.38	15.49	-88.47	92.06	-444.54	-204.98	196.23	-187.87	0.75	1269.05	0.00	0.00	0.00	-91.19	68.18	1602.78	-89.54	-75.72	1599.23	-185.40	-84.42	1704.57	-185.06	61.23	1706.80	1932.20	1715.18	66.03	0.00	0.00	0.00	1333.26
5.25000	-101.89	39.25	59.93	-144.85	19.87	62.90	-368.10	-43.16	57.77	-314.95	31.31	87.69	-267.00	-172.38	56.43	-305.51	-163.38	81.07	15.49	-88.47	92.06	-430.63	-203.68	190.60	-184.23	2.66	1269.33	0.00	0.00	0.00	-87.39	69.24	1603.26	-85.60	-74.32	1599.61	-182.10	-83.21	1704.91	-181.81	62.41	1707.17	1932.56	1715.17	65.98	0.00	0.00	0.00	1333.52
5.26000	-100.01	39.30	60.43	-144.33	19.92	62.93	-368.10	-43.05	57.73	-314.82	31.31	87.64	-243.82	-171.82	58.26	-287.77	-162.25	79.07	15.49	-88.47	92.06	-416.34	-202.91	185.07	-180.63	4.33	1269.60	0.00	0.00	0.00	-83.84	70.44	1603.70	-81.34	-73.03	1599.96	-178.86	-82.20	1705.16	-178.54	63.86	1707.45	1931.45	1714.87	66.09	0.00	0.00	0.00	1332.22
5.27000	-101.48	39.39	60.04	-144.99	19.88	62.76	-368.12	-42.93	57.67	-314.86	31.44	87.73	-225.21	-170.38	56.37	-268.70	-160.72	77.63	15.49	-88.47	92.06	-401.90	-202.47	179.56	-177.33	5.71	1269.80	0.00	0.00	0.00	-80.98	71.67	1604.09	-78.64	-71.83	1600.42	-175.61	-81.03	1705.45	-175.33	64.97	1707.73	1931.70	1715.30	65.93	0.00	0.00	0.00	1332.22
5.28000	-98.45	39.46	60.69	-144.42	19.94	62.99	-368.15	-42.79	57.59	-314.88	31.18	87.57	-207.22	-169.91	56.84	-248.89	-160.86	76.84	15.49	-88.47	92.06	-387.10	-201.40	173.55	-173.99	7.18	1269.89	0.00	0.00	0.00	-77.27	72.62	1604.42	-74.17	-70.69	1600.69	-172.36	-79.76	1705.71	-172.18	65.74	1708.04	1931.48	1715.22	65.78	0.00	0.00	0.00	1331.51
5.29000	-99.64	39.31	60.46	-144.83	19.80	62.90	-368.19	-42.65	57.50	-314.86	31.14	87.54	-188.24	-168.64	56.99	-235.27	-159.40	74.03	15.49	-88.47	92.06	-371.72	-200.71	167.83	-170.75	8.23	1269.97	0.00	0.00	0.00	-73.81	73.72	1604.76	-71.63	-69.78	1601.05	-169.14	-78.86	1705.91	-168.97	66.83	1708.26	1931.66	1714.91	65.88	0.00	0.00	0.00	1332.55
5.30000	-99.89	39.34	60.19	-144.09	19.84	63.19	-368.24	-42.52	57.40	-314.77	31.31	87.60	-169.58	-167.63	56.94	-214.10	-158.66	73.79	15.49	-88.47	92.06	-356.39	-199.77	162.13	-167.51	9.39	1270.03	0.00	0.00	0.00	-70.74	74.79	1604.98	-68.29	-68.97	1601.30	-165.85	-77.76	1706.08	-165.76	67.93	1708.46	1931.87	1715.35	65.81	0.00	0.00	0.00	1332.39
5.31000	-99.76	39.30	60.40	-144.61	19.89	63.11	-368.28	-42.39	57.32	-314.73	31.78	87.76	-150.68	-166.13	57.25	-194.95	-157.46	74.16	15.49	-88.47	92.06	-341.04	-198.47	156.34	-164.15	10.15	1270.07	0.00	0.00	0.00	-66.77	75.87	1605.17	-65.15	-68.13	1601.53	-162.56	-76.76	1706.20	-162.47	69.10	1708.59	1932.55	1715.87	65.76	0.00	0.00	0.00	1332.90
5.32000	-99.99	39.40	60.19	-143.57	19.91	63.30	-368.32	-42.27	57.24	-314.72	31.43	87.62	-131.45	-163.76	58.24	-177.45	-155.81	72.96	15.49	-88.47	92.06	-325.52	-196.78	150.44	-160.69	10.88	1270.10	0.00	0.00	0.00	-64.00	76.50	1605.46	-62.25	-66.89	1601.74	-159.23	-75.81	1706.29	-159.19	69.89	1708.79	1932.88	1715.58	65.95	0.00	0.00	0.00	1332.43
5.33000	-99.34	39.47	60.27	-145.00	19.81	63.04	-368.37	-42.18	57.19	-314.74	30.78	87.36	-114.31	-161.80	58.79	-157.98	-153.53	72.00	15.49	-88.47	92.06	-309.77	-195.35	145.00	-157.22	11.98	1270.17	0.00	0.00	0.00	-60.28	77.39	1605.59	-57.89	-65.79	1601.80	-155.85	-74.83	1706.38	-155.93	70.99	1708.86	1932.69	1715.40	65.97	0.00	0.00	0.00	1332.61
5.34000	-99.91	39.76	60.01	-144.57	19.94	63.05	-368.40	-42.12	57.17	-314.60	31.59	87.63	-94.77	-159.73	60.01	-140.19	-151.86	71.96	15.49	-88.47	92.06	-293.98	-193.76	139.76	-153.77	12.73	1270.20	0.00	0.00	0.00	-57.45	78.36	1605.70	-54.43	-64.92	1601.90	-152.54	-74.09	1706.43	-152.62	71.43	1709.02	1932.04	1715.19	65.96	0.00	0.00	0.00	1332.39
5.35000	-98.92	39.72	60.28	-144.39	19.88	63.21	-368.42	-42.10	57.18	-314.55	31.79	87.71	-76.94	-156.90	61.17	-123.21	-148.94	72.05	15.49	-88.47	92.06	-278.00	-192.43	134.87	-150.19	13.58	1270.30	0.00	0.00	0.00	-54.20	79.23	1605.82	-50.68	-64.23	1601.76	-149.11	-73.51	1706.44	-149.27	72.36	1709.02	1931.24	1715.68	65.62	0.00	0.00	0.00	1333.37
5.36000	-100.35	39.61	59.85	-144.79	19.82	63.08	-368.43	-42.13	57.24	-314.58	31.54	87.61	-58.60	-153.15	62.99	-104.45	-145.90	72.27	15.49	-88.47	92.06	-261.65	-190.94	130.21	-146.73	14.80	1270.34	0.00	0.00	0.00	-51.00	79.89	1605.80	-48.39	-63.45	1601.88	-145.67	-72.64	1706.44	-145.87	73.20	1709.05	1931.65	1714.77	66.06	0.00	0.00	0.00	1333.81
5.37000	-99.15	39.52	60.18	-138.79	18.72	64.08	-368.43	-42.20	57.35	-314.62	31.18	87.58	-40.46	-149.08	65.00	-86.26	-142.74	72.53	15.49	-88.47	92.06	-245.45	-189.30	125.80	-143.36	14.90	1270.39	0.00	0.00	0.00	-47.00	80.91	1605.74	-44.68	-62.92	1601.84	-142.18	-71.90	1706.41	-142.40	73.87	1709.04	1931.57	1715.94	65.68	0.00	0.00	0.00	1332.34
5.38000	-98.21	39.54	60.38	-140.13	18.60	63.62	-368.43	-42.57	57.64	-314.48	31.03	87.54	-23.54	-144.99	66.96	-69.86	-138.77	73.28	15.49	-88.47	92.06	-229.37	-187.91	121.90	-139.87	15.92	1270.31	0.00	0.00	0.00	-44.17	81.73	1605.71	-41.95	-62.30	1601.81	-138.72	-71.33	1706.36	-138.97	74.39	1709.00	1930.87	1714.88	65.82	0.00	0.00	0.00	1332.82
5.39000	-98.03	39.81	60.28	-138.34	18.60	64.28	-368.43	-42.37	57.64	-314.31	31.69	87.82	-5.98	-140.84	69.30	-52.68	-135.80	75.06	15.49	-88.47	92.06	-213.31	-186.19	118.18	-136.50	16.44	1270.23	0.00	0.00	0.00	-40.50	82.08	1605.55	-38.09	-61.33	1601.70	-135.13	-70.80	1706.24	-135.44	75.14	1708.90	1931.43	1714.40	66.22	0.00	0.00	0.00	1332.13
5.40000	-76.56	34.79	68.64	-142.10	18.48	63.30	-368.50	-43.24	58.12	-314.35	31.47	87.81	12.15	-136.08	72.44	-35.91	-131.35	75.95	15.49	-88.47	92.06	-197.37	-184.55	114.94	-133.07	16.94	1270.20	0.00	0.00	0.00	-37.40	82.45	1605.47	-34.40	-60.83	1601.43	-131.53	-70.39	1706.09	-131.91	75.40	1708.78	1931.07	1714.89	65.98	0.00	0.00	0.00	1332.12
5.41000	-84.60	34.36	65.32	-139.41	19.00	63.84	-368.39	-43.04	58.07	-314.18	31.47	87.87	28.60	-132.44	75.09	-19.35	-127.75	77.65	15.49	-88.47	92.06	-181.55	-182.83	112.13	-129.71	17.68	1270.08	0.00	0.00	0.00	-33.67	83.08	1605.23	-30.81	-60.44	1601.28	-127.93	-69.90	1705.95	-128.33	75.78	1708.64	1931.28	1715.77	65.60	0.00	0.00	0.00	1332.19
5.42000	-78.30	35.57	67.39	-138.34	18.65	64.03	-368.46	-42.35	57.83	-314.15	31.52	88.00	43.42	-128.09	77.96	-3.89	-124.14	79.54	15.49	-88.47	92.06	-165.80	-180.99	109.71	-126.27	17.97	1269.95	0.00	0.00	0.00	-30.46	83.76	1604.95	-27.32	-60.10	1601.00	-124.22	-69.52	1705.73	-124.77	76.14	1708.46	1931.47	1715.25	65.92	0.00	0.00	0.00	1332.96
5.43000	-78.20	34.84	67.39	-137.75	19.23	64.00	-368.31	-42.33	57.89	-313.95	31.49	88.12	60.17	-124.27	81.65	11.94	-120.98	82.56	15.49	-88.47	92.06	-150.30	-178.93	107.56	-122.72	18.60	1269.83	0.00	0.00	0.00	-26.67	83.91	1604.68	-23.09	-59.67	1600.59	-120.54	-69.28	1705.50	-121.13	76.47	1708.24	1931.86	1715.31	66.06	0.00	0.00	0.00	1332.50
5.44000	-79.07	35.54	67.07	-141.82	19.75	62.76	-368.23	-42.18	57.85	-313.91	31.19	88.13	74.51	-120.78	85.11	26.67	-117.73	85.33	15.49	-88.47	92.06	-135.06	-176.66	105.75	-119.30	18.30	1269.58	0.00	0.00	0.00	-23.26	84.45	1604.38	-21.04	-59.62	1600.22	-116.79	-69.03	1705.20	-117.53	76.67	1708.03	1931.15	1714.18	66.30	0.00	0.00	0.00	1333.24
5.45000	-76.86	36.00	67.81	-140.41	19.89	62.90	-368.25	-42.85	58.27	-313.78	31.19	88.24	89.18	-117.21	89.15	42.87	-114.03	87.53	15.49	-88.47	92.06	-120.36	-174.59	104.43	-115.83	18.76	1269.32	0.00	0.00	0.00	-19.60	84.66	1604.05	-16.10	-59.33	1599.79	-113.05	-69.22	1704.81	-113.91	76.63	1707.81	1931.62	1715.17	65.88	0.00	0.00	0.00	1333.53
5.46000	-80.15	36.43	65.87	-137.60	20.44	63.40	-368.08	-42.54	58.25	-313.70	30.86	88.26	103.64	-113.36	93.53	57.09	-111.05	90.24	15.49	-88.47	92.06	-106.05	-172.21	103.27	-112.31	19.50	1269.05	0.00	0.00	0.00	-16.46	84.66	1603.72	-12.24	-58.96	1599.41	-109.29	-68.88	1704.50	-110.23	76.40	1707.57	1932.01	1714.69	66.23	0.00	0.00	0.00	1333.97
5.47000	-78.64	37.44	66.08	-143.91	20.49	62.57	-368.05	-42.86	58.43	-313.59	30.65	88.25	118.69	-110.54	97.80	70.48	-107.67	93.37	15.49	-88.47	92.06	-92.30	-170.26	102.61	-108.89	19.51	1268.82	0.00	0.00	0.00	-12.89	84.93	1603.32	-8.38	-58.98	1598.88	-105.50	-69.10	1704.08	-106.56	76.31	1707.29	1930.79	1713.81	66.38	0.00	0.00	0.00	1333.54
5.48000	-77.37	37.25	66.34	-144.08	20.84	62.33	-368.05	-43.03	58.54	-313.40	31.22	88.63	132.26	-107.87	101.82	84.13	-104.69	96.73	15.49	-88.47	92.06	-78.83	-168.16	102.15	-105.36	19.65	1268.49	0.00	0.00	0.00	-10.10	84.85	1602.96	-5.50	-58.95	1598.47	-101.67	-69.20	1703.67	-102.84	76.40	1706.89	1931.25	1714.22	66.29	0.00	0.00	0.00	1332.10
5.49000	-75.03	37.60	66.85	-143.53	20.74	62.45	-367.93	-42.66	58.37	-313.32	31.00	88.71	145.33	-105.37	105.80	95.93	-101.99	99.79	15.49	-88.47	92.06	-65.83	-165.97	101.93	-101.76	19.88	1268.13	0.00	0.00	0.00	-5.85	84.95	1602.48	-1.84	-58.86	1597.94	-97.86	-69.18	1703.26	-99.09	76.40	1706.55	1931.12	1714.95	65.76	0.00	0.00	0.00	1332.95
5.50000	-98.38	40.60	58.64	-143.79	20.78	62.33	-367.94	-42.91	58.62	-313.15	31.13	88.82	157.79	-102.15	110.13	108.92	-99.52	103.09	15.49	-88.47	92.06	-53.22	-163.90	102.02	-98.12	19.63	1267.75	0.00	0.00	0.00	-2.07	84.89	1602.01	2.21	-59.09	1597.39	-94.04	-69.39	1702.82	-95.30	76.12	1706.18	1931.53	1714.51	66.23	0.00	0.00	0.00	1333.72
5.51000	-98.16	40.59	58.56	-143.37	20.75	62.37	-367.82	-42.60	58.54	-313.07	30.87	88.87	169.82	-99.33	114.45	120.32	-97.84	106.69	15.49	-88.47	92.06	-41.10	-161.51	102.00	-94.46	19.29	1267.36	0.00	0.00	0.00	2.35	84.98	1601.49	5.95	-59.20	1596.86	-90.18	-69.54	1702.35	-91.55	75.54	1705.77	1931.55	1714.46	66.23	0.00	0.00	0.00	1333.06
5.52000	-98.83	40.86	58.17	-143.15	20.95	62.23	-367.73	-42.74	58.66	-312.92	30.68	89.00	177.95	-97.44	117.41	132.19	-95.56	110.14	15.49	-88.47	92.06	-29.62	-159.31	102.26	-90.74	19.72	1266.95	0.00	0.00	0.00	5.47	84.93	1601.09	9.12	-59.49	1596.31	-86.27	-69.83	1701.87	-87.75	75.01	1705.39	1931.44	1715.38	65.78	0.00	0.00	0.00	1332.97
5.53000	-98.73	40.78	58.01	-143.22	20.93	62.18	-367.63	-43.20	58.93	-312.68	30.85	89.20	188.30	-95.45	121.11	143.44	-92.81	113.55	15.49	-88.47	92.06	-18.81	-156.92	102.42	-86.99	19.76	1266.56	0.00	0.00	0.00	8.93	84.46	1600.66	13.48	-59.47	1595.75	-82.33	-70.17	1701.39	-83.97	74.72	1705.02	1931.31	1714.86	65.90	0.00	0.00	0.00	1331.79
5.54000	-98.42	40.78	58.01	-143.28	21.00	62.03	-367.61	-42.94	58.79	-312.47	30.61	89.28	197.72	-92.75	125.03	152.24	-90.43	116.48	15.49	-88.47	92.06	-8.77	-154.91	102.70	-83.24	19.46	1266.14	0.00	0.00	0.00	13.50	84.30	1600.13	17.45	-59.79	1595.25	-78.42	-70.65	1700.83	-80.12	74.47	1704.55	1931.71	1714.99	65.90	0.00	0.00	0.00	1333.25
5.55000	-97.59	40.62	58.33	-143.83	21.10	61.75	-367.54	-42.57	58.77	-312.27	30.64	89.51	206.58	-91.13	127.87	162.00	-87.96	119.12	15.49	-88.47	92.06	0.40	-152.81	102.92	-79.44	19.20	1265.71	0.00	0.00	0.00	16.62	83.98	1599.72	21.65	-60.24	1594.58	-74.46	-71.19	1700.29	-76.24	74.01	1704.14	1931.56	1714.90	66.02	0.00	0.00	0.00	1332.22
5.56000	-99.20	40.82	57.68	-143.69	20.95	61.80	-367.45	-43.59	59.44	-312.10	30.53	89.65	214.48	-88.73	130.50	171.07	-85.31	121.87	15.49	-88.47	92.06	8.85	-150.77	103.15	-75.54	18.82	1265.31	0.00	0.00	0.00	21.45	83.90	1599.19	26.74	-60.38	1594.03	-70.47	-71.80	1699.76	-72.32	73.08	1703.78	1931.27	1714.72	65.94	0.00	0.00	0.00	1331.96
5.57000	-97.07	40.83	58.22	-144.25	20.98	61.46	-367.38	-43.40	59.36	-311.95	30.16	89.65	221.66	-86.09	132.39	178.20	-82.71	122.77	15.49	-88.47	92.06	16.41	-149.19	103.49	-71.68	18.19	1264.82	0.00	0.00	0.00	25.38	83.14	1598.79	30.62	-60.94	1593.41	-66.42	-72.42	1699.22	-68.33	72.37	1703.40	1931.55	1714.74	66.03	0.00	0.00	0.00	1333.35
5.58000	-97.92	41.05	57.82	-144.01	21.08	61.47	-367.38	-43.06	59.19	-311.79	30.33	89.89	227.96	-83.01	133.74	184.07	-80.58	124.13	15.49	-88.47	92.06	23.17	-147.57	103.63	-67.72	17.81	1264.42	0.00	0.00	0.00	28.80	82.77	1598.38	33.60	-61.53	1592.92	-62.35	-73.01	1698.71	-64.30	71.82	1702.99	1931.37	1715.27	65.85	0.00	0.00	0.00	1333.08
5.59000	-98.10	40.86	57.83	-143.90	21.08	61.44	-367.27	-43.20	59.40	-311.54	30.34	90.14	233.46	-80.86	133.94	190.18	-78.56	124.43	15.49	-88.47	92.06	29.07	-146.10	103.69	-63.79	17.50	1263.99	0.00	0.00	0.00	33.52	82.07	1597.89	36.36	-62.37	1592.43	-58.27	-73.85	1698.16	-60.31	70.95	1702.57	1932.21	1715.78	65.74	0.00	0.00	0.00	1332.33
5.60000	-98.44	40.99	57.74	-143.82	20.97	61.41	-367.23	-42.66	59.24	-311.33	30.66	90.45	238.19	-77.94	133.89	195.89	-76.30	124.32	15.49	-88.47	92.06	34.04	-144.63	103.63	-59.89	16.60	1263.48	0.00	0.00	0.00	37.47	81.55	1597.45	41.97	-63.04	1591.83	-54.13	-74.74	1697.60	-56.26	70.44	1702.08	1932.30	1715.81	65.72	0.00	0.00	0.00	1333.07
5.61000	-98.86	40.72	57.54	-143.82	20.99	61.25	-367.21	-42.67	59.29	-311.18	30.35	90.47	242.04	-75.49	133.16	199.48	-73.51	123.14	15.49	-88.47	92.06	38.14	-143.47	103.53	-55.80	16.04	1263.01	0.00	0.00	0.00	40.21	80.67	1597.08	46.40	-63.78	1591.23	-50.02	-75.81	1697.03	-52.16	69.54	1701.62	1931.85	1715.04	65.92	0.00	0.00	0.00	1333.42
5.62000	-97.60	40.84	57.92	-143.77	20.99	61.26	-367.19	-42.80	59.55	-311.06	30.12	90.66	245.28	-73.45	131.98	201.89	-73.14	122.13	15.49	-88.47	92.06	41.36	-141.87	103.07	-51.78	15.47	1262.59	0.00	0.00	0.00	45.25	79.97	1596.58	50.08	-64.47	1590.75	-45.78	-76.81	1696.51	-48.08	68.55	1701.21	1930.93	1713.62	66.64	0.00	0.00	0.00	1332.40
5.63000	-98.12	40.90	57.71	-144.74	20.87	60.94	-367.05	-43.73	60.05	-310.78	30.07	90.91	247.80	-72.28	130.37	204.37	-70.85	120.29	15.49	-88.47	92.06	43.74	-140.39	102.41	-47.73	14.72	1262.04	0.00	0.00	0.00	49.73	79.03	1596.08	54.46	-65.44	1590.11	-41.51	-77.75	1695.95	-43.98	67.64	1700.75	1932.37	1715.71	65.87	0.00	0.00	0.00	1332.32
5.64000	-98.24	40.90	57.80	-144.02	20.83	60.99	-366.97	-42.77	59.78	-310.53	30.25	91.20	249.61	-71.22	128.55	205.14	-70.54	118.66	15.49	-88.47	92.06	45.29	-139.21	101.72	-43.74	13.90	1261.57	0.00	0.00	0.00	53.51	78.16	1595.64	58.24	-66.69	1589.56	-37.28	-78.76	1695.39	-39.83	66.43	1700.32	1931.84	1715.19	65.84	0.00	0.00	0.00	1333.60
5.65000	-98.60	40.77	57.58	-143.23	20.86	61.07	-366.76	-43.37	60.22	-310.32	29.71	91.23	250.83	-70.42	126.18	206.31	-69.55	116.56	15.49	-88.47	92.06	46.31	-138.12	101.08	-39.55	13.45	1261.03	0.00	0.00	0.00	57.29	77.14	1595.25	62.50	-67.73	1588.99	-33.05	-80.05	1694.79	-35.64	65.11	1699.91	1931.88	1715.49	65.84	0.00	0.00	0.00	1333.59
5.66000	-97.81	41.05	57.74	-143.59	20.86	60.84	-366.84	-43.76	60.62	-310.00	29.60	91.53	251.97	-69.70	122.96	207.41	-68.88	114.09	15.49	-88.47	92.06	46.97	-137.18	100.54	-35.32	12.87	1260.52	0.00	0.00	0.00	61.66	75.74	1594.84	66.44	-68.82	1588.43	-28.72	-81.30	1694.16	-31.43	63.57	1699.50	1931.94	1715.91	65.71	0.00	0.00	0.00	1333.44
5.67000	-97.81	40.95	57.74	-143.35	20.82	60.88	-366.62	-43.77	60.72	-309.68	29.82	91.92	253.25	-69.46	119.95	208.41	-67.62	110.81	15.49	-88.47	92.06	47.77	-136.48	99.88	-31.10	11.76	1259.93	0.00	0.00	0.00	65.91	74.46	1594.44	71.36	-70.06	1587.75	-24.31	-82.77	1693.51	-27.13	62.37	1699.04	1931.69	1715.07	65.92	0.00	0.00	0.00	1332.95
5.68000	-97.15	41.02	57.72	-143.01	20.80	60.77	-366.50	-43.34	60.79	-309.41	29.67	92.22	254.66	-69.18	117.24	210.38	-67.07	108.93	15.49	-88.47	92.06	48.90	-136.04	99.26	-26.82	10.50	1259.33	0.00	0.00	0.00	71.15	73.21	1593.99	75.80	-71.29	1587.17	-19.92	-84.35	1692.82	-22.76	61.02	1698.56	1931.21	1714.88	65.93	0.00	0.00	0.00	1332.94
5.69000	-98.19	41.06	57.40	-143.50	20.73	60.60	-366.45	-43.20	60.96	-309.02	29.72	92.61	256.16	-69.41	114.48	211.32	-67.91	106.91	15.49	-88.47	92.06	50.27	-136.02	98.69	-22.47	9.69	1258.78	0.00	0.00	0.00	74.70	71.77	1593.65	79.96	-72.79	1586.63	-15.40	-85.60	1692.28	-18.26	59.69	1698.13	1931.95	1714.38	66.29	0.00	0.00	0.00	1333.24
5.70000	-97.96	41.25	57.32	-143.03	20.79	60.46	-366.25	-43.71	61.49	-308.74	29.34	92.94	258.31	-68.89	112.28	212.32	-67.75	103.82	15.49	-88.47	92.06	51.67	-136.23	97.89	-18.03	9.17	1258.21	0.00	0.00	0.00	79.09	70.24	1593.28	84.68	-74.03	1586.05	-10.81	-87.12	1691.69	-13.75	58.11	1697.72	1932.31	1715.30	66.00	0.00	0.00	0.00	1331.97
5.71000	-98.78	41.08	57.08	-143.70	20.66	60.14	-366.16	-43.55	61.74	-308.26	29.50	93.51	260.43	-69.18	109.65	213.99	-68.59	101.49	15.49	-88.47	92.06	53.08	-136.70	97.03	-13.65	8.44	1257.76	0.00	0.00	0.00	83.89	68.92	1592.82	89.54	-75.61	1585.56	-6.12	-88.68	1691.07	-9.22	56.57	1697.27	1931.62	1715.12	65.83	0.00	0.00	0.00	1332.59
5.72000	-98.06	41.39	57.13	-143.52	20.91	59.93	-365.96	-43.86	62.21	-307.79	29.64	94.12	261.30	-70.10	106.37	215.12	-69.05	98.69	15.49	-88.47	92.06	54.53	-137.11	96.03	-9.11	6.71	1257.25	0.00	0.00	0.00	88.53	67.11	1592.42	93.72	-77.06	1585.07	-1.49	-90.33	1690.52	-4.71	55.06	1696.83	1932.03	1715.15	65.99	0.00	0.00	0.00	1333.48
5.73000	-98.65	41.33	56.82	-143.34	20.98	59.68	-365.83	-43.52	62.51	-307.27	29.81	94.75	264.19	-70.86	103.67	216.00	-69.68	96.07	15.49	-88.47	92.06	55.89	-137.80	95.21	-4.60	5.88	1256.77	0.00	0.00	0.00	93.66	65.65	1592.00	98.30	-78.56	1584.53	3.24	-92.01	1689.94	-0.06	53.34	1696.41	1931.43	1714.26	66.25	0.00	0.00	0.00	1333.79
5.74000	-98.03	41.37	56.79	-143.25	21.00	59.47	-365.60	-43.57	63.02	-306.77	29.69	95.40	264.82	-72.09	100.03	217.30	-71.92	93.54	15.49	-88.47	92.06	57.12	-138.20	94.50	0.13	5.07	1256.33	0.00	0.00	0.00	97.81	63.93	1591.68	103.41	-79.87	1583.94	7.97	-93.53	1689.38	4.58	51.89	1695.97	1931.27	1715.60	65.49	0.00	0.00	0.00	1333.57
5.75000	-97.62	41.36	56.77	-142.97	21.10	59.27	-365.27	-43.51	63.84	-306.21	29.75	96.28	265.32	-73.56	96.33	218.59	-72.79	91.21	15.49	-88.47	92.06	58.28	-138.36	93.83	4.92	3.66	1255.94	0.00	0.00	0.00	102.34	62.39	1591.30	107.54	-81.68	1583.46	12.76	-95.27	1688.83	9.30	49.93	1695.63	1931.29	1715.32	65.66	0.00	0.00	0.00	1333.26
5.76000	-97.36	41.47	56.50	-142.48	21.15	58.97	-364.75	-43.60	65.19	-305.46	29.42	97.15	268.32	-73.99	93.93	220.21	-72.11	88.84	15.49	-88.47	92.06	59.31	-138.46	93.32	9.85	2.54	1255.57	0.00	0.00	0.00	107.76	60.82	1590.94	112.51	-82.98	1583.00	17.57	-97.02	1688.29	14.04	48.32	1695.26	1932.19	1715.33	65.93	0.00	0.00	0.00	1332.60
5.77000	-98.66	41.52	55.78	-142.02	21.06	58.75	-364.30	-43.33	66.61	-304.45	30.07	98.46	269.85	-73.61	91.59	221.18	-71.64	87.03	15.49	-88.47	92.06	60.34	-138.43	92.80	14.77	1.42	1255.29	0.00	0.00	0.00	111.75	59.41	1590.65	117.00	-84.62	1582.60	22.45	-98.68	1687.82	18.84	46.56	1694.93	1931.37	1714.13	66.27	0.00	0.00	0.00	1333.90
5.78000	-95.41	41.55	56.51	-141.83	21.21	58.39	-363.56	-43.45	68.49	-303.60	29.99	99.67	270.04	-73.07	89.11	220.89	-71.13	85.03	15.49	-88.47	92.06	61.29	-138.34	92.37	19.75	-0.02	1254.98	0.00	0.00	0.00	116.48	57.75	1590.46	121.79	-86.21	1582.21	27.36	-100.53	1687.40	23.68	44.76	1694.70	1931.41	1715.63	65.60	0.00	0.00	0.00	1333.49
5.79000	-95.96	41.78	55.84	-141.27	21.32	57.98	-362.88	-42.96	70.36	-302.44	30.54	101.28	271.31	-72.76	87.02	222.22	-71.01	83.57	15.49	-88.47	92.06	62.13	-138.51	92.03	24.72	-1.11	1254.80	0.00	0.00	0.00	120.84	56.12	1590.33	127.94	-87.63	1581.81	32.30	-102.33	1687.04	28.53	42.84	1694.55	1932.56	1715.17	66.09	0.00	0.00	0.00	1332.39
5.80000	-96.84	41.77	55.32	-141.05	21.62	57.48	-362.12	-43.05	72.80	-301.23	30.49	102.79	271.46	-72.40	85.18	223.08	-70.83	82.70	15.49	-88.47	92.06	62.89	-138.43	91.61	29.73	-2.60	1254.67	0.00	0.00	0.00	126.27	54.55	1590.21	132.61	-89.20	1581.53	37.36	-104.19	1686.72	33.38	40.93	1694.49	1932.52	1714.93	66.04	0.00	0.00	0.00	1333.24
5.81000	-97.59	41.94	54.51	-140.33	21.81	57.03	-361.17	-43.11	75.59	-299.76	30.77	104.56	272.61	-71.89	84.02	223.44	-70.52	81.33	15.49	-88.47	92.06	63.48	-138.49	91.26	34.66	-3.00	1254.70	0.00	0.00	0.00	130.57	52.83	1590.28	137.27	-90.69	1581.41	42.43	-105.88	1686.52	38.21	39.15	1694.48	1931.17	1714.22	66.17	0.00	0.00	0.00	1333.39
5.82000	-96.23	41.91	54.62	-138.46	22.12	56.89	-359.90	-43.01	78.81	-298.19	31.38	106.80	271.81	-71.77	82.18	223.66	-70.34	80.22	15.49	-88.47	92.06	64.04	-138.72	91.00	39.68	-4.96	1254.70	0.00	0.00	0.00	134.79	51.18	1590.36	143.06	-92.13	1581.29	47.56	-107.75	1686.38	43.07	37.14	1694.56	1931.52	1714.96	66.18	0.00	0.00	0.00	1333.66
5.83000	-95.55	42.10	54.29	-137.97	22.42	56.33	-358.52	-42.83	82.39	-296.30	32.33	109.40	272.19	-71.58	80.93	224.52	-70.51	79.87	15.49	-88.47	92.06	64.66	-138.60	90.61	44.70	-6.52	1254.82	0.00	0.00	0.00	140.49	49.77	1590.54	147.74	-93.51	1581.22	52.65	-109.72	1686.24	47.90	35.75	1694.60	1931.52	1715.00	66.34	0.00	0.00	0.00	1332.89
5.84000	-94.72	42.60	54.02	-136.46	22.61	55.92	-356.89	-42.43	86.31	-294.28	33.26	112.26	273.21	-71.54	80.46	224.86	-69.70	79.16	15.49	-88.47	92.06	65.03	-138.78	90.48	49.71	-7.80	1254.94	0.00	0.00	0.00	144.88	47.96	1590.76	152.60	-95.27	1581.24	57.78	-111.63	1686.20	52.78	33.72	1694.83	1931.65	1716.01	65.91	0.00	0.00	0.00	1333.43
5.85000	-95.48	42.58	53.12	-135.85	23.06	55.33	-354.93	-41.72	90.61	-292.02	33.46	115.01	272.28	-71.55	79.49	224.54	-70.05	78.30	15.49	-88.47	92.06	65.39	-138.59	90.16	54.70	-9.30	1255.15	0.00	0.00	0.00	150.14	46.23	1591.03	158.15	-96.89	1581.28	62.96	-113.40	1686.23	57.62	31.50	1695.14	1931.67	1715.02	66.21	0.00	0.00	0.00	1332.79
5.86000	-93.98	43.17	52.82	-134.22	23.67	54.95	-352.90	-41.63	95.80	-289.33	34.86	118.50	273.72	-71.57	79.03	224.18	-70.02	77.71	15.49	-88.47	92.06	65.71	-138.66	89.98	59.63	-11.27	1255.39	0.00	0.00	0.00	155.51	44.72	1591.26	163.18	-98.41	1581.38	68.08	-115.36	1686.29	62.41	29.57	1695.43	1932.08	1714.01	66.50	0.00	0.00	0.00	1332.48
5.87000	-92.35	43.67	52.50	-132.83	24.09	54.49	-350.44	-41.04	101.38	-286.57	35.51	121.96	273.71	-71.57	78.46	224.89	-70.17	77.35	15.49	-88.47	92.06	65.98	-138.76	89.82	65.23	-13.51	1255.63	0.00	0.00	0.00	160.25	43.28	1591.59	167.76	-100.02	1581.47	73.20	-117.23	1686.44	67.23	28.29	1695.74	1932.32	1715.40	65.97	0.00	0.00	0.00	1333.39
5.88000	-92.19	44.12	51.81	-130.92	24.99	54.01	-347.52	-40.11	107.31	-283.52	36.18	125.61	273.24	-71.33	77.84	224.53	-70.25	77.05	15.49	-88.47	92.06	66.15	-138.89	89.65	69.82	-15.99	1255.88	0.00	0.00	0.00	164.80	41.76	1591.95	172.91	-101.43	1581.57	78.28	-119.27	1686.59	72.06	26.25	1696.16	1932.38	1714.85	66.17	0.00	0.00	0.00	1333.60
5.89000	-91.27	44.58	51.15	-130.25	25.47	53.39	-344.28	-39.31	114.01	-279.81	37.59	129.80	274.00	-71.17	77.67	224.54	-70.38	76.43	15.49	-88.47	92.06	66.45	-138.85	89.42	73.76	-18.57	1256.17	0.00	0.00	0.00	169.84	40.22	1592.29	178.42	-103.04	1581.80	83.32	-121.13	1686.83	76.77	24.60	1696.59	1931.64	1715.51	65.66	0.00	0.00	0.00	1333.05
5.90000	-91.27	45.08	50.30	-128.94	26.17	52.99	-340.43	-37.31	120.71	-275.80	38.07	133.93	273.69	-71.00	77.12	224.64	-70.75	76.63	15.49	-88.47	92.06	66.57	-138.93	89.28	77.41	-21.10	1256.53	0.00	0.00	0.00	174.30	38.41	1592.76	182.94	-104.62	1582.01	88.35	-122.95	1687.09	81.38	22.34	1697.13	1930.78	1713.99	66.42	0.00	0.00	0.00	1333.70
5.91000	-89.87	45.92	49.78	-127.10	27.08	52.47	-335.92	-36.30	128.63	-271.33	39.14	138.53	274.03	-71.29	76.84	224.81	-70.43	75.99	15.49	-88.47	92.06	66.63	-139.50	89.36	81.11	-23.42	1256.98	0.00	0.00	0.00	178.63	36.71	1593.24	188.08	-106.15	1582.10	93.36	-124.82	1687.40	86.05	20.56	1697.65	1931.17	1714.44	66.22	0.00	0.00	0.00	1333.44
5.92000	-89.36	46.44	49.12	-123.45	28.01	52.79	-330.94	-34.60	136.72	-266.21	41.07	143.97	274.00	-71.01	76.80	225.15	-71.06	76.38	15.49	-88.47	92.06	66.73	-139.30	89.11	85.22	-25.39	1257.56	0.00	0.00	0.00	182.71	35.39	1593.72	192.41	-107.98	1582.37	98.23	-126.66	1687.74	90.62	18.95	1698.23	1930.90	1714.13	66.29	0.00	0.00	0.00	1333.97
5.93000	-87.20	47.42	48.80	-121.17	28.93	52.84	-325.23	-33.87	145.94	-260.72	42.08	149.33	272.95	-71.48	76.14	224.67	-70.54	75.58	15.49	-88.47	92.06	66.81	-139.37	88.99	90.11	-26.86	1258.30	0.00	0.00	0.00	187.96	33.69	1594.24	197.36	-109.52	1582.79	103.02	-128.44	1688.13	95.15	16.87	1698.82	1931.30	1714.36	66.18	0.00	0.00	0.00	1332.09
5.94000	-86.84	48.05	47.98	-120.71	29.90	52.85	-318.87	-33.05	155.66	-254.78	43.42	155.12	273.01	-71.27	76.16	225.16	-70.37	75.63	15.49	-88.47	92.06	66.80	-139.65	88.98	96.11	-27.67	1259.22	0.00	0.00	0.00	192.11	32.26	1594.79	201.14	-111.26	1583.17	107.75	-130.20	1688.53	99.63	14.81	1699.48	1931.25	1715.39	66.09	0.00	0.00	0.00	1332.01
5.95000	-85.57	48.95	47.13	-116.83	30.93	53.78	-311.68	-31.47	165.36	-248.05	44.57	160.98	273.96	-71.54	75.97	225.62	-70.79	75.49	15.49	-88.47	92.06	66.89	-139.62	88.78	102.73	-27.21	1260.44	0.00	0.00	0.00	196.11	30.33	1595.42	206.32	-112.76	1583.59	112.34	-131.98	1688.92	103.99	12.85	1700.01	1931.96	1715.47	66.24	0.00	0.00	0.00	1332.95
5.96000	-84.11	50.04	46.08	-113.66	32.78	54.43	-303.89	-28.96	174.84	-240.78	46.41	167.24	273.94	-71.35	75.81	224.32	-71.99	75.53	15.49	-88.47	92.06	66.94	-139.66	88.66	107.25	-28.47	1261.02	0.00	0.00	0.00	200.50	29.01	1595.95	210.35	-114.24	1584.09	116.88	-133.85	1689.31	108.37	11.18	1700.50	1931.66	1714.63	66.12	0.00	0.00	0.00	1332.31
5.97000	-80.87	50.71	45.53	-111.31	34.33	55.04	-295.45	-27.84	184.25	-233.31	47.31	173.24	274.21	-71.76	75.43	224.31	-71.26	75.28	15.49	-88.47	92.06	66.94	-139.77	88.59	111.73	-29.13	1261.53	0.00	0.00	0.00	205.22	27.52	1596.41	214.45	-115.78	1584.55	121.32	-135.45	1689.74	112.73	9.75	1700.95	1931.44	1714.74	66.27	0.00	0.00	0.00	1333.43
5.98000	-79.27	51.66	44.32	-105.73	33.12	58.30	-286.39	-25.51	194.59	-225.45	48.92	179.53	273.44	-71.21	75.20	224.51	-72.24	75.27	15.49	-88.47	92.06	66.91	-139.89	88.52	116.14	-29.35	1262.03	0.00	0.00	0.00	209.10	26.06	1596.91	218.83	-117.41	1585.09	125.70	-136.83	1690.14	116.90	8.18	1701.41	1931.84	1714.27	66.69	0.00	0.00	0.00	1333.69
5.99000	-76.49	52.09	43.60	-102.51	33.78	60.12	-276.70	-24.50	204.23	-217.41	50.06	185.62	272.63	-71.05	74.68	224.42	-71.00	74.34	15.49	-88.47	92.06	67.07	-139.78	88.39	120.28	-29.67	1262.36	0.00	0.00	0.00	213.72	24.43	1597.35	223.27	-118.88	1585.52	129.93	-138.41	1690.49	121.07	6.55	1701.81	1931.35	1713.63	66.86	0.00	0.00	0.00	1333.64
6.00000	-71.87	52.46	42.98	-98.55	34.31	62.44	-266.91	-23.37	213.22	-209.41	51.04	191.39	274.06	-71.60	74.61	225.46	-71.21	74.20	15.49	-88.47	92.06	67.12	-139.90	88.30	124.35	-31.20	1262.61	0.00	0.00	0.00	217.86	22.92	1597.80	229.28	-120.11	1585.76	134.16	-139.82	1690.81	125.29	5.15	1702.13	1931.34	1714.65	66.11	0.00	0.00	0.00	1333.90
6.01000	-69.05	53.20	41.86	-93.47	35.06	65.06	-257.75	-22.77	220.09	-201.38	51.16	196.52	273.58	-71.85	74.03	224.41	-72.06	74.66	15.49	-88.47	92.06	67.16	-140.01	88.26	128.33	-33.42	1262.74	0.00	0.00	0.00	221.70	21.56	1598.27	232.81	-121.65	1586.13	138.27	-141.39	1691.07	129.44	3.60	1702.50	1931.31	1714.28	66.53	0.00	0.00	0.00	1332.57
6.02000	-62.34	55.01	41.50	-84.70	36.47	69.00	-249.24	-23.51	224.64	-193.57	51.43	201.13	272.97	-71.95	73.60	224.89	-71.58	73.67	15.49	-88.47	92.06	67.22	-140.04	88.20	132.16	-34.59	1262.78	0.00	0.00	0.00	226.18	20.41	1598.58	236.12	-123.27	1586.49	142.41	-142.77	1691.30	133.58	2.36	1702.78	1931.61	1714.08	66.68	0.00	0.00	0.00	1332.67
6.03000	-53.08	58.36	43.96	-78.16	38.63	72.53	-240.53	-23.90	227.65	-185.77	51.57	204.79	273.82	-71.82	73.62	225.11	-72.68	74.18	15.49	-88.47	92.06	67.20	-140.28	88.23	136.94	-35.73	1263.18	0.00	0.00	0.00	229.81	18.82	1598.90	239.42	-124.67	1586.83	146.51	-144.08	1691.52	137.76	0.91	1703.10	1931.76	1714.76	66.22	0.00	0.00	0.00	1332.78
6.04000	-43.94	61.16	49.43	-68.45	41.54	76.89	-231.80	-23.79	229.28	-177.40	51.81	207.64	273.89	-71.82	73.28	225.39	-72.00	73.30	15.49	-88.47	92.06	67.24	-140.28	88.13	141.72	-36.87	1263.57	0.00	0.00	0.00	234.00	17.66	1599.12	244.10	-125.80	1587.03	150.57	-145.45	1691.72	141.86	-0.24	1703.39	1931.49	1713.49	66.53	0.00	0.00	0.00	1333.80
6.05000	-33.70	64.23	53.85	-57.45	44.06	80.71	-222.74	-22.94	229.55	-168.37	52.18	209.70	272.46	-72.03	72.44	224.61	-72.29	73.66	15.49	-88.47	92.06	67.28	-140.32	88.11	146.48	-38.00	1263.97	0.00	0.00	0.00	238.55	16.52	1599.37	249.10	-126.84	1587.15	154.61	-146.59	1691.93	146.04	-1.36	1703.64	1931.00	1714.40	66.35	0.00	0.00	0.00	1333.87
6.06000	-32.93	66.78	55.17	-44.75	46.28	84.16	-213.63	-22.10	228.79	-158.56	52.50	210.61	273.13	-72.46	72.20	224.84	-71.73	72.69	15.49	-88.47	92.06	67.38	-140.30	88.11	151.23	-39.12	1264.37	0.00	0.00	0.00	242.37	15.33	1599.65	253.29	-128.02	1587.38	158.68	-147.84	1692.15	150.17	-2.79	1703.97	1931.97	1715.02	66.47	0.00	0.00	0.00	1332.17
6.07000	-17.61	68.48	58.81	-32.58	48.07	86.26	-204.12	-22.05	226.35	-148.03	53.76	210.88	273.63	-72.24	72.12	224.73	-72.15	72.09	15.49	-88.47	92.06	67.41	-140.19	88.08	155.97	-40.24	1264.76	0.00	0.00	0.00	246.83	14.21	1599.83	256.69	-129.22	1587.58	162.71	-149.07	1692.40	154.36	-4.32	1704.32	1931.53	1714.12	66.71	0.00	0.00	0.00	1332.35
6.08000	-4.27	70.80	60.56	-16.96	49.91	88.28	-193.61	-19.51	224.17	-136.92	55.03	210.02	273.83	-72.53	71.72	226.37	-71.99	72.38	15.49	-88.47	92.06	67.43	-140.28	88.19	160.70	-41.35	1265.16	0.00	0.00	0.00	250.73	13.00	1600.16	260.67	-130.34	1587.80	166.78	-150.16	1692.66	158.50	-5.28	1704.61	1930.76	1713.61	66.75	0.00	0.00	0.00	1333.08
6.09000	12.38	72.88	62.41	-5.16	51.88	88.15	-182.87	-19.75	220.36	-125.34	56.47	208.15	274.13	-72.31	71.48	225.41	-71.81	71.83	15.49	-88.47	92.06	67.57	-140.01	88.09	165.41	-42.45	1265.55	0.00	0.00	0.00	253.60	12.08	1600.45	264.19	-131.28	1588.12	170.83	-151.22	1692.93	162.59	-5.99	1704.92	1931.16	1714.72	66.43	0.00	0.00	0.00	1333.31
6.10000	30.34	75.32	63.50	8.94	53.73	88.29	-171.46	-17.94	215.79	-113.43	58.56	205.63	273.97	-72.14	71.09	225.96	-72.01	71.58	15.49	-88.47	92.06	67.64	-139.98	88.13	170.12	-43.54	1265.94	0.00	0.00	0.00	257.86	11.20	1600.72	267.82	-132.03	1588.37	174.82	-152.16	1693.23	166.63	-6.72	1705.18	1932.14	1715.74	66.28	0.00	0.00	0.00	1333.68
6.11000	28.46	76.04	60.46	16.41	55.54	86.15	-159.55	-15.80	210.46	-101.09	59.85	201.96	273.73	-72.63	70.32	225.82	-72.03	71.21	15.49	-88.47	92.06	67.67	-139.95	88.24	174.82	-44.63	1266.34	0.00	0.00	0.00	262.38	10.32	1600.97	272.26	-133.00	1588.55	178.79	-152.99	1693.52	170.57	-7.63	1705.49	1932.91	1715.84	66.28	0.00	0.00	0.00	1334.62
6.12000	40.53	77.81	59.58	18.74	56.90	82.59	-146.88	-14.51	204.84	-88.34	61.97	197.93	273.61	-72.21	69.97	225.22	-72.00	70.69	15.49	-88.47	92.06	67.77	-139.90	88.28	179.51	-45.70	1266.73	0.00	0.00	0.00	265.85	9.49	1601.26	275.98	-133.85	1588.85	182.79	-153.75	1693.79	174.49	-8.41	1705.78	1932.54	1715.86	65.83	0.00	0.00	0.00	1333.61
6.13000	63.06	80.11	59.96	37.34	59.13	81.99	-133.90	-12.05	198.08	-75.26	64.49	193.54	274.63	-72.45	69.53	226.20	-71.72	70.77	15.49	-88.47	92.06	67.81	-139.99	88.38	184.19	-46.77	1267.12	0.00	0.00	0.00	270.13	8.49	1601.60	280.39	-134.48	1589.17	186.67	-154.66	1693.99	178.37	-9.02	1706.06	1931.47	1715.42	66.03	0.00	0.00	0.00	1333.98
6.14000	82.84	82.36	60.33	46.92	60.93	79.37	-120.46	-9.60	190.81	-61.67	67.35	188.97	274.38	-71.70	69.27	225.88	-71.76	70.38	15.49	-88.47	92.06	67.93	-139.70	88.31	188.85	-47.84	1267.51	0.00	0.00	0.00	273.91	8.25	1601.79	283.83	-135.24	1589.38	190.59	-155.31	1694.18	182.28	-9.90	1706.26	1931.42	1713.48	66.95	0.00	0.00	0.00	1333.97
6.15000	101.78	84.72	60.16	71.02	63.54	79.00	-106.82	-7.70	183.34	-47.69	69.29	183.58	274.49	-71.55	68.82	226.26	-71.89	70.13	15.49	-88.47	92.06	68.01	-139.67	88.31	193.51	-48.89	1267.90	0.00	0.00	0.00	277.23	7.41	1602.12	287.76	-136.06	1589.54	194.53	-156.09	1694.28	186.08	-10.89	1706.53	1931.36	1713.25	66.95	0.00	0.00	0.00	1333.29
6.16000	122.56	86.87	59.83	87.81	66.06	77.35	-92.67	-5.05	175.16	-33.53	71.85	178.17	273.41	-71.67	67.92	226.06	-71.65	70.00	15.49	-88.47	92.06	68.10	-139.41	88.21	198.15	-49.94	1268.29	0.00	0.00	0.00	280.42	6.99	1602.39	292.46	-136.44	1589.64	198.47	-156.99	1694.35	189.91	-11.53	1706.75	1930.70	1712.51	67.14	0.00	0.00	0.00	1332.79
6.17000	138.66	90.02	58.69	106.19	68.93	75.83	-77.96	-2.71	166.75	-18.88	74.54	172.64	275.72	-71.56	68.25	226.42	-71.08	70.10	15.49	-88.47	92.06	68.18	-139.58	88.35	202.79	-50.98	1268.67	0.00	0.00	0.00	284.19	6.23	1602.52	296.16	-137.10	1589.70	202.45	-157.63	1694.41	193.74	-12.39	1706.90	1931.04	1713.88	66.69	0.00	0.00	0.00	1332.61
6.18000	166.65	93.77	60.00	119.35	71.98	73.10	-62.86	-0.75	158.51	-3.81	77.24	166.97	275.57	-71.23	67.91	226.34	-71.09	69.83	15.49	-88.47	92.06	68.24	-139.44	88.30	207.41	-52.01	1269.06	0.00	0.00	0.00	288.67	5.82	1602.65	299.69	-137.42	1589.83	206.33	-158.48	1694.43	197.54	-12.83	1707.01	1930.75	1714.27	66.43	0.00	0.00	0.00	1333.03
6.19000	184.83	97.00	59.73	140.94	75.22	72.60	-47.17	1.56	149.80	11.75	80.40	161.49	276.04	-71.05	67.83	226.16	-70.90	69.65	15.49	-88.47	92.06	68.32	-139.20	88.17	212.03	-53.04	1269.44	0.00	0.00	0.00	292.78	5.20	1602.85	303.56	-137.98	1589.88	210.26	-159.04	1694.44	201.43	-13.43	1707.10	1931.67	1714.28	66.70	0.00	0.00	0.00	1332.79
6.20000	203.57	99.86	59.93	168.84	78.77	72.84	-31.16	3.30	141.48	27.54	83.31	156.02	275.46	-70.54	67.59	226.67	-70.71	69.62	15.49	-88.47	92.06	68.40	-139.14	88.21	216.63	-54.06	1269.83	0.00	0.00	0.00	296.21	4.60	1602.89	306.97	-138.94	1589.87	214.23	-159.69	1694.43	205.33	-14.22	1707.16	1932.41	1715.48	66.23	0.00	0.00	0.00	1331.55
6.21000	220.68	102.66	60.06	185.52	81.11	71.67	-14.89	6.06	132.89	43.39	85.97	150.53	275.76	-70.64	67.34	225.79	-71.46	70.05	15.49	-88.47	92.06	68.44	-139.18	88.28	221.23	-55.07	1270.21	0.00	0.00	0.00	300.50	4.00	1602.91	311.21	-139.54	1589.89	218.21	-160.23	1694.41	209.31	-14.82	1707.19	1931.85	1715.12	66.31	0.00	0.00	0.00	1331.95
6.22000	240.65	104.82	61.12	204.06	83.52	71.18	1.47	8.48	124.68	59.52	88.42	145.09	275.91	-70.45	67.29	227.09	-70.77	69.44	15.49	-88.47	92.06	68.54	-138.96	88.19	225.81	-56.07	1270.60	0.00	0.00	0.00	304.59	3.25	1602.87	315.31	-139.93	1589.78	222.21	-160.69	1694.41	213.24	-15.41	1707.18	1931.48	1714.12	66.72	0.00	0.00	0.00	1333.50
6.23000	255.78	106.84	61.16	221.78	85.72	70.51	17.85	11.19	116.70	75.66	91.47	140.13	276.24	-70.63	67.03	226.37	-70.71	68.90	15.49	-88.47	92.06	68.54	-139.03	88.24	230.39	-57.07	1270.98	0.00	0.00	0.00	308.54	3.11	1602.78	319.36	-140.39	1589.74	226.22	-161.21	1694.33	217.29	-16.08	1707.24	1931.19	1714.39	66.51	0.00	0.00	0.00	1333.31
6.24000	270.43	108.34	61.60	238.28	87.42	70.03	34.36	13.74	109.18	91.94	93.82	135.12	277.59	-70.13	67.43	226.35	-70.71	68.78	15.49	-88.47	92.06	68.63	-138.71	88.12	234.95	-58.06	1271.36	0.00	0.00	0.00	312.69	2.23	1602.77	324.04	-140.73	1589.66	230.28	-161.87	1694.25	221.38	-16.13	1707.15	1931.47	1714.31	66.54	0.00	0.00	0.00	1332.93
6.25000	292.51	109.59	63.89	258.05	88.92	70.60	53.47	16.73	100.21	108.33	95.28	129.97	276.74	-70.11	66.97	226.94	-68.07	71.86	15.49	-88.47	92.06	68.73	-138.65	88.15	239.50	-59.04	1271.74	0.00	0.00	0.00	317.32	1.98	1602.62	327.28	-141.39	1589.56	234.37	-162.09	1694.22	225.48	-16.36	1707.08	1931.53	1713.63	66.90	0.00	0.00	0.00	1332.51
6.26000	319.86	110.60	67.77	275.77	90.31	70.93	70.26	19.28	92.87	124.95	96.63	125.04	277.22	-69.77	67.10	225.89	-68.10	71.68	15.49	-88.47	92.06	68.73	-138.75	88.19	244.05	-60.01	1272.12	0.00	0.00	0.00	321.47	1.43	1602.62	331.54	-141.81	1589.38	238.45	-162.48	1694.15	229.59	-16.34	1707.03	1932.41	1714.81	66.57	0.00	0.00	0.00	1332.98
6.27000	342.65	111.49	70.72	293.32	91.19	71.73	85.43	21.47	86.91	141.76	97.55	120.31	277.41	-69.61	67.04	226.90	-67.97	71.82	15.49	-88.47	92.06	68.83	-139.01	88.37	248.58	-60.98	1272.50	0.00	0.00	0.00	325.08	1.30	1602.52	335.61	-142.04	1589.27	242.50	-162.92	1694.06	233.86	-16.85	1707.04	1932.21	1714.67	66.54	0.00	0.00	0.00	1332.77
6.28000	362.17	111.54	73.63	307.34	91.58	72.29	99.69	23.40	82.05	158.81	98.94	116.23	278.92	-66.11	70.70	229.06	-67.69	71.88	15.49	-88.47	92.06	68.90	-138.67	88.29	253.10	-61.94	1272.88	0.00	0.00	0.00	329.85	1.16	1602.35	338.99	-142.50	1589.20	246.67	-163.06	1693.96	238.08	-17.26	1706.99	1931.74	1713.48	67.04	0.00	0.00	0.00	1333.86
6.29000	380.18	111.45	76.46	320.65	91.97	72.75	113.75	25.16	78.03	175.69	100.40	112.75	277.72	-66.51	70.69	228.32	-68.44	71.29	15.49	-88.47	92.06	69.07	-138.50	88.26	257.61	-62.89	1273.25	0.00	0.00	0.00	333.74	0.48	1602.23	343.56	-142.89	1589.03	250.82	-163.25	1693.83	242.34	-17.41	1706.90	1931.71	1714.52	66.69	0.00	0.00	0.00	1333.07
6.30000	399.19	111.15	80.04	336.48	92.11	74.33	128.33	26.85	74.59	192.44	101.56	109.62	279.67	-66.19	70.28	226.35	-68.87	70.16	15.49	-88.47	92.06	69.10	-138.60	88.41	262.12	-63.84	1273.63	0.00	0.00	0.00	337.74	0.47	1602.13	347.70	-143.01	1588.90	255.04	-163.34	1693.69	246.58	-17.42	1706.79	1931.66	1713.86	66.82	0.00	0.00	0.00	1332.81
6.31000	417.23	110.90	83.39	363.53	92.43	78.75	144.13	28.55	71.45	208.78	102.54	106.92	280.65	-67.03	69.88	226.79	-69.34	69.94	15.49	-88.47	92.06	69.27	-138.41	88.40	266.61	-64.78	1274.01	0.00	0.00	0.00	343.19	0.34	1601.89	352.54	-143.05	1588.66	259.21	-163.50	1693.53	250.94	-17.79	1706.73	1931.27	1714.53	66.38	0.00	0.00	0.00	1334.13
6.32000	433.54	110.43	86.51	389.57	92.42	83.16	161.87	30.36	68.36	224.79	104.12	105.07	277.84	-67.74	68.17	225.09	-69.94	68.86	15.49	-88.47	92.06	69.36	-138.50	88.52	271.09	-65.71	1274.38	0.00	0.00	0.00	347.34	0.04	1601.76	357.19	-143.14	1588.39	263.49	-163.62	1693.33	255.38	-18.00	1706.59	1931.41	1714.63	66.32	0.00	0.00	0.00	1333.62
6.33000	448.86	111.03	88.72	407.58	92.45	86.07	182.26	32.38	65.05	240.55	105.21	103.41	278.91	-68.71	67.88	226.59	-70.46	68.85	15.49	-88.47	92.06	69.55	-138.29	88.56	275.56	-66.63	1274.76	0.00	0.00	0.00	351.41	-0.08	1601.54	360.82	-143.21	1588.21	267.76	-163.69	1693.13	259.84	-18.10	1706.45	1930.65	1712.96	66.92	0.00	0.00	0.00	1333.25
6.34000	464.81	111.07	92.31	424.28	92.34	89.16	203.00	35.16	60.76	255.98	106.34	102.31	277.00	-69.22	66.69	226.67	-70.47	68.50	15.49	-88.47	92.06	69.64	-138.31	88.70	280.03	-67.55	1275.13	0.00	0.00	0.00	356.00	-0.38	1601.32	365.16	-143.47	1587.95	272.11	-163.58	1692.94	264.32	-17.69	1706.19	1931.11	1713.79	66.83	0.00	0.00	0.00	1333.51
6.35000	480.27	110.77	96.21	439.13	92.29	92.07	218.67	36.28	58.78	271.15	107.17	101.55	279.03	-69.81	66.47	226.68	-71.70	66.41	15.49	-88.47	92.06	69.73	-138.40	88.85	284.48	-68.46	1275.50	0.00	0.00	0.00	359.94	-0.41	1601.10	369.49	-143.53	1587.68	276.51	-163.44	1692.70	268.86	-17.59	1705.97	1931.65	1715.24	66.17	0.00	0.00	0.00	1332.85
6.36000	495.12	110.91	100.12	454.75	92.51	95.39	233.98	37.83	56.74	285.99	107.97	101.16	278.50	-70.28	65.51	227.77	-71.53	66.42	15.49	-88.47	92.06	69.97	-138.12	88.89	288.92	-69.36	1275.87	0.00	0.00	0.00	364.04	-0.60	1600.86	373.38	-143.41	1587.31	280.99	-163.47	1692.41	273.39	-17.05	1705.68	1931.40	1714.18	66.65	0.00	0.00	0.00	1333.12
6.37000	509.59	111.98	103.75	468.66	92.69	98.58	248.94	37.38	55.85	300.32	108.84	101.19	281.96	-70.63	65.90	227.28	-71.37	66.22	15.49	-88.47	92.06	70.16	-138.15	88.98	293.36	-70.26	1276.24	0.00	0.00	0.00	369.14	-0.25	1600.49	378.05	-143.16	1587.01	285.48	-163.28	1692.10	278.09	-17.02	1705.42	1930.68	1713.87	66.68	0.00	0.00	0.00	1333.71
6.38000	523.20	112.52	107.82	481.68	93.22	101.72	263.66	37.67	54.74	314.17	108.62	101.11	278.83	-71.72	62.21	228.09	-71.36	66.13	15.49	-88.47	92.06	70.37	-138.13	89.10	297.78	-71.14	1276.61	0.00	0.00	0.00	373.77	-0.05	1600.08	382.00	-143.09	1586.67	290.04	-163.05	1691.78	282.76	-16.91	1705.12	1930.93	1713.67	66.74	0.00	0.00	0.00	1332.29
6.39000	536.28	112.87	111.75	496.36	93.76	105.27	277.82	38.02	53.99	327.31	108.68	101.57	279.24	-72.03	61.66	227.81	-71.54	65.81	15.49	-88.47	92.06	70.51	-138.11	89.20	302.19	-72.02	1276.98	0.00	0.00	0.00	377.70	0.20	1599.76	387.21	-142.76	1586.21	294.58	-162.83	1691.42	287.46	-16.53	1704.77	1931.13	1714.50	66.51	0.00	0.00	0.00	1333.43
6.40000	548.80	113.16	115.39	508.18	94.02	108.06	291.00	36.47	54.08	339.71	108.47	102.05	276.44	-72.34	62.15	227.67	-71.96	65.46	15.49	-88.47	92.06	70.68	-138.03	89.27	306.59	-72.90	1277.35	0.00	0.00	0.00	382.78	0.54	1599.35	391.64	-142.57	1585.76	299.24	-162.44	1691.01	292.24	-16.22	1704.47	1931.33	1714.35	66.60	0.00	0.00	0.00	1333.12
6.41000	560.38	113.47	118.89	520.21	94.34	111.08	304.02	35.45	53.79	351.37	107.79	102.37	278.65	-71.64	61.14	227.74	-71.78	65.34	15.49	-88.47	92.06	70.84	-138.02	89.41	310.99	-73.77	1277.72	0.00	0.00	0.00	387.84	0.78	1598.90	395.42	-142.43	1585.34	303.90	-161.88	1690.63	297.08	-15.71	1704.07	1931.86	1714.93	66.54	0.00	0.00	0.00	1333.12
6.42000	571.21	114.26	122.22	531.72	94.95	113.94	316.55	33.71	53.69	362.38	106.87	102.54	278.81	-72.12	60.46	227.72	-71.59	65.19	15.49	-88.47	92.06	71.07	-137.82	89.46	315.37	-74.63	1278.08	0.00	0.00	0.00	392.34	1.15	1598.55	400.37	-141.92	1584.88	308.50	-161.62	1690.18	301.92	-14.99	1703.64	1931.20	1714.55	66.42	0.00	0.00	0.00	1334.31
6.43000	581.09	115.25	125.30	541.15	95.30	116.47	328.45	31.49	53.79	372.70	106.02	102.71	279.28	-72.26	60.22	228.43	-71.72	65.20	15.49	-88.47	92.06	71.22	-137.83	89.64	319.74	-75.48	1278.45	0.00	0.00	0.00	397.25	1.54	1598.00	405.70	-141.54	1584.32	313.24	-161.22	1689.72	306.89	-14.71	1703.22	1930.95	1713.88	66.79	0.00	0.00	0.00	1333.99
6.44000	590.26	115.64	128.18	551.51	95.70	119.23	339.47	29.67	53.61	382.28	105.00	102.79	279.57	-72.22	59.98	228.01	-72.03	64.89	15.49	-88.47	92.06	71.45	-137.63	89.71	324.11	-76.33	1278.81	0.00	0.00	0.00	401.87	2.23	1597.50	409.45	-141.14	1583.83	318.04	-160.63	1689.27	311.87	-13.96	1702.71	1931.83	1714.19	66.82	0.00	0.00	0.00	1334.33
6.45000	598.88	116.02	130.37	559.75	95.40	121.11	349.75	27.57	53.79	391.35	103.38	102.69	279.47	-72.18	59.64	228.48	-72.03	64.89	15.49	-88.47	92.06	71.72	-137.43	89.75	328.46	-77.16	1279.18	0.00	0.00	0.00	407.10	2.43	1596.95	414.63	-140.48	1583.26	322.77	-160.05	1688.81	316.96	-13.44	1702.29	1931.34	1714.32	66.61	0.00	0.00	0.00	1332.37
6.46000	606.84	115.97	132.11	569.14	95.18	123.15	358.87	25.22	54.03	399.52	102.24	102.74	279.20	-72.22	59.16	228.48	-72.44	64.52	15.49	-88.47	92.06	71.86	-137.52	89.97	332.81	-78.00	1279.54	0.00	0.00	0.00	411.36	3.14	1596.37	419.12	-140.07	1582.75	327.57	-159.34	1688.36	321.95	-12.79	1701.80	1931.24	1714.53	66.49	0.00	0.00	0.00	1333.56
6.47000	614.15	115.87	133.19	575.96	94.87	123.95	367.44	23.46	53.94	407.06	100.91	102.64	279.89	-72.33	59.03	228.56	-72.52	64.31	15.49	-88.47	92.06	72.10	-137.58	90.22	337.14	-78.82	1279.90	0.00	0.00	0.00	416.47	3.85	1595.80	425.23	-139.37	1582.15	332.47	-158.68	1687.88	327.03	-11.72	1701.27	1931.84	1714.32	66.71	0.00	0.00	0.00	1332.70
6.48000	620.60	115.43	133.91	583.06	94.09	124.91	374.73	21.42	53.94	413.81	99.34	102.35	279.19	-72.38	58.41	228.63	-72.48	64.12	15.49	-88.47	92.06	72.31	-137.67	90.50	341.47	-79.64	1280.27	0.00	0.00	0.00	421.46	4.59	1595.18	428.56	-138.81	1581.62	337.36	-158.00	1687.39	332.10	-10.46	1700.76	1931.94	1715.03	66.44	0.00	0.00	0.00	1332.17
6.49000	626.19	114.45	134.28	588.44	93.11	125.03	381.23	19.42	53.77	419.79	97.10	101.73	279.81	-72.54	58.11	228.93	-72.34	64.07	15.49	-88.47	92.06	72.64	-137.40	90.62	345.78	-80.45	1280.63	0.00	0.00	0.00	425.92	5.35	1594.58	433.42	-138.32	1581.00	342.33	-156.96	1686.93	337.14	-9.66	1700.24	1931.58	1714.43	66.61	0.00	0.00	0.00	1332.01
6.50000	631.31	113.83	133.84	594.06	91.89	125.11	386.52	16.58	53.76	424.89	95.69	101.39	279.75	-72.54	57.74	229.35	-72.86	63.70	15.49	-88.47	92.06	72.97	-137.35	90.89	350.09	-81.26	1280.99	0.00	0.00	0.00	431.16	5.84	1594.03	438.54	-137.49	1580.56	347.27	-156.17	1686.48	342.28	-9.43	1699.80	1931.84	1714.44	66.64	0.00	0.00	0.00	1332.84
6.51000	635.64	112.00	132.90	598.47	90.24	124.13	390.86	15.15	53.49	429.24	93.91	101.05	280.22	-72.56	57.41	229.41	-72.77	63.58	15.49	-88.47	92.06	73.26	-137.26	91.22	354.38	-82.05	1281.34	0.00	0.00	0.00	436.77	6.57	1593.47	443.85	-136.71	1579.92	352.31	-155.25	1686.08	347.40	-7.86	1699.24	1931.59	1713.65	66.96	0.00	0.00	0.00	1333.35
6.52000	639.77	109.88	130.63	602.00	87.87	122.30	393.97	13.18	53.59	432.76	91.95	100.80	279.88	-72.73	56.78	231.08	-72.52	63.99	15.49	-88.47	92.06	73.58	-137.23	91.52	358.67	-82.84	1281.70	0.00	0.00	0.00	441.71	7.43	1592.89	448.45	-135.87	1579.39	357.34	-154.32	1685.64	352.58	-7.03	1698.78	1931.58	1714.81	66.41	0.00	0.00	0.00	1332.17
6.53000	643.38	106.74	127.35	605.93	84.92	119.54	395.71	11.81	53.55	435.68	89.99	100.39	282.02	-72.52	57.19	230.12	-72.75	63.32	15.49	-88.47	92.06	74.00	-136.84	91.72	362.94	-83.63	1282.06	0.00	0.00	0.00	446.59	8.47	1592.33	453.52	-135.04	1578.89	362.45	-153.18	1685.27	357.71	-6.10	1698.38	1931.17	1714.54	66.45	0.00	0.00	0.00	1332.74
6.54000	646.57	102.39	123.35	608.59	81.09	116.06	396.47	11.17	53.53	437.88	88.68	100.02	281.83	-72.75	56.55	230.32	-72.27	63.41	15.49	-88.47	92.06	74.31	-137.04	92.23	367.21	-84.40	1282.42	0.00	0.00	0.00	452.40	9.46	1591.77	458.44	-133.94	1578.49	367.59	-151.86	1684.92	362.89	-4.59	1697.89	1931.07	1714.31	66.45	0.00	0.00	0.00	1333.41
6.55000	649.63	98.00	119.17	610.35	77.17	112.23	397.26	11.30	53.19	439.92	87.18	99.26	281.04	-73.10	55.74	230.23	-72.52	63.06	15.49	-88.47	92.06	74.72	-136.91	92.54	371.47	-85.17	1282.77	0.00	0.00	0.00	457.49	10.61	1591.22	463.81	-132.75	1578.14	372.67	-150.57	1684.59	368.14	-3.65	1697.41	1931.27	1714.20	66.57	0.00	0.00	0.00	1332.95
6.56000	652.93	94.01	114.99	612.17	72.93	108.78	397.71	11.04	53.26	442.06	86.02	98.62	281.59	-72.96	55.69	230.85	-72.23	63.24	15.49	-88.47	92.06	75.14	-136.56	92.87	375.72	-85.94	1283.13	0.00	0.00	0.00	462.52	12.17	1590.71	468.56	-131.77	1577.77	377.71	-149.28	1684.30	373.36	-2.18	1696.98	1932.21	1715.35	66.33	0.00	0.00	0.00	1333.42
6.57000	655.76	89.17	111.42	614.59	68.74	105.88	398.55	10.73	52.77	444.37	85.43	98.32	281.44	-73.42	55.07	231.08	-72.45	63.07	15.49	-88.47	92.06	75.44	-136.77	93.46	379.95	-86.70	1283.48	0.00	0.00	0.00	467.55	13.25	1590.28	474.10	-130.79	1577.47	382.79	-148.02	1684.01	378.55	-0.70	1696.58	1932.04	1714.74	66.57	0.00	0.00	0.00	1332.14
6.58000	658.48	84.24	107.92	617.67	65.22	102.74	398.98	11.27	53.03	446.76	84.51	97.90	280.96	-72.78	54.86	230.75	-72.24	62.85	15.49	-88.47	92.06	75.91	-136.75	94.03	384.18	-87.44	1283.83	0.00	0.00	0.00	473.52	14.57	1589.82	479.06	-129.51	1577.18	387.95	-146.68	1683.77	383.88	0.77	1696.17	1932.28	1715.17	66.29	0.00	0.00	0.00	1332.13
6.59000	661.09	80.13	104.09	619.32	61.74	99.20	399.96	10.56	53.05	449.11	83.50	97.38	281.95	-73.09	54.68	231.17	-72.51	62.70	15.49	-88.47	92.06	76.39	-136.58	94.53	388.40	-88.19	1284.19	0.00	0.00	0.00	478.99	15.56	1589.52	485.63	-128.14	1576.88	393.12	-145.32	1683.56	389.26	2.22	1695.81	1931.53	1714.42	66.62	0.00	0.00	0.00	1333.29
6.60000	663.25	76.76	100.21	622.36	59.29	96.14	400.71	9.64	52.93	451.02	83.27	97.08	282.27	-72.79	54.53	231.30	-72.40	62.62	15.49	-88.47	92.06	76.81	-136.77	95.30	392.61	-88.92	1284.54	0.00	0.00	0.00	484.43	16.96	1589.11	490.13	-127.17	1576.74	398.44	-143.68	1683.38	394.57	3.91	1695.40	1931.08	1714.39	66.37	0.00	0.00	0.00	1333.17
6.61000	665.29	74.79	96.26	623.58	57.48	92.77	401.52	10.07	53.60	452.84	82.96	96.75	282.84	-73.22	54.21	231.98	-72.53	62.61	15.49	-88.47	92.06	77.32	-136.40	95.82	396.81	-89.65	1284.89	0.00	0.00	0.00	489.73	18.36	1588.77	495.10	-126.02	1576.57	403.74	-142.05	1683.20	400.00	5.58	1695.08	1931.86	1714.31	66.61	0.00	0.00	0.00	1332.99
6.62000	666.92	73.63	92.69	625.12	56.71	89.65	402.42	10.56	53.82	454.43	82.36	96.25	281.69	-73.36	53.54	232.26	-72.64	62.50	15.49	-88.47	92.06	77.90	-136.39	96.58	401.00	-90.38	1285.24	0.00	0.00	0.00	495.16	19.70	1588.44	500.69	-124.37	1576.35	409.20	-140.32	1683.07	405.48	7.17	1694.78	1932.10	1714.58	66.54	0.00	0.00	0.00	1332.52
6.63000	668.92	73.33	90.60	626.73	56.50	86.82	403.17	9.32	54.41	455.86	82.43	95.95	282.32	-73.46	53.30	232.77	-72.93	62.36	15.49	-88.47	92.06	78.54	-136.08	97.33	405.19	-91.09	1285.59	0.00	0.00	0.00	500.76	21.18	1588.12	505.38	-123.12	1576.24	414.51	-138.76	1682.91	410.99	8.87	1694.48	1931.68	1715.12	66.42	0.00	0.00	0.00	1332.20
6.64000	669.92	73.21	87.14	627.00	56.92	83.51	404.03	9.91	55.16	457.20	82.51	95.60	282.83	-73.44	53.03	232.17	-72.88	61.97	15.49	-88.47	92.06	79.21	-135.99	98.28	409.36	-91.80	1285.93	0.00	0.00	0.00	506.48	22.63	1587.90	510.91	-121.73	1576.20	419.90	-137.11	1682.81	416.49	10.60	1694.26	1931.61	1714.23	66.67	0.00	0.00	0.00	1332.76
6.65000	670.94	73.91	83.50	628.02	57.55	80.75	404.82	10.16	55.66	458.37	82.59	95.29	283.36	-73.31	52.80	233.37	-72.81	62.16	15.49	-88.47	92.06	80.05	-135.95	99.30	413.52	-92.51	1286.28	0.00	0.00	0.00	510.98	24.20	1587.73	515.99	-120.18	1576.08	425.36	-135.42	1682.77	422.06	12.57	1693.97	1931.94	1715.52	66.13	0.00	0.00	0.00	1333.31
6.66000	672.73	74.15	80.47	629.59	58.05	78.37	405.58	9.81	56.53	459.48	82.98	95.17	283.67	-73.22	52.49	233.17	-73.11	61.72	15.49	-88.47	92.06	80.91	-135.70	100.34	417.67	-93.20	1286.63	0.00	0.00	0.00	516.80	25.61	1587.45	521.99	-118.51	1576.01	430.87	-133.71	1682.73	427.80	14.37	1693.77	1931.50	1715.71	65.89	0.00	0.00	0.00	1332.49
6.67000	673.45	74.63	77.38	630.33	58.21	76.15	406.23	9.84	56.85	460.41	83.11	94.98	283.88	-73.54	51.91	233.85	-73.28	61.52	15.49	-88.47	92.06	81.76	-136.02	101.71	421.82	-93.89	1286.97	0.00	0.00	0.00	522.86	27.19	1587.30	526.59	-117.15	1576.05	436.37	-131.88	1682.75	433.58	16.28	1693.59	1931.56	1714.91	66.39	0.00	0.00	0.00	1331.18
6.68000	674.20	74.42	76.46	630.41	58.44	75.02	406.52	9.23	57.05	461.03	82.84	94.88	283.77	-73.19	51.57	234.75	-73.50	61.45	15.49	-88.47	92.06	82.87	-135.71	102.86	425.95	-94.58	1287.32	0.00	0.00	0.00	529.13	28.89	1587.08	532.72	-115.42	1576.15	441.85	-130.06	1682.81	439.35	18.35	1693.45	1931.45	1714.50	66.45	0.00	0.00	0.00	1332.04
6.69000	673.68	74.12	75.98	630.14	58.26	74.33	406.65	9.23	57.02	461.45	82.74	94.83	283.18	-72.49	51.26	234.82	-73.42	61.28	15.49	-88.47	92.06	83.90	-136.02	104.37	430.08	-95.25	1287.66	0.00	0.00	0.00	534.91	30.39	1587.04	537.20	-113.73	1576.34	447.38	-128.17	1682.94	445.22	19.83	1693.44	1931.65	1714.76	66.49	0.00	0.00	0.00	1333.45
6.70000	674.31	74.30	74.78	630.93	58.37	73.48	406.91	10.14	57.42	462.07	82.43	94.72	284.62	-72.71	51.16	235.66	-73.68	61.08	15.49	-88.47	92.06	85.00	-136.43	106.02	434.20	-95.92	1288.00	0.00	0.00	0.00	540.47	32.15	1586.98	543.95	-111.98	1576.43	452.98	-126.10	1683.13	450.98	22.21	1693.38	1931.45	1714.72	66.35	0.00	0.00	0.00	1333.66
6.71000	674.29	73.64	73.66	631.33	58.15	72.76	407.01	9.40	57.73	462.68	82.23	94.65	285.58	-72.51	51.03	236.55	-73.78	61.05	15.49	-88.47	92.06	86.25	-136.50	107.64	438.30	-96.59	1288.35	0.00	0.00	0.00	545.99	33.72	1586.98	549.60	-110.48	1576.60	458.50	-124.16	1683.30	456.92	24.08	1693.30	1930.79	1714.45	66.32	0.00	0.00	0.00	1333.92
6.72000	674.96	73.78	72.19	631.10	58.19	71.66	407.45	9.02	57.47	463.36	82.04	94.60	285.08	-72.47	50.38	237.22	-73.75	61.04	15.49	-88.47	92.06	87.58	-136.92	109.58	442.40	-97.24	1288.69	0.00	0.00	0.00	551.91	35.69	1586.99	555.65	-108.50	1576.86	464.12	-121.92	1683.54	462.79	26.12	1693.33	1930.49	1713.78	66.57	0.00	0.00	0.00	1333.83
6.73000	675.23	73.51	70.58	631.31	58.10	70.71	407.56	8.96	57.62	464.09	81.87	94.47	286.39	-72.44	50.23	238.25	-74.27	60.80	15.49	-88.47	92.06	89.02	-137.19	111.52	446.49	-97.89	1289.03	0.00	0.00	0.00	557.20	37.59	1587.07	561.54	-106.93	1577.06	469.66	-120.01	1683.78	468.67	27.82	1693.39	1932.01	1716.20	65.76	0.00	0.00	0.00	1333.79
6.74000	676.10	73.52	69.13	631.42	58.03	69.81	407.78	8.73	57.75	464.75	81.86	94.45	286.20	-72.52	49.66	239.00	-74.42	60.59	15.49	-88.47	92.06	90.63	-137.34	113.50	450.57	-98.54	1289.37	0.00	0.00	0.00	563.13	39.40	1587.04	566.80	-105.32	1577.28	475.25	-118.04	1684.04	474.36	30.09	1693.39	1932.16	1715.25	66.25	0.00	0.00	0.00	1333.91
6.75000	676.94	73.27	68.08	631.73	57.91	69.14	408.07	9.20	57.99	465.39	81.31	94.26	286.25	-72.07	49.40	240.24	-74.53	60.58	15.49	-88.48	92.06	92.45	-137.33	115.57	454.64	-99.17	1289.71	0.00	0.00	0.00	569.10	40.93	1587.17	572.12	-103.76	1577.64	480.81	-116.04	1684.27	480.06	32.33	1693.43	1932.06	1715.15	66.25	0.00	0.00	0.00	1333.17
6.76000	678.58	73.09	67.22	631.94	57.48	68.60	408.06	8.90	58.00	465.87	81.26	94.30	286.91	-72.34	48.98	240.84	-74.31	60.41	16.89	-89.81	96.60	94.41	-137.67	117.94	458.70	-99.80	1290.04	0.00	0.00	0.00	574.56	42.65	1587.33	577.28	-101.91	1577.91	486.38	-114.11	1684.52	485.75	34.38	1693.53	1932.04	1715.48	66.18	0.00	0.00	0.00	1333.23
6.77000	678.44	73.01	65.92	631.29	57.42	67.49	408.35	8.22	58.02	466.34	80.91	94.24	287.49	-72.07	48.65	241.77	-74.46	60.22	18.73	-90.15	100.65	96.65	-137.97	120.43	462.75	-100.43	1290.38	0.00	0.00	0.00	580.27	44.58	1587.41	583.19	-99.97	1578.17	491.91	-112.18	1684.76	491.37	36.37	1693.69	1931.36	1714.67	66.48	0.00	0.00	0.00	1333.01
6.78000	678.99	72.81	64.84	631.34	57.28	66.82	408.53	8.80	58.18	466.78	80.87	94.18	287.06	-72.04	47.95	242.82	-74.49	60.01	20.81	-90.81	105.21	99.05	-138.23	123.06	466.80	-101.05	1290.72	0.00	0.00	0.00	585.89	46.46	1587.61	588.36	-98.12	1578.48	497.39	-110.27	1685.04	497.02	38.62	1693.83	1932.20	1715.05	66.49	0.00	0.00	0.00	1333.34
6.79000	678.26	72.46	63.51	631.54	57.15	66.10	408.42	9.09	58.42	467.18	80.52	94.05	287.51	-72.08	47.62	244.85	-74.93	59.90	23.12	-90.36	109.56	101.66	-138.95	126.13	470.83	-101.66	1291.05	0.00	0.00	0.00	591.29	48.52	1587.75	593.02	-96.38	1578.79	502.86	-108.07	1685.34	502.53	40.87	1693.99	1931.77	1713.99	66.81	0.00	0.00	0.00	1332.95
6.80000	678.90	72.38	62.65	631.36	56.90	65.41	408.87	8.20	58.17	467.52	80.52	94.02	287.88	-72.23	47.12	245.90	-74.93	59.66	25.87	-91.96	115.34	104.52	-139.84	129.47	474.85	-102.26	1291.39	0.00	0.00	0.00	597.19	50.44	1587.94	599.15	-94.59	1579.00	508.41	-106.01	1685.67	508.18	42.70	1694.31	1931.41	1713.46	66.88	0.00	0.00	0.00	1333.29
6.81000	679.81	72.33	61.85	632.10	56.79	65.00	408.98	8.43	58.37	467.86	80.51	93.97	289.27	-72.25	47.01	247.57	-75.38	59.33	29.06	-92.23	120.74	107.97	-140.29	132.75	478.87	-102.86	1291.72	0.00	0.00	0.00	602.73	52.05	1588.20	603.70	-92.73	1579.31	513.84	-104.00	1686.00	513.74	44.67	1694.56	1931.54	1713.99	66.55	0.00	0.00	0.00	1333.77
6.82000	679.89	72.34	60.92	632.00	56.63	64.35	408.98	8.17	58.40	468.18	80.59	93.99	289.94	-72.37	46.73	248.60	-75.90	58.81	32.56	-93.04	126.90	111.78	-140.85	136.29	482.88	-103.45	1292.05	0.00	0.00	0.00	608.33	54.05	1588.45	609.53	-90.78	1579.67	519.14	-102.08	1686.40	519.31	46.53	1694.91	1930.82	1714.15	66.30	0.00	0.00	0.00	1332.63
6.83000	680.33	71.99	60.26	632.27	56.69	63.82	409.19	8.05	58.51	468.40	80.56	93.93	290.00	-72.69	46.16	251.24	-75.91	59.00	36.71	-93.53	133.40	116.01	-141.91	140.25	486.87	-104.04	1292.38	0.00	0.00	0.00	613.81	55.95	1588.78	614.81	-89.23	1579.94	524.47	-100.13	1686.79	524.80	48.58	1695.31	1931.18	1714.82	66.26	0.00	0.00	0.00	1333.01
6.84000	680.47	72.33	59.56	632.84	56.65	63.67	409.24	8.72	58.77	468.52	80.97	94.01	290.63	-72.63	45.97	252.95	-76.80	58.75	41.35	-94.71	140.75	120.56	-143.27	144.64	490.86	-104.62	1292.72	0.00	0.00	0.00	619.49	57.52	1589.13	620.34	-87.17	1580.52	529.84	-98.02	1687.26	530.17	50.57	1695.71	1931.22	1714.98	66.23	0.00	0.00	0.00	1332.67
6.85000	680.12	72.37	58.74	632.41	56.73	63.15	409.09	8.52	59.00	468.80	80.45	93.75	291.75	-72.98	45.58	254.43	-77.08	58.82	46.66	-95.97	148.52	125.78	-144.41	149.18	494.84	-105.19	1293.05	0.00	0.00	0.00	624.64	59.33	1589.60	625.96	-85.29	1580.92	535.15	-96.11	1687.79	535.57	52.88	1696.10	1931.91	1715.11	66.33	0.00	0.00	0.00	1333.76
6.86000	680.06	72.03	58.43	632.79	56.48	63.08	409.18	8.60	58.92	468.98	80.57	93.76	293.72	-73.30	45.49	257.14	-77.59	59.29	52.64	-97.37	156.81	131.59	-145.93	154.16	498.81	-105.76	1293.37	0.00	0.00	0.00	630.19	61.22	1590.04	631.60	-83.50	1581.34	540.42	-94.28	1688.26	540.93	54.63	1696.62	1932.45	1714.31	66.69	0.00	0.00	0.00	1334.04
6.87000	681.11	72.18	58.37	632.33	56.41	62.56	409.50	9.46	58.67	469.11	80.44	93.69	293.88	-73.86	44.61	259.23	-78.18	59.76	59.39	-99.39	165.84	138.14	-147.26	159.33	502.78	-106.32	1293.70	0.00	0.00	0.00	635.22	63.14	1590.58	635.83	-81.74	1581.91	545.74	-92.35	1688.82	546.15	56.66	1697.14	1931.36	1713.95	66.74	0.00	0.00	0.00	1334.16
6.88000	679.53	71.93	57.50	632.03	56.22	62.38	409.33	9.37	58.91	469.25	80.39	93.64	295.42	-74.00	44.29	262.12	-79.15	60.38	66.97	-101.61	175.30	145.17	-149.26	165.04	506.73	-106.88	1294.03	0.00	0.00	0.00	640.29	65.02	1591.09	641.28	-80.08	1582.40	550.90	-90.65	1689.34	551.24	58.40	1697.68	1930.71	1714.48	66.30	0.00	0.00	0.00	1333.73
6.89000	681.22	72.05	57.88	632.77	56.22	62.47	409.44	9.13	58.39	469.33	80.25	93.55	297.58	-74.79	43.89	266.35	-79.38	62.02	75.52	-103.09	184.72	153.05	-150.83	170.70	510.67	-107.42	1294.36	0.00	0.00	0.00	645.15	66.63	1591.68	646.35	-78.35	1583.02	555.90	-89.24	1689.81	556.32	60.24	1698.24	1931.04	1714.46	66.44	0.00	0.00	0.00	1333.99
6.90000	680.89	71.96	57.62	632.49	56.14	62.27	409.45	9.75	58.43	469.45	80.34	93.55	300.10	-75.08	43.61	269.37	-80.01	63.43	84.97	-104.50	194.26	161.34	-152.68	176.69	514.61	-107.97	1294.68	0.00	0.00	0.00	650.36	68.19	1592.26	650.40	-76.49	1583.65	561.04	-87.40	1690.35	561.37	62.02	1698.76	1931.00	1713.90	66.75	0.00	0.00	0.00	1334.20
6.91000	680.38	71.85	57.28	632.48	56.18	62.08	409.27	9.38	58.88	469.66	80.09	93.43	302.53	-75.88	43.16	273.27	-80.59	65.36	94.99	-106.43	204.20	169.98	-154.48	182.79	518.54	-108.50	1295.01	0.00	0.00	0.00	655.37	69.70	1592.83	656.71	-74.84	1584.02	566.14	-85.69	1690.86	566.45	63.56	1699.25	1930.81	1714.14	66.58	0.00	0.00	0.00	1335.52
6.92000	680.42	71.99	57.12	632.64	56.05	62.10	409.20	9.65	58.68	469.61	80.42	93.53	306.93	-77.07	42.99	277.49	-81.32	67.55	105.75	-107.77	213.85	179.01	-155.89	188.70	522.45	-109.03	1295.33	0.00	0.00	0.00	659.97	71.27	1593.38	661.70	-73.29	1584.49	571.09	-84.32	1691.34	571.43	65.16	1699.78	1931.53	1714.39	66.56	0.00	0.00	0.00	1335.77
6.93000	680.29	72.09	56.72	632.63	56.17	61.88	409.26	9.30	58.84	469.74	80.35	93.49	310.21	-78.41	42.47	281.89	-81.72	70.16	116.63	-109.35	223.30	188.18	-157.31	194.67	526.36	-109.55	1295.65	0.00	0.00	0.00	664.97	72.78	1593.87	666.65	-71.99	1584.98	575.95	-82.90	1691.74	576.36	66.81	1700.22	1930.96	1714.28	66.49	0.00	0.00	0.00	1335.58
6.94000	680.44	72.12	56.73	633.04	56.11	61.89	409.23	8.94	58.76	469.82	80.21	93.41	313.54	-79.74	41.63	286.82	-82.52	72.76	127.50	-110.64	232.27	197.65	-158.58	200.51	530.26	-110.07	1295.98	0.00	0.00	0.00	669.71	73.96	1594.37	671.30	-70.33	1585.50	580.90	-81.43	1692.17	581.29	68.08	1700.68	1931.14	1714.59	66.27	0.00	0.00	0.00	1334.44
6.95000	681.13	72.13	56.85	632.62	56.14	61.62	408.87	9.86	59.05	469.90	80.11	93.35	318.31	-81.06	40.76	292.48	-82.65	75.90	138.32	-111.50	240.52	207.17	-159.12	205.84	534.15	-110.58	1296.30	0.00	0.00	0.00	674.89	75.29	1594.76	676.34	-69.23	1585.89	585.78	-80.04	1692.57	586.15	69.29	1701.15	1930.80	1714.14	66.45	0.00	0.00	0.00	1335.29
6.96000	679.74	72.06	56.20	633.07	56.14	61.68	408.73	9.87	59.27	469.97	80.45	93.48	323.52	-82.89	40.13	298.21	-83.30	79.14	148.64	-112.16	247.72	216.55	-159.86	211.11	538.04	-111.09	1296.62	0.00	0.00	0.00	679.99	76.75	1595.11	680.41	-67.98	1586.28	590.61	-78.82	1692.91	591.07	70.78	1701.53	1930.93	1713.63	66.70	0.00	0.00	0.00	1334.82
6.97000	680.66	72.43	56.23	632.72	56.13	61.44	408.41	9.44	59.35	470.09	80.13	93.32	331.99	-83.52	42.50	305.86	-83.97	83.07	158.33	-112.11	252.54	225.86	-160.09	215.59	541.91	-111.58	1296.94	0.00	0.00	0.00	684.75	77.89	1595.49	685.42	-66.88	1586.58	595.39	-77.58	1693.19	595.91	72.11	1701.88	1931.29	1714.21	66.44	0.00	0.00	0.00	1332.58
6.98000	680.72	72.48	56.21	632.73	56.44	61.19	408.00	9.84	59.56	470.07	80.41	93.43	341.69	-85.06	47.30	316.57	-85.45	87.53	167.75	-112.52	256.13	235.65	-160.12	219.80	545.78	-112.08	1297.26	0.00	0.00	0.00	689.17	79.05	1595.83	690.32	-65.58	1586.88	600.21	-76.36	1693.51	600.85	72.91	1702.29	1931.13	1715.04	66.09	0.00	0.00	0.00	1334.36
6.99000	680.39	72.29	56.01	632.47	56.12	61.29	407.54	9.82	59.92	470.23	80.31	93.42	355.95	-86.46	53.01	329.84	-87.28	92.05	177.15	-112.43	257.98	245.87	-160.32	223.59	549.63	-112.56	1297.58	0.00	0.00	0.00	693.97	80.21	1596.08	695.08	-64.19	1587.14	605.02	-75.22	1693.82	605.66	74.12	1702.60	1931.68	1714.04	66.75	0.00	0.00	0.00	1335.97
7.00000	681.38	72.51	56.24	633.11	56.42	61.30	406.86	9.66	60.30	470.24	80.45	93.48	370.03	-88.28	57.79	343.34	-88.70	95.95	186.96	-112.23	258.56	256.59	-160.31	226.43	553.48	-113.04	1297.89	0.00	0.00	0.00	698.50	81.22	1596.42	699.08	-63.65	1587.43	609.78	-74.28	1694.10	610.44	75.25	1702.94	1931.29	1715.14	66.17	0.00	0.00	0.00	1335.44
7.01000	681.56	72.25	56.34	632.96	56.26	61.27	406.34	10.27	60.80	470.26	80.59	93.61	384.57	-90.79	61.38	357.92	-90.36	99.03	197.61	-111.66	258.07	267.97	-160.17	228.31	557.32	-113.52	1298.21	0.00	0.00	0.00	703.23	82.12	1596.66	703.39	-62.71	1587.74	614.55	-73.39	1694.45	615.25	76.30	1703.31	1930.67	1714.15	66.52	0.00	0.00	0.00	1334.93
7.02000	681.65	72.45	56.14	632.92	56.26	61.14	406.26	9.07	61.11	470.31	80.55	93.60	399.64	-93.60	63.95	372.50	-92.68	100.82	208.94	-110.63	256.51	279.75	-160.07	229.25	561.15	-113.99	1298.52	0.00	0.00	0.00	708.25	82.97	1596.94	708.78	-61.78	1587.99	619.34	-72.53	1694.85	620.06	77.10	1703.70	1931.60	1714.25	66.64	0.00	0.00	0.00	1334.27
7.03000	681.03	72.40	55.84	633.25	56.35	61.14	397.88	11.22	65.15	470.39	80.26	93.55	415.18	-96.91	65.46	387.15	-94.97	101.73	220.71	-107.03	255.02	291.98	-159.63	229.04	564.97	-114.45	1298.84	0.00	0.00	0.00	712.59	83.89	1597.24	713.42	-60.94	1588.35	624.07	-71.63	1695.27	624.76	78.01	1704.06	1932.04	1713.76	66.98	0.00	0.00	0.00	1335.15
7.04000	681.11	72.37	55.82	633.17	56.43	61.06	398.26	11.61	66.27	470.41	80.42	93.69	431.51	-99.86	66.64	402.91	-97.61	101.83	233.32	-107.15	250.82	304.70	-159.39	227.94	568.79	-114.90	1299.15	0.00	0.00	0.00	717.06	84.58	1597.49	717.76	-60.10	1588.79	628.90	-70.61	1695.79	629.43	78.59	1704.45	1930.70	1713.71	66.87	0.00	0.00	0.00	1336.15
7.05000	680.86	72.38	55.72	633.34	56.37	61.13	399.51	13.57	67.43	470.55	80.35	93.69	447.59	-103.39	67.39	416.20	-100.57	101.86	246.06	-107.11	245.95	317.88	-159.43	226.01	572.59	-115.35	1299.47	0.00	0.00	0.00	721.75	85.13	1597.68	723.11	-59.38	1589.08	633.55	-69.83	1696.26	633.99	79.72	1704.73	1930.70	1714.38	66.35	0.00	0.00	0.00	1337.62
7.06000	681.02	72.34	55.70	633.83	56.35	61.12	400.91	14.80	67.68	470.61	80.39	93.82	465.46	-105.61	67.73	434.49	-102.37	101.58	259.15	-106.19	240.69	331.57	-159.52	223.23	576.39	-115.80	1299.78	0.00	0.00	0.00	726.65	85.79	1597.95	726.24	-59.18	1589.55	638.20	-68.91	1696.78	638.63	80.31	1705.09	1931.57	1714.95	66.30	0.00	0.00	0.00	1335.23
7.07000	680.68	71.99	55.62	633.85	56.47	61.04	402.62	15.00	66.96	470.70	80.21	93.79	482.73	-107.70	67.39	450.92	-103.76	100.11	272.74	-105.49	234.65	345.69	-159.14	219.40	580.18	-116.24	1300.09	0.00	0.00	0.00	731.21	86.28	1598.24	730.35	-58.59	1590.09	642.65	-68.39	1697.26	643.10	81.17	1705.38	1930.95	1713.63	66.70	0.00	0.00	0.00	1335.88
7.08000	681.80	72.08	55.91	633.17	56.35	60.77	403.72	17.02	66.96	470.75	79.85	93.74	503.07	-109.48	67.44	469.52	-105.12	98.90	287.03	-105.12	227.25	360.18	-159.09	214.87	583.96	-116.67	1300.40	0.00	0.00	0.00	735.54	86.53	1598.60	735.98	-58.07	1590.49	647.08	-67.84	1697.69	647.71	81.93	1705.69	1931.20	1714.17	66.52	0.00	0.00	0.00	1337.38
7.09000	682.23	72.21	55.94	633.76	56.17	60.97	405.63	17.91	66.43	470.76	80.27	93.95	522.93	-111.12	67.28	488.39	-106.14	97.58	301.77	-104.93	219.28	374.76	-159.76	210.01	587.73	-117.10	1300.71	0.00	0.00	0.00	739.70	87.00	1598.98	740.68	-57.71	1590.91	651.47	-67.44	1698.09	652.28	82.26	1706.05	1931.25	1714.45	66.58	0.00	0.00	0.00	1335.49
7.10000	682.24	72.11	55.87	633.46	56.07	60.85	406.76	15.05	64.15	470.83	80.28	94.03	544.13	-112.73	67.00	506.83	-107.47	95.52	317.07	-104.90	210.71	390.07	-160.00	204.32	591.49	-117.52	1301.02	0.00	0.00	0.00	744.52	87.13	1599.30	744.40	-57.56	1591.28	655.87	-66.91	1698.45	656.89	82.73	1706.34	1931.81	1713.85	66.87	0.00	0.00	0.00	1334.46
7.11000	681.60	72.15	55.42	633.67	56.15	60.86	407.26	13.80	63.21	470.94	80.03	93.97	566.56	-114.19	67.02	524.94	-108.71	93.08	333.03	-105.18	201.29	405.64	-160.46	198.20	595.25	-117.93	1301.32	0.00	0.00	0.00	749.74	87.41	1599.54	749.85	-57.26	1591.56	660.19	-66.59	1698.71	661.48	83.15	1706.59	1931.22	1714.30	66.61	0.00	0.00	0.00	1332.94
7.12000	682.91	72.20	55.78	634.06	56.06	61.00	407.27	18.18	64.47	471.02	79.96	94.01	587.52	-116.11	66.30	543.69	-110.29	90.61	349.28	-105.26	191.61	421.50	-161.09	191.85	598.99	-118.34	1301.63	0.00	0.00	0.00	754.52	87.64	1599.84	753.48	-57.02	1591.98	664.59	-66.11	1699.00	666.06	83.63	1706.80	1931.27	1714.26	66.55	0.00	0.00	0.00	1334.52
7.13000	682.24	71.89	55.59	633.75	55.86	60.93	408.33	15.86	63.27	471.12	79.70	93.96	610.01	-117.81	64.90	566.40	-111.37	87.51	366.03	-105.47	181.85	437.94	-161.72	185.25	602.73	-118.74	1301.94	0.00	0.00	0.00	758.62	87.75	1600.11	758.11	-56.89	1592.20	668.97	-65.83	1699.13	670.66	83.63	1707.06	1931.60	1715.26	66.29	0.00	0.00	0.00	1336.41
7.14000	682.52	71.97	55.53	633.87	55.73	60.95	408.70	14.82	62.23	471.16	79.77	94.06	631.17	-119.65	64.16	585.64	-113.37	84.45	382.98	-105.35	171.93	454.98	-161.92	178.24	606.46	-119.14	1302.24	0.00	0.00	0.00	763.77	87.92	1600.20	762.66	-56.82	1592.25	673.30	-65.78	1699.25	675.29	83.90	1707.17	1930.54	1713.74	66.67	0.00	0.00	0.00	1336.24
7.15000	683.56	72.20	55.54	630.11	54.73	62.21	409.06	12.23	60.88	471.22	79.96	94.22	651.61	-121.89	63.19	605.36	-114.51	82.12	400.81	-105.64	161.27	472.15	-162.21	171.33	610.18	-119.53	1302.55	0.00	0.00	0.00	767.99	87.74	1600.34	767.34	-57.00	1592.40	677.66	-65.60	1699.29	679.89	84.12	1707.20	1930.28	1714.10	66.29	0.00	0.00	0.00	1336.12
7.16000	682.70	72.03	55.36	631.79	54.54	62.96	409.77	9.85	60.45	471.27	79.79	94.22	669.49	-123.48	61.83	626.53	-115.95	80.33	418.89	-105.43	151.34	489.62	-161.83	164.12	613.89	-119.91	1302.85	0.00	0.00	0.00	772.61	87.53	1600.42	771.61	-56.87	1592.52	682.08	-65.45	1699.26	684.60	84.23	1707.17	1930.66	1713.45	66.77	0.00	0.00	0.00	1335.78
7.17000	683.41	68.67	59.59	631.05	54.12	62.73	409.78	9.81	60.21	471.32	79.88	94.35	692.18	-124.68	62.70	648.60	-117.17	79.30	437.51	-104.70	141.11	507.55	-161.65	157.02	617.60	-120.29	1303.15	0.00	0.00	0.00	777.65	87.63	1600.28	775.74	-56.87	1592.44	686.58	-65.38	1699.23	689.28	84.26	1707.08	1930.93	1714.63	66.26	0.00	0.00	0.00	1336.02
7.18000	685.34	68.61	60.29	631.64	54.17	63.04	409.66	9.52	60.20	471.41	79.99	94.46	720.09	-125.52	65.82	672.50	-117.91	79.40	456.34	-104.26	131.17	525.63	-161.52	150.20	621.29	-120.67	1303.45	0.00	0.00	0.00	782.18	87.69	1600.09	780.08	-56.83	1592.38	691.17	-65.15	1699.12	694.03	84.32	1706.94	1931.57	1714.56	66.49	0.00	0.00	0.00	1336.16
7.19000	684.45	68.81	60.10	632.03	54.03	63.20	409.60	10.77	60.68	471.60	79.55	94.41	742.66	-126.04	67.42	695.94	-118.34	79.64	474.04	-104.38	122.13	544.11	-161.34	143.55	624.98	-121.03	1303.75	0.00	0.00	0.00	786.86	87.46	1599.90	785.20	-57.12	1592.10	695.73	-65.26	1698.97	698.80	84.28	1706.74	1930.87	1714.43	66.50	0.00	0.00	0.00	1334.69
7.20000	685.93	68.60	60.69	632.10	54.07	63.38	409.80	9.27	60.31	471.69	79.40	94.45	764.43	-125.96	69.10	718.38	-118.35	79.88	490.28	-105.11	114.32	562.61	-161.55	137.37	628.66	-121.40	1304.05	0.00	0.00	0.00	791.86	87.29	1599.59	789.44	-57.24	1591.85	700.40	-65.23	1698.76	703.48	84.41	1706.47	1930.19	1714.11	66.42	0.00	0.00	0.00	1335.28
7.21000	686.27	68.23	60.63	632.66	54.41	63.55	409.75	9.30	60.57	471.84	79.23	94.52	785.52	-125.85	70.82	739.74	-117.87	80.30	507.36	-104.54	106.44	581.19	-161.90	131.61	632.33	-121.75	1304.35	0.00	0.00	0.00	796.27	87.20	1599.27	794.21	-57.29	1591.54	705.17	-65.21	1698.52	708.40	84.18	1706.22	1931.19	1714.78	66.26	0.00	0.00	0.00	1335.69
7.22000	685.46	68.89	60.26	632.92	54.49	63.53	409.72	9.80	60.86	471.87	79.51	94.77	806.46	-124.54	73.24	759.51	-117.67	80.57	526.43	-103.58	98.56	599.88	-162.06	126.17	636.00	-122.10	1304.65	0.00	0.00	0.00	801.34	86.77	1598.91	798.61	-57.52	1591.21	709.92	-65.64	1698.14	713.27	83.92	1705.89	1931.11	1714.15	66.55	0.00	0.00	0.00	1335.56
7.23000	685.88	68.86	60.63	633.52	54.54	63.62	409.93	9.07	60.56	472.23	78.99	94.71	827.08	-123.07	76.04	779.49	-116.28	81.66	547.17	-102.74	90.71	618.58	-162.48	121.20	639.65	-122.45	1304.95	0.00	0.00	0.00	806.05	86.79	1598.47	803.87	-57.70	1590.79	714.72	-65.87	1697.78	718.15	83.46	1705.56	1930.69	1714.04	66.53	0.00	0.00	0.00	1333.38
7.24000	686.97	69.41	60.63	635.26	55.84	61.12	410.09	9.49	60.86	472.26	79.34	95.05	846.74	-121.66	78.71	800.06	-114.99	83.22	570.61	-103.72	84.18	637.53	-162.33	116.51	643.30	-122.79	1305.24	0.00	0.00	0.00	811.14	86.46	1597.96	808.84	-58.16	1590.23	719.54	-66.18	1697.36	722.88	83.58	1705.10	1931.47	1714.25	66.67	0.00	0.00	0.00	1336.09
7.25000	683.71	72.48	54.74	634.99	55.81	60.97	410.16	9.74	61.13	472.53	79.00	95.10	866.71	-119.69	82.02	819.14	-113.79	84.65	592.95	-105.24	77.32	656.35	-162.68	112.54	646.94	-123.12	1305.54	0.00	0.00	0.00	815.68	86.20	1597.49	813.85	-58.39	1589.72	724.43	-66.68	1696.87	727.82	82.91	1704.75	1931.55	1714.08	66.68	0.00	0.00	0.00	1335.52
7.26000	683.85	72.58	54.63	635.01	55.98	60.65	410.36	9.47	61.07	472.71	79.18	95.37	885.70	-117.30	85.60	837.96	-112.48	86.73	614.29	-107.02	72.71	675.03	-163.06	109.18	650.57	-123.45	1305.83	0.00	0.00	0.00	820.65	85.97	1596.97	817.51	-58.94	1589.28	729.49	-66.95	1696.39	732.74	82.41	1704.31	1930.74	1715.41	66.02	0.00	0.00	0.00	1335.43
7.27000	683.19	72.78	54.25	635.19	56.02	60.64	410.33	9.42	61.23	472.89	79.08	95.56	904.49	-116.04	89.16	856.51	-111.48	89.05	633.74	-108.97	67.71	693.14	-163.93	106.66	654.19	-123.77	1306.13	0.00	0.00	0.00	825.13	85.32	1596.51	823.40	-59.40	1588.66	734.65	-67.29	1695.93	737.67	82.29	1703.80	1931.09	1716.31	65.65	0.00	0.00	0.00	1335.97
7.28000	684.08	73.05	54.25	635.40	56.09	60.63	410.64	9.67	61.23	473.07	78.89	95.70	921.97	-114.22	93.29	874.46	-110.08	91.89	651.76	-108.81	64.10	711.00	-164.03	104.36	657.80	-124.09	1306.42	0.00	0.00	0.00	830.31	84.71	1595.86	828.31	-59.96	1588.02	739.64	-68.08	1695.31	742.71	81.53	1703.31	1930.56	1714.65	66.17	0.00	0.00	0.00	1333.85
7.29000	683.58	73.01	53.84	636.00	56.27	60.70	410.57	9.12	61.38	473.38	78.67	95.88	938.42	-111.69	98.13	890.94	-108.85	95.07	668.51	-106.09	61.45	727.86	-164.43	102.97	661.41	-124.40	1306.71	0.00	0.00	0.00	834.91	84.42	1595.21	833.01	-60.57	1587.46	744.68	-68.89	1694.69	747.78	80.64	1702.75	1930.61	1714.59	66.28	0.00	0.00	0.00	1336.06
7.30000	684.14	73.07	53.99	635.43	56.52	60.25	410.72	8.98	61.60	473.57	78.71	96.17	954.11	-110.25	102.90	906.94	-107.52	98.78	685.84	-110.01	57.10	744.06	-164.40	101.97	665.01	-124.70	1307.00	0.00	0.00	0.00	839.88	83.55	1594.65	837.58	-61.35	1586.77	749.68	-69.72	1694.07	752.66	80.26	1702.10	1930.62	1714.68	66.30	0.00	0.00	0.00	1335.34
7.31000	683.81	73.08	53.76	636.00	56.63	60.35	410.74	9.28	61.98	473.87	78.27	96.29	970.14	-108.25	108.60	921.67	-106.64	102.49	701.50	-110.76	54.23	759.44	-164.16	101.38	668.60	-125.00	1307.29	0.00	0.00	0.00	844.68	83.11	1594.00	842.55	-61.96	1586.06	754.76	-70.41	1693.40	757.61	79.28	1701.47	1931.17	1715.01	66.19	0.00	0.00	0.00	1335.52
7.32000	683.52	73.26	53.46	635.61	56.70	60.04	411.05	9.35	61.97	474.09	78.26	96.57	983.61	-107.32	113.37	935.80	-105.14	106.65	716.42	-110.82	52.07	773.56	-163.83	101.18	672.18	-125.29	1307.58	0.00	0.00	0.00	849.51	82.25	1593.29	847.68	-62.78	1585.29	759.85	-71.30	1692.68	762.65	78.15	1700.85	1931.46	1714.88	66.28	0.00	0.00	0.00	1334.49
7.33000	684.65	73.41	53.55	635.54	56.50	60.03	411.23	8.20	61.90	474.41	78.41	96.97	996.87	-105.56	118.70	948.49	-103.99	110.31	730.38	-109.89	50.00	786.56	-163.22	100.99	675.76	-125.58	1307.87	0.00	0.00	0.00	854.67	81.55	1592.58	853.21	-63.83	1584.40	764.85	-72.43	1691.85	767.52	77.07	1700.15	1931.12	1714.80	66.36	0.00	0.00	0.00	1335.03
7.34000	684.09	73.62	53.28	635.98	56.52	60.05	411.38	7.66	61.93	474.80	78.00	97.19	1007.92	-104.82	122.84	960.64	-103.51	113.61	743.04	-107.62	47.92	798.53	-162.03	100.58	679.32	-125.87	1308.16	0.00	0.00	0.00	859.38	80.61	1591.85	857.37	-64.68	1583.76	769.94	-73.30	1691.09	772.24	76.33	1699.36	1932.04	1713.85	66.89	0.00	0.00	0.00	1336.01
7.35000	684.57	73.53	53.35	635.71	56.30	59.88	411.38	7.92	62.67	475.07	78.03	97.61	1017.84	-104.95	124.43	971.47	-102.91	116.29	753.66	-106.56	47.03	809.21	-160.72	99.92	682.88	-126.14	1308.45	0.00	0.00	0.00	864.19	79.71	1591.07	862.80	-65.72	1582.90	774.86	-74.70	1690.21	777.03	75.17	1698.57	1931.71	1713.99	66.71	0.00	0.00	0.00	1335.68
7.36000	684.02	73.45	52.93	635.61	56.39	59.69	411.48	9.51	63.39	475.44	77.69	97.94	1026.56	-105.06	126.48	980.53	-102.44	118.22	763.99	-101.91	45.10	818.25	-159.56	99.33	686.43	-126.41	1308.73	0.00	0.00	0.00	868.28	78.48	1590.36	867.96	-66.72	1582.07	779.90	-75.85	1689.38	781.99	73.47	1697.84	1930.80	1714.28	66.30	0.00	0.00	0.00	1334.13
7.37000	683.94	73.61	52.66	636.65	56.61	59.53	411.72	8.26	63.83	475.89	77.55	98.44	1033.62	-104.36	126.83	987.68	-102.01	118.23	770.74	-101.99	45.61	825.50	-158.54	98.88	689.97	-126.68	1309.02	0.00	0.00	0.00	873.32	77.10	1589.57	872.01	-68.38	1581.30	784.79	-77.27	1688.48	786.73	72.22	1696.98	1930.94	1715.04	66.10	0.00	0.00	0.00	1334.01
7.38000	684.36	73.59	52.59	636.22	56.32	59.39	412.07	7.15	63.85	476.31	77.62	99.07	1038.47	-103.51	126.11	992.52	-101.43	116.19	775.11	-102.21	46.11	830.87	-157.95	98.36	693.51	-126.94	1309.30	0.00	0.00	0.00	878.19	75.97	1588.69	877.89	-69.51	1580.39	789.78	-78.75	1687.60	791.53	70.46	1696.26	1931.56	1714.63	66.36	0.00	0.00	0.00	1334.39
7.39000	684.32	73.49	52.47	636.47	56.06	59.38	412.25	6.89	64.50	476.88	76.99	99.42	1042.06	-102.37	122.30	996.55	-100.48	112.90	777.37	-102.40	46.75	834.21	-157.48	97.60	697.04	-127.20	1309.58	0.00	0.00	0.00	882.83	74.71	1587.91	882.72	-70.96	1579.45	794.78	-80.40	1686.71	796.24	69.09	1695.40	1931.55	1714.14	66.49	0.00	0.00	0.00	1334.17
7.40000	685.26	73.71	52.49	636.71	56.13	59.19	412.59	7.52	65.12	477.40	76.97	100.11	1044.65	-100.83	117.02	998.25	-99.55	108.44	777.59	-103.95	47.63	836.06	-156.87	96.25	700.56	-127.45	1309.87	0.00	0.00	0.00	887.86	73.37	1587.08	887.88	-72.30	1578.64	799.87	-81.96	1685.86	800.97	67.42	1694.65	1931.83	1714.57	66.55	0.00	0.00	0.00	1332.85
7.41000	685.25	73.65	52.30	637.42	56.09	59.19	412.85	6.70	65.44	477.93	76.89	100.76	1046.41	-100.43	111.58	1000.12	-99.02	104.05	778.62	-103.87	47.76	837.54	-156.91	95.09	704.07	-127.69	1310.15	0.00	0.00	0.00	892.44	72.06	1586.35	892.55	-74.03	1577.79	804.81	-83.74	1684.97	805.62	65.79	1693.87	1931.46	1714.30	66.61	0.00	0.00	0.00	1334.96
7.42000	685.28	73.84	52.17	637.10	56.06	58.78	412.88	7.63	66.77	478.58	76.37	101.38	1048.90	-99.10	107.78	1002.00	-98.49	100.60	779.92	-103.19	47.84	839.44	-156.52	94.27	707.57	-127.93	1310.43	0.00	0.00	0.00	897.35	70.18	1585.71	897.26	-75.54	1577.09	809.84	-85.55	1684.16	810.47	63.68	1693.21	1931.59	1713.84	66.85	0.00	0.00	0.00	1334.78
7.43000	685.70	73.99	52.09	637.36	55.95	58.61	413.50	7.55	67.39	479.19	76.80	102.41	1051.14	-99.26	103.77	1003.29	-97.05	97.44	779.96	-99.39	49.97	841.32	-156.00	93.63	711.07	-128.16	1310.71	0.00	0.00	0.00	902.05	68.56	1585.17	902.47	-77.13	1576.38	814.74	-87.66	1683.38	815.27	61.74	1692.59	1931.48	1715.31	66.20	0.00	0.00	0.00	1333.62
7.44000	685.77	73.93	51.95	637.58	55.94	58.37	413.81	8.76	69.21	479.99	76.39	103.27	1053.88	-99.07	99.31	1005.35	-96.82	93.82	781.08	-99.38	50.66	842.93	-156.08	93.10	714.56	-128.39	1310.99	0.00	0.00	0.00	907.02	67.00	1584.66	907.91	-79.05	1575.70	819.92	-89.41	1682.68	820.22	59.38	1692.14	1931.05	1715.15	66.20	0.00	0.00	0.00	1333.01
7.45000	686.21	74.14	51.78	639.15	55.97	58.41	414.49	7.30	70.39	480.95	76.05	104.41	1055.55	-99.06	94.60	1007.00	-95.41	90.90	782.49	-101.15	50.82	844.56	-156.15	92.56	718.04	-128.62	1311.26	0.00	0.00	0.00	911.75	65.11	1584.29	912.12	-81.14	1575.09	824.94	-91.57	1682.03	824.97	57.30	1691.65	1931.70	1715.26	66.20	0.00	0.00	0.00	1333.59
7.46000	686.41	74.30	51.62	639.11	55.98	57.95	415.28	7.31	72.37	481.98	76.35	105.92	1057.37	-98.67	90.47	1008.12	-93.97	88.27	783.78	-100.57	51.29	846.07	-156.04	92.02	721.51	-128.83	1311.54	0.00	0.00	0.00	916.91	63.19	1583.95	917.89	-82.78	1574.59	830.04	-93.42	1681.49	829.74	55.47	1691.24	1931.49	1715.72	66.03	0.00	0.00	0.00	1335.20
7.47000	686.40	74.56	51.21	639.20	56.06	57.40	416.25	8.10	74.51	483.09	76.50	107.55	1058.64	-97.75	86.87	1009.50	-92.99	85.67	784.26	-100.42	52.21	847.42	-155.88	91.70	724.97	-129.05	1311.82	0.00	0.00	0.00	921.65	61.03	1583.74	923.68	-84.51	1574.14	834.85	-95.91	1680.92	834.55	53.15	1690.97	1932.40	1715.51	66.25	0.00	0.00	0.00	1335.39
7.48000	687.44	74.75	51.17	639.83	56.21	57.13	417.12	8.80	77.35	484.43	76.45	109.28	1059.97	-97.13	83.53	1010.63	-92.67	83.11	785.28	-100.98	52.30	848.78	-155.70	91.28	728.43	-129.25	1312.09	0.00	0.00	0.00	926.52	59.14	1583.56	928.34	-86.72	1573.76	839.86	-98.26	1680.52	839.60	50.59	1690.83	1932.41	1715.64	66.26	0.00	0.00	0.00	1335.04
7.49000	687.93	74.79	51.24	640.77	56.31	56.89	418.32	8.03	80.14	485.84	76.90	111.33	1061.14	-97.13	80.77	1011.54	-93.12	80.74	785.53	-100.92	52.57	851.01	-155.79	91.73	731.88	-129.45	1312.37	0.00	0.00	0.00	931.27	57.34	1583.57	933.07	-88.77	1573.55	845.04	-100.47	1680.25	844.37	48.45	1690.75	1931.41	1715.74	66.18	0.00	0.00	0.00	1335.65
7.50000	688.34	75.19	51.02	641.16	56.66	56.34	419.63	8.08	83.52	487.49	76.85	113.47	1061.87	-97.05	79.42	1012.47	-93.41	79.56	785.90	-101.07	52.72	851.04	-155.63	90.65	735.32	-129.65	1312.64	0.00	0.00	0.00	936.33	54.91	1583.62	937.74	-90.92	1573.56	850.18	-102.82	1680.11	849.09	46.64	1690.74	1931.60	1714.11	67.22	0.00	0.00	0.00	1334.97
7.51000	688.03	75.52	50.64	642.21	56.90	56.05	421.21	8.50	87.31	489.34	77.09	115.93	1061.81	-97.50	77.45	1013.01	-94.20	78.05	786.12	-101.24	52.78	851.72	-155.38	90.23	738.76	-129.84	1312.91	0.00	0.00	0.00	940.58	52.96	1583.86	942.76	-93.06	1573.62	855.31	-105.11	1680.09	854.13	43.86	1690.99	1930.86	1711.69	76.27	0.00	0.00	0.00	1334.46
7.52000	689.64	75.81	50.87	642.57	57.14	55.61	422.84	9.09	91.62	491.36	77.52	118.69	1062.41	-97.38	75.86	1013.07	-93.99	76.97	786.23	-101.29	53.02	852.21	-155.36	90.14	742.18	-130.03	1313.19	0.00	0.00	0.00	946.05	50.97	1584.13	948.14	-94.93	1573.87	860.41	-107.34	1680.18	858.96	41.78	1691.23	1931.36	1710.64	79.40	0.00	0.00	0.00	1335.54
7.53000	688.70	75.94	50.22	644.15	57.65	55.34	424.86	9.52	96.43	493.63	77.87	121.61	1063.49	-96.96	74.89	1013.42	-94.17	75.73	786.43	-101.12	53.13	852.95	-154.93	89.86	745.60	-130.21	1313.46	0.00	0.00	0.00	950.95	49.02	1584.51	953.63	-96.88	1574.11	865.45	-109.62	1680.37	863.78	39.49	1691.60	1932.38	1710.09	79.78	0.00	0.00	0.00	1335.41
7.54000	689.71	76.15	50.29	645.63	58.13	55.07	427.02	8.92	101.19	496.27	77.51	124.44	1063.55	-97.14	73.26	1013.52	-94.20	74.65	786.78	-101.84	52.97	853.20	-154.93	89.87	749.02	-130.38	1313.73	0.00	0.00	0.00	955.48	46.88	1585.08	958.37	-99.18	1574.48	870.45	-111.97	1680.67	868.54	37.38	1692.09	1930.67	1710.83	79.13	0.00	0.00	0.00	1335.25
7.55000	689.85	76.51	50.11	646.53	58.73	54.72	429.65	9.34	106.76	499.02	77.95	127.87	1064.42	-97.01	72.30	1013.72	-94.44	73.70	786.67	-102.10	53.10	853.65	-154.72	89.69	752.42	-130.55	1313.99	0.00	0.00	0.00	960.29	44.98	1585.70	963.35	-100.95	1574.95	875.44	-114.02	1681.13	873.22	35.35	1692.57	1929.63	1711.44	78.68	0.00	0.00	0.00	1332.48
7.56000	690.36	76.77	50.13	647.53	59.41	54.25	432.78	8.46	112.30	502.17	77.78	131.32	1064.88	-96.98	71.35	1013.39	-94.70	72.76	786.93	-101.75	53.12	853.90	-154.79	89.64	755.82	-130.72	1314.26	0.00	0.00	0.00	964.75	42.76	1586.50	968.01	-102.92	1575.64	880.30	-116.30	1681.60	877.96	33.00	1693.21	1931.34	1710.58	79.35	0.00	0.00	0.00	1332.07
7.57000	690.09	77.43	49.40	648.82	60.63	53.61	436.08	9.35	118.72	505.49	78.72	135.44	1065.53	-96.63	70.71	1013.90	-94.83	72.23	786.73	-101.64	53.48	854.21	-154.53	89.37	759.21	-130.88	1314.53	0.00	0.00	0.00	969.64	41.15	1587.32	972.82	-105.22	1576.38	885.21	-118.56	1682.14	882.50	31.35	1693.85	1931.74	1710.39	79.43	0.00	0.00	0.00	1333.84
7.58000	690.88	77.67	49.26	647.61	59.72	55.14	439.86	9.70	125.60	509.49	78.76	139.57	1065.38	-96.61	69.68	1014.17	-95.02	71.60	786.89	-102.00	53.55	854.44	-154.67	89.41	762.59	-131.03	1314.80	0.00	0.00	0.00	974.91	39.12	1588.11	978.62	-106.82	1577.13	890.07	-120.69	1682.73	887.15	29.06	1694.60	1930.75	1710.90	79.06	0.00	0.00	0.00	1333.98
7.59000	691.96	78.23	49.01	649.72	60.01	55.16	444.17	9.92	132.71	513.78	79.27	144.17	1065.88	-96.55	69.01	1014.04	-95.02	71.03	787.03	-102.19	53.47	854.58	-154.82	89.45	765.96	-131.18	1315.06	0.00	0.00	0.00	979.22	37.14	1589.11	983.38	-108.82	1577.98	894.83	-123.03	1683.33	891.90	26.48	1695.44	1931.57	1710.46	79.55	0.00	0.00	0.00	1335.44
7.60000	692.81	78.67	48.77	650.39	60.63	55.07	449.10	10.39	140.46	518.59	79.82	149.00	1065.69	-96.11	68.39	1014.54	-94.89	70.61	786.92	-102.26	53.87	854.93	-154.57	89.30	769.33	-131.33	1315.33	0.00	0.00	0.00	984.05	34.99	1590.03	988.67	-110.56	1578.76	899.65	-125.18	1684.00	896.34	24.92	1696.15	1931.51	1710.38	79.44	0.00	0.00	0.00	1334.91
7.61000	693.73	79.67	47.94	652.40	61.02	55.53	454.50	11.18	148.48	523.86	79.78	153.96	1065.82	-95.82	67.62	1014.85	-95.24	69.99	787.25	-102.39	53.82	855.19	-154.48	89.22	772.69	-131.47	1315.59	0.00	0.00	0.00	989.12	33.08	1590.91	992.69	-112.72	1579.70	904.44	-127.11	1684.68	901.00	22.68	1696.89	1931.82	1710.12	79.53	0.00	0.00	0.00	1335.10
7.62000	695.19	80.16	47.63	653.80	61.53	55.70	460.89	11.82	156.84	529.59	80.80	159.58	1066.17	-95.63	67.09	1014.33	-95.04	69.42	787.29	-102.75	53.86	855.40	-154.30	89.15	776.04	-131.60	1315.85	0.00	0.00	0.00	993.34	31.00	1591.84	997.09	-114.55	1580.58	909.06	-129.17	1685.37	905.63	20.59	1697.60	1931.41	1710.40	79.35	0.00	0.00	0.00	1333.77
7.63000	696.65	80.85	47.05	652.65	61.88	55.12	467.92	11.74	165.13	535.96	81.12	165.04	1066.48	-95.02	66.81	1015.03	-95.23	69.05	787.28	-102.71	54.01	855.62	-154.19	89.15	779.39	-131.73	1316.11	0.00	0.00	0.00	998.47	29.23	1592.64	1001.46	-116.40	1581.48	913.93	-130.78	1686.04	910.05	18.97	1698.30	1931.24	1710.69	79.26	0.00	0.00	0.00	1334.21
7.64000	697.15	81.45	46.07	652.30	62.30	54.69	475.55	11.74	173.92	542.72	82.05	170.85	1066.49	-95.32	66.03	1015.09	-94.76	68.93	787.27	-102.99	54.01	855.91	-153.94	88.97	782.73	-131.85	1316.38	0.00	0.00	0.00	1002.74	27.35	1593.50	1007.47	-118.10	1582.07	918.35	-132.95	1686.56	914.57	17.12	1698.90	1931.68	1710.37	79.45	0.00	0.00	0.00	1335.10
7.65000	698.46	82.16	45.20	647.61	62.56	52.68	483.72	12.10	183.25	550.02	82.86	176.63	1066.58	-95.15	65.53	1014.96	-95.33	68.21	787.44	-102.78	54.06	856.10	-153.84	88.98	786.06	-131.97	1316.64	0.00	0.00	0.00	1007.23	25.79	1594.25	1012.40	-119.69	1582.88	922.93	-134.75	1687.14	919.09	15.04	1699.53	1931.69	1710.30	79.54	0.00	0.00	0.00	1334.04
7.66000	700.96	82.28	45.19	643.92	62.73	51.10	492.62	13.20	192.45	557.70	83.35	182.33	1067.04	-95.33	65.08	1014.81	-95.19	67.89	787.67	-103.08	54.05	856.10	-153.94	88.95	789.38	-132.09	1316.89	0.00	0.00	0.00	1012.22	24.34	1594.88	1017.04	-121.56	1583.59	927.46	-136.46	1687.64	923.49	13.35	1700.03	1931.03	1710.57	79.20	0.00	0.00	0.00	1335.20
7.67000	703.48	82.87	44.39	639.17	62.93	49.64	502.15	13.14	201.57	565.58	83.65	188.02	1067.27	-95.44	64.70	1015.23	-95.10	67.86	787.81	-102.95	54.09	856.21	-153.93	88.97	792.69	-132.20	1317.15	0.00	0.00	0.00	1016.74	22.57	1595.47	1021.23	-122.96	1584.36	932.01	-138.18	1688.07	927.86	11.64	1700.45	1931.58	1710.27	79.47	0.00	0.00	0.00	1334.80
7.68000	704.16	82.76	43.16	637.39	63.02	49.40	511.96	12.91	210.45	573.69	83.92	193.75	1067.44	-95.06	64.49	1015.27	-95.22	67.46	787.91	-102.88	54.16	856.23	-154.04	88.98	796.00	-132.30	1317.41	0.00	0.00	0.00	1020.48	20.97	1596.04	1025.94	-124.55	1584.86	936.51	-139.86	1688.40	932.22	9.80	1700.82	1932.01	1710.23	79.60	0.00	0.00	0.00	1330.57
7.69000	707.14	82.03	43.57	636.43	62.77	49.53	521.46	12.04	218.44	582.05	83.81	199.27	1067.01	-95.10	63.94	1015.62	-95.16	67.39	787.81	-103.01	54.51	856.52	-153.75	88.78	799.30	-132.40	1317.67	0.00	0.00	0.00	1025.24	19.42	1596.50	1030.40	-125.98	1585.34	941.01	-141.59	1688.70	936.52	8.26	1701.16	1930.69	1710.93	79.10	0.00	0.00	0.00	1329.30
7.70000	711.68	82.17	43.03	650.14	62.97	55.49	530.47	11.50	225.58	590.39	83.08	204.32	1067.86	-95.09	63.88	1015.21	-95.23	67.06	788.26	-103.39	54.06	856.56	-153.81	88.77	802.60	-132.49	1317.92	0.00	0.00	0.00	1029.84	18.25	1596.79	1035.04	-127.60	1585.77	945.62	-142.96	1688.93	940.86	6.52	1701.48	1930.93	1710.79	79.09	0.00	0.00	0.00	1330.22
7.71000	716.24	83.17	42.36	681.97	64.46	68.55	539.15	10.00	230.07	598.60	82.03	208.49	1067.08	-95.18	63.25	1015.58	-95.00	66.96	788.14	-103.69	54.32	856.71	-153.74	88.70	805.89	-132.58	1318.18	0.00	0.00	0.00	1033.89	16.67	1597.19	1039.86	-128.87	1585.97	950.17	-144.49	1689.12	944.96	5.55	1701.64	1930.83	1710.90	79.14	0.00	0.00	0.00	1330.97
7.72000	708.62	84.94	39.02	699.67	66.32	76.06	547.47	8.77	233.21	606.61	81.13	211.84	1067.51	-95.12	63.15	1015.49	-94.82	66.92	788.50	-103.72	54.23	856.86	-153.53	88.56	809.17	-132.67	1318.43	0.00	0.00	0.00	1038.56	15.21	1597.51	1044.21	-130.28	1586.22	954.80	-145.76	1689.30	949.32	3.77	1701.87	1931.43	1710.44	79.39	0.00	0.00	0.00	1330.98
7.73000	689.51	85.84	32.25	714.20	68.03	81.99	556.28	7.63	234.41	614.98	80.82	214.83	1067.01	-95.20	62.55	1015.70	-95.14	66.71	788.40	-104.12	54.58	857.01	-153.50	88.54	812.44	-132.75	1318.68	0.00	0.00	0.00	1042.85	14.20	1597.64	1048.51	-131.58	1586.44	959.20	-147.36	1689.41	953.70	2.12	1702.07	1931.70	1710.33	79.53	0.00	0.00	0.00	1333.06
7.74000	739.51	88.37	52.59	732.94	69.16	87.61	565.10	7.06	234.32	624.16	80.22	216.78	1067.68	-94.92	62.64	1016.06	-95.34	66.54	788.73	-104.33	54.31	857.08	-153.44	88.55	815.70	-132.82	1318.94	0.00	0.00	0.00	1047.23	12.52	1597.85	1052.52	-132.94	1586.68	963.63	-148.61	1689.58	958.08	0.70	1702.20	1931.36	1710.36	79.27	0.00	0.00	0.00	1333.14
7.75000	765.19	89.59	61.32	770.01	70.55	96.19	574.47	6.23	233.28	633.94	80.14	217.95	1067.38	-94.85	62.36	1015.66	-95.12	66.26	788.59	-104.70	54.36	857.16	-153.50	88.61	818.96	-132.89	1319.19	0.00	0.00	0.00	1051.41	11.58	1597.99	1057.16	-134.05	1586.78	968.01	-149.97	1689.76	962.30	-0.29	1702.40	1931.04	1710.73	79.32	0.00	0.00	0.00	1333.09
7.76000	786.28	90.12	66.07	767.41	70.43	94.56	584.17	6.54	231.50	644.29	79.91	218.10	1067.74	-94.82	62.25	1015.51	-95.18	66.11	788.60	-104.83	54.41	857.55	-153.02	88.45	822.21	-132.96	1319.44	0.00	0.00	0.00	1055.45	10.43	1598.13	1061.41	-135.35	1586.91	972.28	-151.30	1689.93	966.71	-1.85	1702.64	1931.18	1710.65	79.34	0.00	0.00	0.00	1333.29
7.77000	816.21	91.11	72.13	767.93	70.31	92.85	594.45	6.78	228.66	655.13	79.42	216.98	1067.76	-94.87	61.88	1015.49	-94.87	66.16	788.07	-106.25	54.54	857.62	-152.98	88.54	825.46	-133.02	1319.69	0.00	0.00	0.00	1060.18	9.22	1598.30	1065.57	-136.43	1587.16	976.82	-152.18	1690.23	970.91	-2.77	1702.78	1931.47	1710.30	79.35	0.00	0.00	0.00	1334.23
7.78000	812.91	91.24	68.95	778.26	70.79	92.55	605.26	6.89	225.06	666.24	79.62	215.06	1067.73	-94.89	61.68	1015.96	-94.44	66.24	787.37	-107.04	54.96	857.64	-152.97	88.63	828.70	-133.07	1319.94	0.00	0.00	0.00	1064.04	8.15	1598.46	1069.47	-137.45	1587.44	980.98	-153.25	1690.44	975.23	-3.83	1702.94	1931.37	1710.45	79.34	0.00	0.00	0.00	1332.77
7.79000	823.79	91.44	67.49	792.51	71.31	92.46	616.88	7.77	220.36	677.98	79.67	212.04	1068.09	-94.73	61.63	1016.11	-94.59	66.19	787.22	-106.78	54.86	857.79	-152.80	88.62	831.93	-133.12	1320.18	0.00	0.00	0.00	1068.62	7.34	1598.48	1073.66	-138.44	1587.52	985.20	-154.15	1690.75	979.45	-4.56	1703.09	1931.58	1710.44	79.50	0.00	0.00	0.00	1333.08
7.80000	838.51	92.08	67.07	807.40	71.82	91.57	628.58	7.63	215.33	690.11	80.11	208.42	1067.79	-94.54	61.43	1016.45	-94.51	66.14	786.95	-106.77	54.87	857.82	-152.96	88.80	835.15	-133.17	1320.43	0.00	0.00	0.00	1073.02	6.41	1598.64	1077.76	-139.09	1587.88	989.37	-155.07	1691.01	983.54	-5.38	1703.31	1931.47	1710.41	79.43	0.00	0.00	0.00	1332.09
7.81000	854.12	92.11	66.59	823.13	72.26	90.69	641.07	7.70	209.07	702.77	80.58	204.15	1067.57	-94.51	61.20	1016.16	-94.11	66.15	786.77	-106.62	54.93	857.93	-152.83	88.81	838.37	-133.21	1320.68	0.00	0.00	0.00	1076.74	5.40	1598.92	1081.85	-140.16	1588.10	993.68	-155.80	1691.28	987.72	-6.09	1703.52	1931.20	1710.56	79.20	0.00	0.00	0.00	1332.06
7.82000	870.40	92.77	65.41	839.58	72.51	89.20	653.91	9.26	202.52	715.77	81.36	199.48	1068.13	-94.62	60.99	1016.13	-94.14	66.09	786.95	-105.95	54.81	858.25	-152.54	88.74	841.57	-133.24	1320.92	0.00	0.00	0.00	1080.68	4.83	1598.97	1085.90	-141.07	1588.35	997.74	-156.76	1691.50	991.83	-7.07	1703.77	1932.08	1709.92	79.53	0.00	0.00	0.00	1332.50
7.83000	888.11	93.03	64.65	855.97	72.85	87.53	666.81	9.67	195.45	729.19	82.31	194.44	1068.31	-94.45	60.89	1016.09	-94.09	65.88	787.14	-105.65	54.87	858.28	-152.57	88.89	844.78	-133.27	1321.16	0.00	0.00	0.00	1084.75	4.04	1599.21	1090.23	-141.61	1588.59	1001.95	-157.38	1691.79	995.85	-8.05	1704.04	1931.47	1710.30	79.49	0.00	0.00	0.00	1331.43
7.84000	905.63	93.73	63.83	872.17	73.40	85.62	680.13	10.36	187.70	742.93	83.52	189.14	1067.87	-94.28	60.58	1016.59	-94.05	65.87	787.15	-105.30	54.98	858.24	-152.77	89.09	847.97	-133.30	1321.41	0.00	0.00	0.00	1087.94	3.39	1599.49	1094.30	-142.04	1588.78	1006.15	-158.09	1691.99	999.76	-8.81	1704.21	1930.73	1710.78	79.18	0.00	0.00	0.00	1333.02
7.85000	923.89	94.52	62.95	889.97	74.21	84.05	693.97	11.37	179.83	757.25	84.11	183.33	1067.58	-94.18	60.31	1016.74	-93.52	66.09	787.18	-105.08	55.12	858.42	-152.62	89.09	851.16	-133.32	1321.65	0.00	0.00	0.00	1092.04	2.93	1599.59	1098.63	-142.88	1588.95	1010.16	-158.93	1692.18	1003.53	-9.32	1704.40	1931.10	1710.62	79.26	0.00	0.00	0.00	1333.03
7.86000	943.77	95.28	65.08	907.05	75.14	82.20	708.39	12.38	171.41	771.74	84.96	177.32	1067.77	-94.36	59.96	1016.91	-93.65	66.05	786.99	-105.22	55.44	858.65	-152.37	89.07	854.34	-133.34	1321.89	0.00	0.00	0.00	1096.14	2.29	1599.78	1102.22	-143.36	1589.15	1014.23	-159.57	1692.32	1007.31	-10.06	1704.58	1931.29	1710.58	79.23	0.00	0.00	0.00	1331.68
7.87000	960.42	96.25	64.18	924.81	76.39	80.56	723.46	14.37	162.78	786.32	85.85	171.28	1068.20	-94.54	59.75	1016.72	-93.24	66.05	787.62	-104.06	55.07	858.74	-152.34	89.13	857.52	-133.35	1322.13	0.00	0.00	0.00	1099.92	1.88	1600.07	1106.41	-143.64	1589.27	1018.21	-160.19	1692.40	1011.14	-10.97	1704.78	1931.98	1710.16	79.58	0.00	0.00	0.00	1330.82
7.88000	979.51	97.63	64.36	944.12	77.68	79.67	738.66	14.23	154.19	801.17	86.57	165.11	1067.90	-93.80	59.69	1016.87	-92.63	66.40	788.08	-103.62	54.98	858.73	-152.30	89.21	860.69	-133.36	1322.37	0.00	0.00	0.00	1103.34	1.38	1600.26	1109.94	-144.03	1589.40	1022.12	-160.92	1692.47	1014.89	-11.75	1704.94	1931.48	1710.54	79.50	0.00	0.00	0.00	1331.44
7.89000	998.92	99.01	64.88	962.06	79.02	78.41	754.58	15.29	145.41	816.36	87.45	159.05	1067.63	-94.11	59.13	1017.20	-92.89	66.27	788.11	-104.05	55.24	858.92	-152.24	89.34	863.85	-133.36	1322.61	0.00	0.00	0.00	1106.99	0.98	1600.39	1114.42	-144.42	1589.53	1026.09	-161.46	1692.48	1018.42	-12.16	1705.03	1931.08	1710.65	79.24	0.00	0.00	0.00	1331.90
7.90000	1018.27	99.95	65.64	981.45	80.23	77.83	770.65	15.39	136.76	831.99	88.17	152.95	1068.63	-94.04	59.14	1017.46	-92.88	66.28	788.27	-103.85	55.13	859.12	-152.08	89.37	867.00	-133.36	1322.85	0.00	0.00	0.00	1110.98	0.63	1600.52	1118.39	-144.72	1589.61	1030.10	-161.99	1692.47	1022.13	-12.82	1705.12	1931.24	1710.56	79.28	0.00	0.00	0.00	1332.36
7.91000	1038.12	101.08	66.80	998.60	81.22	76.77	786.74	16.04	128.45	847.78	89.09	147.11	1068.10	-94.09	58.69	1017.54	-92.86	66.29	788.84	-102.22	55.17	858.99	-152.53	89.74	870.15	-133.35	1323.08	0.00	0.00	0.00	1115.22	0.10	1600.63	1122.25	-145.22	1589.70	1033.85	-162.71	1692.39	1025.74	-13.15	1705.16	1930.87	1710.80	79.18	0.00	0.00	0.00	1332.07
7.92000	1055.61	101.74	67.28	1016.68	82.14	76.20	802.72	16.28	120.26	863.41	90.80	141.79	1069.41	-94.14	58.86	1017.12	-92.44	69.74	788.89	-101.89	55.28	859.13	-152.52	89.84	873.29	-133.34	1323.32	0.00	0.00	0.00	1118.38	0.03	1600.80	1126.17	-145.63	1589.65	1037.95	-162.92	1692.43	1029.42	-13.47	1705.23	1931.41	1710.32	79.49	0.00	0.00	0.00	1332.13
7.93000	1073.34	101.88	64.77	1035.40	82.82	76.16	818.53	16.64	112.57	879.42	91.97	136.38	1068.86	-94.00	58.62	1018.29	-91.97	70.49	788.65	-101.61	55.57	859.57	-151.98	89.72	876.42	-133.33	1323.55	0.00	0.00	0.00	1122.08	-0.67	1600.91	1130.38	-145.82	1589.65	1041.68	-163.67	1692.32	1033.05	-13.84	1705.27	1931.80	1710.22	79.58	0.00	0.00	0.00	1331.50
7.94000	1092.85	102.21	66.22	1054.05	83.53	76.25	834.49	17.47	105.10	895.65	92.96	131.12	1070.47	-94.88	58.37	1017.19	-91.91	70.14	788.89	-101.63	55.66	859.84	-151.64	89.72	879.55	-133.31	1323.79	0.00	0.00	0.00	1125.88	-0.70	1600.97	1133.55	-146.26	1589.68	1045.58	-164.04	1692.27	1036.93	-14.60	1705.29	1931.35	1710.37	79.35	0.00	0.00	0.00	1332.19
7.95000	1110.60	102.64	67.22	1072.62	84.04	76.76	850.20	19.40	98.71	911.73	94.50	126.52	1069.93	-93.20	62.38	1016.88	-91.95	69.91	788.90	-101.61	55.95	859.81	-151.86	89.98	882.67	-133.28	1324.02	0.00	0.00	0.00	1129.49	-1.21	1600.94	1137.16	-146.53	1589.70	1049.49	-164.39	1692.20	1040.57	-14.89	1705.29	1930.15	1711.09	78.84	0.00	0.00	0.00	1331.98
7.96000	1128.44	103.11	68.51	1089.12	84.44	76.97	866.69	20.05	91.92	927.79	95.53	122.13	1070.44	-93.12	62.81	1017.84	-91.63	70.11	789.22	-101.88	55.80	859.91	-151.97	90.21	885.79	-133.25	1324.25	0.00	0.00	0.00	1133.59	-1.46	1600.92	1141.76	-146.80	1589.57	1053.41	-164.74	1692.11	1044.37	-15.41	1705.28	1931.26	1710.53	79.34	0.00	0.00	0.00	1331.75
7.97000	1146.00	103.22	70.29	1106.74	84.01	76.20	882.25	19.99	86.16	943.59	96.88	118.21	1071.57	-92.65	63.36	1017.26	-91.87	69.81	789.10	-101.42	56.32	860.08	-152.05	90.38	888.89	-133.22	1324.48	0.00	0.00	0.00	1137.10	-1.77	1600.87	1144.92	-147.11	1589.52	1057.40	-164.85	1692.04	1048.04	-15.52	1705.28	1931.25	1710.48	79.36	0.00	0.00	0.00	1331.97
7.98000	1162.95	103.44	71.95	1124.26	84.42	77.08	893.91	19.89	82.24	959.45	97.78	114.57	1071.09	-92.92	62.95	1017.74	-91.80	69.84	789.16	-101.67	56.42	860.28	-151.93	90.45	891.99	-133.18	1324.71	0.00	0.00	0.00	1140.84	-1.87	1600.80	1149.01	-147.39	1589.48	1061.26	-165.23	1691.89	1051.81	-15.81	1705.21	1931.65	1710.23	79.60	0.00	0.00	0.00	1331.54
7.99000	1179.99	103.34	74.17	1141.22	84.55	78.28	910.03	20.95	77.11	976.39	95.82	110.56	1071.15	-93.08	62.70	1018.64	-91.92	70.01	789.38	-101.47	56.76	860.44	-152.14	90.68	895.09	-133.14	1324.94	0.00	0.00	0.00	1144.29	-1.89	1600.75	1152.78	-147.51	1589.30	1064.91	-165.66	1691.77	1055.67	-16.10	1705.12	1932.20	1709.98	79.79	0.00	0.00	0.00	1331.83
8.00000	1196.33	103.65	76.25	1157.21	85.35	79.01	925.69	23.87	72.66	993.94	91.28	106.13	1071.30	-93.32	62.68	1017.74	-92.32	69.45	789.39	-101.57	56.87	860.59	-152.15	90.87	898.18	-133.09	1325.17	0.00	0.00	0.00	1147.98	-1.96	1600.59	1156.81	-147.45	1589.10	1068.58	-165.99	1691.63	1059.52	-16.37	1705.04	1932.08	1710.00	79.59	0.00	0.00	0.00	1331.76
8.01000	1214.27	103.67	79.36	1173.56	85.47	80.76	941.43	24.53	68.07	1008.68	93.48	105.89	1071.38	-93.53	62.31	1017.76	-92.51	69.19	789.49	-101.69	57.07	860.94	-151.87	90.86	901.26	-133.04	1325.40	0.00	0.00	0.00	1151.91	-2.20	1600.56	1159.97	-147.73	1589.11	1072.56	-165.91	1691.51	1063.28	-16.53	1704.92	1931.42	1710.44	79.41	0.00	0.00	0.00	1332.44
8.02000	1228.46	103.81	81.19	1189.31	85.82	82.43	957.14	28.17	64.92	1021.03	101.30	105.33	1073.68	-93.66	62.88	1017.87	-92.37	65.92	789.64	-101.86	57.41	860.95	-151.99	91.06	904.33	-132.98	1325.63	0.00	0.00	0.00	1155.63	-2.04	1600.39	1163.40	-147.70	1589.01	1076.26	-166.22	1691.29	1067.13	-16.92	1704.87	1931.38	1710.44	79.43	0.00	0.00	0.00	1330.99
8.03000	1244.94	103.79	84.47	1204.47	86.01	84.26	973.99	30.50	61.84	1033.97	107.03	106.17	1071.70	-94.20	61.82	1017.84	-92.90	68.64	789.51	-100.78	57.84	861.12	-152.15	91.30	907.40	-132.92	1325.85	0.00	0.00	0.00	1159.52	-2.05	1600.25	1167.61	-147.60	1588.75	1079.96	-166.34	1691.12	1070.86	-16.90	1704.71	1931.34	1710.38	79.45	0.00	0.00	0.00	1331.70
8.04000	1259.61	103.61	87.48	1219.35	86.27	86.29	992.01	23.80	55.26	1049.49	104.98	103.35	1070.72	-94.37	61.32	1018.66	-93.63	65.27	789.80	-101.94	57.73	861.26	-152.12	91.41	910.46	-132.86	1326.08	0.00	0.00	0.00	1163.09	-1.78	1600.13	1171.23	-147.55	1588.52	1083.85	-166.00	1690.90	1074.66	-16.87	1704.54	1931.62	1710.32	79.50	0.00	0.00	0.00	1331.95
8.05000	1272.90	103.76	89.80	1233.76	86.50	88.51	1008.93	19.25	51.92	1064.27	103.82	101.47	1070.57	-94.89	57.28	1018.82	-93.71	64.84	789.74	-101.51	58.01	861.49	-152.01	91.52	913.52	-132.79	1326.30	0.00	0.00	0.00	1166.95	-1.88	1599.98	1174.63	-147.70	1588.31	1087.57	-165.94	1690.66	1078.27	-16.48	1704.32	1931.71	1710.41	79.52	0.00	0.00	0.00	1331.83
8.06000	1288.64	103.87	93.35	1247.35	86.80	90.48	1023.76	25.59	53.94	1077.98	103.95	100.79	1071.05	-94.89	56.96	1018.86	-93.98	64.71	789.91	-101.61	58.33	861.58	-151.94	91.61	916.56	-132.71	1326.52	0.00	0.00	0.00	1170.72	-1.84	1599.84	1178.46	-147.50	1588.02	1091.16	-165.96	1690.39	1082.03	-16.20	1704.17	1931.88	1710.32	79.54	0.00	0.00	0.00	1331.10
8.07000	1300.83	104.44	91.73	1261.12	87.00	92.96	1039.10	29.82	53.60	1091.06	104.21	100.44	1071.05	-95.18	56.85	1019.06	-93.87	64.80	789.98	-101.26	58.49	861.67	-152.02	91.79	919.61	-132.64	1326.75	0.00	0.00	0.00	1174.55	-1.85	1599.70	1181.55	-147.48	1587.95	1094.85	-165.87	1690.13	1085.89	-16.31	1703.99	1931.65	1710.30	79.42	0.00	0.00	0.00	1332.71
8.08000	1313.78	104.53	94.59	1273.57	86.92	95.27	1052.88	31.61	53.12	1103.78	104.52	100.33	1071.24	-95.21	56.67	1018.91	-94.12	64.53	790.16	-101.20	58.50	861.92	-151.85	91.83	922.64	-132.55	1326.97	0.00	0.00	0.00	1177.91	-1.50	1599.50	1186.19	-147.00	1587.63	1098.49	-165.72	1689.83	1089.70	-16.28	1703.80	1930.91	1710.91	79.13	0.00	0.00	0.00	1333.06
8.09000	1326.27	104.54	97.30	1286.68	86.84	97.74	1065.82	31.49	52.41	1116.13	104.27	100.19	1071.27	-95.57	56.44	1019.12	-94.27	64.53	790.25	-101.46	58.67	862.05	-151.82	91.99	925.67	-132.47	1327.19	0.00	0.00	0.00	1181.62	-1.15	1599.24	1189.82	-146.71	1587.39	1102.29	-165.28	1689.54	1093.31	-15.48	1703.54	1931.97	1710.19	79.56	0.00	0.00	0.00	1332.72
8.10000	1337.81	104.22	99.92	1298.63	86.68	99.95	1078.05	30.49	52.29	1128.15	103.90	100.09	1071.47	-95.54	56.49	1019.24	-94.19	64.56	790.28	-101.76	58.85	862.14	-151.94	92.16	928.69	-132.38	1327.41	0.00	0.00	0.00	1185.18	-1.01	1599.06	1193.44	-146.40	1587.15	1106.10	-164.71	1689.31	1097.16	-15.26	1703.32	1931.77	1710.31	79.60	0.00	0.00	0.00	1333.45
8.11000	1349.26	104.31	102.30	1310.42	86.53	102.21	1091.15	29.14	51.66	1139.56	103.54	100.11	1071.17	-95.87	56.18	1019.66	-94.24	64.73	790.36	-101.29	59.14	862.30	-151.99	92.27	931.71	-132.28	1327.63	0.00	0.00	0.00	1189.35	-0.47	1598.83	1196.57	-146.41	1586.87	1109.58	-164.59	1688.99	1101.00	-14.95	1703.11	1930.92	1710.90	79.06	0.00	0.00	0.00	1332.57
8.12000	1360.09	104.17	104.52	1320.58	86.29	104.03	1102.51	28.05	51.79	1150.38	103.02	100.09	1071.57	-95.69	56.30	1019.31	-94.32	64.57	790.31	-101.40	59.39	862.42	-151.96	92.47	934.72	-132.18	1327.84	0.00	0.00	0.00	1193.55	-0.02	1598.53	1200.51	-146.16	1586.59	1113.27	-164.24	1688.66	1104.79	-14.46	1702.87	1931.81	1710.22	79.49	0.00	0.00	0.00	1332.74
8.13000	1370.55	104.40	106.58	1331.24	86.05	106.08	1113.56	26.79	51.75	1160.46	102.47	100.16	1071.39	-95.96	56.01	1019.24	-94.44	64.51	790.34	-102.08	59.66	862.57	-151.96	92.60	937.73	-132.08	1328.06	0.00	0.00	0.00	1196.81	0.20	1598.34	1204.26	-145.57	1586.21	1117.15	-163.45	1688.41	1108.70	-14.17	1702.64	1931.70	1710.32	79.43	0.00	0.00	0.00	1332.29
8.14000	1380.15	104.24	108.68	1340.62	85.58	108.06	1123.51	26.39	51.82	1169.82	102.14	100.40	1071.56	-95.84	56.08	1019.48	-94.35	64.55	790.51	-101.51	59.73	862.58	-152.09	92.84	940.72	-131.97	1328.28	0.00	0.00	0.00	1200.52	0.76	1598.12	1207.80	-145.23	1586.01	1120.60	-163.15	1688.07	1112.68	-13.87	1702.41	1932.47	1710.00	79.74	0.00	0.00	0.00	1333.40
8.15000	1389.08	104.15	110.54	1349.37	85.08	109.88	1133.07	25.00	51.57	1178.82	101.29	100.44	1071.29	-96.32	55.63	1020.06	-94.83	64.45	790.79	-101.75	59.80	862.68	-152.17	93.10	943.71	-131.86	1328.49	0.00	0.00	0.00	1204.94	1.12	1597.83	1211.93	-144.55	1585.72	1124.39	-162.38	1687.84	1116.29	-12.90	1702.06	1931.43	1710.55	79.37	0.00	0.00	0.00	1333.01
8.16000	1397.19	103.85	112.34	1357.30	84.42	111.53	1141.65	24.26	51.46	1187.03	100.53	100.51	1071.51	-95.89	55.89	1019.81	-95.12	64.21	790.65	-101.49	60.24	862.92	-152.01	93.21	946.70	-131.74	1328.71	0.00	0.00	0.00	1208.86	1.71	1597.54	1215.02	-144.09	1585.59	1127.88	-161.89	1687.51	1120.34	-12.49	1701.80	1931.94	1710.28	79.58	0.00	0.00	0.00	1332.26
8.17000	1404.63	103.26	113.93	1364.97	83.77	112.77	1148.80	23.71	51.78	1194.45	99.85	100.59	1071.69	-96.14	55.65	1019.66	-95.00	64.19	790.79	-101.04	60.42	863.17	-151.91	93.38	949.68	-131.62	1328.92	0.00	0.00	0.00	1212.32	2.59	1597.28	1218.64	-143.67	1585.34	1131.61	-161.06	1687.24	1124.02	-11.13	1701.45	1931.35	1710.47	79.43	0.00	0.00	0.00	1332.51
8.18000	1410.94	101.99	115.35	1371.48	82.99	113.83	1155.43	21.97	51.61	1201.29	98.81	100.47	1071.87	-96.35	55.44	1020.01	-95.18	64.19	791.01	-101.33	60.39	863.38	-151.79	93.49	952.65	-131.49	1329.13	0.00	0.00	0.00	1216.62	3.51	1596.85	1222.80	-143.06	1584.92	1135.34	-160.18	1686.95	1128.04	-10.50	1701.11	1931.00	1710.66	79.24	0.00	0.00	0.00	1332.38
8.19000	1416.85	100.76	116.20	1377.66	81.88	114.51	1161.73	21.34	51.31	1207.42	97.95	100.26	1071.79	-96.45	55.25	1019.74	-94.76	64.28	791.16	-101.39	60.53	863.55	-151.71	93.77	955.62	-131.37	1329.34	0.00	0.00	0.00	1221.00	3.60	1596.56	1226.18	-142.38	1584.71	1138.88	-159.39	1686.66	1132.20	-9.87	1700.80	1931.51	1710.28	79.43	0.00	0.00	0.00	1332.09
8.20000	1422.32	99.55	116.38	1383.06	80.37	115.04	1167.05	20.58	50.96	1212.75	97.05	99.92	1072.06	-96.50	55.07	1020.18	-94.49	64.49	791.31	-101.57	60.66	863.58	-151.86	93.99	958.58	-131.23	1329.55	0.00	0.00	0.00	1224.50	4.65	1596.23	1230.51	-141.51	1584.50	1142.59	-158.22	1686.45	1136.13	-8.58	1700.42	1930.13	1711.06	78.79	0.00	0.00	0.00	1333.57
8.21000	1426.70	97.56	116.24	1387.67	78.99	114.59	1172.00	18.95	50.22	1217.38	96.17	99.25	1071.98	-96.84	54.86	1020.30	-94.81	64.21	791.23	-101.36	61.20	863.63	-152.09	94.41	961.53	-131.09	1329.76	0.00	0.00	0.00	1228.90	5.53	1595.85	1233.76	-140.84	1584.29	1146.34	-157.09	1686.23	1140.03	-7.34	1700.03	1931.01	1710.61	79.25	0.00	0.00	0.00	1332.47
8.22000	1431.00	96.17	115.10	1391.08	77.32	113.47	1175.51	18.97	50.09	1221.46	95.02	98.54	1071.90	-96.43	54.84	1020.61	-95.14	64.08	791.23	-101.22	61.60	863.93	-151.95	94.61	964.48	-130.95	1329.97	0.00	0.00	0.00	1232.79	6.38	1595.54	1237.13	-139.84	1584.15	1149.83	-156.24	1685.97	1144.02	-6.27	1699.64	1932.05	1710.11	79.70	0.00	0.00	0.00	1332.35
8.23000	1434.26	93.33	113.13	1395.01	75.29	111.98	1178.05	18.39	50.07	1224.56	94.09	98.25	1072.33	-96.74	54.66	1020.36	-95.27	63.88	791.46	-100.77	61.93	864.13	-151.81	94.86	967.42	-130.81	1330.18	0.00	0.00	0.00	1236.97	7.12	1595.29	1241.18	-138.95	1583.95	1153.47	-155.11	1685.64	1147.95	-4.82	1699.19	1931.22	1710.58	79.33	0.00	0.00	0.00	1333.57
8.24000	1436.96	90.21	109.96	1397.69	72.23	109.73	1179.25	18.25	50.30	1226.99	92.76	97.73	1072.85	-96.82	54.55	1020.68	-95.16	63.95	791.60	-101.42	62.12	864.27	-151.91	95.38	970.36	-130.66	1330.38	0.00	0.00	0.00	1241.19	7.83	1594.91	1244.65	-138.30	1583.72	1157.21	-153.81	1685.40	1152.03	-3.39	1698.81	1931.69	1710.24	79.56	0.00	0.00	0.00	1333.35
8.25000	1438.79	86.65	106.40	1399.10	69.57	106.51	1179.84	17.07	49.92	1228.51	91.35	96.93	1072.63	-96.64	54.50	1020.48	-95.03	63.91	791.85	-100.83	62.70	864.38	-151.93	95.86	973.29	-130.50	1330.59	0.00	0.00	0.00	1245.02	9.08	1594.49	1248.19	-137.09	1583.60	1160.97	-152.42	1685.12	1156.20	-2.48	1698.46	1931.83	1710.13	79.52	0.00	0.00	0.00	1333.09
8.26000	1440.88	84.44	102.77	1400.10	67.16	103.50	1180.39	16.34	50.02	1229.71	90.25	96.22	1072.07	-96.60	54.06	1020.61	-95.21	63.88	792.07	-100.21	63.30	864.93	-151.24	95.95	976.21	-130.35	1330.79	0.00	0.00	0.00	1249.41	10.05	1594.17	1252.61	-136.00	1583.35	1164.67	-150.99	1684.82	1160.20	-0.89	1698.01	1931.38	1710.63	79.39	0.00	0.00	0.00	1332.73
8.27000	1442.28	81.80	100.13	1402.22	65.31	101.22	1181.38	16.15	49.74	1230.83	89.64	95.86	1072.48	-96.13	54.39	1020.94	-95.03	63.81	792.15	-100.48	63.89	865.33	-151.22	96.45	979.13	-130.18	1331.00	0.00	0.00	0.00	1253.17	11.54	1593.85	1256.05	-135.18	1583.08	1168.32	-149.60	1684.56	1164.32	0.55	1697.67	1930.89	1710.94	79.33	0.00	0.00	0.00	1332.36
8.28000	1443.42	79.79	97.60	1403.53	63.81	98.89	1181.86	15.44	49.94	1232.38	88.56	95.44	1072.50	-96.34	53.97	1020.98	-95.25	63.62	792.38	-100.00	64.83	865.60	-151.24	96.99	982.04	-130.02	1331.20	0.00	0.00	0.00	1256.40	12.84	1593.49	1260.41	-133.64	1582.88	1172.20	-147.92	1684.38	1168.49	2.14	1697.35	1931.10	1710.66	79.34	0.00	0.00	0.00	1333.26
8.29000	1445.10	78.96	94.41	1405.03	62.85	96.42	1182.81	15.59	50.14	1233.84	88.20	95.22	1073.56	-96.29	54.17	1020.91	-95.05	63.62	792.74	-100.61	65.09	866.10	-151.03	97.47	984.94	-129.85	1331.40	0.00	0.00	0.00	1260.85	13.97	1593.32	1265.10	-132.11	1582.66	1176.07	-146.30	1684.17	1172.69	3.70	1697.04	1930.96	1710.75	79.24	0.00	0.00	0.00	1332.95
8.30000	1451.43	78.77	97.62	1406.92	62.34	93.88	1183.40	16.02	50.84	1235.03	88.41	94.97	1073.53	-96.48	53.75	1021.21	-94.69	63.77	792.77	-100.08	66.33	866.59	-150.86	98.07	987.84	-129.67	1331.60	0.00	0.00	0.00	1265.40	15.29	1593.07	1268.22	-131.12	1582.56	1179.72	-144.95	1684.00	1177.05	5.16	1696.80	1931.42	1710.69	79.38	0.00	0.00	0.00	1333.15
8.31000	1451.42	78.50	94.00	1407.82	62.07	91.19	1184.29	15.31	51.00	1236.69	87.65	94.18	1073.55	-96.33	53.61	1022.08	-94.99	63.72	793.55	-100.62	67.00	867.05	-150.84	98.87	990.74	-129.50	1331.80	0.00	0.00	0.00	1269.64	17.03	1592.82	1271.55	-129.68	1582.56	1183.72	-143.17	1683.86	1181.31	6.89	1696.51	1931.50	1710.55	79.42	0.00	0.00	0.00	1331.97
8.32000	1452.03	78.51	90.91	1409.62	61.84	89.32	1185.04	15.01	51.44	1237.72	87.91	93.91	1073.84	-96.72	53.26	1021.90	-95.14	63.43	793.76	-100.35	68.24	867.64	-150.55	99.55	993.62	-129.31	1332.00	0.00	0.00	0.00	1274.01	18.51	1592.58	1276.11	-127.91	1582.41	1187.89	-141.05	1683.83	1185.51	8.90	1696.31	1931.15	1710.66	79.39	0.00	0.00	0.00	1332.02
8.33000	1451.78	78.62	87.90	1409.83	61.83	87.12	1185.60	16.05	52.08	1238.65	88.14	93.61	1074.24	-96.37	53.28	1022.70	-95.16	63.50	794.29	-100.47	69.39	868.31	-150.34	100.32	996.51	-129.13	1332.20	0.00	0.00	0.00	1278.80	19.90	1592.49	1280.42	-126.59	1582.42	1191.86	-139.28	1683.78	1189.53	11.21	1696.06	1930.84	1710.63	79.18	0.00	0.00	0.00	1331.91
8.34000	1453.15	79.63	85.42	1411.20	62.47	85.14	1186.70	15.10	52.20	1239.56	88.34	93.30	1073.88	-96.32	52.86	1022.51	-95.23	63.18	794.86	-100.52	70.59	869.08	-150.16	101.15	999.38	-128.94	1332.40	0.00	0.00	0.00	1283.30	21.62	1592.39	1284.36	-125.28	1582.45	1195.76	-137.55	1683.78	1194.00	13.02	1695.93	1931.86	1710.15	79.66	0.00	0.00	0.00	1332.55
8.35000	1454.01	80.28	82.77	1411.62	62.68	83.31	1187.47	14.81	52.51	1240.49	88.58	92.94	1074.38	-96.62	52.50	1022.99	-95.31	63.09	795.34	-100.47	71.75	869.83	-149.79	101.91	1002.25	-128.74	1332.60	0.00	0.00	0.00	1287.58	23.13	1592.31	1288.73	-123.64	1582.50	1199.99	-135.41	1683.82	1198.53	14.72	1695.85	1932.38	1709.94	79.83	0.00	0.00	0.00	1333.14
8.36000	1453.39	80.40	80.08	1412.61	63.13	81.36	1188.09	15.48	53.03	1241.16	89.14	92.88	1074.98	-96.23	52.59	1023.79	-94.96	63.35	795.87	-100.01	73.43	870.57	-149.68	102.95	1005.12	-128.55	1332.79	0.00	0.00	0.00	1292.16	24.82	1592.24	1292.69	-121.74	1582.80	1204.19	-133.35	1683.91	1203.06	16.58	1695.81	1931.85	1710.32	79.67	0.00	0.00	0.00	1332.27
8.37000	1454.26	80.97	77.82	1413.13	63.30	79.56	1188.24	15.88	53.70	1242.18	89.05	92.50	1075.12	-96.24	52.32	1024.37	-95.27	63.26	796.54	-100.27	74.91	871.45	-149.60	104.04	1007.97	-128.34	1332.99	0.00	0.00	0.00	1296.05	26.72	1592.17	1296.95	-120.01	1582.84	1208.54	-130.95	1684.05	1207.35	18.92	1695.70	1931.18	1710.61	79.31	0.00	0.00	0.00	1331.92
8.38000	1455.07	80.59	76.00	1413.48	63.67	77.78	1189.07	15.07	53.78	1242.88	89.13	92.35	1075.52	-96.15	52.22	1024.94	-94.88	63.39	796.97	-99.96	76.92	872.30	-149.44	105.27	1010.83	-128.14	1333.18	0.00	0.00	0.00	1300.09	28.52	1592.13	1301.19	-118.30	1583.03	1212.44	-129.16	1684.10	1211.81	20.87	1695.66	1931.94	1710.19	79.62	0.00	0.00	0.00	1331.38
8.39000	1455.47	80.16	75.56	1413.70	63.50	77.12	1189.11	15.39	53.87	1243.30	89.32	92.33	1075.45	-96.30	51.82	1024.99	-94.65	63.38	797.68	-99.83	78.71	873.02	-149.55	106.61	1013.67	-127.93	1333.37	0.00	0.00	0.00	1305.11	30.36	1592.17	1304.78	-116.47	1583.24	1216.42	-127.23	1684.23	1216.18	23.10	1695.61	1931.89	1710.22	79.60	0.00	0.00	0.00	1331.98
8.40000	1456.22	80.19	74.63	1413.93	63.48	76.28	1189.36	15.46	54.06	1244.21	88.54	91.99	1076.17	-96.24	51.74	1025.23	-94.89	63.07	798.64	-100.11	80.48	874.25	-149.19	107.79	1016.51	-127.72	1333.56	0.00	0.00	0.00	1309.40	32.09	1592.20	1309.15	-114.72	1583.35	1220.52	-125.06	1684.43	1220.51	25.48	1695.57	1931.66	1710.44	79.55	0.00	0.00	0.00	1333.34
8.41000	1457.03	79.87	73.34	1414.18	63.19	75.15	1189.59	14.96	54.26	1244.69	88.38	91.89	1076.12	-96.50	51.27	1025.96	-94.41	63.30	799.25	-100.32	82.99	875.18	-149.39	109.36	1019.35	-127.50	1333.76	0.00	0.00	0.00	1313.89	34.04	1592.19	1313.69	-112.80	1583.59	1224.88	-122.68	1684.69	1225.00	27.68	1695.57	1931.23	1710.61	79.34	0.00	0.00	0.00	1332.93
8.42000	1457.58	79.46	72.11	1414.49	62.88	74.40	1189.59	15.94	54.56	1245.24	88.17	91.84	1076.62	-96.14	51.47	1026.12	-94.36	63.26	800.10	-99.67	85.36	876.12	-149.70	110.99	1022.18	-127.28	1333.95	0.00	0.00	0.00	1318.36	35.79	1592.22	1317.72	-110.71	1583.88	1229.08	-120.53	1684.91	1229.36	29.98	1695.63	1930.17	1711.29	78.92	0.00	0.00	0.00	1332.23
8.43000	1458.85	79.31	71.08	1415.32	62.65	73.72	1189.92	15.01	54.35	1245.54	88.44	91.98	1076.68	-96.20	51.08	1027.14	-94.10	63.58	801.47	-100.25	87.38	877.27	-149.79	112.59	1025.00	-127.05	1334.13	0.00	0.00	0.00	1322.63	37.91	1592.35	1321.33	-108.82	1584.17	1233.59	-117.99	1685.24	1233.97	31.99	1695.75	1931.72	1710.28	79.52	0.00	0.00	0.00	1331.29
8.44000	1458.39	78.57	69.93	1415.26	62.51	72.95	1189.87	15.72	54.70	1245.93	88.22	91.85	1077.64	-96.05	51.27	1027.74	-94.34	63.39	802.42	-100.18	90.00	878.75	-149.46	114.03	1027.82	-126.83	1334.32	0.00	0.00	0.00	1326.42	40.00	1592.56	1325.99	-106.78	1584.35	1237.75	-115.86	1685.49	1238.34	34.33	1695.91	1931.16	1710.62	79.29	0.00	0.00	0.00	1330.46
8.45000	1458.43	78.25	69.00	1415.34	62.35	72.24	1190.08	15.79	54.73	1246.45	87.90	91.79	1077.88	-96.38	50.98	1028.38	-94.10	63.54	803.43	-100.33	92.58	879.98	-149.71	115.78	1030.63	-126.59	1334.51	0.00	0.00	0.00	1331.26	41.76	1592.68	1330.17	-104.92	1584.61	1241.80	-113.83	1685.77	1242.80	36.49	1696.06	1932.43	1710.06	79.85	0.00	0.00	0.00	1330.94
8.46000	1459.49	78.22	68.10	1415.54	62.08	71.92	1190.35	15.43	54.70	1246.57	87.98	91.82	1077.92	-96.11	50.90	1029.00	-94.05	63.58	804.74	-100.69	95.16	881.34	-150.00	117.56	1033.44	-126.36	1334.70	0.00	0.00	0.00	1335.79	44.02	1592.77	1334.62	-102.84	1584.92	1246.15	-111.43	1686.15	1247.17	38.85	1696.24	1931.24	1710.52	79.33	0.00	0.00	0.00	1331.60
8.47000	1459.50	78.26	67.40	1415.97	62.07	71.52	1190.33	15.52	54.78	1246.94	87.91	91.78	1078.69	-96.19	50.81	1029.81	-94.10	63.59	805.97	-101.11	98.04	882.65	-150.33	119.38	1036.24	-126.12	1334.88	0.00	0.00	0.00	1340.26	45.81	1592.99	1338.96	-100.59	1585.33	1250.32	-109.11	1686.56	1251.72	40.81	1696.50	1932.05	1710.11	79.75	0.00	0.00	0.00	1332.43
8.48000	1460.15	77.97	66.91	1415.63	62.15	70.87	1191.00	15.40	54.57	1247.00	87.92	91.74	1078.71	-96.53	50.43	1030.83	-94.21	63.68	807.25	-101.31	101.01	884.28	-150.50	121.30	1039.04	-125.88	1335.07	0.00	0.00	0.00	1344.43	47.70	1593.20	1342.45	-98.69	1585.76	1254.47	-106.85	1686.94	1255.87	43.62	1696.70	1931.58	1710.37	79.44	0.00	0.00	0.00	1332.01
8.49000	1460.21	78.07	66.16	1416.00	61.79	70.95	1190.59	15.91	54.82	1247.44	87.65	91.59	1078.95	-96.37	50.47	1031.37	-94.40	63.44	808.73	-101.90	103.92	885.90	-150.76	123.25	1041.83	-125.63	1335.25	0.00	0.00	0.00	1348.53	49.82	1593.43	1346.33	-96.72	1586.17	1258.60	-104.60	1687.38	1260.55	45.36	1697.09	1931.90	1716.02	68.76	0.00	0.00	0.00	1332.96
8.50000	1460.15	77.86	65.65	1415.91	61.99	70.50	1190.58	15.29	54.99	1247.39	87.95	91.64	1079.30	-96.45	50.32	1031.92	-94.44	63.43	810.15	-101.80	107.17	887.60	-151.06	125.23	1044.61	-125.38	1335.43	0.00	0.00	0.00	1353.32	51.73	1593.71	1350.89	-94.57	1586.46	1262.87	-102.11	1687.92	1264.78	47.95	1697.42	1932.82	1718.12	65.35	0.00	0.00	0.00	1332.13
8.51000	1460.79	77.78	65.71	1416.16	61.94	70.29	1191.17	14.58	54.42	1247.59	87.90	91.57	1079.58	-96.48	50.23	1033.53	-94.63	63.54	811.65	-102.26	110.59	889.36	-151.53	127.38	1047.39	-125.12	1335.61	0.00	0.00	0.00	1357.54	54.12	1593.94	1355.13	-92.41	1586.94	1266.94	-99.96	1688.39	1269.29	49.89	1697.76	1932.42	1718.04	65.42	0.00	0.00	0.00	1332.37
8.52000	1460.69	77.94	65.07	1415.98	61.97	70.09	1191.38	14.92	54.31	1247.68	88.12	91.58	1079.72	-96.84	49.92	1033.59	-94.49	63.38	813.50	-102.63	113.78	891.03	-152.24	129.61	1050.16	-124.87	1335.79	0.00	0.00	0.00	1361.66	56.42	1594.31	1358.71	-90.54	1587.48	1271.04	-97.64	1688.88	1273.34	52.57	1698.01	1932.52	1717.63	65.48	0.00	0.00	0.00	1332.00
8.53000	1460.81	77.69	64.88	1415.96	61.81	69.94	1191.31	15.12	54.62	1247.74	88.14	91.52	1079.99	-96.50	50.00	1034.65	-94.72	63.32	814.99	-102.61	117.45	892.76	-152.86	131.87	1052.93	-124.61	1335.97	0.00	0.00	0.00	1365.79	58.44	1594.64	1362.74	-88.08	1587.96	1275.27	-95.09	1689.43	1277.51	54.73	1698.43	1931.67	1715.95	66.03	0.00	0.00	0.00	1331.81
8.54000	1461.10	77.70	64.62	1416.34	61.97	69.76	1190.92	15.74	54.97	1247.80	88.37	91.60	1080.54	-96.53	49.99	1035.71	-94.71	63.46	817.05	-103.36	120.76	894.63	-153.43	134.17	1055.69	-124.34	1336.15	0.00	0.00	0.00	1369.90	60.57	1594.99	1366.50	-85.99	1588.45	1279.16	-92.88	1689.95	1281.72	56.74	1698.91	1931.23	1715.10	66.29	0.00	0.00	0.00	1332.73
8.55000	1461.34	77.86	64.11	1416.64	62.24	69.40	1191.51	15.10	54.61	1248.11	87.76	91.26	1080.55	-97.02	49.42	1036.36	-94.99	63.25	819.00	-103.56	124.37	896.75	-153.84	136.34	1058.45	-124.07	1336.33	0.00	0.00	0.00	1373.32	62.45	1595.50	1370.71	-83.75	1588.99	1283.11	-90.56	1690.46	1285.57	59.45	1699.26	1932.89	1716.03	66.20	0.00	0.00	0.00	1332.40
8.56000	1461.19	77.63	63.88	1416.46	61.92	69.36	1191.06	15.60	55.13	1248.08	88.07	91.36	1081.57	-97.53	49.34	1037.70	-95.20	63.34	821.03	-104.03	128.07	898.87	-154.29	138.65	1061.20	-123.80	1336.51	0.00	0.00	0.00	1377.41	64.46	1595.90	1374.95	-81.55	1589.53	1286.86	-88.56	1690.92	1289.45	61.89	1699.63	1932.36	1715.47	66.31	0.00	0.00	0.00	1331.57
8.57000	1462.10	77.76	63.68	1416.05	61.76	69.08	1191.45	15.65	54.85	1248.20	88.15	91.38	1081.10	-97.17	49.19	1038.14	-95.35	63.26	823.37	-104.51	131.69	900.87	-155.23	141.26	1063.95	-123.52	1336.68	0.00	0.00	0.00	1381.38	66.75	1596.36	1378.70	-79.31	1590.06	1290.74	-86.25	1691.43	1293.41	64.01	1700.05	1932.36	1715.51	66.10	0.00	0.00	0.00	1333.04
8.58000	1461.00	77.47	63.07	1416.37	61.86	68.80	1190.92	16.26	55.33	1248.46	87.82	91.26	1081.87	-97.40	49.02	1039.14	-95.26	63.46	825.64	-104.51	135.61	903.34	-155.55	143.60	1066.69	-123.24	1336.86	0.00	0.00	0.00	1384.68	69.34	1596.80	1382.70	-77.18	1590.60	1294.63	-83.86	1691.92	1297.30	66.21	1700.53	1931.75	1715.14	66.29	0.00	0.00	0.00	1333.26
8.59000	1461.30	77.70	62.55	1416.35	61.71	68.86	1191.09	15.80	55.18	1248.58	87.59	91.13	1082.67	-97.60	48.86	1040.15	-95.12	63.73	828.11	-105.39	139.37	905.98	-155.83	145.92	1069.42	-122.96	1337.03	0.00	0.00	0.00	1388.66	71.54	1597.21	1386.11	-75.13	1591.17	1298.44	-81.64	1692.37	1301.05	68.28	1700.94	1931.42	1715.51	66.18	0.00	0.00	0.00	1332.86
8.60000	1461.56	77.25	62.69	1416.02	61.45	68.65	1191.31	16.26	55.15	1248.57	87.82	91.23	1082.38	-97.45	48.65	1041.34	-96.07	63.59	830.61	-105.40	143.29	908.25	-156.85	148.58	1072.15	-122.68	1337.21	0.00	0.00	0.00	1392.58	73.76	1597.67	1389.77	-73.07	1591.68	1302.40	-79.26	1692.81	1304.77	70.38	1701.38	1932.18	1715.69	66.16	0.00	0.00	0.00	1332.99
8.61000	1461.38	77.40	62.18	1417.04	61.82	68.52	1191.26	16.03	55.17	1248.58	88.16	91.32	1083.01	-97.54	48.63	1042.50	-96.19	63.83	833.52	-105.60	147.04	910.98	-157.27	150.99	1074.88	-122.39	1337.38	0.00	0.00	0.00	1396.18	75.69	1598.12	1394.22	-70.83	1592.09	1306.21	-76.84	1693.31	1308.46	72.57	1701.80	1931.39	1714.82	66.37	0.00	0.00	0.00	1332.62
8.62000	1461.90	77.39	62.15	1416.60	61.57	68.46	1191.85	14.89	54.83	1248.88	87.68	91.09	1083.31	-97.93	48.22	1042.66	-95.73	64.18	836.48	-105.98	151.02	913.73	-157.60	153.43	1077.60	-122.09	1337.55	0.00	0.00	0.00	1399.76	77.68	1598.59	1397.68	-68.62	1592.65	1309.79	-74.68	1693.77	1312.09	74.58	1702.24	1931.66	1715.11	66.36	0.00	0.00	0.00	1331.44
8.63000	1461.51	77.31	61.85	1416.59	61.78	68.16	1191.30	16.05	55.40	1248.89	87.61	91.06	1083.62	-98.11	47.94	1044.12	-96.12	64.46	839.37	-106.67	155.27	916.64	-158.08	155.92	1080.31	-121.80	1337.72	0.00	0.00	0.00	1403.79	79.83	1598.88	1400.95	-66.67	1593.16	1313.24	-72.77	1694.12	1315.46	77.10	1702.55	1931.82	1715.17	66.24	0.00	0.00	0.00	1332.15
8.64000	1461.84	77.36	61.61	1416.98	61.88	68.18	1191.65	16.42	55.25	1248.91	87.82	91.08	1084.14	-98.02	47.95	1045.34	-96.56	64.69	842.66	-106.89	159.27	919.64	-158.62	158.51	1083.02	-121.50	1337.89	0.00	0.00	0.00	1407.22	81.95	1599.39	1405.08	-64.21	1593.56	1316.70	-70.67	1694.57	1319.00	79.32	1702.95	1931.37	1715.35	66.14	0.00	0.00	0.00	1332.23
8.65000	1461.72	77.31	61.40	1416.75	61.72	68.03	1191.55	16.32	55.26	1248.94	87.76	90.99	1084.77	-98.56	47.55	1046.53	-96.84	64.93	845.96	-107.34	163.54	922.94	-159.02	161.08	1085.72	-121.19	1338.06	0.00	0.00	0.00	1410.99	83.84	1599.74	1407.80	-62.59	1594.09	1320.18	-68.59	1694.97	1322.56	81.36	1703.34	1931.44	1714.75	66.42	0.00	0.00	0.00	1332.63
8.66000	1462.01	77.12	61.43	1416.76	61.53	68.18	1191.55	16.74	55.26	1249.19	87.49	90.83	1085.59	-98.49	47.53	1048.30	-97.12	65.67	849.53	-107.87	167.85	926.27	-159.52	163.76	1088.42	-120.88	1338.23	0.00	0.00	0.00	1414.39	85.88	1600.18	1411.93	-60.22	1594.57	1323.82	-66.29	1695.48	1325.68	84.01	1703.58	1931.09	1714.03	66.43	0.00	0.00	0.00	1332.71
8.67000	1462.41	77.15	61.28	1416.81	61.37	68.05	1191.66	16.32	55.11	1248.89	88.19	91.10	1085.82	-98.51	47.24	1049.70	-97.43	66.09	853.19	-107.95	172.37	929.81	-159.83	166.39	1091.11	-120.57	1338.39	0.00	0.00	0.00	1417.39	87.80	1600.53	1415.26	-58.25	1595.08	1327.06	-64.33	1695.84	1329.30	85.59	1703.91	1931.80	1715.41	66.10	0.00	0.00	0.00	1331.79
8.68000	1462.52	77.53	60.95	1416.72	61.49	67.78	1192.12	15.77	54.92	1249.11	87.83	90.91	1086.85	-98.97	47.01	1050.40	-97.66	66.33	857.10	-108.64	176.88	933.34	-160.60	169.30	1093.80	-120.26	1338.56	0.00	0.00	0.00	1421.04	89.77	1600.92	1418.66	-56.22	1595.44	1330.30	-62.51	1696.16	1332.67	87.48	1704.23	1932.43	1715.42	66.30	0.00	0.00	0.00	1332.38
8.69000	1461.82	76.99	60.79	1416.84	61.71	67.61	1191.98	16.03	54.93	1249.37	87.55	90.76	1087.78	-99.18	46.85	1052.34	-97.86	67.04	861.21	-109.26	181.44	937.32	-160.78	172.02	1096.48	-119.94	1338.72	0.00	0.00	0.00	1424.60	91.84	1601.27	1421.99	-54.47	1595.82	1333.57	-60.68	1696.44	1335.83	89.79	1704.51	1931.47	1715.59	65.92	0.00	0.00	0.00	1331.30
8.70000	1462.50	77.13	60.85	1417.03	61.83	67.43	1192.16	15.62	54.92	1249.04	88.25	91.03	1087.94	-99.38	46.45	1053.38	-98.22	67.45	865.34	-109.03	186.41	941.06	-161.41	175.05	1099.16	-119.62	1338.89	0.00	0.00	0.00	1427.36	93.50	1601.70	1424.93	-52.58	1596.22	1336.83	-58.77	1696.74	1339.24	91.37	1704.89	1931.05	1714.39	66.26	0.00	0.00	0.00	1331.73
8.71000	1461.94	77.12	60.50	1417.04	61.35	67.71	1191.82	15.77	55.20	1249.23	88.05	90.90	1088.86	-99.12	46.56	1056.13	-98.45	68.39	870.09	-110.04	190.88	945.32	-161.27	177.78	1101.83	-119.30	1339.05	0.00	0.00	0.00	1430.81	95.46	1601.94	1428.34	-50.71	1596.61	1340.12	-56.89	1697.06	1342.42	93.26	1705.12	1932.24	1715.24	66.34	0.00	0.00	0.00	1332.81
8.72000	1462.19	77.04	60.38	1416.83	61.67	67.17	1191.87	17.43	55.51	1249.49	87.64	90.68	1090.59	-99.65	46.34	1057.73	-99.23	68.75	874.83	-110.01	195.74	949.63	-161.32	180.73	1104.50	-118.97	1339.21	0.00	0.00	0.00	1433.77	97.45	1602.20	1431.70	-48.60	1597.00	1343.34	-54.98	1697.33	1345.43	95.34	1705.33	1931.76	1714.27	66.60	0.00	0.00	0.00	1333.41
8.73000	1462.80	77.16	60.52	1417.54	61.64	67.33	1192.14	15.80	55.07	1249.36	88.00	90.74	1091.26	-99.91	45.99	1059.71	-99.14	69.74	879.98	-110.19	200.58	954.07	-161.38	183.69	1107.16	-118.64	1339.37	0.00	0.00	0.00	1437.11	99.37	1602.48	1434.21	-47.12	1597.29	1346.28	-53.41	1697.52	1348.40	97.32	1705.53	1931.29	1714.89	66.22	0.00	0.00	0.00	1332.46
8.74000	1462.70	77.30	60.36	1417.34	61.47	67.33	1192.54	16.39	54.76	1249.54	87.61	90.53	1092.89	-100.10	45.90	1061.33	-99.91	70.17	885.14	-110.23	205.57	958.58	-161.52	186.73	1109.82	-118.31	1339.53	0.00	0.00	0.00	1440.11	101.09	1602.73	1437.86	-45.31	1597.50	1349.38	-51.80	1697.64	1351.58	98.88	1705.74	1931.41	1714.92	66.18	0.00	0.00	0.00	1331.89
8.75000	1462.29	77.27	60.13	1416.92	61.46	67.22	1192.25	16.34	55.06	1249.39	87.97	90.57	1094.16	-100.70	45.39	1063.33	-99.34	71.48	890.70	-110.09	210.45	962.92	-161.96	190.00	1112.47	-117.97	1339.69	0.00	0.00	0.00	1443.28	102.88	1602.92	1441.12	-43.42	1597.74	1352.68	-49.87	1697.86	1354.84	100.18	1705.97	1931.93	1714.34	66.50	0.00	0.00	0.00	1332.21
8.76000	1462.20	77.26	60.00	1416.79	61.60	67.08	1192.18	16.43	54.96	1249.41	87.94	90.48	1096.01	-100.66	45.40	1065.20	-99.75	72.14	896.20	-109.41	215.43	967.57	-161.91	193.12	1115.12	-117.63	1339.85	0.00	0.00	0.00	1446.00	104.16	1603.14	1444.36	-41.91	1597.88	1355.80	-48.15	1697.97	1357.73	102.03	1706.07	1931.15	1714.43	66.28	0.00	0.00	0.00	1333.07
8.77000	1462.42	77.26	60.14	1417.27	61.65	67.25	1192.25	16.01	55.11	1249.39	88.03	90.50	1097.43	-101.74	44.56	1067.37	-99.35	73.47	901.99	-109.28	220.12	972.67	-161.50	196.11	1117.76	-117.29	1340.01	0.00	0.00	0.00	1449.34	105.61	1603.29	1447.18	-40.16	1598.08	1358.76	-46.70	1698.06	1360.79	103.43	1706.23	1932.10	1715.57	66.08	0.00	0.00	0.00	1332.18
8.78000	1462.33	77.31	59.98	1417.18	61.31	67.59	1192.59	16.04	55.01	1249.33	88.16	90.49	1099.08	-101.54	44.48	1069.52	-99.33	74.63	907.60	-108.27	224.93	977.63	-161.07	199.18	1120.40	-116.94	1340.16	0.00	0.00	0.00	1452.47	107.22	1603.38	1449.83	-38.74	1598.27	1361.57	-45.34	1698.15	1363.66	105.05	1706.27	1931.55	1714.39	66.45	0.00	0.00	0.00	1332.49
8.79000	1462.14	77.34	59.92	1417.15	61.50	67.33	1192.35	16.04	55.27	1249.43	88.20	90.43	1101.58	-102.20	44.08	1072.65	-99.84	75.91	913.16	-107.46	229.67	982.24	-160.86	202.25	1123.03	-116.59	1340.32	0.00	0.00	0.00	1454.82	108.73	1603.43	1452.52	-37.65	1598.22	1364.72	-43.56	1698.24	1366.76	106.29	1706.42	1931.85	1715.82	66.06	0.00	0.00	0.00	1332.73
8.80000	1462.71	77.47	59.97	1417.38	61.99	66.98	1192.28	16.15	55.37	1249.39	88.36	90.44	1104.08	-102.76	43.78	1075.52	-99.37	77.59	918.35	-106.81	234.30	986.92	-160.45	205.39	1125.66	-116.24	1340.47	0.00	0.00	0.00	1458.08	110.23	1603.38	1455.27	-36.26	1598.25	1367.62	-42.21	1698.27	1369.84	107.54	1706.52	1932.05	1714.48	66.63	0.00	0.00	0.00	1333.40
8.81000	1462.33	77.68	59.66	1417.41	61.85	67.08	1192.32	16.46	55.28	1249.43	88.35	90.34	1106.22	-103.27	43.43	1078.65	-99.58	79.28	923.65	-105.79	238.50	991.55	-159.88	208.52	1128.28	-115.88	1340.63	0.00	0.00	0.00	1460.87	111.43	1603.39	1458.21	-34.93	1598.22	1370.44	-40.87	1698.29	1372.59	109.16	1706.51	1931.59	1714.41	66.52	0.00	0.00	0.00	1332.67
8.82000	1463.10	77.77	59.88	1417.36	61.89	67.09	1191.94	16.83	55.73	1249.59	88.11	90.25	1109.17	-103.57	44.22	1080.98	-100.16	80.31	928.76	-104.59	242.30	996.16	-158.87	211.33	1130.90	-115.52	1340.78	0.00	0.00	0.00	1463.35	112.72	1603.36	1460.86	-33.47	1598.17	1373.12	-39.73	1698.25	1375.25	110.72	1706.46	1931.00	1715.83	65.76	0.00	0.00	0.00	1331.99
8.83000	1462.14	77.71	59.55	1417.40	62.03	67.05	1192.35	16.31	55.27	1249.72	88.07	90.16	1113.70	-104.35	44.92	1085.28	-100.70	82.15	933.38	-103.45	244.76	1000.70	-157.72	213.51	1133.51	-115.16	1340.93	0.00	0.00	0.00	1466.64	113.70	1603.33	1463.37	-32.52	1598.16	1375.86	-38.46	1698.23	1378.33	111.78	1706.45	1932.11	1716.65	65.63	0.00	0.00	0.00	1332.14
8.84000	1462.49	77.73	59.49	1417.18	61.91	67.22	1191.96	17.06	55.61	1249.44	88.62	90.32	1118.87	-105.18	47.35	1090.77	-101.05	84.61	938.10	-101.75	245.96	1005.56	-156.17	215.37	1136.12	-114.79	1341.08	0.00	0.00	0.00	1469.65	114.90	1603.14	1465.84	-31.42	1598.17	1378.48	-37.37	1698.29	1381.16	112.99	1706.44	1932.77	1717.18	65.63	0.00	0.00	0.00	1332.27
8.85000	1462.88	77.96	59.50	1417.55	62.03	67.21	1192.22	15.98	55.64	1249.55	88.53	90.28	1127.05	-106.00	50.78	1098.16	-101.03	87.56	942.51	-99.86	246.39	1010.15	-155.35	217.21	1138.72	-114.42	1341.23	0.00	0.00	0.00	1471.86	116.16	1603.06	1468.51	-30.34	1598.17	1381.16	-36.11	1698.40	1384.01	114.26	1706.38	1931.40	1715.30	66.21	0.00	0.00	0.00	1333.28
8.86000	1462.45	77.95	59.16	1417.31	61.80	67.16	1191.79	16.26	55.99	1249.66	88.50	90.27	1135.81	-106.66	53.95	1105.58	-101.08	90.01	947.19	-98.47	245.73	1015.62	-154.02	218.25	1141.32	-114.05	1341.38	0.00	0.00	0.00	1474.86	117.02	1602.98	1471.29	-29.21	1598.12	1383.92	-34.91	1698.47	1386.40	115.95	1706.30	1931.81	1714.28	66.69	0.00	0.00	0.00	1332.38
8.87000	1462.71	77.78	59.40	1417.63	62.20	66.91	1191.38	19.11	58.23	1249.74	88.52	90.25	1145.32	-107.21	56.02	1114.28	-102.16	91.79	952.51	-97.19	244.02	1021.28	-152.91	218.74	1143.91	-113.68	1341.53	0.00	0.00	0.00	1477.07	118.03	1602.89	1473.98	-28.46	1598.10	1386.35	-33.96	1698.58	1389.10	116.93	1706.33	1931.51	1715.06	66.15	0.00	0.00	0.00	1331.93
8.88000	1462.86	77.85	59.24	1417.69	62.35	66.86	1191.48	16.30	57.28	1249.69	88.65	90.33	1154.94	-107.86	58.41	1122.57	-102.61	93.33	958.16	-95.51	241.85	1027.25	-151.57	218.45	1146.50	-113.30	1341.67	0.00	0.00	0.00	1479.72	119.00	1602.86	1476.58	-27.29	1598.29	1388.91	-32.83	1698.69	1392.08	117.43	1706.44	1931.26	1714.24	66.42	0.00	0.00	0.00	1332.46
8.89000	1462.50	77.85	59.10	1417.28	61.64	67.23	1190.72	16.40	57.81	1249.81	88.66	90.34	1164.64	-109.11	60.07	1130.99	-103.07	94.17	964.31	-93.81	239.01	1033.28	-150.76	217.63	1149.08	-112.92	1341.82	0.00	0.00	0.00	1481.69	119.81	1602.96	1478.90	-26.55	1598.33	1391.31	-32.04	1698.83	1394.54	118.58	1706.45	1931.28	1714.98	66.16	0.00	0.00	0.00	1332.79
8.90000	1462.98	78.19	58.99	1417.52	62.21	66.85	1189.83	16.46	58.39	1250.06	88.23	90.17	1174.56	-110.87	60.95	1140.60	-104.24	94.54	970.81	-92.04	235.68	1039.66	-150.18	216.25	1151.66	-112.53	1341.96	0.00	0.00	0.00	1484.25	120.66	1602.94	1480.40	-25.98	1598.47	1393.78	-31.12	1698.97	1396.95	119.67	1706.48	1932.24	1715.51	66.09	0.00	0.00	0.00	1332.44
8.91000	1462.76	78.25	58.69	1417.73	62.28	66.81	1189.52	15.94	58.35	1249.86	88.68	90.38	1184.86	-112.44	61.50	1151.02	-105.23	94.47	977.86	-90.91	231.75	1046.45	-149.52	214.13	1154.24	-112.15	1342.11	0.00	0.00	0.00	1487.11	121.42	1602.94	1483.09	-25.08	1598.54	1396.27	-30.18	1699.10	1399.40	120.43	1706.60	1931.51	1715.02	66.16	0.00	0.00	0.00	1332.62
8.92000	1462.86	77.99	58.93	1417.77	62.29	66.80	1189.37	14.31	57.92	1249.99	88.64	90.39	1195.30	-113.46	61.80	1160.97	-106.29	93.78	985.11	-90.50	227.23	1053.79	-148.73	211.46	1156.81	-111.76	1342.25	0.00	0.00	0.00	1489.28	121.98	1603.09	1484.78	-24.35	1598.60	1398.48	-29.53	1699.22	1401.81	121.12	1706.72	1931.14	1714.27	66.48	0.00	0.00	0.00	1333.07
8.93000	1463.47	78.43	58.68	1417.91	62.29	66.80	1187.58	16.04	59.33	1249.99	88.69	90.49	1206.69	-115.42	61.23	1171.32	-106.58	93.26	992.60	-89.29	222.41	1061.35	-148.55	208.74	1159.37	-111.36	1342.39	0.00	0.00	0.00	1491.38	122.73	1603.20	1487.50	-23.85	1598.64	1400.46	-29.19	1699.29	1404.32	121.32	1706.90	1931.85	1713.68	66.77	0.00	0.00	0.00	1332.49
8.94000	1462.78	78.19	58.43	1417.84	62.13	66.91	1186.63	16.81	59.98	1250.14	88.66	90.46	1217.61	-116.46	60.95	1181.80	-107.21	92.10	1000.31	-89.06	217.00	1069.22	-147.96	205.34	1161.93	-110.97	1342.54	0.00	0.00	0.00	1493.47	123.17	1603.34	1489.87	-23.13	1598.77	1402.69	-28.36	1699.39	1406.51	122.11	1707.06	1931.58	1713.61	66.81	0.00	0.00	0.00	1332.21
8.95000	1462.95	78.13	58.41	1418.28	62.49	66.63	1186.42	16.75	60.05	1250.23	88.62	90.48	1230.12	-116.98	61.14	1192.47	-107.81	90.98	1007.97	-88.31	211.46	1077.07	-148.10	201.89	1164.49	-110.57	1342.68	0.00	0.00	0.00	1495.32	123.88	1603.46	1492.17	-22.59	1598.86	1404.62	-28.03	1699.50	1408.64	122.85	1707.17	1931.01	1714.48	66.32	0.00	0.00	0.00	1332.30
8.96000	1463.16	78.06	58.36	1417.47	62.01	66.68	1186.01	17.80	60.78	1250.14	88.77	90.58	1241.66	-117.19	61.18	1203.38	-107.94	90.08	1015.88	-87.92	205.43	1085.05	-147.76	198.03	1167.04	-110.17	1342.81	0.00	0.00	0.00	1497.50	124.29	1603.64	1494.52	-22.00	1598.99	1406.87	-27.27	1699.65	1410.98	123.13	1707.31	1930.95	1713.71	66.60	0.00	0.00	0.00	1333.09
8.97000	1463.58	78.26	58.35	1418.29	62.11	66.84	1186.37	15.79	60.14	1250.30	88.68	90.59	1254.20	-117.94	61.28	1214.63	-108.15	89.14	1023.63	-87.73	199.45	1092.78	-148.38	194.33	1169.58	-109.76	1342.95	0.00	0.00	0.00	1499.34	124.56	1603.80	1496.30	-21.65	1599.12	1408.99	-26.50	1699.82	1413.08	123.73	1707.41	1931.20	1714.73	66.20	0.00	0.00	0.00	1333.58
8.98000	1463.08	78.21	58.08	1417.94	62.38	66.31	1186.45	16.42	60.57	1250.24	88.87	90.65	1265.61	-118.19	61.23	1226.62	-108.71	88.05	1031.81	-87.38	193.13	1101.14	-148.09	190.12	1172.12	-109.35	1343.09	0.00	0.00	0.00	1501.77	124.99	1603.90	1497.30	-21.16	1599.51	1411.00	-25.97	1699.93	1414.72	124.85	1707.37	1931.09	1715.18	65.91	0.00	0.00	0.00	1332.69
8.99000	1462.72	77.97	57.99	1418.06	61.98	66.77	1186.24	16.83	61.00	1250.47	88.46	90.52	1278.07	-118.97	62.76	1238.23	-109.88	87.48	1040.31	-87.03	186.69	1110.00	-147.60	185.66	1174.66	-108.94	1343.23	0.00	0.00	0.00	1503.91	125.34	1603.98	1499.42	-20.91	1599.59	1412.73	-25.72	1700.01	1417.06	124.72	1707.53	1931.80	1715.33	66.19	0.00	0.00	0.00	1332.03
9.00000	1463.13	78.33	57.61	1418.53	62.59	66.27	1186.12	17.77	61.32	1250.51	88.37	90.56	1290.06	-119.53	62.64	1249.48	-110.35	86.32	1048.95	-86.89	180.20	1118.76	-147.39	181.12	1177.19	-108.53	1343.36	0.00	0.00	0.00	1505.43	125.30	1604.25	1501.85	-20.82	1599.66	1414.64	-25.16	1700.12	1418.84	125.36	1707.59	1931.47	1715.35	66.15	0.00	0.00	0.00	1331.76
9.01000	1463.36	78.32	57.68	1418.63	62.44	66.39	1187.10	16.85	60.84	1250.58	88.39	90.66	1302.24	-119.93	62.55	1260.04	-109.49	84.20	1058.02	-86.92	173.43	1127.34	-147.71	176.69	1179.72	-108.11	1343.50	0.00	0.00	0.00	1507.80	125.78	1604.28	1503.48	-20.52	1599.91	1416.36	-24.94	1700.15	1420.79	125.51	1707.65	1930.75	1713.90	66.40	0.00	0.00	0.00	1332.68
9.02000	1463.20	78.28	57.58	1418.89	62.21	66.54	1186.16	19.14	61.78	1250.64	88.20	90.59	1314.24	-120.37	62.34	1272.60	-110.64	83.76	1067.26	-87.16	166.67	1136.34	-147.99	172.12	1182.24	-107.69	1343.63	0.00	0.00	0.00	1509.97	126.10	1604.29	1505.52	-20.20	1599.86	1418.06	-24.82	1700.14	1422.70	125.81	1707.70	1931.87	1713.59	66.86	0.00	0.00	0.00	1333.14
9.03000	1463.82	78.30	57.78	1417.76	61.66	66.42	1186.50	20.06	62.35	1250.52	88.52	90.74	1326.37	-120.69	62.26	1284.02	-111.03	82.56	1076.49	-87.66	159.97	1145.55	-147.99	167.53	1184.76	-107.27	1343.76	0.00	0.00	0.00	1511.78	125.98	1604.45	1506.98	-20.34	1599.98	1419.96	-24.54	1700.16	1424.47	126.04	1707.67	1931.49	1712.84	67.01	0.00	0.00	0.00	1333.10
9.04000	1463.30	78.16	57.46	1418.30	61.93	66.41	1186.06	21.11	62.43	1250.66	88.36	90.77	1339.23	-120.71	62.36	1295.97	-111.01	81.74	1086.14	-89.30	152.89	1154.59	-148.33	163.18	1187.28	-106.85	1343.89	0.00	0.00	0.00	1513.16	126.62	1604.50	1509.42	-20.01	1599.99	1421.81	-24.15	1700.11	1426.19	126.38	1707.63	1931.37	1713.05	67.00	0.00	0.00	0.00	1332.44
9.05000	1463.06	78.03	57.33	1419.11	62.43	66.07	1188.07	17.14	60.85	1250.73	88.44	90.88	1351.24	-120.74	62.40	1306.68	-111.16	80.43	1095.49	-89.30	146.61	1163.97	-148.23	158.52	1189.79	-106.42	1344.02	0.00	0.00	0.00	1515.01	126.56	1604.58	1510.88	-20.03	1599.98	1423.42	-24.31	1700.08	1427.95	126.58	1707.62	1930.86	1714.16	66.47	0.00	0.00	0.00	1332.76
9.06000	1464.15	78.16	57.62	1418.73	61.89	66.36	1188.22	17.64	60.72	1250.77	88.36	90.87	1363.34	-120.43	62.77	1318.03	-110.98	79.58	1104.46	-89.35	141.07	1173.17	-148.84	154.16	1192.29	-105.99	1344.15	0.00	0.00	0.00	1516.89	126.42	1604.61	1512.46	-19.90	1600.07	1425.11	-24.31	1700.00	1429.90	126.42	1707.66	1930.76	1713.55	66.72	0.00	0.00	0.00	1332.89
9.07000	1463.76	77.96	57.44	1418.74	61.97	66.07	1188.20	17.73	60.91	1250.91	88.20	90.95	1374.79	-120.13	62.75	1329.20	-110.84	78.59	1113.77	-89.21	135.31	1182.14	-149.87	150.15	1194.80	-105.56	1344.28	0.00	0.00	0.00	1518.66	126.36	1604.66	1514.15	-19.98	1600.02	1426.77	-24.25	1699.94	1431.52	126.68	1707.61	1931.79	1715.06	66.13	0.00	0.00	0.00	1333.65
9.08000	1463.74	78.37	57.05	1419.26	62.41	68.48	1188.68	18.23	60.77	1250.96	88.23	91.03	1385.95	-119.68	62.83	1340.50	-110.52	77.92	1123.37	-89.63	129.53	1191.79	-150.41	145.99	1197.29	-105.12	1344.41	0.00	0.00	0.00	1520.71	126.34	1604.63	1515.72	-19.79	1600.05	1428.84	-23.92	1699.93	1433.38	126.49	1707.62	1931.78	1714.27	66.54	0.00	0.00	0.00	1332.92
9.09000	1463.69	78.13	57.02	1419.89	62.54	68.61	1189.32	17.43	60.54	1251.19	87.90	90.97	1398.02	-119.07	63.40	1351.94	-110.20	77.35	1132.91	-91.00	123.77	1201.74	-150.52	141.66	1199.79	-104.68	1344.54	0.00	0.00	0.00	1522.60	126.47	1604.47	1517.61	-20.10	1599.94	1430.53	-23.96	1699.86	1435.29	126.20	1707.59	1932.26	1715.80	66.09	0.00	0.00	0.00	1330.98
9.10000	1464.26	78.13	57.13	1419.52	62.27	68.41	1191.44	16.01	57.64	1251.14	88.12	91.14	1409.57	-118.15	63.91	1363.47	-109.67	77.05	1142.36	-92.11	118.31	1211.33	-150.88	137.69	1202.27	-104.24	1344.66	0.00	0.00	0.00	1524.39	126.20	1604.46	1519.56	-20.38	1599.86	1432.02	-24.28	1699.72	1436.94	126.40	1707.38	1932.58	1715.37	66.33	0.00	0.00	0.00	1332.55
9.11000	1464.52	78.70	61.99	1419.12	62.23	68.24	1191.88	16.19	57.39	1251.35	87.73	91.00	1420.21	-117.58	64.49	1375.35	-109.00	77.16	1152.25	-92.59	112.73	1220.34	-151.78	134.15	1204.76	-103.80	1344.79	0.00	0.00	0.00	1526.44	125.73	1604.40	1521.17	-20.54	1599.86	1433.60	-24.58	1699.60	1438.80	125.94	1707.29	1931.88	1714.49	66.56	0.00	0.00	0.00	1333.52
9.12000	1464.69	78.51	61.99	1420.21	62.17	68.59	1191.91	15.49	57.36	1251.26	87.90	91.19	1432.08	-116.17	63.10	1386.13	-108.45	77.05	1161.84	-93.07	107.57	1229.91	-151.92	130.51	1207.24	-103.35	1344.91	0.00	0.00	0.00	1527.81	125.49	1604.36	1522.84	-20.91	1599.74	1435.20	-24.74	1699.48	1440.51	125.84	1707.20	1931.16	1714.07	66.47	0.00	0.00	0.00	1332.40
9.13000	1464.61	78.53	61.91	1419.56	62.10	68.33	1192.22	15.54	57.17	1251.34	87.84	91.21	1442.09	-115.00	63.84	1396.45	-107.86	77.07	1171.71	-93.83	102.31	1239.30	-152.28	127.16	1209.71	-102.90	1345.04	0.00	0.00	0.00	1529.62	125.08	1604.30	1524.56	-21.05	1599.61	1436.81	-25.12	1699.38	1442.26	125.54	1707.10	1930.49	1713.44	66.56	0.00	0.00	0.00	1331.78
9.14000	1465.01	78.35	61.96	1419.06	62.13	68.08	1192.57	15.56	56.86	1251.20	88.28	91.40	1452.50	-113.72	65.11	1406.68	-107.14	77.31	1181.18	-94.81	97.66	1249.07	-151.75	123.64	1212.18	-102.45	1345.16	0.00	0.00	0.00	1531.14	124.83	1604.08	1525.95	-21.54	1599.48	1438.48	-25.53	1699.25	1443.87	125.34	1706.99	1931.44	1713.40	66.83	0.00	0.00	0.00	1332.18
9.15000	1464.43	78.63	61.78	1419.97	62.04	68.44	1192.23	15.76	57.17	1251.23	88.20	91.46	1462.61	-112.62	66.28	1416.37	-105.06	74.92	1190.37	-95.23	93.43	1258.98	-151.14	120.24	1214.65	-101.99	1345.28	0.00	0.00	0.00	1532.52	124.42	1604.09	1527.90	-21.81	1599.40	1440.37	-25.65	1699.18	1445.77	124.63	1706.98	1930.90	1713.86	66.62	0.00	0.00	0.00	1331.95
9.16000	1465.12	78.49	61.94	1420.46	61.97	68.67	1192.00	16.02	57.37	1251.53	87.74	91.32	1472.90	-111.44	67.42	1426.63	-104.15	74.96	1199.70	-95.53	89.31	1268.38	-150.86	117.33	1217.11	-101.54	1345.40	0.00	0.00	0.00	1534.63	124.19	1603.96	1529.41	-22.47	1599.20	1441.89	-26.27	1699.01	1447.46	124.20	1706.89	1932.37	1715.62	66.04	0.00	0.00	0.00	1332.11
9.17000	1464.72	78.37	61.75	1419.98	61.91	68.58	1192.13	16.00	57.17	1251.62	87.65	91.34	1482.33	-110.04	68.43	1436.72	-103.42	75.22	1209.08	-95.92	85.52	1277.41	-151.00	114.80	1219.57	-101.08	1345.52	0.00	0.00	0.00	1536.26	123.28	1603.88	1530.96	-23.08	1599.00	1443.60	-26.70	1698.83	1449.07	123.99	1706.72	1931.25	1713.78	66.55	0.00	0.00	0.00	1332.25
9.18000	1465.14	78.48	61.89	1419.89	61.86	68.51	1192.33	15.36	56.92	1251.65	87.74	91.42	1491.96	-108.79	69.40	1446.08	-102.45	75.32	1218.00	-96.28	82.23	1286.30	-150.94	112.35	1222.03	-100.61	1345.64	0.00	0.00	0.00	1537.67	122.68	1603.89	1532.75	-23.55	1598.77	1445.17	-27.35	1698.67	1450.66	123.63	1706.64	1931.10	1713.75	66.53	0.00	0.00	0.00	1333.28
9.19000	1465.14	78.33	61.78	1419.72	61.71	68.36	1192.42	15.70	56.78	1251.68	87.83	91.58	1500.78	-107.49	70.14	1454.86	-101.13	75.73	1226.74	-96.95	79.25	1294.83	-151.42	110.38	1224.48	-100.15	1345.75	0.00	0.00	0.00	1539.69	122.01	1603.79	1533.97	-24.10	1598.72	1446.53	-28.25	1698.52	1452.53	122.73	1706.62	1930.86	1714.59	66.15	0.00	0.00	0.00	1333.30
9.20000	1464.83	78.30	61.70	1419.66	61.61	68.40	1192.47	15.72	56.84	1251.83	87.59	91.56	1509.41	-105.96	71.16	1463.21	-100.26	75.88	1235.28	-97.44	76.42	1305.68	-151.40	110.97	1226.92	-99.68	1345.87	0.00	0.00	0.00	1541.25	121.85	1603.62	1535.56	-24.94	1598.54	1448.18	-28.67	1698.49	1454.28	122.01	1706.58	1931.52	1713.55	66.77	0.00	0.00	0.00	1332.60
9.21000	1465.20	78.28	61.88	1419.78	61.50	68.40	1192.01	16.23	57.08	1252.12	87.13	91.40	1518.21	-104.85	72.26	1472.23	-99.64	76.37	1243.93	-98.38	73.58	1312.33	-151.38	106.73	1229.37	-99.21	1345.98	0.00	0.00	0.00	1542.63	120.86	1603.65	1537.15	-25.78	1598.47	1449.79	-29.38	1698.40	1456.23	120.98	1706.58	1932.47	1715.08	66.28	0.00	0.00	0.00	1333.52
9.22000	1464.95	78.02	61.80	1419.52	61.59	68.33	1192.00	15.96	56.96	1251.89	87.83	91.75	1526.88	-104.02	73.49	1480.56	-98.85	76.94	1252.01	-98.34	71.15	1320.51	-151.36	104.51	1231.80	-98.74	1346.10	0.00	0.00	0.00	1544.33	120.27	1603.50	1538.48	-26.57	1598.43	1451.36	-30.11	1698.29	1457.73	120.40	1706.45	1932.16	1714.93	66.28	0.00	0.00	0.00	1333.54
9.23000	1465.84	78.21	62.09	1419.77	61.44	68.43	1192.02	15.80	56.77	1252.10	87.32	91.59	1534.45	-102.90	74.76	1488.67	-98.25	77.54	1260.35	-98.35	68.75	1328.29	-151.77	103.20	1234.24	-98.26	1346.21	0.00	0.00	0.00	1546.08	119.25	1603.51	1539.74	-27.43	1598.36	1452.84	-31.03	1698.13	1459.42	119.77	1706.30	1931.40	1713.79	66.61	0.00	0.00	0.00	1334.22
9.24000	1465.76	77.94	62.12	1419.50	61.37	68.37	1191.98	16.02	57.05	1252.12	87.28	91.65	1543.10	-102.57	75.96	1497.13	-98.17	78.08	1268.50	-100.63	65.79	1336.52	-151.52	101.59	1236.67	-97.79	1346.32	0.00	0.00	0.00	1547.76	118.31	1603.53	1541.91	-28.18	1598.22	1454.64	-31.67	1698.06	1461.41	118.35	1706.33	1931.50	1713.77	66.60	0.00	0.00	0.00	1333.05
9.25000	1466.17	78.01	62.28	1419.73	61.34	68.39	1192.28	15.76	56.79	1252.02	87.50	91.80	1551.35	-102.16	77.18	1504.92	-97.82	78.75	1277.23	-100.45	63.35	1344.12	-151.70	100.44	1239.09	-97.31	1346.44	0.00	0.00	0.00	1549.63	117.15	1603.49	1543.70	-29.43	1597.97	1456.25	-32.55	1697.98	1463.10	117.53	1706.29	1931.76	1714.12	66.48	0.00	0.00	0.00	1331.93
9.26000	1464.27	77.93	61.57	1419.38	60.86	66.10	1192.04	16.00	57.06	1252.01	87.52	91.84	1558.86	-101.36	78.77	1513.06	-97.37	79.71	1284.70	-101.25	61.83	1351.94	-151.35	99.11	1241.52	-96.82	1346.55	0.00	0.00	0.00	1551.27	115.85	1603.46	1544.69	-30.51	1598.01	1457.71	-33.66	1697.82	1464.70	116.58	1706.23	1932.04	1714.28	66.56	0.00	0.00	0.00	1333.19
9.27000	1465.82	77.69	62.38	1419.31	60.98	65.87	1191.57	15.94	57.28	1252.38	86.86	91.60	1566.91	-101.26	80.03	1520.48	-96.97	80.61	1292.74	-101.33	60.09	1359.34	-151.48	98.25	1243.93	-96.34	1346.66	0.00	0.00	0.00	1553.36	114.60	1603.39	1546.43	-31.32	1597.94	1459.35	-34.64	1697.76	1466.40	115.52	1706.17	1931.15	1712.98	67.07	0.00	0.00	0.00	1333.66
9.28000	1464.74	77.94	61.99	1419.02	61.18	65.60	1191.95	15.68	56.97	1252.41	86.81	91.58	1574.16	-101.35	81.07	1527.55	-96.76	81.27	1300.39	-101.99	58.85	1366.41	-151.79	97.45	1246.35	-95.85	1346.76	0.00	0.00	0.00	1554.63	113.80	1603.30	1548.50	-32.63	1597.68	1460.72	-35.98	1697.57	1467.93	114.75	1706.01	1930.53	1713.49	66.67	0.00	0.00	0.00	1332.31
9.29000	1465.33	78.04	62.25	1418.70	61.06	65.55	1192.17	15.81	56.78	1252.51	86.76	91.59	1581.14	-100.79	82.30	1534.76	-97.12	81.69	1307.99	-102.12	57.49	1374.40	-152.05	99.34	1248.76	-95.36	1346.87	0.00	0.00	0.00	1556.58	112.66	1603.23	1549.89	-33.96	1597.68	1462.53	-36.80	1697.46	1469.90	113.27	1706.00	1931.59	1714.63	66.39	0.00	0.00	0.00	1332.35
9.30000	1464.05	77.39	57.00	1418.68	60.97	65.61	1191.97	15.82	56.96	1252.39	86.91	91.72	1588.92	-100.76	83.50	1541.31	-97.14	82.18	1315.05	-102.81	56.52	1381.39	-151.95	98.94	1251.16	-94.87	1346.98	0.00	0.00	0.00	1558.06	111.55	1603.23	1551.78	-35.13	1597.60	1464.15	-37.99	1697.33	1471.81	111.80	1705.98	1930.93	1713.17	66.82	0.00	0.00	0.00	1331.98
9.31000	1463.69	77.56	56.85	1419.29	61.10	65.80	1191.91	15.71	57.12	1252.47	86.81	91.71	1595.13	-100.01	84.54	1547.72	-96.74	82.75	1322.18	-103.07	55.53	1387.23	-152.06	95.75	1253.56	-94.38	1347.08	0.00	0.00	0.00	1560.35	109.76	1603.20	1553.04	-36.59	1597.47	1465.81	-39.22	1697.25	1473.46	110.91	1705.85	1931.00	1713.33	66.74	0.00	0.00	0.00	1331.33
9.32000	1464.36	77.60	57.06	1418.80	61.06	65.59	1191.87	15.63	57.05	1252.57	86.59	91.63	1601.65	-99.46	85.57	1554.68	-96.24	83.79	1328.78	-103.59	54.80	1393.62	-152.30	94.98	1255.96	-93.88	1347.19	0.00	0.00	0.00	1561.64	108.55	1603.24	1554.91	-37.95	1597.33	1467.33	-40.80	1697.10	1475.26	109.50	1705.80	1931.13	1715.05	65.94	0.00	0.00	0.00	1331.93
9.33000	1463.81	77.54	56.94	1418.75	61.14	65.47	1191.94	15.63	56.86	1252.44	86.61	91.62	1607.40	-99.03	86.28	1560.58	-96.08	84.18	1335.29	-103.88	54.03	1400.00	-152.07	94.24	1258.36	-93.38	1347.29	0.00	0.00	0.00	1563.51	106.99	1603.15	1556.20	-39.49	1597.24	1469.04	-42.14	1696.98	1477.02	108.19	1705.70	1931.25	1715.51	65.78	0.00	0.00	0.00	1332.90
9.34000	1463.63	77.28	57.10	1418.97	61.05	65.65	1191.80	16.25	57.08	1252.44	86.65	91.67	1613.56	-99.16	86.72	1566.59	-95.91	84.60	1341.24	-104.08	53.48	1405.86	-152.13	93.67	1260.75	-92.88	1347.39	0.00	0.00	0.00	1565.14	105.45	1603.06	1557.84	-41.16	1597.12	1470.87	-43.43	1696.84	1478.81	106.78	1705.57	1931.65	1715.43	65.95	0.00	0.00	0.00	1332.99
9.35000	1464.56	77.47	57.48	1418.46	61.02	65.58	1192.34	15.41	56.60	1252.45	86.61	91.67	1618.85	-99.12	86.86	1571.34	-95.50	84.75	1346.47	-104.76	53.44	1411.20	-152.43	93.42	1263.13	-92.38	1347.50	0.00	0.00	0.00	1567.17	103.95	1603.02	1559.37	-42.75	1596.92	1472.25	-45.27	1696.66	1480.91	104.88	1705.55	1931.94	1715.35	66.06	0.00	0.00	0.00	1332.48
9.36000	1463.04	77.43	56.98	1418.51	61.10	65.63	1192.15	15.78	56.67	1252.51	86.49	91.72	1624.08	-98.50	86.99	1576.47	-95.69	84.62	1351.63	-104.58	53.29	1415.89	-152.64	93.30	1265.52	-91.87	1347.60	0.00	0.00	0.00	1569.19	102.21	1602.93	1561.81	-43.94	1596.74	1474.20	-46.67	1696.46	1482.76	103.11	1705.43	1931.49	1715.21	65.94	0.00	0.00	0.00	1332.45
9.37000	1463.68	77.37	57.24	1418.55	61.29	65.29	1191.83	16.10	56.90	1252.52	86.43	91.70	1627.69	-98.87	85.76	1581.14	-95.96	83.93	1355.59	-105.00	53.75	1419.63	-153.03	93.32	1267.90	-91.36	1347.70	0.00	0.00	0.00	1570.90	100.60	1602.91	1562.97	-45.86	1596.74	1476.02	-48.18	1696.31	1484.74	101.37	1705.36	1931.55	1714.10	66.53	0.00	0.00	0.00	1331.78
9.38000	1463.71	77.22	57.55	1418.08	60.94	65.49	1192.35	15.48	56.56	1252.39	86.51	91.83	1631.08	-99.29	84.51	1583.87	-96.03	82.92	1359.00	-104.64	54.05	1423.16	-153.19	95.80	1270.27	-90.85	1347.80	0.00	0.00	0.00	1573.01	98.49	1602.86	1564.55	-47.63	1596.56	1477.42	-50.20	1696.06	1486.35	100.12	1705.19	1932.61	1716.07	66.07	0.00	0.00	0.00	1331.82
9.39000	1463.62	77.43	57.39	1418.24	61.22	65.30	1192.06	16.36	56.69	1252.58	86.34	91.79	1633.45	-100.19	82.93	1585.91	-96.47	81.85	1361.45	-103.84	54.50	1426.87	-152.73	96.83	1272.64	-90.34	1347.89	0.00	0.00	0.00	1574.55	96.60	1602.80	1566.30	-49.49	1596.40	1479.61	-51.52	1695.92	1488.22	98.28	1705.06	1931.90	1715.18	66.21	0.00	0.00	0.00	1332.15
9.40000	1463.88	77.38	57.64	1418.44	61.01	65.53	1191.99	16.15	56.93	1252.60	86.27	91.85	1635.07	-101.93	80.98	1587.41	-97.66	80.56	1362.77	-103.05	55.08	1428.01	-152.92	96.87	1275.01	-89.82	1347.99	0.00	0.00	0.00	1576.46	94.95	1602.63	1567.99	-51.36	1596.14	1481.29	-53.47	1695.68	1490.15	96.46	1704.98	1931.77	1713.90	66.61	0.00	0.00	0.00	1333.17
9.41000	1463.30	77.10	57.63	1418.71	61.32	65.30	1191.83	16.23	57.02	1252.68	86.01	91.77	1635.08	-102.56	80.24	1587.67	-98.52	80.00	1362.88	-102.65	55.15	1427.78	-152.85	96.61	1277.38	-89.31	1348.09	0.00	0.00	0.00	1578.04	93.38	1602.55	1570.09	-53.05	1595.91	1483.02	-55.41	1695.47	1492.25	94.18	1704.97	1931.89	1714.27	66.55	0.00	0.00	0.00	1333.27
9.42000	1463.15	77.25	57.65	1418.56	60.96	65.61	1192.10	15.58	56.73	1252.61	86.18	91.92	1634.54	-102.89	80.49	1587.18	-98.67	80.19	1362.59	-102.77	54.78	1426.63	-152.90	96.08	1279.74	-88.79	1348.18	0.00	0.00	0.00	1580.04	91.26	1602.52	1571.18	-55.12	1595.85	1484.76	-57.35	1695.24	1494.03	92.51	1704.76	1931.76	1714.69	66.24	0.00	0.00	0.00	1333.32
9.43000	1463.25	77.27	57.63	1418.91	61.28	65.33	1191.89	15.97	56.98	1252.71	86.18	92.00	1634.27	-102.39	80.71	1587.01	-98.42	80.28	1362.09	-102.98	54.35	1426.10	-152.52	95.67	1282.09	-88.27	1348.28	0.00	0.00	0.00	1582.38	89.35	1602.41	1573.52	-57.14	1595.62	1486.61	-59.16	1695.09	1495.98	90.41	1704.70	1931.95	1713.08	66.88	0.00	0.00	0.00	1332.31
9.44000	1463.24	77.19	57.80	1418.43	61.46	65.03	1191.44	16.42	57.32	1252.70	86.01	92.06	1633.75	-101.76	80.57	1586.96	-98.14	79.94	1362.00	-102.75	53.79	1425.47	-152.49	95.47	1284.45	-87.74	1348.37	0.00	0.00	0.00	1583.90	87.25	1602.41	1575.33	-59.24	1595.42	1488.30	-61.37	1694.81	1498.14	87.98	1704.64	1931.35	1713.21	66.79	0.00	0.00	0.00	1332.56
9.45000	1463.42	77.07	58.14	1418.24	61.15	65.27	1192.16	16.00	56.74	1252.76	86.01	92.28	1633.70	-101.51	80.26	1586.59	-97.85	79.59	1361.68	-102.87	53.82	1425.91	-152.11	95.45	1286.80	-87.22	1348.46	0.00	0.00	0.00	1586.09	85.03	1602.34	1577.73	-61.37	1595.27	1490.01	-63.53	1694.65	1500.01	86.01	1704.52	1931.15	1714.11	66.48	0.00	0.00	0.00	1331.78
9.46000	1463.89	77.30	58.01	1418.05	60.74	65.46	1192.47	16.11	56.70	1253.00	85.56	92.18	1633.91	-101.45	80.07	1587.02	-97.84	79.46	1362.38	-101.83	53.27	1425.49	-152.23	94.88	1289.14	-86.69	1348.55	0.00	0.00	0.00	1587.99	83.21	1602.24	1579.28	-63.46	1595.15	1491.64	-65.89	1694.40	1502.02	83.71	1704.47	1931.59	1714.15	66.45	0.00	0.00	0.00	1331.42
9.47000	1463.51	77.06	58.09	1418.69	61.08	65.42	1191.88	16.32	57.22	1252.93	85.78	92.46	1634.41	-102.13	79.38	1587.08	-97.93	79.22	1362.41	-101.93	53.22	1427.19	-152.13	94.64	1291.49	-86.16	1348.64	0.00	0.00	0.00	1590.06	80.95	1602.22	1581.01	-65.59	1594.94	1493.65	-67.80	1694.25	1503.80	81.90	1704.32	1932.41	1716.26	65.64	0.00	0.00	0.00	1330.55
9.48000	1462.99	77.35	57.87	1418.15	60.99	65.17	1192.04	15.93	57.14	1253.21	85.25	92.44	1634.85	-101.91	79.27	1587.12	-98.28	78.76	1362.39	-101.82	52.98	1425.30	-152.38	91.87	1293.83	-85.63	1348.73	0.00	0.00	0.00	1591.93	78.50	1602.26	1582.96	-67.92	1594.79	1495.49	-70.09	1694.04	1505.62	79.89	1704.17	1931.32	1714.69	66.22	0.00	0.00	0.00	1331.71
9.49000	1463.50	77.13	58.33	1418.62	60.71	65.47	1192.33	15.57	57.02	1253.25	85.53	92.82	1634.59	-101.93	78.93	1586.94	-98.02	78.66	1362.13	-102.22	52.91	1425.34	-152.08	90.91	1296.16	-85.09	1348.82	0.00	0.00	0.00	1593.36	76.32	1602.23	1584.78	-70.21	1594.70	1497.66	-71.90	1693.89	1507.96	76.93	1704.12	1931.20	1715.11	66.17	0.00	0.00	0.00	1332.52
9.50000	1463.94	77.34	58.50	1418.62	60.83	65.33	1192.34	15.90	57.17	1253.50	85.13	92.92	1634.49	-101.99	78.54	1586.46	-97.79	78.44	1362.21	-102.13	52.56	1425.46	-152.05	90.57	1298.49	-84.56	1348.91	0.00	0.00	0.00	1595.26	73.84	1602.23	1586.90	-72.52	1594.48	1499.49	-74.35	1693.68	1509.75	75.10	1704.05	1931.09	1714.96	66.13	0.00	0.00	0.00	1332.27
9.51000	1463.57	77.43	58.30	1418.54	60.96	64.93	1192.35	15.61	57.46	1253.98	84.42	92.93	1635.03	-102.11	78.35	1586.88	-98.24	78.10	1361.94	-102.61	52.70	1425.75	-152.11	90.24	1300.82	-84.02	1348.99	0.00	0.00	0.00	1597.66	71.55	1602.11	1589.01	-74.70	1594.37	1501.65	-76.47	1693.52	1511.66	73.00	1703.88	1931.39	1714.33	66.46	0.00	0.00	0.00	1332.24
9.52000	1463.01	77.26	58.20	1418.24	60.60	64.97	1192.15	16.47	57.90	1254.10	84.66	93.35	1635.24	-102.14	77.94	1586.55	-98.32	77.69	1361.80	-102.87	52.68	1426.00	-152.19	89.82	1303.15	-83.48	1349.08	0.00	0.00	0.00	1600.30	69.13	1602.09	1591.01	-77.05	1594.32	1503.58	-78.74	1693.36	1513.78	70.55	1703.81	1931.39	1715.04	66.14	0.00	0.00	0.00	1332.78
9.53000	1463.95	77.58	58.55	1418.12	60.50	64.87	1192.48	16.01	57.75	1254.20	84.62	93.72	1635.11	-102.27	77.44	1586.34	-98.39	77.40	1361.87	-102.85	52.51	1426.16	-152.36	89.58	1305.47	-82.93	1349.16	0.00	0.00	0.00	1601.94	66.89	1602.04	1592.85	-79.49	1594.24	1505.35	-81.39	1693.21	1515.91	67.89	1703.78	1930.95	1713.72	66.58	0.00	0.00	0.00	1332.02
9.54000	1463.91	77.66	58.44	1418.21	60.60	64.76	1192.50	15.60	57.89	1254.57	84.37	94.00	1635.33	-102.51	77.06	1586.36	-98.50	77.16	1361.65	-103.28	52.48	1426.22	-152.66	89.35	1307.79	-82.39	1349.24	0.00	0.00	0.00	1603.91	64.42	1602.10	1595.25	-81.63	1594.07	1506.99	-84.17	1693.04	1517.79	65.70	1703.64	1932.61	1714.49	66.56	0.00	0.00	0.00	1332.55
9.55000	1464.03	77.65	58.64	1419.04	60.41	64.99	1192.90	15.18	58.01	1254.94	84.03	94.28	1635.19	-102.57	76.77	1586.65	-98.65	77.01	1362.01	-103.05	52.25	1426.52	-152.62	88.92	1310.10	-81.84	1349.33	0.00	0.00	0.00	1606.19	61.99	1602.06	1597.18	-84.16	1593.96	1509.34	-86.30	1692.98	1520.18	62.96	1703.68	1932.06	1714.47	66.50	0.00	0.00	0.00	1332.04
9.56000	1463.98	77.55	58.63	1418.98	60.32	64.92	1192.98	15.17	58.36	1255.20	84.05	94.71	1635.91	-103.18	76.51	1586.54	-98.73	76.92	1362.07	-103.01	52.13	1426.33	-153.12	88.91	1312.41	-81.30	1349.41	0.00	0.00	0.00	1608.41	59.57	1602.11	1599.61	-86.83	1593.88	1511.57	-88.69	1692.92	1522.40	60.30	1703.69	1931.49	1714.82	66.31	0.00	0.00	0.00	1332.02
9.57000	1463.78	77.45	58.59	1419.70	60.59	64.90	1192.75	15.62	58.89	1255.53	83.85	95.13	1635.75	-103.00	76.41	1586.30	-99.03	76.50	1361.67	-103.63	52.27	1426.64	-152.90	88.50	1314.72	-80.75	1349.49	0.00	0.00	0.00	1610.00	57.41	1602.08	1601.68	-89.03	1593.86	1513.70	-91.14	1692.81	1524.43	57.79	1703.74	1931.74	1714.15	66.52	0.00	0.00	0.00	1332.93
9.58000	1463.98	77.74	58.47	1419.44	60.37	64.78	1193.32	15.52	58.90	1255.98	83.50	95.53	1636.21	-103.06	76.34	1586.41	-99.15	76.36	1361.65	-103.59	52.06	1426.23	-153.63	88.57	1317.03	-80.19	1349.57	0.00	0.00	0.00	1612.35	54.86	1602.19	1603.77	-91.25	1593.88	1515.63	-93.71	1692.72	1526.33	55.59	1703.74	1930.91	1713.28	66.63	0.00	0.00	0.00	1332.82
9.59000	1464.58	77.76	58.92	1419.83	60.36	64.71	1193.21	15.04	59.44	1256.15	83.97	96.30	1635.77	-102.64	76.21	1586.50	-99.36	76.15	1361.62	-103.78	52.12	1426.68	-153.44	88.13	1319.33	-79.64	1349.65	0.00	0.00	0.00	1614.57	52.29	1602.33	1605.29	-93.85	1593.93	1517.57	-96.33	1692.70	1528.34	53.23	1703.80	1931.63	1714.41	66.46	0.00	0.00	0.00	1332.99
9.60000	1464.84	77.97	58.78	1419.64	60.13	64.59	1193.18	14.92	60.17	1256.66	83.84	96.93	1636.27	-102.93	75.70	1586.44	-99.45	75.95	1361.60	-103.75	51.96	1426.60	-153.76	88.00	1321.62	-79.08	1349.72	0.00	0.00	0.00	1616.59	49.85	1602.55	1607.93	-96.32	1593.94	1519.46	-98.94	1692.65	1530.81	49.94	1703.95	1931.43	1714.49	66.30	0.00	0.00	0.00	1331.94
9.61000	1464.35	77.67	58.77	1419.87	60.18	64.49	1193.35	14.46	60.75	1257.32	83.40	97.55	1636.24	-102.77	75.40	1586.30	-99.80	75.51	1361.33	-104.17	51.99	1426.92	-153.47	87.66	1323.92	-78.53	1349.80	0.00	0.00	0.00	1618.17	47.36	1602.76	1609.26	-98.85	1594.06	1521.40	-101.67	1692.57	1532.78	47.60	1703.99	1931.19	1713.85	66.51	0.00	0.00	0.00	1331.61
9.62000	1464.71	77.89	58.55	1420.19	59.85	64.52	1194.10	14.66	61.20	1257.92	83.15	98.22	1636.41	-102.36	75.54	1586.24	-99.59	75.50	1361.90	-103.41	51.50	1426.83	-153.81	87.58	1326.21	-77.97	1349.87	0.00	0.00	0.00	1620.74	44.90	1602.94	1611.55	-101.22	1594.17	1523.56	-103.90	1692.54	1534.73	45.37	1704.08	1931.61	1715.45	65.96	0.00	0.00	0.00	1332.66
9.63000	1464.70	77.81	58.65	1420.05	59.78	64.21	1194.20	14.92	62.34	1258.49	83.17	99.12	1636.32	-102.49	75.02	1586.36	-99.87	75.28	1361.70	-103.67	51.58	1426.85	-153.99	87.40	1328.50	-77.40	1349.95	0.00	0.00	0.00	1622.77	42.57	1603.06	1614.09	-103.56	1594.22	1525.87	-106.05	1692.66	1536.58	43.19	1704.12	1930.73	1713.57	66.55	0.00	0.00	0.00	1332.96
9.64000	1465.34	77.86	58.72	1420.38	60.04	64.01	1194.29	15.62	63.99	1258.89	83.70	100.30	1636.33	-102.47	74.71	1586.39	-99.84	75.22	1361.00	-104.57	51.96	1426.46	-154.70	87.53	1330.78	-76.84	1350.02	0.00	0.00	0.00	1624.98	40.07	1603.29	1615.54	-106.10	1594.41	1527.83	-108.55	1692.59	1538.51	40.99	1704.26	1931.51	1714.39	66.37	0.00	0.00	0.00	1332.09
9.65000	1465.42	78.15	58.66	1421.20	60.09	64.06	1195.13	15.02	65.24	1259.70	83.49	101.26	1636.47	-102.60	74.43	1586.11	-99.61	75.08	1361.05	-104.51	51.84	1426.98	-154.09	87.02	1333.07	-76.28	1350.09	0.00	0.00	0.00	1627.43	37.46	1603.48	1617.75	-108.27	1594.45	1529.94	-110.86	1692.63	1540.69	38.27	1704.42	1932.10	1715.19	66.15	0.00	0.00	0.00	1332.57
9.66000	1465.07	78.32	58.13	1420.90	59.87	63.90	1195.47	15.29	67.29	1260.68	83.28	102.28	1636.71	-102.61	74.22	1586.66	-99.73	75.00	1361.11	-104.60	51.84	1427.26	-153.94	86.72	1335.35	-75.71	1350.17	0.00	0.00	0.00	1629.15	35.41	1603.68	1620.21	-110.40	1594.52	1531.96	-113.27	1692.68	1542.68	36.09	1704.49	1932.07	1714.64	66.46	0.00	0.00	0.00	1332.08
9.67000	1465.38	78.17	58.50	1422.35	60.67	65.93	1196.12	14.69	69.02	1261.54	83.63	103.62	1636.83	-102.46	74.09	1586.48	-99.79	74.81	1361.02	-104.69	51.82	1426.78	-154.52	86.83	1337.62	-75.14	1350.24	0.00	0.00	0.00	1631.07	33.27	1603.85	1622.70	-112.68	1594.53	1533.80	-115.46	1692.74	1544.54	33.99	1704.54	1931.21	1714.15	66.44	0.00	0.00	0.00	1331.91
9.68000	1466.00	78.44	58.50	1423.44	60.89	66.10	1197.15	14.29	70.90	1262.40	83.81	104.96	1636.93	-102.93	73.44	1586.47	-99.73	74.68	1361.04	-104.64	51.69	1427.05	-154.49	86.64	1339.89	-74.57	1350.31	0.00	0.00	0.00	1633.21	30.85	1604.08	1624.40	-115.20	1594.62	1535.93	-118.03	1692.72	1546.80	31.47	1704.71	1931.10	1714.28	66.30	0.00	0.00	0.00	1332.54
9.69000	1465.75	78.21	58.49	1423.56	60.97	65.73	1197.62	14.58	73.20	1263.59	83.67	106.38	1637.32	-102.75	73.42	1586.45	-99.90	74.38	1360.65	-105.07	51.91	1426.95	-154.61	86.58	1342.16	-74.00	1350.37	0.00	0.00	0.00	1635.17	28.81	1604.19	1627.02	-116.96	1594.63	1537.93	-120.49	1692.73	1548.58	29.53	1704.88	1931.42	1714.02	66.54	0.00	0.00	0.00	1332.34
9.70000	1466.56	78.70	58.33	1424.06	61.18	65.50	1198.46	14.52	75.74	1264.65	84.05	107.97	1637.09	-102.41	73.24	1586.70	-99.62	74.54	1360.81	-104.79	51.74	1426.75	-154.94	86.64	1344.43	-73.42	1350.44	0.00	0.00	0.00	1637.33	26.68	1604.37	1628.64	-119.01	1594.83	1540.08	-122.68	1692.82	1550.48	27.39	1705.01	1931.86	1714.30	66.34	0.00	0.00	0.00	1333.40
9.71000	1466.82	79.05	58.07	1424.74	61.41	65.32	1199.07	16.52	78.62	1266.00	83.93	109.52	1637.07	-102.21	73.08	1586.47	-99.82	74.22	1360.59	-104.99	51.86	1427.13	-154.64	86.34	1346.69	-72.85	1350.51	0.00	0.00	0.00	1639.56	24.51	1604.49	1631.03	-121.02	1594.80	1542.08	-124.99	1692.76	1552.56	25.04	1705.07	1931.59	1714.12	66.46	0.00	0.00	0.00	1333.28
9.72000	1466.93	78.98	58.05	1424.61	61.60	64.68	1199.99	15.16	81.36	1267.33	84.23	111.36	1637.21	-102.14	72.80	1586.36	-99.80	74.05	1360.73	-104.79	51.72	1427.28	-154.59	86.28	1348.95	-72.27	1350.57	0.00	0.00	0.00	1641.20	22.92	1604.55	1632.33	-123.16	1594.87	1544.46	-126.75	1692.78	1554.30	23.15	1705.13	1931.81	1714.81	66.36	0.00	0.00	0.00	1332.79
9.73000	1467.51	79.20	57.94	1425.56	61.78	64.53	1201.24	15.72	84.50	1268.68	84.63	113.47	1637.26	-102.32	72.41	1586.54	-99.90	73.80	1361.06	-104.42	51.44	1427.46	-154.51	86.02	1351.21	-71.69	1350.64	0.00	0.00	0.00	1643.32	20.77	1604.65	1634.81	-125.07	1594.84	1546.39	-128.86	1692.76	1556.44	20.82	1705.26	1931.77	1715.60	66.10	0.00	0.00	0.00	1333.32
9.74000	1468.14	79.69	57.68	1425.91	62.20	64.11	1202.82	15.99	87.84	1270.80	84.21	115.22	1638.11	-102.22	72.40	1586.43	-99.90	73.62	1360.65	-104.80	51.72	1427.26	-154.75	86.02	1353.46	-71.11	1350.70	0.00	0.00	0.00	1644.67	19.47	1604.73	1636.38	-126.86	1594.93	1548.32	-130.89	1692.80	1558.30	18.89	1705.32	1931.12	1715.01	66.04	0.00	0.00	0.00	1333.14
9.75000	1467.69	79.60	57.27	1426.97	62.50	63.89	1204.20	16.09	91.63	1272.67	84.51	117.55	1637.46	-102.08	71.89	1586.74	-99.95	73.42	1360.48	-105.09	51.86	1427.75	-154.20	85.71	1355.71	-70.53	1350.76	0.00	0.00	0.00	1647.02	17.27	1604.83	1638.48	-128.88	1594.99	1550.36	-132.82	1692.76	1560.77	16.04	1705.50	1930.70	1714.69	66.05	0.00	0.00	0.00	1332.70
9.76000	1468.46	79.98	56.96	1428.54	62.96	63.88	1206.80	16.00	94.90	1274.78	84.65	119.98	1637.63	-101.90	71.68	1586.86	-99.95	73.25	1360.60	-104.76	51.61	1427.30	-154.80	85.90	1357.96	-69.94	1350.83	0.00	0.00	0.00	1649.21	15.67	1604.82	1640.40	-130.53	1594.96	1552.46	-134.65	1692.72	1562.25	14.88	1705.45	1931.99	1714.18	66.54	0.00	0.00	0.00	1332.44
9.77000	1469.46	80.49	56.79	1428.94	63.20	63.38	1208.58	16.73	99.11	1277.00	84.97	122.61	1638.42	-102.20	71.44	1587.07	-99.79	73.19	1360.57	-104.64	51.48	1427.44	-154.61	85.67	1360.21	-69.36	1350.89	0.00	0.00	0.00	1650.93	14.16	1604.75	1642.59	-132.15	1594.95	1554.53	-136.36	1692.71	1564.41	12.86	1705.47	1931.21	1714.35	66.37	0.00	0.00	0.00	1331.97
9.78000	1469.66	80.93	56.27	1430.89	63.65	63.52	1210.27	16.79	103.74	1279.55	84.93	125.20	1638.40	-101.82	71.31	1587.11	-99.88	72.93	1360.31	-104.99	51.63	1427.05	-155.19	86.02	1362.45	-68.77	1350.95	0.00	0.00	0.00	1652.56	12.41	1604.81	1644.63	-133.62	1594.82	1556.79	-137.76	1692.71	1566.38	11.00	1705.47	1931.39	1714.48	66.31	0.00	0.00	0.00	1333.46
9.79000	1470.77	81.48	56.09	1431.41	64.05	63.07	1213.20	17.51	108.09	1281.85	85.86	128.38	1638.42	-101.42	71.16	1587.04	-99.78	72.72	1359.97	-105.26	51.78	1427.35	-154.74	85.81	1364.69	-68.18	1351.01	0.00	0.00	0.00	1654.58	11.12	1604.69	1647.03	-134.94	1594.74	1558.31	-139.95	1692.50	1567.98	9.87	1705.35	1932.53	1715.17	66.33	0.00	0.00	0.00	1333.05
9.80000	1471.39	81.87	55.64	1433.13	64.40	63.21	1215.63	18.36	113.11	1284.84	85.84	131.35	1638.56	-101.61	70.56	1587.12	-99.46	72.73	1359.86	-105.25	51.82	1427.48	-154.66	85.79	1366.93	-67.59	1351.06	0.00	0.00	0.00	1656.40	9.31	1604.59	1649.03	-136.34	1594.58	1560.25	-141.64	1692.44	1569.77	8.54	1705.27	1931.19	1714.44	66.22	0.00	0.00	0.00	1331.57
9.81000	1471.90	82.13	55.21	1434.02	64.81	63.01	1218.34	18.96	118.05	1288.07	85.87	134.33	1638.34	-101.61	70.01	1587.10	-99.69	72.39	1359.69	-105.46	51.89	1427.71	-154.44	85.66	1369.16	-67.00	1351.12	0.00	0.00	0.00	1657.89	8.30	1604.32	1650.67	-137.74	1594.51	1562.26	-143.18	1692.39	1571.56	7.15	1705.15	1930.72	1713.31	66.57	0.00	0.00	0.00	1332.86
9.82000	1473.20	82.64	54.83	1435.51	65.27	63.19	1221.71	18.07	123.08	1291.15	86.53	137.68	1638.63	-101.28	69.88	1587.33	-99.54	72.15	1359.78	-105.13	51.70	1427.85	-154.23	85.53	1371.39	-66.40	1351.18	0.00	0.00	0.00	1659.72	7.07	1604.15	1652.40	-139.27	1594.24	1564.53	-144.30	1692.25	1573.56	5.80	1705.01	1931.41	1713.89	66.52	0.00	0.00	0.00	1331.89
9.83000	1474.06	82.97	54.50	1436.52	65.62	63.30	1224.82	19.00	128.60	1294.41	87.31	141.29	1638.03	-100.76	69.47	1587.59	-99.70	71.86	1359.73	-105.32	51.75	1428.12	-153.87	85.52	1373.62	-65.81	1351.23	0.00	0.00	0.00	1661.42	5.85	1603.96	1655.11	-140.35	1593.96	1566.38	-145.89	1692.13	1575.27	4.71	1704.88	1930.80	1713.55	66.48	0.00	0.00	0.00	1332.14
9.84000	1475.35	83.46	54.08	1438.17	65.83	63.64	1228.45	18.72	134.05	1298.02	87.35	144.72	1638.97	-100.58	69.41	1587.53	-99.57	71.65	1359.51	-105.32	51.70	1428.14	-153.74	85.46	1375.84	-65.21	1351.28	0.00	0.00	0.00	1663.25	4.54	1603.73	1656.67	-141.58	1593.81	1568.66	-146.86	1692.06	1577.48	2.74	1704.85	1930.86	1714.33	66.19	0.00	0.00	0.00	1332.80
9.85000	1476.40	83.82	53.70	1440.49	65.89	64.38	1232.29	18.78	139.39	1301.62	87.55	148.31	1638.91	-100.72	68.91	1587.58	-99.23	71.65	1359.52	-105.09	51.54	1428.04	-153.82	85.50	1378.06	-64.61	1351.34	0.00	0.00	0.00	1665.23	3.65	1603.42	1659.23	-142.58	1593.64	1570.87	-148.00	1691.88	1579.18	1.82	1704.62	1931.02	1713.73	66.45	0.00	0.00	0.00	1332.21
9.86000	1477.90	84.09	53.32	1442.25	65.94	64.89	1235.61	18.54	144.89	1305.17	87.90	151.95	1638.92	-100.73	68.52	1587.65	-99.24	71.39	1359.69	-104.75	51.25	1428.28	-153.58	85.36	1380.28	-64.01	1351.39	0.00	0.00	0.00	1666.72	2.59	1603.21	1660.72	-143.56	1593.33	1572.78	-149.43	1691.67	1580.92	0.93	1704.40	1930.87	1713.00	66.78	0.00	0.00	0.00	1332.20
9.87000	1479.20	83.79	53.37	1444.10	65.91	65.57	1239.30	19.80	150.30	1308.98	87.65	155.36	1639.37	-100.43	68.44	1587.50	-99.10	71.31	1359.49	-105.02	51.37	1428.74	-152.92	85.04	1382.50	-63.41	1351.44	0.00	0.00	0.00	1668.80	1.39	1602.95	1662.22	-144.41	1593.00	1575.21	-150.20	1691.53	1582.88	-0.36	1704.25	1931.13	1714.12	66.48	0.00	0.00	0.00	1332.04
9.88000	1480.59	83.62	53.10	1445.63	65.76	66.27	1243.36	18.83	154.98	1312.45	87.81	158.83	1639.54	-100.48	68.27	1587.46	-99.18	71.02	1359.68	-104.76	51.19	1428.49	-153.19	85.20	1384.71	-62.81	1351.49	0.00	0.00	0.00	1670.67	0.75	1602.69	1664.40	-145.05	1592.85	1577.50	-151.11	1691.37	1584.99	-1.70	1704.07	1932.25	1715.23	66.44	0.00	0.00	0.00	1331.55
9.89000	1482.13	83.42	52.64	1448.23	65.48	67.52	1247.46	19.06	159.07	1316.10	87.60	162.06	1639.64	-100.08	68.18	1587.70	-98.92	71.15	1359.45	-104.87	51.25	1428.66	-153.10	85.10	1386.93	-62.21	1351.54	0.00	0.00	0.00	1672.06	0.35	1602.36	1666.64	-145.64	1592.53	1579.62	-152.23	1691.09	1586.87	-2.67	1703.90	1931.29	1714.01	66.50	0.00	0.00	0.00	1331.91
9.90000	1485.32	83.95	54.36	1450.27	65.40	68.89	1250.73	18.56	162.71	1319.61	87.12	164.90	1639.47	-100.15	67.84	1587.81	-99.12	70.89	1359.40	-104.92	51.25	1428.40	-153.39	85.31	1389.13	-61.60	1351.58	0.00	0.00	0.00	1674.11	-0.31	1602.04	1668.82	-146.40	1592.11	1581.78	-153.13	1690.82	1588.45	-3.32	1703.64	1931.37	1714.13	66.41	0.00	0.00	0.00	1332.58
9.91000	1489.88	84.34	54.54	1454.45	65.84	71.35	1254.78	18.01	164.81	1323.12	86.73	167.30	1639.69	-100.31	67.45	1587.64	-98.96	70.82	1359.41	-104.71	51.11	1428.43	-153.45	85.31	1391.34	-61.00	1351.63	0.00	0.00	0.00	1675.92	-0.96	1601.71	1671.01	-146.95	1591.80	1584.11	-153.90	1690.54	1590.46	-4.27	1703.52	1931.42	1714.37	66.32	0.00	0.00	0.00	1331.70
9.92000	1494.63	85.01	55.16	1458.54	66.29	73.39	1259.46	16.56	165.60	1327.11	86.31	169.04	1639.64	-100.22	67.29	1587.48	-98.70	70.68	1359.72	-104.39	50.92	1428.63	-153.32	85.29	1393.54	-60.39	1351.68	0.00	0.00	0.00	1677.42	-1.25	1601.38	1672.83	-147.49	1591.52	1586.02	-155.07	1690.18	1592.11	-4.56	1703.20	1932.30	1715.03	66.31	0.00	0.00	0.00	1330.73
9.93000	1500.29	85.71	57.85	1464.41	66.81	75.62	1264.02	15.77	165.86	1331.79	85.64	170.00	1640.19	-99.97	67.40	1587.92	-98.83	70.65	1359.20	-104.88	51.16	1428.56	-153.47	85.27	1395.74	-59.78	1351.72	0.00	0.00	0.00	1679.61	-1.43	1600.98	1675.77	-147.62	1591.17	1588.56	-155.60	1689.94	1593.98	-5.33	1703.02	1930.88	1714.13	66.52	0.00	0.00	0.00	1330.57
9.94000	1506.46	86.37	60.47	1471.02	67.33	77.89	1269.30	15.50	165.04	1336.73	85.24	170.51	1639.81	-99.72	67.13	1588.11	-98.71	70.54	1359.51	-104.44	50.99	1428.76	-153.20	85.17	1397.94	-59.17	1351.77	0.00	0.00	0.00	1681.05	-1.96	1600.81	1677.23	-148.28	1590.75	1590.68	-156.49	1689.61	1595.96	-6.18	1702.88	1931.04	1714.23	66.40	0.00	0.00	0.00	1332.72
9.95000	1514.66	87.03	63.36	1478.07	67.95	79.79	1274.52	14.70	163.38	1342.26	84.90	170.26	1639.63	-99.91	66.70	1588.15	-98.60	70.54	1359.49	-104.44	51.05	1428.67	-153.32	85.28	1400.14	-58.55	1351.81	0.00	0.00	0.00	1683.38	-2.28	1600.42	1679.09	-148.52	1590.39	1592.92	-157.26	1689.36	1597.66	-6.61	1702.73	1931.73	1714.61	66.44	0.00	0.00	0.00	1332.21
9.96000	1522.30	87.70	65.36	1485.45	68.45	81.15	1280.95	14.65	161.12	1348.56	84.34	169.30	1640.15	-99.93	66.61	1588.23	-98.64	70.37	1359.24	-104.67	51.25	1429.24	-152.80	85.04	1402.33	-57.94	1351.85	0.00	0.00	0.00	1684.73	-2.00	1600.03	1681.55	-148.72	1589.94	1595.63	-157.46	1689.19	1599.76	-7.32	1702.56	1931.67	1713.49	66.88	0.00	0.00	0.00	1332.11
9.97000	1530.76	88.02	65.32	1494.53	68.91	82.49	1288.03	14.32	157.85	1355.19	84.25	167.91	1640.01	-99.88	66.39	1588.47	-98.66	70.31	1359.77	-103.95	50.94	1429.27	-152.70	84.94	1404.52	-57.33	1351.89	0.00	0.00	0.00	1686.28	-2.17	1599.83	1683.42	-148.85	1589.61	1597.95	-157.99	1688.90	1601.64	-7.63	1702.45	1931.94	1714.85	66.23	0.00	0.00	0.00	1331.81
9.98000	1539.99	87.93	67.15	1503.09	69.41	83.10	1295.02	13.98	154.47	1362.50	84.08	165.84	1639.84	-99.64	66.17	1588.37	-98.61	70.20	1359.59	-104.05	51.05	1428.90	-153.24	85.28	1406.71	-56.71	1351.93	0.00	0.00	0.00	1688.24	-2.66	1599.68	1685.89	-148.88	1589.29	1600.27	-158.44	1688.67	1603.82	-8.36	1702.44	1932.10	1715.14	66.13	0.00	0.00	0.00	1331.84
9.99000	1549.56	89.21	69.90	1512.12	69.89	83.30	1303.24	14.33	150.33	1369.89	84.64	163.44	1640.33	-99.42	66.33	1588.44	-98.77	69.92	1359.78	-103.71	50.80	1429.45	-152.59	85.01	1408.89	-56.09	1351.97	0.00	0.00	0.00	1689.90	-2.79	1599.43	1688.32	-149.01	1588.91	1602.91	-158.53	1688.51	1605.97	-9.05	1702.37	1930.52	1713.46	66.65	0.00	0.00	0.00	1332.13
10.00000	1560.15	89.54	70.88	1521.45	70.27	83.29	1311.06	14.33	146.16	1378.19	84.37	160.30	1640.10	-99.66	65.81	1588.62	-98.42	70.10	1360.01	-103.54	50.79	1429.65	-152.37	84.95	1411.08	-55.47	1352.01	0.00	0.00	0.00	1691.93	-2.58	1599.20	1690.20	-149.06	1588.68	1605.03	-159.08	1688.28	1607.95	-9.43	1702.36	1931.49	1714.24	66.46	0.00	0.00	0.00	1332.28
10.01000	1571.56	89.88	71.93	1532.57	70.71	83.50	1319.87	14.38	141.43	1386.91	84.80	157.14	1640.39	-99.84	65.44	1588.44	-98.24	70.17	1360.18	-103.37	50.72	1429.30	-152.77	85.18	1413.26	-54.85	1352.04	0.00	0.00	0.00	1693.93	-2.54	1599.05	1687.89	-151.18	1591.80	1607.62	-159.03	1688.14	1609.63	-9.12	1702.15	1932.07	1715.89	65.96	0.00	0.00	0.00	1332.34
10.02000	1582.50	90.09	72.55	1543.44	71.14	83.39	1328.98	15.12	136.52	1395.64	85.67	153.81	1640.35	-99.38	65.51	1588.85	-98.52	73.60	1360.83	-101.59	51.23	1429.55	-152.68	85.22	1415.44	-54.23	1352.08	0.00	0.00	0.00	1696.03	-2.74	1598.99	1689.41	-151.54	1592.29	1609.67	-159.56	1687.91	1611.92	-9.69	1702.15	1931.49	1714.54	66.27	0.00	0.00	0.00	1331.90
10.03000	1593.65	90.40	73.02	1554.50	71.54	83.10	1338.73	16.16	131.20	1405.24	85.80	150.10	1640.24	-99.34	65.29	1588.69	-98.47	73.78	1360.78	-100.62	51.39	1429.55	-152.75	85.27	1417.61	-53.61	1352.11	0.00	0.00	0.00	1697.84	-2.39	1598.79	1693.01	-151.13	1592.02	1612.09	-159.68	1687.69	1614.05	-10.06	1702.12	1931.47	1715.11	65.93	0.00	0.00	0.00	1331.82
10.04000	1605.01	90.88	73.46	1566.33	72.23	83.07	1348.69	17.21	125.96	1414.66	87.20	146.67	1640.87	-99.57	65.25	1588.42	-98.39	73.66	1360.81	-100.44	51.55	1429.62	-152.63	85.21	1419.78	-52.99	1352.15	0.00	0.00	0.00	1699.96	-2.17	1598.65	1695.71	-150.75	1591.79	1614.62	-159.60	1687.58	1615.61	-9.46	1701.97	1931.52	1715.20	66.18	0.00	0.00	0.00	1332.06
10.05000	1616.84	91.59	73.98	1577.53	72.96	82.58	1359.16	16.87	120.46	1425.05	87.67	142.74	1640.64	-99.30	65.22	1588.63	-98.23	73.69	1360.73	-101.10	51.54	1429.59	-152.79	85.32	1421.96	-52.36	1352.18	0.00	0.00	0.00	1701.85	-1.56	1598.51	1697.17	-150.62	1591.65	1616.88	-159.76	1687.45	1617.58	-9.45	1701.90	1931.58	1714.94	66.33	0.00	0.00	0.00	1331.83
10.06000	1628.73	92.32	74.24	1588.88	73.91	81.91	1369.63	17.67	115.39	1435.42	88.28	138.93	1640.72	-99.25	69.40	1588.08	-98.16	73.44	1360.62	-101.15	51.61	1430.03	-152.29	85.17	1424.12	-51.74	1352.21	0.00	0.00	0.00	1703.88	-1.09	1598.33	1699.71	-150.08	1591.49	1619.40	-159.61	1687.26	1619.90	-9.81	1701.91	1931.31	1714.58	66.33	0.00	0.00	0.00	1331.67
10.07000	1641.38	93.44	74.78	1601.04	74.94	81.54	1380.14	18.16	110.33	1446.09	89.20	135.23	1640.34	-99.15	69.57	1588.28	-98.09	73.50	1360.96	-100.60	51.40	1429.91	-152.47	85.29	1426.29	-51.11	1352.24	0.00	0.00	0.00	1706.07	-0.78	1598.15	1701.97	-149.76	1591.33	1621.86	-159.50	1687.18	1621.82	-9.33	1701.78	1930.39	1714.29	66.07	0.00	0.00	0.00	1334.35
10.08000	1653.06	94.32	74.92	1612.55	75.92	80.92	1391.41	18.08	105.12	1456.44	90.62	131.89	1640.38	-98.95	69.51	1588.21	-97.93	73.39	1360.67	-100.39	51.58	1429.68	-152.66	85.35	1428.45	-50.48	1352.27	0.00	0.00	0.00	1708.06	-0.68	1598.09	1704.57	-149.57	1591.26	1623.91	-159.78	1686.99	1623.97	-9.33	1701.67	1930.26	1713.79	66.37	0.00	0.00	0.00	1332.44
10.09000	1664.90	95.45	75.15	1624.49	77.05	80.59	1402.04	19.88	100.61	1467.04	92.10	128.59	1641.51	-98.80	69.99	1588.54	-97.80	73.55	1360.76	-100.65	51.50	1429.88	-152.49	85.32	1430.62	-49.85	1352.30	0.00	0.00	0.00	1710.11	0.01	1597.89	1706.77	-149.07	1591.13	1626.92	-158.98	1686.97	1625.96	-8.86	1701.47	1930.92	1714.88	65.99	0.00	0.00	0.00	1332.52
10.10000	1677.13	96.49	75.75	1637.06	78.22	80.65	1413.44	20.17	95.74	1477.98	93.38	125.25	1640.94	-98.74	69.73	1588.43	-97.75	73.45	1360.94	-100.80	51.46	1429.96	-152.39	85.22	1432.77	-49.22	1352.33	0.00	0.00	0.00	1711.90	0.60	1597.66	1709.06	-148.60	1590.97	1629.56	-158.56	1686.92	1628.17	-8.49	1701.33	1931.21	1715.62	65.79	0.00	0.00	0.00	1334.40
10.11000	1689.40	97.60	76.59	1648.61	79.47	80.47	1423.97	21.05	91.70	1488.83	94.81	122.17	1640.84	-98.68	69.77	1587.80	-97.77	73.15	1360.91	-100.64	51.56	1429.86	-152.48	85.38	1434.93	-48.59	1352.36	0.00	0.00	0.00	1714.02	1.17	1597.48	1711.40	-148.09	1590.97	1631.47	-158.66	1686.76	1630.44	-8.15	1701.23	1931.64	1714.48	66.56	0.00	0.00	0.00	1332.40
10.12000	1699.71	97.42	73.94	1660.71	80.59	80.76	1434.87	22.75	87.55	1499.61	96.49	119.41	1641.46	-98.64	70.08	1588.01	-97.68	73.19	1360.81	-100.56	51.65	1429.74	-152.68	85.49	1437.09	-47.96	1352.38	0.00	0.00	0.00	1716.22	1.66	1597.32	1713.95	-147.56	1590.89	1633.75	-158.02	1686.76	1632.72	-7.79	1701.15	1930.21	1714.45	66.24	0.00	0.00	0.00	1332.25
10.13000	1713.34	99.80	78.78	1672.25	81.77	81.14	1446.52	23.93	83.51	1510.51	97.48	116.68	1641.59	-98.48	70.09	1587.87	-97.61	73.05	1360.78	-100.57	51.75	1430.08	-152.31	85.35	1439.24	-47.32	1352.41	0.00	0.00	0.00	1718.57	2.43	1597.16	1716.92	-146.80	1590.74	1636.70	-157.08	1686.75	1635.07	-7.36	1701.06	1931.12	1715.03	66.10	0.00	0.00	0.00	1331.71
10.14000	1724.21	100.21	75.81	1684.23	82.95	81.88	1457.35	24.63	79.72	1521.17	99.19	114.33	1640.77	-98.65	69.78	1587.96	-97.60	72.98	1361.11	-100.59	51.56	1430.18	-152.11	85.26	1441.39	-46.69	1352.43	0.00	0.00	0.00	1720.83	2.92	1597.02	1719.22	-145.99	1590.60	1639.26	-156.93	1686.58	1637.83	-7.49	1701.01	1931.22	1715.30	65.98	0.00	0.00	0.00	1332.09
10.15000	1736.16	101.42	77.25	1695.94	84.03	82.77	1468.92	25.57	76.24	1532.07	100.13	112.00	1640.60	-98.55	69.67	1587.62	-97.49	72.84	1360.96	-100.58	51.70	1430.27	-152.01	85.30	1443.54	-46.05	1352.45	0.00	0.00	0.00	1723.32	3.42	1596.88	1721.66	-145.29	1590.62	1642.12	-156.20	1686.52	1639.60	-5.86	1700.67	1930.54	1713.67	66.44	0.00	0.00	0.00	1333.28
10.16000	1746.89	102.00	78.96	1706.92	85.20	83.67	1480.03	27.08	73.26	1542.58	101.60	110.11	1639.88	-98.78	69.20	1588.20	-97.55	72.96	1361.16	-100.69	51.59	1430.78	-151.51	85.03	1445.68	-45.42	1352.47	0.00	0.00	0.00	1725.69	4.48	1596.65	1724.29	-144.59	1590.42	1644.43	-156.02	1686.31	1641.83	-4.86	1700.58	1930.92	1713.32	66.67	0.00	0.00	0.00	1332.80
10.17000	1758.15	103.05	80.79	1718.87	86.30	85.22	1491.60	26.81	70.37	1553.22	102.86	108.30	1640.60	-98.58	69.48	1588.13	-97.71	72.82	1361.09	-100.78	51.72	1430.22	-152.17	85.51	1447.83	-44.78	1352.49	0.00	0.00	0.00	1728.04	5.37	1596.53	1726.99	-143.69	1590.33	1647.76	-154.74	1686.34	1644.40	-4.24	1700.40	1930.76	1713.90	66.47	0.00	0.00	0.00	1331.93
10.18000	1768.84	104.01	82.41	1730.00	87.34	86.53	1503.95	27.43	67.33	1563.93	103.83	106.55	1640.23	-98.56	69.15	1588.24	-97.29	69.36	1361.19	-100.61	51.76	1430.77	-151.56	85.39	1449.97	-44.14	1352.51	0.00	0.00	0.00	1730.60	6.04	1596.36	1729.78	-142.68	1590.09	1650.48	-154.07	1686.22	1646.97	-3.69	1700.34	1931.70	1715.55	66.01	0.00	0.00	0.00	1332.52
10.19000	1779.57	104.96	84.11	1740.59	88.33	87.77	1515.67	29.13	64.86	1574.32	104.88	105.09	1640.32	-98.63	68.95	1588.70	-97.39	68.97	1361.10	-100.51	51.87	1430.64	-151.73	85.49	1452.11	-43.50	1352.53	0.00	0.00	0.00	1733.21	6.87	1596.17	1731.95	-141.77	1589.98	1653.23	-153.31	1686.04	1649.62	-2.99	1700.18	1930.26	1714.33	66.23	0.00	0.00	0.00	1332.36
10.20000	1790.44	105.98	86.02	1751.34	89.39	89.12	1529.69	30.10	61.54	1584.07	106.35	103.96	1639.88	-98.86	68.57	1588.89	-97.60	68.67	1361.28	-100.55	51.88	1430.59	-151.66	85.59	1454.25	-42.86	1352.55	0.00	0.00	0.00	1735.78	8.18	1595.79	1735.10	-140.89	1589.90	1656.08	-152.39	1685.87	1651.96	-1.77	1699.95	1930.70	1714.60	66.10	0.00	0.00	0.00	1332.82
10.21000	1800.82	107.43	87.42	1761.07	90.47	90.15	1538.73	29.99	59.35	1593.79	107.52	102.94	1640.29	-98.86	68.42	1588.73	-97.16	68.90	1361.15	-100.32	52.00	1430.90	-151.31	85.50	1456.38	-42.22	1352.57	0.00	0.00	0.00	1738.26	9.17	1595.54	1738.42	-139.77	1589.77	1659.19	-151.26	1685.79	1654.73	-0.94	1699.77	1931.34	1714.54	66.13	0.00	0.00	0.00	1333.28
10.22000	1811.18	108.39	89.08	1770.51	91.40	91.20	1546.90	30.33	58.02	1603.57	108.08	101.85	1640.90	-98.42	64.16	1588.86	-97.17	68.76	1361.29	-100.05	52.03	1430.52	-151.84	85.84	1458.51	-41.58	1352.58	0.00	0.00	0.00	1740.62	10.52	1595.26	1741.19	-138.54	1589.52	1661.77	-150.56	1685.59	1658.02	-0.70	1699.64	1931.01	1714.48	66.13	0.00	0.00	0.00	1332.42
10.23000	1820.45	109.34	90.44	1779.83	92.39	92.14	1558.29	32.65	57.25	1612.61	109.58	101.39	1640.86	-98.92	63.29	1588.69	-97.30	68.53	1361.33	-100.20	52.02	1430.82	-151.45	85.78	1460.65	-40.93	1352.60	0.00	0.00	0.00	1743.42	11.78	1594.96	1743.58	-137.42	1589.35	1664.76	-149.54	1685.39	1660.37	1.07	1699.30	1930.78	1714.64	66.21	0.00	0.00	0.00	1331.59
10.24000	1829.59	110.25	91.85	1789.88	93.30	93.52	1568.12	35.57	56.90	1621.66	110.22	100.79	1640.31	-98.60	63.06	1589.26	-97.26	68.66	1361.32	-100.13	52.27	1430.79	-151.64	85.96	1462.78	-40.29	1352.61	0.00	0.00	0.00	1746.19	12.88	1594.67	1746.85	-136.27	1589.05	1668.08	-148.12	1685.30	1663.17	2.24	1699.08	1930.76	1713.88	66.48	0.00	0.00	0.00	1332.51
10.25000	1837.70	111.30	92.42	1798.29	94.10	94.16	1577.24	37.33	56.42	1630.52	110.56	100.03	1639.79	-98.94	67.09	1588.90	-97.16	68.46	1361.25	-99.96	52.38	1431.16	-151.12	85.86	1464.90	-39.65	1352.62	0.00	0.00	0.00	1748.90	14.10	1594.36	1750.37	-134.81	1588.81	1671.21	-146.81	1685.12	1666.06	3.21	1698.86	1931.00	1714.42	66.35	0.00	0.00	0.00	1332.44
10.26000	1846.29	111.49	93.74	1806.73	94.75	94.89	1587.38	36.49	54.87	1638.82	111.20	99.65	1640.00	-99.06	67.08	1589.47	-97.17	68.52	1361.48	-100.03	52.31	1431.21	-151.16	86.02	1467.03	-39.00	1352.63	0.00	0.00	0.00	1751.38	15.58	1593.96	1753.35	-133.45	1588.57	1674.04	-145.98	1684.86	1669.00	4.39	1698.72	1931.05	1713.80	66.46	0.00	0.00	0.00	1331.88
10.27000	1854.49	112.00	94.42	1815.44	95.29	95.75	1596.26	36.41	54.12	1646.26	112.43	99.54	1640.58	-98.74	62.69	1589.29	-96.88	68.50	1361.45	-100.14	52.51	1431.00	-151.31	86.27	1469.15	-38.35	1352.65	0.00	0.00	0.00	1754.50	16.76	1593.66	1756.17	-131.96	1588.34	1677.35	-144.60	1684.63	1671.97	5.52	1698.39	1931.41	1714.22	66.32	0.00	0.00	0.00	1331.44
10.28000	1862.37	112.15	95.25	1822.94	95.47	96.27	1604.78	36.81	53.96	1654.13	112.15	98.86	1640.97	-98.92	62.20	1588.96	-97.00	68.22	1361.39	-100.12	52.81	1431.44	-150.83	86.25	1471.27	-37.71	1352.65	0.00	0.00	0.00	1757.37	18.06	1593.36	1758.79	-130.62	1588.14	1680.43	-143.37	1684.38	1675.03	6.57	1698.09	1930.43	1714.07	66.15	0.00	0.00	0.00	1332.24
10.29000	1868.97	112.19	95.56	1830.03	95.63	96.77	1611.44	37.68	53.71	1661.33	112.17	98.32	1641.08	-99.08	61.99	1589.49	-97.17	68.10	1361.41	-99.73	52.92	1431.60	-150.65	86.28	1473.39	-37.06	1352.66	0.00	0.00	0.00	1759.90	20.18	1592.98	1761.79	-129.20	1587.83	1683.81	-141.73	1684.20	1677.74	8.41	1697.77	1930.74	1714.49	66.12	0.00	0.00	0.00	1332.86
10.30000	1875.97	112.24	96.25	1836.27	95.49	97.23	1619.33	36.68	52.83	1667.65	112.44	97.98	1640.77	-98.75	61.82	1589.61	-97.39	67.92	1361.97	-100.11	52.72	1431.57	-150.76	86.48	1475.51	-36.41	1352.67	0.00	0.00	0.00	1763.05	21.30	1592.68	1765.40	-127.71	1587.52	1687.11	-140.29	1683.99	1680.89	9.68	1697.49	1930.67	1714.34	66.25	0.00	0.00	0.00	1333.75
10.31000	1882.97	112.49	97.39	1842.66	95.33	98.17	1625.39	37.14	52.34	1673.40	112.55	97.63	1641.14	-98.49	61.86	1589.32	-96.87	68.08	1361.83	-100.25	52.88	1431.39	-151.09	86.81	1477.63	-35.76	1352.68	0.00	0.00	0.00	1766.22	22.90	1592.28	1769.15	-126.19	1587.19	1689.80	-139.33	1683.61	1684.00	10.95	1697.19	1930.75	1714.66	66.18	0.00	0.00	0.00	1333.18
10.32000	1888.43	112.19	98.32	1848.03	95.08	98.97	1631.15	36.81	51.34	1678.92	112.00	96.83	1640.91	-98.54	61.54	1589.65	-97.12	67.98	1361.71	-100.16	53.04	1431.71	-150.67	86.75	1479.74	-35.11	1352.68	0.00	0.00	0.00	1769.48	24.45	1591.82	1771.42	-124.76	1587.03	1692.98	-137.82	1683.32	1687.08	12.59	1696.88	1930.46	1713.74	66.37	0.00	0.00	0.00	1333.21
10.33000	1893.40	112.37	99.05	1853.09	94.92	99.69	1637.82	34.37	49.88	1683.84	111.70	96.21	1641.37	-98.75	61.44	1590.13	-97.04	68.05	1362.06	-100.35	52.90	1431.77	-150.55	86.91	1481.86	-34.46	1352.69	0.00	0.00	0.00	1772.12	26.30	1591.42	1775.54	-123.05	1586.62	1696.36	-135.98	1683.10	1690.28	13.90	1696.57	1930.42	1713.56	66.48	0.00	0.00	0.00	1332.88
10.34000	1896.74	112.08	99.33	1857.87	94.70	100.27	1642.61	33.28	48.96	1688.09	111.31	95.54	1641.38	-98.45	61.53	1589.65	-96.92	67.88	1361.78	-99.45	53.25	1431.85	-150.44	86.98	1483.97	-33.81	1352.69	0.00	0.00	0.00	1775.16	27.58	1591.09	1777.74	-121.61	1586.42	1699.21	-134.63	1682.85	1693.33	15.51	1696.15	1930.33	1713.61	66.34	0.00	0.00	0.00	1332.99
10.35000	1901.27	112.05	99.11	1861.10	94.17	99.77	1644.93	34.72	49.70	1692.12	110.16	95.06	1641.26	-98.28	61.47	1589.72	-96.82	67.82	1361.83	-99.27	53.31	1431.87	-150.45	87.15	1486.08	-33.15	1352.69	0.00	0.00	0.00	1778.64	29.32	1590.67	1780.30	-119.98	1586.17	1702.23	-133.07	1682.46	1696.42	17.23	1695.69	1930.45	1713.83	66.32	0.00	0.00	0.00	1331.78
10.36000	1903.89	111.00	97.75	1863.76	93.44	98.21	1643.92	32.80	49.59	1694.71	109.72	94.72	1641.36	-98.37	61.27	1589.69	-97.14	67.49	1362.26	-100.30	53.06	1431.92	-150.36	87.36	1488.18	-32.50	1352.69	0.00	0.00	0.00	1781.46	30.94	1590.15	1783.76	-118.31	1585.72	1705.58	-131.18	1682.11	1699.56	19.12	1695.25	1931.46	1715.24	65.98	0.00	0.00	0.00	1332.35
10.37000	1905.25	109.70	95.53	1865.33	92.57	95.92	1644.71	33.40	49.89	1696.35	109.10	94.17	1641.11	-98.60	60.87	1589.75	-97.00	67.49	1361.93	-99.37	53.51	1432.16	-150.14	87.39	1490.29	-31.85	1352.69	0.00	0.00	0.00	1784.92	32.50	1589.70	1787.28	-116.61	1585.46	1708.97	-129.26	1681.81	1702.56	20.97	1694.72	1930.86	1715.73	65.61	0.00	0.00	0.00	1331.89
10.38000	1906.51	109.01	92.61	1866.35	91.85	93.32	1645.30	33.53	50.22	1697.20	108.54	93.37	1641.43	-98.47	60.98	1589.95	-96.77	67.54	1362.07	-99.41	53.59	1432.30	-149.89	87.52	1492.39	-31.19	1352.69	0.00	0.00	0.00	1787.82	34.27	1589.23	1790.39	-114.77	1585.09	1712.50	-127.11	1681.45	1705.78	22.80	1694.31	1931.67	1716.07	65.68	0.00	0.00	0.00	1332.39
10.39000	1907.42	108.82	90.13	1867.26	91.50	91.51	1645.61	33.38	50.55	1697.72	108.39	92.74	1641.27	-98.18	60.90	1590.19	-96.95	67.38	1361.98	-99.39	53.80	1432.18	-150.14	87.90	1494.49	-30.54	1352.69	0.00	0.00	0.00	1790.45	36.05	1588.79	1793.23	-113.04	1584.77	1715.78	-125.10	1681.10	1709.00	24.58	1693.84	1931.12	1715.02	66.00	0.00	0.00	0.00	1333.52
10.40000	1907.60	108.99	88.39	1867.50	91.54	90.18	1646.07	32.86	50.68	1698.36	107.88	92.15	1641.88	-98.55	60.81	1590.37	-96.79	67.47	1362.18	-99.32	53.86	1432.84	-149.40	87.85	1496.60	-29.88	1352.69	0.00	0.00	0.00	1793.85	38.16	1588.27	1796.65	-111.26	1584.39	1718.72	-123.53	1680.70	1712.21	26.39	1693.33	1930.43	1714.79	65.98	0.00	0.00	0.00	1332.48
10.41000	1908.04	109.62	86.92	1868.15	91.89	89.00	1647.07	32.45	50.60	1698.91	108.14	91.95	1641.61	-98.26	60.70	1590.37	-96.36	67.58	1362.22	-99.26	53.97	1432.76	-149.54	88.23	1498.69	-29.23	1352.69	0.00	0.00	0.00	1797.87	39.56	1587.80	1799.95	-109.48	1584.04	1721.74	-121.68	1680.32	1715.54	28.18	1692.92	1931.19	1714.38	66.29	0.00	0.00	0.00	1332.57
10.42000	1908.98	110.26	85.11	1868.83	92.37	87.53	1646.75	33.36	51.46	1699.54	108.23	91.63	1641.94	-98.45	60.50	1590.53	-96.51	67.34	1362.22	-98.98	54.30	1432.91	-149.39	88.48	1500.79	-28.57	1352.68	0.00	0.00	0.00	1800.88	41.69	1587.35	1803.26	-107.44	1583.68	1721.74	-121.68	1680.32	1718.82	30.25	1692.58	1930.12	1714.33	66.08	0.00	0.00	0.00	1331.82
10.43000	1909.77	110.60	83.27	1869.66	92.66	86.19	1647.70	34.09	51.33	1699.99	108.95	91.45	1641.92	-98.36	60.37	1590.50	-96.06	67.43	1362.57	-99.38	54.45	1432.88	-149.39	88.89	1502.89	-27.91	1352.68	0.00	0.00	0.00	1803.80	43.52	1587.04	1807.48	-105.39	1583.33	1721.74	-121.68	1680.32	1721.85	32.92	1692.14	1930.39	1714.61	66.08	0.00	0.00	0.00	1332.58
10.44000	1910.36	110.58	82.09	1870.16	92.70	85.03	1648.42	32.85	51.26	1701.05	108.60	91.02	1642.19	-98.48	60.18	1590.43	-96.05	67.20	1362.81	-98.73	54.71	1433.39	-148.94	89.16	1504.98	-27.25	1352.67	0.00	0.00	0.00	1807.30	45.55	1586.66	1810.07	-103.64	1583.20	1721.74	-121.68	1680.32	1725.55	34.65	1691.85	1931.49	1715.06	66.16	0.00	0.00	0.00	1333.00
10.45000	1910.84	110.56	81.10	1870.66	92.66	84.13	1648.45	33.05	51.71	1701.47	108.88	90.82	1642.28	-98.11	60.25	1590.71	-96.11	67.05	1362.94	-98.80	55.06	1433.75	-148.54	89.52	1507.07	-26.60	1352.66	0.00	0.00	0.00	1810.89	47.30	1586.40	1813.61	-101.69	1583.06	1721.74	-121.68	1680.32	1728.84	37.13	1691.53	1931.02	1715.30	65.90	0.00	0.00	0.00	1331.87
10.46000	1910.95	110.47	79.99	1870.99	92.64	83.10	1648.98	32.78	51.65	1702.32	108.54	90.44	1643.05	-98.18	60.26	1590.66	-95.80	67.05	1362.98	-98.19	55.51	1434.23	-148.07	89.78	1509.17	-25.94	1352.65	0.00	0.00	0.00	1814.19	49.46	1586.07	1816.67	-99.72	1583.00	1721.74	-121.68	1680.32	1732.14	39.60	1691.25	1931.53	1714.42	66.28	0.00	0.00	0.00	1332.25
10.47000	1911.37	110.65	78.55	1871.61	92.63	82.11	1649.65	32.70	51.46	1702.99	108.69	90.26	1642.41	-98.30	59.76	1591.09	-95.81	66.96	1363.16	-98.64	55.75	1434.19	-148.37	90.42	1511.25	-25.28	1352.64	0.00	0.00	0.00	1817.83	51.45	1585.87	1819.42	-97.94	1583.04	1721.74	-121.68	1680.32	1735.90	41.27	1691.06	1932.17	1714.96	66.20	0.00	0.00	0.00	1333.22
10.48000	1911.72	110.28	77.87	1871.94	92.60	81.25	1649.46	32.99	51.95	1703.26	109.35	90.36	1642.82	-98.14	59.89	1590.81	-95.63	66.81	1363.40	-98.13	56.25	1434.35	-148.41	91.11	1513.34	-24.62	1352.63	0.00	0.00	0.00	1821.23	53.19	1585.81	1822.31	-95.94	1583.14	1721.74	-121.68	1680.32	1739.38	43.61	1690.79	1931.91	1715.74	65.86	0.00	0.00	0.00	1332.56
10.49000	1911.77	110.31	77.47	1872.02	92.67	80.67	1650.05	32.81	51.88	1703.79	109.49	90.19	1642.95	-98.34	59.68	1591.35	-95.44	66.87	1363.48	-98.11	56.67	1435.00	-147.92	91.47	1515.43	-23.96	1352.62	0.00	0.00	0.00	1824.14	55.57	1585.56	1825.57	-93.80	1583.25	1721.74	-121.68	1680.32	1742.75	46.21	1690.58	1931.72	1716.15	65.61	0.00	0.00	0.00	1332.61
10.50000	1912.08	110.29	76.98	1872.19	92.76	80.12	1650.48	32.88	51.72	1704.00	109.70	90.12	1643.23	-98.40	59.46	1591.53	-95.35	66.81	1363.92	-98.10	57.09	1435.37	-147.79	92.07	1517.51	-23.30	1352.61	0.00	0.00	0.00	1827.57	57.84	1585.38	1828.77	-91.88	1583.44	1721.74	-121.68	1680.32	1746.27	48.29	1690.47	1931.77	1714.34	66.40	0.00	0.00	0.00	1332.91
10.51000	1912.17	110.39	76.17	1872.12	92.91	79.36	1650.29	33.32	51.93	1704.34	109.72	90.02	1643.52	-98.26	59.34	1591.52	-95.06	66.75	1364.13	-97.48	57.85	1436.23	-147.09	92.43	1519.60	-22.64	1352.59	0.00	0.00	0.00	1830.54	59.89	1585.40	1832.56	-89.89	1583.60	1721.74	-121.68	1680.32	1749.38	50.92	1690.26	1931.24	1713.49	66.55	0.00	0.00	0.00	1333.02
10.52000	1912.61	109.86	76.09	1872.34	92.86	78.85	1650.25	33.53	52.02	1704.91	109.47	89.82	1643.79	-98.27	59.10	1591.79	-94.90	66.69	1363.86	-97.06	59.00	1436.38	-147.27	93.38	1521.68	-21.97	1352.58	0.00	0.00	0.00	1834.43	61.73	1585.39	1836.20	-87.61	1583.76	1721.74	-121.68	1680.32	1752.87	53.04	1690.16	1930.59	1714.77	66.10	0.00	0.00	0.00	1332.19
10.53000	1913.29	109.95	75.24	1872.69	92.83	78.29	1649.69	34.01	52.67	1705.31	109.46	89.75	1644.16	-98.43	58.80	1592.31	-95.03	66.57	1364.69	-97.58	59.45	1436.78	-147.13	94.23	1523.76	-21.31	1352.56	0.00	0.00	0.00	1837.76	63.90	1585.39	1839.68	-85.59	1583.91	1721.74	-121.68	1680.32	1756.09	55.47	1690.03	1931.69	1715.70	65.92	0.00	0.00	0.00	1333.21
10.54000	1913.74	109.71	74.39	1872.34	92.85	77.47	1650.29	32.99	52.28	1705.69	109.33	89.63	1644.57	-98.20	58.76	1592.57	-94.52	66.63	1365.14	-97.13	60.48	1437.79	-146.35	94.84	1525.84	-20.65	1352.55	0.00	0.00	0.00	1841.36	65.85	1585.31	1842.51	-83.67	1584.23	1721.74	-121.68	1680.32	1759.38	57.81	1689.93	1931.19	1715.15	65.97	0.00	0.00	0.00	1332.53
10.55000	1913.98	109.92	73.47	1873.32	92.80	77.34	1650.38	33.87	52.34	1705.99	109.40	89.55	1644.71	-98.38	58.46	1593.08	-94.46	66.66	1365.26	-97.02	61.69	1438.42	-146.05	95.68	1527.92	-19.99	1352.53	0.00	0.00	0.00	1844.80	67.75	1585.36	1845.49	-81.77	1584.50	1721.74	-121.68	1680.32	1762.67	60.15	1689.86	1931.22	1714.12	66.39	0.00	0.00	0.00	1332.58
10.56000	1914.09	109.86	72.92	1872.79	92.79	76.71	1649.90	33.47	52.57	1706.30	109.27	89.45	1645.03	-98.29	58.31	1593.28	-94.58	66.42	1365.79	-96.54	63.04	1438.76	-146.39	96.97	1530.00	-19.32	1352.51	0.00	0.00	0.00	1847.90	69.89	1585.50	1848.75	-79.74	1584.75	1721.74	-121.68	1680.32	1765.74	62.65	1689.83	1930.96	1714.50	66.09	0.00	0.00	0.00	1333.09
10.57000	1914.68	109.73	72.67	1873.06	92.69	76.45	1650.33	33.88	52.51	1706.51	109.26	89.43	1645.87	-98.64	58.19	1593.84	-94.51	66.38	1366.16	-96.55	64.53	1439.47	-146.07	97.93	1532.07	-18.66	1352.49	0.00	0.00	0.00	1851.10	71.75	1585.60	1852.01	-77.71	1585.07	1721.74	-121.68	1680.32	1769.28	64.89	1689.89	1931.49	1714.74	66.13	0.00	0.00	0.00	1332.17
10.58000	1914.53	109.80	71.90	1873.32	92.73	76.23	1650.05	33.63	52.83	1706.54	109.47	89.41	1646.17	-98.69	57.89	1594.05	-94.28	66.35	1366.89	-96.47	66.01	1439.86	-146.30	99.20	1534.15	-18.00	1352.47	0.00	0.00	0.00	1854.71	73.58	1585.70	1855.22	-75.76	1585.40	1721.74	-121.68	1680.32	1773.08	66.68	1689.95	1931.93	1714.85	66.17	0.00	0.00	0.00	1332.60
10.59000	1914.54	109.52	71.63	1872.81	92.76	75.77	1654.01	35.19	52.63	1706.64	109.59	89.36	1646.25	-98.40	57.78	1594.53	-94.11	66.31	1367.14	-96.07	67.92	1441.00	-145.71	100.19	1536.22	-17.33	1352.45	0.00	0.00	0.00	1858.62	75.76	1585.78	1858.54	-73.84	1585.75	1721.74	-121.68	1680.32	1776.42	69.32	1690.05	1931.17	1714.01	66.46	0.00	0.00	0.00	1333.71
10.60000	1914.65	109.61	71.03	1872.99	92.79	75.59	1654.07	34.87	52.16	1706.69	109.74	89.34	1646.43	-98.27	57.66	1595.40	-94.52	66.23	1367.97	-96.18	69.64	1441.68	-145.85	101.53	1538.29	-16.67	1352.42	0.00	0.00	0.00	1862.16	77.71	1585.96	1861.52	-72.02	1586.27	1721.74	-121.68	1680.32	1779.70	71.99	1690.18	1930.66	1712.55	66.95	0.00	0.00	0.00	1333.01
10.61000	1914.50	109.53	70.55	1873.38	92.88	75.50	1654.71	34.04	52.13	1707.05	109.36	89.13	1647.07	-98.62	57.33	1595.80	-94.41	66.25	1368.56	-95.97	71.77	1442.39	-145.91	102.95	1540.36	-16.00	1352.40	0.00	0.00	0.00	1865.48	79.58	1586.25	1864.86	-70.21	1586.81	1721.74	-121.68	1680.32	1782.91	74.57	1690.25	1931.94	1713.54	66.82	0.00	0.00	0.00	1332.66
10.62000	1914.94	109.42	70.27	1873.16	92.81	75.17	1653.95	35.56	52.72	1707.37	109.08	88.90	1647.21	-98.31	57.28	1596.01	-94.03	66.31	1369.29	-95.77	73.80	1442.84	-146.34	104.62	1542.43	-15.34	1352.37	0.00	0.00	0.00	1869.04	81.39	1586.58	1868.10	-68.21	1587.34	1721.74	-121.68	1680.32	1786.60	76.46	1690.57	1931.09	1713.80	66.38	0.00	0.00	0.00	1332.60
10.63000	1915.05	109.43	70.00	1873.36	92.83	75.00	1654.78	34.14	52.37	1707.37	109.28	88.99	1647.56	-98.37	57.19	1596.68	-94.30	66.18	1370.13	-95.85	75.96	1443.70	-146.62	106.21	1544.50	-14.67	1352.35	0.00	0.00	0.00	1872.50	83.21	1586.98	1871.00	-66.44	1588.01	1721.74	-121.68	1680.32	1789.91	78.94	1690.88	1931.38	1714.65	66.15	0.00	0.00	0.00	1332.57
10.64000	1915.15	109.25	69.74	1873.56	92.76	74.88	1654.62	34.01	52.20	1707.08	109.96	89.16	1647.98	-98.54	57.05	1597.58	-94.34	66.23	1370.82	-96.14	78.33	1444.85	-146.44	107.61	1546.56	-14.01	1352.32	0.00	0.00	0.00	1875.90	85.19	1587.44	1874.38	-64.48	1588.68	1721.74	-121.68	1680.32	1793.48	81.17	1691.23	1932.10	1714.66	66.37	0.00	0.00	0.00	1332.74
10.65000	1914.80	109.29	69.10	1873.69	92.81	74.71	1655.98	32.05	51.75	1707.21	109.93	89.08	1648.38	-98.71	56.79	1598.34	-94.70	66.12	1371.95	-95.86	80.62	1446.05	-146.33	109.21	1548.63	-13.34	1352.29	0.00	0.00	0.00	1879.13	86.91	1588.04	1877.63	-62.52	1589.38	1721.74	-121.68	1680.32	1796.86	83.49	1691.69	1931.01	1714.01	66.39	0.00	0.00	0.00	1333.81
10.66000	1915.54	109.42	68.89	1873.45	92.86	74.41	1653.82	36.01	53.40	1707.81	109.21	88.80	1648.76	-98.78	56.60	1598.73	-94.50	66.12	1372.87	-96.01	83.14	1447.15	-146.43	110.94	1550.70	-12.68	1352.26	0.00	0.00	0.00	1882.62	88.84	1588.54	1880.51	-60.72	1590.11	1721.74	-121.68	1680.32	1800.07	85.69	1692.12	1931.27	1714.29	66.24	0.00	0.00	0.00	1332.61
10.67000	1915.77	109.39	68.61	1873.66	92.81	74.31	1653.81	35.72	53.27	1707.65	109.54	88.93	1649.37	-98.86	56.50	1599.37	-94.81	65.94	1373.86	-96.15	85.69	1447.78	-147.23	113.15	1552.76	-12.01	1352.23	0.00	0.00	0.00	1886.09	90.75	1589.23	1883.69	-58.88	1590.86	1721.74	-121.68	1680.32	1803.41	87.83	1692.59	1930.60	1713.63	66.57	0.00	0.00	0.00	1332.71
10.68000	1915.93	109.29	68.40	1873.58	92.72	74.12	1653.90	35.54	53.30	1707.75	109.30	88.82	1649.60	-99.08	56.22	1599.96	-94.75	66.06	1374.81	-96.09	88.40	1448.84	-147.61	115.02	1554.82	-11.34	1352.20	0.00	0.00	0.00	1888.71	93.15	1589.79	1887.19	-57.02	1591.60	1721.74	-121.68	1680.32	1806.50	90.04	1693.11	1930.61	1714.83	66.08	0.00	0.00	0.00	1333.15
10.69000	1915.82	109.19	67.95	1873.60	92.74	73.92	1653.22	36.64	53.61	1707.91	109.39	88.86	1650.34	-99.01	56.20	1600.32	-94.30	66.23	1376.33	-96.78	90.75	1450.18	-147.75	116.83	1556.88	-10.68	1352.17	0.00	0.00	0.00	1892.66	94.31	1590.46	1890.05	-55.24	1592.45	1721.74	-121.68	1680.32	1809.90	92.07	1693.65	1931.46	1715.90	65.80	0.00	0.00	0.00	1332.06
10.70000	1916.10	109.26	67.54	1874.01	92.67	73.88	1653.96	35.29	53.21	1707.67	109.59	88.88	1650.64	-99.14	55.95	1601.10	-94.55	66.19	1377.33	-96.50	93.75	1451.97	-147.46	118.46	1558.94	-10.01	1352.14	0.00	0.00	0.00	1895.97	95.98	1591.13	1893.53	-53.36	1593.27	1721.74	-121.68	1680.32	1813.09	94.40	1694.16	1931.49	1715.16	66.04	0.00	0.00	0.00	1333.42
10.71000	1916.22	109.04	67.23	1873.85	92.64	73.56	1654.83	34.57	52.75	1707.89	109.55	88.90	1651.36	-99.36	55.75	1601.59	-94.42	66.32	1378.54	-96.66	96.69	1452.98	-148.15	120.62	1561.00	-9.34	1352.10	0.00	0.00	0.00	1899.58	97.76	1591.74	1896.56	-51.58	1594.06	1721.74	-121.68	1680.32	1816.38	96.49	1694.63	1930.88	1714.26	66.32	0.00	0.00	0.00	1333.53
10.72000	1916.78	109.27	66.90	1874.35	92.53	73.62	1654.17	34.95	53.37	1707.83	109.77	88.97	1651.08	-98.94	55.75	1602.80	-94.88	66.16	1379.47	-96.38	100.03	1454.55	-148.19	122.44	1563.06	-8.68	1352.07	0.00	0.00	0.00	1902.56	99.53	1592.45	1899.57	-50.01	1594.81	1721.74	-121.68	1680.32	1819.92	98.09	1695.11	1931.30	1714.66	66.30	0.00	0.00	0.00	1333.21
10.73000	1916.70	109.04	66.54	1873.52	92.56	73.02	1653.87	35.79	53.71	1707.83	109.94	89.05	1652.17	-99.28	55.52	1603.25	-94.51	66.29	1380.95	-96.51	103.08	1455.77	-148.81	124.76	1565.12	-8.01	1352.03	0.00	0.00	0.00	1906.17	100.99	1592.97	1902.59	-48.29	1595.52	1721.74	-121.68	1680.32	1823.24	100.26	1695.52	1932.18	1715.05	66.35	0.00	0.00	0.00	1333.03
10.74000	1916.97	109.06	66.28	1874.18	92.56	73.11	1653.61	35.55	53.48	1707.97	109.92	88.98	1652.44	-99.48	55.07	1604.40	-94.80	66.21	1382.42	-96.58	106.33	1457.96	-148.31	126.54	1567.17	-7.34	1351.99	0.00	0.00	0.00	1909.42	102.71	1593.52	1905.72	-46.55	1596.19	1721.74	-121.68	1680.32	1826.45	102.48	1695.90	1931.06	1714.37	66.23	0.00	0.00	0.00	1331.82
10.75000	1917.29	109.25	65.72	1874.20	92.48	72.90	1652.74	38.08	54.59	1708.12	109.88	88.90	1652.88	-99.70	54.64	1605.14	-94.55	66.39	1384.09	-97.00	109.62	1459.30	-148.83	128.86	1569.23	-6.68	1351.95	0.00	0.00	0.00	1912.72	104.53	1594.06	1908.12	-44.95	1596.97	1721.74	-121.68	1680.32	1829.17	105.19	1696.13	1930.40	1714.12	66.20	0.00	0.00	0.00	1332.53
10.76000	1917.06	108.93	65.41	1874.48	92.53	72.81	1655.22	34.18	53.15	1708.38	109.68	88.85	1653.37	-99.62	54.65	1606.17	-94.97	66.16	1385.97	-96.45	113.09	1461.08	-149.07	131.15	1571.28	-6.01	1351.91	0.00	0.00	0.00	1916.40	105.80	1594.46	1911.36	-43.19	1597.43	1721.74	-121.68	1680.32	1833.03	106.50	1696.52	1931.28	1715.33	66.02	0.00	0.00	0.00	1332.95
10.77000	1917.23	108.80	65.25	1874.34	92.40	72.51	1653.45	36.41	53.96	1708.31	109.94	88.95	1653.89	-99.86	54.24	1606.94	-94.90	66.19	1387.93	-96.70	116.62	1463.40	-148.74	133.33	1573.34	-5.34	1351.87	0.00	0.00	0.00	1919.43	107.37	1594.83	1914.52	-41.59	1598.01	1721.74	-121.68	1680.32	1836.24	108.65	1696.76	1931.21	1714.22	66.25	0.00	0.00	0.00	1333.01
10.78000	1917.60	109.20	64.59	1874.34	92.40	72.35	1654.96	34.30	53.52	1708.40	109.93	88.91	1654.42	-99.75	54.21	1607.66	-95.13	65.96	1389.88	-96.37	120.53	1465.95	-148.33	135.49	1575.39	-4.68	1351.83	0.00	0.00	0.00	1922.85	108.82	1595.16	1917.90	-40.01	1598.46	1721.74	-121.68	1680.32	1839.70	110.42	1697.05	1931.01	1713.51	66.67	0.00	0.00	0.00	1332.21
10.79000	1917.87	109.12	64.31	1874.80	92.42	72.30	1653.85	35.55	53.88	1708.33	110.20	89.05	1655.13	-100.11	53.95	1608.53	-94.90	66.17	1392.01	-95.82	124.43	1468.70	-148.00	137.70	1577.44	-4.01	1351.79	0.00	0.00	0.00	1926.12	110.43	1595.54	1920.01	-38.46	1598.91	1721.74	-121.68	1680.32	1842.63	112.66	1697.21	1931.14	1714.82	66.20	0.00	0.00	0.00	1333.43
10.80000	1917.58	108.94	63.93	1874.61	92.30	72.05	1654.22	35.12	53.90	1708.83	109.40	88.76	1655.71	-100.15	53.79	1610.09	-95.09	66.46	1395.05	-95.90	128.15	1471.31	-148.10	140.27	1579.49	-3.34	1351.74	0.00	0.00	0.00	1929.26	112.01	1595.76	1923.03	-36.94	1599.36	1721.74	-121.68	1680.32	1845.68	114.67	1697.38	1931.82	1715.12	66.26	0.00	0.00	0.00	1332.90
10.81000	1918.08	108.99	63.60	1874.92	92.29	71.97	1653.76	36.14	54.35	1708.77	109.69	88.87	1656.06	-100.41	53.47	1611.42	-95.65	66.32	1397.72	-95.84	132.39	1473.49	-148.74	143.28	1581.54	-2.68	1351.70	0.00	0.00	0.00	1932.11	113.75	1596.04	1926.24	-35.46	1599.70	1721.74	-121.68	1680.32	1849.19	116.22	1697.59	1931.15	1713.52	66.80	0.00	0.00	0.00	1332.23
10.82000	1917.98	108.83	63.39	1874.93	92.19	71.78	1653.15	36.72	54.65	1708.83	109.83	88.97	1656.82	-100.54	53.28	1612.30	-95.81	66.36	1400.53	-95.47	136.92	1475.66	-149.58	146.48	1583.59	-2.01	1351.65	0.00	0.00	0.00	1935.50	115.11	1596.15	1928.89	-34.00	1600.02	1721.74	-121.68	1680.32	1852.37	118.07	1697.70	1931.32	1713.87	66.73	0.00	0.00	0.00	1332.71
10.83000	1918.44	108.87	63.11	1874.82	92.23	71.55	1653.61	35.99	54.71	1708.73	110.13	89.09	1657.48	-101.09	52.70	1613.93	-96.40	66.49	1403.57	-94.98	141.70	1479.26	-148.94	149.05	1585.64	-1.34	1351.61	0.00	0.00	0.00	1938.61	116.39	1596.27	1931.46	-32.57	1600.39	1721.74	-121.68	1680.32	1855.37	120.20	1697.70	1931.26	1714.36	66.47	0.00	0.00	0.00	1332.80
10.84000	1918.83	109.14	62.76	1875.22	92.18	71.56	1653.95	35.99	54.61	1709.11	109.57	88.88	1658.05	-101.17	52.63	1615.08	-96.41	66.76	1407.07	-95.20	146.53	1483.06	-148.59	151.88	1587.69	-0.68	1351.56	0.00	0.00	0.00	1941.64	117.78	1596.37	1934.83	-31.23	1600.58	1721.74	-121.68	1680.32	1859.07	121.15	1697.81	1930.67	1714.47	66.25	0.00	0.00	0.00	1332.41
10.85000	1918.71	108.97	62.62	1875.07	92.11	71.38	1653.37	36.65	55.01	1709.45	109.31	88.73	1658.72	-101.34	52.27	1616.45	-96.03	67.48	1411.07	-95.21	151.56	1486.98	-148.18	154.89	1589.74	-0.01	1351.51	0.00	0.00	0.00	1944.99	119.21	1596.40	1937.93	-29.80	1600.73	1721.74	-121.68	1680.32	1862.04	123.04	1697.85	1931.37	1715.02	66.15	0.00	0.00	0.00	1332.58
10.86000	1918.76	109.00	62.48	1874.91	92.10	71.18	1653.90	35.42	54.79	1709.24	109.83	88.95	1659.56	-101.53	52.06	1618.58	-96.80	67.67	1414.83	-94.65	157.02	1490.87	-148.39	158.16	1591.78	0.65	1351.46	0.00	0.00	0.00	1947.77	120.34	1596.58	1940.54	-28.52	1600.86	1721.74	-121.68	1680.32	1865.02	124.85	1697.86	1931.38	1715.07	66.14	0.00	0.00	0.00	1333.60
10.87000	1918.65	109.04	62.20	1875.28	92.04	71.28	1653.08	36.48	55.18	1709.13	109.98	88.97	1660.37	-101.75	51.81	1619.86	-96.84	68.09	1419.43	-94.36	162.37	1493.87	-149.60	162.20	1593.83	1.32	1351.41	0.00	0.00	0.00	1951.05	121.51	1596.51	1943.28	-27.27	1600.98	1721.74	-121.68	1680.32	1867.97	126.69	1697.78	1931.26	1715.18	66.07	0.00	0.00	0.00	1331.94
10.88000	1919.39	109.25	62.16	1874.66	91.99	70.90	1651.88	38.03	55.86	1709.61	109.39	88.75	1661.69	-102.31	51.31	1621.27	-96.95	68.59	1424.17	-94.23	167.94	1497.47	-150.24	166.02	1595.88	1.99	1351.36	0.00	0.00	0.00	1954.20	122.56	1596.49	1946.13	-26.14	1601.07	1721.74	-121.68	1680.32	1871.29	127.88	1697.79	1930.45	1713.75	66.45	0.00	0.00	0.00	1332.78
10.89000	1919.08	109.17	61.94	1874.89	92.05	70.86	1651.87	37.68	55.68	1709.40	109.77	88.89	1662.36	-102.06	51.20	1623.18	-96.78	69.53	1428.82	-94.27	173.84	1502.64	-149.71	169.26	1597.92	2.65	1351.30	0.00	0.00	0.00	1957.06	124.00	1596.50	1948.42	-25.12	1601.05	1721.74	-121.68	1680.32	1874.71	128.86	1697.85	1930.31	1714.00	66.46	0.00	0.00	0.00	1333.16
10.90000	1919.48	109.29	62.07	1875.01	92.06	70.90	1652.32	36.78	55.50	1710.06	108.96	88.44	1663.95	-102.57	50.82	1625.49	-97.12	70.22	1434.28	-93.93	179.30	1508.39	-148.81	172.35	1599.96	3.32	1351.25	0.00	0.00	0.00	1960.05	124.84	1596.47	1951.28	-23.96	1601.11	1721.74	-121.68	1680.32	1878.05	129.87	1697.90	1930.43	1713.50	66.63	0.00	0.00	0.00	1331.98
10.91000	1919.67	109.58	61.85	1875.25	92.02	70.96	1652.70	36.40	55.38	1709.73	109.42	88.66	1664.93	-102.52	50.59	1627.34	-97.30	71.08	1439.58	-93.61	185.17	1513.33	-148.69	175.94	1602.01	3.98	1351.20	0.00	0.00	0.00	1962.95	125.54	1596.50	1953.83	-23.02	1601.16	1721.74	-121.68	1680.32	1880.75	131.73	1697.75	1931.38	1713.07	66.99	0.00	0.00	0.00	1332.00
10.92000	1919.28	109.07	61.89	1875.05	92.03	70.76	1651.49	37.35	55.85	1709.73	109.54	88.74	1666.71	-103.14	50.18	1629.81	-97.66	72.03	1445.22	-94.13	190.64	1517.32	-149.55	179.88	1604.05	4.65	1351.14	0.00	0.00	0.00	1966.25	126.30	1596.44	1956.76	-22.03	1601.11	1721.74	-121.68	1680.32	1883.42	133.40	1697.53	1931.16	1713.24	66.84	0.00	0.00	0.00	1331.96
10.93000	1919.46	109.43	61.62	1875.16	92.05	70.76	1652.10	35.80	55.06	1709.49	110.02	88.87	1668.45	-103.47	49.91	1631.78	-97.86	73.00	1450.67	-93.47	196.23	1521.98	-149.57	183.49	1606.09	5.31	1351.08	0.00	0.00	0.00	1969.27	127.50	1596.14	1959.73	-21.11	1601.19	1721.74	-121.68	1680.32	1886.42	134.70	1697.39	1931.53	1714.35	66.31	0.00	0.00	0.00	1332.68
10.94000	1919.14	109.34	61.47	1875.28	92.06	70.78	1651.22	37.32	56.04	1709.84	109.52	88.68	1669.49	-103.27	49.54	1634.27	-98.51	74.71	1456.02	-92.89	201.62	1527.39	-148.73	186.72	1608.13	5.98	1351.02	0.00	0.00	0.00	1972.04	128.40	1595.98	1962.23	-20.27	1601.23	1721.74	-121.68	1680.32	1889.48	135.80	1697.26	1930.89	1714.03	66.41	0.00	0.00	0.00	1332.34
10.95000	1919.48	109.49	61.36	1874.97	92.05	70.60	1649.97	39.20	56.87	1709.62	110.01	88.86	1671.88	-103.82	50.42	1636.97	-98.50	76.30	1461.06	-92.79	206.79	1532.49	-148.03	190.00	1610.17	6.64	1350.96	0.00	0.00	0.00	1974.79	129.18	1595.93	1965.02	-19.54	1601.18	1721.74	-121.68	1680.32	1892.89	136.42	1697.16	1930.95	1714.02	66.50	0.00	0.00	0.00	1332.91
10.96000	1919.07	109.20	61.39	1874.96	92.07	70.56	1650.40	38.60	56.64	1709.73	109.76	88.71	1673.99	-104.14	49.95	1639.41	-98.52	77.82	1465.98	-92.11	211.45	1536.94	-147.66	193.19	1612.21	7.31	1350.90	0.00	0.00	0.00	1977.78	129.60	1595.80	1967.55	-18.75	1601.23	1721.74	-121.68	1680.32	1896.00	137.31	1697.07	1931.30	1715.09	66.00	0.00	0.00	0.00	1333.80
10.97000	1919.58	109.32	61.46	1875.13	92.09	70.59	1651.04	36.70	55.83	1709.55	110.16	88.89	1678.05	-104.82	49.77	1642.95	-98.85	79.76	1470.57	-91.21	214.93	1541.17	-147.23	195.95	1614.25	7.97	1350.84	0.00	0.00	0.00	1980.87	129.81	1595.71	1969.78	-18.17	1601.22	1721.74	-121.68	1680.32	1898.89	138.48	1696.86	1931.00	1714.92	66.08	0.00	0.00	0.00	1332.54
10.98000	1919.00	109.46	61.09	1875.22	92.18	70.59	1648.90	38.64	56.68	1709.67	110.13	88.82	1683.51	-106.06	50.62	1648.47	-99.40	82.30	1475.33	-90.18	217.07	1545.77	-146.48	198.24	1616.29	8.63	1350.78	0.00	0.00	0.00	1983.52	130.45	1595.57	1972.71	-17.51	1601.17	1721.74	-121.68	1680.32	1901.95	139.23	1696.71	1931.01	1714.82	66.15	0.00	0.00	0.00	1332.91
10.99000	1919.09	109.34	61.16	1875.18	92.16	70.51	1649.02	38.87	57.00	1709.79	110.00	88.73	1690.48	-107.11	54.05	1654.53	-100.16	84.81	1480.61	-88.32	218.04	1551.26	-145.11	199.92	1618.33	9.30	1350.72	0.00	0.00	0.00	1986.04	131.11	1595.46	1975.25	-17.02	1601.10	1721.74	-121.68	1680.32	1904.69	140.21	1696.55	1931.77	1715.39	66.14	0.00	0.00	0.00	1333.30
11.00000	1919.10	109.34	61.08	1875.12	92.23	70.46	1649.85	36.71	56.29	1709.98	109.78	88.69	1698.08	-108.33	57.05	1661.88	-100.86	87.42	1486.17	-87.04	217.64	1556.67	-144.14	201.40	1620.37	9.96	1350.65	0.00	0.00	0.00	1988.68	131.63	1595.31	1977.57	-16.64	1600.96	1721.74	-121.68	1680.32	1907.66	140.80	1696.48	1931.23	1715.33	65.94	0.00	0.00	0.00	1332.84
11.01000	1919.50	109.55	61.04	1875.57	92.22	70.56	1648.68	38.29	57.05	1710.07	109.80	88.68	1706.58	-109.51	59.98	1670.09	-101.58	89.61	1492.04	-85.72	216.39	1563.16	-142.25	201.63	1622.41	10.62	1350.59	0.00	0.00	0.00	1991.68	131.95	1595.21	1980.17	-16.18	1600.86	1721.74	-121.68	1680.32	1910.66	141.30	1696.35	1931.45	1714.74	66.37	0.00	0.00	0.00	1333.25
11.02000	1919.23	109.65	60.66	1874.83	92.19	70.19	1647.95	39.54	57.63	1710.06	109.93	88.79	1716.20	-110.74	62.53	1678.91	-102.42	91.31	1498.32	-84.07	214.36	1569.53	-141.45	201.71	1624.45	11.28	1350.52	0.00	0.00	0.00	1994.81	132.41	1595.04	1982.63	-15.74	1600.71	1721.74	-121.68	1680.32	1913.71	141.67	1696.31	1931.51	1714.94	66.34	0.00	0.00	0.00	1333.42
11.03000	1919.42	109.38	60.97	1875.07	92.24	70.22	1646.66	40.33	57.93	1710.29	109.61	88.79	1726.34	-112.11	64.57	1688.57	-103.29	92.57	1505.66	-83.15	211.25	1576.30	-140.89	200.97	1626.49	11.94	1350.45	0.00	0.00	0.00	1997.56	133.04	1594.90	1985.50	-15.43	1600.58	1721.74	-121.68	1680.32	1916.44	142.29	1696.31	1931.08	1714.52	66.34	0.00	0.00	0.00	1333.37
11.04000	1919.32	109.64	60.74	1875.05	92.18	70.15	1645.90	41.71	58.70	1710.02	110.04	88.99	1736.12	-113.37	65.60	1698.25	-104.16	93.07	1513.33	-82.21	207.72	1583.77	-139.82	199.12	1628.52	12.61	1350.38	0.00	0.00	0.00	2000.05	133.03	1594.92	1987.89	-15.10	1600.54	1721.74	-121.68	1680.32	1918.99	143.02	1696.27	1931.29	1714.73	66.16	0.00	0.00	0.00	1334.43
11.05000	1919.38	109.73	60.70	1875.25	92.27	70.21	1646.65	40.81	58.38	1710.46	109.55	88.84	1747.12	-114.41	66.47	1708.78	-104.82	93.13	1521.04	-81.28	203.76	1591.49	-139.66	196.92	1630.56	13.27	1350.31	0.00	0.00	0.00	2003.10	133.25	1594.78	1990.93	-14.89	1600.45	1721.74	-121.68	1680.32	1922.14	143.08	1696.30	1931.04	1714.60	66.21	0.00	0.00	0.00	1333.74
11.06000	1919.41	109.63	60.70	1875.10	92.30	70.03	1646.93	40.95	58.11	1710.53	109.57	88.89	1758.76	-115.13	66.88	1719.44	-105.34	92.49	1529.90	-80.33	198.86	1599.67	-139.62	193.98	1632.60	13.93	1350.24	0.00	0.00	0.00	2005.58	133.48	1594.75	1993.16	-14.82	1600.37	1721.74	-121.68	1680.32	1925.19	143.20	1696.25	1931.18	1714.18	66.51	0.00	0.00	0.00	1333.64
11.07000	1919.53	109.77	60.72	1874.67	92.30	69.74	1647.04	40.97	58.23	1710.36	109.83	89.02	1770.77	-115.71	66.80	1730.81	-105.71	91.58	1538.96	-79.71	193.59	1607.64	-140.31	190.79	1634.63	14.59	1350.17	0.00	0.00	0.00	2008.47	133.13	1594.76	1996.21	-14.66	1600.26	1721.74	-121.68	1680.32	1928.32	143.08	1696.31	1931.23	1713.71	66.54	0.00	0.00	0.00	1333.35
11.08000	1919.23	110.68	64.40	1874.87	92.32	69.83	1646.97	41.50	58.22	1710.27	110.08	89.19	1782.60	-115.99	66.16	1742.66	-105.94	90.33	1548.27	-79.54	187.81	1617.76	-139.64	186.45	1636.67	15.25	1350.10	0.00	0.00	0.00	2011.41	133.23	1594.67	1998.17	-14.76	1600.32	1721.74	-121.68	1680.32	1931.48	143.06	1696.28	1931.24	1714.78	66.00	0.00	0.00	0.00	1332.32
11.09000	1919.79	110.80	64.62	1875.20	92.34	69.84	1649.55	37.93	56.61	1710.63	109.53	89.03	1795.54	-116.15	65.70	1755.49	-106.04	89.14	1557.57	-79.71	181.83	1627.62	-139.58	182.11	1638.70	15.90	1350.02	0.00	0.00	0.00	2014.32	133.52	1594.55	2000.40	-14.71	1600.23	1721.74	-121.68	1680.32	1934.01	143.53	1696.22	1931.41	1714.12	66.30	0.00	0.00	0.00	1333.02
11.10000	1919.55	110.91	64.39	1875.03	92.42	69.74	1647.48	41.93	58.13	1710.46	109.87	89.25	1808.79	-116.32	65.16	1768.66	-106.16	87.81	1567.91	-80.31	175.25	1637.24	-140.69	177.75	1640.74	16.56	1349.95	0.00	0.00	0.00	2016.85	133.25	1594.67	2002.86	-14.72	1600.19	1721.74	-121.68	1680.32	1936.71	143.81	1696.19	1930.79	1713.86	66.43	0.00	0.00	0.00	1333.26
11.11000	1919.72	111.03	64.45	1875.02	92.38	69.64	1648.73	40.95	57.87	1711.06	109.21	88.98	1823.41	-116.47	65.08	1781.18	-106.54	85.99	1578.50	-80.41	168.33	1647.53	-141.41	172.73	1642.78	17.22	1349.87	0.00	0.00	0.00	2019.74	133.00	1594.69	2005.94	-14.80	1600.07	1721.74	-121.68	1680.32	1939.28	144.05	1696.14	1931.22	1713.81	66.53	0.00	0.00	0.00	1333.17
11.12000	1919.47	111.10	64.20	1875.29	92.44	69.65	1649.16	37.58	55.79	1710.54	109.88	89.39	1837.23	-116.94	64.58	1795.29	-106.91	84.68	1589.68	-80.49	161.10	1657.70	-142.59	167.95	1644.81	17.88	1349.80	0.00	0.00	0.00	2022.16	133.20	1594.68	2008.68	-14.90	1599.91	1721.74	-121.68	1680.32	1942.64	143.36	1696.20	1931.78	1715.05	66.16	0.00	0.00	0.00	1332.59
11.13000	1919.83	111.20	64.28	1875.36	92.50	69.61	1649.83	36.20	55.43	1710.82	109.62	89.25	1851.68	-117.42	64.42	1809.71	-107.46	83.51	1601.11	-81.48	153.58	1657.70	-142.59	167.95	1646.85	18.53	1349.72	0.00	0.00	0.00	2025.17	133.02	1594.67	2011.47	-15.03	1599.73	1721.74	-121.68	1680.32	1945.49	143.40	1696.14	1931.27	1714.21	66.42	0.00	0.00	0.00	1333.52
11.14000	1919.73	111.13	64.12	1875.52	92.51	69.59	1650.28	35.40	55.14	1710.53	109.99	89.49	1867.06	-118.03	64.79	1823.76	-108.09	82.20	1612.97	-81.87	146.06	1657.70	-142.59	167.95	1648.88	19.19	1349.64	0.00	0.00	0.00	2028.00	132.62	1594.65	2014.16	-15.25	1599.54	1721.74	-121.68	1680.32	1948.47	143.20	1695.99	1931.56	1714.75	66.37	0.00	0.00	0.00	1332.76
11.15000	1919.81	111.32	64.09	1875.36	92.52	69.44	1650.47	35.68	55.09	1711.36	108.92	89.09	1881.81	-118.77	65.05	1838.75	-108.81	81.30	1625.03	-82.96	138.47	1657.70	-142.59	167.95	1650.92	19.85	1349.56	0.00	0.00	0.00	2031.18	132.04	1594.54	2016.89	-15.54	1599.42	1721.74	-121.68	1680.32	1951.33	143.13	1695.88	1931.91	1715.01	66.25	0.00	0.00	0.00	1332.12
11.16000	1919.67	111.35	63.92	1875.70	92.50	69.55	1650.08	35.02	55.49	1711.03	109.43	89.35	1896.89	-119.52	65.56	1854.12	-109.43	80.70	1637.49	-83.19	131.03	1657.70	-142.59	167.95	1652.95	20.50	1349.48	0.00	0.00	0.00	2033.85	131.98	1594.40	2019.56	-15.72	1599.19	1721.74	-121.68	1680.32	1954.22	142.84	1695.73	1931.71	1714.17	66.48	0.00	0.00	0.00	1334.36
11.17000	1920.17	111.39	64.00	1875.29	92.60	69.35	1650.33	35.28	55.24	1711.22	109.21	89.39	1912.38	-120.05	66.26	1868.35	-110.10	79.80	1650.91	-83.59	123.45	1657.70	-142.59	167.95	1654.98	21.15	1349.39	0.00	0.00	0.00	2036.43	131.83	1594.18	2022.26	-16.10	1598.93	1721.74	-121.68	1680.32	1957.51	142.24	1695.62	1931.21	1712.94	66.93	0.00	0.00	0.00	1334.27
11.18000	1920.34	111.56	64.01	1875.57	92.72	69.39	1650.93	35.44	55.06	1711.15	109.37	89.49	1927.21	-120.53	66.96	1883.77	-110.52	79.47	1663.40	-84.27	116.81	1657.70	-142.59	167.95	1657.02	21.81	1349.31	0.00	0.00	0.00	2039.49	131.21	1593.97	2025.01	-16.56	1598.69	1721.74	-121.68	1680.32	1960.72	141.91	1695.42	1931.33	1714.05	66.48	0.00	0.00	0.00	1333.09
11.19000	1920.50	111.59	63.92	1875.93	92.75	69.49	1650.81	35.40	55.19	1711.43	109.14	89.46	1943.14	-120.33	65.88	1898.87	-110.78	79.22	1677.39	-84.92	109.73	1657.70	-142.59	167.95	1659.05	22.46	1349.23	0.00	0.00	0.00	2042.58	130.91	1593.66	2027.92	-16.89	1598.36	1721.74	-121.68	1680.32	1963.48	141.92	1695.12	1931.73	1714.95	66.12	0.00	0.00	0.00	1333.83
11.20000	1920.19	111.70	63.72	1875.54	92.77	69.30	1650.49	35.42	55.43	1711.21	109.53	89.70	1958.84	-120.30	66.89	1913.46	-110.87	79.00	1691.23	-86.22	103.14	1657.70	-142.59	167.95	1661.09	23.11	1349.14	0.00	0.00	0.00	2045.10	130.46	1593.37	2030.42	-17.37	1598.12	1721.74	-121.68	1680.32	1966.86	141.22	1694.88	1931.01	1714.08	66.32	0.00	0.00	0.00	1333.71
11.21000	1920.03	111.77	63.54	1876.06	92.80	69.42	1650.68	35.62	55.23	1711.11	109.67	89.89	1974.01	-120.11	67.98	1928.57	-109.97	77.65	1704.66	-87.04	97.21	1657.70	-142.59	167.95	1663.12	23.76	1349.05	0.00	0.00	0.00	2048.41	129.80	1593.03	2033.73	-17.81	1597.70	1721.74	-121.68	1680.32	1970.36	140.41	1694.75	1931.81	1714.88	66.21	0.00	0.00	0.00	1333.32
11.22000	1920.20	111.95	63.48	1875.72	92.84	69.27	1650.46	34.92	55.45	1711.57	109.03	89.70	1989.11	-119.54	69.39	1943.34	-109.80	77.50	1717.70	-91.24	90.84	1657.70	-142.59	167.95	1665.16	24.41	1348.97	0.00	0.00	0.00	2051.12	129.37	1592.75	2036.44	-18.46	1597.36	1721.74	-121.68	1680.32	1973.35	140.27	1694.49	1931.15	1714.78	66.29	0.00	0.00	0.00	1332.52
11.23000	1919.77	110.64	59.41	1875.88	92.83	69.25	1651.27	34.89	55.02	1711.79	108.85	89.65	2004.49	-119.28	70.68	1958.06	-109.81	77.50	1732.95	-89.31	86.01	1657.70	-142.59	167.95	1667.19	25.06	1348.88	0.00	0.00	0.00	2054.77	128.61	1592.43	2039.45	-19.03	1596.91	1721.74	-121.68	1680.32	1976.32	139.83	1694.19	1932.41	1716.02	65.97	0.00	0.00	0.00	1333.98
11.24000	1920.04	110.66	59.46	1875.78	92.79	69.18	1651.09	35.51	55.09	1711.52	109.41	90.06	2019.17	-118.50	72.39	1972.68	-109.28	78.18	1748.60	-90.15	79.46	1657.70	-142.59	167.95	1669.23	25.71	1348.79	0.00	0.00	0.00	2057.53	128.03	1592.14	2042.58	-19.73	1596.44	1721.74	-121.68	1680.32	1979.24	139.57	1693.98	1931.40	1715.81	65.80	0.00	0.00	0.00	1334.39
[truncated: 450 more rows]
[truncated: 35 more columns]
