# Supplementary material for: The impact of mobile phone use on where we look and how we walk when negotiating floor based obstacles
Source: PLoS One. 2017 Jun 30;12(6):e0179802. doi: 10.1371/journal.pone.0179802 (PMC5493336; doi:10.1371/journal.pone.0179802)
Supplement: S1 File — (ZIP) [file pone.0179802.s001.zip › Gait/PP14/no obs write 2.txt]

CODAmotion Analysis Text
Codamotion Analysis Text Save of: no obs write 2.mdf
Time	Markers
Time	1:LTOE.X	1:LTOE.Y	1:LTOE.Z	2:L2nd.X	2:L2nd.Y	2:L2nd.Z	3:LHEE.X	3:LHEE.Y	3:LHEE.Z	4:LANK.X	4:LANK.Y	4:LANK.Z	5:RTOE.X	5:RTOE.Y	5:RTOE.Z	6:R2nd.X	6:R2nd.Y	6:R2nd.Z	7:RHEE.X	7:RHEE.Y	7:RHEE.Z	8:RANK.X	8:RANK.Y	8:RANK.Z	9:STRN.X	9:STRN.Y	9:STRN.Z	10:Marker 10.X	10:Marker 10.Y	10:Marker 10.Z	11:FLHD.X	11:FLHD.Y	11:FLHD.Z	12:FRHD.X	12:FRHD.Y	12:FRHD.Z	13:BRHD.X	13:BRHD.Y	13:BRHD.Z	14:BLHD.X	14:BLHD.Y	14:BLHD.Z	15:BLSTEP.X	15:BLSTEP.Y	15:BLSTEP.Z	16:FLSTEP.X	16:FLSTEP.Y	16:FLSTEP.Z	17:BRSTEP.X
(s)	(mm)	(mm)	(mm)	(mm)	(mm)	(mm)	(mm)	(mm)	(mm)	(mm)	(mm)	(mm)	(mm)	(mm)	(mm)	(mm)	(mm)	(mm)	(mm)	(mm)	(mm)	(mm)	(mm)	(mm)	(mm)	(mm)	(mm)	(mm)	(mm)	(mm)	(mm)	(mm)	(mm)	(mm)	(mm)	(mm)	(mm)	(mm)	(mm)	(mm)	(mm)	(mm)	(mm)	(mm)	(mm)	(mm)	(mm)	(mm)	(mm)
0.00000	-3319.33	90.19	47.25	-3501.50	61.69	45.50	-1711.30	2.03	193.25	-1640.08	69.79	177.34	-3827.60	-195.74	-10.99	-3820.59	-208.94	-0.27	-276.42	-11.01	198.45	-1617.18	-185.89	126.23	-3395.46	26.75	1237.25	0.00	0.00	0.00	-2477.80	89.02	1561.89	-3490.51	-92.64	1562.31	-1669.06	-92.68	1688.84	-1874.70	-9.94	1690.89	2054.76	1591.75	69.57	0.00	0.00	0.00	1454.55
0.01000	-3319.33	90.19	47.25	-3453.72	64.80	54.65	-1711.30	2.03	193.25	-1640.08	69.79	177.34	-3707.42	-185.69	6.84	-3702.32	-197.94	18.58	-276.42	-11.01	198.45	-1617.18	-185.89	126.23	-3395.46	26.75	1237.25	0.00	0.00	0.00	-2477.80	89.02	1561.89	-3419.07	-86.52	1564.44	-1669.06	-92.68	1688.84	-1874.70	-9.94	1690.89	2053.58	1590.36	70.00	0.00	0.00	0.00	1454.38
0.02000	-3319.33	90.19	47.25	-3422.22	68.39	58.32	-1711.30	2.03	193.25	-1640.08	69.79	177.34	-3692.83	-187.41	6.17	-3694.70	-194.90	19.72	-276.42	-11.01	198.45	-1617.18	-185.89	126.23	-3395.46	26.75	1237.25	0.00	0.00	0.00	-2477.80	89.02	1561.89	-3409.16	-82.12	1563.55	-1669.06	-92.68	1688.84	-1874.70	-9.94	1690.89	2053.48	1590.59	69.68	0.00	0.00	0.00	1453.71
0.03000	-3319.33	90.19	47.25	-3427.60	67.51	57.45	-1711.30	2.03	193.25	-1640.08	69.79	177.34	-3678.62	-186.08	5.18	-3670.39	-192.94	23.36	-276.42	-11.01	198.45	-1617.18	-185.89	126.23	-3395.46	26.75	1237.25	0.00	0.00	0.00	-2477.80	89.02	1561.89	-3401.74	-76.36	1565.12	-1669.06	-92.68	1688.84	-1874.70	-9.94	1690.89	2053.01	1590.38	69.60	0.00	0.00	0.00	1453.61
0.04000	-3319.33	90.19	47.25	-3435.99	67.89	56.93	-1711.30	2.03	193.25	-1640.08	69.79	177.34	-3663.69	-183.47	3.99	-3647.69	-191.31	26.37	-276.42	-11.01	198.45	-1617.18	-185.89	126.23	-3395.46	26.75	1237.25	0.00	0.00	0.00	-2477.80	89.02	1561.89	-3402.61	-75.03	1565.33	-1669.06	-92.68	1688.84	-1874.70	-9.94	1690.89	2053.05	1589.75	70.12	0.00	0.00	0.00	1453.53
0.05000	-3319.33	90.19	47.25	-3457.77	65.74	53.85	-1711.30	2.03	193.25	-1640.08	69.79	177.34	-3663.83	-184.19	1.11	-3633.21	-188.27	28.63	-276.42	-11.01	198.45	-1617.18	-185.89	126.23	-3395.46	26.75	1237.25	0.00	0.00	0.00	-2477.80	89.02	1561.89	-3370.01	-71.20	1565.70	-1669.06	-92.68	1688.84	-1874.70	-9.94	1690.89	2052.46	1589.00	70.40	0.00	0.00	0.00	1453.92
0.06000	-3319.33	90.19	47.25	-3432.40	67.38	57.76	-1711.30	2.03	193.25	-1640.08	69.79	177.34	-3647.35	-182.92	1.00	-3621.28	-186.47	30.35	-276.42	-11.01	198.45	-1617.18	-185.89	126.23	-3395.46	26.75	1237.25	0.00	0.00	0.00	-2477.80	89.02	1561.89	-3360.15	-68.95	1566.05	-1669.06	-92.68	1688.84	-1874.70	-9.94	1690.89	2052.96	1589.78	70.24	0.00	0.00	0.00	1453.24
0.07000	-3319.33	90.19	47.25	-3400.29	68.12	62.52	-1711.30	2.03	193.25	-1640.08	69.79	177.34	-3648.43	-181.67	0.49	-3628.88	-184.81	31.39	-276.42	-11.01	198.45	-1617.18	-185.89	126.23	-3395.46	26.75	1237.25	0.00	0.00	0.00	-2477.80	89.02	1561.89	-3378.00	-64.13	1566.67	-1669.06	-92.68	1688.84	-1874.70	-9.94	1690.89	2053.23	1589.96	70.26	0.00	0.00	0.00	1453.19
0.08000	-3319.33	90.19	47.25	-3427.72	67.20	58.15	-1711.30	2.03	193.25	-1640.08	69.79	177.34	-3623.53	-180.15	7.49	-3616.58	-182.08	36.52	-276.42	-11.01	198.45	-1617.18	-185.89	126.23	-3395.46	26.75	1237.25	0.00	0.00	0.00	-2477.80	89.02	1561.89	-3375.27	-64.65	1567.45	-1669.06	-92.68	1688.84	-1874.70	-9.94	1690.89	2052.65	1589.27	70.36	0.00	0.00	0.00	1454.65
0.09000	-3319.33	90.19	47.25	-3408.84	70.06	61.31	-1711.30	2.03	193.25	-1640.08	69.79	177.34	-3651.01	-177.83	6.15	-3612.90	-180.97	41.07	-276.42	-11.01	198.45	-1617.18	-185.89	126.23	-3395.46	26.75	1237.25	0.00	0.00	0.00	-2477.80	89.02	1561.89	-3393.31	-62.17	1568.19	-1669.06	-92.68	1688.84	-1874.70	-9.94	1690.89	2052.91	1589.61	70.10	0.00	0.00	0.00	1453.91
0.10000	-3319.33	90.19	47.25	-3462.40	67.20	53.85	-1711.30	2.03	193.25	-1640.08	69.79	177.34	-3633.20	-175.50	10.80	-3605.30	-176.32	45.82	-276.42	-11.01	198.45	-1617.18	-185.89	126.23	-3395.46	26.75	1237.25	0.00	0.00	0.00	-2477.80	89.02	1561.89	-3371.94	-58.97	1567.82	-1669.06	-92.68	1688.84	-1874.70	-9.94	1690.89	2052.66	1589.44	70.13	0.00	0.00	0.00	1453.85
0.11000	-3319.33	90.19	47.25	-3435.23	67.15	56.42	-1711.30	2.03	193.25	-1640.08	69.79	177.34	-3604.98	-171.19	16.38	-3617.63	-173.33	45.90	-276.42	-11.01	198.45	-1617.18	-185.89	126.23	-3395.46	26.75	1237.25	0.00	0.00	0.00	-2477.80	89.02	1561.89	-3367.95	-57.06	1569.08	-1669.06	-92.68	1688.84	-1874.70	-9.94	1690.89	2052.70	1589.58	70.16	0.00	0.00	0.00	1453.69
0.12000	-3319.33	90.19	47.25	-3451.62	66.49	54.43	-1711.30	2.03	193.25	-1640.08	69.79	177.34	-3606.24	-166.84	16.69	-3625.69	-170.19	45.30	-276.42	-11.01	198.45	-1617.18	-185.89	126.23	-3395.46	26.75	1237.25	0.00	0.00	0.00	-2477.80	89.02	1561.89	-3370.34	-56.41	1568.84	-1669.06	-92.68	1688.84	-1874.70	-9.94	1690.89	2053.07	1589.62	70.11	0.00	0.00	0.00	1453.71
0.13000	-3319.33	90.19	47.25	-3437.21	67.03	56.79	-1711.30	2.03	193.25	-1640.08	69.79	177.34	-3594.65	-163.10	18.70	-3600.37	-164.15	49.68	-276.42	-11.01	198.45	-1617.18	-185.89	126.23	-3395.46	26.75	1237.25	0.00	0.00	0.00	-2477.80	89.02	1561.89	-3348.19	-55.61	1568.10	-1669.06	-92.68	1688.84	-1874.70	-9.94	1690.89	2053.17	1590.52	69.79	0.00	0.00	0.00	1453.91
0.14000	-3319.33	90.19	47.25	-3425.92	66.83	58.15	-1711.30	2.03	193.25	-1640.08	69.79	177.34	-3573.99	-158.66	20.70	-3608.79	-160.61	48.18	-276.42	-11.01	198.45	-1617.18	-185.89	126.23	-3395.46	26.75	1237.25	0.00	0.00	0.00	-2477.80	89.02	1561.89	-3354.44	-53.29	1568.41	-1669.06	-92.68	1688.84	-1874.70	-9.94	1690.89	2052.79	1589.19	70.35	0.00	0.00	0.00	1453.19
0.15000	-3319.33	90.19	47.25	-3422.78	66.85	57.63	-1711.30	2.03	193.25	-1640.08	69.79	177.34	-3561.19	-154.19	22.02	-3584.05	-155.19	50.04	-276.42	-11.01	198.45	-1617.18	-185.89	126.23	-3395.46	26.75	1237.25	0.00	0.00	0.00	-2477.80	89.02	1561.89	-3341.76	-51.97	1567.79	-1669.06	-92.68	1688.84	-1874.70	-9.94	1690.89	2052.71	1589.26	70.28	0.00	0.00	0.00	1454.03
0.16000	-3319.33	90.19	47.25	-3442.68	64.81	53.90	-1711.30	2.03	193.25	-1640.08	69.79	177.34	-3534.02	-149.21	23.71	-3576.55	-149.28	48.55	-276.42	-11.01	198.45	-1617.18	-185.89	126.23	-3395.46	26.75	1237.25	0.00	0.00	0.00	-2477.80	89.02	1561.89	-3324.20	-50.78	1567.45	-1669.06	-92.68	1688.84	-1874.70	-9.94	1690.89	2052.32	1588.90	70.36	0.00	0.00	0.00	1454.25
0.17000	-3319.33	90.19	47.25	-3407.64	66.18	59.83	-1711.30	2.03	193.25	-1640.08	69.79	177.34	-3544.61	-145.16	19.67	-3571.84	-144.63	46.81	-276.42	-11.01	198.45	-1617.18	-185.89	126.23	-3395.46	26.75	1237.25	0.00	0.00	0.00	-2477.80	89.02	1561.89	-3307.33	-49.56	1566.02	-1669.06	-92.68	1688.84	-1874.70	-9.94	1690.89	2052.90	1589.71	70.12	0.00	0.00	0.00	1453.65
0.18000	-3319.33	90.19	47.25	-3433.43	67.35	53.54	-1711.30	2.03	193.25	-1640.08	69.79	177.34	-3534.20	-139.23	19.47	-3568.80	-139.50	43.65	-276.42	-11.01	198.45	-1617.18	-185.89	126.23	-3395.46	26.75	1237.25	0.00	0.00	0.00	-2477.80	89.02	1561.89	-3296.16	-47.50	1565.80	-1669.06	-92.68	1688.84	-1874.70	-9.94	1690.89	2053.08	1589.64	70.12	0.00	0.00	0.00	1453.55
0.19000	-3319.33	90.19	47.25	-3400.79	65.74	58.50	-1711.30	2.03	193.25	-1640.08	69.79	177.34	-3501.81	-133.06	21.62	-3539.76	-133.39	44.45	-276.42	-11.01	198.45	-1617.18	-185.89	126.23	-3395.46	26.75	1237.25	0.00	0.00	0.00	-2477.80	89.02	1561.89	-3283.61	-48.60	1567.23	-1669.06	-92.68	1688.84	-1874.70	-9.94	1690.89	2052.40	1588.85	70.37	0.00	0.00	0.00	1454.10
0.20000	-3319.33	90.19	47.25	-3429.10	66.61	53.16	-1711.30	2.03	193.25	-1640.08	69.79	177.34	-3483.56	-128.46	22.13	-3524.84	-128.72	43.74	-276.42	-11.01	198.45	-1617.18	-185.89	126.23	-3395.46	26.75	1237.25	0.00	0.00	0.00	-2477.80	89.02	1561.89	-3298.98	-48.13	1568.12	-1669.06	-92.68	1688.84	-1874.70	-9.94	1690.89	2052.21	1589.25	69.97	0.00	0.00	0.00	1453.87
0.21000	-3319.33	90.19	47.25	-3443.98	67.51	49.06	-1711.30	2.03	193.25	-1640.08	69.79	177.34	-3484.24	-123.62	19.09	-3505.67	-122.62	42.85	-276.42	-11.01	198.45	-1617.18	-185.89	126.23	-3395.46	26.75	1237.25	0.00	0.00	0.00	-2477.80	89.02	1561.89	-3335.50	-48.27	1567.54	-1669.06	-92.68	1688.84	-1874.70	-9.94	1690.89	2053.56	1589.78	70.06	0.00	0.00	0.00	1454.13
0.22000	-3319.33	90.19	47.25	-3439.02	67.08	49.37	-1711.30	2.03	193.25	-1640.08	69.79	177.34	-3458.02	-117.56	21.62	-3479.75	-118.69	42.84	-276.42	-11.01	198.45	-1617.18	-185.89	126.23	-3395.46	26.75	1237.25	0.00	0.00	0.00	-2477.80	89.02	1561.89	-3284.78	-46.26	1566.93	-1669.06	-92.68	1688.84	-1874.70	-9.94	1690.89	2052.60	1588.43	70.47	0.00	0.00	0.00	1453.74
0.23000	-3319.33	90.19	47.25	-3422.72	65.37	50.37	-1711.30	2.03	193.25	-1640.08	69.79	177.34	-3432.40	-112.33	23.47	-3464.70	-112.31	41.59	-276.42	-11.01	198.45	-1617.18	-185.89	126.23	-3395.46	26.75	1237.25	0.00	0.00	0.00	-2477.80	89.02	1561.89	-3288.95	-44.89	1566.91	-1669.06	-92.68	1688.84	-1874.70	-9.94	1690.89	2052.92	1589.10	70.18	0.00	0.00	0.00	1453.31
0.24000	-3319.33	90.19	47.25	-3470.95	65.46	40.95	-1711.30	2.03	193.25	-1640.08	69.79	177.34	-3408.25	-106.71	26.06	-3459.61	-108.08	36.80	-276.42	-11.01	198.45	-1617.18	-185.89	126.23	-3395.46	26.75	1237.25	0.00	0.00	0.00	-2477.80	89.02	1561.89	-3308.45	-46.30	1567.02	-1669.06	-92.68	1688.84	-1874.70	-9.94	1690.89	2053.44	1589.33	70.36	0.00	0.00	0.00	1454.04
0.25000	-3319.33	90.19	47.25	-3462.49	66.77	42.28	-1711.30	2.03	193.25	-1640.08	69.79	177.34	-3388.59	-102.47	26.08	-3441.87	-103.32	36.73	-276.42	-11.01	198.45	-1617.18	-185.89	126.23	-3395.46	26.75	1237.25	0.00	0.00	0.00	-2477.80	89.02	1561.89	-3304.04	-46.99	1565.29	-1669.06	-92.68	1688.84	-1874.70	-9.94	1690.89	2053.16	1589.63	70.25	0.00	0.00	0.00	1454.34
0.26000	-3319.33	90.19	47.25	-3457.69	66.53	39.93	-1711.30	2.03	193.25	-1640.08	69.79	177.34	-3385.42	-98.24	24.72	-3424.25	-99.48	35.61	-276.42	-11.01	198.45	-1617.18	-185.89	126.23	-3395.46	26.75	1237.25	0.00	0.00	0.00	-2477.80	89.02	1561.89	-3274.80	-45.52	1565.16	-1669.06	-92.68	1688.84	-1874.70	-9.94	1690.89	2052.93	1589.35	70.28	0.00	0.00	0.00	1454.38
0.27000	-3319.33	90.19	47.25	-3438.82	64.75	41.72	-1711.30	2.03	193.25	-1640.08	69.79	177.34	-3325.58	-92.97	33.22	-3401.16	-95.74	36.38	-276.42	-11.01	198.45	-1617.18	-185.89	126.23	-3395.46	26.75	1237.25	0.00	0.00	0.00	-2477.80	89.02	1561.89	-3241.50	-44.51	1563.41	-1669.06	-92.68	1688.84	-1874.70	-9.94	1690.89	2052.66	1589.33	70.20	0.00	0.00	0.00	1453.20
0.28000	-3319.33	90.19	47.25	-3459.89	65.41	36.78	-1711.30	2.03	193.25	-1640.08	69.79	177.34	-3309.30	-88.00	35.17	-3389.21	-92.07	34.68	-276.42	-11.01	198.45	-1617.18	-185.89	126.23	-3395.45	26.75	1237.25	0.00	0.00	0.00	-2477.80	89.02	1561.89	-3264.12	-47.23	1563.29	-1669.06	-92.68	1688.84	-1874.70	-9.94	1690.89	2052.75	1589.51	70.16	0.00	0.00	0.00	1453.56
0.29000	-3319.33	90.19	47.25	-3438.16	65.09	39.89	-1711.30	2.03	193.25	-1640.08	69.79	177.34	-3287.41	-86.96	38.07	-3330.84	-87.89	42.02	-276.42	-11.01	198.45	-1617.18	-185.89	126.23	-3378.53	26.85	1235.44	0.00	0.00	0.00	-2477.80	89.02	1561.89	-3246.46	-46.65	1560.85	-1669.06	-92.68	1688.84	-1874.70	-9.94	1690.89	2053.24	1590.16	69.85	0.00	0.00	0.00	1453.54
0.30000	-3319.33	90.19	47.25	-3442.07	66.89	37.89	-1711.30	2.03	193.25	-1640.08	69.79	177.34	-3266.57	-81.24	42.54	-3339.50	-87.64	37.61	-276.42	-11.01	198.45	-1617.18	-185.89	126.23	-3378.50	27.10	1234.92	0.00	0.00	0.00	-2477.80	89.02	1561.89	-3274.84	-49.59	1562.41	-1669.06	-92.68	1688.84	-1874.70	-9.94	1690.89	2052.80	1589.47	70.15	0.00	0.00	0.00	1453.63
0.31000	-3319.33	90.19	47.25	-3462.67	65.19	33.09	-1711.30	2.03	193.25	-1640.08	69.79	177.34	-3236.18	-81.63	48.48	-3335.23	-86.54	37.09	-276.42	-11.01	198.45	-1617.18	-185.89	126.23	-3375.79	26.68	1234.17	0.00	0.00	0.00	-2477.80	89.02	1561.89	-3296.72	-49.29	1561.91	-1669.06	-92.68	1688.84	-1874.70	-9.94	1690.89	2048.73	1592.68	51.54	0.00	0.00	0.00	1453.18
0.32000	-3319.33	90.19	47.25	-3481.51	67.15	27.69	-1711.30	2.03	193.25	-1640.08	69.79	177.34	-3209.30	-78.09	52.19	-3276.84	-81.20	47.86	-276.42	-11.01	198.45	-1617.18	-185.89	126.23	-3382.19	26.75	1233.82	0.00	0.00	0.00	-2477.80	89.02	1561.89	-3272.63	-49.55	1560.45	-1669.06	-92.68	1688.84	-1874.70	-9.94	1690.89	2046.92	1592.72	45.82	0.00	0.00	0.00	1453.26
0.33000	-3319.33	90.19	47.25	-3470.00	65.88	29.35	-1711.30	2.03	193.25	-1640.08	69.79	177.34	-3183.98	-75.21	55.56	-3236.51	-80.78	55.83	-276.42	-11.01	198.45	-1617.18	-185.89	126.23	-3386.86	25.94	1232.90	0.00	0.00	0.00	-2477.80	89.02	1561.89	-3240.56	-48.24	1558.59	-1669.06	-92.68	1688.84	-1874.70	-9.94	1690.89	2051.52	1590.31	64.22	0.00	0.00	0.00	1453.57
0.34000	-3319.33	90.19	47.25	-3485.84	67.32	25.94	-1711.30	2.03	193.25	-1640.08	69.79	177.34	-3160.16	-72.95	58.59	-3194.35	-78.46	61.05	-276.42	-11.01	198.45	-1617.18	-185.89	126.23	-3357.95	27.08	1232.43	0.00	0.00	0.00	-2477.80	89.02	1561.89	-3234.66	-48.97	1558.76	-1669.06	-92.68	1688.84	-1874.70	-9.94	1690.89	2052.73	1589.84	70.07	0.00	0.00	0.00	1454.13
0.35000	-3319.33	90.19	47.25	-3445.39	68.39	30.23	-1711.30	2.03	193.25	-1640.08	69.79	177.34	-3137.78	-71.27	61.30	-3135.66	-76.91	69.73	-276.42	-11.01	198.45	-1617.18	-185.89	126.23	-3358.99	25.61	1231.56	0.00	0.00	0.00	-2477.80	89.02	1561.89	-3207.26	-49.38	1556.50	-1669.06	-92.68	1688.84	-1874.70	-9.94	1690.89	2053.67	1590.67	69.89	0.00	0.00	0.00	1453.37
0.36000	-3319.33	90.19	47.25	-3471.57	69.94	27.44	-1711.30	2.03	193.25	-1640.08	69.79	177.34	-3116.79	-70.14	63.70	-3138.04	-77.90	68.46	-276.42	-11.01	198.45	-1617.18	-185.89	126.23	-3348.84	26.71	1230.98	0.00	0.00	0.00	-2477.80	89.02	1561.89	-3238.05	-51.37	1557.77	-1669.06	-92.68	1688.84	-1874.70	-9.94	1690.89	2052.94	1589.45	70.13	0.00	0.00	0.00	1454.12
0.37000	-3319.33	90.19	47.25	-3476.70	67.73	26.15	-1711.30	2.03	193.25	-1640.08	69.79	177.34	-3097.14	-69.51	65.81	-3105.66	-76.44	72.86	-276.42	-11.01	198.45	-1617.18	-185.89	126.23	-3357.87	25.43	1230.87	0.00	0.00	0.00	-2477.80	89.02	1561.89	-3209.97	-52.52	1556.63	-1669.06	-92.68	1688.84	-1874.70	-9.94	1690.89	2052.81	1589.86	70.01	0.00	0.00	0.00	1454.05
0.38000	-3319.33	90.19	47.25	-3477.09	69.88	24.44	-1711.30	2.03	193.25	-1640.08	69.79	177.34	-3078.77	-69.35	67.64	-3075.80	-75.51	76.98	-276.42	-11.01	198.45	-1617.18	-185.89	126.23	-3345.50	23.76	1229.58	0.00	0.00	0.00	-2477.80	89.02	1561.89	-3209.11	-53.40	1555.05	-1669.06	-92.68	1688.84	-1874.70	-9.94	1690.89	2052.65	1589.17	70.23	0.00	0.00	0.00	1453.53
0.39000	-3319.33	90.19	47.25	-3471.19	69.92	25.55	-1711.30	2.03	193.25	-1640.08	69.79	177.34	-3061.61	-69.63	69.20	-3048.38	-75.08	80.82	-276.42	-11.01	198.45	-1617.18	-185.89	126.23	-3339.65	23.71	1228.51	0.00	0.00	0.00	-2477.80	89.02	1561.89	-3205.16	-53.96	1554.37	-1669.06	-92.68	1688.84	-1874.70	-9.94	1690.89	2053.17	1589.92	70.00	0.00	0.00	0.00	1453.65
0.40000	-3319.33	90.19	47.25	-3468.97	70.00	24.45	-1711.30	2.03	193.25	-1640.08	69.79	177.34	-3045.62	-70.30	70.51	-3023.32	-75.10	84.36	-276.42	-11.01	198.45	-1617.18	-185.89	126.23	-3321.95	23.75	1228.27	0.00	0.00	0.00	-2477.80	89.02	1561.89	-3183.87	-55.63	1553.88	-1669.06	-92.68	1688.84	-1874.70	-9.94	1690.89	2053.48	1590.00	70.16	0.00	0.00	0.00	1453.82
0.41000	-3319.33	90.19	47.25	-3465.73	70.54	25.73	-1711.30	2.03	193.25	-1640.08	69.79	177.34	-3030.75	-71.33	71.58	-3000.56	-75.54	87.59	-276.42	-11.01	198.45	-1617.18	-185.89	126.23	-3308.50	23.52	1227.87	0.00	0.00	0.00	-2477.80	89.02	1561.89	-3184.85	-57.38	1553.71	-1669.06	-92.68	1688.84	-1874.70	-9.94	1690.89	2053.72	1590.33	70.08	0.00	0.00	0.00	1454.16
0.42000	-3319.33	90.19	47.25	-3474.78	69.60	23.19	-1711.30	2.03	193.25	-1640.08	69.79	177.34	-3016.92	-72.68	72.42	-2980.02	-76.33	90.50	-276.42	-11.01	198.45	-1617.18	-185.89	126.23	-3302.46	22.22	1226.72	0.00	0.00	0.00	-2477.80	89.02	1561.89	-3174.38	-59.37	1552.16	-1669.06	-92.68	1688.84	-1874.70	-9.94	1690.89	2053.66	1590.12	70.04	0.00	0.00	0.00	1454.16
0.43000	-3319.33	90.19	47.25	-3475.52	69.41	23.71	-1711.30	2.03	193.25	-1640.08	69.79	177.34	-3004.10	-74.31	73.05	-2961.63	-77.45	93.07	-276.42	-11.01	198.45	-1617.18	-185.89	126.23	-3295.07	20.68	1226.42	0.00	0.00	0.00	-2477.80	89.02	1561.89	-3169.37	-60.78	1552.18	-1669.06	-92.68	1688.84	-1874.70	-9.94	1690.89	2053.56	1590.29	69.99	0.00	0.00	0.00	1453.80
0.44000	-3319.33	90.19	47.25	-3477.20	69.44	23.42	-1711.30	2.03	193.25	-1640.08	69.79	177.34	-2992.22	-76.19	73.48	-2945.31	-78.85	95.30	-276.42	-11.01	198.45	-1617.18	-185.89	126.23	-3284.87	21.18	1226.25	0.00	0.00	0.00	-2477.80	89.02	1561.89	-3167.37	-63.60	1550.43	-1669.06	-92.68	1688.84	-1874.70	-9.94	1690.89	2053.67	1590.20	70.06	0.00	0.00	0.00	1454.78
0.45000	-3319.33	90.19	47.25	-3468.51	69.73	22.82	-1711.30	2.03	193.25	-1640.08	69.79	177.34	-2981.22	-78.28	73.72	-2931.00	-80.48	97.17	-276.42	-11.01	198.45	-1617.18	-185.89	126.23	-3269.34	20.39	1225.64	0.00	0.00	0.00	-2477.80	89.02	1561.89	-3175.45	-65.60	1549.20	-1669.06	-92.68	1688.84	-1874.70	-9.94	1690.89	2052.66	1589.44	70.21	0.00	0.00	0.00	1454.37
0.46000	-3319.33	90.19	47.25	-3456.99	71.04	25.65	-1711.30	2.03	193.25	-1640.08	69.79	177.34	-2971.05	-80.55	73.80	-2918.61	-82.30	98.67	-276.42	-11.01	198.45	-1617.18	-185.89	126.23	-3277.40	19.96	1223.78	0.00	0.00	0.00	-2477.80	89.02	1561.89	-3132.12	-63.30	1547.69	-1669.06	-92.68	1688.84	-1874.70	-9.94	1690.89	2053.03	1589.23	70.33	0.00	0.00	0.00	1454.39
0.47000	-3319.33	90.19	47.25	-3462.41	69.20	24.96	-1711.30	2.03	193.25	-1640.08	69.79	177.34	-2961.66	-82.94	73.71	-2908.08	-84.26	99.79	-276.42	-11.01	198.45	-1617.18	-185.89	126.23	-3270.07	18.05	1222.79	0.00	0.00	0.00	-2477.80	89.02	1561.89	-3153.71	-68.17	1546.91	-1669.06	-92.68	1688.84	-1874.70	-9.94	1690.89	2053.04	1589.97	69.84	0.00	0.00	0.00	1454.50
0.48000	-3319.33	90.19	47.25	-3476.19	69.49	21.59	-1711.30	2.03	193.25	-1640.08	69.79	177.34	-2952.99	-85.44	73.48	-2899.33	-86.33	100.51	-276.42	-11.01	198.45	-1617.18	-185.89	126.23	-3271.64	16.59	1221.64	0.00	0.00	0.00	-2477.80	89.02	1561.89	-3125.92	-70.21	1545.11	-1669.06	-92.68	1688.84	-1874.70	-9.94	1690.89	2049.00	1593.21	51.07	0.00	0.00	0.00	1453.92
0.49000	-3319.33	90.19	47.25	-3462.43	70.38	23.28	-1711.30	2.03	193.25	-1640.08	69.79	177.34	-2944.98	-87.99	73.12	-2892.29	-88.45	100.83	-276.42	-11.01	198.45	-1617.18	-185.89	126.23	-3254.80	15.47	1221.08	0.00	0.00	0.00	-2477.80	89.02	1561.89	-3124.43	-72.01	1545.13	-1669.06	-92.68	1688.84	-1874.70	-9.94	1690.89	2051.43	1590.37	64.00	0.00	0.00	0.00	1454.69
0.50000	-3319.33	90.19	47.25	-3460.48	69.95	23.24	-1711.30	2.03	193.25	-1640.08	69.79	177.34	-2937.57	-90.57	72.64	-2886.88	-90.59	100.74	-276.42	-11.01	198.45	-1617.18	-185.89	126.23	-3255.09	14.26	1220.40	0.00	0.00	0.00	-2477.80	89.02	1561.89	-3117.71	-74.37	1543.92	-1669.06	-92.68	1688.84	-1874.70	-9.94	1690.89	2053.04	1589.55	69.93	0.00	0.00	0.00	1453.57
0.51000	-3319.33	90.19	47.25	-3489.67	68.67	17.59	-1711.30	2.03	193.25	-1640.08	69.79	177.34	-2930.72	-93.13	72.06	-2883.04	-92.70	100.22	-276.42	-11.01	198.45	-1617.18	-185.89	126.23	-3231.63	13.83	1219.14	0.00	0.00	0.00	-2477.80	89.02	1561.89	-3126.31	-76.87	1544.59	-1669.06	-92.68	1688.84	-1874.70	-9.94	1690.89	2053.55	1589.27	70.09	0.00	0.00	0.00	1453.23
0.52000	-3319.33	90.19	47.25	-3469.66	69.39	20.25	-1711.30	2.03	193.25	-1640.08	69.79	177.34	-2924.36	-95.64	71.39	-2880.69	-94.73	99.26	-276.42	-11.01	198.45	-1617.18	-185.89	126.23	-3215.34	12.22	1218.79	0.00	0.00	0.00	-2477.80	89.02	1561.89	-3099.53	-78.35	1541.35	-1669.06	-92.68	1688.84	-1874.70	-9.94	1690.89	2049.91	1593.53	51.24	0.00	0.00	0.00	1454.79
0.53000	-3319.33	90.19	47.25	-3470.71	69.53	20.74	-1711.30	2.03	193.25	-1640.08	69.79	177.34	-2918.44	-98.07	70.64	-2879.75	-96.65	97.85	-276.42	-11.01	198.45	-1617.18	-185.89	126.23	-3235.00	10.82	1217.18	0.00	0.00	0.00	-2477.80	89.02	1561.89	-3076.13	-78.74	1539.72	-1669.06	-92.68	1688.84	-1874.70	-9.94	1690.89	2052.36	1591.67	63.81	0.00	0.00	0.00	1453.36
0.54000	-3319.30	90.19	47.25	-3484.16	69.34	16.96	-1711.30	2.03	193.25	-1640.08	69.79	177.34	-2912.91	-100.36	69.83	-2880.15	-98.40	95.97	-276.42	-11.01	198.45	-1617.18	-185.89	126.23	-3207.08	8.63	1216.48	0.00	0.00	0.00	-2477.80	89.02	1561.89	-3092.75	-82.01	1540.49	-1669.06	-92.68	1688.84	-1874.70	-9.94	1690.89	2052.95	1589.87	69.93	0.00	0.00	0.00	1453.95
0.55000	-3295.54	90.57	50.15	-3491.07	68.82	14.52	-1711.30	2.03	193.25	-1640.08	69.79	177.34	-2907.70	-102.50	68.97	-2881.82	-99.95	93.62	-276.42	-11.01	198.45	-1617.18	-185.89	126.23	-3215.24	7.35	1214.98	0.00	0.00	0.00	-2477.80	89.02	1561.89	-3089.88	-86.71	1539.48	-1669.06	-92.68	1688.84	-1874.70	-9.94	1690.89	2054.02	1590.83	69.69	0.00	0.00	0.00	1454.00
0.56000	-3326.26	91.78	45.09	-3483.55	67.35	14.37	-1711.30	2.03	193.25	-1640.08	69.79	177.34	-2902.76	-104.43	68.08	-2884.69	-101.24	90.78	-276.42	-11.01	198.45	-1617.18	-185.89	126.23	-3208.54	5.82	1213.85	0.00	0.00	0.00	-2477.80	89.02	1561.89	-3088.14	-88.68	1538.43	-1669.06	-92.68	1688.84	-1874.70	-9.94	1690.89	2053.25	1590.25	69.85	0.00	0.00	0.00	1453.85
0.57000	-3354.31	88.68	38.86	-3463.71	68.94	15.23	-1711.30	2.03	193.25	-1640.08	69.79	177.34	-2898.04	-106.13	67.16	-2888.68	-102.24	87.45	-276.42	-11.01	198.45	-1617.18	-185.89	126.23	-3201.87	4.31	1212.75	0.00	0.00	0.00	-2477.80	89.02	1561.89	-3051.97	-90.17	1537.51	-1669.06	-92.68	1688.84	-1874.70	-9.94	1690.89	2052.91	1590.01	69.68	0.00	0.00	0.00	1453.94
0.58000	-3359.80	89.23	35.36	-3434.92	69.57	18.99	-1711.30	2.03	193.25	-1640.08	69.79	177.34	-2893.48	-107.55	66.24	-2893.73	-102.91	83.60	-276.42	-11.01	198.45	-1617.18	-185.89	126.23	-3195.22	2.82	1211.68	0.00	0.00	0.00	-2477.80	89.02	1561.89	-3052.50	-92.85	1537.36	-1669.06	-92.68	1688.84	-1874.70	-9.94	1690.89	2052.51	1589.98	69.66	0.00	0.00	0.00	1453.17
0.59000	-3353.33	92.16	33.87	-3436.24	69.33	17.38	-1711.30	2.03	193.25	-1640.08	69.79	177.34	-2889.02	-108.65	65.31	-2899.75	-103.19	79.23	-276.42	-11.01	198.45	-1617.18	-185.89	126.23	-3188.58	1.34	1210.64	0.00	0.00	0.00	-2477.80	89.02	1561.89	-3052.89	-95.67	1534.45	-1669.06	-92.68	1688.84	-1874.70	-9.94	1690.89	2052.98	1589.54	70.14	0.00	0.00	0.00	1453.75
0.60000	-3363.31	91.01	31.28	-3465.43	69.05	11.43	-1711.30	2.03	193.25	-1640.08	69.79	177.34	-2884.61	-109.41	64.41	-2917.10	-104.28	71.28	-276.42	-11.01	198.45	-1617.18	-185.89	126.23	-3181.96	-0.12	1209.63	0.00	0.00	0.00	-2477.80	89.02	1561.89	-3039.33	-96.59	1535.24	-1669.06	-92.68	1688.84	-1874.70	-9.94	1690.89	2053.46	1590.34	69.77	0.00	0.00	0.00	1453.96
0.61000	-3391.76	90.66	24.75	-3454.51	69.28	11.16	-1711.30	2.03	193.25	-1640.08	69.79	177.34	-2880.19	-109.79	63.54	-2909.46	-102.51	68.90	-276.42	-11.01	198.45	-1617.18	-185.89	126.23	-3175.35	-1.56	1208.65	0.00	0.00	0.00	-2477.80	89.02	1561.89	-3080.72	-101.56	1536.19	-1669.06	-92.68	1688.84	-1874.70	-9.94	1690.89	2053.53	1590.44	69.71	0.00	0.00	0.00	1453.02
0.62000	-3404.66	90.72	22.01	-3443.72	69.90	11.46	-1711.30	2.03	193.25	-1640.08	69.79	177.34	-2875.70	-109.73	62.72	-2933.97	-103.32	60.50	-276.42	-11.01	198.45	-1617.18	-185.89	126.23	-3168.77	-2.99	1207.70	0.00	0.00	0.00	-2477.80	89.02	1561.89	-3073.07	-103.62	1535.26	-1669.06	-92.68	1688.84	-1874.70	-9.94	1690.89	2053.41	1590.58	69.60	0.00	0.00	0.00	1453.54
0.63000	-3408.01	92.80	19.65	-3451.09	71.26	8.15	-1711.30	2.03	193.25	-1640.08	69.79	177.34	-2871.07	-109.22	61.96	-2922.96	-101.81	59.66	-276.42	-11.01	198.45	-1617.18	-185.89	126.23	-3162.20	-4.40	1206.77	0.00	0.00	0.00	-2477.80	89.02	1561.89	-3026.24	-104.85	1534.86	-1669.06	-92.68	1688.84	-1874.70	-9.94	1690.89	2053.35	1590.68	69.74	0.00	0.00	0.00	1453.67
0.64000	-3385.10	93.53	23.17	-3440.49	71.10	8.41	-1711.30	2.03	193.25	-1640.08	69.79	177.34	-2834.16	-106.38	65.52	-2935.95	-105.29	54.92	-276.42	-11.01	198.45	-1617.18	-185.89	126.23	-3155.65	-5.80	1205.87	0.00	0.00	0.00	-2477.80	89.02	1561.89	-3028.17	-107.34	1535.78	-1669.06	-92.68	1688.84	-1874.70	-9.94	1690.89	2052.61	1589.61	70.08	0.00	0.00	0.00	1453.41
0.65000	-3383.87	94.26	21.63	-3435.41	71.04	7.11	-1711.30	2.03	193.25	-1640.08	69.79	177.34	-2841.07	-107.16	61.96	-2930.57	-102.53	53.05	-276.42	-11.01	198.45	-1617.18	-185.89	126.23	-3149.12	-7.18	1205.01	0.00	0.00	0.00	-2477.80	89.02	1561.89	-3003.54	-109.38	1536.78	-1669.06	-92.68	1688.84	-1874.70	-9.94	1690.89	2052.76	1588.67	70.33	0.00	0.00	0.00	1453.20
0.66000	-3402.54	94.11	15.63	-3440.20	72.62	4.71	-1711.30	2.03	193.25	-1640.08	69.79	177.34	-2850.50	-106.54	60.69	-2931.90	-103.34	53.20	-276.42	-11.01	198.45	-1617.18	-185.89	126.23	-3142.60	-8.54	1204.17	0.00	0.00	0.00	-2477.80	89.02	1561.89	-2993.53	-111.62	1534.86	-1669.06	-92.68	1688.84	-1874.70	-9.94	1690.89	2053.18	1589.86	70.06	0.00	0.00	0.00	1453.57
0.67000	-3390.74	95.54	17.23	-3390.42	73.55	10.49	-1711.30	2.03	193.25	-1640.08	69.79	177.34	-2874.38	-107.65	55.80	-2932.46	-104.21	49.69	-276.42	-11.01	198.45	-1617.18	-185.89	126.23	-3136.10	-9.88	1203.35	0.00	0.00	0.00	-2477.80	89.02	1561.89	-2985.38	-114.02	1534.03	-1669.06	-92.68	1688.84	-1874.70	-9.94	1690.89	2052.63	1589.37	70.09	0.00	0.00	0.00	1452.32
0.68000	-3399.91	96.32	13.84	-3406.65	74.65	6.10	-1711.30	2.03	193.25	-1640.08	69.79	177.34	-2889.74	-107.64	52.80	-2955.16	-103.76	44.88	-276.42	-11.01	198.45	-1617.18	-185.89	126.23	-3129.62	-11.21	1202.56	0.00	0.00	0.00	-2477.80	89.02	1561.89	-3010.04	-115.10	1537.13	-1669.06	-92.68	1688.84	-1874.70	-9.94	1690.89	2052.75	1590.33	69.49	0.00	0.00	0.00	1453.37
0.69000	-3387.23	97.08	12.49	-3394.86	74.94	6.92	-1711.30	2.03	193.25	-1640.08	69.79	177.34	-2833.18	-103.79	62.29	-2951.86	-104.73	44.77	-276.42	-11.01	198.45	-1617.18	-185.89	126.23	-3123.15	-12.53	1201.81	0.00	0.00	0.00	-2477.80	89.02	1561.89	-2998.26	-116.90	1537.47	-1669.06	-92.68	1688.84	-1874.70	-9.94	1690.89	2053.38	1590.97	69.44	0.00	0.00	0.00	1454.16
0.70000	-3381.21	97.18	10.62	-3375.42	76.67	10.35	-1711.30	2.03	193.25	-1640.08	69.79	177.34	-2860.00	-106.88	56.77	-2917.90	-104.48	48.98	-276.42	-11.01	198.45	-1617.18	-185.89	126.23	-3116.70	-13.83	1201.07	0.00	0.00	0.00	-2477.80	89.02	1561.89	-2974.56	-120.19	1538.48	-1669.06	-92.68	1688.84	-1874.70	-9.94	1690.89	2053.32	1589.87	69.89	0.00	0.00	0.00	1453.81
0.71000	-3374.73	99.74	8.77	-3365.54	76.59	11.62	-1711.30	2.03	193.25	-1640.08	69.79	177.34	-2864.04	-107.04	54.76	-2907.25	-102.60	50.80	-276.42	-11.01	198.45	-1617.18	-185.89	126.23	-3110.27	-15.11	1200.37	0.00	0.00	0.00	-2477.80	89.02	1561.89	-2982.93	-123.27	1540.56	-1669.06	-92.68	1688.84	-1874.70	-9.94	1690.89	2052.20	1589.29	70.08	0.00	0.00	0.00	1453.90
0.72000	-3382.30	99.95	4.40	-3362.45	76.38	13.65	-1711.30	2.03	193.25	-1640.08	69.79	177.34	-2853.69	-106.19	55.49	-2946.36	-105.45	42.71	-276.42	-11.01	198.45	-1617.18	-185.89	126.23	-3103.85	-16.38	1199.69	0.00	0.00	0.00	-2477.80	89.02	1561.89	-2979.83	-123.83	1541.19	-1669.06	-92.68	1688.84	-1874.70	-9.94	1690.89	2052.68	1589.79	69.85	0.00	0.00	0.00	1453.45
0.73000	-3351.72	100.13	6.03	-3366.61	76.66	13.39	-1711.30	2.03	193.25	-1640.08	69.79	177.34	-2816.02	-103.95	62.07	-2946.26	-104.68	42.68	-276.42	-11.01	198.45	-1617.18	-185.89	126.23	-3097.45	-17.63	1199.03	0.00	0.00	0.00	-2477.80	89.02	1561.89	-2992.12	-126.72	1542.88	-1669.06	-92.68	1688.84	-1874.70	-9.94	1690.89	2052.53	1589.42	70.01	0.00	0.00	0.00	1454.02
0.74000	-3343.76	100.21	3.38	-3375.37	76.66	13.93	-1711.30	2.03	193.25	-1640.08	69.79	177.34	-2831.00	-106.70	58.33	-2940.07	-104.91	41.71	-276.42	-11.01	198.45	-1617.18	-185.89	126.23	-3091.06	-18.87	1198.40	0.00	0.00	0.00	-2477.80	89.02	1561.89	-2956.24	-128.37	1542.89	-1669.06	-92.68	1688.84	-1874.70	-9.94	1690.89	2052.94	1589.94	69.90	0.00	0.00	0.00	1453.40
0.75000	-3328.28	99.07	1.56	-3364.56	77.53	16.79	-1711.30	2.03	193.25	-1640.08	69.79	177.34	-2867.88	-106.54	49.09	-2939.82	-103.38	39.96	-276.42	-11.01	198.45	-1617.18	-185.89	126.23	-3084.69	-20.09	1197.80	0.00	0.00	0.00	-2477.80	89.02	1561.89	-2944.15	-128.62	1544.08	-1669.06	-92.68	1688.84	-1874.70	-9.94	1690.89	2052.63	1590.18	69.63	0.00	0.00	0.00	1453.15
0.76000	-3316.09	99.28	0.95	-3368.67	76.43	18.85	-1711.30	2.03	193.25	-1640.08	69.79	177.34	-2875.58	-105.75	48.40	-2948.48	-104.06	37.67	-276.42	-11.01	198.45	-1617.18	-185.89	126.23	-3078.33	-21.29	1197.22	0.00	0.00	0.00	-2477.80	89.02	1561.89	-2943.02	-130.05	1545.85	-1669.06	-92.68	1688.84	-1874.70	-9.94	1690.89	2053.52	1590.16	69.80	0.00	0.00	0.00	1453.56
0.77000	-3300.25	100.88	1.50	-3365.19	76.96	21.68	-1711.30	2.03	193.25	-1640.08	69.79	177.34	-2830.25	-103.17	54.96	-2934.70	-104.20	40.55	-276.42	-11.01	198.45	-1617.18	-185.89	126.23	-3071.99	-22.48	1196.67	0.00	0.00	0.00	-2477.80	89.02	1561.89	-2924.68	-129.37	1546.34	-1669.06	-92.68	1688.84	-1874.70	-9.94	1690.89	2048.71	1592.33	51.50	0.00	0.00	0.00	1453.44
0.78000	-3297.90	101.54	5.76	-3373.96	77.77	23.95	-1711.30	2.03	193.25	-1640.08	69.79	177.34	-2816.10	-102.71	55.95	-2962.42	-105.31	33.60	-276.42	-11.01	198.45	-1617.18	-185.89	126.23	-3065.67	-23.66	1196.14	0.00	0.00	0.00	-2477.80	89.02	1561.89	-2924.89	-134.07	1547.39	-1669.06	-92.68	1688.84	-1874.70	-9.94	1690.89	2051.67	1590.06	64.22	0.00	0.00	0.00	1453.86
0.79000	-3316.91	101.78	7.18	-3363.57	76.88	29.42	-1711.30	2.03	193.25	-1640.08	69.79	177.34	-2837.56	-104.14	52.44	-2947.26	-106.53	35.83	-276.42	-11.01	198.45	-1617.18	-185.89	126.23	-3059.36	-24.82	1195.63	0.00	0.00	0.00	-2477.80	89.02	1561.89	-2946.09	-137.06	1549.10	-1669.06	-92.68	1688.84	-1874.70	-9.94	1690.89	2053.00	1589.42	70.04	0.00	0.00	0.00	1453.68
0.80000	-3312.40	99.99	11.33	-3358.31	77.01	32.39	-1711.30	2.03	193.25	-1640.08	69.79	177.34	-2839.00	-103.80	51.55	-2954.48	-105.91	32.89	-276.42	-11.01	198.45	-1617.18	-185.89	126.23	-3053.07	-25.96	1195.15	0.00	0.00	0.00	-2477.80	89.02	1561.89	-2928.65	-137.33	1548.95	-1669.06	-92.68	1688.84	-1874.70	-9.94	1690.89	2052.90	1590.38	69.54	0.00	0.00	0.00	1454.05
0.81000	-3288.08	99.72	16.09	-3355.40	76.16	33.22	-1711.30	2.03	193.25	-1640.08	69.79	177.34	-2838.52	-103.67	51.26	-2960.21	-104.20	32.20	-276.42	-11.01	198.45	-1617.18	-185.89	126.23	-3046.79	-27.09	1194.70	0.00	0.00	0.00	-2477.80	89.02	1561.89	-2925.23	-139.72	1549.48	-1669.06	-92.68	1688.84	-1874.70	-9.94	1690.89	2053.36	1590.47	69.66	0.00	0.00	0.00	1453.83
0.82000	-3284.98	98.58	16.89	-3330.08	75.97	37.74	-1711.30	2.03	193.25	-1640.08	69.79	177.34	-2845.86	-104.20	49.92	-2952.55	-104.74	32.68	-276.42	-11.01	198.45	-1617.18	-185.89	126.23	-3040.52	-28.21	1194.27	0.00	0.00	0.00	-2477.80	89.02	1561.89	-2909.14	-139.22	1549.75	-1669.06	-92.68	1688.84	-1874.70	-9.94	1690.89	2049.24	1593.06	51.10	0.00	0.00	0.00	1454.42
0.83000	-3245.93	98.56	22.23	-3298.41	75.84	41.68	-1711.30	2.03	193.25	-1640.08	69.79	177.34	-2852.16	-106.33	48.97	-2932.90	-103.04	36.78	-276.42	-11.01	198.45	-1617.18	-185.89	126.23	-3034.27	-29.31	1193.86	0.00	0.00	0.00	-2477.80	89.02	1561.89	-2937.20	-143.28	1552.65	-1669.06	-92.68	1688.84	-1874.70	-9.94	1690.89	2051.17	1590.63	63.94	0.00	0.00	0.00	1454.48
0.84000	-3252.38	97.51	19.29	-3289.26	74.94	40.81	-1711.30	2.03	193.25	-1640.08	69.79	177.34	-2840.81	-104.47	50.91	-2941.14	-103.69	34.53	-276.42	-11.01	198.45	-1617.18	-185.89	126.23	-3028.04	-30.39	1193.47	0.00	0.00	0.00	-2477.80	89.02	1561.89	-2905.24	-141.80	1552.22	-1669.06	-92.68	1688.84	-1874.70	-9.94	1690.89	2052.80	1589.80	69.87	0.00	0.00	0.00	1453.43
0.85000	-3235.53	98.35	20.42	-3280.34	75.15	40.09	-1711.30	2.03	193.25	-1640.08	69.79	177.34	-2845.97	-104.89	51.18	-2943.74	-101.91	34.60	-276.42	-11.01	198.45	-1617.18	-185.89	126.23	-3021.82	-31.47	1193.11	0.00	0.00	0.00	-2477.80	89.02	1561.89	-2905.87	-142.32	1551.15	-1669.06	-92.68	1688.84	-1874.70	-9.94	1690.89	2053.44	1590.32	69.84	0.00	0.00	0.00	1453.72
0.86000	-3205.61	96.72	22.74	-3240.65	75.51	43.41	-1711.30	2.03	193.25	-1640.08	69.79	177.34	-2858.42	-103.68	47.99	-2968.39	-104.08	30.40	-276.42	-11.01	198.45	-1617.18	-185.89	126.23	-3015.61	-32.52	1192.77	0.00	0.00	0.00	-2477.80	89.02	1561.89	-2884.22	-141.64	1551.65	-1669.06	-92.68	1688.84	-1874.70	-9.94	1690.89	2053.25	1590.49	69.61	0.00	0.00	0.00	1453.36
0.87000	-3188.83	98.03	22.69	-3217.57	76.27	43.00	-1711.30	2.03	193.25	-1640.08	69.79	177.34	-2827.59	-101.74	55.41	-2953.80	-103.32	32.19	-276.42	-11.01	198.45	-1617.18	-185.89	126.23	-3009.42	-33.56	1192.45	0.00	0.00	0.00	-2477.80	89.02	1561.89	-2866.52	-142.29	1552.54	-1669.06	-92.68	1688.84	-1874.70	-9.94	1690.89	2052.41	1590.45	69.36	0.00	0.00	0.00	1453.43
0.88000	-3176.08	98.72	21.75	-3202.44	76.66	40.85	-1711.30	2.03	193.25	-1640.08	69.79	177.34	-2820.86	-101.96	55.78	-2939.92	-101.39	35.14	-276.42	-11.01	198.45	-1617.18	-185.89	126.23	-3003.24	-34.59	1192.16	0.00	0.00	0.00	-2477.80	89.02	1561.89	-2877.94	-143.81	1555.15	-1669.06	-92.68	1688.84	-1874.70	-9.94	1690.89	2052.37	1590.39	69.48	0.00	0.00	0.00	1454.20
0.89000	-3162.21	98.13	20.77	-3193.93	76.84	37.42	-1711.30	2.03	193.25	-1640.08	69.79	177.34	-2864.48	-104.30	47.21	-2949.43	-101.74	32.87	-276.42	-11.01	198.45	-1617.18	-185.89	126.23	-2997.08	-35.60	1191.88	0.00	0.00	0.00	-2477.80	89.02	1561.89	-2893.44	-144.54	1555.45	-1669.06	-92.68	1688.84	-1874.70	-9.94	1690.89	2052.74	1589.91	69.77	0.00	0.00	0.00	1454.37
0.90000	-3138.71	100.43	21.08	-3159.04	77.79	37.51	-1711.30	2.03	193.25	-1640.08	69.79	177.34	-2863.73	-102.33	50.66	-2961.88	-102.23	31.68	-276.42	-11.01	198.45	-1617.18	-185.89	126.23	-2990.93	-36.60	1191.63	0.00	0.00	0.00	-2477.80	89.02	1561.89	-2863.80	-141.57	1556.08	-1669.06	-92.68	1688.84	-1874.70	-9.94	1690.89	2053.31	1590.12	69.81	0.00	0.00	0.00	1453.26
0.91000	-3128.76	100.47	20.24	-3128.62	79.43	37.55	-1711.30	2.03	193.25	-1640.08	69.79	177.34	-2846.74	-102.29	53.64	-2961.23	-101.12	32.50	-276.42	-11.01	198.45	-1617.18	-185.89	126.23	-2984.79	-37.59	1191.40	0.00	0.00	0.00	-2477.80	89.02	1561.89	-2856.33	-144.25	1555.99	-1669.06	-92.68	1688.84	-1874.70	-9.94	1690.89	2052.52	1589.14	70.11	0.00	0.00	0.00	1453.06
0.92000	-3089.72	101.23	24.13	-3112.03	80.40	35.61	-1711.30	2.03	193.25	-1640.08	69.79	177.34	-2837.87	-100.68	55.50	-2969.48	-102.95	30.97	-276.42	-11.01	198.45	-1617.18	-185.89	126.23	-2978.67	-38.56	1191.19	0.00	0.00	0.00	-2477.80	89.02	1561.89	-2836.72	-144.77	1556.42	-1669.06	-92.68	1688.84	-1874.70	-9.94	1690.89	2052.60	1589.59	69.87	0.00	0.00	0.00	1453.41
0.93000	-3069.74	103.70	24.15	-3097.52	82.03	33.92	-1711.30	2.03	193.25	-1640.08	69.79	177.34	-2832.08	-98.48	56.46	-2961.16	-101.14	32.11	-276.42	-11.01	198.45	-1617.18	-185.89	126.23	-2972.56	-39.51	1191.01	0.00	0.00	0.00	-2477.80	89.02	1561.89	-2818.49	-143.81	1557.24	-1669.06	-92.68	1688.84	-1874.70	-9.94	1690.89	2052.69	1589.84	69.75	0.00	0.00	0.00	1453.16
0.94000	-3044.43	104.19	25.09	-3075.87	83.45	32.20	-1711.30	2.03	193.25	-1640.08	69.79	177.34	-2808.82	-96.82	62.07	-2944.53	-100.59	35.16	-276.42	-11.01	198.45	-1617.18	-185.89	126.23	-2966.46	-40.45	1190.84	0.00	0.00	0.00	-2477.80	89.02	1561.89	-2845.09	-145.36	1559.31	-1669.06	-92.68	1688.84	-1874.70	-9.94	1690.89	2052.38	1589.10	69.99	0.00	0.00	0.00	1453.34
0.95000	-3028.32	105.16	25.32	-3060.47	85.11	30.85	-1711.30	2.03	193.25	-1640.08	69.79	177.34	-2833.13	-95.68	56.65	-2967.73	-101.93	30.84	-276.42	-11.01	198.45	-1617.18	-185.89	126.23	-2960.38	-41.38	1190.69	0.00	0.00	0.00	-2477.80	89.02	1561.89	-2834.78	-145.67	1559.23	-1669.06	-92.68	1688.84	-1874.70	-9.94	1690.89	2052.98	1589.91	69.83	0.00	0.00	0.00	1454.13
0.96000	-3000.23	108.36	28.04	-3029.73	87.27	30.30	-1711.30	2.03	193.25	-1640.08	69.79	177.34	-2840.55	-94.15	55.32	-2942.51	-99.41	36.11	-276.42	-11.01	198.45	-1617.18	-185.89	126.23	-2954.31	-42.30	1190.57	0.00	0.00	0.00	-2477.80	89.02	1561.89	-2843.02	-146.93	1560.92	-1669.06	-92.68	1688.84	-1874.70	-9.94	1690.89	2048.35	1591.92	51.57	0.00	0.00	0.00	1454.02
0.97000	-2963.74	110.08	32.51	-2997.01	89.42	32.70	-1711.30	2.03	193.25	-1640.08	69.79	177.34	-2839.21	-93.38	56.04	-2969.66	-100.27	30.97	-276.42	-11.01	198.45	-1617.18	-185.89	126.23	-2948.25	-43.20	1190.46	0.00	0.00	0.00	-2477.80	89.02	1561.89	-2806.51	-144.82	1559.83	-1669.06	-92.68	1688.84	-1874.70	-9.94	1690.89	2046.97	1592.35	45.94	0.00	0.00	0.00	1454.34
0.98000	-2918.08	110.91	38.47	-2970.40	90.84	33.01	-1711.30	2.03	193.25	-1640.08	69.79	177.34	-2831.68	-93.17	58.02	-2966.13	-99.52	32.14	-276.42	-11.01	198.45	-1617.18	-185.89	126.23	-2942.21	-44.08	1190.38	0.00	0.00	0.00	-2477.80	89.02	1561.89	-2824.50	-144.18	1561.22	-1669.06	-92.68	1688.84	-1874.70	-9.94	1690.89	2051.60	1590.17	64.28	0.00	0.00	0.00	1453.82
0.99000	-2907.09	110.49	40.34	-2944.61	93.81	33.72	-1711.30	2.03	193.25	-1640.08	69.79	177.34	-2820.52	-93.36	60.46	-2982.89	-98.87	29.47	-276.42	-11.01	198.45	-1617.18	-185.89	126.23	-2936.18	-44.95	1190.31	0.00	0.00	0.00	-2477.80	89.02	1561.89	-2798.93	-144.85	1560.97	-1669.06	-92.68	1688.84	-1874.70	-9.94	1690.89	2052.74	1590.12	69.63	0.00	0.00	0.00	1453.79
1.00000	-2877.51	112.27	45.36	-2930.47	95.51	33.28	-1711.30	2.03	193.25	-1640.08	69.79	177.34	-2807.06	-95.16	62.16	-2955.49	-97.77	33.74	-276.42	-11.01	198.45	-1617.18	-185.89	126.23	-2930.16	-45.81	1190.26	0.00	0.00	0.00	-2477.80	89.02	1561.89	-2813.48	-146.25	1562.50	-1669.06	-92.68	1688.84	-1874.70	-9.94	1690.89	2047.31	1590.60	51.98	0.00	0.00	0.00	1453.79
1.01000	-2847.16	113.59	48.85	-2909.77	95.67	34.88	-1711.30	2.03	193.25	-1640.08	69.79	177.34	-2809.77	-92.19	63.58	-2941.77	-95.68	36.64	-276.42	-11.01	198.45	-1617.18	-185.89	126.23	-2924.15	-46.66	1190.23	0.00	0.00	0.00	-2477.80	89.02	1561.89	-2797.97	-146.75	1561.80	-1669.06	-92.68	1688.84	-1874.70	-9.94	1690.89	2051.01	1590.15	64.15	0.00	0.00	0.00	1454.43
1.02000	-2816.66	114.84	52.35	-2889.60	96.56	36.10	-1711.30	2.03	193.25	-1640.08	69.79	177.34	-2805.07	-91.68	63.87	-2937.53	-97.22	35.65	-276.42	-11.01	198.45	-1617.18	-185.89	126.23	-2918.16	-47.49	1190.22	0.00	0.00	0.00	-2477.80	89.02	1561.89	-2789.83	-145.88	1561.54	-1669.06	-92.68	1688.84	-1874.70	-9.94	1690.89	2052.66	1589.28	70.01	0.00	0.00	0.00	1454.22
1.03000	-2786.05	116.02	55.87	-2868.23	96.37	39.19	-1711.30	2.03	193.25	-1640.08	69.79	177.34	-2809.84	-94.58	62.62	-2940.36	-97.37	35.23	-276.42	-11.01	198.45	-1617.18	-185.89	126.23	-2912.18	-48.31	1190.23	0.00	0.00	0.00	-2477.80	89.02	1561.89	-2799.50	-145.66	1561.41	-1669.06	-92.68	1688.84	-1874.70	-9.94	1690.89	2053.17	1590.16	69.74	0.00	0.00	0.00	1454.01
1.04000	-2755.34	117.12	59.39	-2832.69	96.74	44.85	-1711.30	2.03	193.25	-1640.08	69.79	177.34	-2815.58	-96.16	58.38	-2958.10	-99.38	31.60	-276.42	-11.01	198.45	-1617.18	-185.89	126.23	-2906.21	-49.12	1190.26	0.00	0.00	0.00	-2477.80	89.02	1561.89	-2780.33	-144.71	1561.07	-1669.06	-92.68	1688.84	-1874.70	-9.94	1690.89	2053.37	1589.24	70.17	0.00	0.00	0.00	1453.87
1.05000	-2724.57	118.16	62.91	-2825.90	95.68	46.85	-1711.30	2.03	193.25	-1640.08	69.79	177.34	-2825.93	-96.73	55.95	-2948.29	-100.48	32.50	-276.42	-11.01	198.45	-1617.18	-185.89	126.23	-2900.25	-49.91	1190.31	0.00	0.00	0.00	-2477.80	89.02	1561.89	-2804.76	-146.24	1561.49	-1669.06	-92.68	1688.84	-1874.70	-9.94	1690.89	2052.91	1589.44	70.04	0.00	0.00	0.00	1453.72
1.06000	-2693.74	119.14	66.43	-2783.76	96.07	54.50	-1711.30	2.03	193.25	-1640.08	69.79	177.34	-2860.01	-98.32	50.40	-2963.61	-100.97	30.33	-276.42	-11.01	198.45	-1617.18	-185.89	126.23	-2894.30	-50.69	1190.37	0.00	0.00	0.00	-2477.80	89.02	1561.89	-2788.17	-145.10	1562.71	-1669.06	-92.68	1688.84	-1874.70	-9.94	1690.89	2052.87	1589.32	70.08	0.00	0.00	0.00	1453.89
1.07000	-2662.89	120.04	69.95	-2733.96	95.87	64.86	-1711.30	2.03	193.25	-1640.08	69.79	177.34	-2836.66	-98.41	51.55	-2949.35	-101.75	31.88	-276.42	-11.01	198.45	-1617.18	-185.89	126.23	-2888.37	-51.45	1190.45	0.00	0.00	0.00	-2477.80	89.02	1561.89	-2778.25	-142.62	1561.96	-1669.06	-92.68	1688.84	-1874.70	-9.94	1690.89	2052.64	1589.12	70.09	0.00	0.00	0.00	1454.05
1.08000	-2632.04	120.89	73.46	-2718.16	94.19	69.00	-1711.30	2.03	193.25	-1640.08	69.79	177.34	-2836.93	-100.49	51.17	-2963.63	-102.98	28.80	-276.42	-11.01	198.45	-1617.18	-185.89	126.23	-2882.44	-52.21	1190.55	0.00	0.00	0.00	-2477.80	89.02	1561.89	-2757.09	-141.86	1560.68	-1669.06	-92.68	1688.84	-1874.70	-9.94	1690.89	2052.48	1589.24	70.04	0.00	0.00	0.00	1453.56
1.09000	-2601.22	121.67	76.96	-2690.18	94.51	75.37	-1711.30	2.03	193.25	-1640.08	69.79	177.34	-2821.70	-104.22	53.48	-2945.72	-102.30	32.00	-276.42	-11.01	198.45	-1617.18	-185.89	126.23	-2876.53	-52.95	1190.67	0.00	0.00	0.00	-2477.80	89.02	1561.89	-2766.72	-142.07	1561.19	-1669.06	-92.68	1688.84	-1874.70	-9.94	1690.89	2049.07	1593.32	51.39	0.00	0.00	0.00	1453.60
1.10000	-2570.44	122.39	80.45	-2660.79	94.18	81.00	-1711.30	2.03	193.25	-1640.08	69.79	177.34	-2823.22	-102.93	52.98	-2971.20	-103.35	26.51	-276.42	-11.01	198.45	-1617.18	-185.89	126.23	-2870.63	-53.67	1190.80	0.00	0.00	0.00	-2477.80	89.02	1561.89	-2749.82	-141.39	1559.31	-1669.06	-92.68	1688.84	-1874.70	-9.94	1690.89	2051.60	1591.10	63.95	0.00	0.00	0.00	1453.62
1.11000	-2539.73	123.05	83.93	-2633.97	93.66	86.04	-1711.30	2.03	193.25	-1640.08	69.79	177.34	-2861.94	-103.62	42.95	-2963.14	-103.02	27.39	-276.42	-11.01	198.45	-1617.18	-185.89	126.23	-2864.74	-54.39	1190.95	0.00	0.00	0.00	-2477.80	89.02	1561.89	-2735.26	-139.80	1559.14	-1669.06	-92.68	1688.84	-1874.70	-9.94	1690.89	2052.73	1590.33	69.53	0.00	0.00	0.00	1453.75
1.12000	-2509.11	123.65	87.38	-2609.58	92.97	90.51	-1711.30	2.03	193.25	-1640.08	69.79	177.34	-2850.85	-103.28	44.92	-2953.69	-102.95	28.93	-276.42	-11.01	198.45	-1617.18	-185.89	126.23	-2858.86	-55.09	1191.12	0.00	0.00	0.00	-2477.80	89.02	1561.89	-2731.42	-139.43	1557.85	-1669.06	-92.68	1688.84	-1874.70	-9.94	1690.89	2052.97	1590.35	69.61	0.00	0.00	0.00	1454.38
1.13000	-2478.61	124.19	90.82	-2587.53	92.13	94.42	-1711.30	2.03	193.25	-1640.08	69.79	177.34	-2821.54	-105.76	49.86	-2958.53	-103.03	28.11	-276.42	-11.01	198.45	-1617.18	-185.89	126.23	-2852.99	-55.78	1191.30	0.00	0.00	0.00	-2477.80	89.02	1561.89	-2741.84	-139.49	1558.95	-1669.06	-92.68	1688.84	-1874.70	-9.94	1690.89	2052.84	1589.18	70.46	0.00	0.00	0.00	1453.95
1.14000	-2448.26	124.68	94.23	-2567.69	91.16	97.78	-1711.30	2.03	193.25	-1640.08	69.79	177.34	-2852.30	-104.19	45.06	-2947.62	-104.28	28.49	-276.42	-11.01	198.45	-1617.18	-185.89	126.23	-2847.13	-56.46	1191.50	0.00	0.00	0.00	-2477.80	89.02	1561.89	-2714.31	-137.57	1555.66	-1669.06	-92.68	1688.84	-1874.70	-9.94	1690.89	2052.66	1589.51	70.12	0.00	0.00	0.00	1453.28
1.15000	-2418.06	125.11	97.61	-2549.95	90.07	100.61	-1711.30	2.03	193.25	-1640.08	69.79	177.34	-2836.15	-105.64	46.97	-2934.71	-104.27	31.71	-276.42	-11.01	198.45	-1617.18	-185.89	126.23	-2841.29	-57.12	1191.71	0.00	0.00	0.00	-2477.80	89.02	1561.89	-2727.81	-135.91	1556.78	-1669.06	-92.68	1688.84	-1874.70	-9.94	1690.89	2052.23	1588.27	70.68	0.00	0.00	0.00	1454.01
1.16000	-2388.06	125.48	100.97	-2534.18	88.89	102.92	-1711.30	2.03	193.25	-1640.08	69.79	177.34	-2829.45	-106.00	47.34	-2955.25	-104.36	27.15	-276.42	-11.01	198.45	-1617.18	-185.89	126.23	-2835.45	-57.77	1191.94	0.00	0.00	0.00	-2477.80	89.02	1561.89	-2732.39	-136.56	1556.27	-1669.06	-92.68	1688.84	-1874.70	-9.94	1690.89	2052.98	1590.03	70.12	0.00	0.00	0.00	1453.79
1.17000	-2358.27	125.81	104.28	-2520.28	87.64	104.73	-1711.30	2.03	193.25	-1640.08	69.79	177.34	-2824.75	-106.02	47.47	-2949.76	-104.42	28.20	-276.42	-11.01	198.45	-1617.18	-185.89	126.23	-2829.62	-58.41	1192.18	0.00	0.00	0.00	-2477.80	89.02	1561.89	-2697.37	-133.95	1554.62	-1669.06	-92.68	1688.84	-1874.70	-9.94	1690.89	2052.85	1589.62	70.29	0.00	0.00	0.00	1453.78
1.18000	-2328.71	126.08	107.57	-2508.13	86.33	106.05	-1711.30	2.03	193.25	-1640.08	69.79	177.34	-2826.14	-105.93	46.96	-2959.00	-103.65	26.41	-276.42	-11.01	198.45	-1617.18	-185.89	126.23	-2823.81	-59.04	1192.44	0.00	0.00	0.00	-2477.80	89.02	1561.89	-2730.76	-134.43	1555.08	-1669.06	-92.68	1688.84	-1874.70	-9.94	1690.89	2052.56	1588.88	70.37	0.00	0.00	0.00	1453.57
1.19000	-2299.41	126.30	110.81	-2497.61	84.99	106.90	-1711.30	2.03	193.25	-1640.08	69.79	177.34	-2829.90	-106.09	46.07	-2931.00	-103.25	29.65	-276.42	-11.01	198.45	-1617.18	-185.89	126.23	-2818.00	-59.65	1192.72	0.00	0.00	0.00	-2477.80	89.02	1561.89	-2719.90	-132.48	1554.79	-1669.06	-92.68	1688.84	-1874.70	-9.94	1690.89	2052.16	1588.90	70.34	0.00	0.00	0.00	1453.05
1.20000	-2270.39	126.47	114.01	-2488.61	83.62	107.29	-1711.30	2.03	193.25	-1640.08	69.79	177.34	-2840.55	-106.84	43.92	-2959.62	-103.86	24.28	-276.42	-11.01	198.45	-1617.18	-185.89	126.23	-2812.21	-60.26	1193.00	0.00	0.00	0.00	-2477.80	89.02	1561.89	-2699.46	-131.63	1553.38	-1669.06	-92.68	1688.84	-1874.70	-9.94	1690.89	2047.39	1590.40	52.15	0.00	0.00	0.00	1452.91
1.21000	-2241.68	126.60	117.16	-2481.01	82.26	107.23	-1711.30	2.03	193.25	-1640.08	69.79	177.34	-2836.50	-106.82	44.37	-2957.26	-104.01	24.98	-276.42	-11.01	198.45	-1617.18	-185.89	126.23	-2806.42	-60.85	1193.31	0.00	0.00	0.00	-2477.80	89.02	1561.89	-2684.95	-130.45	1553.11	-1669.06	-92.68	1688.84	-1874.70	-9.94	1690.89	2051.56	1590.22	64.23	0.00	0.00	0.00	1454.07
1.22000	-2213.30	126.68	120.27	-2474.69	80.92	106.74	-1711.30	2.03	193.25	-1640.08	69.79	177.34	-2855.36	-107.18	40.61	-2962.87	-104.36	23.45	-276.42	-11.01	198.45	-1617.18	-185.89	126.23	-2800.64	-61.43	1193.62	0.00	0.00	0.00	-2477.80	89.02	1561.89	-2673.75	-127.68	1552.04	-1669.06	-92.68	1688.84	-1874.70	-9.94	1690.89	2053.48	1590.26	70.11	0.00	0.00	0.00	1454.08
1.23000	-2185.27	126.71	123.32	-2469.54	79.62	105.83	-1711.30	2.03	193.25	-1640.08	69.79	177.34	-2836.89	-105.73	43.56	-2952.65	-104.49	24.92	-276.42	-11.01	198.45	-1617.18	-185.89	126.23	-2794.88	-61.99	1193.95	0.00	0.00	0.00	-2477.80	89.02	1561.89	-2685.61	-126.71	1551.94	-1669.06	-92.68	1688.84	-1874.70	-9.94	1690.89	2053.07	1589.49	70.45	0.00	0.00	0.00	1455.16
1.24000	-2157.62	126.70	126.32	-2465.44	78.37	104.52	-1711.30	2.03	193.25	-1640.08	69.79	177.34	-2852.58	-106.28	41.17	-2959.96	-104.30	24.21	-276.42	-11.01	198.45	-1617.18	-185.89	126.23	-2789.12	-62.55	1194.30	0.00	0.00	0.00	-2477.80	89.02	1561.89	-2676.76	-123.50	1550.65	-1669.06	-92.68	1688.84	-1874.70	-9.94	1690.89	2053.53	1590.02	70.26	0.00	0.00	0.00	1455.94
1.25000	-2130.37	126.65	129.26	-2462.28	77.20	102.82	-1711.30	2.03	193.25	-1640.08	69.79	177.34	-2843.62	-107.19	42.09	-2949.71	-103.95	24.95	-276.42	-11.01	198.45	-1617.18	-185.89	126.23	-2783.37	-63.09	1194.65	0.00	0.00	0.00	-2477.80	89.02	1561.89	-2689.16	-124.72	1550.18	-1669.06	-92.68	1688.84	-1874.70	-9.94	1690.89	2053.99	1590.08	69.97	0.00	0.00	0.00	1454.18
1.26000	-2103.54	126.55	132.14	-2459.94	76.13	100.75	-1711.30	2.03	193.25	-1640.08	69.79	177.34	-2819.30	-106.16	44.88	-2941.29	-104.10	26.37	-276.42	-11.01	198.45	-1617.18	-185.89	126.23	-2777.63	-63.62	1195.02	0.00	0.00	0.00	-2477.80	89.02	1561.89	-2674.96	-121.40	1550.00	-1669.06	-92.68	1688.84	-1874.70	-9.94	1690.89	2053.69	1590.10	70.14	0.00	0.00	0.00	1453.57
1.27000	-2077.15	126.42	134.96	-2458.31	75.18	98.32	-1711.30	2.03	193.25	-1640.08	69.79	177.34	-2840.29	-107.68	41.34	-2943.58	-102.72	25.60	-276.42	-11.01	198.45	-1617.18	-185.89	126.23	-2771.90	-64.14	1195.41	0.00	0.00	0.00	-2477.80	89.02	1561.89	-2652.16	-119.20	1548.62	-1669.06	-92.68	1688.84	-1874.70	-9.94	1690.89	2053.47	1589.44	70.59	0.00	0.00	0.00	1453.92
1.28000	-2051.24	126.24	137.71	-2457.26	74.36	95.54	-1711.30	2.03	193.25	-1640.08	69.79	177.34	-2846.44	-107.17	39.09	-2964.35	-103.53	21.93	-276.42	-11.01	198.45	-1617.18	-185.89	126.23	-2766.18	-64.65	1195.80	0.00	0.00	0.00	-2477.80	89.02	1561.89	-2651.53	-117.62	1548.61	-1669.06	-92.68	1688.84	-1874.70	-9.94	1690.89	2052.77	1588.99	70.63	0.00	0.00	0.00	1454.15
1.29000	-2025.83	126.03	140.39	-2456.69	73.69	92.43	-1711.30	2.03	193.25	-1640.08	69.79	177.34	-2870.14	-107.39	33.84	-2956.16	-104.28	22.55	-276.42	-11.01	198.45	-1617.18	-185.89	126.23	-2760.47	-65.15	1196.21	0.00	0.00	0.00	-2477.80	89.02	1561.89	-2648.29	-115.34	1547.36	-1669.06	-92.68	1688.84	-1874.70	-9.94	1690.89	2052.48	1589.59	70.31	0.00	0.00	0.00	1453.85
1.30000	-2000.93	125.78	142.99	-2456.47	73.20	89.00	-1711.30	2.03	193.25	-1640.08	69.79	177.34	-2854.47	-107.83	36.65	-2943.65	-103.13	24.53	-276.42	-11.01	198.45	-1617.18	-185.89	126.23	-2754.76	-65.63	1196.63	0.00	0.00	0.00	-2477.80	89.02	1561.89	-2622.03	-112.47	1546.02	-1669.06	-92.68	1688.84	-1874.70	-9.94	1690.89	2053.26	1590.43	70.02	0.00	0.00	0.00	1454.25
1.31000	-1976.57	125.50	145.52	-2456.50	72.89	85.27	-1711.30	2.03	193.25	-1640.08	69.79	177.34	-2852.21	-106.91	35.88	-2948.69	-104.45	21.77	-276.42	-11.01	198.45	-1617.18	-185.89	126.23	-2749.07	-66.11	1197.06	0.00	0.00	0.00	-2477.80	89.02	1561.89	-2628.93	-109.20	1547.19	-1669.06	-92.68	1688.84	-1874.70	-9.94	1690.89	2053.45	1589.41	70.39	0.00	0.00	0.00	1453.59
1.32000	-1952.78	125.18	147.97	-2456.65	72.80	81.26	-1711.30	2.03	193.25	-1640.08	69.79	177.34	-2863.60	-107.71	32.60	-2960.09	-104.42	20.96	-276.42	-11.01	198.45	-1617.18	-185.89	126.23	-2743.38	-66.57	1197.50	0.00	0.00	0.00	-2477.80	89.02	1561.89	-2617.60	-108.83	1547.20	-1669.06	-92.68	1688.84	-1874.70	-9.94	1690.89	2048.06	1590.67	52.17	0.00	0.00	0.00	1453.41
1.33000	-1929.57	124.83	150.34	-2456.79	72.94	76.96	-1711.30	2.03	193.25	-1640.08	69.79	177.34	-2875.27	-105.89	28.91	-2960.90	-103.22	18.85	-276.42	-11.01	198.45	-1617.18	-185.89	126.23	-2737.70	-67.02	1197.96	0.00	0.00	0.00	-2477.80	89.02	1561.89	-2619.26	-106.98	1546.41	-1669.06	-92.68	1688.84	-1874.70	-9.94	1690.89	2051.62	1590.76	64.35	0.00	0.00	0.00	1453.36
1.34000	-1906.98	124.44	152.62	-2443.44	74.90	72.47	-1711.30	2.03	193.25	-1640.08	69.79	177.34	-2874.36	-106.74	27.90	-2941.58	-102.58	23.20	-276.42	-11.01	198.45	-1617.18	-185.89	126.23	-2732.03	-67.46	1198.42	0.00	0.00	0.00	-2477.80	89.02	1561.89	-2629.31	-105.46	1546.63	-1669.06	-92.68	1688.84	-1874.70	-9.94	1690.89	2053.23	1589.28	70.57	0.00	0.00	0.00	1453.98
1.35000	-1885.02	124.03	154.81	-2451.07	74.47	67.37	-1711.30	2.03	193.25	-1640.08	69.79	177.34	-2905.02	-109.41	22.56	-2947.77	-103.37	19.90	-276.42	-11.01	198.45	-1617.18	-185.89	126.23	-2726.37	-67.89	1198.90	0.00	0.00	0.00	-2477.80	89.02	1561.89	-2596.76	-102.24	1545.66	-1669.06	-92.68	1688.84	-1874.70	-9.94	1690.89	2053.25	1589.24	70.60	0.00	0.00	0.00	1453.95
1.36000	-1863.72	123.59	156.91	-2469.44	73.73	59.26	-1711.30	2.03	193.25	-1640.08	69.79	177.34	-2906.47	-109.37	20.18	-2968.16	-102.60	16.36	-276.42	-11.01	198.45	-1617.18	-185.89	126.23	-2720.72	-68.31	1199.38	0.00	0.00	0.00	-2477.80	89.02	1561.89	-2606.65	-100.72	1546.27	-1669.06	-92.68	1688.84	-1874.70	-9.94	1690.89	2053.77	1590.13	70.19	0.00	0.00	0.00	1452.78
1.37000	-1843.11	123.12	158.92	-2438.98	74.22	61.75	-1711.30	2.03	193.25	-1640.08	69.79	177.34	-2888.81	-107.66	21.10	-2932.12	-101.94	21.65	-276.42	-11.01	198.45	-1617.18	-185.89	126.23	-2715.07	-68.72	1199.88	0.00	0.00	0.00	-2477.80	89.02	1561.89	-2581.00	-95.50	1545.89	-1669.06	-92.68	1688.84	-1874.70	-9.94	1690.89	2053.29	1590.61	69.88	0.00	0.00	0.00	1452.75
1.38000	-1823.20	122.62	160.83	-2452.98	74.47	54.72	-1711.30	2.03	193.25	-1640.08	69.79	177.34	-2887.15	-108.30	20.24	-2937.80	-102.90	19.29	-276.42	-11.01	198.45	-1617.18	-185.89	126.23	-2709.43	-69.12	1200.39	0.00	0.00	0.00	-2477.80	89.02	1561.89	-2577.23	-94.56	1544.93	-1669.06	-92.68	1688.84	-1874.70	-9.94	1690.89	2052.99	1590.72	69.82	0.00	0.00	0.00	1454.10
1.39000	-1804.02	122.10	162.64	-2465.03	74.37	50.50	-1711.30	2.03	193.25	-1640.08	69.79	177.34	-2882.50	-110.06	20.29	-2953.18	-104.01	16.36	-276.42	-11.01	198.45	-1617.18	-185.89	126.23	-2703.80	-69.50	1200.90	0.00	0.00	0.00	-2477.80	89.02	1561.89	-2599.93	-93.44	1546.33	-1669.06	-92.68	1688.84	-1874.70	-9.94	1690.89	2052.71	1589.62	70.01	0.00	0.00	0.00	1453.65
1.40000	-1785.59	121.56	164.34	-2458.01	74.36	48.70	-1711.30	2.03	193.25	-1640.08	69.79	177.34	-2902.98	-108.77	15.36	-2943.68	-104.24	16.50	-276.42	-11.01	198.45	-1617.18	-185.89	126.23	-2698.17	-69.88	1201.43	0.00	0.00	0.00	-2477.80	89.02	1561.89	-2563.17	-91.01	1546.36	-1669.06	-92.68	1688.84	-1874.70	-9.94	1690.89	2053.28	1589.84	70.12	0.00	0.00	0.00	1453.57
1.41000	-1767.94	120.99	165.94	-2461.35	74.30	46.45	-1711.30	2.03	193.25	-1640.08	69.79	177.34	-2898.95	-108.68	15.10	-2943.92	-103.49	15.40	-276.42	-11.01	198.45	-1617.18	-185.89	126.23	-2692.56	-70.24	1201.96	0.00	0.00	0.00	-2477.80	89.02	1561.89	-2552.46	-87.90	1546.53	-1669.06	-92.68	1688.84	-1874.70	-9.94	1690.89	2052.61	1589.75	70.19	0.00	0.00	0.00	1454.22
1.42000	-1751.09	120.40	167.43	-2464.26	74.62	45.10	-1711.30	2.03	193.25	-1640.08	69.79	177.34	-2891.81	-107.67	15.50	-2936.66	-103.40	15.89	-276.42	-11.01	198.45	-1617.18	-185.89	126.23	-2686.95	-70.60	1202.51	0.00	0.00	0.00	-2477.80	89.02	1561.89	-2550.75	-83.87	1546.54	-1669.06	-92.68	1688.84	-1874.70	-9.94	1690.89	2052.79	1590.69	69.92	0.00	0.00	0.00	1454.95
1.43000	-1735.07	119.79	168.81	-2469.74	72.87	42.09	-1711.30	2.03	193.25	-1640.08	69.79	177.34	-2876.18	-107.79	18.11	-2932.78	-105.28	16.43	-276.42	-11.01	198.45	-1617.18	-185.89	126.23	-2681.34	-70.94	1203.06	0.00	0.00	0.00	-2477.80	89.02	1561.89	-2551.98	-81.93	1546.71	-1669.06	-92.68	1688.84	-1874.70	-9.94	1690.89	2052.72	1590.29	70.05	0.00	0.00	0.00	1453.70
1.44000	-1719.89	119.16	170.07	-2461.44	74.25	42.15	-1711.30	2.03	193.25	-1640.08	69.79	177.34	-2902.55	-109.05	12.62	-2917.76	-103.90	16.70	-276.42	-11.01	198.45	-1617.18	-185.89	126.23	-2675.75	-71.28	1203.62	0.00	0.00	0.00	-2477.80	89.02	1561.89	-2571.56	-81.67	1548.55	-1669.06	-92.68	1688.84	-1874.70	-9.94	1690.89	2053.12	1589.60	70.36	0.00	0.00	0.00	1453.13
1.45000	-1705.58	118.51	171.21	-2476.59	74.51	38.81	-1711.30	2.03	193.25	-1640.08	69.79	177.34	-2885.29	-109.24	14.52	-2927.72	-105.92	14.01	-276.42	-11.01	198.45	-1617.18	-185.89	126.23	-2670.16	-71.60	1204.19	0.00	0.00	0.00	-2477.80	89.02	1561.89	-2564.43	-78.66	1548.56	-1669.06	-92.68	1688.84	-1874.70	-9.94	1690.89	2052.72	1589.34	70.40	0.00	0.00	0.00	1453.58
1.46000	-1692.17	117.84	172.23	-2476.39	73.38	37.86	-1711.30	2.03	193.25	-1640.08	69.79	177.34	-2884.17	-109.03	13.78	-2930.51	-106.47	12.52	-276.42	-11.01	198.45	-1617.18	-185.89	126.23	-2664.58	-71.91	1204.77	0.00	0.00	0.00	-2477.80	89.02	1561.89	-2530.77	-72.85	1548.99	-1669.06	-92.68	1688.84	-1874.70	-9.94	1690.89	2052.33	1588.95	70.51	0.00	0.00	0.00	1454.62
1.47000	-1679.68	117.16	173.12	-2481.69	73.17	36.59	-1711.30	2.03	193.25	-1640.08	69.79	177.34	-2896.80	-110.31	9.88	-2928.71	-106.13	11.14	-276.42	-11.01	198.45	-1617.18	-185.89	126.23	-2659.00	-72.22	1205.36	0.00	0.00	0.00	-2477.80	89.02	1561.89	-2531.40	-73.88	1549.96	-1669.06	-92.68	1688.84	-1874.70	-9.94	1690.89	2052.35	1589.24	70.43	0.00	0.00	0.00	1454.12
1.48000	-1668.12	116.47	173.89	-2462.25	74.11	39.65	-1711.30	2.03	193.25	-1640.08	69.79	177.34	-2891.46	-111.02	9.39	-2934.47	-106.88	8.43	-276.42	-11.01	198.45	-1617.18	-185.89	126.23	-2653.43	-72.51	1205.95	0.00	0.00	0.00	-2477.80	89.02	1561.89	-2533.39	-70.86	1551.33	-1669.06	-92.68	1688.84	-1874.70	-9.94	1690.89	2052.40	1588.65	70.63	0.00	0.00	0.00	1454.45
1.49000	-1657.54	115.76	174.52	-2461.50	73.37	40.06	-1711.30	2.03	193.25	-1640.08	69.79	177.34	-2883.51	-110.07	9.27	-2926.66	-107.91	9.80	-276.42	-11.01	198.45	-1617.18	-185.89	126.23	-2647.87	-72.79	1206.55	0.00	0.00	0.00	-2477.80	89.02	1561.89	-2512.54	-69.41	1551.68	-1669.06	-92.68	1688.84	-1874.70	-9.94	1690.89	2052.53	1589.48	70.20	0.00	0.00	0.00	1454.37
1.50000	-1647.94	115.05	175.02	-2470.56	72.92	37.84	-1711.30	2.03	193.25	-1640.08	69.79	177.34	-2875.82	-111.44	9.28	-2906.27	-106.59	12.30	-276.42	-11.01	198.45	-1617.18	-185.89	126.23	-2642.31	-73.07	1207.16	0.00	0.00	0.00	-2477.80	89.02	1561.89	-2524.98	-67.29	1554.44	-1669.06	-92.68	1688.84	-1874.70	-9.94	1690.89	2052.93	1590.19	70.04	0.00	0.00	0.00	1453.64
1.51000	-1639.35	114.32	175.39	-2457.33	73.23	40.29	-1711.30	2.03	193.25	-1640.08	69.79	177.34	-2883.61	-111.27	5.42	-2909.53	-107.09	11.90	-276.42	-11.01	198.45	-1617.18	-185.89	126.23	-2636.76	-73.33	1207.78	0.00	0.00	0.00	-2477.80	89.02	1561.89	-2514.72	-64.32	1556.27	-1669.06	-92.68	1688.84	-1874.70	-9.94	1690.89	2053.56	1589.94	70.24	0.00	0.00	0.00	1453.96
1.52000	-1631.80	113.58	175.61	-2478.23	72.98	35.79	-1711.30	2.03	193.25	-1640.08	69.79	177.34	-2876.87	-112.30	3.71	-2908.00	-108.34	12.58	-276.42	-11.01	198.45	-1617.18	-185.89	126.23	-2631.21	-73.58	1208.40	0.00	0.00	0.00	-2477.80	89.02	1561.89	-2499.86	-61.58	1554.70	-1669.06	-92.68	1688.84	-1874.70	-9.94	1690.89	2052.88	1589.54	70.29	0.00	0.00	0.00	1453.37
1.53000	-1625.31	112.83	175.69	-2474.89	74.15	36.86	-1711.30	2.03	193.25	-1640.08	69.79	177.34	-2873.21	-112.54	1.09	-2891.22	-108.18	16.26	-276.42	-11.01	198.45	-1617.18	-185.89	126.23	-2625.67	-73.83	1209.03	0.00	0.00	0.00	-2477.80	89.02	1561.89	-2497.34	-59.48	1556.24	-1669.06	-92.68	1688.84	-1874.70	-9.94	1690.89	2052.98	1589.08	70.46	0.00	0.00	0.00	1454.16
1.54000	-1619.90	112.08	175.63	-2465.42	74.02	38.03	-1711.30	2.03	193.25	-1640.08	69.79	177.34	-2873.09	-113.36	-1.57	-2892.54	-108.19	17.11	-276.42	-11.01	198.45	-1617.18	-185.89	126.23	-2620.13	-74.06	1209.66	0.00	0.00	0.00	-2477.77	89.02	1561.90	-2492.94	-58.36	1558.13	-1669.06	-92.68	1688.84	-1874.70	-9.94	1690.89	2053.27	1589.93	70.25	0.00	0.00	0.00	1454.60
1.55000	-1615.60	111.32	175.41	-2469.56	74.26	36.60	-1711.30	2.03	193.25	-1640.08	69.79	177.34	-2842.26	-112.47	0.33	-2889.76	-108.96	19.08	-276.42	-11.01	198.45	-1617.18	-185.89	126.23	-2614.61	-74.29	1210.30	0.00	0.00	0.00	-2453.07	90.77	1562.60	-2489.76	-57.32	1559.99	-1669.06	-92.68	1688.84	-1874.70	-9.94	1690.89	2053.18	1590.58	70.06	0.00	0.00	0.00	1454.17
1.56000	-1612.43	110.56	175.04	-2485.53	73.64	33.75	-1711.30	2.03	193.25	-1640.08	69.79	177.34	-2846.81	-114.63	-2.91	-2872.95	-109.03	23.42	-276.42	-11.01	198.45	-1617.18	-185.89	126.23	-2609.08	-74.50	1210.95	0.00	0.00	0.00	-2460.57	91.54	1564.75	-2474.88	-54.10	1558.76	-1669.06	-92.68	1688.84	-1874.70	-9.94	1690.89	2053.18	1590.17	70.15	0.00	0.00	0.00	1454.35
1.57000	-1610.41	109.80	174.52	-2467.72	74.85	36.83	-1711.30	2.03	193.25	-1640.08	69.79	177.34	-2836.48	-114.77	-3.95	-2856.99	-109.35	28.01	-276.42	-11.01	198.45	-1617.18	-185.89	126.23	-2603.56	-74.71	1211.60	0.00	0.00	0.00	-2475.40	91.72	1567.05	-2464.06	-53.31	1560.33	-1669.06	-92.68	1688.84	-1874.70	-9.94	1690.89	2054.26	1590.67	70.13	0.00	0.00	0.00	1453.65
1.58000	-1609.57	109.03	173.84	-2462.36	74.28	37.49	-1711.30	2.03	193.25	-1640.08	69.79	177.34	-2815.36	-115.54	-1.09	-2840.79	-110.04	32.42	-276.42	-11.01	198.45	-1617.18	-185.89	126.23	-2598.05	-74.91	1212.26	0.00	0.00	0.00	-2493.66	94.72	1567.19	-2475.51	-51.21	1561.57	-1669.06	-92.68	1688.84	-1874.70	-9.94	1690.89	2053.27	1590.43	69.98	0.00	0.00	0.00	1453.36
1.59000	-1609.93	108.26	172.99	-2468.24	74.12	35.66	-1711.30	2.03	193.25	-1640.08	69.79	177.34	-2805.67	-117.74	2.81	-2828.35	-110.84	36.99	-276.42	-11.01	198.45	-1617.18	-185.89	126.23	-2592.54	-75.09	1212.92	0.00	0.00	0.00	-2486.28	96.37	1568.21	-2473.92	-49.98	1562.32	-1669.06	-92.68	1688.84	-1874.70	-9.94	1690.89	2053.01	1589.83	70.30	0.00	0.00	0.00	1453.60
1.60000	-1611.51	107.50	171.98	-2473.90	72.58	34.02	-1711.30	2.03	193.25	-1640.08	69.79	177.34	-2804.59	-119.07	4.36	-2821.92	-111.53	40.47	-276.42	-11.01	198.45	-1617.18	-185.89	126.23	-2587.04	-75.27	1213.59	0.00	0.00	0.00	-2448.57	99.84	1567.90	-2462.41	-47.96	1562.39	-1669.06	-92.68	1688.84	-1874.70	-9.94	1690.89	2052.76	1588.96	70.61	0.00	0.00	0.00	1453.77
1.61000	-1614.34	106.73	170.81	-2456.51	74.45	37.09	-1711.30	2.03	193.25	-1640.08	69.79	177.34	-2791.27	-119.52	8.75	-2812.72	-112.71	44.31	-276.42	-11.01	198.45	-1617.18	-185.89	126.23	-2581.54	-75.44	1214.26	0.00	0.00	0.00	-2449.11	100.38	1568.12	-2442.10	-46.78	1562.72	-1669.06	-92.68	1688.84	-1874.70	-9.94	1690.89	2053.70	1590.21	70.25	0.00	0.00	0.00	1452.94
1.62000	-1618.45	105.97	169.46	-2476.61	72.60	34.33	-1711.30	2.03	193.25	-1640.08	69.79	177.34	-2782.84	-120.37	10.72	-2810.35	-112.61	45.94	-276.42	-11.01	198.45	-1617.18	-185.89	126.23	-2576.04	-75.60	1214.93	0.00	0.00	0.00	-2455.72	100.50	1568.00	-2423.64	-43.35	1563.68	-1669.06	-92.68	1688.84	-1874.70	-9.94	1690.89	2053.48	1590.03	70.27	0.00	0.00	0.00	1452.99
1.63000	-1623.85	105.22	167.94	-2490.73	73.28	30.33	-1711.30	2.03	193.25	-1640.08	69.79	177.34	-2758.66	-120.63	15.78	-2780.85	-113.00	50.62	-276.42	-11.01	198.45	-1617.18	-185.89	126.23	-2570.55	-75.75	1215.61	0.00	0.00	0.00	-2426.97	103.16	1569.47	-2432.16	-46.02	1564.18	-1669.06	-92.68	1688.84	-1874.70	-9.94	1690.89	2052.45	1588.75	70.65	0.00	0.00	0.00	1452.97
1.64000	-1630.56	104.47	166.24	-2470.31	73.70	34.07	-1711.30	2.03	193.25	-1640.08	69.79	177.34	-2744.87	-120.69	17.30	-2773.75	-113.07	50.47	-276.42	-11.01	198.45	-1617.18	-185.89	126.23	-2565.06	-75.89	1216.29	0.00	0.00	0.00	-2409.31	104.83	1569.16	-2417.31	-41.92	1563.49	-1669.06	-92.68	1688.84	-1874.70	-9.94	1690.89	2053.36	1590.32	70.05	0.00	0.00	0.00	1453.34
1.65000	-1638.62	103.73	164.37	-2469.00	73.35	33.96	-1711.30	2.03	193.25	-1640.08	69.79	177.34	-2725.21	-120.90	18.60	-2762.84	-112.64	50.40	-276.42	-11.01	198.45	-1617.18	-185.89	126.23	-2559.58	-76.03	1216.98	0.00	0.00	0.00	-2427.49	104.64	1570.19	-2431.63	-40.67	1564.92	-1669.06	-92.68	1688.84	-1874.70	-9.94	1690.89	2052.71	1589.65	70.24	0.00	0.00	0.00	1453.87
1.66000	-1648.04	102.99	162.31	-2484.45	72.83	31.18	-1711.30	2.03	193.25	-1640.08	69.79	177.34	-2709.47	-121.35	18.41	-2746.43	-113.12	50.03	-276.42	-11.01	198.45	-1617.18	-185.89	126.23	-2554.10	-76.15	1217.67	0.00	0.00	0.00	-2422.17	106.49	1570.84	-2434.57	-41.16	1566.13	-1669.06	-92.68	1688.84	-1874.70	-9.94	1690.89	2052.44	1589.23	70.37	0.00	0.00	0.00	1454.26
1.67000	-1658.86	102.27	160.06	-2462.98	73.46	35.69	-1711.30	2.03	193.25	-1640.08	69.79	177.34	-2702.04	-121.06	16.92	-2726.41	-113.25	49.44	-276.42	-11.01	198.45	-1617.18	-185.89	126.23	-2548.63	-76.27	1218.36	0.00	0.00	0.00	-2376.32	108.34	1569.71	-2441.15	-39.35	1567.45	-1669.06	-92.68	1688.84	-1874.70	-9.94	1690.89	2052.60	1589.76	70.25	0.00	0.00	0.00	1453.77
1.68000	-1671.08	101.55	157.63	-2471.13	73.16	33.43	-1711.30	2.03	193.25	-1640.08	69.79	177.34	-2662.08	-119.75	19.91	-2706.68	-111.67	47.83	-276.42	-11.01	198.45	-1617.18	-185.89	126.23	-2543.16	-76.37	1219.06	0.00	0.00	0.00	-2417.86	109.60	1572.26	-2445.31	-40.70	1568.25	-1669.06	-92.68	1688.84	-1874.70	-9.94	1690.89	2053.07	1590.62	69.84	0.00	0.00	0.00	1453.86
1.69000	-1684.75	100.85	155.00	-2466.53	71.92	34.70	-1711.30	2.03	193.25	-1640.08	69.79	177.34	-2648.13	-119.80	18.07	-2697.20	-111.34	44.65	-276.42	-11.01	198.45	-1617.18	-185.89	126.23	-2537.69	-76.47	1219.76	0.00	0.00	0.00	-2421.37	106.67	1573.25	-2416.56	-40.15	1567.77	-1669.06	-92.68	1688.84	-1874.70	-9.94	1690.89	2052.70	1589.76	70.27	0.00	0.00	0.00	1454.19
1.70000	-1699.87	100.16	152.18	-2476.92	72.24	33.15	-1711.30	2.03	193.25	-1640.08	69.79	177.34	-2635.37	-118.68	16.18	-2690.42	-111.95	40.80	-276.42	-11.01	198.45	-1617.18	-185.89	126.23	-2532.23	-76.56	1220.46	0.00	0.00	0.00	-2406.91	108.30	1573.29	-2395.12	-38.45	1566.86	-1669.06	-92.68	1688.84	-1874.70	-9.94	1690.89	2052.12	1589.40	70.32	0.00	0.00	0.00	1454.17
1.71000	-1716.47	99.49	149.16	-2482.19	72.12	31.62	-1711.30	2.03	193.25	-1640.08	69.79	177.34	-2596.58	-117.33	18.48	-2655.40	-110.60	41.56	-276.42	-11.01	198.45	-1617.18	-185.89	126.23	-2526.77	-76.64	1221.16	0.00	0.00	0.00	-2394.04	109.84	1572.85	-2389.39	-36.72	1568.42	-1669.06	-92.68	1688.84	-1874.70	-9.94	1690.89	2052.44	1589.78	70.12	0.00	0.00	0.00	1453.86
1.72000	-1734.59	98.83	145.94	-2464.78	71.35	34.32	-1711.30	2.03	193.25	-1640.08	69.79	177.34	-2576.15	-116.90	17.36	-2629.43	-110.33	40.05	-276.42	-11.01	198.45	-1617.18	-185.89	126.23	-2521.31	-76.72	1221.86	0.00	0.00	0.00	-2403.24	110.28	1574.88	-2383.58	-35.70	1568.38	-1669.06	-92.68	1688.84	-1874.70	-9.94	1690.89	2053.92	1590.90	69.94	0.00	0.00	0.00	1454.33
1.73000	-1754.23	98.19	142.51	-2480.68	72.28	31.79	-1711.30	2.03	193.25	-1640.08	69.79	177.34	-2562.48	-117.54	15.94	-2605.93	-109.60	38.91	-276.42	-11.01	198.45	-1617.18	-185.89	126.23	-2515.86	-76.78	1222.57	0.00	0.00	0.00	-2353.55	112.68	1571.85	-2379.25	-35.01	1568.97	-1669.06	-92.68	1688.84	-1874.70	-9.94	1690.89	2053.42	1589.53	70.38	0.00	0.00	0.00	1454.19
1.74000	-1775.42	97.57	138.88	-2486.12	71.33	31.18	-1711.30	2.03	193.25	-1640.08	69.79	177.34	-2551.31	-118.18	13.69	-2586.50	-108.67	36.19	-276.42	-11.01	198.45	-1617.18	-185.89	126.23	-2510.41	-76.84	1223.27	0.00	0.00	0.00	-2368.88	110.22	1572.75	-2372.85	-35.40	1569.09	-1669.06	-92.68	1688.84	-1874.70	-9.94	1690.89	2053.70	1589.39	70.57	0.00	0.00	0.00	1453.76
1.75000	-1798.20	96.96	135.03	-2482.69	70.63	31.83	-1711.30	2.03	193.25	-1640.08	69.79	177.34	-2524.78	-118.82	13.79	-2567.90	-109.84	34.22	-276.42	-11.01	198.45	-1617.18	-185.89	126.23	-2504.96	-76.89	1223.98	0.00	0.00	0.00	-2415.65	110.35	1575.88	-2370.00	-35.40	1569.19	-1669.06	-92.68	1688.84	-1874.70	-9.94	1690.89	2053.02	1589.01	70.57	0.00	0.00	0.00	1453.87
1.76000	-1822.57	96.38	130.98	-2474.46	72.28	33.87	-1711.30	2.03	193.25	-1640.08	69.79	177.34	-2500.85	-119.35	14.57	-2541.55	-110.48	33.06	-276.42	-11.01	198.45	-1617.18	-185.89	126.23	-2499.51	-76.93	1224.69	0.00	0.00	0.00	-2386.38	112.22	1575.88	-2380.09	-33.72	1569.90	-1669.06	-92.68	1688.84	-1874.70	-9.94	1690.89	2053.09	1590.19	70.09	0.00	0.00	0.00	1452.96
1.77000	-1848.57	95.82	126.70	-2466.29	70.62	35.07	-1711.30	2.03	193.25	-1640.08	69.79	177.34	-2482.21	-119.45	14.39	-2511.74	-110.90	32.49	-276.42	-11.01	198.45	-1617.18	-185.89	126.23	-2494.07	-76.96	1225.40	0.00	0.00	0.00	-2374.32	112.49	1574.99	-2379.55	-35.15	1570.16	-1669.06	-92.68	1688.84	-1874.70	-9.94	1690.89	2052.83	1589.54	70.36	0.00	0.00	0.00	1452.59
1.78000	-1876.22	95.29	122.21	-2476.80	70.88	34.31	-1711.30	2.03	193.25	-1640.08	69.79	177.34	-2442.39	-119.92	18.13	-2499.01	-111.49	30.20	-276.42	-11.01	198.45	-1617.18	-185.89	126.23	-2488.63	-76.99	1226.11	0.00	0.00	0.00	-2349.21	112.14	1574.62	-2347.57	-33.61	1569.63	-1669.06	-92.68	1688.84	-1874.70	-9.94	1690.89	2053.52	1589.59	70.43	0.00	0.00	0.00	1453.29
1.79000	-1905.54	94.77	117.50	-2472.89	69.80	34.71	-1711.30	2.03	193.25	-1640.08	69.79	177.34	-2422.90	-119.67	18.46	-2468.70	-111.37	30.69	-276.42	-11.01	198.45	-1617.18	-185.89	126.23	-2483.19	-77.01	1226.82	0.00	0.00	0.00	-2352.00	111.26	1575.72	-2346.96	-34.95	1570.41	-1669.06	-92.68	1688.84	-1874.70	-9.94	1690.89	2053.58	1590.04	70.19	0.00	0.00	0.00	1453.82
1.80000	-1936.55	94.29	112.56	-2487.80	70.13	32.65	-1711.30	2.03	193.25	-1640.08	69.79	177.34	-2410.70	-119.64	18.77	-2436.58	-110.96	32.12	-276.42	-11.01	198.45	-1617.18	-185.89	126.23	-2477.76	-77.02	1227.53	0.00	0.00	0.00	-2349.96	110.08	1577.89	-2352.91	-35.72	1571.06	-1669.06	-92.68	1688.84	-1874.70	-9.94	1690.89	2053.37	1588.88	70.71	0.00	0.00	0.00	1453.34
1.81000	-1969.29	93.83	107.39	-2464.15	69.85	36.40	-1711.30	2.03	193.25	-1640.08	69.79	177.34	-2380.78	-119.43	22.66	-2424.38	-111.80	30.25	-276.42	-11.01	198.45	-1617.18	-185.89	126.23	-2472.32	-77.02	1228.24	0.00	0.00	0.00	-2363.15	111.22	1577.80	-2357.80	-34.84	1571.04	-1669.06	-92.68	1688.84	-1874.70	-9.94	1690.89	2052.72	1589.18	70.43	0.00	0.00	0.00	1453.82
1.82000	-2003.76	93.40	101.98	-2465.47	70.48	35.48	-1711.30	2.03	193.25	-1640.08	69.79	177.34	-2370.35	-120.26	23.99	-2404.05	-111.23	30.30	-276.42	-11.01	198.45	-1617.18	-185.89	126.23	-2466.89	-77.01	1228.94	0.00	0.00	0.00	-2322.79	111.99	1577.04	-2346.31	-36.66	1570.88	-1669.06	-92.68	1688.84	-1874.70	-9.94	1690.89	2052.94	1589.16	70.46	0.00	0.00	0.00	1453.49
1.83000	-2040.01	92.99	96.35	-2478.46	71.68	33.03	-1711.30	2.03	193.25	-1640.08	69.79	177.34	-2331.95	-118.42	31.81	-2379.11	-110.67	32.22	-276.42	-11.01	198.45	-1617.18	-185.89	126.23	-2461.46	-77.00	1229.65	0.00	0.00	0.00	-2341.02	111.80	1576.48	-2319.30	-37.30	1570.41	-1669.06	-92.68	1688.84	-1874.70	-9.94	1690.89	2053.54	1590.28	70.10	0.00	0.00	0.00	1454.13
1.84000	-2078.04	92.62	90.48	-2498.12	71.24	29.07	-1711.30	2.03	193.25	-1640.08	69.79	177.34	-2308.77	-117.55	36.40	-2363.89	-110.39	34.12	-276.42	-11.01	198.45	-1617.18	-185.89	126.23	-2456.03	-76.98	1230.36	0.00	0.00	0.00	-2331.28	109.48	1575.98	-2321.15	-35.71	1569.60	-1669.06	-92.68	1688.84	-1874.70	-9.94	1690.89	2053.04	1590.23	70.02	0.00	0.00	0.00	1453.21
1.85000	-2117.88	92.28	84.36	-2470.80	72.66	33.47	-1711.30	2.03	193.25	-1640.08	69.79	177.34	-2268.05	-114.18	45.46	-2345.24	-110.36	36.72	-276.42	-11.01	198.45	-1617.18	-185.89	126.23	-2450.61	-76.95	1231.06	0.00	0.00	0.00	-2299.83	110.03	1574.57	-2324.04	-36.16	1570.72	-1669.06	-92.68	1688.84	-1874.70	-9.94	1690.89	2053.75	1590.18	70.17	0.00	0.00	0.00	1453.57
1.86000	-2159.56	91.98	78.00	-2491.60	73.08	28.69	-1711.30	2.03	193.25	-1640.08	69.79	177.34	-2226.63	-112.00	55.05	-2315.16	-108.99	42.19	-276.42	-11.01	198.45	-1617.18	-185.89	126.23	-2445.18	-76.92	1231.77	0.00	0.00	0.00	-2295.63	110.12	1575.91	-2312.06	-37.22	1570.51	-1669.06	-92.68	1688.84	-1874.70	-9.94	1690.89	2053.49	1590.04	70.13	0.00	0.00	0.00	1452.58
1.87000	-2203.10	91.71	71.40	-2483.05	73.09	30.89	-1711.30	2.03	193.25	-1640.08	69.79	177.34	-2187.46	-108.10	63.98	-2276.77	-106.55	50.82	-276.42	-11.01	198.45	-1617.18	-185.89	126.23	-2439.76	-76.88	1232.47	0.00	0.00	0.00	-2288.06	109.70	1575.30	-2305.80	-36.71	1570.18	-1669.06	-92.68	1688.84	-1874.70	-9.94	1690.89	2053.52	1590.25	70.14	0.00	0.00	0.00	1453.27
1.88000	-2248.53	91.47	64.54	-2466.67	73.58	33.34	-1711.30	2.03	193.25	-1640.08	69.79	177.34	-2153.97	-106.24	70.95	-2239.79	-106.00	59.96	-276.42	-11.01	198.45	-1617.18	-185.89	126.23	-2434.34	-76.83	1233.17	0.00	0.00	0.00	-2285.68	109.91	1575.89	-2316.82	-37.86	1569.74	-1669.06	-92.68	1688.84	-1874.70	-9.94	1690.89	2053.48	1589.78	70.36	0.00	0.00	0.00	1454.16
1.89000	-2295.86	91.28	57.44	-2478.95	73.17	30.19	-1711.30	2.03	193.25	-1640.08	69.79	177.34	-2124.16	-104.63	77.66	-2213.34	-103.16	68.97	-276.42	-11.01	198.45	-1617.18	-185.89	126.23	-2428.91	-76.77	1233.86	0.00	0.00	0.00	-2308.73	108.00	1575.13	-2291.75	-38.94	1568.09	-1669.06	-92.68	1688.84	-1874.70	-9.94	1690.89	2049.70	1594.36	50.86	0.00	0.00	0.00	1453.71
1.90000	-2345.10	91.12	50.08	-2488.91	73.57	28.23	-1711.30	2.03	193.25	-1640.08	69.79	177.34	-2097.80	-103.24	84.07	-2174.44	-100.89	79.03	-276.42	-11.01	198.45	-1617.18	-185.89	126.23	-2423.49	-76.71	1234.56	0.00	0.00	0.00	-2319.37	107.14	1575.81	-2281.76	-38.60	1568.45	-1669.06	-92.68	1688.84	-1874.70	-9.94	1690.89	2052.13	1591.27	64.22	0.00	0.00	0.00	1454.68
1.91000	-2370.18	91.05	46.33	-2472.16	74.66	31.10	-1711.30	2.03	193.25	-1640.08	69.79	177.34	-2074.69	-102.05	90.17	-2155.51	-100.06	86.09	-276.42	-11.01	198.45	-1617.18	-185.89	126.23	-2418.07	-76.64	1235.25	0.00	0.00	0.00	-2296.13	105.20	1574.29	-2297.90	-41.16	1569.14	-1669.06	-92.68	1688.84	-1874.70	-9.94	1690.89	2052.46	1590.06	70.18	0.00	0.00	0.00	1454.20
1.92000	-2366.14	91.95	47.54	-2485.60	74.42	28.01	-1711.30	2.03	193.25	-1640.08	69.79	177.34	-2054.61	-101.06	95.92	-2139.33	-99.45	92.49	-276.42	-11.01	198.45	-1617.18	-185.89	126.23	-2412.66	-76.56	1235.94	0.00	0.00	0.00	-2274.32	104.31	1574.70	-2302.29	-40.72	1567.46	-1669.06	-92.68	1688.84	-1874.70	-9.94	1690.89	2052.76	1589.80	70.30	0.00	0.00	0.00	1454.06
1.93000	-2354.08	92.28	48.28	-2462.34	75.10	32.44	-1711.30	2.03	193.25	-1640.08	69.79	177.34	-2037.35	-100.23	101.31	-2116.13	-97.16	99.85	-276.42	-11.01	198.45	-1617.18	-185.89	126.23	-2407.24	-76.48	1236.62	0.00	0.00	0.00	-2275.21	104.13	1573.57	-2284.67	-42.04	1567.02	-1669.06	-92.68	1688.84	-1874.70	-9.94	1690.89	2049.07	1592.53	51.41	0.00	0.00	0.00	1454.05
1.94000	-2384.05	90.66	40.65	-2488.92	74.60	28.19	-1711.30	2.03	193.25	-1640.08	69.79	177.34	-2022.69	-99.56	106.29	-2090.49	-95.43	107.88	-276.42	-11.01	198.45	-1617.18	-185.89	126.23	-2401.82	-76.39	1237.30	0.00	0.00	0.00	-2276.05	102.74	1572.83	-2276.28	-43.18	1566.61	-1669.06	-92.68	1688.84	-1874.70	-9.94	1690.89	2051.71	1590.80	64.20	0.00	0.00	0.00	1453.70
1.95000	-2391.25	91.36	39.29	-2476.87	75.07	29.12	-1711.30	2.03	193.25	-1640.08	69.79	177.34	-2010.42	-99.02	110.85	-2070.39	-93.87	114.17	-276.42	-11.01	198.45	-1617.18	-185.89	126.23	-2396.40	-76.29	1237.98	0.00	0.00	0.00	-2274.93	100.97	1572.55	-2268.16	-44.79	1565.39	-1669.06	-92.68	1688.84	-1874.70	-9.94	1690.89	2048.27	1591.55	51.85	0.00	0.00	0.00	1453.56
1.96000	-2354.00	94.34	47.80	-2478.43	74.77	28.82	-1711.30	2.03	193.25	-1640.08	69.79	177.34	-2000.32	-98.60	114.96	-2055.22	-92.49	118.85	-276.42	-11.01	198.45	-1617.18	-185.89	126.23	-2390.98	-76.18	1238.65	0.00	0.00	0.00	-2247.78	99.75	1570.43	-2269.55	-45.29	1564.50	-1669.06	-92.68	1688.84	-1874.70	-9.94	1690.89	2051.24	1590.45	64.39	0.00	0.00	0.00	1454.41
1.97000	-2406.18	90.85	36.66	-2487.62	74.13	26.51	-1711.30	2.03	193.25	-1640.08	69.79	177.34	-1992.19	-98.27	118.59	-2044.35	-91.25	122.05	-276.42	-11.01	198.45	-1617.18	-185.89	126.23	-2385.56	-76.07	1239.32	0.00	0.00	0.00	-2235.18	98.41	1569.17	-2247.04	-46.85	1562.67	-1669.06	-92.68	1688.84	-1874.70	-9.94	1690.89	2053.18	1590.25	70.11	0.00	0.00	0.00	1453.88
1.98000	-2398.81	92.74	37.72	-2467.81	75.46	29.63	-1711.30	2.03	193.25	-1640.08	69.79	177.34	-1985.80	-98.01	121.71	-2037.16	-90.15	123.89	-276.42	-11.01	198.45	-1617.18	-185.89	126.23	-2380.15	-75.96	1239.99	0.00	0.00	0.00	-2234.24	99.03	1569.45	-2237.82	-48.20	1562.09	-1669.06	-92.68	1688.84	-1874.70	-9.94	1690.89	2053.36	1590.17	70.28	0.00	0.00	0.00	1454.74
1.99000	-2384.06	93.25	40.10	-2476.09	75.01	28.14	-1711.30	2.03	193.25	-1640.08	69.79	177.34	-1980.94	-97.82	124.30	-2033.02	-89.16	124.52	-276.42	-11.01	198.45	-1617.18	-185.89	126.23	-2374.73	-75.83	1240.65	0.00	0.00	0.00	-2235.63	96.03	1569.72	-2251.29	-50.34	1561.73	-1669.06	-92.68	1688.84	-1874.70	-9.94	1690.89	2054.22	1590.24	70.45	0.00	0.00	0.00	1453.90
2.00000	-2383.96	91.89	39.23	-2469.03	74.23	29.23	-1711.30	2.03	193.25	-1640.08	69.79	177.34	-1977.40	-97.66	126.33	-2031.31	-88.27	124.05	-276.42	-11.01	198.45	-1617.18	-185.89	126.23	-2369.31	-75.71	1241.30	0.00	0.00	0.00	-2224.98	93.22	1568.81	-2249.08	-52.91	1561.29	-1669.06	-92.68	1688.84	-1874.70	-9.94	1690.89	2053.83	1590.88	70.09	0.00	0.00	0.00	1454.75
2.01000	-2407.70	91.96	35.46	-2479.60	75.72	27.76	-1711.30	2.03	193.25	-1640.08	69.79	177.34	-1974.97	-97.53	127.77	-2031.42	-87.46	122.63	-276.42	-11.01	198.45	-1617.18	-185.89	126.23	-2363.89	-75.57	1241.95	0.00	0.00	0.00	-2228.48	93.13	1567.82	-2226.50	-53.40	1559.50	-1669.06	-92.68	1688.84	-1874.70	-9.94	1690.89	2054.15	1591.45	69.78	0.00	0.00	0.00	1454.00
2.02000	-2371.53	92.91	41.21	-2481.61	75.41	26.74	-1711.30	2.03	193.25	-1640.08	69.79	177.34	-1973.42	-97.40	128.60	-2032.70	-86.71	120.39	-276.42	-11.01	198.45	-1617.18	-185.89	126.23	-2358.47	-75.43	1242.59	0.00	0.00	0.00	-2224.53	88.82	1565.96	-2219.64	-54.53	1558.77	-1669.06	-92.68	1688.84	-1874.70	-9.94	1690.89	2054.18	1591.07	69.99	0.00	0.00	0.00	1453.34
2.03000	-2370.19	93.69	42.21	-2489.09	74.47	25.02	-1711.30	2.03	193.25	-1640.08	69.79	177.34	-1972.55	-97.25	128.79	-2034.55	-86.00	117.45	-276.42	-11.01	198.45	-1617.18	-185.89	126.23	-2353.05	-75.28	1243.23	0.00	0.00	0.00	-2218.61	87.80	1566.36	-2205.77	-55.07	1557.40	-1669.06	-92.68	1688.84	-1874.70	-9.94	1690.89	2053.39	1589.94	70.29	0.00	0.00	0.00	1453.01
2.04000	-2373.43	93.94	42.23	-2478.95	74.87	26.43	-1711.30	2.03	193.25	-1640.08	69.79	177.34	-1972.14	-97.07	128.31	-2036.34	-85.32	113.95	-276.42	-11.01	198.45	-1617.18	-185.89	126.23	-2347.63	-75.13	1243.86	0.00	0.00	0.00	-2218.94	87.04	1565.45	-2228.34	-58.39	1557.70	-1669.06	-92.68	1688.84	-1874.70	-9.94	1690.89	2053.90	1589.76	70.42	0.00	0.00	0.00	1452.58
2.05000	-2394.20	94.00	36.25	-2489.42	74.41	24.17	-1711.30	2.03	193.25	-1640.08	69.79	177.34	-1971.98	-96.84	127.14	-2037.45	-84.65	110.02	-276.42	-11.01	198.45	-1617.18	-185.89	126.23	-2342.21	-74.97	1244.49	0.00	0.00	0.00	-2214.10	85.12	1565.85	-2232.04	-61.02	1556.96	-1669.06	-92.68	1688.84	-1874.70	-9.94	1690.89	2052.72	1589.22	70.36	0.00	0.00	0.00	1454.07
2.06000	-2406.87	93.37	34.21	-2483.24	74.95	25.24	-1711.30	2.03	193.25	-1640.08	69.79	177.34	-1971.85	-96.53	125.24	-2037.24	-83.97	105.79	-276.42	-11.01	198.45	-1617.18	-185.89	126.23	-2336.78	-74.80	1245.11	0.00	0.00	0.00	-2217.34	82.78	1563.54	-2202.88	-60.90	1555.23	-1669.06	-92.68	1688.84	-1874.70	-9.94	1690.89	2053.05	1590.86	69.80	0.00	0.00	0.00	1454.17
2.07000	-2384.13	95.52	38.61	-2480.83	74.57	24.25	-1711.30	2.03	193.25	-1640.08	69.79	177.34	-1971.54	-96.13	122.59	-2035.11	-83.27	101.40	-276.42	-11.01	198.45	-1617.18	-185.89	126.23	-2331.36	-74.63	1245.72	0.00	0.00	0.00	-2207.27	80.38	1562.62	-2199.26	-63.97	1554.38	-1669.06	-92.68	1688.84	-1874.70	-9.94	1690.89	2053.57	1591.07	69.85	0.00	0.00	0.00	1453.75
2.08000	-2402.94	94.67	33.96	-2483.61	76.41	23.17	-1711.30	2.03	193.25	-1640.08	69.79	177.34	-1970.83	-95.63	119.17	-2030.40	-82.52	96.97	-276.42	-11.01	198.45	-1617.18	-185.89	126.23	-2325.93	-74.46	1246.33	0.00	0.00	0.00	-2201.21	78.29	1562.89	-2194.27	-66.42	1553.19	-1669.06	-92.68	1688.84	-1874.70	-9.94	1690.89	2053.02	1590.03	70.22	0.00	0.00	0.00	1453.34
2.09000	-2409.22	94.72	32.47	-2475.61	74.84	24.03	-1711.30	2.03	193.25	-1640.08	69.79	177.34	-1969.51	-95.00	114.95	-2008.47	-80.53	96.51	-276.42	-11.01	198.45	-1617.18	-185.89	126.23	-2320.50	-74.27	1246.93	0.00	0.00	0.00	-2191.64	77.57	1562.37	-2197.05	-69.05	1553.20	-1669.06	-92.68	1688.84	-1874.70	-9.94	1690.89	2053.09	1590.52	69.89	0.00	0.00	0.00	1453.64
2.10000	-2396.43	94.66	33.94	-2470.49	75.76	24.13	-1711.30	2.03	193.25	-1640.08	69.79	177.34	-1967.38	-94.22	109.89	-2022.11	-80.36	89.01	-276.42	-11.01	198.45	-1617.18	-185.89	126.23	-2315.08	-74.09	1247.52	0.00	0.00	0.00	-2161.89	75.90	1560.44	-2195.08	-71.75	1552.06	-1669.06	-92.68	1688.84	-1874.70	-9.94	1690.89	2053.14	1590.05	69.99	0.00	0.00	0.00	1453.82
2.11000	-2410.92	94.96	31.03	-2485.16	75.91	20.11	-1711.30	2.03	193.25	-1640.08	69.79	177.34	-1964.79	-91.79	101.16	-2002.80	-80.43	86.64	-276.42	-11.01	198.45	-1617.18	-185.89	126.23	-2309.64	-73.89	1248.10	0.00	0.00	0.00	-2167.93	72.38	1560.45	-2168.09	-72.92	1549.55	-1669.06	-92.68	1688.84	-1874.70	-9.94	1690.89	2053.13	1589.63	70.14	0.00	0.00	0.00	1454.09
2.12000	-2417.01	95.16	28.81	-2474.27	75.62	20.56	-1711.30	2.03	193.25	-1640.08	69.79	177.34	-1954.52	-91.29	97.42	-1998.93	-80.09	83.38	-276.42	-11.01	198.45	-1617.18	-185.89	126.23	-2304.21	-73.70	1248.67	0.00	0.00	0.00	-2158.25	70.57	1559.46	-2154.03	-74.02	1549.06	-1669.06	-92.68	1688.84	-1874.70	-9.94	1690.89	2052.66	1589.46	70.27	0.00	0.00	0.00	1454.00
2.13000	-2393.01	96.43	32.98	-2477.67	75.50	19.26	-1711.30	2.03	193.25	-1640.08	69.79	177.34	-1957.46	-90.74	91.07	-2006.41	-79.61	76.78	-276.42	-11.01	198.45	-1617.18	-185.89	126.23	-2298.78	-73.49	1249.24	0.00	0.00	0.00	-2151.77	69.77	1558.92	-2164.58	-76.29	1550.24	-1669.06	-92.68	1688.84	-1874.70	-9.94	1690.89	2052.52	1590.01	69.88	0.00	0.00	0.00	1453.88
2.14000	-2428.40	95.65	23.18	-2474.68	76.35	18.73	-1711.30	2.03	193.25	-1640.08	69.79	177.34	-1957.27	-90.14	86.00	-2022.94	-79.06	68.71	-276.42	-11.01	198.45	-1617.18	-185.89	126.23	-2293.34	-73.28	1249.80	0.00	0.00	0.00	-2149.24	64.76	1558.49	-2151.95	-80.30	1549.70	-1669.06	-92.68	1688.84	-1874.70	-9.94	1690.89	2053.25	1590.07	70.06	0.00	0.00	0.00	1454.37
2.15000	-2408.05	95.59	28.16	-2471.99	77.18	17.46	-1711.30	2.03	193.25	-1640.08	69.79	177.34	-1948.40	-88.97	83.57	-2000.13	-78.54	69.84	-276.42	-11.01	198.45	-1617.18	-185.89	126.23	-2287.90	-73.07	1250.35	0.00	0.00	0.00	-2141.46	64.39	1557.88	-2140.45	-83.15	1548.47	-1669.06	-92.68	1688.84	-1874.70	-9.94	1690.89	2053.03	1589.80	70.31	0.00	0.00	0.00	1453.42
2.16000	-2430.36	95.73	22.73	-2478.25	77.48	14.63	-1711.30	2.03	193.25	-1640.08	69.79	177.34	-1953.54	-88.52	78.34	-1995.04	-77.74	67.34	-276.42	-11.01	198.45	-1617.18	-185.89	126.23	-2282.46	-72.85	1250.89	0.00	0.00	0.00	-2144.77	63.85	1559.88	-2133.87	-83.81	1548.19	-1669.06	-92.68	1688.84	-1874.70	-9.94	1690.89	2053.15	1590.17	70.01	0.00	0.00	0.00	1453.75
2.17000	-2417.84	95.46	24.62	-2474.99	77.98	13.73	-1711.30	2.03	193.25	-1640.08	69.79	177.34	-1953.42	-89.07	75.00	-1989.79	-77.72	66.54	-276.42	-11.01	198.45	-1617.18	-185.89	126.23	-2277.01	-72.63	1251.42	0.00	0.00	0.00	-2147.98	59.38	1559.36	-2119.50	-86.83	1549.02	-1669.06	-92.68	1688.84	-1874.70	-9.94	1690.89	2053.75	1590.42	69.99	0.00	0.00	0.00	1453.74
2.18000	-2431.92	95.95	20.54	-2474.52	77.86	13.00	-1711.30	2.03	193.25	-1640.08	69.79	177.34	-1949.25	-88.79	73.17	-1991.72	-76.75	63.69	-276.42	-11.01	198.45	-1617.18	-185.89	126.23	-2271.57	-72.40	1251.94	0.00	0.00	0.00	-2141.94	55.82	1560.52	-2135.96	-89.24	1550.05	-1669.06	-92.68	1688.84	-1874.70	-9.94	1690.89	2053.44	1590.52	69.92	0.00	0.00	0.00	1453.44
2.19000	-2422.67	96.62	20.51	-2454.91	79.76	14.68	-1711.30	2.03	193.25	-1640.08	69.79	177.34	-1949.76	-89.67	70.77	-2006.31	-78.27	59.02	-276.42	-11.01	198.45	-1617.18	-185.89	126.23	-2266.12	-72.16	1252.46	0.00	0.00	0.00	-2111.71	54.89	1561.30	-2123.00	-90.38	1550.42	-1669.06	-92.68	1688.84	-1874.70	-9.94	1690.89	2052.80	1589.97	70.16	0.00	0.00	0.00	1454.29
2.20000	-2431.97	96.99	17.88	-2470.18	80.10	10.31	-1711.30	2.03	193.25	-1640.08	69.79	177.34	-1954.31	-90.28	68.64	-2007.71	-78.56	58.00	-276.42	-11.01	198.45	-1617.18	-185.89	126.23	-2260.66	-71.92	1252.96	0.00	0.00	0.00	-2104.87	53.35	1562.58	-2098.42	-91.86	1549.38	-1669.06	-92.68	1688.84	-1874.70	-9.94	1690.89	2052.51	1589.32	70.32	0.00	0.00	0.00	1453.47
2.21000	-2426.47	99.16	18.17	-2451.44	80.54	12.55	-1711.30	2.03	193.25	-1640.08	69.79	177.34	-1956.20	-89.91	67.35	-2016.16	-78.41	55.04	-276.42	-11.01	198.45	-1617.18	-185.89	126.23	-2255.21	-71.68	1253.45	0.00	0.00	0.00	-2098.13	51.38	1562.68	-2081.49	-94.61	1550.08	-1669.06	-92.68	1688.84	-1874.70	-9.94	1690.89	2053.15	1589.34	70.55	0.00	0.00	0.00	1454.03
2.22000	-2440.40	99.21	14.36	-2462.17	81.56	9.39	-1711.30	2.03	193.25	-1640.08	69.79	177.34	-1956.87	-90.23	65.45	-1994.44	-77.94	58.69	-276.42	-11.01	198.45	-1617.18	-185.89	126.23	-2249.75	-71.43	1253.93	0.00	0.00	0.00	-2083.72	47.38	1563.52	-2108.80	-98.29	1552.67	-1669.06	-92.68	1688.84	-1874.70	-9.94	1690.89	2052.74	1590.03	69.98	0.00	0.00	0.00	1454.81
2.23000	-2441.52	99.47	13.02	-2447.73	82.29	10.81	-1711.30	2.03	193.25	-1640.08	69.79	177.34	-1951.69	-89.60	65.83	-1997.74	-77.42	56.42	-276.42	-11.01	198.45	-1617.18	-185.89	126.23	-2244.28	-71.18	1254.40	0.00	0.00	0.00	-2103.16	44.70	1565.97	-2100.59	-100.35	1552.52	-1669.06	-92.68	1688.84	-1874.70	-9.94	1690.89	2049.43	1593.77	51.06	0.00	0.00	0.00	1453.40
2.24000	-2424.05	100.63	15.38	-2448.81	82.65	10.25	-1711.30	2.03	193.25	-1640.08	69.79	177.34	-1953.85	-89.57	64.75	-2005.31	-78.29	53.63	-276.42	-11.01	198.45	-1617.18	-185.89	126.23	-2238.82	-70.92	1254.86	0.00	0.00	0.00	-2107.48	41.83	1567.40	-2092.38	-103.10	1553.03	-1669.06	-92.68	1688.84	-1874.70	-9.94	1690.89	2050.92	1590.41	64.28	0.00	0.00	0.00	1453.76
2.25000	-2416.34	102.41	14.32	-2441.59	83.17	11.33	-1711.30	2.03	193.25	-1640.08	69.79	177.34	-1948.03	-88.19	65.03	-2009.10	-78.27	52.38	-276.42	-11.01	198.45	-1617.18	-185.89	126.23	-2233.35	-70.66	1255.31	0.00	0.00	0.00	-2088.81	40.08	1566.43	-2089.97	-105.30	1554.84	-1669.06	-92.68	1688.84	-1874.70	-9.94	1690.89	2053.23	1589.86	70.35	0.00	0.00	0.00	1453.91
2.26000	-2421.06	103.03	10.61	-2425.33	84.50	13.83	-1711.30	2.03	193.25	-1640.08	69.79	177.34	-1949.33	-88.99	64.02	-1999.46	-78.35	53.56	-276.42	-11.01	198.45	-1617.18	-185.89	126.23	-2227.87	-70.40	1255.75	0.00	0.00	0.00	-2073.89	38.43	1568.72	-2085.57	-106.93	1555.13	-1669.06	-92.68	1688.84	-1874.70	-9.94	1690.89	2053.58	1590.38	70.12	0.00	0.00	0.00	1454.17
2.27000	-2399.37	103.59	12.56	-2431.33	85.08	13.21	-1711.30	2.03	193.25	-1640.08	69.79	177.34	-1950.17	-89.40	63.01	-2014.77	-78.67	50.56	-276.42	-11.01	198.45	-1617.18	-185.89	126.23	-2222.40	-70.13	1256.18	0.00	0.00	0.00	-2074.19	36.49	1568.98	-2097.04	-108.28	1557.53	-1669.06	-92.68	1688.84	-1874.70	-9.94	1690.89	2053.35	1590.19	70.26	0.00	0.00	0.00	1453.66
2.28000	-2403.34	105.40	8.97	-2431.45	85.63	13.81	-1711.30	2.03	193.25	-1640.08	69.79	177.34	-1945.31	-88.55	63.60	-2019.94	-79.35	48.28	-276.42	-11.01	198.45	-1617.18	-185.89	126.23	-2216.92	-69.85	1256.59	0.00	0.00	0.00	-2091.97	32.82	1569.91	-2069.89	-111.40	1557.06	-1669.06	-92.68	1688.84	-1874.70	-9.94	1690.89	2053.65	1589.90	70.28	0.00	0.00	0.00	1453.24
2.29000	-2407.31	105.56	5.22	-2429.71	86.15	15.17	-1711.30	2.03	193.25	-1640.08	69.79	177.34	-1953.29	-88.55	61.20	-2003.09	-78.45	50.96	-276.42	-11.01	198.45	-1617.18	-185.89	126.23	-2211.43	-69.57	1256.99	0.00	0.00	0.00	-2093.13	31.42	1573.36	-2071.09	-112.89	1558.24	-1669.06	-92.68	1688.84	-1874.70	-9.94	1690.89	2053.70	1589.73	70.21	0.00	0.00	0.00	1453.51
2.30000	-2402.60	105.93	2.52	-2428.13	86.19	17.00	-1711.30	2.03	193.25	-1640.08	69.79	177.34	-1950.53	-89.09	61.04	-2003.29	-78.23	50.88	-276.42	-11.01	198.45	-1617.18	-185.89	126.23	-2205.94	-69.29	1257.38	0.00	0.00	0.00	-2074.16	27.18	1572.10	-2044.55	-113.94	1558.63	-1669.06	-92.68	1688.84	-1874.70	-9.94	1690.89	2052.75	1589.54	70.22	0.00	0.00	0.00	1454.05
2.31000	-2397.05	106.42	0.76	-2411.34	87.24	21.38	-1711.30	2.03	193.25	-1640.08	69.79	177.34	-1950.00	-88.82	60.80	-2007.74	-78.37	49.39	-276.42	-11.01	198.45	-1617.18	-185.89	126.23	-2200.45	-69.01	1257.76	0.00	0.00	0.00	-2056.34	28.04	1571.98	-2059.48	-118.50	1559.88	-1669.06	-92.68	1688.84	-1874.70	-9.94	1690.89	2052.85	1589.78	70.02	0.00	0.00	0.00	1453.90
2.32000	-2402.12	106.81	-2.95	-2405.64	87.61	23.64	-1711.30	2.03	193.25	-1640.08	69.79	177.34	-1946.80	-88.82	61.02	-2021.08	-79.12	45.51	-276.42	-11.01	198.45	-1617.18	-185.89	126.23	-2194.95	-68.72	1258.12	0.00	0.00	0.00	-2063.73	26.35	1573.13	-2050.09	-119.07	1560.40	-1669.06	-92.68	1688.84	-1874.70	-9.94	1690.89	2052.68	1589.74	69.97	0.00	0.00	0.00	1454.51
2.33000	-2390.42	109.78	-2.04	-2397.06	89.12	27.78	-1711.30	2.03	193.25	-1640.08	69.79	177.34	-1947.57	-87.89	60.73	-2021.45	-79.58	45.34	-276.42	-11.01	198.45	-1617.18	-185.89	126.23	-2189.45	-68.42	1258.48	0.00	0.00	0.00	-2048.11	23.59	1573.99	-2047.55	-122.10	1559.95	-1669.06	-92.68	1688.84	-1874.70	-9.94	1690.89	2052.67	1590.06	69.86	0.00	0.00	0.00	1454.36
2.34000	-2368.40	111.60	5.68	-2379.43	91.36	33.12	-1711.30	2.03	193.25	-1640.08	69.79	177.34	-1947.24	-88.47	60.21	-2019.85	-80.01	45.79	-276.42	-11.01	198.45	-1617.18	-185.89	126.23	-2183.94	-68.12	1258.81	0.00	0.00	0.00	-2042.16	22.40	1574.57	-2036.95	-122.91	1560.39	-1669.06	-92.68	1688.84	-1874.70	-9.94	1690.89	2052.59	1589.64	69.97	0.00	0.00	0.00	1453.60
2.35000	-2353.44	114.39	10.97	-2363.15	92.59	38.10	-1711.30	2.03	193.25	-1640.08	69.79	177.34	-1941.74	-88.02	61.27	-2011.26	-78.67	47.17	-276.42	-11.01	198.45	-1617.18	-185.89	126.23	-2178.43	-67.82	1259.14	0.00	0.00	0.00	-2018.03	20.44	1574.62	-2033.46	-125.18	1560.31	-1669.06	-92.68	1688.84	-1874.70	-9.94	1690.89	2052.74	1589.36	70.25	0.00	0.00	0.00	1454.36
2.36000	-2339.91	115.65	14.97	-2353.05	93.70	41.18	-1711.30	2.03	193.25	-1640.08	69.79	177.34	-1948.92	-88.60	59.46	-2013.23	-79.08	46.49	-276.42	-11.01	198.45	-1617.18	-185.89	126.23	-2172.91	-67.52	1259.45	0.00	0.00	0.00	-2043.89	16.10	1577.61	-2031.65	-126.70	1561.49	-1669.06	-92.68	1688.84	-1874.70	-9.94	1690.89	2053.18	1589.00	70.48	0.00	0.00	0.00	1453.63
2.37000	-2331.58	116.50	17.53	-2344.21	94.13	43.06	-1711.30	2.03	193.25	-1640.08	69.79	177.34	-1942.42	-88.48	60.43	-2018.52	-78.75	44.19	-276.42	-11.01	198.45	-1617.18	-185.89	126.23	-2167.38	-67.21	1259.74	0.00	0.00	0.00	-2039.67	13.67	1577.53	-2022.24	-128.16	1562.32	-1669.06	-92.68	1688.84	-1874.70	-9.94	1690.89	2053.26	1590.33	69.84	0.00	0.00	0.00	1452.96
2.38000	-2321.01	116.18	18.95	-2342.25	94.82	42.23	-1711.30	2.03	193.25	-1640.08	69.79	177.34	-1952.83	-88.36	57.67	-2013.82	-79.24	45.44	-276.42	-11.01	198.45	-1617.18	-185.89	126.23	-2161.86	-66.90	1260.03	0.00	0.00	0.00	-2040.86	13.05	1577.71	-2021.10	-130.97	1562.13	-1669.06	-92.68	1688.84	-1874.70	-9.94	1690.89	2053.27	1590.89	69.62	0.00	0.00	0.00	1453.10
2.39000	-2298.38	117.24	21.99	-2307.84	95.30	46.27	-1711.30	2.03	193.25	-1640.08	69.79	177.34	-1950.54	-88.39	58.44	-2005.70	-79.91	46.08	-276.42	-11.01	198.45	-1617.18	-185.89	126.23	-2156.32	-66.58	1260.29	0.00	0.00	0.00	-2017.29	14.76	1576.74	-2022.49	-133.12	1563.36	-1669.06	-92.68	1688.84	-1874.70	-9.94	1690.89	2053.48	1590.60	69.80	0.00	0.00	0.00	1453.74
2.40000	-2263.19	117.89	27.23	-2295.57	95.99	46.06	-1711.30	2.03	193.25	-1640.08	69.79	177.34	-1950.15	-88.15	58.24	-2006.66	-78.19	46.52	-276.42	-11.01	198.45	-1617.18	-185.89	126.23	-2150.78	-66.26	1260.55	0.00	0.00	0.00	-2010.82	11.92	1577.95	-2009.40	-133.09	1563.33	-1669.06	-92.68	1688.84	-1874.70	-9.94	1690.89	2053.23	1590.01	69.98	0.00	0.00	0.00	1454.99
2.41000	-2264.91	118.59	24.42	-2284.21	97.10	45.28	-1711.30	2.03	193.25	-1640.08	69.79	177.34	-1951.74	-88.27	57.63	-2022.13	-79.25	43.65	-276.42	-11.01	198.45	-1617.18	-185.89	126.23	-2145.24	-65.94	1260.78	0.00	0.00	0.00	-2002.09	10.77	1577.94	-1982.99	-133.56	1563.18	-1669.06	-92.68	1688.84	-1874.70	-9.94	1690.89	2053.46	1590.49	69.81	0.00	0.00	0.00	1454.45
2.42000	-2248.34	119.39	24.71	-2259.40	97.35	46.01	-1711.30	2.03	193.25	-1640.08	69.79	177.34	-1944.88	-87.70	58.81	-2038.39	-79.41	40.45	-276.42	-11.01	198.45	-1617.18	-185.89	126.23	-2139.69	-65.61	1261.01	0.00	0.00	0.00	-2015.67	9.36	1578.99	-1986.28	-135.67	1563.72	-1669.06	-92.68	1688.84	-1874.70	-9.94	1690.89	2054.09	1591.54	69.52	0.00	0.00	0.00	1453.53
2.43000	-2230.34	120.30	24.97	-2237.67	98.62	45.31	-1711.30	2.03	193.25	-1640.08	69.79	177.34	-1948.86	-87.84	58.01	-2023.30	-79.50	43.71	-276.42	-11.01	198.45	-1617.18	-185.89	126.23	-2134.13	-65.29	1261.21	0.00	0.00	0.00	-2002.01	8.25	1579.60	-1998.92	-137.87	1564.64	-1669.06	-92.68	1688.84	-1874.70	-9.94	1690.89	2053.11	1590.11	69.98	0.00	0.00	0.00	1454.00
2.44000	-2198.92	121.19	26.93	-2214.83	99.65	45.40	-1711.30	2.03	193.25	-1640.08	69.79	177.34	-1946.38	-87.52	58.74	-1999.62	-76.82	48.76	-276.42	-11.01	198.45	-1617.18	-185.89	126.23	-2128.57	-64.95	1261.41	0.00	0.00	0.00	-2022.54	5.53	1580.77	-2000.65	-140.05	1566.11	-1669.06	-92.68	1688.84	-1874.70	-9.94	1690.89	2052.40	1589.56	69.95	0.00	0.00	0.00	1453.65
2.45000	-2193.91	121.94	25.05	-2197.15	100.60	44.33	-1711.30	2.03	193.25	-1640.08	69.79	177.34	-1943.67	-87.31	59.31	-2011.58	-78.03	45.41	-276.42	-11.01	198.45	-1617.18	-185.89	126.23	-2123.00	-64.62	1261.58	0.00	0.00	0.00	-2007.36	5.50	1582.13	-1994.12	-139.62	1566.93	-1669.06	-92.68	1688.84	-1874.70	-9.94	1690.89	2052.70	1589.33	70.23	0.00	0.00	0.00	1453.55
2.46000	-2174.69	121.26	24.39	-2188.10	100.88	40.47	-1711.30	2.03	193.25	-1640.08	69.79	177.34	-1949.23	-88.13	58.06	-2015.63	-77.22	45.05	-276.42	-11.01	198.45	-1617.18	-185.89	126.23	-2117.43	-64.28	1261.74	0.00	0.00	0.00	-1984.19	5.16	1581.08	-1990.09	-141.34	1567.72	-1669.06	-92.68	1688.84	-1874.70	-9.94	1690.89	2053.78	1590.26	70.02	0.00	0.00	0.00	1454.97
2.47000	-2149.00	123.18	26.44	-2169.12	102.36	39.36	-1711.30	2.03	193.25	-1640.08	69.79	177.34	-1947.76	-88.08	58.32	-2008.44	-77.73	46.95	-276.42	-11.01	198.45	-1617.18	-185.89	126.23	-2111.84	-63.94	1261.88	0.00	0.00	0.00	-1985.16	1.06	1582.53	-1966.07	-141.28	1567.37	-1669.06	-92.68	1688.84	-1874.70	-9.94	1690.89	2053.48	1589.94	70.22	0.00	0.00	0.00	1454.18
2.48000	-2136.29	123.76	25.07	-2144.84	103.46	39.32	-1711.30	2.03	193.25	-1640.08	69.79	177.34	-1952.87	-87.57	57.35	-2022.14	-77.41	44.32	-276.42	-11.01	198.45	-1617.18	-185.89	126.23	-2106.26	-63.60	1262.01	0.00	0.00	0.00	-1983.92	0.03	1582.01	-1976.88	-142.96	1567.41	-1669.06	-92.68	1688.84	-1874.70	-9.94	1690.89	2052.96	1590.15	69.99	0.00	0.00	0.00	1454.21
2.49000	-2109.53	125.07	28.25	-2132.53	104.69	36.81	-1711.30	2.03	193.25	-1640.08	69.79	177.34	-1952.39	-87.87	57.60	-2025.61	-76.80	43.80	-276.42	-11.01	198.45	-1617.18	-185.89	126.23	-2100.66	-63.26	1262.12	0.00	0.00	0.00	-1981.98	1.66	1582.23	-1973.63	-143.93	1567.91	-1669.06	-92.68	1688.84	-1874.70	-9.94	1690.89	2052.75	1589.98	70.07	0.00	0.00	0.00	1453.42
2.50000	-2089.44	125.65	29.41	-2119.46	105.55	35.21	-1711.30	2.03	193.25	-1640.08	69.79	177.34	-1951.27	-88.08	57.73	-2016.82	-77.46	45.31	-276.42	-11.01	198.45	-1617.18	-185.89	126.23	-2095.06	-62.91	1262.21	0.00	0.00	0.00	-1982.90	1.20	1584.33	-1966.22	-145.36	1568.62	-1669.06	-92.68	1688.84	-1874.70	-9.94	1690.89	2053.18	1589.52	70.19	0.00	0.00	0.00	1453.86
2.51000	-2069.16	126.38	31.05	-2095.57	106.53	35.62	-1711.30	2.03	193.25	-1640.08	69.79	177.34	-1949.93	-87.30	58.36	-2020.95	-77.29	45.50	-276.42	-11.01	198.45	-1617.18	-185.89	126.23	-2089.45	-62.56	1262.28	0.00	0.00	0.00	-1973.39	-0.22	1584.75	-1949.24	-146.02	1568.33	-1669.06	-92.68	1688.84	-1874.70	-9.94	1690.89	2053.42	1590.21	69.96	0.00	0.00	0.00	1454.67
2.52000	-2045.03	125.79	34.01	-2068.99	106.70	36.67	-1711.30	2.03	193.25	-1640.08	69.79	177.34	-1950.82	-87.56	58.06	-2007.38	-76.83	47.44	-276.42	-11.01	198.45	-1617.18	-185.89	126.23	-2083.84	-62.20	1262.34	0.00	0.00	0.00	-1979.97	-1.42	1584.47	-1948.20	-147.19	1569.08	-1669.06	-92.68	1688.84	-1874.70	-9.94	1690.89	2053.24	1590.12	69.99	0.00	0.00	0.00	1454.12
2.53000	-1995.34	126.02	42.61	-2059.93	107.34	35.11	-1711.30	2.03	193.25	-1640.08	69.79	177.34	-1943.22	-87.72	59.21	-2015.07	-76.45	45.80	-276.42	-11.01	198.45	-1617.18	-185.89	126.23	-2078.21	-61.85	1262.37	0.00	0.00	0.00	-1963.53	-2.92	1584.22	-1949.74	-149.62	1569.94	-1669.06	-92.68	1688.84	-1874.70	-9.94	1690.89	2053.09	1590.23	69.82	0.00	0.00	0.00	1454.20
2.54000	-1989.86	125.37	42.00	-2027.99	107.81	37.84	-1711.30	2.03	193.25	-1640.08	69.79	177.34	-1943.21	-87.15	59.68	-2034.92	-76.30	42.44	-276.42	-11.01	198.45	-1617.18	-185.89	126.23	-2072.58	-61.49	1262.39	0.00	0.00	0.00	-1967.94	-3.05	1584.75	-1940.19	-149.07	1569.29	-1669.06	-92.68	1688.84	-1874.70	-9.94	1690.89	2052.57	1590.17	69.76	0.00	0.00	0.00	1453.31
2.55000	-1960.94	124.89	46.63	-2017.88	106.61	37.60	-1711.30	2.03	193.25	-1640.08	69.79	177.34	-1946.29	-87.35	58.80	-2015.05	-76.10	45.41	-276.42	-11.01	198.45	-1617.18	-185.89	126.23	-2066.95	-61.13	1262.40	0.00	0.00	0.00	-1934.68	-5.25	1584.24	-1943.96	-149.17	1569.35	-1669.06	-92.68	1688.84	-1874.70	-9.94	1690.89	2052.89	1589.58	70.20	0.00	0.00	0.00	1453.41
2.56000	-1938.45	122.18	49.28	-1998.14	106.23	38.42	-1711.30	2.03	193.25	-1640.08	69.79	177.34	-1945.75	-87.56	59.11	-2026.18	-75.88	43.98	-276.42	-11.01	198.45	-1617.18	-185.89	126.23	-2061.30	-60.77	1262.38	0.00	0.00	0.00	-1930.35	-4.75	1584.37	-1933.47	-150.50	1569.53	-1669.06	-92.68	1688.84	-1874.70	-9.94	1690.89	2053.28	1589.91	70.08	0.00	0.00	0.00	1454.14
2.57000	-1933.12	121.91	49.18	-1970.11	105.96	43.26	-1711.30	2.03	193.25	-1640.08	69.79	177.34	-1941.64	-86.56	60.18	-2010.91	-74.04	47.04	-276.42	-11.01	198.45	-1617.18	-185.89	126.23	-2055.65	-60.41	1262.34	0.00	0.00	0.00	-1919.99	-5.52	1584.34	-1929.63	-152.11	1569.54	-1669.06	-92.68	1688.84	-1874.70	-9.94	1690.89	2053.79	1589.98	70.16	0.00	0.00	0.00	1453.76
2.58000	-1888.48	118.53	56.95	-1953.92	105.16	45.16	-1711.30	2.03	193.25	-1640.08	69.79	177.34	-1942.93	-86.85	59.67	-2010.85	-76.21	46.69	-276.42	-11.01	198.45	-1617.18	-185.89	126.23	-2049.99	-60.04	1262.29	0.00	0.00	0.00	-1937.38	-8.41	1586.10	-1911.07	-152.23	1569.18	-1669.06	-92.68	1688.84	-1874.70	-9.94	1690.89	2052.96	1590.15	69.93	0.00	0.00	0.00	1454.32
2.59000	-1868.04	117.50	60.59	-1929.48	103.46	49.26	-1711.30	2.03	193.25	-1640.08	69.79	177.34	-1952.24	-87.82	57.31	-2025.33	-76.76	43.11	-276.42	-11.01	198.45	-1617.18	-185.89	126.23	-2044.32	-59.67	1262.21	0.00	0.00	0.00	-1937.70	-8.23	1585.77	-1938.69	-153.78	1570.58	-1669.06	-92.68	1688.84	-1874.70	-9.94	1690.89	2052.69	1589.29	70.11	0.00	0.00	0.00	1455.45
2.60000	-1850.54	123.56	77.59	-1915.50	103.41	52.08	-1711.30	2.03	193.25	-1640.08	69.79	177.34	-1949.88	-87.94	58.16	-2025.03	-76.79	43.39	-276.42	-11.01	198.45	-1617.18	-185.89	126.23	-2038.64	-59.30	1262.12	0.00	0.00	0.00	-1933.76	-8.09	1586.05	-1909.29	-153.45	1569.07	-1669.06	-92.68	1688.84	-1874.70	-9.94	1690.89	2052.93	1589.35	70.15	0.00	0.00	0.00	1454.80
2.61000	-1832.30	123.64	80.91	-1877.83	101.61	59.77	-1711.30	2.03	193.25	-1640.08	69.79	177.34	-1949.58	-87.64	58.22	-2025.90	-78.14	42.80	-276.42	-11.01	198.45	-1617.18	-185.89	126.23	-2032.96	-58.93	1262.00	0.00	0.00	0.00	-1914.85	-9.60	1584.24	-1898.58	-154.08	1568.90	-1669.06	-92.68	1688.84	-1874.70	-9.94	1690.89	2048.50	1591.69	51.63	0.00	0.00	0.00	1454.46
2.62000	-1813.22	121.56	85.61	-1853.63	102.64	77.42	-1711.30	2.03	193.25	-1640.08	69.79	177.34	-1947.55	-87.77	58.61	-2020.91	-78.34	43.48	-276.42	-11.01	198.45	-1617.18	-185.89	126.23	-2027.27	-58.56	1261.87	0.00	0.00	0.00	-1912.96	-10.51	1584.53	-1899.13	-155.45	1569.23	-1669.06	-92.68	1688.84	-1874.70	-9.94	1690.89	2052.06	1590.65	64.23	0.00	0.00	0.00	1453.66
2.63000	-1794.51	119.20	90.49	-1837.52	101.20	80.87	-1711.30	2.03	193.25	-1640.08	69.79	177.34	-1943.92	-87.60	58.93	-2026.75	-78.65	41.57	-276.42	-11.01	198.45	-1617.18	-185.89	126.23	-2021.56	-58.18	1261.71	0.00	0.00	0.00	-1912.60	-10.62	1586.48	-1896.11	-155.17	1569.44	-1669.06	-92.68	1688.84	-1874.70	-9.94	1690.89	2052.98	1589.31	70.25	0.00	0.00	0.00	1453.76
2.64000	-1777.62	118.72	94.75	-1816.47	100.31	85.49	-1711.30	2.03	193.25	-1640.08	69.79	177.34	-1950.67	-89.11	57.07	-2022.02	-77.97	42.67	-276.42	-11.01	198.45	-1617.18	-185.89	126.23	-2015.85	-57.81	1261.54	0.00	0.00	0.00	-1920.19	-11.27	1585.29	-1895.16	-156.56	1568.80	-1669.06	-92.68	1688.84	-1874.70	-9.94	1690.89	2053.06	1589.21	70.30	0.00	0.00	0.00	1453.65
2.65000	-1760.69	117.62	99.77	-1801.14	99.40	89.24	-1711.30	2.03	193.25	-1640.08	69.79	177.34	-1943.27	-88.42	58.55	-2019.59	-79.34	42.78	-276.42	-11.01	198.45	-1617.18	-185.89	126.23	-2010.14	-57.43	1261.34	0.00	0.00	0.00	-1903.32	-11.30	1584.72	-1885.87	-157.12	1569.19	-1669.06	-92.68	1688.84	-1874.70	-9.94	1690.89	2052.87	1589.32	70.18	0.00	0.00	0.00	1453.62
2.66000	-1743.72	115.28	105.44	-1783.76	98.32	93.54	-1711.30	2.03	193.25	-1640.08	69.79	177.34	-1946.30	-88.55	57.76	-2026.96	-80.00	40.90	-276.42	-11.01	198.45	-1617.18	-185.89	126.23	-2004.41	-57.05	1261.12	0.00	0.00	0.00	-1887.21	-13.21	1592.88	-1875.92	-155.67	1567.85	-1669.06	-92.68	1688.84	-1874.70	-9.94	1690.89	2053.65	1589.33	70.41	0.00	0.00	0.00	1454.57
2.67000	-1728.29	114.31	110.61	-1766.98	96.94	98.47	-1711.30	2.03	193.25	-1640.08	69.79	177.34	-1950.07	-89.27	56.56	-2022.98	-79.61	41.98	-276.42	-11.01	198.45	-1617.18	-185.89	126.23	-1998.67	-56.67	1260.89	0.00	0.00	0.00	-1878.73	-13.18	1594.13	-1862.41	-156.99	1567.70	-1669.06	-92.68	1688.84	-1874.70	-9.94	1690.89	2052.54	1589.03	70.24	0.00	0.00	0.00	1453.92
2.68000	-1713.83	114.12	115.79	-1749.33	95.54	103.70	-1711.30	2.03	193.25	-1640.08	69.79	177.34	-1944.59	-85.84	51.26	-2011.00	-80.87	44.09	-276.42	-11.01	198.45	-1617.18	-185.89	126.23	-1992.92	-56.29	1260.62	0.00	0.00	0.00	-1875.59	-13.81	1594.06	-1878.02	-156.81	1568.57	-1669.06	-92.68	1688.84	-1874.70	-9.94	1690.89	2052.53	1589.76	69.82	0.00	0.00	0.00	1453.66
2.69000	-1699.27	113.12	121.26	-1738.02	94.70	107.73	-1711.30	2.03	193.25	-1640.08	69.79	177.34	-1949.12	-86.74	50.06	-2020.86	-81.15	40.93	-276.42	-11.01	198.45	-1617.18	-185.89	126.23	-1987.17	-55.91	1260.34	0.00	0.00	0.00	-1874.31	-14.20	1593.89	-1872.85	-156.46	1567.69	-1669.06	-92.68	1688.84	-1874.70	-9.94	1690.89	2053.23	1589.58	70.14	0.00	0.00	0.00	1453.99
2.70000	-1685.55	112.27	126.52	-1723.86	95.44	115.04	-1711.30	2.03	193.25	-1640.08	69.79	177.34	-1941.88	-86.55	51.31	-2018.65	-80.33	41.42	-276.42	-11.01	198.45	-1617.18	-185.89	126.23	-1981.40	-55.52	1260.04	0.00	0.00	0.00	-1868.66	-14.17	1593.55	-1862.86	-155.58	1568.18	-1669.06	-92.68	1688.84	-1874.70	-9.94	1690.89	2053.46	1589.32	70.43	0.00	0.00	0.00	1453.37
2.71000	-1673.29	112.49	131.27	-1710.33	94.32	119.51	-1711.30	2.03	193.25	-1640.08	69.79	177.34	-1954.68	-87.75	47.63	-2021.22	-81.37	40.58	-276.42	-11.01	198.45	-1617.18	-185.89	126.23	-1975.63	-55.14	1259.71	0.00	0.00	0.00	-1869.41	-14.84	1593.18	-1857.33	-156.42	1567.77	-1669.06	-92.68	1688.84	-1874.70	-9.94	1690.89	2054.20	1589.83	70.30	0.00	0.00	0.00	1453.78
2.72000	-1660.91	111.84	136.06	-1698.08	94.21	123.38	-1711.30	2.03	193.25	-1640.08	69.79	177.34	-1963.10	-88.67	46.28	-2014.65	-81.04	42.15	-276.42	-11.01	198.45	-1617.18	-185.89	126.23	-1969.85	-54.75	1259.36	0.00	0.00	0.00	-1858.63	-13.97	1592.67	-1867.01	-157.15	1567.60	-1669.06	-92.68	1688.84	-1874.70	-9.94	1690.89	2053.07	1589.19	70.23	0.00	0.00	0.00	1454.46
2.73000	-1648.77	110.64	140.60	-1686.70	94.46	126.79	-1711.30	2.03	193.25	-1640.08	69.79	177.34	-1953.68	-87.70	48.45	-2022.63	-81.36	40.36	-276.42	-11.01	198.45	-1617.18	-185.89	126.23	-1964.05	-54.36	1258.99	0.00	0.00	0.00	-1854.96	-14.46	1592.39	-1877.08	-158.82	1567.60	-1669.06	-92.68	1688.84	-1874.70	-9.94	1690.89	2053.24	1589.52	70.15	0.00	0.00	0.00	1453.80
2.74000	-1638.35	110.89	143.96	-1675.70	94.15	129.95	-1711.30	2.03	193.25	-1640.08	69.79	177.34	-1947.31	-88.87	49.51	-2030.62	-82.29	38.70	-276.42	-11.01	198.45	-1617.18	-185.89	126.23	-1958.25	-53.98	1258.59	0.00	0.00	0.00	-1849.99	-13.75	1591.83	-1852.38	-156.40	1567.07	-1669.06	-92.68	1688.84	-1874.70	-9.94	1690.89	2049.89	1593.84	50.96	0.00	0.00	0.00	1453.10
2.75000	-1628.38	110.84	146.93	-1665.48	93.53	132.75	-1711.30	2.03	193.25	-1640.08	69.79	177.34	-1939.82	-88.09	50.87	-2017.92	-81.28	40.41	-276.42	-11.01	198.45	-1617.18	-185.89	126.23	-1952.44	-53.59	1258.17	0.00	0.00	0.00	-1844.98	-13.82	1591.32	-1833.22	-154.88	1566.39	-1669.06	-92.68	1688.84	-1874.70	-9.94	1690.89	2052.21	1592.02	63.69	0.00	0.00	0.00	1453.99
2.76000	-1618.71	110.14	149.70	-1655.96	92.93	134.96	-1711.30	2.03	193.25	-1640.08	69.79	177.34	-1941.13	-87.99	48.66	-2013.86	-81.94	40.99	-276.42	-11.01	198.45	-1617.18	-185.89	126.23	-1946.61	-53.20	1257.73	0.00	0.00	0.00	-1840.38	-13.52	1590.74	-1842.08	-156.71	1565.90	-1669.06	-92.68	1688.84	-1874.70	-9.94	1690.89	2052.83	1589.98	69.85	0.00	0.00	0.00	1453.95
2.77000	-1610.23	109.40	151.78	-1647.68	92.72	136.46	-1711.30	2.03	193.25	-1640.08	69.79	177.34	-1934.05	-88.01	50.94	-2017.55	-81.60	40.59	-276.42	-11.01	198.45	-1617.18	-185.89	126.23	-1940.78	-52.81	1257.26	0.00	0.00	0.00	-1837.16	-12.78	1590.25	-1835.15	-155.84	1565.14	-1669.06	-92.68	1688.84	-1874.70	-9.94	1690.89	2052.89	1589.96	69.89	0.00	0.00	0.00	1453.47
2.78000	-1602.93	109.62	152.61	-1639.82	92.06	137.58	-1711.30	2.03	193.25	-1640.08	69.79	177.34	-1932.25	-88.08	51.82	-2016.74	-80.37	40.23	-276.42	-11.01	198.45	-1617.18	-185.89	126.23	-1934.93	-52.42	1256.77	0.00	0.00	0.00	-1832.81	-12.28	1589.79	-1839.68	-155.02	1565.04	-1669.06	-92.68	1688.84	-1874.70	-9.94	1690.89	2048.60	1592.08	51.60	0.00	0.00	0.00	1454.29
2.79000	-1595.91	108.84	153.32	-1632.86	91.11	138.21	-1711.30	2.03	193.25	-1640.08	69.79	177.34	-1964.93	-89.59	45.06	-2026.92	-81.86	38.54	-276.42	-11.01	198.45	-1617.18	-185.89	126.23	-1929.08	-52.03	1256.26	0.00	0.00	0.00	-1825.22	-11.91	1589.14	-1823.00	-155.05	1564.50	-1669.06	-92.68	1688.84	-1874.70	-9.94	1690.89	2052.11	1590.33	64.31	0.00	0.00	0.00	1453.89
2.80000	-1589.64	107.91	153.31	-1626.89	90.74	137.90	-1711.30	2.03	193.25	-1640.08	69.79	177.34	-1930.73	-89.03	51.46	-2024.46	-81.98	38.34	-276.42	-11.01	198.45	-1617.18	-185.89	126.23	-1923.21	-51.64	1255.72	0.00	0.00	0.00	-1820.22	-11.72	1588.40	-1809.62	-153.67	1563.12	-1669.06	-92.68	1688.84	-1874.70	-9.94	1690.89	2053.40	1589.56	70.22	0.00	0.00	0.00	1453.69
2.81000	-1584.15	107.32	152.43	-1621.48	89.81	137.17	-1711.30	2.03	193.25	-1640.08	69.79	177.34	-1948.14	-90.41	46.52	-2027.70	-82.08	37.69	-276.42	-11.01	198.45	-1617.18	-185.89	126.23	-1917.34	-51.24	1255.16	0.00	0.00	0.00	-1814.70	-10.91	1587.94	-1815.96	-153.70	1563.18	-1669.06	-92.68	1688.84	-1874.70	-9.94	1690.89	2053.73	1590.56	69.88	0.00	0.00	0.00	1454.16
2.82000	-1579.77	106.98	150.74	-1616.54	88.41	136.09	-1711.30	2.03	193.25	-1640.08	69.79	177.34	-1956.60	-88.49	44.11	-2026.07	-82.02	37.45	-276.42	-11.01	198.45	-1617.18	-185.89	126.23	-1911.45	-50.85	1254.57	0.00	0.00	0.00	-1808.72	-10.16	1587.19	-1799.80	-152.88	1563.03	-1669.06	-92.68	1688.84	-1874.70	-9.94	1690.89	2053.79	1590.43	69.96	0.00	0.00	0.00	1453.86
2.83000	-1575.47	105.51	149.02	-1612.40	87.05	134.54	-1711.30	2.03	193.25	-1640.08	69.79	177.34	-1932.53	-88.47	49.51	-2018.09	-81.60	38.72	-276.42	-11.01	198.45	-1617.18	-185.89	126.23	-1906.68	-51.13	1253.99	0.00	0.00	0.00	-1803.77	-9.96	1586.70	-1803.20	-152.95	1562.57	-1669.06	-92.68	1688.84	-1874.70	-9.94	1690.89	2053.05	1589.42	70.18	0.00	0.00	0.00	1453.18
2.84000	-1572.18	104.69	146.22	-1608.94	85.79	132.27	-1711.30	2.03	193.25	-1640.08	69.79	177.34	-1948.37	-90.15	52.00	-2019.37	-81.47	38.20	-276.42	-11.01	198.45	-1617.18	-185.89	126.23	-1901.56	-50.97	1253.48	0.00	0.00	0.00	-1796.72	-8.67	1585.66	-1789.10	-151.63	1562.14	-1669.06	-92.68	1688.84	-1874.70	-9.94	1690.89	2053.08	1589.50	70.19	0.00	0.00	0.00	1453.56
2.85000	-1569.02	103.01	143.33	-1605.59	83.68	129.89	-1711.30	2.03	193.25	-1640.08	69.79	177.34	-1950.56	-90.61	51.62	-2025.94	-81.86	36.69	-276.42	-11.01	198.45	-1617.18	-185.89	126.23	-1895.99	-50.30	1252.95	0.00	0.00	0.00	-1792.94	-7.62	1585.07	-1797.80	-151.78	1561.93	-1669.06	-92.68	1688.84	-1874.70	-9.94	1690.89	2053.47	1589.82	70.21	0.00	0.00	0.00	1454.44
2.86000	-1566.29	100.95	140.08	-1602.52	80.81	127.29	-1711.30	2.03	193.25	-1640.08	69.79	177.34	-1946.94	-90.29	51.97	-2025.74	-82.02	36.15	-276.42	-11.01	198.45	-1617.18	-185.89	126.23	-1890.56	-49.77	1252.41	0.00	0.00	0.00	-1787.60	-6.82	1584.45	-1789.13	-150.30	1561.66	-1669.06	-92.68	1688.84	-1874.70	-9.94	1690.89	2053.73	1590.37	69.97	0.00	0.00	0.00	1454.31
2.87000	-1564.21	98.94	136.14	-1600.11	77.93	124.22	-1711.30	2.03	193.25	-1640.08	69.79	177.34	-1938.99	-90.07	52.64	-2012.80	-81.32	38.36	-276.42	-11.01	198.45	-1617.18	-185.89	126.23	-1885.54	-49.92	1251.84	0.00	0.00	0.00	-1780.79	-5.89	1583.98	-1788.65	-149.39	1560.78	-1669.06	-92.68	1688.84	-1869.72	-9.69	1690.49	2052.99	1589.60	70.07	0.00	0.00	0.00	1454.18
2.88000	-1562.10	95.70	132.26	-1598.61	75.46	120.60	-1711.30	2.03	193.25	-1640.08	69.79	177.34	-1941.72	-90.26	51.80	-2026.13	-82.35	35.34	-276.42	-11.01	198.45	-1617.18	-185.89	126.23	-1879.72	-48.95	1251.24	0.00	0.00	0.00	-1777.53	-4.84	1583.19	-1781.14	-149.03	1561.00	-1669.06	-92.68	1688.84	-1865.80	-10.87	1689.79	2052.91	1589.34	70.17	0.00	0.00	0.00	1453.87
2.89000	-1560.48	92.30	127.95	-1597.16	72.12	116.97	-1711.30	2.03	193.25	-1640.08	69.79	177.34	-1942.58	-90.04	50.95	-2015.65	-81.35	36.82	-276.42	-11.01	198.45	-1617.18	-185.89	126.23	-1873.94	-48.24	1250.75	0.00	0.00	0.00	-1769.20	-2.82	1582.57	-1777.52	-147.66	1560.26	-1669.06	-92.68	1688.84	-1859.30	-8.37	1689.03	2052.91	1589.38	70.23	0.00	0.00	0.00	1453.89
2.90000	-1559.78	89.31	123.21	-1594.66	67.00	111.02	-1711.30	2.03	193.25	-1640.08	69.79	177.34	-1945.94	-90.44	49.42	-2019.56	-82.51	35.88	-276.42	-11.01	198.45	-1617.18	-185.89	126.23	-1867.93	-47.35	1250.18	0.00	0.00	0.00	-1764.15	-1.74	1582.04	-1771.84	-146.56	1559.53	-1669.06	-92.68	1688.84	-1852.54	-5.47	1688.51	2053.84	1590.96	69.70	0.00	0.00	0.00	1453.73
2.91000	-1557.47	83.04	118.71	-1597.28	63.72	105.52	-1711.30	2.03	193.25	-1640.08	69.79	177.34	-1944.62	-90.52	49.32	-2025.95	-82.54	33.95	-276.42	-11.01	198.45	-1617.18	-185.89	126.23	-1862.01	-46.70	1249.63	0.00	0.00	0.00	-1757.09	-0.92	1581.31	-1760.58	-145.18	1559.77	-1669.06	-92.68	1688.84	-1847.49	-4.91	1688.02	2053.65	1590.72	69.76	0.00	0.00	0.00	1454.00
2.92000	-1554.81	78.17	113.88	-1592.39	58.75	102.22	-1711.30	2.03	193.25	-1640.08	69.79	177.34	-1946.42	-90.74	48.47	-2014.21	-82.16	36.20	-276.42	-11.01	198.45	-1617.18	-185.89	126.23	-1855.92	-45.61	1249.12	0.00	0.00	0.00	-1751.99	0.88	1580.51	-1761.49	-143.22	1559.67	-1669.06	-92.68	1688.84	-1841.67	-3.14	1687.17	2054.43	1590.75	69.95	0.00	0.00	0.00	1454.35
2.93000	-1551.58	72.28	110.55	-1590.12	53.51	99.13	-1711.30	2.03	193.25	-1640.08	69.79	177.34	-1942.68	-90.28	48.72	-2027.49	-81.46	34.46	-276.42	-11.01	198.45	-1617.18	-185.89	126.23	-1849.50	-44.30	1248.47	0.00	0.00	0.00	-1747.00	1.98	1580.04	-1737.50	-142.11	1558.43	-1669.06	-92.68	1688.84	-1835.08	-0.59	1686.49	2052.79	1589.42	70.25	0.00	0.00	0.00	1454.36
2.94000	-1548.47	68.43	105.78	-1587.75	51.00	94.65	-1711.30	2.03	193.25	-1640.08	69.79	177.34	-1945.72	-91.07	47.61	-2029.18	-82.74	33.05	-276.42	-11.01	198.45	-1617.18	-185.89	126.23	-1843.23	-43.30	1247.91	0.00	0.00	0.00	-1742.85	3.45	1579.73	-1743.33	-140.72	1558.57	-1669.06	-92.68	1688.84	-1829.36	0.71	1686.00	2048.87	1592.97	51.56	0.00	0.00	0.00	1454.68
2.95000	-1545.21	65.91	99.87	-1584.90	47.56	89.95	-1711.30	2.03	193.25	-1640.08	69.79	177.34	-1943.66	-90.96	47.48	-2012.84	-82.54	35.13	-276.42	-11.01	198.45	-1617.18	-185.89	126.23	-1837.26	-42.73	1247.33	0.00	0.00	0.00	-1733.79	5.20	1579.14	-1747.10	-138.65	1559.01	-1669.06	-92.68	1688.84	-1823.37	2.45	1685.32	2051.90	1590.92	64.23	0.00	0.00	0.00	1453.75
2.96000	-1541.60	63.34	94.20	-1584.48	45.29	84.52	-1711.30	2.03	193.25	-1640.08	69.79	177.34	-1945.25	-90.77	46.59	-2017.73	-82.13	33.74	-276.42	-11.01	198.45	-1617.18	-185.89	126.23	-1831.15	-41.79	1246.86	0.00	0.00	0.00	-1726.17	6.61	1578.60	-1742.15	-137.79	1558.39	-1669.06	-92.68	1688.84	-1818.19	2.96	1684.95	2052.92	1589.88	70.03	0.00	0.00	0.00	1453.53
2.97000	-1539.26	62.52	88.90	-1581.55	44.76	80.11	-1711.30	2.03	193.25	-1640.08	69.79	177.34	-1943.77	-90.60	46.67	-2034.64	-82.69	29.76	-276.42	-11.01	198.45	-1617.18	-185.89	126.23	-1824.72	-40.68	1246.37	0.00	0.00	0.00	-1723.23	8.08	1578.40	-1722.78	-134.97	1557.48	-1669.06	-92.68	1688.84	-1812.12	4.89	1684.45	2053.50	1589.97	69.88	0.00	0.00	0.00	1453.69
2.98000	-1537.69	62.35	84.48	-1580.82	44.64	76.44	-1711.30	2.03	193.25	-1640.08	69.79	177.34	-1943.02	-90.38	45.93	-2011.24	-81.63	34.46	-276.42	-11.01	198.45	-1617.18	-185.89	126.23	-1817.91	-39.03	1245.93	0.00	0.00	0.00	-1714.12	10.34	1577.84	-1729.09	-135.12	1558.11	-1669.06	-92.68	1688.84	-1805.78	7.41	1683.88	2053.22	1590.05	70.00	0.00	0.00	0.00	1453.72
2.99000	-1536.17	61.87	80.60	-1577.42	44.34	73.57	-1711.30	2.03	193.25	-1640.08	69.79	177.34	-1945.20	-89.85	45.00	-2022.96	-82.82	31.27	-276.42	-11.01	198.45	-1617.18	-185.89	126.23	-1811.57	-37.96	1245.43	0.00	0.00	0.00	-1708.14	11.89	1577.43	-1703.38	-132.93	1556.89	-1669.06	-92.68	1688.84	-1799.22	9.77	1683.42	2053.15	1590.13	69.91	0.00	0.00	0.00	1453.96
3.00000	-1534.63	61.30	77.05	-1578.85	44.32	70.00	-1711.30	2.03	193.25	-1640.08	69.79	177.34	-1945.42	-90.49	44.18	-2025.30	-82.95	30.21	-276.42	-11.01	198.45	-1617.18	-185.89	126.23	-1804.92	-36.34	1245.04	0.00	0.00	0.00	-1704.58	13.14	1577.15	-1709.35	-131.44	1556.90	-1669.06	-92.68	1688.84	-1793.58	11.00	1682.86	2052.99	1589.31	70.28	0.00	0.00	0.00	1453.82
3.01000	-1533.52	61.13	73.87	-1575.43	44.43	67.66	-1711.30	2.03	193.25	-1640.08	69.79	177.34	-1943.80	-90.24	43.70	-2024.31	-83.28	30.24	-276.42	-11.01	198.45	-1617.18	-185.89	126.23	-1798.10	-34.77	1244.78	0.00	0.00	0.00	-1696.37	15.40	1576.73	-1692.80	-128.66	1556.78	-1669.06	-92.68	1688.84	-1786.75	13.56	1682.50	2053.16	1590.38	69.84	0.00	0.00	0.00	1454.60
3.02000	-1532.49	61.07	71.35	-1574.07	44.28	65.62	-1711.30	2.03	193.25	-1640.08	69.79	177.34	-1946.67	-90.49	42.59	-2025.28	-82.25	28.82	-276.42	-11.01	198.45	-1617.18	-185.89	126.23	-1791.76	-33.56	1244.47	0.00	0.00	0.00	-1690.70	17.20	1576.64	-1701.70	-127.12	1557.15	-1669.06	-92.68	1688.84	-1780.41	15.55	1682.27	2053.42	1590.88	69.72	0.00	0.00	0.00	1453.84
3.03000	-1532.32	61.13	70.53	-1576.24	44.56	63.95	-1711.30	2.03	193.25	-1640.08	69.79	177.34	-1939.29	-89.53	43.20	-2033.64	-83.89	26.46	-276.42	-11.01	198.45	-1617.18	-185.89	126.23	-1785.00	-31.86	1244.26	0.00	0.00	0.00	-1680.00	19.30	1576.27	-1683.48	-126.01	1556.66	-1669.06	-92.68	1688.84	-1774.35	17.32	1682.10	2053.48	1590.77	69.89	0.00	0.00	0.00	1453.63
3.04000	-1532.18	60.98	69.88	-1576.25	44.99	62.89	-1711.30	2.03	193.25	-1640.08	69.79	177.34	-1941.09	-89.35	42.11	-2028.46	-83.72	26.63	-276.42	-11.01	198.45	-1617.18	-185.89	126.23	-1778.91	-31.00	1244.09	0.00	0.00	0.00	-1674.67	21.22	1576.10	-1674.23	-119.80	1569.29	-1669.06	-92.68	1688.84	-1768.20	19.06	1681.90	2049.22	1593.64	51.31	0.00	0.00	0.00	1454.29
3.05000	-1531.29	61.23	67.96	-1571.98	45.33	62.51	-1711.30	2.03	193.25	-1640.08	69.79	177.34	-1939.16	-88.88	42.14	-2018.05	-83.88	27.61	-276.42	-11.01	198.45	-1617.18	-185.89	126.23	-1772.07	-29.03	1243.99	0.00	0.00	0.00	-1669.90	23.13	1576.18	-1666.82	-116.12	1572.44	-1669.06	-92.68	1688.84	-1761.47	21.57	1681.74	2051.93	1591.22	63.90	0.00	0.00	0.00	1453.85
3.06000	-1530.48	61.28	66.31	-1574.30	45.55	61.05	-1711.30	2.03	193.25	-1640.08	69.79	177.34	-1942.90	-89.59	40.44	-2029.10	-85.00	25.24	-276.42	-11.01	198.45	-1617.18	-185.89	126.23	-1765.23	-26.99	1244.04	0.00	0.00	0.00	-1663.58	25.21	1576.22	-1663.28	-114.26	1572.70	-1669.06	-92.68	1688.84	-1754.68	24.37	1681.58	2054.14	1590.27	70.00	0.00	0.00	0.00	1453.13
3.07000	-1529.74	61.40	64.60	-1574.46	45.56	60.13	-1711.30	2.03	193.25	-1640.08	69.79	177.34	-1944.94	-89.21	39.23	-2026.09	-84.55	25.15	-276.42	-11.01	198.45	-1617.18	-185.89	126.23	-1758.98	-25.78	1244.12	0.00	0.00	0.00	-1658.53	27.90	1576.00	-1656.38	-112.48	1572.66	-1669.06	-92.68	1688.84	-1749.03	25.58	1681.49	2052.95	1589.24	70.31	0.00	0.00	0.00	1452.91
3.08000	-1529.05	61.56	62.97	-1572.46	45.57	59.74	-1711.30	2.03	193.25	-1640.08	69.79	177.34	-1946.82	-89.53	38.53	-2021.60	-85.32	24.82	-276.42	-11.01	198.45	-1617.18	-185.89	126.23	-1752.34	-24.02	1244.30	0.00	0.00	0.00	-1651.17	29.40	1576.01	-1649.62	-110.28	1573.01	-1669.06	-92.68	1688.84	-1742.18	28.18	1681.50	2053.60	1590.45	69.87	0.00	0.00	0.00	1453.45
3.09000	-1528.46	61.43	61.56	-1577.42	45.59	57.92	-1711.30	2.03	193.25	-1640.08	69.79	177.34	-1940.89	-88.83	38.62	-2022.73	-85.49	23.75	-276.42	-11.01	198.45	-1617.18	-185.89	126.23	-1745.62	-22.05	1244.61	0.00	0.00	0.00	-1646.13	31.63	1576.06	-1645.55	-107.71	1573.37	-1669.06	-92.68	1688.84	-1735.59	30.60	1681.51	2052.70	1590.04	69.94	0.00	0.00	0.00	1453.16
3.10000	-1528.08	61.49	60.19	-1574.64	45.08	57.82	-1711.30	2.03	193.25	-1640.08	69.79	177.34	-1947.96	-89.40	36.34	-2028.18	-86.03	21.90	-276.42	-11.01	198.45	-1617.18	-185.89	126.23	-1739.06	-20.52	1245.01	0.00	0.00	0.00	-1637.75	33.60	1576.15	-1636.66	-105.73	1573.66	-1669.06	-92.68	1688.84	-1729.09	32.70	1681.70	2053.37	1590.65	69.75	0.00	0.00	0.00	1453.89
3.11000	-1527.63	61.22	59.21	-1573.66	45.02	57.41	-1711.30	2.03	193.25	-1640.08	69.79	177.34	-1945.39	-88.78	35.86	-2020.23	-85.92	22.27	-276.42	-11.01	198.45	-1617.18	-185.89	126.23	-1732.22	-18.44	1245.51	0.00	0.00	0.00	-1630.33	35.55	1576.23	-1630.00	-103.64	1573.71	-1669.06	-92.68	1688.84	-1721.56	36.40	1681.74	2053.57	1590.12	70.07	0.00	0.00	0.00	1453.68
3.12000	-1527.35	60.94	58.38	-1574.29	44.66	56.82	-1711.30	2.03	193.25	-1640.08	69.79	177.34	-1946.25	-89.81	34.68	-2005.62	-86.33	24.86	-276.42	-11.01	198.45	-1617.18	-185.89	126.23	-1725.19	-16.18	1246.08	0.00	0.00	0.00	-1624.97	37.60	1576.61	-1623.38	-101.41	1574.11	-1669.06	-92.68	1688.84	-1716.15	37.18	1682.13	2053.33	1590.02	69.99	0.00	0.00	0.00	1453.62
3.13000	-1527.05	60.77	57.64	-1573.96	44.50	56.42	-1711.30	2.03	193.25	-1640.08	69.79	177.34	-1948.07	-90.06	33.23	-2003.99	-86.37	23.44	-276.42	-11.01	198.45	-1617.18	-185.89	126.23	-1718.46	-14.29	1246.75	0.00	0.00	0.00	-1617.98	39.97	1576.97	-1617.37	-99.68	1574.51	-1669.06	-92.68	1688.84	-1709.36	39.80	1682.59	2052.90	1590.10	69.92	0.00	0.00	0.00	1453.94
3.14000	-1526.73	60.55	57.12	-1575.87	44.26	55.86	-1711.30	2.03	193.25	-1640.08	69.79	177.34	-1946.23	-89.89	33.11	-2009.30	-87.67	20.92	-276.42	-11.01	198.45	-1617.18	-185.89	126.23	-1711.40	-12.06	1247.52	0.00	0.00	0.00	-1612.03	42.13	1577.49	-1610.21	-97.75	1575.08	-1669.06	-92.68	1688.84	-1703.00	41.68	1683.02	2052.96	1589.87	70.10	0.00	0.00	0.00	1454.99
3.15000	-1526.45	60.42	56.64	-1574.25	44.22	55.90	-1711.30	2.03	193.25	-1640.08	69.79	177.34	-1945.80	-90.36	32.11	-2011.03	-88.41	19.36	-276.42	-11.01	198.45	-1617.18	-185.89	126.23	-1704.90	-10.55	1248.37	0.00	0.00	0.00	-1603.58	44.31	1577.79	-1602.61	-95.53	1575.52	-1669.06	-92.68	1688.84	-1696.51	43.72	1683.68	2052.92	1589.97	70.01	0.00	0.00	0.00	1453.82
3.16000	-1526.22	60.14	56.35	-1573.89	43.97	55.74	-1711.30	2.03	193.25	-1640.08	69.79	177.34	-1944.00	-90.54	31.68	-2011.68	-88.89	18.08	-276.42	-11.01	198.45	-1617.18	-185.89	126.23	-1698.26	-8.73	1249.19	0.00	0.00	0.00	-1597.49	46.44	1578.35	-1597.40	-93.67	1576.25	-1669.06	-92.68	1688.84	-1690.10	45.67	1684.24	2053.49	1589.94	70.04	0.00	0.00	0.00	1453.08
3.17000	-1526.01	60.07	55.98	-1572.68	44.21	55.70	-1711.30	2.03	193.25	-1640.08	69.79	177.34	-1941.28	-91.26	30.83	-1982.12	-89.37	37.20	-276.42	-11.01	198.45	-1617.18	-185.89	126.23	-1691.71	-6.81	1250.04	0.00	0.00	0.00	-1590.89	48.40	1579.16	-1591.92	-91.46	1577.14	-1669.06	-92.68	1688.84	-1683.46	48.18	1684.76	2050.00	1594.62	50.84	0.00	0.00	0.00	1453.51
3.18000	-1526.14	60.50	55.46	-1573.45	44.31	55.37	-1711.30	2.03	193.25	-1640.08	69.79	177.34	-1940.40	-91.80	29.54	-1975.64	-90.41	39.78	-276.42	-11.01	198.45	-1617.18	-185.89	126.23	-1685.14	-4.73	1250.92	0.00	0.00	0.00	-1586.77	49.89	1579.88	-1585.20	-89.47	1577.72	-1669.06	-92.68	1688.84	-1677.21	50.08	1685.42	2052.47	1591.45	64.00	0.00	0.00	0.00	1453.93
3.19000	-1525.98	60.38	55.18	-1573.39	44.17	55.31	-1711.30	2.03	193.25	-1640.08	69.79	177.34	-1940.96	-92.97	28.02	-1970.23	-90.46	40.87	-276.42	-11.01	198.45	-1617.18	-185.89	126.23	-1678.87	-3.18	1251.76	0.00	0.00	0.00	-1579.86	51.83	1580.30	-1579.82	-87.63	1578.48	-1669.06	-92.68	1688.84	-1670.83	52.14	1686.10	2053.21	1589.71	70.14	0.00	0.00	0.00	1453.83
3.20000	-1525.71	60.11	55.02	-1573.40	44.20	54.92	-1711.30	2.03	193.25	-1640.08	69.79	177.34	-1939.17	-94.68	26.55	-1966.97	-91.61	41.59	-276.42	-11.01	198.45	-1617.18	-185.89	126.23	-1672.42	-1.24	1252.56	0.00	0.00	0.00	-1574.20	53.39	1580.98	-1573.98	-86.20	1579.25	-1669.06	-92.68	1688.84	-1664.74	53.88	1686.90	2053.37	1589.45	70.27	0.00	0.00	0.00	1453.87
3.21000	-1525.66	60.08	54.78	-1574.25	44.26	54.60	-1711.30	2.03	193.25	-1640.08	69.79	177.34	-1936.61	-95.58	24.96	-1958.03	-91.96	44.34	-276.42	-11.01	198.45	-1617.18	-185.89	126.23	-1666.02	0.57	1253.31	0.00	0.00	0.00	-1568.85	55.00	1581.78	-1568.15	-84.81	1579.89	-1662.78	-91.33	1689.45	-1659.14	54.76	1687.53	2053.11	1589.52	69.99	0.00	0.00	0.00	1453.86
3.22000	-1525.56	60.07	54.49	-1574.73	43.91	54.44	-1711.30	2.03	193.25	-1640.08	69.79	177.34	-1933.64	-97.59	23.39	-1946.26	-92.78	47.65	-276.42	-11.01	198.45	-1617.18	-185.89	126.23	-1660.04	1.73	1253.90	0.00	0.00	0.00	-1563.56	56.60	1582.51	-1561.21	-83.19	1580.59	-1656.79	-89.73	1690.15	-1653.05	56.65	1688.16	2052.56	1589.32	70.26	0.00	0.00	0.00	1454.77
3.23000	-1525.40	59.92	54.27	-1574.29	43.84	54.29	-1711.30	2.03	193.25	-1640.08	69.79	177.34	-1932.44	-98.54	21.81	-1934.90	-93.07	51.68	-276.42	-11.01	198.45	-1617.18	-185.89	126.23	-1654.44	2.51	1254.48	0.00	0.00	0.00	-1555.15	57.94	1583.18	-1556.08	-81.79	1581.47	-1650.52	-88.80	1690.71	-1648.04	56.68	1688.95	2047.28	1590.06	52.22	0.00	0.00	0.00	1452.76
3.24000	-1525.46	59.99	53.91	-1574.10	43.77	54.16	-1711.30	2.03	193.25	-1640.08	69.79	177.34	-1925.29	-99.36	20.84	-1925.71	-94.23	55.11	-276.42	-11.01	198.45	-1617.18	-185.89	126.23	-1648.36	3.96	1254.98	0.00	0.00	0.00	-1550.25	59.17	1583.76	-1549.93	-80.66	1582.10	-1645.11	-86.97	1691.27	-1641.61	58.86	1689.55	2051.94	1590.95	64.12	0.00	0.00	0.00	1453.53
3.25000	-1525.20	59.81	53.73	-1574.35	43.51	54.00	-1711.30	2.03	193.25	-1640.08	69.79	177.34	-1921.33	-100.79	19.20	-1914.04	-94.42	59.22	-276.42	-11.01	198.45	-1617.18	-185.89	126.23	-1643.14	4.46	1255.42	0.00	0.00	0.00	-1545.19	60.44	1584.46	-1545.59	-79.06	1582.48	-1639.37	-85.52	1691.89	-1635.86	60.24	1690.15	2052.75	1589.65	70.11	0.00	0.00	0.00	1454.44
3.26000	-1525.05	59.64	53.67	-1573.76	43.72	53.91	-1711.30	2.03	193.25	-1640.08	69.79	177.34	-1912.38	-101.32	19.23	-1899.70	-94.23	64.51	-276.42	-11.01	198.45	-1617.18	-185.89	126.23	-1637.46	5.48	1255.79	0.00	0.00	0.00	-1538.32	61.55	1585.12	-1539.26	-77.87	1583.09	-1633.57	-84.44	1692.40	-1630.14	61.40	1690.73	2053.12	1589.43	70.26	0.00	0.00	0.00	1453.71
3.27000	-1525.07	59.67	53.43	-1572.51	43.71	54.08	-1711.30	2.03	193.25	-1640.08	69.79	177.34	-1896.10	-102.51	9.09	-1888.81	-94.86	69.75	-276.42	-11.01	198.45	-1617.18	-185.89	126.23	-1632.09	6.23	1256.15	0.00	0.00	0.00	-1532.99	62.87	1585.59	-1535.09	-76.94	1583.66	-1627.56	-83.85	1692.73	-1625.12	61.43	1691.28	2052.62	1590.09	69.79	0.00	0.00	0.00	1453.70
3.28000	-1524.94	59.62	53.32	-1573.75	43.49	53.80	-1711.30	2.03	193.25	-1640.08	69.79	177.34	-1875.86	-103.83	15.08	-1886.88	-97.88	72.68	-276.42	-11.01	198.45	-1617.18	-185.89	126.23	-1626.93	7.07	1256.50	0.00	0.00	0.00	-1529.00	63.76	1586.08	-1527.49	-75.82	1584.05	-1622.04	-82.86	1693.12	-1619.45	62.12	1691.71	2053.66	1590.36	69.91	0.00	0.00	0.00	1454.14
3.29000	-1524.89	59.58	53.20	-1574.21	43.66	53.57	-1711.30	2.03	193.25	-1640.08	69.79	177.34	-1846.76	-105.47	23.59	-1881.44	-102.11	75.26	-276.42	-11.01	198.45	-1617.18	-185.89	126.23	-1621.77	7.65	1256.89	0.00	0.00	0.00	-1522.76	64.70	1586.60	-1521.82	-74.88	1584.40	-1616.32	-82.02	1693.61	-1613.56	63.50	1692.29	2053.24	1589.02	70.43	0.00	0.00	0.00	1454.07
3.30000	-1524.81	59.53	53.10	-1571.33	43.63	54.07	-1711.30	2.03	193.25	-1640.08	69.79	177.34	-1826.65	-107.64	29.69	-1866.49	-103.56	66.01	-276.42	-11.01	198.45	-1617.18	-185.89	126.23	-1616.88	7.94	1257.26	0.00	0.00	0.00	-1519.19	65.51	1587.06	-1517.44	-74.12	1584.82	-1610.71	-81.27	1694.02	-1607.61	64.55	1692.80	2048.88	1592.73	51.69	0.00	0.00	0.00	1454.97
3.31000	-1524.74	59.45	53.04	-1570.39	43.75	54.27	-1711.30	2.03	193.25	-1640.08	69.79	177.34	-1824.38	-111.11	30.62	-1848.83	-105.78	68.61	-276.42	-11.01	198.45	-1617.18	-185.89	126.23	-1611.82	8.41	1257.75	0.00	0.00	0.00	-1509.57	66.21	1587.29	-1509.30	-73.80	1584.97	-1605.23	-80.52	1694.51	-1602.52	64.32	1693.27	2051.89	1591.33	64.05	0.00	0.00	0.00	1454.34
3.32000	-1524.83	59.57	52.89	-1571.42	43.67	53.92	-1711.30	2.03	193.25	-1640.08	69.79	177.34	-1820.40	-114.60	30.97	-1834.95	-107.81	69.29	-276.42	-11.01	198.45	-1617.18	-185.89	126.23	-1606.79	8.89	1258.36	0.00	0.00	0.00	-1503.84	66.88	1587.64	-1504.12	-72.88	1585.55	-1599.53	-80.03	1694.97	-1597.08	64.69	1693.84	2053.12	1590.64	69.76	0.00	0.00	0.00	1454.41
3.33000	-1524.65	59.35	52.92	-1572.91	43.78	53.58	-1711.30	2.03	193.25	-1640.08	69.79	177.34	-1805.10	-117.89	32.23	-1815.46	-110.25	70.89	-276.42	-11.01	198.45	-1617.18	-185.89	126.23	-1601.80	9.23	1259.00	0.00	0.00	0.00	-1499.72	67.32	1588.14	-1499.52	-72.39	1585.87	-1594.04	-79.75	1695.45	-1591.07	65.97	1694.28	2053.78	1589.66	70.22	0.00	0.00	0.00	1454.27
3.34000	-1524.71	59.45	52.78	-1573.77	43.44	53.46	-1711.30	2.03	193.25	-1640.08	69.79	177.34	-1789.39	-120.61	32.90	-1801.97	-113.19	69.91	-276.42	-11.01	198.45	-1617.18	-185.89	126.23	-1596.62	9.45	1259.69	0.00	0.00	0.00	-1493.95	67.05	1588.63	-1497.14	-72.06	1586.46	-1588.59	-79.40	1695.84	-1585.76	65.97	1694.73	2052.92	1589.49	70.06	0.00	0.00	0.00	1454.63
3.35000	-1524.57	59.24	52.82	-1574.77	43.32	53.00	-1711.30	2.03	193.25	-1640.08	69.79	177.34	-1761.17	-123.05	35.02	-1787.70	-116.17	68.88	-276.42	-11.01	198.45	-1617.18	-185.89	126.23	-1591.39	9.93	1260.47	0.00	0.00	0.00	-1488.20	67.91	1588.90	-1489.39	-71.62	1586.64	-1583.14	-79.25	1696.26	-1580.22	66.76	1695.24	2050.24	1595.03	50.41	0.00	0.00	0.00	1453.40
3.36000	-1524.60	59.28	52.74	-1573.18	43.33	53.50	-1711.30	2.03	193.25	-1640.08	69.79	177.34	-1738.95	-127.59	48.20	-1763.50	-117.72	69.23	-276.42	-11.01	198.45	-1617.18	-185.89	126.23	-1585.85	10.69	1261.15	0.00	0.00	0.00	-1484.44	68.20	1589.38	-1482.75	-71.44	1586.95	-1578.13	-78.65	1696.75	-1574.88	66.83	1695.67	2052.81	1591.38	63.95	0.00	0.00	0.00	1454.19
3.37000	-1524.59	59.41	52.59	-1571.43	43.12	53.83	-1711.30	2.03	193.25	-1640.08	69.79	177.34	-1719.57	-130.82	48.71	-1745.25	-121.06	79.25	-276.42	-11.01	198.45	-1617.18	-185.89	126.23	-1580.54	11.12	1261.82	0.00	0.00	0.00	-1478.13	68.31	1589.60	-1475.49	-71.11	1587.22	-1572.89	-78.46	1697.21	-1569.50	67.22	1696.06	2053.80	1589.62	70.39	0.00	0.00	0.00	1455.16
3.38000	-1524.54	59.34	52.59	-1572.58	43.44	53.45	-1711.30	2.03	193.25	-1640.08	69.79	177.34	-1699.32	-132.57	48.52	-1722.97	-122.34	79.41	-276.42	-11.01	198.45	-1617.18	-185.89	126.23	-1575.23	11.46	1262.44	0.00	0.00	0.00	-1472.40	68.58	1590.11	-1472.65	-71.44	1587.82	-1567.82	-78.20	1697.67	-1564.67	66.64	1696.63	2053.37	1589.81	70.14	0.00	0.00	0.00	1454.28
3.39000	-1524.46	59.18	52.58	-1571.37	43.26	53.62	-1711.30	2.03	193.25	-1640.08	69.79	177.34	-1677.42	-136.66	53.07	-1706.90	-124.96	77.14	-276.42	-11.01	198.45	-1617.18	-185.89	126.23	-1570.05	11.72	1262.92	0.00	0.00	0.00	-1469.36	68.10	1590.56	-1469.52	-71.54	1588.13	-1562.56	-78.56	1697.91	-1558.77	67.53	1696.96	2053.32	1589.97	70.04	0.00	0.00	0.00	1454.64
3.40000	-1524.52	59.30	52.46	-1572.46	43.07	53.65	-1711.30	2.03	193.25	-1640.08	69.79	177.34	-1653.24	-138.74	53.12	-1687.51	-126.97	74.93	-276.42	-11.01	198.45	-1617.18	-185.89	126.23	-1564.79	12.11	1263.30	0.00	0.00	0.00	-1463.85	67.65	1590.95	-1465.11	-71.52	1588.76	-1557.50	-78.42	1698.23	-1553.89	67.05	1697.36	2052.86	1589.79	70.09	0.00	0.00	0.00	1454.77
3.41000	-1524.69	59.53	52.35	-1572.33	43.26	53.39	-1711.30	2.03	193.25	-1640.08	69.79	177.34	-1629.15	-140.01	52.92	-1663.35	-129.33	76.62	-276.42	-11.01	198.45	-1617.18	-185.89	126.23	-1559.76	12.28	1263.63	0.00	0.00	0.00	-1459.06	67.63	1591.51	-1460.57	-71.58	1589.03	-1552.34	-78.76	1698.44	-1548.82	66.79	1697.69	2047.41	1590.81	52.12	0.00	0.00	0.00	1454.84
3.42000	-1524.66	59.43	52.35	-1571.46	43.08	53.82	-1711.30	2.03	193.25	-1640.08	69.79	177.34	-1607.84	-141.45	52.48	-1643.38	-131.50	74.33	-276.42	-11.01	198.45	-1617.18	-185.89	126.23	-1554.53	12.61	1263.82	0.00	0.00	0.00	-1451.01	67.66	1591.80	-1452.64	-71.91	1589.22	-1547.39	-78.87	1698.66	-1543.49	66.68	1698.02	2051.60	1590.47	64.42	0.00	0.00	0.00	1454.58
3.43000	-1524.54	59.23	52.35	-1571.74	43.22	53.65	-1711.30	2.03	193.25	-1640.08	69.79	177.34	-1584.66	-143.33	52.13	-1620.19	-132.11	72.76	-276.42	-11.01	198.45	-1617.18	-185.89	126.23	-1549.35	13.10	1263.95	0.00	0.00	0.00	-1447.33	67.68	1591.99	-1445.26	-71.97	1589.41	-1542.42	-78.94	1698.87	-1538.41	66.06	1698.23	2052.94	1589.58	70.24	0.00	0.00	0.00	1453.59
3.44000	-1524.88	59.81	52.04	-1572.97	43.24	53.45	-1711.30	2.03	193.25	-1640.08	69.79	177.34	-1560.98	-145.05	51.91	-1597.19	-133.21	71.75	-276.42	-11.01	198.45	-1617.18	-185.89	126.23	-1544.50	13.05	1263.97	0.00	0.00	0.00	-1440.49	67.01	1592.08	-1440.79	-72.53	1589.45	-1537.59	-78.94	1699.06	-1533.06	66.21	1698.44	2053.12	1589.72	70.12	0.00	0.00	0.00	1454.37
3.45000	-1524.96	60.08	51.83	-1572.02	43.39	53.65	-1711.30	2.03	193.25	-1640.08	69.79	177.34	-1534.95	-146.99	52.54	-1573.50	-135.10	70.07	-276.42	-11.01	198.45	-1617.18	-185.89	126.23	-1539.67	12.87	1263.89	0.00	0.00	0.00	-1435.08	66.50	1592.29	-1437.60	-73.03	1589.61	-1532.30	-79.75	1699.07	-1527.72	65.89	1698.48	2052.52	1589.97	69.88	0.00	0.00	0.00	1453.90
3.46000	-1524.78	59.96	51.89	-1571.73	43.08	53.68	-1711.30	2.03	193.25	-1640.08	69.79	177.34	-1511.63	-149.07	52.72	-1553.54	-137.70	67.76	-276.42	-11.01	198.45	-1617.18	-185.89	126.23	-1534.62	12.55	1263.79	0.00	0.00	0.00	-1431.73	65.86	1592.46	-1436.23	-73.45	1589.87	-1527.18	-80.28	1698.97	-1522.23	65.83	1698.49	2052.88	1590.18	69.78	0.00	0.00	0.00	1453.21
3.47000	-1524.89	60.06	51.79	-1573.51	43.51	53.19	-1711.30	2.03	193.25	-1640.08	69.79	177.34	-1485.14	-150.75	54.25	-1528.93	-138.82	67.06	-276.42	-11.01	198.45	-1617.18	-185.89	126.23	-1529.19	12.71	1263.69	0.00	0.00	0.00	-1427.01	65.21	1592.50	-1427.99	-74.15	1589.57	-1522.06	-80.68	1698.86	-1516.88	65.56	1698.53	2052.40	1590.28	69.57	0.00	0.00	0.00	1453.93
3.48000	-1524.98	60.08	51.75	-1571.92	43.39	53.55	-1711.30	2.03	193.25	-1640.08	69.79	177.34	-1464.33	-152.52	54.71	-1505.24	-140.86	66.36	-276.42	-11.01	198.45	-1617.18	-185.89	126.23	-1523.78	12.66	1263.54	0.00	0.00	0.00	-1422.06	64.74	1592.55	-1421.02	-74.61	1589.39	-1517.20	-80.92	1698.73	-1512.20	64.01	1698.56	2053.35	1590.34	69.82	0.00	0.00	0.00	1453.70
3.49000	-1524.83	59.63	51.85	-1570.16	43.15	53.93	-1711.30	2.03	193.25	-1640.08	69.79	177.34	-1439.32	-153.96	56.82	-1481.82	-142.57	66.34	-276.42	-11.01	198.45	-1617.18	-185.89	126.23	-1518.26	12.43	1263.28	0.00	0.00	0.00	-1416.34	64.37	1592.56	-1415.59	-75.36	1589.36	-1511.74	-81.87	1698.41	-1506.84	63.34	1698.50	2053.05	1589.74	70.11	0.00	0.00	0.00	1453.04
3.50000	-1524.81	59.57	51.83	-1570.86	43.71	53.38	-1711.30	2.03	193.25	-1640.08	69.79	177.34	-1413.60	-155.61	59.37	-1457.17	-144.84	67.28	-276.42	-11.01	198.45	-1617.16	-185.89	126.22	-1512.78	12.10	1263.10	0.00	0.00	0.00	-1409.01	63.64	1592.43	-1411.89	-76.23	1589.13	-1506.26	-82.77	1698.06	-1501.02	63.17	1698.25	2052.63	1589.73	70.06	0.00	0.00	0.00	1453.81
3.51000	-1525.10	59.99	51.55	-1572.28	43.66	52.93	-1711.30	2.03	193.25	-1640.08	69.79	177.34	-1388.14	-156.40	62.32	-1435.15	-146.31	67.85	-276.42	-11.01	198.45	-1595.57	-187.26	120.15	-1507.17	11.96	1262.77	0.00	0.00	0.00	-1403.99	62.65	1592.22	-1404.76	-76.67	1588.75	-1500.81	-83.74	1697.73	-1495.21	62.84	1698.03	2052.48	1590.09	69.75	0.00	0.00	0.00	1454.11
3.52000	-1525.15	60.05	51.45	-1573.02	43.88	52.57	-1711.30	2.03	193.25	-1640.08	69.79	177.34	-1365.21	-155.91	63.80	-1411.72	-148.49	69.63	-276.42	-11.01	198.45	-1574.16	-188.71	114.84	-1501.97	10.98	1262.42	0.00	0.00	0.00	-1397.94	62.21	1591.89	-1399.12	-77.14	1588.39	-1495.43	-84.38	1697.43	-1489.59	61.97	1697.82	2052.80	1589.27	70.20	0.00	0.00	0.00	1454.22
3.53000	-1525.25	60.15	51.33	-1576.27	40.96	42.77	-1711.30	2.03	193.25	-1640.08	69.79	177.34	-1343.41	-156.36	67.32	-1387.56	-149.64	72.25	-276.42	-11.01	198.45	-1552.40	-190.90	110.87	-1496.60	10.41	1262.01	0.00	0.00	0.00	-1393.10	60.83	1591.71	-1395.38	-78.14	1588.00	-1489.72	-85.49	1696.96	-1483.89	61.07	1697.42	2052.53	1589.12	70.22	0.00	0.00	0.00	1454.27
3.54000	-1525.09	60.14	51.26	-1569.11	41.94	43.03	-1711.30	2.03	193.25	-1640.08	69.79	177.34	-1317.55	-156.38	72.74	-1364.95	-149.60	75.16	-276.42	-11.01	198.45	-1531.12	-192.41	107.02	-1491.06	9.96	1261.54	0.00	0.00	0.00	-1387.69	59.82	1591.26	-1390.60	-79.34	1587.51	-1484.36	-86.38	1696.51	-1478.53	59.55	1697.17	2053.26	1590.00	70.01	0.00	0.00	0.00	1453.62
3.55000	-1524.94	59.95	51.34	-1572.33	42.57	43.05	-1711.30	2.03	193.25	-1640.08	69.79	177.34	-1299.11	-158.30	76.96	-1345.34	-150.65	78.45	-276.42	-11.01	198.45	-1509.83	-194.29	104.00	-1485.55	9.07	1261.09	0.00	0.00	0.00	-1381.25	58.77	1590.79	-1384.63	-80.57	1586.95	-1478.78	-87.36	1696.04	-1472.91	58.49	1696.71	2053.95	1590.41	70.00	0.00	0.00	0.00	1453.57
3.56000	-1523.00	59.93	51.52	-1577.23	42.21	40.93	-1711.30	2.03	193.25	-1640.08	69.79	177.34	-1273.30	-157.79	83.79	-1323.03	-151.68	82.59	-276.42	-11.01	198.45	-1488.93	-196.25	101.83	-1479.89	8.31	1260.57	0.00	0.00	0.00	-1374.89	57.46	1590.37	-1376.33	-81.92	1586.56	-1473.31	-88.31	1695.46	-1467.00	57.59	1696.33	2053.13	1589.83	70.12	0.00	0.00	0.00	1453.26
3.57000	-1517.96	59.89	52.06	-1572.22	43.76	42.28	-1711.30	2.03	193.25	-1640.08	69.79	177.34	-1253.69	-156.83	89.96	-1303.12	-152.15	86.81	-276.42	-11.01	198.45	-1468.67	-198.18	100.51	-1474.25	7.31	1259.99	0.00	0.00	0.00	-1371.88	56.05	1590.07	-1373.78	-82.97	1585.98	-1467.52	-89.72	1694.85	-1461.24	56.00	1695.92	2052.95	1589.87	70.09	0.00	0.00	0.00	1453.10
3.58000	-1510.82	59.83	52.82	-1569.54	43.42	42.53	-1711.30	2.03	193.25	-1640.08	69.79	177.34	-1235.48	-159.39	96.93	-1283.48	-152.51	91.65	-276.42	-11.01	198.45	-1449.47	-200.18	100.10	-1468.51	6.24	1259.28	0.00	0.00	0.00	-1364.33	55.21	1589.28	-1366.33	-84.30	1585.23	-1461.94	-90.75	1694.26	-1455.21	55.15	1695.28	2053.23	1589.69	70.16	0.00	0.00	0.00	1453.82
3.59000	-1502.55	59.75	53.64	-1575.15	43.38	41.11	-1711.30	2.03	193.25	-1640.08	69.79	177.34	-1217.92	-159.00	103.47	-1264.33	-152.45	96.82	-276.42	-11.01	198.45	-1431.44	-201.66	100.15	-1462.67	5.19	1258.65	0.00	0.00	0.00	-1358.23	53.99	1588.80	-1363.75	-85.65	1584.82	-1455.88	-92.52	1693.58	-1449.17	54.20	1694.57	2053.44	1589.70	70.16	0.00	0.00	0.00	1454.11
3.60000	-1494.16	59.65	54.38	-1576.70	43.90	40.95	-1711.30	2.03	193.25	-1640.08	69.79	177.34	-1201.44	-158.77	109.41	-1247.37	-152.76	101.85	-276.42	-11.01	198.45	-1414.74	-202.26	100.28	-1457.01	3.89	1257.95	0.00	0.00	0.00	-1351.30	52.82	1588.02	-1357.36	-86.93	1584.04	-1450.24	-93.80	1692.87	-1443.70	52.39	1693.95	2052.61	1588.98	70.28	0.00	0.00	0.00	1453.47
3.61000	-1486.64	59.53	54.87	-1577.70	43.47	40.78	-1711.30	2.03	193.25	-1640.08	69.79	177.34	-1186.41	-158.46	115.16	-1232.39	-152.49	106.48	-276.42	-11.01	198.45	-1399.20	-202.88	100.75	-1451.27	2.48	1257.23	0.00	0.00	0.00	-1347.01	50.71	1587.60	-1350.21	-88.72	1583.21	-1444.30	-95.57	1692.06	-1438.16	50.30	1693.38	2054.06	1589.91	70.07	0.00	0.00	0.00	1452.87
3.62000	-1480.97	59.40	54.97	-1574.49	44.17	40.87	-1711.30	2.03	193.25	-1640.08	69.79	177.34	-1173.11	-158.74	120.16	-1216.56	-152.74	110.67	-276.42	-11.01	198.45	-1385.17	-203.28	101.24	-1445.20	1.50	1256.49	0.00	0.00	0.00	-1340.14	49.53	1586.78	-1346.20	-90.37	1582.50	-1438.57	-96.96	1691.28	-1431.41	50.07	1692.52	2053.10	1589.86	69.95	0.00	0.00	0.00	1454.38
3.63000	-1478.15	59.24	54.52	-1575.49	43.34	40.43	-1711.30	2.03	193.25	-1640.08	69.79	177.34	-1161.25	-159.69	124.27	-1206.90	-152.96	112.08	-276.42	-11.01	198.45	-1373.03	-202.63	101.01	-1439.53	-0.19	1255.64	0.00	0.00	0.00	-1335.14	48.04	1586.10	-1337.43	-91.86	1581.50	-1432.47	-98.98	1690.34	-1426.08	47.39	1691.87	2053.16	1590.34	69.83	0.00	0.00	0.00	1454.71
3.64000	-1479.17	59.07	53.38	-1570.66	44.30	51.42	-1711.30	2.03	193.25	-1640.08	69.79	177.34	-1150.79	-160.74	127.31	-1195.83	-153.95	114.34	-276.42	-11.01	198.45	-1362.05	-201.92	100.59	-1433.43	-1.39	1254.85	0.00	0.00	0.00	-1329.68	46.32	1585.41	-1332.75	-93.82	1580.65	-1426.40	-101.26	1689.35	-1420.02	45.77	1691.19	2049.55	1593.39	51.27	0.00	0.00	0.00	1453.93
3.65000	-1485.02	58.89	51.39	-1570.76	44.25	51.36	-1711.30	2.03	193.25	-1640.08	69.79	177.34	-1141.39	-161.45	129.47	-1188.08	-154.29	115.53	-276.42	-11.01	198.45	-1352.98	-200.93	99.74	-1427.63	-3.14	1253.98	0.00	0.00	0.00	-1322.52	44.43	1584.54	-1323.86	-95.64	1579.61	-1420.70	-102.82	1688.44	-1414.12	43.75	1690.25	2051.93	1590.26	64.40	0.00	0.00	0.00	1454.12
3.66000	-1493.45	58.21	49.54	-1569.40	43.85	51.38	-1711.30	2.03	193.25	-1640.08	69.79	177.34	-1133.92	-162.09	130.40	-1178.85	-155.82	117.90	-276.42	-11.01	198.45	-1345.82	-199.80	98.71	-1421.63	-4.64	1253.11	0.00	0.00	0.00	-1316.92	42.40	1583.72	-1318.60	-97.46	1578.53	-1414.79	-104.89	1687.53	-1408.21	41.75	1689.43	2053.51	1589.84	70.22	0.00	0.00	0.00	1453.76
3.67000	-1507.83	58.24	45.30	-1572.61	43.95	50.33	-1711.30	2.03	193.25	-1640.08	69.79	177.34	-1128.01	-162.44	128.90	-1172.57	-155.22	115.39	-276.42	-11.01	198.45	-1340.09	-199.15	98.12	-1415.79	-6.43	1252.24	0.00	0.00	0.00	-1309.96	40.59	1582.78	-1313.26	-99.26	1577.65	-1408.85	-107.14	1686.46	-1403.04	38.47	1688.62	2053.67	1590.69	69.81	0.00	0.00	0.00	1454.63
3.68000	-1500.58	58.66	46.48	-1572.17	43.75	50.10	-1711.30	2.03	193.25	-1640.08	69.79	177.34	-1123.76	-162.89	124.54	-1168.64	-155.00	113.05	-276.42	-11.01	198.45	-1336.25	-198.22	97.07	-1409.85	-8.19	1251.36	0.00	0.00	0.00	-1303.82	38.46	1581.97	-1306.02	-101.48	1576.63	-1403.00	-109.07	1685.45	-1396.80	37.14	1687.60	2053.41	1590.03	70.01	0.00	0.00	0.00	1454.11
3.69000	-1516.49	58.10	42.24	-1570.56	43.56	50.04	-1711.30	2.03	193.25	-1640.08	69.79	177.34	-1120.80	-162.33	118.35	-1166.18	-154.34	108.17	-276.42	-11.01	198.45	-1333.76	-198.13	95.90	-1404.00	-10.26	1250.41	0.00	0.00	0.00	-1299.26	36.79	1581.05	-1301.89	-103.51	1575.84	-1396.93	-111.56	1684.27	-1390.81	35.36	1686.62	2053.19	1589.77	70.09	0.00	0.00	0.00	1454.05
3.70000	-1514.12	58.81	42.57	-1571.54	43.41	49.45	-1711.30	2.03	193.25	-1640.08	69.79	177.34	-1117.59	-160.60	112.62	-1164.80	-154.17	103.18	-276.42	-11.01	198.45	-1331.41	-198.38	94.39	-1398.02	-12.26	1249.37	0.00	0.00	0.00	-1293.21	34.24	1580.21	-1295.97	-105.61	1574.74	-1391.11	-113.74	1683.14	-1385.14	32.74	1685.74	2053.16	1590.43	69.81	0.00	0.00	0.00	1454.07
3.71000	-1524.68	59.19	40.58	-1571.57	43.21	48.99	-1711.30	2.03	193.25	-1640.08	69.79	177.34	-1115.59	-161.34	106.97	-1163.23	-153.47	98.72	-276.42	-11.01	198.45	-1328.70	-198.98	92.94	-1391.93	-14.30	1248.44	0.00	0.00	0.00	-1288.31	31.65	1579.32	-1287.55	-107.59	1573.64	-1385.06	-116.24	1682.07	-1379.65	30.16	1684.78	2053.70	1590.68	69.85	0.00	0.00	0.00	1454.31
3.72000	-1518.75	57.96	40.25	-1568.94	43.18	48.99	-1711.30	2.03	193.25	-1640.08	69.79	177.34	-1115.59	-158.00	100.23	-1160.80	-152.96	94.37	-276.42	-11.01	198.45	-1325.61	-199.99	92.01	-1385.69	-16.03	1247.47	0.00	0.00	0.00	-1281.52	29.84	1578.51	-1281.67	-110.19	1572.66	-1378.98	-118.60	1681.02	-1374.01	27.19	1684.04	2052.62	1589.89	69.97	0.00	0.00	0.00	1453.77
3.73000	-1516.76	58.05	40.14	-1569.31	43.25	48.21	-1711.30	2.03	193.25	-1640.08	69.79	177.34	-1110.49	-157.51	94.52	-1157.80	-152.67	89.05	-276.42	-11.01	198.45	-1322.85	-200.84	91.32	-1379.34	-17.67	1246.58	0.00	0.00	0.00	-1277.40	27.61	1577.69	-1275.65	-112.08	1571.66	-1372.84	-121.31	1679.98	-1367.58	25.16	1683.09	2053.01	1589.88	70.14	0.00	0.00	0.00	1454.64
3.74000	-1521.33	62.33	45.55	-1569.81	42.90	47.59	-1711.30	2.03	193.25	-1640.08	69.79	177.34	-1108.19	-157.97	87.59	-1156.44	-151.82	84.00	-276.42	-11.01	198.45	-1320.61	-200.95	90.52	-1373.58	-20.47	1245.78	0.00	0.00	0.00	-1270.33	25.38	1576.83	-1270.14	-114.42	1570.81	-1366.60	-124.10	1679.06	-1361.32	23.16	1682.25	2053.27	1589.20	70.43	0.00	0.00	0.00	1453.22
3.75000	-1520.77	60.67	45.78	-1569.59	43.22	46.82	-1711.30	2.03	193.25	-1640.08	69.79	177.34	-1104.33	-157.94	82.70	-1154.81	-152.27	79.61	-276.42	-11.01	198.45	-1318.72	-200.87	89.86	-1367.41	-22.57	1245.05	0.00	0.00	0.00	-1264.65	23.37	1576.10	-1264.00	-116.68	1569.80	-1360.58	-126.48	1678.15	-1355.15	21.09	1681.40	2053.37	1588.91	70.53	0.00	0.00	0.00	1453.13
3.76000	-1519.64	61.57	45.33	-1568.29	43.06	46.35	-1711.30	2.03	193.25	-1640.08	69.79	177.34	-1103.23	-157.75	78.05	-1153.14	-150.87	76.35	-276.42	-11.01	198.45	-1316.85	-201.06	89.33	-1361.29	-24.94	1244.49	0.00	0.00	0.00	-1258.10	21.01	1575.33	-1257.45	-119.17	1569.03	-1354.46	-129.15	1677.36	-1349.14	18.26	1680.80	2053.47	1589.23	70.37	0.00	0.00	0.00	1454.00
3.77000	-1519.01	61.25	45.24	-1566.87	43.45	45.67	-1711.30	2.03	193.25	-1640.08	69.79	177.34	-1102.23	-156.57	73.67	-1152.38	-150.46	73.36	-276.42	-11.01	198.45	-1315.31	-200.97	88.81	-1355.01	-26.94	1244.09	0.00	0.00	0.00	-1249.74	18.54	1574.74	-1251.63	-121.61	1568.38	-1348.27	-131.90	1676.74	-1343.37	15.24	1680.31	2048.38	1591.67	51.84	0.00	0.00	0.00	1454.12
3.78000	-1519.02	61.87	44.52	-1565.94	43.51	44.97	-1711.30	2.03	193.25	-1640.08	69.79	177.34	-1100.79	-156.10	70.40	-1150.20	-149.51	70.93	-276.42	-11.01	198.45	-1313.96	-200.87	88.34	-1348.72	-29.39	1243.89	0.00	0.00	0.00	-1245.66	16.06	1574.38	-1246.40	-124.19	1567.96	-1341.99	-134.69	1676.20	-1337.60	12.18	1680.08	2051.07	1589.60	64.53	0.00	0.00	0.00	1453.81
3.79000	-1517.91	61.93	44.11	-1564.40	43.65	44.33	-1711.30	2.03	193.25	-1640.08	69.79	177.34	-1101.00	-155.91	68.59	-1149.10	-150.17	69.85	-276.42	-11.01	198.45	-1312.57	-201.08	88.25	-1342.46	-31.84	1243.88	0.00	0.00	0.00	-1239.33	13.75	1574.17	-1239.51	-126.55	1567.53	-1335.89	-136.89	1675.95	-1331.49	9.57	1679.93	2052.32	1589.47	70.02	0.00	0.00	0.00	1454.06
3.80000	-1518.27	62.01	43.62	-1562.80	43.91	43.52	-1711.30	2.03	193.25	-1640.08	69.79	177.34	-1099.61	-155.75	67.40	-1149.57	-150.10	68.47	-276.42	-11.01	198.45	-1311.28	-201.58	88.40	-1335.91	-33.77	1244.05	0.00	0.00	0.00	-1236.09	11.20	1574.11	-1232.98	-129.00	1567.24	-1329.38	-139.76	1675.73	-1325.36	7.21	1679.83	2053.10	1590.17	69.96	0.00	0.00	0.00	1454.82
3.81000	-1519.46	62.56	42.70	-1560.64	44.65	42.84	-1711.30	2.03	193.25	-1640.08	69.79	177.34	-1100.97	-155.91	65.24	-1149.26	-149.88	67.09	-276.42	-11.01	198.45	-1310.91	-200.76	87.87	-1329.37	-35.96	1244.47	0.00	0.00	0.00	-1229.07	8.73	1574.08	-1228.42	-131.58	1567.23	-1322.91	-142.53	1675.70	-1318.99	4.78	1679.83	2052.54	1589.77	69.94	0.00	0.00	0.00	1453.97
3.82000	-1518.60	63.23	42.32	-1556.13	45.33	42.49	-1711.30	2.03	193.25	-1640.08	69.79	177.34	-1099.15	-155.46	64.44	-1150.44	-150.41	66.00	-276.42	-11.01	198.45	-1310.23	-200.61	87.80	-1323.03	-38.64	1244.96	0.00	0.00	0.00	-1222.44	6.55	1574.16	-1221.35	-134.00	1567.41	-1316.41	-145.51	1675.78	-1312.60	2.76	1680.00	2052.97	1589.34	70.39	0.00	0.00	0.00	1453.89
3.83000	-1517.76	63.61	41.92	-1556.39	44.94	41.40	-1711.30	2.03	193.25	-1640.08	69.79	177.34	-1096.44	-155.21	63.98	-1150.29	-150.30	65.35	-276.42	-11.01	198.45	-1309.89	-200.41	87.73	-1316.46	-40.72	1245.68	0.00	0.00	0.00	-1217.00	4.25	1574.51	-1215.54	-136.16	1567.62	-1310.16	-147.74	1676.15	-1307.25	-1.32	1680.62	2052.76	1588.94	70.40	0.00	0.00	0.00	1453.51
3.84000	-1517.05	64.01	41.42	-1555.71	45.59	40.50	-1711.30	2.03	193.25	-1640.08	69.79	177.34	-1095.57	-155.01	63.18	-1148.66	-150.03	64.64	-276.42	-11.01	198.45	-1309.47	-200.36	87.66	-1310.08	-43.11	1246.47	0.00	0.00	0.00	-1212.22	2.11	1574.96	-1209.67	-138.79	1568.01	-1303.52	-150.82	1676.51	-1300.91	-3.48	1681.03	2052.94	1589.69	70.09	0.00	0.00	0.00	1454.79
3.85000	-1515.86	64.65	41.03	-1551.21	46.09	40.56	-1711.30	2.03	193.25	-1640.08	69.79	177.34	-1098.77	-155.00	61.80	-1149.00	-150.35	63.85	-276.42	-11.01	198.45	-1309.17	-200.18	87.60	-1303.75	-45.48	1247.38	0.00	0.00	0.00	-1204.48	0.09	1575.33	-1201.92	-140.87	1568.39	-1297.30	-153.42	1677.02	-1295.01	-5.99	1681.70	2053.27	1591.00	69.66	0.00	0.00	0.00	1454.06
3.86000	-1515.20	65.69	39.62	-1548.28	46.84	40.63	-1711.30	2.03	193.25	-1640.08	69.79	177.34	-1097.35	-154.63	61.15	-1148.68	-150.30	63.05	-276.42	-11.01	198.45	-1309.05	-199.93	87.53	-1297.59	-47.92	1248.30	0.00	0.00	0.00	-1198.76	-2.72	1576.07	-1199.41	-143.45	1569.22	-1291.07	-155.94	1677.68	-1288.77	-7.83	1682.25	2052.54	1590.25	69.88	0.00	0.00	0.00	1453.90
3.87000	-1515.71	66.21	37.99	-1544.90	46.64	41.15	-1711.30	2.03	193.25	-1640.08	69.79	177.34	-1097.55	-155.15	60.31	-1148.52	-150.34	62.61	-276.42	-11.01	198.45	-1308.84	-199.71	87.38	-1291.37	-50.26	1249.33	0.00	0.00	0.00	-1189.95	-4.91	1576.86	-1194.26	-145.67	1569.95	-1285.15	-157.93	1678.45	-1282.80	-10.06	1683.03	2053.50	1589.95	70.05	0.00	0.00	0.00	1453.83
3.88000	-1512.78	67.31	36.95	-1539.97	46.98	42.26	-1711.30	2.03	193.25	-1640.08	69.79	177.34	-1099.53	-155.05	59.25	-1148.36	-149.76	62.27	-276.42	-11.01	198.45	-1308.44	-200.03	87.54	-1285.11	-52.25	1250.33	0.00	0.00	0.00	-1185.64	-6.99	1577.68	-1185.94	-147.72	1570.60	-1279.22	-160.15	1679.24	-1277.15	-12.55	1683.83	2053.23	1589.66	70.23	0.00	0.00	0.00	1453.42
3.89000	-1508.73	68.07	36.11	-1536.58	47.23	43.51	-1711.30	2.03	193.25	-1640.08	69.79	177.34	-1098.97	-155.31	58.56	-1147.86	-150.42	62.01	-276.42	-11.01	198.45	-1308.16	-200.16	87.59	-1278.91	-54.43	1251.21	0.00	0.00	0.00	-1180.95	-9.20	1578.62	-1179.12	-149.60	1571.49	-1273.27	-162.48	1680.03	-1271.69	-14.86	1684.72	2052.78	1589.50	70.22	0.00	0.00	0.00	1454.73
3.90000	-1507.24	68.96	34.76	-1529.22	47.31	45.58	-1711.28	2.03	193.26	-1640.07	69.79	177.35	-1100.55	-154.80	57.75	-1148.01	-150.40	61.56	-276.42	-11.01	198.45	-1308.05	-199.98	87.53	-1272.82	-56.43	1252.01	0.00	0.00	0.00	-1175.86	-11.26	1579.68	-1172.72	-151.41	1572.38	-1267.53	-164.61	1680.85	-1266.15	-17.19	1685.61	2052.16	1589.32	70.14	0.00	0.00	0.00	1454.95
3.91000	-1500.68	69.41	34.34	-1526.33	47.17	47.45	-1698.03	0.41	205.03	-1629.49	69.95	184.66	-1096.27	-154.59	58.01	-1147.60	-150.26	61.01	-276.42	-11.01	198.45	-1307.95	-199.62	87.28	-1266.81	-58.26	1252.66	0.00	0.00	0.00	-1169.54	-13.51	1580.61	-1168.16	-153.84	1573.40	-1261.72	-166.78	1681.64	-1260.67	-19.76	1686.46	2052.83	1589.81	69.98	0.00	0.00	0.00	1454.08
3.92000	-1498.18	69.11	32.30	-1520.59	47.10	50.40	-1684.06	-1.39	216.58	-1618.44	69.74	192.25	-1095.76	-154.02	57.59	-1146.94	-150.47	61.04	-276.42	-11.01	198.45	-1307.56	-199.77	87.37	-1261.10	-60.46	1253.12	0.00	0.00	0.00	-1163.56	-15.33	1581.35	-1163.23	-155.89	1574.23	-1255.90	-168.93	1682.37	-1254.83	-21.32	1687.25	2053.68	1589.76	70.13	0.00	0.00	0.00	1453.79
3.93000	-1492.57	68.35	30.78	-1513.83	46.75	53.82	-1670.77	-2.68	226.85	-1607.35	68.83	199.31	-1092.94	-154.22	57.59	-1146.92	-150.48	60.46	-276.42	-11.01	198.45	-1307.14	-200.07	87.51	-1255.45	-62.14	1253.46	0.00	0.00	0.00	-1159.02	-17.02	1582.35	-1155.82	-157.79	1575.11	-1250.11	-171.01	1683.02	-1249.10	-22.66	1687.87	2053.23	1589.50	70.28	0.00	0.00	0.00	1452.98
3.94000	-1487.38	69.09	29.12	-1505.86	47.09	57.42	-1657.86	-4.53	234.89	-1595.86	68.26	205.78	-1096.11	-153.89	56.29	-1146.45	-149.94	60.16	-276.42	-11.01	198.45	-1306.96	-199.75	87.36	-1250.07	-63.82	1253.77	0.00	0.00	0.00	-1151.91	-19.20	1583.06	-1150.06	-159.51	1575.76	-1244.65	-172.58	1683.66	-1243.63	-24.39	1688.49	2053.38	1590.44	69.90	0.00	0.00	0.00	1453.04
3.95000	-1478.84	71.11	22.83	-1496.18	48.14	61.58	-1645.69	-6.76	240.01	-1585.75	66.36	210.57	-1094.93	-153.99	55.89	-1147.23	-150.37	59.54	-276.42	-11.01	198.45	-1306.79	-199.66	87.36	-1244.92	-65.56	1253.91	0.00	0.00	0.00	-1146.25	-20.39	1583.70	-1143.12	-161.13	1576.52	-1239.23	-174.20	1684.25	-1238.36	-26.55	1689.09	2052.56	1589.67	70.18	0.00	0.00	0.00	1453.42
3.96000	-1466.34	71.71	29.02	-1482.90	49.30	66.65	-1633.95	-9.08	243.96	-1575.56	64.34	214.68	-1096.19	-153.74	55.08	-1147.46	-150.16	58.97	-276.42	-11.01	198.45	-1306.76	-199.16	87.20	-1240.15	-67.33	1254.09	0.00	0.00	0.00	-1141.57	-21.97	1584.47	-1137.94	-162.54	1577.13	-1233.51	-176.37	1684.68	-1232.99	-27.96	1689.59	2053.13	1589.61	70.20	0.00	0.00	0.00	1453.65
3.97000	-1450.33	72.07	36.50	-1459.75	50.68	66.51	-1622.85	-9.95	245.58	-1564.20	62.53	218.00	-1099.49	-153.41	54.16	-1148.08	-149.51	58.49	-276.42	-11.01	198.45	-1306.35	-199.44	87.44	-1235.22	-68.51	1254.27	0.00	0.00	0.00	-1135.46	-23.73	1584.97	-1133.94	-163.97	1577.67	-1228.04	-177.74	1685.19	-1227.60	-29.61	1690.10	2054.31	1589.83	70.29	0.00	0.00	0.00	1453.66
3.98000	-1429.37	72.22	43.36	-1448.11	49.85	70.54	-1611.05	-11.08	246.09	-1551.40	62.10	220.61	-1095.19	-153.49	54.62	-1147.95	-150.03	58.40	-276.42	-11.01	198.45	-1306.12	-199.42	87.48	-1230.69	-70.31	1254.44	0.00	0.00	0.00	-1129.30	-25.11	1585.31	-1126.89	-165.28	1578.03	-1222.47	-179.41	1685.62	-1222.27	-31.26	1690.63	2053.84	1590.19	69.97	0.00	0.00	0.00	1454.68
3.99000	-1412.75	71.23	47.91	-1429.08	49.54	75.24	-1599.37	-11.05	245.22	-1537.66	62.03	222.23	-1094.94	-153.40	54.34	-1147.75	-150.54	58.53	-276.42	-11.01	198.45	-1306.12	-199.12	87.39	-1225.66	-71.10	1254.71	0.00	0.00	0.00	-1123.56	-26.55	1585.78	-1123.23	-166.60	1578.52	-1217.06	-180.61	1686.11	-1216.58	-32.31	1691.03	2052.73	1589.03	70.27	0.00	0.00	0.00	1454.42
4.00000	-1395.86	69.89	51.98	-1412.22	48.64	78.82	-1586.05	-12.65	244.00	-1524.24	61.01	222.38	-1093.29	-153.02	54.39	-1146.87	-149.68	58.40	-276.42	-11.01	198.45	-1305.95	-199.17	87.52	-1220.96	-72.27	1255.13	0.00	0.00	0.00	-1118.53	-27.85	1586.17	-1118.50	-168.16	1579.00	-1211.43	-181.88	1686.58	-1210.90	-33.11	1691.45	2053.19	1590.51	69.78	0.00	0.00	0.00	1453.64
4.01000	-1376.42	69.20	55.41	-1399.96	47.33	80.00	-1572.38	-13.56	241.38	-1509.86	60.63	221.56	-1094.61	-152.84	53.90	-1147.32	-149.41	57.93	-276.42	-11.01	198.45	-1305.87	-198.92	87.49	-1216.33	-73.57	1255.57	0.00	0.00	0.00	-1114.58	-28.90	1586.51	-1111.25	-169.09	1579.14	-1205.83	-182.99	1687.06	-1205.40	-34.55	1691.84	2052.91	1589.97	70.01	0.00	0.00	0.00	1453.62
4.02000	-1359.54	68.59	57.50	-1381.05	47.81	82.38	-1558.60	-13.76	237.38	-1495.65	59.70	219.58	-1091.05	-152.78	54.35	-1146.70	-149.82	57.75	-276.42	-11.01	198.45	-1305.79	-198.63	87.43	-1211.48	-74.78	1256.12	0.00	0.00	0.00	-1109.66	-29.94	1586.93	-1105.77	-170.27	1579.50	-1200.32	-183.89	1687.56	-1200.51	-37.16	1692.50	2053.11	1589.23	70.40	0.00	0.00	0.00	1453.87
4.03000	-1340.21	69.04	64.31	-1365.66	47.41	82.80	-1544.34	-13.87	232.42	-1480.82	58.90	216.67	-1094.14	-152.91	53.43	-1148.17	-149.55	57.51	-276.42	-11.01	198.45	-1305.76	-198.50	87.47	-1206.45	-75.88	1256.66	0.00	0.00	0.00	-1103.55	-30.85	1587.10	-1101.08	-171.35	1579.89	-1194.74	-184.79	1687.99	-1195.47	-38.90	1693.01	2052.62	1588.71	70.48	0.00	0.00	0.00	1453.57
4.04000	-1320.34	68.69	65.31	-1346.49	47.29	82.82	-1529.06	-14.51	226.98	-1465.40	58.66	213.26	-1093.89	-152.87	53.35	-1146.73	-149.50	57.55	-276.42	-11.01	198.45	-1305.54	-198.56	87.52	-1201.21	-76.68	1257.33	0.00	0.00	0.00	-1097.47	-32.07	1587.36	-1096.71	-172.28	1580.38	-1189.20	-185.80	1688.41	-1189.47	-38.87	1693.31	2052.78	1589.97	70.05	0.00	0.00	0.00	1453.84
4.05000	-1300.52	68.77	65.79	-1329.75	47.88	87.31	-1513.11	-15.25	220.83	-1449.71	57.92	208.99	-1095.52	-152.97	52.71	-1146.36	-149.69	57.61	-276.42	-11.01	198.45	-1305.39	-198.57	87.60	-1196.01	-77.46	1257.96	0.00	0.00	0.00	-1092.75	-32.91	1587.53	-1090.54	-172.72	1580.53	-1183.84	-186.52	1688.93	-1183.94	-39.19	1693.63	2050.85	1596.54	50.26	0.00	0.00	0.00	1454.36
4.06000	-1279.02	69.50	66.38	-1311.14	47.92	86.33	-1496.89	-15.78	213.91	-1433.08	57.96	204.44	-1094.26	-152.94	52.84	-1147.04	-149.15	57.55	-276.42	-11.01	198.45	-1305.39	-198.30	87.54	-1190.64	-78.29	1258.52	0.00	0.00	0.00	-1087.69	-33.63	1587.87	-1083.53	-173.52	1580.82	-1178.31	-187.56	1689.32	-1178.34	-39.47	1694.04	2052.39	1591.71	63.76	0.00	0.00	0.00	1453.84
4.07000	-1260.54	69.58	65.86	-1291.91	48.04	85.01	-1480.46	-15.94	206.28	-1416.00	58.43	199.55	-1096.05	-153.03	52.31	-1147.10	-149.26	57.83	-276.42	-11.01	198.45	-1305.44	-197.95	87.43	-1185.42	-79.28	1259.09	0.00	0.00	0.00	-1083.75	-34.05	1588.21	-1078.64	-174.41	1581.28	-1172.98	-188.27	1689.77	-1173.10	-40.13	1694.27	2053.24	1589.85	70.12	0.00	0.00	0.00	1453.42
4.08000	-1238.80	70.26	66.07	-1272.12	48.72	83.71	-1463.37	-16.14	198.06	-1399.05	58.53	194.08	-1094.06	-152.77	52.63	-1145.52	-150.03	58.12	-276.42	-11.01	198.45	-1305.20	-198.18	87.62	-1180.14	-80.19	1259.53	0.00	0.00	0.00	-1079.83	-34.58	1588.46	-1072.31	-174.92	1581.67	-1167.59	-188.97	1690.17	-1168.09	-40.66	1694.54	2053.09	1589.71	70.13	0.00	0.00	0.00	1453.14
4.09000	-1217.59	70.78	65.81	-1251.36	48.97	82.42	-1444.02	-16.46	188.99	-1382.36	57.46	187.89	-1096.37	-152.71	52.12	-1144.51	-148.95	56.27	-276.42	-11.01	198.45	-1305.06	-198.32	87.76	-1174.55	-80.24	1259.93	0.00	0.00	0.00	-1074.95	-35.85	1588.71	-1068.97	-175.52	1582.13	-1162.35	-189.52	1690.55	-1163.23	-41.61	1694.90	2054.19	1590.10	70.05	0.00	0.00	0.00	1453.84
4.10000	-1194.96	71.11	65.75	-1230.49	50.30	81.25	-1426.90	-16.62	180.56	-1364.57	57.57	181.71	-1092.79	-152.69	52.86	-1146.74	-149.32	58.08	-276.42	-11.01	198.45	-1305.06	-198.17	87.70	-1169.62	-81.53	1260.24	0.00	0.00	0.00	-1066.06	-35.64	1588.64	-1064.79	-176.10	1582.47	-1157.18	-190.01	1690.90	-1157.90	-41.73	1695.10	2053.66	1589.92	70.12	0.00	0.00	0.00	1453.10
4.11000	-1173.76	72.34	66.15	-1209.46	51.03	80.16	-1411.19	-16.61	172.58	-1346.68	57.55	175.24	-1092.13	-152.57	52.91	-1146.01	-149.97	58.43	-276.42	-11.01	198.45	-1304.94	-198.21	87.78	-1164.59	-82.49	1260.46	0.00	0.00	0.00	-1061.91	-36.08	1588.99	-1058.07	-176.27	1582.65	-1151.94	-190.37	1691.19	-1153.10	-42.59	1695.34	2053.89	1589.63	70.16	0.00	0.00	0.00	1453.53
4.12000	-1149.86	73.72	67.89	-1187.28	52.01	79.47	-1396.03	-16.39	164.85	-1328.56	58.07	169.10	-1091.01	-153.22	52.91	-1146.13	-150.10	58.29	-276.42	-11.01	198.45	-1304.81	-198.34	87.87	-1159.63	-83.10	1260.62	0.00	0.00	0.00	-1059.06	-36.57	1589.28	-1053.24	-176.79	1582.86	-1146.76	-190.72	1691.47	-1148.62	-44.16	1695.64	2053.97	1590.12	70.05	0.00	0.00	0.00	1454.12
4.13000	-1128.08	74.81	68.64	-1165.19	52.96	78.96	-1380.58	-15.94	157.19	-1310.14	58.34	162.76	-1092.11	-153.42	52.34	-1145.08	-148.65	55.95	-276.42	-11.01	198.45	-1304.82	-198.13	87.85	-1154.67	-83.65	1260.76	0.00	0.00	0.00	-1054.43	-36.94	1589.42	-1049.24	-177.05	1583.13	-1141.50	-191.25	1691.65	-1142.99	-43.20	1695.68	2054.37	1591.11	69.89	0.00	0.00	0.00	1453.78
4.14000	-1105.68	76.18	69.71	-1143.22	54.52	78.78	-1364.01	-15.24	149.39	-1292.01	57.92	156.47	-1094.49	-152.93	52.19	-1145.39	-147.88	55.84	-276.42	-11.01	198.45	-1304.81	-197.95	87.82	-1149.90	-84.28	1260.71	0.00	0.00	0.00	-1047.94	-37.11	1589.50	-1042.09	-177.19	1583.26	-1136.51	-191.14	1691.86	-1138.06	-43.61	1695.75	2053.63	1590.04	70.03	0.00	0.00	0.00	1453.89
4.15000	-1082.55	77.02	71.29	-1123.04	54.69	78.07	-1345.47	-14.25	141.25	-1272.80	59.37	151.04	-1091.43	-152.41	53.00	-1144.84	-147.75	55.78	-276.42	-11.01	198.45	-1304.60	-198.07	87.93	-1145.09	-84.64	1260.63	0.00	0.00	0.00	-1040.83	-37.01	1589.47	-1038.76	-177.26	1583.30	-1131.27	-191.61	1691.92	-1133.04	-43.83	1695.80	2053.26	1589.83	70.11	0.00	0.00	0.00	1453.69
4.16000	-1061.11	78.01	72.73	-1100.75	55.68	78.20	-1324.13	-12.96	132.59	-1253.44	61.05	145.99	-1090.36	-152.27	53.12	-1145.44	-147.79	55.51	-276.42	-11.01	198.45	-1304.60	-197.75	87.84	-1140.46	-85.11	1260.55	0.00	0.00	0.00	-1035.89	-37.12	1589.59	-1032.95	-177.11	1583.54	-1126.28	-191.55	1692.03	-1128.11	-44.03	1695.87	2053.39	1590.40	69.78	0.00	0.00	0.00	1454.08
4.17000	-1040.07	78.58	74.41	-1079.18	57.18	79.21	-1299.14	-11.33	123.21	-1233.65	63.25	141.28	-1090.78	-152.29	52.86	-1145.22	-147.36	55.39	-276.42	-11.01	198.45	-1304.36	-197.92	88.03	-1135.50	-84.69	1260.43	0.00	0.00	0.00	-1031.39	-37.22	1589.49	-1025.36	-177.24	1583.42	-1121.34	-191.39	1692.16	-1122.94	-44.12	1695.94	2053.13	1590.15	69.68	0.00	0.00	0.00	1454.19
4.18000	-1018.54	79.46	76.43	-1058.85	57.90	79.67	-1274.71	-9.41	113.30	-1214.74	64.17	136.53	-1093.41	-152.26	52.04	-1146.96	-147.62	54.67	-276.42	-11.01	198.45	-1304.38	-197.62	87.96	-1131.06	-85.40	1260.24	0.00	0.00	0.00	-1028.13	-37.36	1589.59	-1023.00	-177.29	1583.59	-1116.12	-191.68	1692.12	-1117.76	-43.83	1695.82	2052.84	1589.20	70.24	0.00	0.00	0.00	1453.69
4.19000	-997.26	79.93	78.70	-1036.96	58.65	80.68	-1254.97	-7.97	106.30	-1195.55	65.93	132.43	-1089.23	-152.13	52.60	-1145.32	-147.62	54.99	-276.42	-11.01	198.45	-1304.43	-197.34	87.98	-1126.35	-85.13	1260.01	0.00	0.00	0.00	-1022.59	-37.07	1589.50	-1017.51	-177.13	1583.59	-1111.06	-191.57	1692.07	-1112.79	-43.87	1695.81	2053.04	1589.62	70.19	0.00	0.00	0.00	1454.38
4.20000	-974.72	80.11	81.41	-1016.22	59.14	81.87	-1235.02	-7.33	100.24	-1177.31	65.76	127.88	-1091.14	-152.13	52.14	-1152.18	-142.90	50.83	-276.42	-11.01	198.45	-1304.20	-197.52	88.16	-1121.75	-85.03	1259.77	0.00	0.00	0.00	-1016.53	-36.77	1589.43	-1011.03	-176.84	1583.44	-1105.91	-191.41	1692.03	-1107.68	-43.74	1695.81	2053.13	1589.18	70.46	0.00	0.00	0.00	1454.14
4.21000	-952.87	80.45	84.44	-995.81	59.72	83.45	-1215.11	-6.21	94.55	-1158.45	66.71	123.79	-1091.81	-152.67	51.31	-1154.49	-143.98	48.98	-276.42	-11.01	198.45	-1304.14	-197.23	88.11	-1116.93	-84.78	1259.62	0.00	0.00	0.00	-1013.75	-36.62	1589.33	-1009.39	-176.98	1583.46	-1100.69	-191.06	1692.00	-1102.22	-42.85	1695.65	2053.32	1589.90	70.06	0.00	0.00	0.00	1453.94
4.22000	-933.24	80.62	87.38	-975.60	60.23	85.10	-1195.32	-4.08	88.89	-1140.14	67.02	119.87	-1087.46	-145.63	50.54	-1141.32	-143.46	51.74	-276.42	-11.01	198.45	-1304.08	-197.14	88.25	-1112.17	-84.65	1259.31	0.00	0.00	0.00	-1008.11	-36.36	1589.13	-1003.42	-176.51	1583.36	-1095.36	-190.82	1691.84	-1097.24	-42.79	1695.54	2053.83	1590.44	69.91	0.00	0.00	0.00	1453.74
4.23000	-914.54	82.15	91.28	-955.76	60.59	87.32	-1175.84	-1.99	83.78	-1122.00	67.77	116.45	-1102.92	-147.02	46.04	-1149.68	-144.26	49.33	-276.42	-11.01	198.45	-1304.00	-196.87	88.28	-1107.25	-84.35	1259.16	0.00	0.00	0.00	-1002.73	-35.97	1588.94	-995.77	-175.85	1583.17	-1089.93	-190.65	1691.72	-1092.30	-42.81	1695.41	2053.66	1590.26	69.89	0.00	0.00	0.00	1453.82
4.24000	-895.17	82.03	94.90	-937.45	60.82	89.60	-1155.81	-1.35	80.01	-1103.25	69.75	113.93	-1088.87	-147.49	49.03	-1158.82	-144.87	47.20	-276.42	-11.01	198.45	-1303.76	-196.87	88.47	-1102.56	-84.45	1258.93	0.00	0.00	0.00	-997.12	-35.43	1588.78	-991.85	-175.72	1583.07	-1084.59	-190.11	1691.60	-1086.86	-41.84	1695.14	2053.37	1590.09	69.92	0.00	0.00	0.00	1453.25
4.25000	-876.14	82.33	98.50	-918.06	61.64	92.17	-1136.73	-0.11	76.91	-1084.63	71.80	111.83	-1090.09	-148.17	47.91	-1149.96	-145.06	48.50	-276.42	-11.01	198.45	-1303.70	-196.62	88.58	-1097.52	-83.84	1258.66	0.00	0.00	0.00	-991.88	-34.86	1588.60	-987.02	-175.19	1582.87	-1079.16	-189.60	1691.41	-1081.81	-41.67	1695.04	2053.18	1589.50	70.26	0.00	0.00	0.00	1453.90
4.26000	-857.88	82.45	102.38	-900.61	62.17	94.90	-1118.34	0.28	74.27	-1067.09	72.83	109.86	-1100.21	-149.12	45.48	-1156.73	-145.57	46.89	-276.42	-11.01	198.45	-1303.48	-196.50	88.75	-1092.32	-83.52	1258.39	0.00	0.00	0.00	-985.88	-34.15	1588.33	-980.44	-174.65	1582.55	-1073.78	-189.15	1691.18	-1076.81	-41.44	1694.81	2053.09	1589.49	70.11	0.00	0.00	0.00	1453.08
4.27000	-840.43	82.86	106.35	-881.31	62.91	98.21	-1101.48	3.66	70.37	-1049.57	74.80	108.70	-1095.15	-149.47	46.24	-1154.91	-146.20	47.16	-276.42	-11.01	198.45	-1303.08	-196.90	89.12	-1087.09	-82.97	1258.10	0.00	0.00	0.00	-979.83	-33.43	1587.92	-974.20	-173.69	1582.19	-1068.53	-188.29	1690.93	-1071.39	-40.65	1694.55	2048.78	1592.18	51.66	0.00	0.00	0.00	1454.50
4.28000	-823.55	82.88	110.68	-864.47	63.50	101.47	-1084.59	5.47	67.38	-1032.61	76.49	107.88	-1089.36	-149.17	46.89	-1152.47	-146.26	47.51	-276.42	-11.01	198.45	-1303.11	-196.29	89.07	-1081.68	-82.08	1257.76	0.00	0.00	0.00	-974.80	-32.71	1587.68	-971.74	-172.91	1582.06	-1063.09	-187.59	1690.65	-1066.05	-39.88	1694.27	2052.22	1590.20	64.50	0.00	0.00	0.00	1454.27
4.29000	-807.42	83.17	115.05	-847.09	64.17	104.98	-1064.62	7.21	63.17	-1013.25	78.02	105.47	-1101.31	-150.70	43.67	-1153.10	-145.79	47.32	-276.42	-11.01	198.45	-1302.96	-196.18	89.29	-1076.62	-82.00	1257.40	0.00	0.00	0.00	-970.28	-32.01	1587.43	-964.56	-172.04	1581.68	-1057.68	-186.74	1690.36	-1060.26	-38.43	1693.89	2053.47	1589.45	70.26	0.00	0.00	0.00	1454.14
4.30000	-791.98	84.10	119.33	-832.18	64.86	108.38	-1045.41	8.87	59.14	-994.61	79.48	103.15	-1087.63	-149.23	46.48	-1145.72	-148.63	52.43	-276.42	-11.01	198.45	-1302.82	-195.87	89.40	-1071.13	-81.04	1257.04	0.00	0.00	0.00	-965.30	-30.97	1587.06	-960.24	-171.19	1581.44	-1052.25	-185.69	1690.02	-1054.82	-37.69	1693.55	2053.41	1590.28	69.86	0.00	0.00	0.00	1453.81
4.31000	-777.00	84.51	123.87	-817.77	65.29	111.77	-1026.94	10.46	55.27	-976.69	80.86	100.91	-1093.79	-150.21	44.86	-1144.01	-148.17	53.19	-276.42	-11.01	198.45	-1302.70	-195.58	89.47	-1065.79	-80.43	1256.55	0.00	0.00	0.00	-959.72	-30.00	1586.69	-953.58	-170.13	1580.97	-1046.61	-184.95	1689.61	-1049.54	-36.74	1693.13	2052.69	1589.43	70.15	0.00	0.00	0.00	1453.37
4.32000	-762.58	85.03	128.30	-799.70	65.76	116.35	-1009.19	11.96	51.58	-959.47	82.17	98.75	-1084.14	-150.08	46.83	-1143.31	-148.74	53.05	-276.42	-11.01	198.45	-1302.39	-195.70	89.79	-1060.47	-79.81	1256.11	0.00	0.00	0.00	-954.34	-28.88	1586.28	-948.18	-169.13	1580.49	-1041.03	-184.17	1689.15	-1044.50	-36.35	1692.69	2052.85	1589.55	70.13	0.00	0.00	0.00	1454.23
4.33000	-749.16	85.62	132.43	-787.49	66.15	119.47	-992.17	13.38	48.05	-942.95	83.41	96.67	-1091.13	-154.01	47.85	-1143.24	-148.84	52.82	-276.42	-11.01	198.45	-1302.37	-195.19	89.84	-1054.87	-78.63	1255.60	0.00	0.00	0.00	-948.54	-27.40	1585.69	-944.09	-168.32	1580.10	-1035.53	-183.02	1688.73	-1038.95	-34.95	1692.22	2053.36	1589.75	70.17	0.00	0.00	0.00	1454.24
4.34000	-736.52	86.12	136.31	-773.61	66.44	122.94	-975.85	14.73	44.68	-927.11	84.59	94.67	-1092.71	-154.00	47.32	-1146.06	-149.18	52.06	-276.42	-11.01	198.45	-1302.01	-195.18	90.15	-1049.42	-77.93	1255.03	0.00	0.00	0.00	-942.90	-26.13	1585.14	-937.09	-167.22	1579.50	-1029.92	-181.80	1688.23	-1033.66	-34.17	1691.76	2053.07	1589.23	70.38	0.00	0.00	0.00	1454.05
4.35000	-724.87	86.65	139.60	-761.10	67.04	125.88	-960.22	16.00	41.47	-911.93	85.69	92.75	-1091.49	-153.95	47.16	-1144.93	-148.69	52.31	-276.42	-11.01	198.45	-1301.88	-194.93	90.28	-1044.05	-77.14	1254.39	0.00	0.00	0.00	-937.92	-25.19	1584.57	-930.62	-165.80	1578.96	-1024.57	-180.39	1687.74	-1028.09	-32.63	1691.19	2053.01	1590.22	70.05	0.00	0.00	0.00	1455.02
4.36000	-713.93	86.71	142.50	-751.40	66.93	127.92	-945.28	17.20	38.42	-897.41	86.73	90.91	-1089.29	-153.29	47.81	-1143.98	-148.37	52.37	-276.42	-11.01	198.45	-1301.55	-194.89	90.58	-1038.39	-75.86	1253.77	0.00	0.00	0.00	-932.49	-23.47	1584.00	-926.40	-164.51	1578.56	-1019.10	-178.91	1687.19	-1022.40	-30.69	1690.55	2053.23	1589.85	70.18	0.00	0.00	0.00	1453.97
4.37000	-703.98	86.85	144.60	-740.12	66.87	130.13	-931.00	18.33	35.53	-883.54	87.71	89.14	-1089.44	-154.14	47.16	-1144.16	-148.53	52.24	-276.42	-11.01	198.45	-1301.15	-195.02	90.97	-1032.86	-74.93	1253.05	0.00	0.00	0.00	-926.89	-21.89	1583.22	-918.56	-163.07	1577.80	-1013.58	-177.25	1686.64	-1016.82	-29.28	1689.83	2053.27	1589.75	70.11	0.00	0.00	0.00	1453.78
4.38000	-694.96	86.68	146.10	-730.58	66.72	131.52	-917.38	19.39	32.78	-870.30	88.62	87.44	-1092.09	-153.80	46.70	-1145.38	-149.01	51.70	-276.42	-11.01	198.45	-1300.89	-194.79	91.23	-1027.32	-74.10	1252.32	0.00	0.00	0.00	-920.85	-20.32	1582.59	-914.29	-161.44	1577.21	-1007.92	-175.85	1685.99	-1011.03	-27.41	1689.13	2053.29	1589.67	70.16	0.00	0.00	0.00	1454.25
4.39000	-687.07	86.63	146.56	-723.12	66.84	132.66	-904.41	20.38	30.19	-857.69	89.47	85.82	-1090.26	-153.97	46.60	-1145.02	-148.92	51.59	-276.42	-11.01	198.45	-1300.55	-194.61	91.54	-1021.71	-72.73	1251.57	0.00	0.00	0.00	-914.32	-18.68	1581.89	-909.83	-160.13	1576.51	-1002.19	-173.95	1685.39	-1005.33	-25.56	1688.36	2052.66	1589.89	69.94	0.00	0.00	0.00	1454.13
4.40000	-680.03	86.19	146.20	-715.98	66.20	132.36	-892.07	21.30	27.74	-845.68	90.26	84.27	-1089.01	-154.16	46.59	-1143.70	-149.06	51.76	-276.42	-11.01	198.45	-1300.16	-194.61	91.97	-1016.03	-71.52	1250.80	0.00	0.00	0.00	-910.58	-17.21	1581.20	-904.43	-158.43	1575.92	-996.45	-172.18	1684.70	-999.76	-24.15	1687.63	2052.75	1589.66	70.16	0.00	0.00	0.00	1453.86
4.41000	-673.79	85.07	145.04	-709.81	65.53	131.12	-880.35	22.15	25.43	-834.27	90.98	82.79	-1090.50	-154.26	45.92	-1145.66	-149.12	51.11	-276.42	-11.01	198.45	-1299.70	-194.68	92.42	-1010.41	-70.47	1249.94	0.00	0.00	0.00	-903.49	-15.25	1580.33	-897.85	-156.44	1575.16	-990.72	-170.15	1683.99	-993.92	-22.31	1686.83	2052.98	1589.73	70.13	0.00	0.00	0.00	1453.19
4.42000	-668.49	84.07	142.78	-702.60	64.12	128.83	-869.24	22.94	23.27	-823.46	91.65	81.38	-1091.20	-154.54	45.29	-1144.73	-149.29	51.18	-276.42	-11.01	198.45	-1299.20	-194.75	92.99	-1004.68	-69.08	1249.10	0.00	0.00	0.00	-898.15	-13.36	1579.51	-891.90	-154.55	1574.44	-985.10	-167.83	1683.32	-988.05	-20.03	1685.95	2053.21	1590.06	70.00	0.00	0.00	0.00	1454.27
4.43000	-664.10	82.92	139.56	-699.31	62.91	125.73	-858.73	23.67	21.24	-813.21	92.27	80.03	-1090.73	-154.65	45.02	-1143.44	-150.02	53.10	-276.42	-11.01	198.45	-1298.79	-194.51	93.37	-998.88	-67.26	1248.25	0.00	0.00	0.00	-891.80	-11.24	1578.65	-885.02	-152.49	1573.50	-979.37	-165.90	1682.56	-982.24	-18.15	1685.16	2053.14	1590.15	69.99	0.00	0.00	0.00	1453.91
4.44000	-660.54	81.53	135.65	-696.13	61.45	122.37	-848.81	24.33	19.35	-803.53	92.82	78.76	-1089.12	-154.49	45.23	-1142.93	-149.54	53.19	-276.42	-11.01	198.45	-1298.35	-194.32	93.89	-993.10	-65.77	1247.42	0.00	0.00	0.00	-886.36	-9.40	1577.84	-879.48	-150.62	1572.78	-973.57	-163.68	1681.81	-976.32	-16.18	1684.26	2048.86	1592.62	51.57	0.00	0.00	0.00	1454.49
4.45000	-657.82	79.76	131.24	-695.61	59.77	117.93	-839.45	24.94	17.59	-794.41	93.33	77.55	-1089.58	-154.17	44.74	-1143.15	-149.32	52.90	-276.42	-11.01	198.45	-1297.64	-194.53	94.69	-987.34	-64.23	1246.56	0.00	0.00	0.00	-881.00	-7.48	1576.94	-873.22	-148.42	1571.96	-967.69	-161.69	1681.03	-970.07	-13.52	1683.37	2051.59	1590.12	64.40	0.00	0.00	0.00	1453.91
4.46000	-656.23	78.03	126.63	-692.18	58.18	114.42	-830.66	25.48	15.96	-785.82	93.78	76.41	-1090.57	-154.58	44.18	-1142.81	-149.46	52.88	-276.42	-11.01	198.45	-1297.19	-194.37	95.35	-981.37	-62.59	1245.68	0.00	0.00	0.00	-874.11	-5.12	1576.03	-867.82	-146.37	1571.21	-961.95	-159.23	1680.24	-964.62	-12.18	1682.57	2053.21	1589.20	70.38	0.00	0.00	0.00	1453.96
4.47000	-655.18	76.00	121.80	-693.16	56.12	109.52	-822.42	25.96	14.45	-777.77	94.17	75.33	-1087.70	-154.74	44.40	-1142.04	-149.42	52.67	-276.42	-11.01	198.45	-1296.57	-194.12	95.95	-975.34	-60.81	1244.87	0.00	0.00	0.00	-867.99	-2.85	1575.07	-863.39	-144.17	1570.51	-956.26	-156.68	1679.43	-958.74	-9.59	1681.64	2052.92	1589.11	70.28	0.00	0.00	0.00	1453.20
4.48000	-651.95	73.65	117.05	-690.19	54.60	105.83	-814.71	26.39	13.07	-770.23	94.52	74.31	-1088.89	-154.88	43.65	-1141.74	-149.48	52.58	-276.42	-11.01	198.45	-1295.73	-194.39	97.01	-969.11	-58.86	1244.05	0.00	0.00	0.00	-861.98	-0.52	1574.07	-857.95	-141.58	1569.89	-950.44	-154.15	1678.61	-952.78	-6.76	1680.72	2053.30	1589.40	70.24	0.00	0.00	0.00	1453.82
4.49000	-649.52	72.27	112.62	-689.45	52.79	101.76	-807.53	26.77	11.81	-763.19	94.82	73.35	-1085.91	-154.39	44.22	-1142.50	-149.69	52.38	-276.42	-11.01	198.45	-1295.04	-194.15	97.84	-962.68	-56.39	1243.28	0.00	0.00	0.00	-856.60	2.11	1573.26	-849.37	-139.14	1568.94	-944.64	-151.55	1677.85	-946.84	-4.30	1679.79	2052.95	1588.70	70.55	0.00	0.00	0.00	1453.74
4.50000	-645.96	71.25	107.11	-685.62	51.90	97.53	-800.86	27.09	10.67	-756.66	95.07	72.45	-1086.23	-154.76	43.71	-1142.05	-149.46	52.04	-276.42	-11.01	198.45	-1294.33	-193.87	98.76	-956.25	-54.27	1242.51	0.00	0.00	0.00	-851.29	4.43	1572.49	-843.43	-136.73	1568.33	-938.68	-148.85	1677.24	-940.86	-1.74	1679.10	2053.12	1589.57	70.08	0.00	0.00	0.00	1454.63
4.51000	-642.30	71.47	100.44	-682.50	51.65	92.41	-794.70	27.35	9.64	-750.60	95.27	71.61	-1089.97	-154.37	42.55	-1141.49	-150.00	51.79	-276.42	-11.01	198.45	-1293.59	-193.50	99.76	-949.86	-52.39	1241.94	0.00	0.00	0.00	-843.41	6.82	1571.69	-837.57	-133.96	1567.68	-932.83	-145.89	1676.76	-934.58	1.21	1678.47	2052.81	1589.63	70.01	0.00	0.00	0.00	1453.83
4.52000	-639.44	71.79	94.35	-678.81	51.13	88.15	-789.02	27.57	8.73	-745.02	95.43	70.83	-1086.71	-154.92	42.70	-1141.97	-149.12	49.93	-276.42	-11.01	198.45	-1292.76	-192.98	100.86	-943.31	-49.79	1241.46	0.00	0.00	0.00	-838.13	9.74	1571.19	-833.47	-131.41	1567.48	-926.99	-142.93	1676.32	-928.53	3.84	1677.82	2053.14	1589.48	70.26	0.00	0.00	0.00	1453.44
4.53000	-637.17	71.56	89.63	-676.98	50.75	84.31	-783.82	27.74	7.93	-739.89	95.54	70.11	-1088.62	-154.63	41.92	-1141.03	-149.06	49.57	-276.42	-11.01	198.45	-1292.00	-192.18	102.04	-936.96	-47.50	1241.06	0.00	0.00	0.00	-831.26	12.56	1570.63	-827.63	-128.80	1567.17	-921.00	-140.24	1675.89	-922.48	6.59	1677.31	2053.43	1590.47	69.75	0.00	0.00	0.00	1453.66
4.54000	-635.47	71.44	85.48	-675.56	50.46	80.96	-779.08	27.86	7.23	-735.21	95.61	69.44	-1088.19	-155.02	41.49	-1140.85	-149.55	49.22	-276.42	-11.01	198.45	-1290.77	-192.02	103.68	-930.52	-45.17	1240.76	0.00	0.00	0.00	-823.94	15.18	1570.19	-821.68	-126.02	1566.83	-914.96	-137.35	1675.63	-916.41	9.20	1676.89	2053.10	1589.64	70.15	0.00	0.00	0.00	1453.53
4.55000	-633.74	71.29	81.52	-674.35	50.05	77.81	-774.80	27.93	6.64	-730.97	95.64	68.82	-1087.01	-154.71	41.31	-1138.51	-148.97	49.47	-276.42	-11.01	198.45	-1289.33	-192.13	105.63	-923.89	-42.43	1240.55	0.00	0.00	0.00	-817.90	17.78	1569.93	-814.99	-123.25	1566.69	-908.79	-134.13	1675.54	-910.11	12.17	1676.63	2053.34	1589.73	70.17	0.00	0.00	0.00	1453.83
4.56000	-632.27	70.84	78.17	-674.04	49.61	74.93	-770.96	27.95	6.15	-727.15	95.63	68.26	-1087.14	-154.85	40.81	-1137.41	-148.85	49.37	-276.42	-11.01	198.45	-1287.70	-192.27	107.78	-917.26	-39.39	1240.54	0.00	0.00	0.00	-813.36	20.50	1569.90	-808.54	-120.38	1566.74	-902.48	-131.31	1675.56	-903.50	15.60	1676.51	2053.46	1589.24	70.35	0.00	0.00	0.00	1453.13
4.57000	-631.31	70.71	75.66	-670.91	49.18	73.65	-767.54	27.93	5.76	-723.75	95.58	67.75	-1086.19	-154.89	40.44	-1137.94	-149.20	48.73	-276.42	-11.01	198.45	-1285.71	-192.68	110.27	-910.76	-37.04	1240.64	0.00	0.00	0.00	-806.95	23.10	1569.89	-801.22	-117.44	1566.88	-896.32	-128.14	1675.71	-896.92	18.89	1676.47	2053.57	1590.19	69.91	0.00	0.00	0.00	1453.75
4.58000	-625.48	70.30	75.04	-670.89	49.19	72.34	-764.55	27.87	5.46	-720.74	95.49	67.29	-1087.43	-154.91	40.06	-1138.06	-149.05	48.50	-276.42	-11.01	198.45	-1283.64	-192.92	112.87	-904.08	-34.30	1240.87	0.00	0.00	0.00	-799.19	26.00	1570.06	-797.08	-114.65	1567.17	-890.12	-124.80	1676.04	-890.50	22.02	1676.63	2053.15	1589.64	70.18	0.00	0.00	0.00	1455.02
4.59000	-630.91	70.51	74.19	-670.64	49.38	71.44	-761.95	27.77	5.26	-718.13	95.37	66.88	-1087.07	-154.93	39.68	-1135.97	-149.91	48.08	-276.42	-11.01	198.45	-1281.66	-192.83	115.30	-897.35	-31.53	1241.37	0.00	0.00	0.00	-794.16	28.90	1570.37	-789.61	-111.87	1567.56	-883.93	-121.54	1676.48	-884.28	24.91	1676.92	2053.34	1589.61	70.23	0.00	0.00	0.00	1453.41
4.60000	-630.63	70.48	73.43	-670.41	49.27	70.90	-759.76	27.63	5.15	-715.89	95.21	66.51	-1085.04	-154.80	39.85	-1135.22	-150.00	47.73	-276.42	-11.01	198.45	-1279.63	-192.30	117.92	-890.61	-28.47	1242.00	0.00	0.00	0.00	-786.24	32.17	1570.56	-783.66	-108.64	1568.02	-877.69	-118.23	1677.03	-877.69	28.39	1677.28	2053.67	1590.11	70.01	0.00	0.00	0.00	1454.13
4.61000	-626.40	69.93	73.14	-670.12	49.39	70.00	-757.94	27.45	5.12	-714.02	95.02	66.20	-1085.05	-155.42	39.38	-1134.07	-150.23	47.54	-276.42	-11.01	198.45	-1276.86	-192.91	121.38	-884.05	-25.71	1242.76	0.00	0.00	0.00	-779.93	35.16	1571.12	-778.22	-105.76	1568.72	-871.46	-114.95	1677.68	-871.07	32.12	1677.75	2052.73	1589.44	70.17	0.00	0.00	0.00	1454.81
4.62000	-626.81	69.87	72.41	-670.66	49.28	69.24	-756.49	27.23	5.18	-712.51	94.79	65.92	-1085.78	-154.98	38.95	-1133.39	-150.63	46.95	-276.42	-11.01	198.45	-1273.64	-193.62	125.15	-877.53	-23.15	1243.74	0.00	0.00	0.00	-774.90	38.00	1571.80	-770.96	-103.05	1569.43	-865.29	-111.65	1678.48	-864.77	35.22	1678.42	2053.40	1589.24	70.39	0.00	0.00	0.00	1453.96
4.63000	-622.56	69.66	72.83	-671.62	48.92	68.50	-755.40	26.98	5.33	-711.34	94.54	65.70	-1084.35	-155.57	38.68	-1131.02	-150.92	46.87	-276.42	-11.01	198.45	-1270.08	-194.24	129.06	-870.76	-19.85	1244.76	0.00	0.00	0.00	-766.94	40.99	1572.46	-766.80	-100.04	1570.35	-859.06	-108.49	1679.37	-858.35	38.65	1679.17	2053.39	1588.99	70.51	0.00	0.00	0.00	1453.64
4.64000	-624.26	69.09	71.78	-670.89	48.68	68.09	-754.65	26.69	5.55	-710.49	94.25	65.51	-1085.23	-155.49	38.21	-1126.95	-150.97	46.95	-276.42	-11.01	198.45	-1266.10	-194.78	133.14	-864.31	-16.89	1245.90	0.00	0.00	0.00	-761.19	43.89	1573.39	-759.30	-96.91	1571.29	-852.91	-105.37	1680.29	-852.07	41.66	1679.98	2052.69	1588.79	70.38	0.00	0.00	0.00	1453.51
4.65000	-624.06	69.27	71.27	-669.15	48.61	68.21	-754.23	26.37	5.85	-709.97	93.94	65.37	-1084.14	-155.20	38.12	-1125.75	-151.35	46.57	-276.42	-11.01	198.45	-1262.16	-194.90	137.45	-857.77	-13.87	1247.05	0.00	0.00	0.00	-755.88	46.88	1574.33	-753.32	-93.94	1572.26	-846.81	-102.38	1681.28	-845.79	44.97	1680.91	2052.84	1589.92	69.96	0.00	0.00	0.00	1453.35
4.66000	-625.23	68.87	70.55	-669.40	48.66	67.76	-754.14	26.02	6.22	-709.76	93.59	65.27	-1082.85	-156.00	37.72	-1125.10	-151.82	46.08	-276.42	-11.01	198.45	-1257.39	-196.07	142.65	-851.34	-10.75	1248.29	0.00	0.00	0.00	-749.27	49.67	1575.29	-748.32	-91.24	1573.33	-840.88	-99.11	1682.38	-839.64	48.03	1681.87	2052.75	1589.71	70.02	0.00	0.00	0.00	1453.74
4.67000	-628.91	69.22	69.83	-668.93	48.48	67.65	-754.35	25.64	6.66	-709.84	93.23	65.21	-1081.91	-156.32	37.33	-1123.03	-152.36	46.04	-276.42	-11.01	198.45	-1252.00	-197.06	147.99	-844.92	-7.53	1249.45	0.00	0.00	0.00	-742.83	52.84	1576.33	-741.69	-88.22	1574.44	-834.98	-95.97	1683.47	-833.42	50.98	1682.91	2052.61	1589.65	69.96	0.00	0.00	0.00	1454.62
4.68000	-624.50	68.86	70.03	-669.96	48.32	67.13	-754.86	25.23	7.17	-710.21	92.83	65.19	-1080.33	-156.26	36.96	-1120.55	-152.30	46.29	-276.42	-11.01	198.45	-1246.44	-197.28	153.55	-838.60	-4.40	1250.62	0.00	0.00	0.00	-736.38	55.34	1577.42	-736.15	-85.47	1575.59	-829.09	-93.02	1684.54	-827.34	53.99	1683.91	2053.17	1590.52	69.80	0.00	0.00	0.00	1453.80
4.69000	-623.03	68.41	70.40	-669.29	48.34	67.15	-755.66	24.79	7.75	-710.85	92.42	65.20	-1080.39	-157.03	36.13	-1119.14	-152.93	46.68	-276.42	-11.01	198.45	-1240.39	-197.77	159.51	-832.36	-1.63	1251.74	0.00	0.00	0.00	-731.00	58.28	1578.64	-730.53	-82.67	1576.84	-823.35	-89.85	1685.67	-821.21	57.47	1684.90	2053.11	1590.01	70.16	0.00	0.00	0.00	1453.79
4.70000	-628.66	69.02	69.15	-669.73	48.38	66.95	-756.72	24.32	8.39	-711.75	91.98	65.26	-1075.95	-158.03	37.74	-1115.50	-153.22	47.74	-276.42	-11.01	198.45	-1233.55	-198.24	165.78	-826.24	0.99	1252.77	0.00	0.00	0.00	-724.69	60.79	1579.71	-724.16	-80.00	1578.04	-817.59	-87.02	1686.72	-815.47	59.75	1685.98	2052.50	1589.29	70.08	0.00	0.00	0.00	1453.59
4.71000	-623.90	68.43	69.67	-669.42	48.34	66.90	-758.05	23.83	9.09	-712.90	91.52	65.34	-1073.82	-158.74	37.19	-1112.89	-153.04	48.79	-276.42	-11.01	198.45	-1226.58	-197.66	171.87	-820.20	3.61	1253.66	0.00	0.00	0.00	-718.54	63.18	1580.86	-717.54	-77.32	1579.15	-811.72	-84.44	1687.76	-809.69	62.22	1686.99	2053.32	1590.89	69.57	0.00	0.00	0.00	1454.17
4.72000	-621.68	68.61	70.24	-668.88	48.66	66.91	-759.63	23.32	9.85	-714.29	91.04	65.46	-1072.04	-159.30	36.22	-1108.08	-152.92	50.88	-276.42	-11.01	198.45	-1218.59	-197.62	178.28	-814.33	6.37	1254.46	0.00	0.00	0.00	-713.86	65.68	1582.04	-711.53	-74.95	1580.29	-806.11	-81.67	1688.80	-803.77	65.47	1687.90	2053.36	1590.62	69.73	0.00	0.00	0.00	1455.63
4.73000	-623.10	68.82	69.41	-669.31	48.74	66.63	-761.44	22.79	10.66	-715.90	90.55	65.61	-1068.84	-159.59	35.42	-1106.39	-153.44	52.51	-276.42	-11.01	198.45	-1210.51	-197.33	184.94	-808.69	8.76	1255.16	0.00	0.00	0.00	-706.68	68.42	1582.96	-705.28	-72.11	1581.39	-800.59	-78.93	1689.75	-798.13	68.17	1688.72	2053.50	1589.99	69.96	0.00	0.00	0.00	1455.66
4.74000	-623.84	68.57	69.15	-669.71	48.82	66.53	-763.48	22.23	11.52	-717.73	90.03	65.80	-1065.68	-159.98	34.78	-1102.51	-152.94	55.13	-276.42	-11.01	198.45	-1202.27	-196.41	191.41	-803.16	11.23	1255.70	0.00	0.00	0.00	-701.71	70.80	1583.99	-701.20	-69.66	1582.45	-795.20	-76.25	1690.64	-792.63	70.55	1689.59	2052.92	1589.20	70.17	0.00	0.00	0.00	1454.20
4.75000	-625.06	68.70	68.63	-669.25	49.05	66.52	-765.73	21.66	12.43	-719.77	89.51	66.01	-1062.03	-160.59	33.28	-1097.35	-152.69	57.97	-276.42	-11.01	198.45	-1193.23	-196.54	198.53	-797.91	13.34	1256.22	0.00	0.00	0.00	-695.40	73.22	1584.81	-696.10	-67.56	1583.38	-789.87	-73.84	1691.39	-787.23	73.09	1690.38	2048.13	1591.35	51.72	0.00	0.00	0.00	1454.20
4.76000	-622.05	69.08	69.33	-669.59	49.06	66.25	-768.18	21.07	13.39	-721.99	88.96	66.25	-1060.18	-160.19	31.22	-1090.61	-151.96	61.88	-276.42	-11.01	198.45	-1184.69	-195.08	204.80	-792.83	15.50	1256.68	0.00	0.00	0.00	-689.39	75.76	1585.58	-688.94	-65.11	1584.21	-784.55	-71.31	1692.11	-781.67	76.02	1691.08	2051.65	1590.41	64.12	0.00	0.00	0.00	1453.81
4.77000	-620.95	69.24	69.46	-668.62	49.12	66.40	-770.82	20.46	14.39	-724.40	88.41	66.52	-1053.21	-160.35	32.17	-1084.74	-151.65	65.57	-276.42	-11.01	198.45	-1175.53	-194.21	211.42	-787.81	17.52	1257.07	0.00	0.00	0.00	-684.64	77.43	1586.45	-682.81	-62.81	1584.90	-779.33	-69.23	1692.74	-776.50	77.90	1691.80	2048.62	1592.31	51.45	0.00	0.00	0.00	1453.51
4.78000	-623.20	69.03	68.45	-669.52	49.15	66.01	-773.64	19.84	15.43	-726.97	87.84	66.82	-1047.89	-160.83	36.98	-1079.70	-151.92	69.93	-276.42	-11.01	198.45	-1167.22	-192.00	217.11	-782.67	19.96	1257.55	0.00	0.00	0.00	-679.72	80.03	1587.09	-678.52	-60.93	1585.65	-774.24	-66.93	1693.36	-771.29	79.79	1692.46	2051.52	1591.73	63.60	0.00	0.00	0.00	1453.24
4.79000	-621.72	69.28	68.66	-670.46	49.07	65.78	-776.62	19.21	16.51	-729.70	87.26	67.14	-1039.48	-160.85	42.88	-1070.16	-152.19	76.06	-276.42	-11.01	198.45	-1158.27	-190.77	223.32	-777.82	21.77	1258.00	0.00	0.00	0.00	-673.92	81.96	1587.74	-673.99	-58.98	1586.19	-769.23	-64.50	1693.99	-765.99	82.21	1693.03	2052.48	1590.11	69.79	0.00	0.00	0.00	1453.53
4.80000	-622.61	69.39	68.05	-669.37	49.11	65.95	-779.75	18.56	17.62	-732.57	86.67	67.49	-1030.17	-160.90	48.94	-1057.87	-151.25	82.57	-276.42	-11.01	198.45	-1149.14	-189.03	228.87	-773.05	23.21	1258.49	0.00	0.00	0.00	-667.98	84.06	1588.30	-668.95	-57.13	1586.68	-764.07	-62.66	1694.49	-760.73	84.44	1693.64	2052.91	1589.27	70.14	0.00	0.00	0.00	1454.40
4.81000	-620.74	69.40	68.17	-670.45	49.33	65.43	-783.02	17.90	18.76	-735.58	86.08	67.86	-1021.67	-161.46	54.32	-1048.70	-151.33	87.50	-276.42	-11.01	198.45	-1139.55	-187.71	234.19	-768.31	24.75	1259.07	0.00	0.00	0.00	-663.34	85.88	1588.86	-663.58	-55.09	1587.19	-759.02	-60.80	1695.02	-755.60	86.40	1694.24	2053.53	1590.39	69.81	0.00	0.00	0.00	1453.97
4.82000	-624.92	69.23	66.71	-668.62	49.41	65.85	-786.42	17.23	19.94	-738.71	85.48	68.25	-1012.04	-159.90	57.01	-1038.66	-150.98	92.04	-276.42	-11.01	198.45	-1129.07	-186.67	238.99	-763.53	26.66	1259.67	0.00	0.00	0.00	-659.13	87.73	1589.43	-659.46	-52.91	1587.75	-754.14	-58.60	1695.61	-750.57	88.20	1694.89	2048.90	1592.60	51.06	0.00	0.00	0.00	1453.68
4.83000	-623.38	69.20	67.10	-669.62	49.20	65.45	-789.94	16.56	21.14	-741.95	84.87	68.66	-999.59	-159.90	61.30	-1026.76	-150.38	96.08	-276.42	-11.01	198.45	-1118.46	-184.80	242.57	-758.74	28.48	1260.30	0.00	0.00	0.00	-654.17	89.70	1590.03	-655.05	-51.34	1588.25	-749.34	-56.67	1696.21	-745.57	89.92	1695.54	2051.49	1590.39	64.02	0.00	0.00	0.00	1454.34
4.84000	-623.99	69.29	66.62	-668.25	49.22	65.73	-793.56	15.88	22.36	-745.29	84.26	69.09	-988.42	-160.17	64.42	-1016.04	-149.18	99.45	-276.42	-11.01	198.45	-1107.46	-183.66	245.61	-754.15	30.10	1260.98	0.00	0.00	0.00	-648.24	91.47	1590.44	-649.23	-49.51	1588.74	-744.49	-55.03	1696.79	-740.53	92.11	1696.11	2053.42	1590.38	69.72	0.00	0.00	0.00	1454.67
4.85000	-620.00	70.01	67.24	-669.27	49.19	65.41	-797.27	15.19	23.61	-748.71	83.65	69.54	-977.09	-160.55	66.55	-1006.50	-149.46	101.02	-276.42	-11.01	198.45	-1096.45	-182.16	247.66	-749.57	32.05	1261.68	0.00	0.00	0.00	-643.65	93.08	1591.04	-644.64	-48.06	1589.40	-739.79	-53.38	1697.43	-735.66	93.69	1696.77	2053.79	1590.52	69.80	0.00	0.00	0.00	1453.21
4.86000	-623.73	69.67	65.88	-669.12	49.41	65.18	-801.06	14.50	24.87	-752.21	83.03	70.01	-971.20	-158.55	63.47	-994.08	-149.32	102.60	-276.42	-11.01	198.45	-1085.03	-180.71	248.82	-745.00	33.84	1262.41	0.00	0.00	0.00	-638.88	94.73	1591.68	-639.18	-46.51	1589.90	-735.27	-51.26	1698.10	-731.11	94.55	1697.45	2053.08	1589.49	70.13	0.00	0.00	0.00	1454.12
4.87000	-622.70	69.77	65.82	-669.99	49.11	64.93	-804.93	13.81	26.15	-755.77	82.42	70.49	-962.31	-157.85	63.53	-980.17	-148.49	103.66	-276.42	-11.01	198.45	-1073.27	-179.14	249.08	-740.34	35.70	1263.15	0.00	0.00	0.00	-634.17	96.26	1592.19	-635.94	-44.90	1590.58	-730.76	-49.78	1698.72	-726.43	96.22	1698.04	2052.69	1589.05	70.39	0.00	0.00	0.00	1454.58
4.88000	-623.08	69.57	65.70	-669.02	49.60	64.90	-808.84	13.12	27.44	-759.39	81.80	70.99	-945.72	-157.17	64.88	-968.02	-148.25	103.66	-276.42	-11.01	198.45	-1061.35	-177.80	248.59	-735.73	37.40	1263.89	0.00	0.00	0.00	-629.29	97.64	1592.86	-630.58	-43.55	1591.16	-726.41	-47.99	1699.36	-721.71	98.14	1698.66	2052.90	1589.49	70.08	0.00	0.00	0.00	1454.10
4.89000	-623.11	69.83	65.21	-669.40	49.50	64.64	-812.80	12.42	28.74	-763.04	81.19	71.50	-932.29	-157.13	64.66	-959.59	-145.97	99.19	-276.42	-11.01	198.45	-1049.48	-176.08	247.12	-731.05	39.32	1264.53	0.00	0.00	0.00	-625.10	99.11	1593.55	-627.16	-41.97	1591.93	-722.07	-46.62	1699.99	-717.17	99.82	1699.22	2052.86	1589.61	69.97	0.00	0.00	0.00	1454.01
4.90000	-623.34	69.86	64.93	-668.77	49.62	64.77	-816.80	11.73	30.05	-766.72	80.59	72.02	-913.59	-156.21	64.97	-942.79	-144.65	98.68	-276.42	-11.01	198.45	-1037.35	-174.20	244.70	-726.31	41.13	1265.15	0.00	0.00	0.00	-620.74	100.25	1594.21	-623.41	-40.85	1592.60	-717.81	-45.04	1700.59	-712.70	101.40	1699.82	2053.00	1589.65	69.96	0.00	0.00	0.00	1453.64
4.91000	-624.45	70.09	64.33	-668.56	49.61	64.61	-820.81	11.04	31.36	-770.42	79.99	72.55	-901.77	-155.63	63.85	-930.51	-143.93	97.17	-276.42	-11.01	198.45	-1024.46	-172.91	241.72	-721.65	42.67	1265.74	0.00	0.00	0.00	-616.17	101.92	1594.73	-617.21	-39.41	1593.17	-713.62	-43.46	1701.16	-708.08	103.27	1700.34	2052.61	1588.98	70.27	0.00	0.00	0.00	1453.73
4.92000	-620.81	70.09	64.95	-668.86	49.62	64.45	-824.83	10.36	32.68	-774.13	79.39	73.10	-886.19	-154.87	63.25	-915.68	-142.72	95.34	-276.42	-11.01	198.45	-1011.38	-171.47	237.85	-716.90	44.49	1266.26	0.00	0.00	0.00	-612.41	103.11	1595.43	-614.30	-38.08	1593.98	-709.42	-41.92	1701.77	-703.84	104.51	1700.89	2052.81	1589.58	70.11	0.00	0.00	0.00	1454.46
4.93000	-622.44	69.78	64.23	-668.90	49.89	64.05	-828.85	9.68	33.99	-777.83	78.80	73.65	-867.37	-153.81	62.62	-897.31	-141.67	94.21	-276.42	-11.01	198.45	-998.20	-169.79	233.20	-712.29	45.81	1266.68	0.00	0.00	0.00	-606.39	104.37	1595.93	-610.64	-36.95	1594.68	-705.28	-40.41	1702.31	-699.58	105.99	1701.36	2053.63	1589.72	70.19	0.00	0.00	0.00	1452.95
4.94000	-620.55	70.28	64.51	-669.13	49.96	63.88	-832.85	9.02	35.30	-781.51	78.23	74.21	-850.03	-152.80	61.55	-883.54	-140.90	91.49	-276.42	-11.01	198.45	-984.62	-168.36	228.05	-707.73	47.23	1267.09	0.00	0.00	0.00	-603.00	105.71	1596.67	-607.39	-35.91	1595.43	-701.19	-39.09	1702.82	-695.34	107.49	1701.84	2053.79	1590.35	69.87	0.00	0.00	0.00	1453.31
4.95000	-622.88	70.11	63.40	-667.96	50.23	63.96	-836.83	8.36	36.60	-785.16	77.66	74.77	-821.78	-153.44	65.28	-866.94	-139.43	88.89	-276.42	-11.01	198.45	-970.85	-166.79	222.27	-703.17	49.03	1267.43	0.00	0.00	0.00	-599.25	106.97	1597.26	-601.36	-34.45	1595.95	-697.24	-37.56	1703.34	-691.04	109.10	1702.28	2053.43	1590.27	69.91	0.00	0.00	0.00	1454.37
4.96000	-623.81	70.04	62.83	-669.44	50.14	63.24	-840.76	7.71	37.89	-788.77	77.10	75.34	-810.49	-150.23	59.77	-839.16	-138.48	91.53	-276.42	-11.01	198.45	-956.94	-164.72	215.77	-698.76	50.00	1267.64	0.00	0.00	0.00	-594.86	108.58	1597.75	-598.08	-33.23	1596.51	-693.11	-36.22	1703.77	-686.85	110.47	1702.72	2053.28	1590.21	69.96	0.00	0.00	0.00	1453.66
4.97000	-621.67	70.23	62.93	-668.56	50.46	63.16	-844.64	7.07	39.17	-792.32	76.56	75.92	-784.84	-151.21	62.33	-821.44	-138.87	88.74	-276.42	-11.01	198.45	-942.24	-164.01	209.48	-694.36	51.53	1267.87	0.00	0.00	0.00	-589.59	109.63	1598.25	-592.81	-31.87	1597.05	-689.11	-34.88	1704.16	-682.85	111.47	1703.11	2053.86	1590.65	69.88	0.00	0.00	0.00	1454.36
4.98000	-624.29	70.27	61.69	-668.13	50.53	63.04	-848.46	6.44	40.43	-795.81	76.03	76.50	-766.48	-150.04	60.95	-802.54	-137.37	86.27	-276.42	-11.01	198.45	-927.21	-162.70	202.57	-690.08	52.66	1268.05	0.00	0.00	0.00	-585.60	110.86	1598.66	-588.88	-30.75	1597.48	-685.10	-33.32	1704.50	-678.77	112.78	1703.43	2050.58	1595.36	50.48	0.00	0.00	0.00	1454.88
4.99000	-619.97	70.17	62.35	-668.01	50.60	62.93	-852.20	5.83	41.68	-799.23	75.51	77.07	-744.84	-148.29	60.12	-785.64	-135.92	83.40	-276.42	-11.01	198.45	-911.95	-161.06	195.34	-685.68	54.06	1268.25	0.00	0.00	0.00	-581.20	111.98	1599.07	-585.64	-29.43	1597.92	-681.02	-32.28	1704.79	-674.69	113.79	1703.82	2052.43	1591.47	63.98	0.00	0.00	0.00	1454.47
5.00000	-619.00	70.12	62.24	-668.22	50.73	62.54	-855.85	5.24	42.90	-802.55	75.02	77.65	-725.58	-147.25	58.79	-766.50	-134.91	80.87	-276.42	-11.01	198.45	-896.17	-160.42	188.59	-681.41	55.24	1268.38	0.00	0.00	0.00	-576.34	113.38	1599.47	-580.37	-28.29	1598.37	-676.94	-31.01	1705.05	-670.58	115.04	1704.03	2053.81	1589.67	70.19	0.00	0.00	0.00	1453.71
5.01000	-622.25	69.74	61.08	-667.36	50.75	62.52	-859.40	4.66	44.11	-805.78	74.54	78.23	-703.27	-145.58	58.32	-748.06	-133.66	79.82	-276.42	-11.01	198.45	-880.33	-159.28	181.48	-677.29	55.95	1268.52	0.00	0.00	0.00	-573.56	114.17	1599.84	-576.95	-27.40	1598.75	-672.75	-30.04	1705.28	-666.39	116.37	1704.27	2053.58	1590.23	69.89	0.00	0.00	0.00	1453.05
5.02000	-620.23	69.52	61.14	-668.61	50.58	62.01	-862.84	4.10	45.28	-808.90	74.08	78.81	-683.52	-143.35	57.51	-727.28	-131.69	77.78	-276.42	-11.01	198.45	-864.20	-158.12	174.54	-672.94	57.19	1268.68	0.00	0.00	0.00	-568.46	115.46	1600.00	-572.05	-26.14	1598.92	-668.64	-29.02	1705.46	-662.23	117.42	1704.47	2053.46	1590.21	69.90	0.00	0.00	0.00	1453.18
5.03000	-620.57	69.04	60.77	-667.79	50.40	61.96	-866.16	3.56	46.43	-811.89	73.64	79.38	-664.45	-141.77	57.00	-709.13	-130.44	75.38	-276.42	-11.01	198.45	-847.77	-157.41	168.01	-668.68	57.96	1268.74	0.00	0.00	0.00	-565.02	116.29	1600.27	-568.06	-24.90	1599.16	-664.54	-27.81	1705.64	-658.07	118.46	1704.60	2053.33	1590.00	69.88	0.00	0.00	0.00	1453.99
5.04000	-621.26	68.83	60.22	-667.32	50.16	62.14	-869.34	3.04	47.54	-814.75	73.23	79.95	-643.16	-139.53	57.18	-689.01	-128.62	74.11	-276.42	-11.01	198.45	-831.19	-156.44	161.43	-664.34	59.20	1268.77	0.00	0.00	0.00	-560.50	117.25	1600.46	-562.12	-23.85	1599.26	-660.32	-26.71	1705.78	-653.90	119.36	1704.74	2053.39	1589.41	70.10	0.00	0.00	0.00	1454.65
5.05000	-620.38	68.77	59.83	-668.63	49.97	61.44	-872.37	2.55	48.62	-817.46	72.83	80.51	-621.87	-137.61	57.80	-668.74	-126.29	72.96	-276.42	-11.01	198.45	-814.34	-155.17	154.95	-660.02	60.31	1268.80	0.00	0.00	0.00	-556.53	118.23	1600.59	-557.79	-22.90	1599.45	-656.11	-25.80	1705.85	-649.70	120.23	1704.82	2053.71	1590.32	69.86	0.00	0.00	0.00	1454.16
5.06000	-618.97	68.72	59.89	-668.55	50.00	61.35	-875.24	2.08	49.66	-820.01	72.46	81.07	-601.32	-134.96	58.46	-648.02	-123.81	72.45	-276.42	-11.01	198.45	-797.23	-154.11	149.00	-655.82	60.93	1268.73	0.00	0.00	0.00	-552.83	119.07	1600.76	-555.05	-22.11	1599.65	-651.94	-24.63	1705.95	-645.52	120.97	1704.84	2053.18	1588.98	70.46	0.00	0.00	0.00	1454.14
5.07000	-620.81	68.55	59.27	-668.33	49.89	61.25	-877.94	1.63	50.66	-822.40	72.12	81.62	-581.39	-131.96	59.58	-628.68	-121.52	71.84	-276.42	-11.01	198.45	-780.24	-152.68	143.12	-651.52	61.76	1268.67	0.00	0.00	0.00	-547.74	120.06	1600.74	-551.00	-21.38	1599.68	-647.72	-24.01	1705.92	-641.18	122.08	1704.83	2052.72	1588.98	70.37	0.00	0.00	0.00	1454.13
5.08000	-619.73	68.54	58.96	-666.97	49.76	61.43	-880.46	1.21	51.62	-824.60	71.81	82.16	-562.71	-128.92	60.37	-609.69	-118.39	70.66	-276.42	-11.01	198.45	-762.95	-151.54	137.69	-647.11	62.72	1268.52	0.00	0.00	0.00	-543.55	120.83	1600.80	-545.41	-20.50	1599.64	-643.42	-23.41	1705.83	-636.75	122.94	1704.81	2053.14	1590.35	69.90	0.00	0.00	0.00	1453.34
5.09000	-618.15	68.47	59.08	-670.37	47.89	57.33	-882.78	0.82	52.54	-826.61	71.52	82.68	-541.79	-125.31	62.29	-589.71	-115.42	71.49	-276.42	-11.01	198.45	-745.45	-150.60	132.70	-642.78	63.13	1268.37	0.00	0.00	0.00	-538.91	121.46	1600.73	-539.81	-19.79	1599.53	-639.15	-22.66	1705.76	-632.54	123.08	1704.82	2053.48	1590.29	69.90	0.00	0.00	0.00	1452.79
5.10000	-618.97	68.77	58.34	-671.37	47.86	57.18	-884.88	0.46	53.40	-828.42	71.26	83.20	-523.29	-121.84	63.94	-569.50	-112.67	72.53	-276.42	-11.01	198.45	-727.87	-149.25	127.91	-638.38	63.77	1268.25	0.00	0.00	0.00	-535.32	121.74	1600.73	-535.66	-19.19	1599.48	-634.72	-22.31	1705.63	-628.12	123.68	1704.71	2052.61	1589.18	70.21	0.00	0.00	0.00	1453.13
5.11000	-618.65	68.45	58.21	-669.61	48.18	57.26	-886.77	0.13	54.21	-830.01	71.04	83.70	-503.20	-118.06	66.55	-550.09	-109.56	73.73	-276.42	-11.01	198.45	-710.17	-147.76	123.40	-633.85	64.31	1268.08	0.00	0.00	0.00	-530.31	122.31	1600.63	-531.22	-18.46	1599.30	-630.32	-21.89	1705.42	-623.65	124.21	1704.58	2050.86	1595.77	50.41	0.00	0.00	0.00	1453.44
5.12000	-599.90	63.97	62.24	-671.42	48.54	56.44	-888.43	-0.16	54.97	-831.37	70.84	84.19	-485.80	-114.54	69.06	-532.09	-106.14	74.91	-276.42	-11.01	198.45	-692.52	-146.51	119.55	-629.42	64.97	1267.89	0.00	0.00	0.00	-525.63	122.85	1600.39	-528.53	-18.25	1599.23	-625.88	-21.52	1705.22	-619.14	124.92	1704.37	2052.84	1591.61	63.95	0.00	0.00	0.00	1453.73
5.13000	-598.35	63.44	61.56	-673.19	49.33	55.48	-889.84	-0.42	55.67	-832.49	70.68	84.67	-465.15	-111.01	72.57	-514.14	-102.87	76.86	-276.42	-11.01	198.45	-675.21	-144.54	115.93	-624.91	65.38	1267.66	0.00	0.00	0.00	-520.95	123.23	1600.14	-525.19	-17.85	1599.12	-621.39	-20.98	1705.05	-614.64	125.32	1704.16	2048.57	1591.80	51.96	0.00	0.00	0.00	1453.84
5.14000	-597.81	63.81	60.98	-663.14	49.99	57.82	-891.00	-0.65	56.32	-833.36	70.56	85.13	-446.86	-106.71	76.39	-495.85	-99.91	79.15	-276.42	-11.01	198.45	-657.84	-142.99	112.98	-620.33	65.87	1267.38	0.00	0.00	0.00	-516.69	123.85	1599.88	-519.60	-17.76	1598.67	-616.88	-20.55	1704.83	-610.14	125.38	1703.95	2052.04	1591.57	63.92	0.00	0.00	0.00	1453.44
5.15000	-598.39	65.59	60.77	-669.57	49.60	55.83	-891.89	-0.84	56.90	-833.97	70.47	85.57	-429.30	-102.76	80.36	-478.78	-96.21	81.47	-276.42	-11.01	198.45	-640.75	-140.83	110.32	-615.85	66.26	1267.09	0.00	0.00	0.00	-512.65	123.99	1599.56	-515.43	-17.51	1598.38	-612.25	-20.44	1704.52	-605.54	125.74	1703.65	2054.00	1591.14	69.68	0.00	0.00	0.00	1453.95
5.16000	-590.45	66.25	61.77	-668.47	50.23	55.57	-892.49	-0.99	57.41	-834.31	70.42	85.99	-410.17	-98.72	85.42	-461.82	-93.06	84.31	-276.42	-11.01	198.45	-623.82	-139.17	108.36	-611.35	66.68	1266.79	0.00	0.00	0.00	-506.89	124.11	1599.16	-510.52	-17.40	1598.15	-607.61	-20.12	1704.27	-600.83	126.21	1703.34	2053.31	1589.33	70.44	0.00	0.00	0.00	1454.63
5.17000	-591.61	67.58	61.32	-667.49	50.16	55.53	-892.81	-1.11	57.86	-834.36	70.41	86.39	-393.43	-94.85	90.05	-443.79	-89.46	87.89	-276.42	-11.01	198.45	-606.93	-137.18	106.67	-607.00	66.63	1266.47	0.00	0.00	0.00	-502.23	124.11	1598.84	-506.30	-17.14	1597.78	-603.00	-20.07	1703.93	-596.19	126.21	1703.01	2052.94	1589.59	70.32	0.00	0.00	0.00	1453.46
5.18000	-605.25	67.11	57.08	-666.98	50.25	59.05	-892.82	-1.18	58.23	-834.11	70.44	86.77	-376.87	-91.42	94.76	-427.54	-86.02	91.63	-276.42	-11.01	198.45	-590.27	-135.31	105.51	-602.52	66.93	1266.07	0.00	0.00	0.00	-498.21	123.73	1598.53	-502.17	-17.10	1597.34	-598.29	-19.96	1703.59	-591.43	126.53	1702.58	2054.38	1591.08	69.88	0.00	0.00	0.00	1453.40
5.19000	-598.88	68.13	58.71	-665.50	50.36	59.35	-892.74	-1.08	58.43	-833.52	71.05	87.33	-358.35	-87.50	100.48	-411.01	-82.99	95.43	-276.42	-11.01	198.45	-574.17	-133.23	104.61	-597.99	67.18	1265.69	0.00	0.00	0.00	-493.09	123.86	1598.03	-496.39	-17.19	1596.85	-593.49	-20.16	1703.13	-586.82	126.35	1702.18	2053.02	1589.13	70.45	0.00	0.00	0.00	1453.69
5.20000	-595.17	68.66	58.74	-664.84	50.25	59.28	-892.46	-1.83	59.00	-833.32	70.86	87.47	-340.49	-83.68	106.41	-395.21	-79.03	98.48	-276.42	-11.01	198.45	-558.51	-131.36	104.17	-593.61	67.13	1265.27	0.00	0.00	0.00	-487.77	124.05	1597.53	-491.29	-17.16	1596.40	-588.73	-20.23	1702.67	-582.10	126.20	1701.77	2049.44	1593.69	50.98	0.00	0.00	0.00	1453.50
5.21000	-618.02	69.49	53.93	-666.39	50.46	58.84	-892.48	-1.41	59.02	-832.91	70.87	87.82	-331.88	-81.50	110.02	-379.53	-76.20	102.55	-276.42	-11.01	198.45	-543.24	-129.48	104.11	-589.11	67.28	1264.79	0.00	0.00	0.00	-484.43	123.85	1597.12	-487.31	-17.40	1595.88	-583.98	-20.43	1702.19	-577.38	125.99	1701.32	2051.96	1591.61	63.82	0.00	0.00	0.00	1454.25
5.22000	-617.53	69.22	53.73	-666.18	50.50	58.61	-892.28	-1.74	59.43	-832.48	71.18	88.27	-318.04	-78.34	114.96	-364.75	-73.49	106.62	-276.42	-11.01	198.45	-528.63	-127.54	104.18	-584.49	67.31	1264.30	0.00	0.00	0.00	-479.28	123.79	1596.68	-481.80	-17.90	1595.31	-579.09	-20.94	1701.63	-572.60	125.75	1700.91	2053.36	1589.68	70.12	0.00	0.00	0.00	1454.13
5.23000	-618.16	69.37	53.26	-665.06	50.74	58.72	-892.13	-1.46	59.68	-832.48	70.36	88.23	-304.49	-76.79	119.24	-349.19	-71.30	112.16	-276.42	-11.01	198.45	-514.64	-125.49	104.45	-579.89	67.28	1263.74	0.00	0.00	0.00	-475.80	123.29	1596.27	-477.89	-17.92	1594.87	-574.18	-21.49	1701.07	-567.64	125.63	1700.40	2053.13	1590.03	69.95	0.00	0.00	0.00	1454.16
5.24000	-617.66	69.82	52.93	-664.93	50.81	58.55	-892.17	-0.81	59.61	-831.96	70.49	88.63	-291.39	-74.70	123.70	-336.80	-68.86	115.49	-276.42	-11.01	198.45	-501.27	-123.21	104.77	-575.16	67.46	1263.20	0.00	0.00	0.00	-469.42	122.92	1595.64	-472.43	-18.18	1594.24	-569.39	-21.61	1700.56	-562.74	125.08	1699.96	2053.43	1590.16	70.01	0.00	0.00	0.00	1454.34
5.25000	-617.65	69.63	52.75	-664.72	50.90	58.45	-891.86	-1.80	60.52	-831.55	70.74	89.13	-279.25	-73.41	127.78	-323.20	-67.00	119.88	-276.42	-11.01	198.45	-488.65	-120.78	105.04	-570.57	67.12	1262.58	0.00	0.00	0.00	-464.31	122.51	1595.05	-467.91	-18.60	1593.49	-564.49	-21.77	1700.01	-557.90	124.27	1699.47	2053.46	1590.15	69.97	0.00	0.00	0.00	1453.70
5.26000	-617.08	69.61	52.66	-665.22	51.19	58.22	-891.83	-1.41	60.75	-831.23	70.62	89.43	-267.99	-71.10	132.21	-311.45	-65.35	123.29	-276.42	-11.01	198.45	-477.04	-118.33	105.32	-565.92	66.54	1262.01	0.00	0.00	0.00	-459.38	122.36	1594.50	-462.48	-19.06	1592.91	-559.46	-22.46	1699.31	-552.77	124.58	1698.84	2053.57	1590.21	69.98	0.00	0.00	0.00	1453.64
5.27000	-616.88	69.71	52.39	-666.00	51.22	57.86	-891.52	-1.51	61.21	-831.13	70.00	89.55	-257.74	-70.31	135.83	-301.29	-64.32	126.45	-276.42	-11.01	198.45	-466.66	-115.40	105.29	-561.04	66.27	1261.42	0.00	0.00	0.00	-453.30	121.60	1593.82	-457.34	-19.78	1592.17	-554.46	-23.16	1698.66	-547.69	123.96	1698.30	2052.62	1589.42	70.11	0.00	0.00	0.00	1454.13
5.28000	-619.26	69.94	51.39	-664.60	51.24	58.08	-891.35	-1.26	61.61	-830.40	70.64	90.34	-248.68	-69.57	139.00	-293.19	-62.74	128.86	-276.42	-11.01	198.45	-457.25	-112.60	105.07	-556.12	66.08	1260.87	0.00	0.00	0.00	-449.10	121.06	1593.18	-451.99	-20.32	1591.44	-549.39	-23.79	1697.98	-542.56	123.66	1697.69	2052.78	1589.03	70.31	0.00	0.00	0.00	1454.54
5.29000	-617.95	69.89	51.45	-663.86	51.29	58.05	-891.15	-1.25	62.29	-829.86	71.23	91.05	-240.84	-68.39	141.57	-282.95	-61.06	131.53	-276.42	-11.01	198.45	-449.02	-109.96	104.76	-551.32	65.61	1260.23	0.00	0.00	0.00	-444.63	120.41	1592.58	-447.03	-20.69	1590.68	-544.21	-24.39	1697.35	-537.50	122.63	1697.12	2052.66	1589.48	70.11	0.00	0.00	0.00	1453.88
5.30000	-618.30	69.96	51.00	-663.47	51.55	57.97	-890.96	-1.11	62.91	-829.40	70.83	91.43	-233.98	-67.44	143.10	-276.23	-59.43	132.79	-276.42	-11.01	198.45	-441.84	-107.14	104.22	-546.35	64.99	1259.60	0.00	0.00	0.00	-439.97	119.69	1591.98	-442.46	-21.58	1589.93	-539.09	-25.15	1696.66	-532.37	121.72	1696.54	2052.62	1590.11	69.81	0.00	0.00	0.00	1454.19
5.31000	-616.96	70.13	50.88	-663.55	51.56	57.67	-890.52	-1.99	64.29	-828.93	70.97	92.19	-227.72	-65.47	143.73	-270.46	-57.73	133.30	-276.42	-11.01	198.45	-435.70	-104.54	103.61	-541.29	64.83	1259.00	0.00	0.00	0.00	-433.82	119.22	1591.36	-437.87	-22.29	1589.25	-533.89	-26.22	1695.91	-527.20	120.79	1695.99	2053.39	1590.58	69.84	0.00	0.00	0.00	1454.24
5.32000	-615.36	70.26	51.06	-664.14	51.57	57.43	-890.25	-1.66	64.95	-828.61	70.31	92.69	-222.69	-63.72	143.18	-265.36	-55.89	132.95	-276.42	-11.01	198.45	-430.32	-102.22	103.06	-536.23	64.11	1258.40	0.00	0.00	0.00	-429.18	118.48	1590.76	-430.85	-23.02	1588.45	-528.73	-27.08	1695.20	-521.96	120.08	1695.41	2054.67	1591.38	69.80	0.00	0.00	0.00	1454.11
5.33000	-614.89	70.23	50.93	-663.36	51.85	57.41	-890.05	-0.62	65.38	-827.87	70.92	93.50	-217.90	-61.13	142.42	-260.79	-53.30	131.84	-276.42	-11.01	198.45	-425.86	-100.03	102.23	-531.14	63.54	1257.75	0.00	0.00	0.00	-423.62	117.62	1590.22	-427.79	-24.09	1587.82	-523.55	-27.83	1694.50	-516.67	119.35	1694.80	2054.17	1591.16	69.66	0.00	0.00	0.00	1453.08
5.34000	-618.06	70.06	49.85	-663.27	52.03	57.15	-889.80	-0.61	66.51	-827.06	71.48	94.43	-214.15	-59.38	140.74	-258.36	-51.31	130.26	-276.42	-11.01	198.45	-422.08	-97.26	100.89	-526.10	62.67	1257.12	0.00	0.00	0.00	-418.92	116.80	1589.63	-420.51	-24.83	1587.02	-518.37	-28.76	1693.83	-511.52	118.18	1694.22	2052.64	1589.57	70.03	0.00	0.00	0.00	1454.35
5.35000	-616.59	70.31	49.85	-663.75	52.03	56.77	-889.24	-1.04	67.75	-826.79	70.85	94.91	-210.91	-57.49	138.81	-252.48	-48.62	129.45	-276.42	-11.01	198.45	-418.94	-94.97	99.48	-521.05	61.74	1256.49	0.00	0.00	0.00	-413.84	115.82	1589.03	-415.84	-25.83	1586.45	-513.10	-30.06	1693.10	-506.38	116.90	1693.70	2053.44	1590.27	70.04	0.00	0.00	0.00	1453.74
5.36000	-616.71	70.50	49.60	-664.05	52.22	56.57	-888.82	-0.63	68.94	-826.01	71.13	95.80	-208.28	-54.00	137.01	-250.69	-45.98	127.64	-276.42	-11.01	198.45	-416.37	-92.41	97.82	-515.96	60.91	1255.89	0.00	0.00	0.00	-407.89	114.95	1588.34	-411.74	-27.05	1585.71	-507.87	-31.19	1692.41	-501.08	115.96	1693.04	2054.20	1590.52	69.93	0.00	0.00	0.00	1453.64
5.37000	-615.72	70.49	49.65	-663.19	52.32	56.62	-888.44	-0.42	70.27	-825.48	70.75	96.46	-206.33	-51.54	134.27	-247.65	-42.84	125.76	-276.42	-11.01	198.45	-414.45	-90.11	96.25	-510.79	60.08	1255.27	0.00	0.00	0.00	-402.30	114.14	1587.76	-404.99	-27.94	1584.87	-502.65	-32.27	1691.75	-495.74	115.16	1692.38	2053.64	1591.04	69.47	0.00	0.00	0.00	1452.80
5.38000	-616.02	70.47	49.24	-663.09	52.45	56.37	-888.04	0.05	71.52	-824.70	71.21	97.47	-204.43	-46.52	130.49	-246.21	-39.08	121.95	-276.42	-11.01	198.45	-413.00	-88.34	95.71	-505.62	58.91	1254.68	0.00	0.00	0.00	-398.53	112.68	1587.26	-400.59	-29.00	1584.35	-497.31	-33.61	1691.04	-490.58	113.62	1691.79	2053.02	1590.20	69.85	0.00	0.00	0.00	1453.98
5.39000	-616.33	70.50	48.91	-662.25	52.89	56.33	-887.52	0.27	73.17	-823.90	71.53	98.54	-202.76	-41.97	126.57	-245.52	-34.64	118.53	-276.42	-11.01	198.45	-411.48	-86.64	94.95	-500.41	57.97	1254.06	0.00	0.00	0.00	-392.72	111.55	1586.51	-395.16	-30.62	1583.64	-491.95	-34.96	1690.36	-485.37	112.45	1691.12	2053.61	1589.70	70.20	0.00	0.00	0.00	1453.52
5.40000	-616.02	70.60	48.65	-662.63	53.03	55.93	-886.99	0.91	74.82	-823.23	71.38	99.45	-200.63	-37.22	122.76	-244.96	-30.75	114.81	-276.42	-11.01	198.45	-409.70	-85.39	94.43	-495.00	57.00	1253.48	0.00	0.00	0.00	-386.92	110.37	1585.91	-389.89	-31.86	1582.98	-486.59	-36.31	1689.71	-480.18	110.99	1690.51	2054.21	1589.54	70.32	0.00	0.00	0.00	1453.94
5.41000	-617.19	70.67	48.05	-661.96	53.53	55.88	-886.42	1.22	76.68	-822.24	71.89	100.73	-198.30	-32.88	118.56	-244.49	-26.51	111.07	-276.42	-11.01	198.45	-407.66	-84.12	93.90	-489.60	55.73	1252.94	0.00	0.00	0.00	-381.50	109.03	1585.36	-383.79	-33.02	1582.31	-481.09	-37.84	1689.02	-474.89	109.35	1689.99	2053.64	1589.78	70.04	0.00	0.00	0.00	1453.42
5.42000	-617.14	70.74	47.71	-660.65	53.71	55.92	-885.72	1.93	78.68	-821.16	72.51	102.19	-190.88	-28.42	115.20	-241.49	-22.93	107.26	-276.42	-11.01	198.45	-405.57	-83.01	93.34	-484.11	54.62	1252.43	0.00	0.00	0.00	-376.92	107.71	1584.96	-379.21	-34.49	1581.86	-475.58	-39.20	1688.42	-469.59	107.94	1689.47	2053.18	1589.96	69.98	0.00	0.00	0.00	1454.19
5.43000	-615.64	70.84	47.90	-660.09	53.82	55.69	-884.91	2.36	80.98	-820.05	72.91	103.79	-190.30	-25.86	109.03	-239.99	-20.56	102.42	-276.42	-11.01	198.45	-403.49	-82.07	92.69	-478.41	53.79	1252.06	0.00	0.00	0.00	-370.98	106.30	1584.42	-374.39	-35.89	1581.25	-470.07	-40.84	1687.78	-464.34	106.33	1688.95	2053.25	1589.32	70.29	0.00	0.00	0.00	1453.32
5.44000	-614.15	71.04	47.96	-660.53	54.56	54.94	-883.73	2.28	84.04	-818.76	73.21	105.52	-188.76	-24.35	103.25	-237.07	-19.11	98.12	-276.42	-11.01	198.45	-401.60	-81.61	92.19	-472.88	52.62	1251.69	0.00	0.00	0.00	-366.04	105.10	1583.97	-367.75	-37.26	1580.66	-464.51	-42.66	1687.14	-459.11	104.82	1688.46	2053.77	1589.78	70.08	0.00	0.00	0.00	1453.10
5.45000	-616.43	70.63	47.14	-660.49	54.58	54.41	-882.43	2.41	86.96	-817.26	73.53	107.36	-186.40	-23.54	98.32	-235.72	-18.42	94.19	-276.42	-11.01	198.45	-399.96	-81.03	91.69	-467.18	51.66	1251.38	0.00	0.00	0.00	-360.61	103.52	1583.66	-362.80	-38.63	1580.05	-459.14	-44.27	1686.54	-454.00	102.88	1688.07	2052.62	1590.42	69.62	0.00	0.00	0.00	1453.62
5.46000	-614.03	71.11	47.43	-657.84	54.62	54.24	-881.43	3.73	89.77	-815.65	74.05	109.46	-184.86	-23.16	93.31	-233.32	-17.85	90.38	-276.42	-11.01	198.45	-398.45	-80.50	91.33	-461.52	50.20	1251.14	0.00	0.00	0.00	-354.62	102.12	1583.23	-356.79	-40.35	1579.45	-453.64	-45.98	1685.98	-448.74	101.30	1687.68	2052.40	1589.14	70.07	0.00	0.00	0.00	1453.85
5.47000	-614.86	71.21	46.87	-657.95	54.92	53.70	-879.89	4.07	93.46	-813.86	74.52	111.66	-182.13	-21.73	88.89	-231.80	-16.67	86.70	-276.42	-11.01	198.45	-396.99	-79.76	90.92	-455.76	49.22	1250.95	0.00	0.00	0.00	-349.99	100.53	1583.00	-351.65	-41.96	1579.09	-448.13	-47.94	1685.53	-443.45	99.51	1687.44	2052.47	1589.11	70.07	0.00	0.00	0.00	1454.33
5.48000	-614.08	71.39	46.90	-657.46	55.67	53.21	-878.29	5.08	97.14	-811.70	75.55	114.40	-180.40	-20.70	84.48	-230.82	-15.38	82.82	-276.42	-11.01	198.45	-395.59	-79.59	90.79	-449.98	48.03	1250.87	0.00	0.00	0.00	-344.92	99.05	1582.90	-345.81	-43.55	1578.80	-442.64	-49.86	1685.21	-438.11	97.64	1687.31	2053.51	1589.86	70.13	0.00	0.00	0.00	1453.90
5.49000	-615.22	71.37	46.19	-657.20	55.97	52.53	-876.24	5.20	101.75	-809.42	76.92	117.28	-178.98	-20.15	80.52	-230.51	-15.22	79.70	-276.42	-11.01	198.45	-394.47	-79.09	90.43	-444.14	46.75	1250.91	0.00	0.00	0.00	-338.96	97.32	1582.81	-340.89	-45.10	1578.56	-437.07	-51.87	1684.98	-432.79	95.49	1687.32	2054.13	1590.96	69.80	0.00	0.00	0.00	1453.04
5.50000	-614.47	71.60	46.04	-655.28	56.69	52.31	-873.95	5.98	106.62	-806.92	77.66	120.13	-179.01	-20.58	77.91	-230.47	-15.53	77.64	-276.42	-11.01	198.45	-393.84	-78.87	90.31	-438.32	45.54	1251.05	0.00	0.00	0.00	-333.65	95.46	1582.82	-334.76	-46.63	1578.47	-431.46	-53.58	1684.93	-427.39	93.68	1687.34	2053.65	1590.53	69.85	0.00	0.00	0.00	1453.39
5.51000	-613.19	71.92	46.08	-654.06	57.22	51.77	-871.57	7.32	111.82	-804.23	78.89	123.30	-178.05	-20.76	75.99	-229.28	-15.89	76.53	-276.42	-11.01	198.45	-393.40	-78.17	90.08	-432.46	44.34	1251.33	0.00	0.00	0.00	-329.12	93.68	1582.96	-327.73	-48.21	1578.34	-425.86	-55.50	1684.97	-421.90	91.91	1687.48	2053.00	1589.30	70.33	0.00	0.00	0.00	1453.49
5.52000	-613.18	71.94	45.88	-653.44	57.41	51.08	-868.31	8.02	117.86	-801.23	80.28	126.93	-176.94	-20.17	74.04	-228.85	-15.93	73.99	-276.42	-11.01	198.45	-392.85	-77.97	90.08	-426.72	43.24	1251.68	0.00	0.00	0.00	-323.03	92.21	1583.16	-323.61	-50.04	1578.54	-420.22	-57.26	1685.18	-416.43	89.81	1687.80	2053.42	1589.61	70.19	0.00	0.00	0.00	1454.08
5.53000	-611.41	72.18	45.89	-650.07	58.48	51.19	-865.03	10.15	123.88	-797.76	81.84	130.68	-176.00	-19.94	71.87	-229.21	-16.20	71.77	-276.42	-11.01	198.45	-392.27	-77.63	90.03	-420.96	42.06	1252.10	0.00	0.00	0.00	-318.30	90.62	1583.50	-319.14	-51.64	1578.86	-414.68	-59.17	1685.38	-410.92	88.05	1688.14	2053.09	1589.35	70.15	0.00	0.00	0.00	1453.06
5.54000	-612.32	72.87	45.21	-649.96	59.00	50.45	-861.39	12.47	130.34	-793.73	84.19	135.00	-176.04	-19.67	69.63	-228.57	-15.74	70.83	-276.42	-11.01	198.45	-391.70	-77.47	90.07	-415.51	40.30	1252.62	0.00	0.00	0.00	-312.76	88.79	1583.92	-311.51	-53.20	1579.03	-409.20	-60.94	1685.67	-405.36	86.32	1688.51	2053.93	1590.26	70.02	0.00	0.00	0.00	1453.93
5.55000	-612.20	73.22	44.70	-648.53	59.98	50.23	-857.28	14.58	137.52	-789.60	85.67	139.20	-174.31	-19.07	68.16	-226.20	-15.55	69.49	-276.42	-11.01	198.45	-391.20	-76.90	89.91	-409.96	39.06	1253.16	0.00	0.00	0.00	-306.87	87.34	1584.30	-307.33	-55.08	1579.41	-403.76	-62.76	1686.02	-399.96	84.26	1688.97	2053.35	1590.00	70.02	0.00	0.00	0.00	1454.27
5.56000	-610.83	73.51	44.65	-646.92	60.74	50.36	-852.55	16.81	145.13	-784.93	87.69	143.79	-174.23	-18.43	66.66	-228.05	-15.35	68.09	-276.42	-11.01	198.45	-390.72	-76.73	89.94	-404.42	37.78	1253.79	0.00	0.00	0.00	-301.82	85.35	1584.79	-302.02	-56.67	1579.91	-398.44	-64.65	1686.41	-394.50	82.58	1689.45	2053.41	1589.77	70.02	0.00	0.00	0.00	1454.22
5.57000	-609.91	74.14	44.31	-644.66	61.98	50.67	-847.15	18.44	153.43	-779.79	90.31	148.75	-174.47	-18.52	65.20	-227.79	-15.73	67.52	-276.42	-11.01	198.45	-390.35	-76.43	89.88	-399.03	35.88	1254.43	0.00	0.00	0.00	-297.07	83.71	1585.32	-297.39	-58.40	1580.47	-393.14	-66.39	1686.85	-389.23	80.81	1689.98	2053.45	1590.99	69.62	0.00	0.00	0.00	1453.37
5.58000	-610.35	74.85	43.47	-642.33	63.23	51.36	-841.38	20.63	161.90	-774.37	92.96	153.80	-175.27	-18.00	63.98	-227.07	-15.71	67.01	-276.42	-11.01	198.45	-390.02	-76.16	89.78	-393.56	34.16	1255.04	0.00	0.00	0.00	-291.74	82.21	1585.81	-292.69	-60.02	1581.01	-387.97	-68.02	1687.36	-383.98	79.54	1690.47	2053.85	1590.97	69.73	0.00	0.00	0.00	1453.54
5.59000	-607.27	75.22	43.60	-640.22	63.80	51.81	-835.17	23.36	170.37	-768.61	95.44	158.89	-174.32	-17.39	63.45	-227.38	-15.24	65.95	-276.42	-11.01	198.45	-389.67	-76.25	89.89	-388.12	32.71	1255.77	0.00	0.00	0.00	-286.79	80.58	1586.46	-285.23	-61.58	1581.33	-382.84	-69.64	1687.90	-378.89	77.55	1691.05	2053.82	1590.54	69.71	0.00	0.00	0.00	1454.51
5.60000	-607.69	76.12	42.73	-638.74	65.13	52.49	-828.36	26.32	178.80	-762.50	97.65	163.93	-173.88	-17.33	62.76	-226.38	-15.15	65.08	-276.42	-11.01	198.45	-389.44	-75.70	89.72	-382.76	31.07	1256.35	0.00	0.00	0.00	-280.82	79.27	1587.03	-281.69	-63.34	1582.01	-377.79	-71.28	1688.45	-373.84	76.29	1691.57	2054.41	1591.55	69.53	0.00	0.00	0.00	1454.01
5.61000	-606.26	77.12	42.18	-636.11	66.22	53.32	-821.03	29.21	187.50	-755.79	100.55	169.31	-174.49	-17.09	61.92	-226.36	-15.47	65.39	-276.42	-11.01	198.45	-389.20	-75.79	89.76	-377.40	29.77	1256.82	0.00	0.00	0.00	-276.24	77.86	1587.58	-276.60	-64.68	1582.77	-372.83	-72.63	1689.09	-369.03	74.56	1692.17	2053.42	1590.87	69.70	0.00	0.00	0.00	1453.59
5.62000	-605.87	78.05	41.31	-632.76	67.69	54.98	-812.89	32.14	195.69	-748.92	102.86	174.62	-173.30	-16.27	61.66	-227.14	-15.19	64.85	-276.42	-11.01	198.45	-388.98	-75.44	89.63	-372.27	28.21	1257.23	0.00	0.00	0.00	-270.96	76.43	1588.23	-272.37	-66.30	1583.52	-367.88	-74.15	1689.68	-364.36	72.57	1692.78	2053.28	1590.60	69.68	0.00	0.00	0.00	1453.51
5.63000	-602.46	78.95	40.90	-630.24	68.57	56.40	-804.62	34.44	204.33	-741.79	104.90	179.88	-175.35	-16.37	60.44	-225.97	-15.37	64.92	-276.42	-11.01	198.45	-388.82	-75.15	89.52	-367.15	27.03	1257.58	0.00	0.00	0.00	-266.02	75.10	1588.94	-266.50	-67.43	1584.12	-363.09	-75.50	1690.23	-359.59	71.70	1693.24	2048.89	1593.91	50.87	0.00	0.00	0.00	1453.80
5.64000	-599.17	80.41	40.42	-627.62	69.66	57.94	-795.75	37.40	212.95	-734.70	106.87	185.16	-175.04	-16.45	60.04	-226.36	-14.99	63.51	-276.42	-11.01	198.45	-388.70	-74.90	89.43	-362.21	25.97	1257.79	0.00	0.00	0.00	-261.42	73.67	1589.65	-262.61	-68.98	1584.92	-358.31	-76.82	1690.76	-355.05	70.19	1693.75	2052.18	1591.97	63.56	0.00	0.00	0.00	1453.85
5.65000	-596.64	81.86	39.52	-623.49	70.58	60.45	-786.78	39.29	221.37	-727.36	108.74	190.34	-173.26	-16.31	60.02	-226.86	-15.22	63.97	-276.42	-11.01	198.45	-388.54	-75.00	89.48	-357.42	24.36	1257.96	0.00	0.00	0.00	-256.63	72.36	1590.34	-257.49	-70.32	1585.60	-353.60	-78.10	1691.23	-350.46	69.01	1694.23	2054.02	1590.78	69.83	0.00	0.00	0.00	1453.24
5.66000	-593.96	83.48	38.96	-620.32	71.30	62.76	-778.54	42.20	228.64	-720.05	110.34	195.38	-173.13	-15.82	59.79	-226.62	-15.61	63.95	-276.42	-11.01	198.45	-388.42	-74.87	89.34	-352.83	23.21	1258.09	0.00	0.00	0.00	-251.24	71.20	1590.93	-251.91	-71.51	1586.25	-349.01	-79.44	1691.67	-345.95	67.25	1694.73	2053.54	1590.32	70.00	0.00	0.00	0.00	1454.52
5.67000	-589.80	85.55	38.38	-615.28	72.52	65.83	-770.34	43.95	235.19	-712.95	111.75	200.28	-173.42	-16.11	59.52	-226.94	-15.28	63.64	-276.42	-11.01	198.45	-388.31	-75.03	89.40	-348.52	21.79	1258.23	0.00	0.00	0.00	-247.25	70.14	1591.57	-247.54	-72.52	1586.88	-344.35	-80.63	1692.08	-341.49	65.96	1695.12	2054.00	1590.45	70.07	0.00	0.00	0.00	1454.68
5.68000	-584.39	88.89	38.14	-609.07	74.73	68.96	-762.78	43.55	239.46	-706.34	112.19	204.37	-173.06	-16.20	59.33	-225.89	-14.71	62.96	-276.42	-11.01	198.45	-388.28	-74.66	89.18	-344.22	20.75	1258.40	0.00	0.00	0.00	-242.96	69.06	1592.00	-241.63	-73.92	1587.34	-339.85	-81.87	1692.47	-337.14	64.62	1695.51	2053.83	1590.10	70.00	0.00	0.00	0.00	1453.90
5.69000	-575.46	93.15	41.49	-602.27	77.44	72.13	-755.05	44.64	242.39	-699.33	112.84	207.94	-171.44	-16.00	59.75	-224.28	-14.89	63.08	-276.42	-11.01	198.45	-388.25	-74.75	89.18	-340.11	19.81	1258.62	0.00	0.00	0.00	-238.20	67.93	1592.34	-237.61	-75.22	1587.64	-335.36	-83.25	1692.80	-332.77	63.39	1695.91	2053.55	1590.85	69.75	0.00	0.00	0.00	1454.08
5.70000	-566.27	97.36	46.94	-591.92	81.42	76.79	-747.81	44.44	243.42	-691.72	113.41	211.20	-174.00	-16.46	58.88	-225.66	-15.49	63.86	-276.42	-11.01	198.45	-388.17	-75.05	89.30	-336.11	18.92	1258.82	0.00	0.00	0.00	-233.84	66.62	1592.73	-233.44	-76.21	1588.07	-330.93	-84.43	1693.18	-328.43	62.09	1696.27	2053.97	1591.25	69.65	0.00	0.00	0.00	1454.43
5.71000	-553.71	101.92	52.20	-581.44	85.33	80.67	-740.33	44.05	243.38	-683.60	113.61	213.43	-173.71	-16.06	58.90	-226.01	-15.14	62.65	-276.42	-11.01	198.45	-388.02	-75.09	89.36	-332.14	17.73	1259.11	0.00	0.00	0.00	-229.43	65.75	1592.98	-228.92	-77.36	1588.34	-326.58	-85.39	1693.53	-323.95	61.72	1696.57	2053.93	1591.39	69.64	0.00	0.00	0.00	1453.00
5.72000	-542.65	106.00	56.08	-570.28	88.65	83.32	-731.99	44.85	242.43	-674.59	114.91	215.02	-174.31	-16.70	58.39	-226.63	-15.30	63.37	-276.42	-11.01	198.45	-388.01	-75.10	89.37	-328.15	16.94	1259.50	0.00	0.00	0.00	-225.09	64.70	1593.33	-224.84	-78.51	1588.61	-322.30	-86.35	1693.90	-319.72	60.32	1696.98	2053.55	1590.58	69.96	0.00	0.00	0.00	1452.89
5.73000	-531.11	110.16	58.63	-559.35	91.73	85.15	-723.23	45.83	240.65	-665.18	116.06	215.54	-173.91	-16.26	58.60	-226.48	-15.33	63.47	-276.42	-11.01	198.45	-387.99	-74.88	89.32	-324.15	16.01	1259.97	0.00	0.00	0.00	-220.90	63.32	1593.61	-220.53	-79.36	1588.89	-318.02	-87.56	1694.26	-315.48	59.27	1697.32	2053.12	1589.28	70.26	0.00	0.00	0.00	1454.31
5.74000	-517.52	114.27	60.82	-545.79	95.40	86.31	-713.87	46.33	238.39	-655.31	117.45	215.01	-173.76	-16.45	58.41	-225.67	-15.39	63.50	-276.42	-11.01	198.45	-387.92	-74.69	89.31	-320.21	15.31	1260.49	0.00	0.00	0.00	-216.84	62.66	1593.77	-217.16	-80.34	1589.26	-313.86	-88.48	1694.60	-311.38	58.05	1697.75	2052.60	1589.49	70.06	0.00	0.00	0.00	1454.13
5.75000	-504.57	118.67	62.16	-533.14	98.89	86.61	-704.18	47.46	235.12	-645.21	119.19	213.73	-173.84	-16.28	58.44	-225.77	-15.36	63.53	-276.42	-11.01	198.45	-387.89	-74.74	89.37	-316.35	14.29	1261.03	0.00	0.00	0.00	-212.70	61.78	1594.10	-211.91	-81.21	1589.39	-309.82	-89.35	1694.98	-307.33	57.29	1698.15	2052.95	1590.63	69.59	0.00	0.00	0.00	1453.60
5.76000	-490.41	122.89	62.94	-521.77	102.03	85.80	-694.08	49.38	230.83	-634.70	121.43	211.64	-173.62	-16.24	58.52	-226.31	-15.48	63.30	-276.42	-11.01	198.45	-387.81	-74.91	89.46	-312.48	13.70	1261.61	0.00	0.00	0.00	-209.33	60.99	1594.45	-208.85	-82.19	1589.69	-305.83	-90.50	1695.30	-303.37	56.52	1698.50	2053.43	1590.46	69.57	0.00	0.00	0.00	1453.45
5.77000	-477.46	127.47	63.17	-507.69	105.09	85.42	-683.85	51.15	226.08	-624.01	123.28	208.68	-175.90	-16.09	57.98	-226.06	-15.00	62.43	-276.42	-11.01	198.45	-387.80	-74.76	89.42	-308.58	13.11	1262.20	0.00	0.00	0.00	-205.70	60.08	1594.81	-204.74	-82.79	1589.98	-301.95	-91.30	1695.66	-299.54	55.60	1698.92	2053.56	1589.89	69.98	0.00	0.00	0.00	1453.07
5.78000	-460.45	132.08	64.36	-494.45	108.03	84.22	-673.51	53.67	220.50	-612.66	125.91	205.34	-173.40	-16.27	58.55	-225.31	-15.42	63.36	-276.42	-11.01	198.45	-387.82	-74.69	89.40	-304.74	12.28	1262.73	0.00	0.00	0.00	-201.61	59.33	1595.20	-201.96	-83.65	1590.34	-298.17	-92.25	1696.01	-295.79	54.84	1699.29	2053.11	1590.26	69.84	0.00	0.00	0.00	1453.45
5.79000	-448.84	129.30	60.36	-480.20	110.63	83.01	-662.73	55.91	214.36	-601.24	127.92	201.28	-174.26	-16.31	58.25	-225.23	-15.22	62.56	-276.42	-11.01	198.45	-387.78	-74.82	89.43	-300.93	11.56	1263.32	0.00	0.00	0.00	-198.36	58.76	1595.57	-198.50	-84.36	1590.71	-294.45	-92.92	1696.43	-292.14	54.11	1699.67	2053.58	1590.41	70.02	0.00	0.00	0.00	1453.23
5.80000	-432.29	131.01	58.56	-465.30	112.90	81.94	-651.70	57.89	207.89	-589.51	130.38	196.97	-174.08	-16.41	58.37	-225.69	-15.05	63.19	-276.42	-11.01	198.45	-387.78	-74.84	89.41	-297.07	10.75	1263.82	0.00	0.00	0.00	-194.66	57.92	1595.87	-195.09	-84.98	1591.12	-290.92	-93.53	1696.82	-288.64	53.09	1700.06	2053.06	1589.67	70.06	0.00	0.00	0.00	1453.35
5.81000	-416.68	132.91	58.13	-449.26	115.14	80.78	-640.23	60.21	200.96	-577.34	133.20	192.40	-174.36	-16.27	58.34	-225.99	-15.75	63.03	-276.42	-11.01	198.45	-387.80	-74.79	89.37	-293.32	10.38	1264.33	0.00	0.00	0.00	-190.87	57.38	1596.17	-190.97	-85.62	1591.46	-287.35	-94.11	1697.22	-285.04	52.49	1700.45	2054.10	1590.14	69.93	0.00	0.00	0.00	1453.40
5.82000	-396.98	135.05	59.27	-434.49	116.97	77.73	-628.20	62.35	193.51	-564.92	135.64	187.45	-175.05	-16.46	58.23	-225.54	-15.31	62.56	-276.42	-11.01	198.45	-387.87	-74.75	89.31	-289.67	9.64	1264.74	0.00	0.00	0.00	-187.04	56.98	1596.53	-186.24	-86.03	1591.72	-283.86	-94.75	1697.58	-281.56	52.03	1700.79	2054.34	1590.39	70.13	0.00	0.00	0.00	1452.59
5.83000	-383.94	137.37	58.31	-420.88	118.75	75.92	-616.11	65.21	185.34	-552.10	138.06	182.21	-173.94	-16.67	58.53	-226.18	-15.56	62.31	-276.42	-11.01	198.45	-387.87	-74.92	89.31	-286.16	9.28	1265.07	0.00	0.00	0.00	-183.96	56.42	1596.85	-182.86	-86.53	1592.06	-280.49	-95.26	1697.94	-278.10	51.51	1701.16	2053.91	1590.88	69.85	0.00	0.00	0.00	1453.63
5.84000	-366.36	139.43	58.71	-405.84	120.83	74.63	-603.57	66.83	177.52	-539.09	140.05	176.69	-174.80	-16.61	58.48	-225.32	-15.03	62.72	-276.42	-11.01	198.45	-387.90	-74.85	89.26	-282.78	8.77	1265.37	0.00	0.00	0.00	-180.26	56.00	1597.19	-181.19	-86.97	1592.64	-277.12	-95.54	1698.29	-274.77	51.05	1701.50	2052.85	1590.31	69.60	0.00	0.00	0.00	1453.65
5.85000	-346.34	141.12	59.30	-386.81	122.77	74.08	-590.71	69.63	169.18	-526.06	141.44	170.93	-174.71	-16.85	58.48	-225.52	-15.41	62.76	-276.42	-11.01	198.45	-387.94	-74.68	89.10	-279.54	8.28	1265.62	0.00	0.00	0.00	-178.06	55.60	1597.63	-177.66	-87.55	1592.91	-273.84	-96.23	1698.55	-271.48	50.63	1701.82	2052.67	1590.18	69.56	0.00	0.00	0.00	1453.22
5.86000	-334.04	143.35	58.16	-369.74	124.73	72.75	-577.13	71.49	161.25	-512.49	143.79	165.56	-172.41	-16.75	59.20	-225.71	-15.19	62.78	-276.42	-11.01	198.45	-387.98	-74.78	89.09	-276.45	7.49	1265.82	0.00	0.00	0.00	-174.01	55.43	1597.92	-174.71	-88.18	1593.22	-270.62	-96.69	1698.83	-268.27	50.05	1702.17	2053.04	1589.78	70.17	0.00	0.00	0.00	1453.17
5.87000	-316.38	146.48	59.51	-353.67	126.94	71.50	-563.61	74.28	152.96	-498.74	145.72	160.13	-173.85	-17.23	58.78	-225.20	-15.39	63.49	-276.42	-11.01	198.45	-388.02	-74.78	89.10	-273.39	7.09	1265.99	0.00	0.00	0.00	-171.84	54.77	1598.31	-170.82	-88.26	1593.42	-267.44	-96.95	1699.07	-265.09	49.86	1702.41	2052.38	1589.13	70.03	0.00	0.00	0.00	1453.90
5.88000	-299.25	148.11	59.60	-337.04	128.66	70.47	-549.70	76.02	145.33	-484.79	147.61	154.72	-173.58	-17.02	58.98	-225.86	-15.39	62.95	-276.42	-11.01	198.45	-388.01	-74.90	89.13	-270.37	6.86	1266.14	0.00	0.00	0.00	-168.67	54.47	1598.62	-168.10	-88.52	1593.69	-264.24	-97.34	1699.27	-262.02	48.93	1702.70	2053.35	1589.50	70.34	0.00	0.00	0.00	1452.92
5.89000	-282.82	150.08	59.60	-319.59	131.45	71.06	-535.61	78.07	137.75	-470.79	149.09	149.41	-173.40	-17.12	59.03	-225.95	-15.10	63.73	-276.42	-11.01	198.45	-387.99	-74.87	89.06	-267.40	6.18	1266.34	0.00	0.00	0.00	-165.59	54.58	1598.78	-164.26	-88.86	1593.86	-261.05	-97.91	1699.41	-258.95	48.43	1702.94	2053.37	1590.51	69.77	0.00	0.00	0.00	1453.28
5.90000	-266.42	151.52	59.93	-302.56	133.17	70.43	-521.25	80.31	130.25	-456.81	151.03	144.43	-172.74	-16.74	59.43	-225.94	-15.18	63.84	-276.42	-11.01	198.45	-387.97	-74.70	88.97	-264.49	5.81	1266.52	0.00	0.00	0.00	-163.20	54.24	1599.06	-162.24	-88.90	1594.11	-257.90	-98.33	1699.55	-255.87	48.06	1703.23	2053.60	1590.67	69.67	0.00	0.00	0.00	1454.50
5.91000	-249.25	152.55	60.74	-287.33	134.49	69.75	-506.69	82.52	123.11	-442.72	153.03	139.72	-173.15	-16.70	59.44	-226.76	-14.89	63.99	-276.42	-11.01	198.45	-387.92	-74.90	89.03	-261.51	5.38	1266.67	0.00	0.00	0.00	-159.45	53.90	1599.27	-157.96	-89.12	1594.08	-254.72	-98.60	1699.70	-252.79	47.78	1703.46	2053.17	1589.99	69.74	0.00	0.00	0.00	1454.06
5.92000	-233.20	153.60	61.51	-271.89	135.71	69.32	-492.48	85.40	116.01	-428.74	154.01	135.01	-172.21	-16.42	59.92	-225.90	-14.69	64.52	-276.42	-11.01	198.45	-387.89	-75.16	89.11	-258.40	5.42	1266.84	0.00	0.00	0.00	-156.57	53.82	1599.43	-154.78	-89.39	1594.11	-251.55	-98.87	1699.79	-249.69	47.39	1703.66	2049.44	1593.58	50.78	0.00	0.00	0.00	1453.17
5.93000	-215.33	154.34	63.23	-254.23	136.96	69.62	-478.11	86.67	109.96	-414.48	155.66	130.83	-171.29	-16.28	60.40	-226.39	-15.36	64.97	-276.42	-11.01	198.45	-387.82	-75.29	89.14	-255.34	5.40	1267.03	0.00	0.00	0.00	-153.21	53.57	1599.55	-151.35	-89.54	1594.23	-248.37	-99.27	1699.85	-246.66	46.81	1703.88	2051.92	1591.32	63.67	0.00	0.00	0.00	1453.10
5.94000	-199.03	155.29	64.32	-239.37	138.14	69.54	-462.25	88.84	102.37	-400.17	157.16	126.91	-172.84	-16.04	60.06	-226.94	-15.33	65.21	-276.42	-11.01	198.45	-387.81	-75.03	88.96	-252.29	5.76	1267.17	0.00	0.00	0.00	-150.90	53.52	1599.79	-149.37	-89.71	1594.40	-245.22	-99.48	1699.95	-243.63	46.50	1704.04	2053.66	1590.27	69.81	0.00	0.00	0.00	1453.23
5.95000	-184.20	156.38	65.50	-223.70	139.14	69.92	-446.69	90.64	95.59	-386.03	158.00	123.18	-173.25	-16.20	60.04	-225.17	-14.64	63.89	-276.42	-11.01	198.45	-387.81	-74.94	88.90	-249.23	5.95	1267.39	0.00	0.00	0.00	-147.13	53.54	1599.87	-145.94	-89.89	1594.41	-242.13	-99.46	1700.03	-240.55	46.80	1704.20	2053.35	1590.64	69.70	0.00	0.00	0.00	1454.18
5.96000	-166.65	157.02	67.69	-207.82	139.99	70.68	-431.42	92.12	89.57	-372.01	159.25	119.89	-173.67	-16.63	59.79	-225.07	-14.57	63.64	-276.42	-11.01	198.45	-387.77	-75.20	89.02	-246.16	5.74	1267.51	0.00	0.00	0.00	-144.43	53.88	1600.02	-142.20	-89.64	1594.37	-239.02	-99.58	1700.08	-237.59	46.35	1704.36	2053.00	1590.04	69.90	0.00	0.00	0.00	1453.66
5.97000	-152.24	157.61	69.19	-192.18	140.59	71.60	-416.46	93.29	84.25	-358.13	160.12	116.89	-171.91	-16.48	60.33	-224.13	-14.53	63.91	-276.42	-11.01	198.45	-387.72	-75.08	88.98	-243.16	5.78	1267.61	0.00	0.00	0.00	-141.63	53.66	1600.16	-139.92	-89.88	1594.42	-235.91	-99.73	1700.09	-234.72	46.17	1704.53	2052.86	1589.83	70.05	0.00	0.00	0.00	1453.55
5.98000	-136.79	158.22	71.25	-176.83	141.23	72.84	-401.79	94.18	79.60	-344.29	160.57	114.06	-171.88	-16.24	60.39	-225.69	-14.33	63.63	-276.42	-11.01	198.45	-387.73	-75.36	89.11	-240.23	5.77	1267.76	0.00	0.00	0.00	-138.49	53.63	1600.23	-136.83	-89.72	1594.50	-232.82	-99.73	1700.13	-231.73	46.34	1704.60	2053.22	1590.11	69.82	0.00	0.00	0.00	1452.93
5.99000	-121.54	158.45	73.62	-162.60	141.59	73.94	-387.43	94.84	75.55	-330.64	160.97	111.52	-174.09	-16.67	59.78	-225.58	-14.42	63.51	-276.42	-11.01	198.45	-387.76	-75.46	89.16	-237.23	6.21	1267.86	0.00	0.00	0.00	-135.65	53.79	1600.37	-133.23	-89.41	1594.53	-229.78	-99.85	1700.13	-228.82	46.22	1704.75	2053.36	1589.98	70.10	0.00	0.00	0.00	1454.22
6.00000	-106.26	158.46	76.23	-149.26	141.78	75.12	-373.38	95.28	72.05	-317.19	161.54	109.27	-173.42	-16.47	60.02	-221.72	-10.79	66.22	-276.42	-11.01	198.45	-387.74	-75.14	89.01	-234.23	6.28	1267.85	0.00	0.00	0.00	-132.37	54.12	1600.45	-130.05	-89.44	1594.43	-226.78	-99.77	1700.12	-225.92	46.08	1704.83	2052.88	1588.39	70.55	0.00	0.00	0.00	1454.34
6.01000	-94.02	158.60	78.05	-135.68	141.80	76.51	-359.63	95.53	69.07	-303.92	162.03	107.32	-172.63	-16.23	60.26	-221.53	-11.07	66.45	-276.42	-11.01	198.45	-387.72	-75.40	89.15	-231.42	6.15	1267.87	0.00	0.00	0.00	-129.72	54.23	1600.57	-127.02	-89.21	1594.34	-223.82	-99.85	1700.05	-223.04	46.05	1704.88	2053.83	1589.87	69.93	0.00	0.00	0.00	1452.88
6.02000	-74.78	158.77	82.27	-120.48	141.67	78.79	-346.19	95.64	66.54	-290.92	162.68	105.59	-170.76	-16.65	60.68	-224.19	-10.77	65.66	-276.42	-11.01	198.45	-387.70	-75.29	89.09	-228.53	6.37	1267.77	0.00	0.00	0.00	-126.49	54.73	1600.58	-123.58	-88.94	1594.36	-220.84	-99.61	1700.00	-220.15	46.63	1704.90	2052.65	1588.94	70.23	0.00	0.00	0.00	1452.53
6.03000	-69.56	159.27	82.43	-106.89	141.71	80.63	-333.05	95.62	64.43	-278.02	163.06	104.07	-171.17	-16.59	60.53	-223.23	-10.90	65.79	-276.42	-11.01	198.45	-387.64	-75.42	89.16	-225.63	6.65	1267.68	0.00	0.00	0.00	-123.87	54.87	1600.65	-121.69	-88.76	1594.38	-217.91	-99.41	1699.95	-217.27	46.48	1704.98	2053.22	1590.35	69.64	0.00	0.00	0.00	1453.38
6.04000	-56.72	158.92	85.27	-93.28	141.59	82.84	-320.23	95.51	62.67	-265.26	163.32	102.68	-162.12	-10.59	66.51	-221.62	-11.19	66.06	-276.42	-11.01	198.45	-387.61	-75.16	89.12	-222.78	6.91	1267.59	0.00	0.00	0.00	-120.37	55.29	1600.62	-119.29	-88.47	1594.31	-215.03	-99.18	1699.85	-214.35	46.97	1704.95	2048.70	1592.79	51.49	0.00	0.00	0.00	1454.29
6.05000	-44.18	158.80	88.05	-79.72	141.75	85.07	-307.72	95.34	61.22	-252.93	163.43	101.56	-160.22	-10.46	67.04	-220.35	-11.19	66.22	-276.42	-11.01	198.45	-387.61	-75.25	89.23	-219.89	7.06	1267.45	0.00	0.00	0.00	-117.88	55.79	1600.59	-115.15	-88.02	1594.22	-212.10	-98.77	1699.74	-211.49	47.00	1704.93	2051.56	1590.35	64.28	0.00	0.00	0.00	1453.64
6.06000	-31.98	159.03	90.67	-69.16	141.75	86.66	-295.53	95.13	60.04	-241.04	163.74	100.78	-157.39	-10.42	67.71	-222.49	-11.82	65.59	-276.42	-11.01	198.45	-387.58	-74.83	89.10	-216.93	7.42	1267.29	0.00	0.00	0.00	-115.24	55.97	1600.61	-113.01	-87.64	1594.13	-209.17	-98.36	1699.61	-208.59	47.36	1704.88	2052.96	1589.28	70.22	0.00	0.00	0.00	1453.49
6.07000	-20.13	159.55	93.11	-57.56	142.09	88.59	-283.65	94.93	59.06	-229.39	163.88	100.10	-162.71	-11.02	65.54	-220.92	-11.85	65.37	-276.42	-11.01	198.45	-387.49	-74.95	89.24	-214.20	7.73	1267.13	0.00	0.00	0.00	-112.09	56.28	1600.49	-110.08	-87.32	1594.00	-206.30	-98.24	1699.41	-205.71	47.54	1704.82	2049.98	1595.09	50.78	0.00	0.00	0.00	1453.17
6.08000	-8.59	160.13	95.52	-44.99	142.11	91.00	-272.08	94.75	58.24	-218.27	163.71	99.53	-160.36	-11.16	66.20	-224.43	-12.30	64.31	-276.42	-11.01	198.45	-387.39	-74.94	89.29	-211.22	8.37	1266.95	0.00	0.00	0.00	-109.84	57.05	1600.44	-106.12	-86.53	1593.79	-203.36	-97.75	1699.24	-202.71	48.29	1704.69	2052.12	1591.65	63.78	0.00	0.00	0.00	1453.04
6.09000	2.43	160.08	98.01	-34.82	142.33	92.70	-260.84	94.63	57.53	-207.49	163.71	99.20	-162.11	-11.57	65.12	-224.45	-12.43	64.08	-276.42	-11.01	198.45	-387.35	-74.81	89.27	-208.37	8.51	1266.71	0.00	0.00	0.00	-106.31	57.63	1600.38	-103.72	-86.08	1593.59	-200.36	-97.32	1699.06	-199.76	48.72	1704.57	2049.04	1592.71	51.35	0.00	0.00	0.00	1453.66
6.10000	13.17	160.22	100.34	-23.85	142.50	94.63	-249.84	95.96	55.97	-196.98	163.95	99.09	-166.59	-12.35	63.54	-225.06	-12.66	63.94	-276.42	-11.01	198.45	-387.29	-74.48	89.20	-205.45	8.91	1266.53	0.00	0.00	0.00	-103.43	58.35	1600.20	-101.02	-85.44	1593.38	-197.40	-96.95	1698.80	-196.75	49.03	1704.46	2051.42	1590.77	63.83	0.00	0.00	0.00	1453.34
6.11000	23.29	160.51	102.32	-14.13	142.66	96.06	-239.18	94.78	55.75	-186.92	164.03	99.03	-164.95	-12.56	63.72	-222.19	-12.66	64.15	-276.42	-11.01	198.45	-387.19	-74.52	89.31	-202.46	9.29	1266.33	0.00	0.00	0.00	-100.35	58.75	1600.05	-98.42	-84.95	1593.12	-194.40	-96.36	1698.58	-193.85	49.34	1704.36	2050.37	1594.91	50.75	0.00	0.00	0.00	1453.29
6.12000	32.92	160.73	104.12	-4.20	142.78	97.67	-229.13	94.79	55.26	-177.44	163.65	98.85	-161.90	-12.93	63.82	-223.92	-12.97	63.95	-276.42	-11.01	198.45	-387.11	-74.29	89.26	-199.43	9.54	1266.17	0.00	0.00	0.00	-97.19	59.53	1599.92	-94.74	-84.27	1592.88	-191.37	-95.76	1698.38	-190.84	49.96	1704.21	2051.91	1590.97	64.00	0.00	0.00	0.00	1453.29
6.13000	41.97	160.68	105.88	5.27	142.73	99.13	-219.72	94.21	54.97	-168.59	163.51	98.93	-154.61	-13.22	66.71	-223.40	-13.27	63.87	-276.42	-11.01	198.45	-387.05	-74.37	89.39	-196.47	10.32	1265.90	0.00	0.00	0.00	-93.84	60.35	1599.67	-91.59	-83.36	1592.69	-188.34	-95.00	1698.18	-187.74	50.67	1704.00	2052.91	1589.60	69.96	0.00	0.00	0.00	1452.73
6.14000	50.65	161.07	107.21	14.00	142.57	100.55	-210.64	94.28	54.62	-159.97	163.58	99.04	-161.91	-13.71	63.98	-224.26	-15.04	62.76	-276.42	-11.01	198.45	-386.98	-73.99	89.36	-193.47	11.07	1265.73	0.00	0.00	0.00	-91.12	60.86	1599.51	-89.32	-82.77	1592.41	-185.28	-94.44	1697.92	-184.67	51.55	1703.84	2053.69	1590.82	69.59	0.00	0.00	0.00	1454.40
6.15000	58.73	160.99	108.70	22.84	142.61	101.94	-202.25	94.12	54.29	-151.83	163.13	98.96	-160.77	-14.21	63.67	-225.12	-15.15	62.50	-276.42	-11.01	198.45	-386.88	-74.03	89.46	-190.51	11.90	1265.54	0.00	0.00	0.00	-87.42	61.48	1599.28	-86.31	-82.01	1592.25	-182.22	-93.46	1697.76	-181.65	52.10	1703.68	2054.60	1590.79	69.88	0.00	0.00	0.00	1454.15
6.16000	66.22	160.83	110.13	30.58	142.33	103.17	-194.31	93.85	54.01	-144.18	163.33	99.12	-168.06	-15.04	61.16	-225.43	-15.60	61.99	-276.42	-11.01	198.45	-386.73	-73.97	89.53	-187.40	12.01	1265.30	0.00	0.00	0.00	-84.73	62.40	1599.07	-83.54	-81.30	1592.02	-179.14	-92.49	1697.62	-178.56	53.26	1703.42	2052.58	1588.98	70.16	0.00	0.00	0.00	1453.43
6.17000	73.15	160.33	111.57	37.16	141.99	104.19	-186.97	92.55	54.09	-137.04	162.90	98.98	-161.56	-14.26	63.28	-224.99	-15.13	62.14	-276.42	-11.01	198.45	-386.63	-73.78	89.62	-184.39	12.67	1265.09	0.00	0.00	0.00	-81.72	63.33	1598.88	-80.48	-80.39	1591.93	-176.06	-91.54	1697.46	-175.48	54.11	1703.25	2053.04	1590.48	69.68	0.00	0.00	0.00	1454.15
6.18000	79.57	159.81	112.82	43.30	141.47	105.18	-180.12	92.59	53.55	-130.46	162.39	98.82	-160.85	-14.35	62.79	-224.28	-15.00	62.23	-276.42	-11.01	198.45	-386.56	-73.37	89.59	-181.19	13.70	1264.90	0.00	0.00	0.00	-78.98	64.36	1598.69	-76.34	-79.59	1591.69	-173.04	-90.62	1697.30	-172.38	54.98	1703.03	2052.54	1590.21	69.68	0.00	0.00	0.00	1454.46
6.19000	85.46	159.57	113.74	48.68	141.06	105.91	-173.94	91.84	53.23	-124.52	161.66	98.51	-157.56	-14.11	63.67	-224.40	-14.70	62.12	-276.42	-11.01	198.45	-386.42	-73.37	89.68	-177.96	14.50	1264.69	0.00	0.00	0.00	-75.94	65.42	1598.47	-74.54	-78.75	1591.60	-169.90	-89.56	1697.10	-169.28	55.88	1702.80	2052.51	1589.73	69.75	0.00	0.00	0.00	1453.30
6.20000	90.73	158.80	114.56	53.23	140.49	106.38	-168.39	91.00	52.95	-119.07	161.29	98.29	-167.50	-15.57	60.55	-224.64	-14.91	61.83	-276.42	-11.01	198.45	-386.30	-73.28	89.82	-174.65	15.49	1264.49	0.00	0.00	0.00	-72.44	66.23	1598.32	-70.21	-77.61	1591.34	-166.80	-88.48	1696.92	-166.11	57.14	1702.54	2053.33	1590.16	69.60	0.00	0.00	0.00	1453.28
6.21000	95.41	158.12	115.01	59.64	139.74	107.18	-163.44	90.65	52.37	-114.17	160.96	97.98	-171.97	-17.18	57.34	-224.49	-15.03	61.77	-276.42	-11.01	198.45	-386.20	-73.05	89.84	-171.40	16.12	1264.22	0.00	0.00	0.00	-69.49	67.30	1598.09	-67.39	-76.62	1591.22	-163.68	-87.13	1696.73	-162.93	58.18	1702.32	2053.32	1590.09	69.81	0.00	0.00	0.00	1452.83
6.22000	99.60	157.60	114.91	63.62	139.01	106.89	-159.14	90.06	51.92	-109.99	160.23	97.50	-171.30	-17.33	57.22	-224.49	-14.82	61.74	-276.42	-11.01	198.45	-386.06	-72.82	89.94	-168.04	17.08	1263.97	0.00	0.00	0.00	-65.81	68.44	1597.81	-63.47	-75.33	1590.98	-160.57	-86.14	1696.46	-159.83	59.21	1702.05	2053.26	1590.18	69.76	0.00	0.00	0.00	1453.72
6.23000	103.03	156.15	114.06	66.92	138.10	106.17	-156.04	88.51	52.47	-106.56	159.85	97.48	-171.84	-17.19	56.92	-224.87	-14.88	61.52	-276.42	-11.01	198.45	-385.96	-72.49	89.87	-164.68	17.93	1263.59	0.00	0.00	0.00	-63.00	69.44	1597.66	-61.78	-74.19	1590.85	-157.40	-84.99	1696.19	-156.61	60.46	1701.80	2053.46	1590.07	69.79	0.00	0.00	0.00	1453.79
6.24000	106.05	155.20	111.95	69.10	136.95	104.22	-153.54	89.05	52.12	-103.73	158.98	97.07	-159.42	-15.64	62.23	-224.53	-15.00	61.42	-276.42	-11.01	198.45	-385.79	-72.62	90.05	-161.35	18.73	1263.23	0.00	0.00	0.00	-58.65	70.69	1597.37	-57.89	-73.14	1590.61	-154.28	-83.76	1695.93	-153.37	61.86	1701.53	2053.68	1590.10	69.93	0.00	0.00	0.00	1453.10
6.25000	108.44	153.88	109.03	72.18	135.76	102.03	-152.35	88.59	52.26	-101.69	158.32	96.58	-162.32	-14.54	61.06	-223.66	-15.09	61.52	-276.42	-11.01	198.45	-385.69	-72.41	90.06	-157.91	19.75	1262.91	0.00	0.00	0.00	-55.71	72.09	1597.13	-54.90	-71.88	1590.39	-151.06	-82.42	1695.70	-150.10	63.07	1701.23	2052.87	1589.71	69.95	0.00	0.00	0.00	1453.48
6.26000	109.98	152.10	105.83	70.78	134.33	98.63	-151.64	88.27	52.46	-100.37	157.89	96.04	-172.61	-16.94	56.44	-224.41	-14.90	61.17	-276.42	-11.01	198.45	-385.57	-72.34	90.22	-154.48	20.98	1262.57	0.00	0.00	0.00	-52.41	73.31	1596.90	-51.26	-70.42	1590.17	-147.83	-81.15	1695.42	-146.79	64.43	1700.90	2052.99	1589.48	69.90	0.00	0.00	0.00	1453.36
6.27000	111.29	150.72	102.86	70.94	133.33	95.77	-151.20	88.27	52.42	-99.40	157.35	95.24	-172.45	-17.44	56.09	-223.86	-14.64	61.43	-276.42	-11.01	198.45	-385.40	-72.11	90.32	-151.03	22.05	1262.22	0.00	0.00	0.00	-49.17	74.98	1596.58	-47.99	-69.19	1589.97	-144.51	-79.38	1695.20	-143.46	65.90	1700.53	2048.95	1592.43	51.44	0.00	0.00	0.00	1453.07
6.28000	112.50	149.75	100.45	69.96	132.56	93.47	-150.55	87.46	52.80	-98.49	157.03	94.65	-159.44	-15.03	61.30	-223.90	-14.61	61.29	-276.42	-11.01	198.45	-385.23	-71.88	90.36	-147.58	23.58	1261.93	0.00	0.00	0.00	-46.02	76.34	1596.29	-44.60	-67.71	1589.80	-141.30	-77.79	1694.96	-139.96	67.78	1700.14	2051.73	1590.68	64.02	0.00	0.00	0.00	1453.90
6.29000	113.44	149.45	98.23	68.43	132.07	90.85	-149.90	88.02	52.60	-97.42	156.58	94.20	-163.92	-15.16	60.17	-223.62	-14.71	61.23	-276.42	-11.01	198.45	-385.03	-71.63	90.42	-144.02	24.31	1261.56	0.00	0.00	0.00	-42.46	77.53	1595.99	-42.87	-66.52	1589.74	-137.96	-76.28	1694.74	-136.56	69.22	1699.81	2052.73	1589.67	70.01	0.00	0.00	0.00	1453.53
6.30000	114.56	149.45	95.76	67.65	132.12	88.55	-149.14	87.84	52.84	-96.36	156.73	93.94	-158.76	-15.06	61.29	-223.50	-14.61	60.99	-276.42	-11.01	198.45	-384.89	-71.56	90.66	-140.33	25.81	1261.30	0.00	0.00	0.00	-39.31	79.19	1595.61	-37.79	-64.62	1589.48	-134.55	-74.50	1694.55	-133.13	70.74	1699.51	2053.20	1590.25	69.77	0.00	0.00	0.00	1453.13
6.31000	115.78	149.86	92.89	65.87	132.31	85.76	-148.38	87.05	53.43	-95.34	156.71	93.58	-156.01	-14.91	61.94	-223.71	-14.28	60.94	-276.42	-11.01	198.45	-384.60	-71.49	90.90	-136.64	27.01	1261.00	0.00	0.00	0.00	-36.16	80.84	1595.31	-33.65	-63.01	1589.20	-131.08	-72.72	1694.39	-129.58	72.32	1699.24	2053.51	1589.78	69.95	0.00	0.00	0.00	1454.04
6.32000	116.90	150.41	90.21	67.57	132.71	83.86	-147.65	87.01	53.78	-94.51	156.46	93.12	-170.23	-16.08	56.16	-224.03	-14.27	60.71	-276.42	-11.01	198.45	-384.29	-71.33	91.12	-132.79	28.53	1260.89	0.00	0.00	0.00	-32.36	82.38	1595.01	-31.99	-61.55	1589.22	-127.61	-71.08	1694.22	-125.98	74.04	1698.93	2052.94	1589.29	70.10	0.00	0.00	0.00	1453.68
6.33000	117.64	150.53	88.23	69.03	133.27	82.16	-147.10	86.38	54.23	-93.60	156.22	92.66	-157.36	-14.62	60.76	-223.00	-14.10	60.82	-276.42	-11.01	198.45	-384.03	-71.16	91.34	-128.95	29.77	1260.71	0.00	0.00	0.00	-28.82	84.09	1594.86	-28.27	-59.82	1589.06	-124.11	-69.30	1694.07	-122.47	75.77	1698.71	2053.20	1589.61	70.05	0.00	0.00	0.00	1453.91
6.34000	118.29	150.63	86.47	71.11	133.43	80.92	-146.46	87.49	53.91	-92.81	156.32	92.47	-170.07	-16.35	55.51	-223.52	-14.12	60.50	-276.42	-11.01	198.45	-383.72	-70.92	91.60	-125.19	31.31	1260.58	0.00	0.00	0.00	-25.35	85.86	1594.60	-24.71	-58.40	1588.81	-120.56	-67.42	1693.92	-118.87	77.43	1698.50	2052.92	1590.48	69.58	0.00	0.00	0.00	1454.75
6.35000	118.93	150.76	84.71	70.27	133.72	79.10	-146.08	86.40	54.79	-92.07	156.84	92.41	-171.71	-16.58	54.72	-223.38	-14.28	60.30	-276.42	-11.01	198.45	-383.39	-70.79	91.90	-121.29	32.53	1260.50	0.00	0.00	0.00	-21.44	87.74	1594.42	-20.17	-56.56	1588.67	-116.95	-65.73	1693.79	-115.21	79.40	1698.29	2052.90	1590.47	69.47	0.00	0.00	0.00	1453.70
6.36000	119.69	151.23	82.69	71.69	134.13	77.64	-145.41	87.45	54.56	-91.36	156.60	92.05	-171.09	-16.53	54.65	-223.26	-14.35	60.17	-276.42	-11.01	198.45	-383.09	-70.65	92.23	-117.25	34.06	1260.44	0.00	0.00	0.00	-17.44	89.58	1594.29	-17.05	-54.57	1588.72	-113.39	-63.94	1693.71	-111.59	81.40	1698.12	2053.40	1590.78	69.50	0.00	0.00	0.00	1453.23
6.37000	120.47	151.68	80.67	73.83	134.38	76.38	-145.06	86.81	55.21	-90.61	157.06	91.96	-171.58	-16.48	54.27	-223.21	-14.08	60.20	-276.42	-11.01	198.45	-382.69	-70.46	92.57	-113.28	35.35	1260.35	0.00	0.00	0.00	-14.59	91.09	1594.20	-13.76	-53.01	1588.62	-109.77	-61.99	1693.62	-107.94	83.20	1697.97	2053.12	1590.18	69.71	0.00	0.00	0.00	1454.61
6.38000	121.26	151.57	79.11	74.01	134.28	75.17	-144.57	86.86	55.42	-89.83	157.07	91.73	-171.83	-16.63	53.95	-222.49	-14.28	60.07	-276.42	-11.01	198.45	-382.26	-70.45	93.02	-109.27	36.85	1260.33	0.00	0.00	0.00	-10.37	93.11	1593.97	-9.88	-51.14	1588.62	-106.17	-60.05	1693.57	-104.28	85.05	1697.84	2053.35	1590.84	69.45	0.00	0.00	0.00	1454.66
6.39000	121.34	151.63	78.62	71.95	134.45	73.93	-144.47	86.95	55.45	-89.29	156.93	91.42	-171.54	-16.82	53.71	-221.82	-13.94	60.15	-276.42	-11.01	198.45	-381.83	-69.96	93.27	-105.27	38.64	1260.26	0.00	0.00	0.00	-7.69	94.86	1594.03	-5.98	-49.21	1588.69	-102.51	-58.11	1693.55	-100.66	87.30	1697.68	2050.31	1594.91	50.79	0.00	0.00	0.00	1453.73
6.40000	121.40	151.34	78.28	73.99	134.51	73.71	-144.34	86.79	55.54	-88.76	156.73	91.11	-171.59	-16.51	53.49	-222.37	-14.08	59.87	-276.42	-11.01	198.45	-381.37	-70.00	93.82	-101.23	40.05	1260.19	0.00	0.00	0.00	-2.54	96.65	1593.84	-3.69	-47.52	1588.75	-98.91	-56.08	1693.56	-96.92	89.37	1697.48	2050.41	1598.45	43.85	0.00	0.00	0.00	1453.51
6.41000	121.84	151.43	77.45	75.33	134.32	73.36	-144.21	86.00	55.99	-88.32	156.77	91.04	-171.14	-16.40	53.49	-222.88	-13.83	59.63	-276.42	-11.01	198.45	-380.89	-69.88	94.37	-97.16	41.62	1260.10	0.00	0.00	0.00	0.39	98.52	1593.76	1.85	-45.79	1588.70	-95.25	-54.06	1693.53	-93.20	91.27	1697.32	2047.68	1593.29	45.73	0.00	0.00	0.00	1452.95
6.42000	122.23	151.42	76.68	75.85	134.46	72.82	-144.05	86.65	55.71	-87.89	156.86	90.98	-170.93	-16.43	53.14	-222.38	-13.59	59.66	-276.42	-11.01	198.45	-380.37	-69.43	94.87	-93.13	42.86	1260.09	0.00	0.00	0.00	4.24	100.50	1593.63	4.87	-43.72	1588.80	-91.63	-51.89	1693.59	-89.44	93.34	1697.21	2052.45	1591.03	63.99	0.00	0.00	0.00	1453.95
6.43000	122.75	151.27	75.88	74.27	134.32	71.82	-143.89	86.99	55.64	-87.33	156.54	90.75	-171.29	-16.21	52.89	-221.45	-13.64	59.71	-276.42	-11.01	198.45	-379.80	-69.62	95.71	-89.11	44.72	1260.04	0.00	0.00	0.00	8.65	102.50	1593.41	9.61	-41.92	1588.78	-87.97	-49.85	1693.63	-85.74	95.39	1697.09	2053.60	1589.75	70.11	0.00	0.00	0.00	1452.90
6.44000	123.28	151.14	74.94	72.11	134.30	70.71	-143.81	86.63	55.88	-86.83	156.72	90.75	-170.55	-15.97	53.05	-222.00	-13.62	59.35	-276.42	-11.01	198.45	-379.31	-69.24	96.32	-85.23	46.61	1260.02	0.00	0.00	0.00	11.95	104.37	1593.34	13.00	-40.16	1588.84	-84.31	-47.65	1693.67	-82.06	97.37	1696.91	2053.16	1590.03	69.87	0.00	0.00	0.00	1454.10
6.45000	123.76	151.14	74.05	71.17	134.31	69.86	-143.63	86.11	56.09	-86.30	156.77	90.76	-170.81	-16.07	52.58	-221.94	-13.61	59.30	-276.42	-11.01	198.45	-378.69	-69.11	97.19	-81.42	47.83	1259.96	0.00	0.00	0.00	15.69	106.11	1593.26	15.46	-38.18	1588.89	-80.71	-45.59	1693.68	-78.33	99.65	1696.77	2052.79	1589.76	69.79	0.00	0.00	0.00	1453.71
6.46000	124.21	150.90	73.25	70.96	134.12	69.28	-143.55	86.41	56.00	-85.90	156.49	90.63	-170.96	-16.10	52.15	-220.43	-13.96	59.32	-276.42	-11.01	198.45	-378.05	-68.59	97.86	-77.51	50.04	1259.93	0.00	0.00	0.00	19.41	107.93	1593.18	19.86	-36.19	1588.93	-77.08	-43.64	1693.69	-74.55	101.74	1696.69	2053.83	1590.31	69.73	0.00	0.00	0.00	1453.73
6.47000	124.61	150.91	72.50	72.12	134.02	69.05	-143.46	86.11	56.14	-85.68	156.38	90.57	-169.29	-16.50	52.07	-220.39	-13.70	59.18	-276.42	-11.01	198.45	-377.38	-68.68	98.90	-73.62	51.82	1259.89	0.00	0.00	0.00	23.55	109.71	1593.11	24.36	-34.26	1588.96	-73.46	-41.68	1693.73	-70.72	103.68	1696.62	2053.38	1590.94	69.57	0.00	0.00	0.00	1453.73
6.48000	124.99	150.85	71.85	71.35	134.00	68.42	-143.41	85.40	56.52	-85.34	156.48	90.55	-168.28	-15.87	52.35	-220.68	-13.97	58.81	-276.42	-11.01	198.45	-376.66	-68.40	99.75	-69.83	53.48	1259.91	0.00	0.00	0.00	27.22	111.82	1593.11	27.47	-32.63	1589.03	-69.81	-39.68	1693.79	-66.95	105.80	1696.59	2053.75	1591.05	69.49	0.00	0.00	0.00	1454.23
6.49000	125.27	150.76	71.30	70.55	133.87	67.92	-143.43	85.55	56.43	-85.10	156.70	90.59	-169.36	-15.91	51.65	-220.07	-13.90	58.89	-276.42	-11.01	198.45	-375.92	-68.55	100.82	-65.99	55.04	1259.97	0.00	0.00	0.00	31.28	113.65	1593.06	30.79	-30.67	1589.08	-66.16	-37.50	1693.89	-63.08	108.10	1696.56	2053.64	1591.08	69.38	0.00	0.00	0.00	1453.13
6.50000	125.54	150.81	70.74	69.95	133.86	67.50	-143.36	86.26	56.23	-84.89	156.44	90.39	-167.96	-16.24	51.61	-220.72	-13.99	58.49	-276.42	-11.01	198.45	-375.20	-68.10	101.70	-62.22	56.94	1260.09	0.00	0.00	0.00	34.26	115.75	1593.10	35.38	-28.96	1589.14	-62.44	-35.49	1694.03	-59.31	110.09	1696.60	2053.74	1590.42	69.70	0.00	0.00	0.00	1454.60
6.51000	125.79	151.00	70.17	70.27	133.78	67.25	-143.17	86.20	56.14	-84.69	156.74	90.49	-168.06	-16.15	51.44	-219.50	-13.81	58.77	-276.42	-11.01	198.45	-374.38	-68.19	102.86	-58.45	58.86	1260.22	0.00	0.00	0.00	38.87	117.76	1593.02	38.18	-27.00	1589.36	-58.76	-33.47	1694.18	-55.53	112.43	1696.62	2053.83	1590.23	69.86	0.00	0.00	0.00	1453.59
6.52000	125.95	150.90	69.80	71.13	133.78	67.14	-143.24	86.32	56.17	-84.63	156.76	90.41	-168.65	-16.07	50.95	-218.85	-13.94	58.69	-276.42	-11.01	198.45	-373.48	-68.31	104.13	-54.57	60.33	1260.43	0.00	0.00	0.00	42.74	119.43	1593.10	42.47	-25.21	1589.45	-55.09	-31.46	1694.35	-51.72	114.57	1696.71	2053.30	1589.71	70.00	0.00	0.00	0.00	1453.22
6.53000	126.15	150.86	69.39	71.57	134.09	66.96	-143.16	86.49	56.08	-84.47	156.96	90.42	-167.30	-16.17	51.04	-218.06	-13.99	58.68	-276.42	-11.01	198.45	-372.54	-68.39	105.51	-50.81	62.07	1260.64	0.00	0.00	0.00	46.46	121.21	1593.21	46.17	-22.93	1589.67	-51.44	-29.37	1694.59	-47.94	116.66	1696.86	2050.38	1595.16	50.72	0.00	0.00	0.00	1454.14
6.54000	126.34	150.95	68.92	72.73	134.09	67.01	-143.26	86.35	56.21	-84.41	156.97	90.33	-169.02	-16.35	50.21	-217.89	-13.92	58.59	-276.42	-11.01	198.45	-371.54	-68.46	106.91	-46.96	63.90	1260.90	0.00	0.00	0.00	49.91	123.27	1593.41	49.25	-21.03	1589.97	-47.75	-27.14	1694.87	-44.18	118.77	1697.05	2051.61	1591.33	63.73	0.00	0.00	0.00	1453.84
6.55000	126.48	150.62	68.64	72.61	134.09	66.62	-143.11	86.27	56.32	-84.25	156.86	90.19	-167.77	-16.64	50.01	-217.70	-14.25	58.32	-276.42	-11.01	198.45	-370.48	-68.76	108.54	-43.14	64.62	1261.17	0.00	0.00	0.00	54.14	125.38	1593.48	53.24	-19.14	1590.12	-44.11	-25.13	1695.19	-40.48	120.79	1697.25	2053.09	1590.46	69.63	0.00	0.00	0.00	1453.76
6.56000	126.74	150.97	68.02	73.21	133.98	66.64	-143.11	86.76	56.16	-84.13	157.13	90.26	-166.78	-16.10	50.10	-215.13	-13.91	58.92	-276.42	-11.01	198.45	-369.32	-68.68	110.00	-39.26	66.73	1261.54	0.00	0.00	0.00	57.51	127.24	1593.74	55.19	-17.35	1590.53	-40.44	-23.00	1695.50	-36.71	123.13	1697.53	2053.59	1590.15	69.77	0.00	0.00	0.00	1453.13
6.57000	126.85	150.70	67.73	71.55	134.05	65.94	-143.09	86.32	56.35	-83.98	157.11	90.17	-167.14	-16.11	49.63	-215.42	-13.88	58.66	-276.42	-11.01	198.45	-368.13	-68.57	111.57	-35.45	68.67	1261.92	0.00	0.00	0.00	61.15	128.97	1593.99	58.95	-15.29	1590.83	-36.76	-21.06	1695.84	-33.12	124.91	1697.84	2050.79	1595.59	50.33	0.00	0.00	0.00	1453.90
6.58000	126.99	150.70	67.33	71.46	133.99	65.71	-143.11	87.13	56.00	-83.97	156.87	90.00	-167.50	-16.28	49.25	-215.62	-14.04	58.33	-276.42	-11.01	198.45	-366.90	-68.71	113.30	-31.57	70.80	1262.31	0.00	0.00	0.00	65.58	131.00	1594.22	63.25	-13.40	1591.08	-33.12	-19.00	1696.19	-29.37	127.55	1698.06	2047.88	1593.98	45.46	0.00	0.00	0.00	1454.21
6.59000	127.15	150.70	66.94	71.55	133.71	65.64	-143.06	86.63	56.22	-83.86	157.17	90.05	-165.63	-16.05	49.47	-214.02	-13.96	58.48	-276.42	-11.01	198.45	-365.59	-68.83	115.06	-27.97	71.16	1262.55	0.00	0.00	0.00	68.73	132.90	1594.57	67.20	-11.46	1591.49	-29.48	-16.89	1696.53	-25.77	129.57	1698.42	2051.42	1590.13	64.22	0.00	0.00	0.00	1453.65
6.60000	127.32	150.70	66.57	70.64	133.80	65.18	-143.11	86.43	56.32	-83.77	157.06	90.01	-165.98	-16.41	48.91	-213.72	-14.29	58.20	-276.42	-11.01	198.45	-364.06	-68.63	116.68	-24.38	71.61	1262.81	0.00	0.00	0.00	72.33	134.84	1594.89	69.68	-9.46	1591.95	-25.87	-14.96	1696.92	-22.14	131.59	1698.78	2053.26	1589.77	69.95	0.00	0.00	0.00	1452.63
6.61000	127.33	150.56	66.35	70.80	133.63	65.08	-143.08	86.63	56.19	-83.69	157.17	89.99	-165.33	-16.25	48.86	-213.28	-14.29	58.08	-276.42	-11.01	198.45	-362.52	-68.94	118.66	-21.05	68.98	1262.69	0.00	0.00	0.00	75.92	136.69	1595.19	73.89	-7.56	1592.26	-22.30	-13.28	1697.29	-18.51	133.48	1699.17	2053.97	1590.43	69.71	0.00	0.00	0.00	1453.39
6.62000	127.48	150.59	66.00	71.30	133.75	65.09	-143.04	86.96	56.03	-83.68	157.10	89.86	-164.72	-16.20	48.66	-211.82	-14.54	58.16	-276.42	-11.01	198.45	-360.86	-68.89	120.58	-21.05	68.98	1262.69	0.00	0.00	0.00	78.99	138.73	1595.51	78.80	-5.70	1592.47	-18.70	-11.12	1697.72	-14.87	135.61	1699.49	2052.34	1590.69	69.37	0.00	0.00	0.00	1453.59
6.63000	127.53	150.50	65.81	71.65	133.69	65.01	-143.04	86.74	56.12	-83.68	157.05	89.81	-165.03	-16.63	48.09	-210.92	-14.71	57.90	-276.42	-11.01	198.45	-359.09	-69.20	122.74	-21.05	68.98	1262.69	0.00	0.00	0.00	82.17	140.26	1595.92	82.23	-3.85	1592.84	-15.08	-9.10	1698.15	-11.23	137.34	1699.96	2052.75	1590.44	69.55	0.00	0.00	0.00	1453.66
6.64000	127.61	150.47	65.69	70.77	133.52	64.74	-143.06	87.28	55.83	-83.65	157.64	89.95	-164.45	-16.78	47.92	-209.22	-14.82	58.11	-276.42	-11.01	198.45	-357.10	-69.55	125.02	-21.05	68.98	1262.69	0.00	0.00	0.00	86.41	142.26	1596.19	84.52	-2.10	1593.18	-11.50	-7.22	1698.56	-7.63	139.57	1700.34	2053.16	1590.08	69.74	0.00	0.00	0.00	1453.40
6.65000	127.53	150.12	65.71	71.72	133.58	64.91	-143.06	87.65	55.64	-83.66	157.31	89.71	-163.83	-16.48	47.81	-210.01	-15.27	57.29	-276.42	-11.01	198.45	-355.02	-69.94	127.46	-21.05	68.98	1262.69	0.00	0.00	0.00	89.67	143.96	1596.61	89.47	-0.27	1593.46	-7.98	-5.31	1699.01	-4.03	141.63	1700.72	2053.19	1590.01	69.79	0.00	0.00	0.00	1452.53
6.66000	127.59	150.15	65.58	71.90	133.54	64.94	-143.15	87.69	55.65	-83.72	157.20	89.53	-163.52	-16.98	47.36	-209.12	-15.23	57.16	-276.42	-11.01	198.45	-352.76	-70.09	129.86	-21.05	68.98	1262.69	0.00	0.00	0.00	92.98	145.65	1596.89	92.56	1.67	1593.84	-4.50	-3.53	1699.41	-0.52	143.43	1701.17	2048.25	1591.41	51.66	0.00	0.00	0.00	1454.09
6.67000	127.54	150.20	65.45	70.31	133.36	64.41	-143.18	87.40	55.82	-83.67	157.42	89.51	-163.50	-16.90	47.00	-206.65	-15.58	57.22	-276.42	-11.01	198.45	-350.25	-70.32	132.43	-21.05	68.98	1262.69	0.00	0.00	0.00	95.97	147.53	1597.26	95.64	3.40	1594.13	-1.05	-1.71	1699.81	2.99	145.43	1701.56	2051.39	1590.16	64.29	0.00	0.00	0.00	1453.68
6.68000	127.56	150.01	65.43	71.72	133.35	64.73	-143.27	87.59	55.67	-83.74	157.71	89.51	-163.05	-16.88	46.76	-206.97	-15.80	56.68	-276.42	-11.01	198.45	-347.56	-70.44	135.13	-21.05	68.98	1262.69	0.00	0.00	0.00	99.62	149.42	1597.55	98.31	4.83	1594.48	2.34	0.04	1700.20	6.58	147.49	1701.89	2052.35	1588.81	70.22	0.00	0.00	0.00	1453.03
6.69000	127.53	149.86	65.41	70.95	133.50	64.53	-143.38	87.06	55.89	-83.68	157.92	89.51	-162.61	-17.22	46.21	-204.82	-16.11	56.81	-276.42	-11.01	198.45	-344.69	-71.15	138.20	-21.05	68.98	1262.69	0.00	0.00	0.00	103.01	150.93	1597.90	101.37	6.65	1594.95	5.73	1.91	1700.59	10.02	149.13	1702.32	2053.15	1589.30	70.11	0.00	0.00	0.00	1454.02
6.70000	127.49	150.11	65.21	71.71	133.47	64.67	-143.26	88.17	55.39	-83.73	157.88	89.39	-162.21	-17.39	45.83	-203.37	-16.38	56.88	-276.42	-11.01	198.45	-341.56	-71.17	141.17	-21.05	68.98	1262.69	0.00	0.00	0.00	105.97	152.58	1598.23	105.33	8.50	1595.13	8.97	3.71	1700.93	13.44	151.27	1702.62	2053.06	1589.68	69.94	0.00	0.00	0.00	1453.96
6.71000	127.45	149.84	65.25	71.27	133.32	64.53	-143.38	87.44	55.66	-83.79	157.94	89.34	-160.77	-17.49	45.63	-201.56	-16.42	57.12	-276.42	-11.01	198.45	-338.22	-71.72	144.52	-21.05	68.98	1262.69	0.00	0.00	0.00	109.35	154.33	1598.46	108.29	10.15	1595.42	12.18	5.39	1701.26	16.76	153.12	1702.95	2053.51	1590.20	69.86	0.00	0.00	0.00	1454.07
6.72000	127.48	149.88	65.15	70.88	133.21	64.40	-143.33	87.09	55.82	-83.82	157.84	89.24	-159.51	-17.65	45.35	-199.31	-16.87	57.55	-276.42	-11.01	198.45	-334.70	-72.11	147.91	-21.05	68.98	1262.69	0.00	0.00	0.00	112.57	156.09	1598.66	111.68	11.57	1595.66	15.37	7.02	1701.54	20.07	154.75	1703.20	2053.44	1590.21	69.70	0.00	0.00	0.00	1454.01
6.73000	127.35	149.44	65.28	71.13	133.38	64.33	-143.32	87.61	55.52	-83.80	158.45	89.42	-156.80	-16.64	45.99	-197.99	-17.07	57.83	-276.42	-11.01	198.45	-330.84	-72.53	151.50	-21.05	68.98	1262.69	0.00	0.00	0.00	115.93	157.43	1598.87	113.93	13.23	1596.03	18.47	8.57	1701.84	23.31	156.33	1703.46	2053.13	1590.12	69.80	0.00	0.00	0.00	1453.30
6.74000	127.40	149.53	65.12	71.04	133.31	64.34	-143.38	87.79	55.50	-83.86	157.89	89.10	-154.09	-16.85	45.74	-197.51	-17.59	57.82	-276.42	-11.01	198.45	-326.76	-73.46	155.47	-21.05	68.98	1262.69	0.00	0.00	0.00	119.19	158.94	1599.02	116.78	14.69	1596.26	21.49	10.01	1702.09	26.57	158.15	1703.63	2052.75	1590.08	69.68	0.00	0.00	0.00	1453.95
6.75000	127.36	149.55	65.01	70.86	133.23	64.24	-143.27	88.38	55.08	-83.82	157.96	89.05	-155.72	-18.72	44.14	-195.62	-18.01	58.28	-276.42	-11.01	198.45	-322.46	-74.33	159.52	-21.05	68.98	1262.69	0.00	0.00	0.00	122.29	160.08	1599.14	120.64	16.08	1596.48	24.55	12.03	1702.39	29.77	160.02	1703.76	2049.41	1593.65	50.99	0.00	0.00	0.00	1453.44
6.76000	127.35	149.47	64.98	71.26	133.19	64.20	-143.41	87.83	55.42	-83.82	158.11	89.12	-149.76	-17.48	45.23	-192.88	-18.41	59.05	-276.42	-11.01	198.45	-317.98	-74.51	163.38	-21.05	68.98	1262.69	0.00	0.00	0.00	125.35	161.31	1599.30	123.29	17.54	1596.62	27.54	13.71	1702.62	32.99	161.50	1703.86	2052.27	1591.87	63.53	0.00	0.00	0.00	1452.95
6.77000	127.35	149.24	64.96	70.76	133.09	64.11	-143.29	88.29	55.05	-83.79	158.10	89.03	-149.56	-17.95	44.32	-190.15	-18.63	60.10	-276.42	-11.01	198.45	-313.21	-75.23	167.48	-21.05	68.98	1262.69	0.00	0.00	0.00	128.59	162.69	1599.31	125.67	18.74	1596.85	30.46	14.98	1702.80	36.12	163.28	1703.92	2053.55	1591.12	69.58	0.00	0.00	0.00	1452.73
6.78000	127.34	149.36	64.85	71.48	133.06	64.22	-143.24	88.40	55.04	-83.77	158.14	89.05	-149.49	-18.41	43.45	-188.78	-18.86	60.84	-276.42	-11.01	198.45	-308.28	-76.06	171.80	-21.05	68.98	1262.69	0.00	0.00	0.00	131.73	163.87	1599.33	129.20	19.85	1596.95	33.41	16.31	1702.94	39.27	164.75	1703.97	2053.17	1590.02	69.91	0.00	0.00	0.00	1453.98
6.79000	127.33	149.28	64.80	70.98	133.24	63.92	-143.19	88.26	55.08	-83.75	157.92	88.91	-146.55	-18.90	43.20	-185.79	-19.20	62.16	-276.42	-11.01	198.45	-303.34	-76.91	176.08	-21.05	68.98	1262.69	0.00	0.00	0.00	134.96	164.89	1599.31	132.35	21.10	1597.08	36.35	17.90	1703.12	42.37	165.95	1703.99	2053.07	1589.62	69.98	0.00	0.00	0.00	1453.33
6.80000	127.34	149.40	64.64	70.49	133.13	63.71	-143.07	88.34	55.01	-83.80	158.00	88.92	-146.72	-19.85	42.08	-183.12	-19.63	63.61	-276.42	-11.01	198.45	-298.36	-77.03	180.04	-21.05	68.98	1262.69	0.00	0.00	0.00	137.76	165.91	1599.30	135.44	22.19	1597.13	39.24	19.36	1703.27	45.44	167.43	1703.95	2052.92	1589.20	70.13	0.00	0.00	0.00	1453.71
6.81000	127.35	149.27	64.61	70.80	133.08	63.77	-143.13	88.45	55.00	-83.73	157.64	88.76	-144.16	-22.02	41.75	-179.87	-19.98	65.46	-276.42	-11.01	198.45	-293.43	-77.08	183.99	-21.05	68.98	1262.69	0.00	0.00	0.00	140.89	167.05	1599.23	138.47	23.38	1597.13	42.09	20.48	1703.34	48.52	168.79	1703.97	2052.69	1589.17	70.21	0.00	0.00	0.00	1453.69
6.82000	127.37	149.40	64.43	71.49	133.04	63.92	-142.98	89.13	54.65	-83.70	158.21	88.96	-139.50	-21.70	41.89	-176.81	-20.18	67.53	-276.42	-11.01	198.45	-288.63	-76.95	187.79	-21.05	68.98	1262.69	0.00	0.00	0.00	144.03	168.21	1599.15	140.90	24.32	1597.17	44.95	21.63	1703.40	51.57	169.93	1703.99	2053.31	1590.14	70.01	0.00	0.00	0.00	1453.92
6.83000	127.39	149.45	64.30	71.06	133.10	63.67	-142.83	88.90	54.75	-83.72	157.90	88.86	-136.55	-22.95	41.43	-172.13	-20.62	69.98	-276.42	-11.01	198.45	-283.66	-76.89	191.48	-21.05	68.98	1262.69	0.00	0.00	0.00	147.11	169.07	1599.09	143.33	25.26	1597.19	47.82	22.79	1703.46	54.60	171.12	1703.93	2053.59	1590.17	70.00	0.00	0.00	0.00	1454.13
6.84000	127.38	149.37	64.27	70.32	133.04	63.37	-142.94	88.77	54.92	-83.73	158.10	88.93	-131.04	-24.74	42.07	-167.44	-21.10	72.73	-276.42	-11.01	198.45	-278.41	-76.05	194.58	-21.05	68.98	1262.69	0.00	0.00	0.00	150.04	169.88	1599.00	145.94	26.16	1597.16	50.62	23.75	1703.47	57.60	172.26	1703.90	2052.84	1590.36	69.68	0.00	0.00	0.00	1454.22
6.85000	127.41	149.46	64.17	70.16	133.33	63.20	-142.78	89.46	54.61	-83.77	158.00	88.87	-125.40	-26.20	44.81	-159.50	-21.79	76.44	-276.42	-11.01	198.45	-272.53	-75.05	197.34	-21.05	68.98	1262.69	0.00	0.00	0.00	153.00	170.66	1598.89	149.47	26.91	1597.05	53.47	24.97	1703.53	60.55	173.10	1703.85	2053.17	1589.79	69.91	0.00	0.00	0.00	1453.57
6.86000	127.41	149.53	64.10	70.02	133.22	63.18	-142.72	89.63	54.54	-83.75	157.79	88.78	-115.57	-27.83	48.74	-152.72	-23.30	78.89	-276.42	-11.01	198.45	-266.21	-74.15	199.68	-21.05	68.98	1262.69	0.00	0.00	0.00	155.51	171.43	1598.80	152.61	27.84	1597.03	56.30	26.05	1703.59	63.53	174.15	1703.81	2052.78	1589.85	69.82	0.00	0.00	0.00	1453.96
6.87000	127.44	149.62	63.99	70.92	133.16	63.41	-142.67	89.77	54.49	-83.69	157.69	88.75	-108.26	-30.09	51.48	-144.87	-24.87	81.27	-276.42	-11.01	198.45	-259.31	-73.36	201.48	-21.05	68.98	1262.69	0.00	0.00	0.00	158.73	172.23	1598.68	155.38	28.47	1597.07	59.12	26.74	1703.63	66.50	175.13	1703.78	2053.68	1591.09	69.62	0.00	0.00	0.00	1452.71
6.88000	127.43	149.53	63.95	70.02	133.09	63.15	-142.63	89.86	54.44	-83.69	157.77	88.77	-97.58	-32.35	54.52	-136.03	-26.23	83.38	-276.42	-11.01	198.45	-251.93	-72.59	202.40	-21.05	68.98	1262.69	0.00	0.00	0.00	161.86	172.79	1598.54	157.67	29.17	1597.09	61.92	27.52	1703.67	69.42	175.83	1703.80	2052.92	1590.63	69.60	0.00	0.00	0.00	1452.65
6.89000	127.45	149.60	63.84	70.62	133.25	63.18	-142.60	89.92	54.42	-83.63	158.14	88.94	-84.77	-34.16	57.18	-125.11	-27.48	85.07	-276.42	-11.01	198.45	-244.05	-72.01	202.54	-21.05	68.98	1262.69	0.00	0.00	0.00	165.07	173.44	1598.46	159.71	29.70	1597.21	64.82	28.33	1703.73	72.44	176.58	1703.80	2052.60	1589.98	69.76	0.00	0.00	0.00	1453.13
6.90000	127.48	149.63	63.72	70.50	133.35	62.99	-142.58	89.95	54.40	-83.66	157.82	88.84	-77.34	-36.76	58.01	-114.29	-29.26	86.03	-276.42	-11.01	198.45	-235.75	-71.74	202.00	-21.05	68.98	1262.69	0.00	0.00	0.00	167.53	173.92	1598.40	162.96	30.28	1597.09	67.65	29.05	1703.86	75.39	177.29	1703.80	2052.72	1590.27	69.69	0.00	0.00	0.00	1453.52
6.91000	127.51	149.41	63.77	70.32	133.53	62.86	-142.56	89.96	54.39	-83.73	157.50	88.68	-66.75	-38.66	58.67	-102.86	-30.59	86.52	-276.42	-11.01	198.45	-227.00	-71.32	200.52	-21.05	68.98	1262.69	0.00	0.00	0.00	170.69	174.55	1598.32	165.84	30.94	1597.08	70.52	29.78	1703.98	78.29	178.08	1703.81	2053.56	1590.89	69.51	0.00	0.00	0.00	1453.80
6.92000	127.61	149.67	63.56	70.66	133.30	62.89	-142.56	89.93	54.40	-83.58	157.92	88.87	-54.68	-40.54	59.42	-93.54	-32.22	85.83	-276.42	-11.01	198.45	-217.69	-70.95	198.32	-21.05	68.98	1262.69	0.00	0.00	0.00	173.78	175.16	1598.24	167.98	31.66	1597.18	73.36	30.16	1704.04	81.18	178.73	1703.81	2053.65	1591.56	69.29	0.00	0.00	0.00	1454.26
6.93000	127.66	149.70	63.42	70.88	133.32	62.99	-142.56	89.89	54.42	-83.58	157.89	88.86	-41.64	-42.08	59.77	-78.48	-32.85	86.02	-276.40	-11.01	198.44	-207.89	-71.10	195.57	-21.05	68.98	1262.69	0.00	0.00	0.00	175.97	175.69	1598.20	171.73	32.04	1597.08	76.19	30.56	1704.11	84.09	179.49	1703.83	2052.87	1589.50	69.96	0.00	0.00	0.00	1454.09
6.94000	127.68	149.43	63.44	70.20	133.27	62.67	-142.57	89.82	54.44	-83.58	157.62	88.76	-26.79	-43.26	60.09	-66.42	-33.73	85.25	-265.82	-12.30	192.84	-197.58	-71.29	192.24	-21.05	68.98	1262.69	0.00	0.00	0.00	178.98	175.98	1598.21	173.14	32.11	1597.12	79.04	31.24	1704.22	86.93	179.68	1703.92	2050.64	1595.16	50.53	0.00	0.00	0.00	1453.49
6.95000	127.67	149.76	63.19	70.57	133.25	62.86	-142.58	89.74	54.48	-83.52	157.96	88.88	-14.20	-44.42	59.55	-54.79	-34.61	83.64	-254.95	-12.22	187.47	-186.80	-71.80	188.47	-21.05	68.98	1262.69	0.00	0.00	0.00	181.54	176.36	1598.30	176.39	32.60	1597.14	81.81	31.56	1704.24	89.79	180.37	1703.96	2052.73	1592.80	63.36	0.00	0.00	0.00	1452.61
6.96000	127.74	149.78	63.07	69.88	133.10	62.63	-142.59	89.65	54.52	-83.53	157.83	88.85	1.59	-45.38	59.68	-39.63	-35.15	82.99	-243.61	-12.38	181.48	-175.53	-72.63	184.26	-21.05	68.98	1262.69	0.00	0.00	0.00	184.43	176.55	1598.37	180.06	32.98	1597.18	84.63	31.75	1704.21	92.64	180.70	1704.02	2052.78	1590.48	69.52	0.00	0.00	0.00	1453.31
6.97000	127.75	149.94	62.87	70.06	133.11	62.61	-142.61	89.54	54.57	-83.49	157.78	88.79	17.20	-46.06	59.39	-25.48	-35.83	81.74	-231.61	-12.11	175.56	-163.70	-73.35	179.62	-21.05	68.98	1262.69	0.00	0.00	0.00	187.44	176.68	1598.49	182.99	32.95	1597.12	87.42	32.15	1704.27	95.44	180.80	1704.09	2053.21	1590.38	69.60	0.00	0.00	0.00	1453.79
6.98000	127.66	149.63	62.98	69.66	133.06	62.58	-142.63	89.43	54.62	-83.50	157.91	88.82	29.47	-49.66	57.16	-11.68	-37.48	79.35	-219.14	-10.95	169.81	-151.25	-73.80	174.55	-21.05	68.98	1262.69	0.00	0.00	0.00	190.35	176.94	1598.50	185.58	33.31	1597.21	90.28	32.32	1704.28	98.32	180.95	1704.13	2049.28	1593.40	51.20	0.00	0.00	0.00	1453.45
6.99000	127.66	149.76	62.78	69.57	133.13	62.46	-142.65	89.32	54.68	-83.43	157.97	88.85	44.46	-50.74	56.59	4.36	-37.84	78.69	-206.35	-12.12	162.34	-138.56	-74.68	169.42	-21.05	68.98	1262.69	0.00	0.00	0.00	193.02	177.14	1598.56	187.62	33.75	1597.30	93.10	32.44	1704.26	101.26	180.92	1704.21	2051.70	1591.60	63.60	0.00	0.00	0.00	1453.58
7.00000	127.68	150.14	62.49	72.03	133.26	63.00	-142.67	89.21	54.75	-83.49	157.72	88.78	61.57	-52.31	56.45	18.07	-39.67	76.55	-193.72	-13.38	154.85	-125.45	-75.83	164.25	-21.05	68.98	1262.69	0.00	0.00	0.00	196.44	177.32	1598.57	190.76	33.71	1597.27	96.05	32.84	1704.23	104.19	181.06	1704.21	2052.80	1590.08	69.76	0.00	0.00	0.00	1454.62
7.01000	127.72	150.18	62.37	71.11	133.18	62.73	-142.69	89.10	54.82	-83.35	157.62	88.71	77.34	-53.38	56.65	35.21	-41.48	75.22	-179.93	-12.51	148.18	-112.04	-76.55	158.80	-21.05	68.98	1262.69	0.00	0.00	0.00	199.41	177.63	1598.57	193.29	33.66	1597.22	98.93	32.79	1704.15	107.09	181.18	1704.17	2052.93	1589.46	69.98	0.00	0.00	0.00	1453.90
7.02000	127.69	150.16	62.25	72.37	133.18	63.03	-142.70	89.00	54.89	-83.30	157.82	88.81	93.46	-55.25	56.59	51.69	-43.65	73.85	-165.79	-13.23	140.62	-98.38	-77.05	153.26	-21.05	68.98	1262.69	0.00	0.00	0.00	202.06	177.44	1598.67	196.33	33.74	1597.15	101.89	32.88	1704.05	110.11	181.24	1704.17	2052.13	1588.74	70.10	0.00	0.00	0.00	1453.15
7.03000	127.73	149.99	62.21	69.68	132.87	62.44	-142.72	88.90	54.97	-83.25	157.64	88.75	110.71	-56.85	57.26	68.06	-44.95	73.09	-151.64	-13.48	133.14	-84.49	-78.18	148.02	-21.05	68.98	1262.69	0.00	0.00	0.00	205.65	177.44	1598.61	199.90	33.78	1597.00	104.86	32.46	1703.88	113.18	181.25	1704.14	2052.85	1589.38	70.05	0.00	0.00	0.00	1453.91
7.04000	127.85	150.11	61.99	70.90	132.90	62.82	-142.73	88.82	55.04	-83.24	157.58	88.76	127.25	-58.27	57.99	84.60	-46.34	72.55	-137.79	-13.72	125.79	-70.12	-79.54	142.89	-21.05	68.98	1262.69	0.00	0.00	0.00	208.33	177.31	1598.59	202.89	33.63	1596.88	107.96	32.34	1703.68	116.21	180.90	1704.10	2053.56	1589.98	69.89	0.00	0.00	0.00	1453.87
7.05000	128.05	150.16	61.79	69.47	132.65	62.42	-142.73	88.76	55.12	-83.17	157.67	88.82	144.44	-59.46	59.05	100.66	-47.85	72.03	-124.23	-13.96	118.57	-55.49	-80.68	137.83	-21.05	68.98	1262.69	0.00	0.00	0.00	211.47	177.41	1598.46	205.23	33.40	1596.76	111.17	32.30	1703.55	119.40	180.69	1704.03	2052.78	1590.28	69.70	0.00	0.00	0.00	1453.34
7.06000	128.23	150.12	61.64	43.85	130.57	58.74	-142.73	88.71	55.20	-83.06	157.75	88.91	163.03	-59.73	61.15	117.96	-48.88	71.92	-110.98	-14.20	111.48	-40.37	-81.90	133.00	-21.05	68.98	1262.69	0.00	0.00	0.00	214.97	177.10	1598.41	209.52	33.37	1596.43	114.39	32.02	1703.32	122.60	180.49	1703.95	2053.46	1590.04	69.82	0.00	0.00	0.00	1453.64
7.07000	128.35	149.99	61.59	30.68	129.42	56.91	-142.85	88.60	55.27	-83.11	157.16	88.69	180.00	-60.05	62.73	134.35	-49.77	72.04	-98.02	-14.43	104.51	-25.01	-83.45	128.47	-21.05	68.98	1262.69	0.00	0.00	0.00	217.78	177.00	1598.34	212.35	33.34	1596.22	117.76	31.63	1703.09	125.90	179.97	1703.83	2053.82	1589.45	70.17	0.00	0.00	0.00	1453.62
7.08000	128.43	149.81	61.52	25.01	128.87	56.30	-142.75	88.54	55.35	-82.97	157.15	88.76	196.50	-60.27	64.48	151.90	-50.78	73.07	-85.34	-14.66	97.67	-9.34	-84.69	124.04	-21.05	68.98	1262.69	0.00	0.00	0.00	221.39	176.82	1598.09	215.16	33.03	1595.93	121.11	31.22	1702.79	129.23	179.62	1703.74	2053.22	1589.41	70.02	0.00	0.00	0.00	1453.49
7.09000	128.56	149.73	61.39	25.31	128.81	56.59	-142.79	88.25	55.61	-82.91	157.20	88.82	213.72	-60.15	66.82	168.30	-50.73	73.89	-72.96	-14.88	90.95	6.21	-86.93	120.42	-21.05	68.98	1262.69	0.00	0.00	0.00	224.64	176.52	1597.95	219.09	32.60	1595.64	124.55	30.66	1702.53	132.67	179.23	1703.60	2050.44	1595.23	50.56	0.00	0.00	0.00	1454.53
7.10000	128.65	149.69	61.23	30.04	129.13	57.50	-142.84	88.32	55.62	-82.75	157.02	88.86	230.73	-59.97	69.27	185.17	-51.48	75.23	-60.85	-15.10	84.36	21.95	-88.11	116.71	-21.05	68.98	1262.69	0.00	0.00	0.00	227.44	176.13	1597.72	222.63	32.19	1595.32	128.09	30.08	1702.21	136.16	178.72	1703.40	2052.50	1592.55	63.31	0.00	0.00	0.00	1454.21
7.11000	128.72	149.70	61.06	37.67	129.72	58.69	-142.84	88.51	55.56	-82.57	156.82	88.86	246.95	-59.46	72.07	202.60	-51.24	76.23	-49.03	-15.32	77.89	37.74	-89.72	113.52	-21.05	68.98	1262.69	0.00	0.00	0.00	231.16	175.63	1597.56	226.05	31.56	1594.93	131.68	29.54	1701.89	139.80	178.05	1703.21	2053.05	1589.96	69.67	0.00	0.00	0.00	1453.76
7.12000	128.77	149.73	60.87	46.67	130.47	59.88	-142.68	88.64	55.54	-82.44	157.30	89.17	264.59	-59.46	75.45	218.55	-50.93	77.98	-37.49	-15.53	71.55	53.50	-91.36	110.78	-21.05	68.98	1262.69	0.00	0.00	0.00	234.83	174.97	1597.30	230.52	31.01	1594.56	135.27	28.84	1701.57	143.47	177.14	1703.04	2052.86	1589.90	69.71	0.00	0.00	0.00	1453.94
7.13000	128.80	149.78	60.68	55.50	131.27	60.75	-142.67	88.61	55.71	-82.37	156.95	89.14	280.54	-59.32	78.61	234.41	-51.21	79.94	-26.22	-15.74	65.33	69.25	-92.84	108.44	-21.05	68.98	1262.69	0.00	0.00	0.00	238.21	174.51	1597.03	232.89	30.42	1594.26	138.99	28.20	1701.23	147.21	176.39	1702.83	2053.63	1589.34	70.15	0.00	0.00	0.00	1454.00
7.14000	128.82	149.85	60.48	53.03	131.48	59.82	-142.55	88.50	55.74	-82.27	157.04	89.26	296.70	-59.43	82.18	250.45	-51.73	82.38	-15.22	-15.95	59.23	84.89	-94.33	106.56	-21.05	68.98	1262.69	0.00	0.00	0.00	241.75	173.72	1596.74	236.42	29.67	1593.93	142.80	27.50	1700.85	150.99	175.76	1702.52	2053.58	1590.52	69.68	0.00	0.00	0.00	1454.39
7.15000	128.84	149.91	60.27	73.43	132.71	62.29	-142.52	88.73	55.72	-82.09	156.58	89.21	312.68	-59.43	86.12	266.57	-51.56	85.30	-4.49	-16.15	53.25	100.44	-95.63	104.98	-21.05	68.98	1262.69	0.00	0.00	0.00	245.91	173.03	1596.43	240.58	28.94	1593.48	146.64	26.62	1700.46	154.82	175.01	1702.29	2053.56	1590.83	69.60	0.00	0.00	0.00	1453.76
7.16000	128.87	149.98	60.07	77.18	133.17	62.85	-142.54	88.69	55.82	-81.98	156.73	89.33	329.96	-59.58	90.32	281.42	-52.36	87.79	5.98	-16.35	47.39	115.66	-96.99	103.91	-21.05	68.98	1262.69	0.00	0.00	0.00	249.27	172.33	1596.14	243.78	28.11	1592.98	150.48	25.66	1700.06	158.74	173.91	1702.06	2053.74	1590.74	69.75	0.00	0.00	0.00	1453.39
7.17000	128.91	150.02	59.87	76.31	133.21	62.39	-142.42	88.18	56.12	-81.87	156.35	89.31	344.56	-60.49	94.11	296.30	-53.20	90.56	16.18	-16.55	41.66	130.33	-98.11	103.13	-21.05	68.98	1262.69	0.00	0.00	0.00	252.93	171.25	1595.81	247.80	27.27	1592.57	154.41	24.67	1699.65	162.64	172.77	1701.79	2052.88	1589.67	69.95	0.00	0.00	0.00	1452.78
7.18000	128.97	150.05	59.67	74.85	133.31	61.96	-142.36	88.35	56.08	-81.78	156.39	89.43	358.79	-60.96	98.08	310.76	-53.90	93.68	26.12	-16.74	36.04	144.57	-99.20	102.73	-21.05	68.98	1262.69	0.00	0.00	0.00	256.98	170.48	1595.45	251.87	26.24	1592.07	158.37	23.76	1699.20	166.64	171.46	1701.52	2052.52	1589.32	70.03	0.00	0.00	0.00	1454.83
7.19000	129.00	149.89	59.56	74.32	133.31	61.69	-142.23	88.39	56.14	-81.69	156.25	89.51	371.23	-60.82	102.32	324.91	-53.93	97.21	35.81	-16.93	30.54	158.50	-100.40	102.74	-21.05	68.98	1262.69	0.00	0.00	0.00	261.02	169.50	1595.16	255.65	25.19	1591.59	162.28	22.50	1698.75	170.68	170.41	1701.20	2053.22	1589.93	69.87	0.00	0.00	0.00	1454.00
7.20000	129.07	150.06	59.34	75.58	133.31	61.93	-142.11	88.32	56.29	-81.49	156.14	89.58	384.84	-60.94	106.84	337.89	-54.65	100.42	45.25	-17.12	25.16	171.89	-101.15	102.80	-21.05	68.98	1262.69	0.00	0.00	0.00	265.55	168.45	1594.75	260.20	24.23	1591.03	166.30	21.40	1698.30	174.72	169.23	1700.91	2052.88	1589.84	69.86	0.00	0.00	0.00	1452.42
7.21000	129.19	150.03	59.17	74.87	133.49	61.64	-142.18	87.74	56.61	-81.35	156.05	89.70	397.35	-61.15	111.03	350.01	-54.65	103.65	54.43	-17.30	19.90	184.74	-101.51	102.94	-21.05	68.98	1262.69	0.00	0.00	0.00	269.37	167.19	1594.43	263.10	23.05	1590.62	170.26	20.12	1697.80	178.78	167.91	1700.62	2053.18	1588.88	70.30	0.00	0.00	0.00	1453.33
7.22000	129.20	150.18	58.98	74.42	133.57	61.38	-142.09	88.23	56.50	-81.21	155.66	89.70	409.62	-62.24	114.19	362.35	-54.62	107.24	63.37	-17.48	14.76	197.14	-102.08	103.37	-21.05	68.98	1262.69	0.00	0.00	0.00	273.36	166.12	1594.08	267.75	21.62	1590.11	174.34	18.86	1697.35	182.85	166.88	1700.24	2053.26	1589.74	69.97	0.00	0.00	0.00	1453.63
7.23000	129.33	150.17	58.85	73.35	133.63	60.88	-142.08	87.94	56.77	-81.01	155.73	89.90	420.99	-61.85	118.11	371.40	-54.87	109.72	72.06	-17.66	9.73	208.97	-102.53	103.88	-21.05	68.98	1262.69	0.00	0.00	0.00	277.80	165.04	1593.64	272.05	20.43	1589.62	178.42	17.52	1696.87	187.03	165.27	1699.94	2053.46	1589.41	70.20	0.00	0.00	0.00	1453.93
7.24000	129.44	150.57	58.46	74.43	133.70	61.10	-141.82	88.04	56.77	-80.82	155.61	90.03	431.86	-62.22	121.34	378.16	-55.18	111.61	80.52	-17.83	4.82	220.13	-102.29	104.09	-21.05	68.98	1262.69	0.00	0.00	0.00	281.67	163.66	1593.34	276.04	19.10	1589.12	182.56	16.08	1696.37	191.22	163.70	1699.58	2053.51	1589.73	70.00	0.00	0.00	0.00	1454.32
7.25000	129.53	150.24	58.46	73.23	133.37	60.69	-141.83	87.87	56.93	-80.65	155.55	90.23	441.70	-61.27	124.69	384.51	-55.17	113.44	88.73	-18.01	0.03	230.46	-102.25	104.38	-21.05	68.98	1262.69	0.00	0.00	0.00	286.35	162.30	1592.96	280.56	17.80	1588.58	186.77	14.59	1695.87	195.40	162.24	1699.21	2049.57	1593.75	51.09	0.00	0.00	0.00	1454.13
7.26000	129.63	150.58	58.17	72.88	133.58	60.44	-141.71	87.57	57.20	-80.44	155.71	90.52	451.02	-61.32	127.49	394.01	-55.02	115.79	96.71	-18.18	-4.65	239.91	-101.75	104.46	-21.05	68.98	1262.69	0.00	0.00	0.00	290.39	161.11	1592.55	284.65	16.15	1588.07	191.06	13.17	1695.35	199.63	160.59	1698.81	2051.41	1590.92	63.87	0.00	0.00	0.00	1453.57
7.27000	129.69	150.49	58.06	72.50	133.46	60.22	-141.70	87.92	57.23	-80.19	155.37	90.66	459.24	-61.23	129.80	403.17	-55.02	117.71	104.46	-18.34	-9.22	248.27	-101.56	104.58	-21.05	68.98	1262.69	0.00	0.00	0.00	294.17	159.36	1592.22	288.79	14.67	1587.50	195.41	11.66	1694.80	203.93	158.73	1698.41	2052.62	1589.85	69.91	0.00	0.00	0.00	1453.82
7.28000	129.82	150.64	57.82	72.49	133.57	60.14	-141.51	87.79	57.35	-79.95	155.12	90.83	466.93	-61.89	131.20	412.98	-54.35	119.68	111.99	-18.51	-13.67	255.75	-101.10	104.44	-21.05	68.98	1262.69	0.00	0.00	0.00	298.19	157.92	1591.83	292.19	13.08	1587.07	199.81	9.88	1694.23	208.25	157.03	1698.04	2050.61	1595.46	50.59	0.00	0.00	0.00	1453.58
7.29000	129.87	150.48	57.69	72.77	133.51	60.08	-141.42	87.80	57.56	-79.70	154.95	91.04	473.53	-61.11	132.49	420.35	-54.07	120.71	119.28	-18.67	-18.01	262.38	-100.43	104.15	-21.05	68.98	1262.69	0.00	0.00	0.00	303.50	156.28	1591.32	297.61	11.74	1586.30	204.27	8.13	1693.62	212.56	155.01	1697.61	2049.50	1597.05	44.33	0.00	0.00	0.00	1452.84
7.30000	130.04	150.88	57.37	72.24	133.25	59.90	-141.36	87.46	57.84	-79.43	154.62	91.27	479.43	-61.01	132.70	427.57	-53.36	121.36	126.36	-18.83	-22.23	268.23	-99.61	103.54	-21.05	68.98	1262.69	0.00	0.00	0.00	307.71	154.68	1590.91	302.39	9.91	1585.70	208.77	6.29	1692.97	216.94	153.30	1697.13	2052.97	1592.18	63.58	0.00	0.00	0.00	1452.73
7.31000	130.18	150.79	57.22	72.01	133.56	59.59	-141.19	87.74	57.86	-79.10	154.47	91.62	484.38	-60.39	132.34	432.07	-52.88	120.69	133.21	-18.99	-26.35	273.16	-98.76	102.88	-21.05	68.98	1262.69	0.00	0.00	0.00	312.48	153.13	1590.43	306.44	8.04	1585.06	213.29	4.44	1692.33	221.36	150.94	1696.71	2053.71	1590.05	69.98	0.00	0.00	0.00	1453.33
7.32000	130.23	150.83	56.99	72.28	133.45	59.39	-141.12	87.22	58.29	-78.80	154.21	91.89	488.71	-59.81	131.23	435.08	-52.41	119.34	139.85	-19.14	-30.35	277.32	-98.14	102.04	-21.05	68.98	1262.69	0.00	0.00	0.00	317.11	151.37	1589.95	310.53	6.40	1584.40	217.84	2.51	1691.63	225.77	149.03	1696.17	2052.39	1590.66	69.47	0.00	0.00	0.00	1453.86
7.33000	130.44	151.07	56.70	72.05	133.26	59.23	-140.82	87.65	58.22	-78.38	154.04	92.21	492.10	-59.07	129.67	438.51	-52.17	117.66	146.28	-19.29	-34.24	280.69	-96.84	100.69	-21.05	68.98	1262.69	0.00	0.00	0.00	321.03	149.48	1589.47	315.97	4.42	1583.67	222.37	0.12	1690.80	230.22	146.80	1695.65	2054.00	1590.69	69.69	0.00	0.00	0.00	1453.55
7.34000	130.64	151.30	56.42	72.49	133.36	59.12	-140.66	87.87	58.35	-78.06	154.03	92.65	494.79	-58.18	127.36	440.23	-50.67	115.65	152.49	-19.44	-38.02	283.14	-96.06	99.72	-21.05	68.98	1262.69	0.00	0.00	0.00	326.27	147.54	1588.84	319.62	2.69	1582.96	227.03	-1.77	1690.04	234.74	144.52	1695.09	2053.84	1589.99	70.03	0.00	0.00	0.00	1453.32
7.35000	130.80	151.49	56.10	72.78	133.20	59.08	-140.60	87.27	58.69	-77.70	153.89	93.08	496.61	-55.53	123.86	441.73	-48.87	112.41	158.50	-19.59	-41.69	284.91	-95.15	98.87	-21.05	68.98	1262.69	0.00	0.00	0.00	330.39	145.63	1588.26	324.43	0.40	1582.17	231.78	-3.90	1689.20	239.29	142.61	1694.41	2053.64	1590.04	69.89	0.00	0.00	0.00	1453.09
7.36000	130.95	151.39	55.95	73.15	133.29	58.84	-140.32	87.03	59.10	-77.39	153.16	93.34	498.50	-53.93	119.36	443.15	-47.12	108.73	164.31	-19.74	-45.25	286.41	-94.58	97.88	-21.05	68.98	1262.69	0.00	0.00	0.00	334.36	143.78	1587.74	329.82	-1.41	1581.37	236.48	-6.24	1688.33	243.86	140.18	1693.80	2051.79	1597.54	49.83	0.00	0.00	0.00	1453.50
7.37000	131.16	151.51	55.71	74.36	133.16	59.08	-140.31	86.57	59.58	-76.86	152.94	93.81	499.52	-51.13	116.24	443.53	-45.29	104.87	169.91	-19.88	-48.71	288.14	-94.33	96.87	-21.05	68.98	1262.69	0.00	0.00	0.00	339.48	141.51	1587.03	334.33	-3.41	1580.57	241.27	-8.40	1687.51	248.50	137.79	1693.10	2053.34	1592.83	63.46	0.00	0.00	0.00	1453.32
7.38000	131.36	151.40	55.57	74.21	132.91	58.95	-140.04	86.88	59.72	-76.44	152.67	94.33	497.59	-48.99	111.14	446.97	-43.32	101.93	175.32	-20.03	-52.05	290.45	-93.79	95.84	-21.05	68.98	1262.69	0.00	0.00	0.00	344.22	139.23	1586.38	339.03	-5.76	1579.78	246.17	-10.81	1686.59	253.16	135.68	1692.39	2052.99	1590.31	69.60	0.00	0.00	0.00	1453.41
7.39000	131.56	151.58	55.32	75.03	132.99	58.91	-139.74	86.16	60.39	-75.96	152.33	94.91	499.09	-46.14	106.68	448.53	-41.31	98.09	180.53	-20.17	-55.29	292.87	-93.89	95.02	-21.05	68.98	1262.69	0.00	0.00	0.00	349.14	137.12	1585.68	343.99	-7.60	1579.00	251.05	-13.13	1685.75	257.87	133.34	1691.67	2052.39	1588.89	70.17	0.00	0.00	0.00	1454.06
7.40000	131.85	151.72	55.08	75.09	132.86	58.67	-139.40	85.74	60.93	-75.35	152.18	95.76	499.73	-44.97	100.64	450.82	-39.33	93.73	185.55	-20.30	-58.43	295.41	-93.63	94.08	-21.05	68.98	1262.69	0.00	0.00	0.00	353.39	134.76	1584.99	348.55	-9.90	1578.09	256.06	-15.51	1684.89	262.62	130.82	1690.99	2053.40	1590.62	69.57	0.00	0.00	0.00	1454.37
7.41000	132.12	151.92	54.89	74.85	132.86	58.30	-139.02	86.11	61.42	-74.64	151.72	96.58	503.98	-43.91	95.49	452.86	-38.21	89.41	190.39	-20.44	-61.45	297.60	-93.38	93.28	-21.05	68.98	1262.69	0.00	0.00	0.00	358.12	132.49	1584.30	354.42	-12.12	1577.26	261.16	-17.79	1684.03	267.38	128.53	1690.23	2053.42	1590.57	69.61	0.00	0.00	0.00	1454.27
7.42000	132.47	152.03	54.65	75.52	132.85	58.18	-138.72	85.92	62.04	-73.93	151.07	97.39	505.35	-43.27	90.57	455.48	-37.70	85.89	195.04	-20.58	-64.37	299.26	-93.42	92.79	-21.05	68.98	1262.69	0.00	0.00	0.00	363.17	129.96	1583.64	360.10	-14.40	1576.36	266.15	-20.53	1683.11	272.22	125.91	1689.50	2053.14	1590.22	69.71	0.00	0.00	0.00	1453.81
7.43000	132.87	152.09	54.47	75.36	132.51	57.73	-138.28	85.58	63.30	-73.04	150.99	98.53	506.21	-43.33	86.25	458.93	-38.08	83.35	199.50	-20.71	-67.19	300.65	-93.24	92.33	-21.05	68.98	1262.69	0.00	0.00	0.00	367.54	127.62	1582.96	364.20	-16.76	1575.65	271.18	-23.10	1682.33	277.14	123.26	1688.84	2053.49	1590.29	69.71	0.00	0.00	0.00	1453.60
7.44000	133.28	152.39	54.24	77.13	132.43	57.87	-137.70	85.48	65.00	-72.16	150.62	99.66	510.06	-42.61	82.77	458.82	-37.27	79.70	203.79	-20.84	-69.90	302.01	-93.20	91.89	-21.05	68.98	1262.69	0.00	0.00	0.00	372.74	125.26	1582.35	370.11	-19.11	1574.94	276.31	-25.47	1681.57	282.12	120.82	1688.22	2053.58	1590.56	69.63	0.00	0.00	0.00	1453.12
7.45000	133.77	152.41	54.09	76.84	132.54	57.14	-136.98	85.44	67.00	-71.05	150.79	101.19	514.96	-41.82	79.86	461.41	-36.58	77.36	207.90	-20.97	-72.51	303.25	-93.20	91.41	-21.05	68.98	1262.69	0.00	0.00	0.00	377.15	122.77	1581.79	375.07	-21.51	1574.21	281.42	-28.19	1680.89	287.17	118.12	1687.69	2053.41	1591.10	69.48	0.00	0.00	0.00	1453.65
7.46000	134.33	152.67	53.91	78.34	132.53	56.93	-136.18	85.48	69.35	-69.85	150.52	102.75	514.53	-41.67	77.02	462.30	-36.56	75.65	211.84	-21.10	-75.01	304.16	-93.14	91.00	-21.05	68.98	1262.69	0.00	0.00	0.00	382.22	120.22	1581.36	380.03	-23.89	1573.67	286.58	-30.87	1680.33	292.25	115.96	1687.18	2053.43	1590.93	69.53	0.00	0.00	0.00	1454.76
7.47000	134.83	152.97	53.64	78.47	132.66	56.34	-135.21	85.92	71.92	-68.53	149.97	104.45	511.13	-41.75	75.40	462.35	-36.73	74.73	215.60	-21.23	-77.41	304.88	-92.91	90.59	-21.05	68.98	1262.69	0.00	0.00	0.00	387.89	117.88	1580.94	384.82	-26.34	1573.28	291.78	-33.61	1679.92	297.45	113.26	1686.87	2053.79	1591.07	69.42	0.00	0.00	0.00	1453.14
7.48000	128.22	152.67	52.72	80.37	132.67	56.26	-133.97	85.11	75.39	-66.89	149.97	106.54	513.12	-42.48	74.22	462.54	-36.88	73.80	219.20	-21.35	-79.72	305.33	-93.10	90.43	-21.05	68.98	1262.69	0.00	0.00	0.00	392.66	115.33	1580.65	389.73	-28.82	1572.98	297.13	-36.02	1679.66	302.66	110.63	1686.69	2049.53	1593.76	51.15	0.00	0.00	0.00	1454.22
7.49000	128.31	152.94	52.26	81.25	132.82	55.74	-132.69	85.24	78.94	-65.14	149.92	108.86	516.03	-42.54	73.36	463.19	-37.16	72.90	222.64	-21.48	-81.91	305.86	-93.16	90.24	-21.05	68.98	1262.69	0.00	0.00	0.00	398.24	112.56	1580.52	395.53	-31.60	1572.67	302.36	-38.97	1679.46	307.84	107.87	1686.59	2052.56	1591.69	63.72	0.00	0.00	0.00	1454.67
7.50000	129.39	153.44	52.04	83.05	133.26	55.40	-131.03	85.17	83.05	-63.29	149.63	111.34	517.33	-42.62	72.41	463.10	-37.24	72.00	225.92	-21.60	-84.01	306.25	-93.38	90.17	-21.05	68.98	1262.69	0.00	0.00	0.00	402.79	109.94	1580.49	400.36	-34.17	1572.62	307.68	-41.61	1679.42	313.06	105.29	1686.60	2053.18	1589.71	69.93	0.00	0.00	0.00	1454.16
7.51000	131.33	153.37	52.15	83.01	133.57	54.71	-129.21	85.44	87.49	-61.17	150.01	114.36	517.76	-42.49	71.50	462.96	-37.46	71.04	229.04	-21.72	-86.01	306.68	-93.29	89.99	-21.05	68.98	1262.69	0.00	0.00	0.00	407.47	107.53	1580.65	406.26	-36.71	1572.52	313.06	-44.51	1679.42	318.31	102.27	1686.80	2053.45	1589.95	69.97	0.00	0.00	0.00	1453.60
7.52000	131.99	153.68	51.80	83.74	133.64	54.35	-127.23	84.89	92.70	-58.80	149.94	117.42	518.21	-42.28	70.91	463.99	-37.46	70.61	232.00	-21.84	-87.91	306.99	-93.44	89.84	-21.05	68.98	1262.69	0.00	0.00	0.00	412.81	104.96	1580.83	410.72	-39.30	1572.74	318.44	-47.09	1679.59	323.35	99.96	1687.01	2054.09	1591.36	69.41	0.00	0.00	0.00	1452.92
7.53000	131.94	153.97	51.32	85.17	134.06	53.96	-124.81	85.35	98.00	-56.14	150.15	120.82	518.99	-42.39	70.23	464.80	-37.36	70.33	234.82	-21.96	-89.71	307.16	-93.62	89.77	-21.05	68.98	1262.69	0.00	0.00	0.00	418.03	102.01	1581.17	415.65	-41.92	1572.88	323.60	-49.86	1679.82	328.52	97.11	1687.40	2050.06	1594.87	50.64	0.00	0.00	0.00	1453.39
7.54000	132.72	154.30	50.95	84.60	134.49	53.15	-122.33	85.92	103.30	-53.12	151.39	124.92	519.56	-42.56	69.86	464.33	-37.53	69.85	237.48	-22.08	-91.41	307.40	-93.53	89.56	-21.05	68.98	1262.69	0.00	0.00	0.00	422.64	99.37	1581.58	421.30	-44.50	1573.14	328.79	-52.56	1680.14	333.59	94.30	1687.87	2048.42	1595.06	44.96	0.00	0.00	0.00	1453.93
7.55000	134.60	154.74	50.84	84.71	134.94	52.59	-119.27	86.04	109.49	-49.81	152.07	129.03	519.69	-42.54	69.43	465.28	-37.49	69.81	240.00	-22.20	-93.02	307.51	-93.60	89.45	-21.05	68.98	1262.69	0.00	0.00	0.00	427.94	96.95	1581.99	425.52	-46.88	1573.52	333.85	-55.19	1680.57	338.57	91.77	1688.40	2052.46	1591.23	64.26	0.00	0.00	0.00	1454.44
7.56000	135.70	155.17	50.51	87.69	135.39	52.66	-115.79	86.89	116.51	-46.07	153.27	133.71	519.84	-42.31	69.12	464.89	-37.77	69.23	242.38	-22.32	-94.52	307.53	-94.01	89.49	-21.05	68.98	1262.69	0.00	0.00	0.00	432.57	94.60	1582.52	430.76	-49.47	1574.01	338.82	-57.99	1681.04	343.49	89.44	1688.95	2053.54	1589.44	70.19	0.00	0.00	0.00	1454.74
7.57000	137.34	155.51	50.45	87.76	136.18	52.02	-111.84	88.39	123.97	-42.09	154.59	138.61	519.10	-42.29	68.51	465.24	-37.79	69.04	244.62	-22.43	-95.93	307.72	-93.58	89.16	-21.05	68.98	1262.69	0.00	0.00	0.00	437.80	92.08	1583.14	436.65	-51.81	1574.47	343.80	-60.55	1681.60	348.39	86.56	1689.66	2053.17	1589.24	70.17	0.00	0.00	0.00	1454.08
7.58000	138.76	156.21	50.17	87.02	136.68	51.38	-107.32	88.60	131.65	-37.63	156.45	144.08	519.49	-42.37	68.23	466.47	-37.72	69.25	246.72	-22.55	-97.25	307.73	-93.86	89.19	-21.05	68.98	1262.69	0.00	0.00	0.00	442.22	89.75	1583.76	441.48	-54.37	1575.06	348.69	-63.03	1682.19	353.09	84.38	1690.26	2053.63	1589.49	70.17	0.00	0.00	0.00	1454.22
7.59000	139.93	156.99	49.45	88.09	137.07	51.65	-102.59	90.31	139.87	-32.89	158.34	149.79	519.70	-41.94	68.06	466.41	-37.84	68.84	248.69	-22.66	-98.47	307.86	-93.86	89.07	-21.05	68.98	1262.69	0.00	0.00	0.00	447.23	87.36	1584.42	445.61	-56.82	1575.64	353.50	-65.40	1682.86	357.73	81.74	1690.92	2053.23	1590.29	69.77	0.00	0.00	0.00	1453.93
7.60000	142.47	157.44	49.36	88.13	137.64	51.60	-97.17	90.00	147.42	-27.72	159.58	155.43	519.43	-42.04	67.72	467.12	-37.94	68.74	250.53	-22.78	-99.59	307.89	-93.98	89.05	-21.05	68.98	1262.69	0.00	0.00	0.00	452.35	84.94	1585.07	451.78	-58.87	1576.29	358.27	-67.70	1683.52	362.27	79.47	1691.56	2053.61	1590.36	70.12	0.00	0.00	0.00	1454.05
7.61000	144.73	157.96	49.03	87.99	137.98	51.78	-91.38	90.00	156.07	-22.10	160.20	160.87	518.96	-42.14	67.15	467.32	-37.63	68.75	252.24	-22.89	-100.62	307.94	-94.17	89.05	-21.05	68.98	1262.69	0.00	0.00	0.00	456.92	82.72	1585.77	455.73	-61.29	1577.08	362.88	-70.20	1684.09	366.74	77.45	1692.17	2053.17	1590.27	69.86	0.00	0.00	0.00	1454.11
7.62000	146.25	158.64	48.39	87.41	138.54	51.63	-84.85	89.31	164.16	-16.12	160.47	166.21	519.23	-41.70	67.02	467.31	-37.78	68.43	253.83	-23.00	-101.56	307.98	-94.13	88.92	-21.05	68.98	1262.69	0.00	0.00	0.00	461.26	80.57	1586.50	459.80	-63.51	1577.87	367.52	-72.53	1684.65	371.18	75.13	1692.75	2053.68	1590.06	70.22	0.00	0.00	0.00	1453.91
7.63000	147.75	158.90	47.76	88.79	138.81	52.38	-77.81	89.51	173.26	-9.79	160.40	171.41	518.99	-41.72	66.69	467.36	-38.19	68.24	255.30	-23.12	-102.41	308.07	-94.06	88.86	-21.05	68.98	1262.69	0.00	0.00	0.00	465.87	78.49	1587.19	464.44	-65.60	1578.61	372.16	-74.57	1685.20	375.57	72.84	1693.32	2050.38	1594.94	50.80	0.00	0.00	0.00	1453.90
7.64000	150.38	159.37	47.09	86.58	138.86	52.60	-70.36	88.79	181.59	-3.21	160.85	177.03	519.49	-41.95	66.56	467.01	-38.01	68.02	256.65	-23.23	-103.16	308.02	-94.25	88.82	-21.05	68.98	1262.69	0.00	0.00	0.00	470.49	76.47	1587.80	468.72	-67.45	1579.18	376.68	-76.88	1685.63	379.87	70.66	1693.86	2052.79	1591.16	63.98	0.00	0.00	0.00	1453.95
7.65000	152.57	159.19	46.34	83.11	138.86	52.73	-62.42	88.20	189.77	3.71	160.30	182.15	520.14	-41.77	66.51	467.29	-38.28	67.87	257.88	-23.34	-103.82	308.06	-94.42	88.82	-21.05	68.98	1262.69	0.00	0.00	0.00	474.87	74.34	1588.41	472.67	-69.60	1579.68	381.07	-79.15	1686.02	384.12	68.77	1694.25	2053.31	1589.51	70.32	0.00	0.00	0.00	1454.16
7.66000	156.08	158.79	45.96	123.84	139.48	61.60	-54.61	86.94	197.84	10.69	159.10	187.09	519.76	-42.00	66.00	467.02	-38.09	67.69	259.01	-23.45	-104.39	308.18	-94.31	88.70	-21.05	68.98	1262.69	0.00	0.00	0.00	479.16	72.20	1588.96	478.22	-71.44	1580.05	385.44	-81.21	1686.41	388.29	66.91	1694.64	2053.12	1590.28	69.66	0.00	0.00	0.00	1454.34
7.67000	158.80	158.38	45.33	128.36	139.73	63.44	-47.10	86.35	204.75	17.75	158.18	192.20	519.62	-41.99	65.65	466.69	-38.07	67.54	260.02	-23.56	-104.87	308.24	-94.44	88.76	-21.05	68.98	1262.69	0.00	0.00	0.00	482.83	70.51	1589.35	481.90	-73.54	1580.53	389.77	-83.27	1686.66	392.49	64.85	1695.05	2049.45	1593.63	50.92	0.00	0.00	0.00	1453.97
7.68000	163.36	158.64	44.73	133.17	138.71	66.66	-39.45	85.04	210.48	24.63	156.88	196.69	519.03	-42.15	65.15	467.25	-38.19	67.39	260.93	-23.67	-105.26	308.40	-94.12	88.49	-21.05	68.98	1262.69	0.00	0.00	0.00	487.10	68.63	1589.75	486.40	-75.49	1580.82	394.12	-85.13	1686.96	396.65	62.93	1695.41	2048.86	1595.48	44.91	0.00	0.00	0.00	1454.06
7.69000	169.88	160.21	45.41	139.71	139.77	70.09	-31.83	82.94	214.13	31.41	155.53	200.43	519.56	-42.08	65.06	466.66	-38.26	67.01	261.74	-23.79	-105.56	308.37	-94.42	88.60	-21.05	68.98	1262.69	0.00	0.00	0.00	491.03	67.05	1590.04	489.96	-77.26	1581.11	398.28	-87.04	1687.18	400.82	61.03	1695.72	2051.97	1591.13	63.85	0.00	0.00	0.00	1454.63
7.70000	176.36	161.53	49.37	147.75	140.44	74.09	-24.05	81.79	216.50	38.61	154.41	203.55	519.55	-42.18	64.75	467.65	-38.15	67.22	262.45	-23.90	-105.77	308.40	-94.53	88.64	-21.05	68.98	1262.69	0.00	0.00	0.00	495.92	65.27	1590.34	494.08	-78.91	1581.34	402.40	-88.95	1687.35	404.92	59.19	1696.04	2053.31	1590.18	69.77	0.00	0.00	0.00	1454.20
7.71000	186.35	162.37	54.41	157.23	141.67	77.48	-16.04	79.77	217.78	46.40	152.74	205.79	519.62	-42.21	64.51	467.42	-38.22	66.99	263.07	-24.01	-105.89	308.49	-94.56	88.63	-21.05	68.98	1262.69	0.00	0.00	0.00	499.75	63.65	1590.57	499.38	-80.49	1581.46	406.62	-90.63	1687.57	409.02	57.55	1696.27	2049.06	1593.21	51.16	0.00	0.00	0.00	1453.53
7.72000	196.72	162.94	58.14	157.52	141.39	79.54	-7.69	78.31	217.57	54.81	151.90	207.52	519.78	-42.14	64.38	466.83	-38.58	66.51	263.59	-24.12	-105.92	308.63	-94.30	88.49	-21.05	68.98	1262.69	0.00	0.00	0.00	503.69	62.07	1590.70	502.03	-82.25	1581.78	410.73	-92.40	1687.78	413.10	55.99	1696.52	2052.14	1590.77	64.36	0.00	0.00	0.00	1453.88
7.73000	207.24	162.88	61.02	175.64	141.27	83.58	1.22	78.31	217.33	63.86	150.88	208.36	520.06	-41.95	64.31	467.28	-38.26	66.73	264.02	-24.23	-105.87	308.67	-94.45	88.58	-21.05	68.98	1262.69	0.00	0.00	0.00	507.31	60.22	1590.97	506.13	-83.68	1581.94	414.81	-94.01	1688.02	417.24	54.50	1696.78	2049.36	1593.35	51.53	0.00	0.00	0.00	1453.57
7.74000	219.46	163.09	63.10	189.92	141.13	85.64	10.70	77.69	215.84	73.48	150.44	208.42	520.10	-42.04	64.06	467.40	-38.47	66.55	264.36	-24.34	-105.74	308.73	-94.39	88.55	-21.05	68.98	1262.69	0.00	0.00	0.00	511.17	58.85	1591.22	511.57	-84.92	1582.00	418.86	-95.67	1688.28	421.28	52.96	1697.09	2052.47	1590.93	64.60	0.00	0.00	0.00	1453.41
7.75000	230.74	162.73	64.60	201.95	141.38	86.68	20.55	76.68	213.48	83.32	149.89	207.54	519.86	-42.24	63.77	468.50	-38.28	66.83	264.62	-24.46	-105.51	308.79	-94.34	88.57	-21.05	68.98	1262.69	0.00	0.00	0.00	515.35	57.57	1591.32	514.76	-86.50	1582.12	422.93	-97.07	1688.58	425.34	51.51	1697.39	2053.82	1590.19	69.94	0.00	0.00	0.00	1454.92
7.76000	244.87	162.58	65.97	214.99	141.15	87.20	30.83	76.92	210.55	93.52	149.60	205.87	520.97	-42.05	64.02	468.32	-38.11	66.74	264.80	-24.57	-105.20	308.79	-94.46	88.67	-21.05	68.98	1262.69	0.00	0.00	0.00	518.85	56.14	1591.63	519.50	-87.71	1582.38	426.87	-98.45	1688.89	429.30	50.37	1697.71	2053.41	1589.59	70.24	0.00	0.00	0.00	1454.07
7.77000	256.87	162.46	65.99	227.13	141.14	86.84	41.46	76.88	207.22	104.26	149.69	203.62	520.20	-42.62	63.38	467.73	-38.44	66.32	264.91	-24.68	-104.81	308.81	-94.40	88.68	-21.05	68.98	1262.69	0.00	0.00	0.00	522.75	54.80	1591.86	523.48	-88.86	1582.62	430.84	-99.65	1689.23	433.24	48.96	1698.08	2053.38	1590.24	70.16	0.00	0.00	0.00	1454.26
7.78000	270.52	162.30	65.85	240.48	140.88	86.20	52.26	76.43	203.04	115.44	149.55	200.67	519.78	-42.20	63.25	467.67	-38.27	66.36	264.94	-24.79	-104.33	308.84	-94.33	88.67	-21.05	68.98	1262.69	0.00	0.00	0.00	526.41	53.72	1592.15	526.76	-90.08	1582.96	434.65	-100.93	1689.60	437.01	47.57	1698.48	2050.21	1594.95	50.80	0.00	0.00	0.00	1455.15
7.79000	284.46	161.61	65.48	254.34	140.28	85.45	63.61	76.79	198.18	127.10	149.74	197.42	520.35	-42.72	63.02	467.69	-38.37	66.26	264.89	-24.91	-103.77	308.98	-94.11	88.54	-21.05	68.98	1262.69	0.00	0.00	0.00	529.89	52.71	1592.47	530.30	-91.29	1583.36	438.49	-102.00	1689.93	440.75	46.38	1698.82	2048.04	1594.17	45.37	0.00	0.00	0.00	1454.51
7.80000	298.99	161.19	64.94	268.29	139.97	84.13	75.24	77.66	193.20	139.22	150.01	193.66	519.86	-42.39	63.02	467.70	-38.10	66.28	264.78	-25.02	-103.13	309.00	-94.00	88.51	-21.05	68.98	1262.69	0.00	0.00	0.00	533.65	51.44	1592.82	533.83	-92.27	1583.68	442.24	-103.05	1690.28	444.51	45.29	1699.12	2052.39	1591.52	64.05	0.00	0.00	0.00	1454.39
7.81000	315.12	160.57	64.67	281.73	139.15	82.54	87.53	77.41	187.16	151.92	150.69	189.65	519.80	-42.19	62.98	467.73	-38.05	66.33	264.60	-25.14	-102.40	309.00	-94.20	88.66	-21.05	68.98	1262.69	0.00	0.00	0.00	536.61	50.47	1593.23	537.73	-93.26	1584.02	445.92	-104.21	1690.62	448.02	44.92	1699.42	2053.66	1590.88	69.92	0.00	0.00	0.00	1453.81
7.82000	330.60	159.92	65.43	299.43	138.95	81.97	100.09	78.30	180.69	164.87	150.79	185.05	520.46	-41.90	63.21	467.89	-37.93	66.35	264.36	-25.25	-101.60	309.02	-94.23	88.68	-21.05	68.98	1262.69	0.00	0.00	0.00	540.98	49.80	1593.51	540.95	-94.12	1584.35	449.59	-105.07	1690.96	451.64	43.53	1699.83	2053.25	1591.00	69.86	0.00	0.00	0.00	1453.47
7.83000	344.46	159.64	64.48	312.26	138.58	79.98	113.07	78.14	173.54	178.14	151.04	180.19	520.02	-41.88	63.11	467.91	-37.98	66.32	264.07	-25.37	-100.71	309.05	-94.29	88.66	-21.05	68.98	1262.69	0.00	0.00	0.00	544.03	49.10	1593.87	544.70	-94.90	1584.76	453.16	-106.15	1691.27	455.17	42.53	1700.14	2050.33	1595.11	50.76	0.00	0.00	0.00	1453.59
7.84000	363.07	159.78	65.02	327.73	138.74	79.37	126.63	78.45	166.35	191.52	151.37	175.19	520.93	-41.91	63.13	468.11	-38.06	66.32	263.71	-25.49	-99.74	309.10	-94.32	88.68	-21.05	68.98	1262.69	0.00	0.00	0.00	547.71	48.27	1594.25	547.99	-95.84	1585.03	456.79	-106.76	1691.58	458.53	41.85	1700.49	2051.70	1591.19	64.12	0.00	0.00	0.00	1453.25
7.85000	378.33	159.74	64.67	344.28	138.71	78.28	140.69	78.51	158.71	205.10	151.37	169.89	520.33	-41.78	63.04	468.15	-38.36	66.24	263.30	-25.60	-98.70	309.06	-94.43	88.73	-21.05	68.98	1262.69	0.00	0.00	0.00	550.57	47.45	1594.66	551.13	-96.56	1585.35	460.24	-107.84	1691.78	462.00	40.94	1700.75	2053.35	1590.55	70.03	0.00	0.00	0.00	1453.72
7.86000	396.01	159.99	64.81	361.13	138.91	77.54	155.15	78.48	150.97	218.96	151.72	164.59	519.56	-41.82	62.62	467.97	-37.72	66.40	262.85	-25.72	-97.57	309.15	-94.12	88.61	-21.05	68.98	1262.69	0.00	0.00	0.00	554.70	46.86	1594.88	554.97	-97.08	1585.63	463.81	-108.42	1692.03	465.34	40.36	1700.97	2048.53	1592.18	51.68	0.00	0.00	0.00	1454.48
7.87000	414.30	160.03	65.50	379.42	138.92	77.03	169.61	78.80	143.62	233.01	151.66	159.24	520.72	-41.50	62.93	468.12	-37.62	66.45	262.34	-25.84	-96.36	309.09	-94.47	88.75	-21.05	68.98	1262.69	0.00	0.00	0.00	557.87	46.38	1595.21	558.19	-97.74	1585.89	467.26	-109.20	1692.18	468.72	39.39	1701.24	2048.08	1594.66	45.52	0.00	0.00	0.00	1454.75
7.88000	433.65	159.74	66.33	394.33	139.12	75.69	184.44	79.17	135.94	247.27	152.16	154.16	521.31	-41.75	63.00	468.71	-37.59	66.60	261.80	-25.97	-95.08	309.19	-94.10	88.60	-21.05	68.98	1262.69	0.00	0.00	0.00	561.34	45.72	1595.48	562.51	-98.37	1586.00	470.72	-110.06	1692.30	472.04	38.68	1701.50	2052.31	1592.38	63.73	0.00	0.00	0.00	1454.29
7.89000	451.25	159.98	64.89	412.60	139.06	75.25	199.62	78.39	128.55	261.96	152.62	149.16	521.48	-41.87	62.89	468.84	-37.58	66.63	261.21	-26.09	-93.72	309.30	-94.14	88.59	-21.05	68.98	1262.69	0.00	0.00	0.00	564.46	45.25	1595.76	566.54	-98.90	1586.13	474.26	-110.56	1692.44	475.33	38.24	1701.64	2054.06	1590.22	69.90	0.00	0.00	0.00	1453.63
7.90000	467.90	159.75	65.31	427.70	139.32	74.24	215.26	79.38	121.75	276.88	152.43	143.89	520.39	-41.88	62.41	467.90	-37.78	66.23	260.58	-26.21	-92.28	309.35	-94.05	88.54	-21.05	68.98	1262.69	0.00	0.00	0.00	567.94	44.75	1595.95	569.33	-99.39	1586.35	477.71	-111.13	1692.52	478.63	37.77	1701.80	2053.58	1589.93	69.77	0.00	0.00	0.00	1454.67
7.91000	485.82	159.55	66.15	447.23	139.12	72.88	230.94	78.16	114.59	292.05	151.98	138.71	521.44	-41.63	62.75	468.65	-37.27	66.66	259.92	-26.34	-90.77	309.35	-94.36	88.70	-21.05	68.98	1262.69	0.00	0.00	0.00	571.12	44.13	1596.16	572.58	-99.97	1586.50	481.14	-111.66	1692.63	481.95	37.01	1701.95	2053.81	1590.58	69.92	0.00	0.00	0.00	1455.01
7.92000	502.69	159.49	66.80	464.00	138.91	72.70	246.46	78.48	108.35	307.33	151.61	133.88	521.60	-41.53	62.77	468.58	-37.51	66.50	259.23	-26.46	-89.18	309.41	-94.39	88.71	-21.05	68.98	1262.69	0.00	0.00	0.00	574.53	43.91	1596.21	575.80	-100.49	1586.57	484.63	-112.05	1692.67	485.29	36.53	1702.07	2053.69	1590.12	70.26	0.00	0.00	0.00	1454.62
7.93000	520.37	159.08	67.84	480.95	138.83	72.73	262.20	78.76	102.15	322.67	151.47	129.33	521.94	-41.10	62.90	467.75	-37.47	66.24	258.51	-26.59	-87.52	309.46	-94.45	88.80	-21.05	68.98	1262.69	0.00	0.00	0.00	578.05	43.29	1596.35	579.44	-100.57	1586.67	488.10	-112.52	1692.70	488.60	36.02	1702.17	2053.92	1590.51	69.87	0.00	0.00	0.00	1454.24
7.94000	537.02	158.54	69.13	497.13	138.54	72.82	277.49	78.24	96.46	337.82	151.55	125.22	522.04	-41.45	62.78	468.18	-37.63	66.27	257.77	-26.72	-85.78	309.54	-94.38	88.75	-21.05	68.98	1262.69	0.00	0.00	0.00	581.42	43.06	1596.44	583.62	-100.68	1586.75	491.53	-112.88	1692.72	491.93	35.77	1702.26	2053.59	1590.40	69.99	0.00	0.00	0.00	1453.85
7.95000	553.86	158.18	70.53	513.37	138.24	73.29	292.29	78.75	91.82	352.91	151.84	121.48	522.26	-41.25	62.82	464.17	-36.08	68.51	257.00	-26.85	-83.97	309.60	-94.41	88.81	-21.05	68.98	1262.69	0.00	0.00	0.00	584.85	42.85	1596.48	586.65	-100.79	1586.85	494.94	-113.03	1692.76	495.27	35.65	1702.24	2053.71	1590.56	70.05	0.00	0.00	0.00	1454.14
7.96000	571.74	157.58	72.59	529.26	138.07	73.65	306.79	79.20	87.72	367.91	152.22	118.13	521.84	-41.43	62.55	461.59	-36.02	67.94	256.21	-26.98	-82.08	309.66	-94.39	88.77	-21.05	68.98	1262.69	0.00	0.00	0.00	587.95	42.77	1596.57	589.89	-101.23	1586.78	498.26	-113.46	1692.73	498.58	35.52	1702.29	2053.23	1590.09	69.84	0.00	0.00	0.00	1454.09
7.97000	586.54	157.07	73.90	546.12	137.56	74.95	318.98	77.63	84.17	382.91	152.64	115.11	522.27	-41.65	62.62	463.81	-35.67	68.62	255.41	-27.12	-80.12	309.73	-94.38	88.81	-21.05	68.98	1262.69	0.00	0.00	0.00	591.29	42.66	1596.60	593.27	-101.29	1586.80	501.68	-113.66	1692.71	501.91	35.34	1702.35	2053.21	1589.79	70.21	0.00	0.00	0.00	1453.23
7.98000	602.72	156.54	75.97	562.18	137.38	75.99	330.86	81.45	81.83	397.84	152.75	112.31	522.36	-39.27	65.68	463.19	-35.63	68.27	254.59	-27.25	-78.09	309.83	-94.41	88.88	-21.05	68.98	1262.69	0.00	0.00	0.00	595.35	42.51	1596.59	597.43	-101.24	1586.77	505.15	-113.69	1692.64	505.25	35.26	1702.34	2053.96	1590.16	70.22	0.00	0.00	0.00	1453.65
7.99000	618.82	155.83	78.28	578.71	136.77	77.65	343.21	81.24	77.91	412.83	153.68	110.12	518.56	-39.35	64.65	464.15	-35.90	68.42	253.77	-27.39	-75.99	309.87	-94.30	88.85	-21.05	68.98	1262.69	0.00	0.00	0.00	598.63	42.53	1596.67	600.10	-101.15	1586.80	508.61	-113.62	1692.61	508.56	35.51	1702.29	2053.19	1590.06	69.84	0.00	0.00	0.00	1454.49
8.00000	634.55	154.95	80.61	593.56	136.25	79.10	356.96	80.40	73.83	427.62	154.53	108.27	520.34	-39.29	64.94	465.31	-36.06	68.50	252.94	-27.53	-73.82	310.03	-94.10	88.81	-21.05	68.98	1262.69	0.00	0.00	0.00	601.95	42.81	1596.59	603.56	-101.29	1586.68	512.04	-113.58	1692.53	511.96	35.58	1702.23	2047.48	1590.20	52.10	0.00	0.00	0.00	1454.11
8.01000	649.11	153.92	82.86	608.86	135.80	80.78	370.95	82.74	71.44	442.48	155.08	106.57	522.41	-39.27	65.44	464.31	-36.31	68.05	252.10	-27.67	-71.58	310.10	-93.96	88.81	-21.05	68.98	1262.69	0.00	0.00	0.00	605.64	42.91	1596.62	606.84	-101.28	1586.68	515.51	-113.40	1692.44	515.43	35.33	1702.23	2052.17	1590.98	64.16	0.00	0.00	0.00	1454.61
8.02000	664.87	153.34	85.63	623.36	135.20	82.53	386.05	79.28	66.58	457.05	155.56	105.11	524.37	-39.25	65.94	464.06	-36.79	67.69	251.27	-27.81	-69.27	310.06	-94.28	88.98	-21.05	68.98	1262.69	0.00	0.00	0.00	608.97	43.05	1596.55	611.36	-100.92	1586.55	518.95	-113.26	1692.34	518.91	35.21	1702.24	2053.69	1590.70	69.99	0.00	0.00	0.00	1454.47
8.03000	680.44	152.40	88.83	637.98	134.79	84.58	400.76	80.38	63.80	471.16	156.17	104.04	518.87	-40.24	64.07	464.24	-37.45	67.54	250.43	-27.96	-66.89	310.09	-94.17	89.00	-21.05	68.98	1262.69	0.00	0.00	0.00	612.03	43.52	1596.44	614.22	-100.64	1586.41	522.38	-113.16	1692.18	522.34	35.72	1702.14	2053.07	1589.79	70.34	0.00	0.00	0.00	1453.84
8.04000	693.67	152.66	89.79	652.55	134.56	86.80	418.07	76.15	59.51	485.05	156.11	102.93	525.91	-40.28	65.98	465.04	-37.61	67.49	249.60	-28.10	-64.44	310.12	-94.13	89.05	-21.05	68.98	1262.69	0.00	0.00	0.00	615.58	43.68	1596.38	617.66	-100.55	1586.30	525.91	-112.84	1692.05	525.86	36.03	1702.01	2049.24	1593.23	51.38	0.00	0.00	0.00	1454.03
8.05000	707.63	152.40	92.71	666.68	134.51	89.07	442.74	88.26	58.35	498.43	156.74	102.39	519.28	-40.98	63.71	469.52	-38.27	65.87	248.78	-28.25	-61.92	310.28	-93.75	88.91	-21.05	68.98	1262.69	0.00	0.00	0.00	619.74	44.14	1596.23	620.96	-100.08	1586.20	529.47	-112.55	1691.89	529.49	36.00	1701.95	2046.45	1591.63	45.94	0.00	0.00	0.00	1454.35
8.06000	721.05	152.07	95.82	679.66	134.26	91.15	456.84	88.63	56.96	511.67	157.06	101.89	523.26	-40.76	64.75	469.39	-38.23	65.53	247.98	-28.40	-59.34	310.32	-93.92	89.09	-21.05	68.98	1262.69	0.00	0.00	0.00	623.57	44.61	1596.15	624.93	-99.61	1586.02	533.00	-112.24	1691.66	533.01	36.74	1701.76	2051.78	1590.14	64.52	0.00	0.00	0.00	1454.32
8.07000	734.08	152.14	98.67	693.90	134.59	93.77	467.88	85.77	55.41	524.72	156.97	101.47	523.16	-41.50	64.16	465.90	-38.22	67.04	247.18	-28.56	-56.69	310.35	-93.97	89.19	-21.05	68.98	1262.69	0.00	0.00	0.00	626.76	44.97	1595.99	628.37	-99.10	1585.79	536.66	-111.65	1691.51	536.67	37.25	1701.60	2053.02	1589.30	70.48	0.00	0.00	0.00	1453.49
8.08000	746.81	152.44	101.42	706.75	134.38	96.18	481.75	85.69	54.05	537.24	157.21	101.40	521.48	-41.80	63.71	469.27	-38.78	65.23	246.41	-28.71	-53.98	310.53	-93.65	89.14	-21.05	68.98	1262.69	0.00	0.00	0.00	630.39	45.76	1595.82	632.04	-98.53	1585.63	540.34	-111.09	1691.31	540.31	37.95	1701.39	2047.69	1591.22	52.03	0.00	0.00	0.00	1454.82
8.09000	759.05	152.42	104.28	718.92	134.53	98.48	494.92	85.41	53.12	549.72	157.01	101.32	519.90	-42.02	62.79	469.96	-38.27	65.38	245.65	-28.87	-51.19	310.47	-93.83	89.35	-21.05	68.98	1262.69	0.00	0.00	0.00	634.27	46.41	1595.58	634.80	-98.13	1585.46	543.99	-110.58	1691.08	544.02	38.42	1701.22	2051.88	1590.88	64.25	0.00	0.00	0.00	1454.46
8.10000	770.84	152.41	106.97	731.10	134.43	100.64	507.89	85.73	52.80	561.78	157.07	101.46	523.20	-42.24	61.21	469.58	-38.07	65.22	244.92	-29.03	-48.35	310.72	-93.53	89.31	-21.05	68.98	1262.69	0.00	0.00	0.00	637.79	46.93	1595.40	638.22	-97.29	1585.34	547.65	-109.92	1690.88	547.74	39.17	1700.98	2053.96	1590.64	69.98	0.00	0.00	0.00	1453.16
8.11000	782.38	152.26	108.84	741.09	134.24	102.00	520.32	85.66	52.68	573.21	157.11	101.95	523.46	-42.47	63.28	469.79	-38.10	65.19	244.22	-29.19	-45.44	310.78	-93.59	89.44	-21.05	68.98	1262.69	0.00	0.00	0.00	641.84	47.40	1595.18	642.88	-96.62	1585.12	551.48	-108.90	1690.65	551.52	39.95	1700.73	2053.49	1589.17	70.32	0.00	0.00	0.00	1453.33
8.12000	793.52	152.06	110.52	753.59	134.07	103.84	532.20	85.36	52.46	584.38	157.05	102.19	522.55	-42.41	60.73	469.75	-38.26	64.95	243.55	-29.36	-42.46	310.95	-93.21	89.38	-21.05	68.98	1262.69	0.00	0.00	0.00	644.98	48.28	1594.97	647.00	-95.89	1584.84	555.26	-108.11	1690.44	555.42	40.68	1700.48	2048.14	1590.66	51.91	0.00	0.00	0.00	1453.85
8.13000	804.19	152.19	112.13	763.90	133.88	105.35	543.53	85.65	52.21	594.97	156.94	102.41	522.75	-42.87	60.10	470.02	-38.57	64.85	242.91	-29.53	-39.43	311.09	-93.11	89.42	-21.05	68.98	1262.69	0.00	0.00	0.00	649.54	49.19	1594.67	650.78	-94.98	1584.64	559.01	-107.36	1690.17	559.31	41.78	1700.19	2052.03	1589.72	64.77	0.00	0.00	0.00	1453.75
8.14000	814.02	152.17	114.24	774.35	133.79	107.36	554.03	85.51	52.14	605.01	156.59	102.46	522.51	-43.24	59.70	469.95	-38.58	64.74	242.30	-29.70	-36.33	311.14	-93.31	89.70	-21.05	68.98	1262.69	0.00	0.00	0.00	653.01	49.98	1594.37	654.41	-94.26	1584.38	562.98	-106.31	1689.89	563.27	42.67	1699.88	2053.39	1589.63	70.37	0.00	0.00	0.00	1454.43
8.15000	823.37	152.07	116.41	783.28	133.67	108.98	564.21	84.53	52.04	614.25	156.53	102.60	522.73	-42.73	59.71	469.50	-38.97	64.29	241.74	-29.87	-33.17	311.31	-92.99	89.70	-21.05	68.98	1262.69	0.00	0.00	0.00	656.66	50.87	1594.14	658.19	-93.24	1584.20	566.88	-105.26	1689.63	567.24	43.69	1699.53	2050.42	1595.26	50.61	0.00	0.00	0.00	1454.21
8.16000	832.49	152.42	118.21	793.44	133.57	111.13	573.53	84.11	52.06	622.98	156.09	102.61	522.86	-42.82	59.45	469.88	-38.87	64.33	241.22	-30.05	-29.95	311.43	-93.06	89.90	-21.05	68.98	1262.69	0.00	0.00	0.00	661.01	52.26	1593.68	661.92	-92.42	1583.92	570.81	-104.12	1689.38	571.31	44.91	1699.17	2052.35	1591.30	64.15	0.00	0.00	0.00	1453.30
8.17000	840.67	151.68	120.29	801.07	132.89	112.69	582.31	82.94	51.57	631.30	155.53	102.53	522.42	-42.99	58.95	469.60	-38.96	64.06	240.74	-30.23	-26.66	311.72	-92.77	89.97	-21.05	68.98	1262.69	0.00	0.00	0.00	665.18	53.38	1593.29	666.51	-91.08	1583.62	574.80	-102.93	1689.09	575.33	46.37	1698.76	2052.72	1589.44	70.34	0.00	0.00	0.00	1452.92
8.18000	848.49	151.27	121.77	808.61	132.23	114.02	590.80	83.52	51.68	638.95	155.32	102.58	523.16	-42.88	58.89	469.49	-38.96	63.84	240.32	-30.41	-23.32	311.92	-92.57	90.08	-21.05	68.98	1262.69	0.00	0.00	0.00	669.24	54.38	1592.98	670.24	-90.01	1583.32	578.79	-101.68	1688.78	579.48	47.42	1698.37	2052.70	1589.50	70.29	0.00	0.00	0.00	1454.09
8.19000	855.60	150.58	123.03	815.99	131.47	115.04	598.39	83.73	51.48	646.17	155.06	102.50	523.80	-42.92	58.81	469.52	-39.04	63.62	239.94	-30.59	-19.92	312.18	-92.33	90.20	-21.05	68.98	1262.69	0.00	0.00	0.00	673.60	55.59	1592.53	674.39	-89.05	1583.00	582.80	-100.51	1688.46	583.62	48.64	1697.96	2053.35	1589.47	70.34	0.00	0.00	0.00	1454.47
8.20000	862.15	149.73	123.86	822.39	130.83	115.56	605.60	82.18	50.10	652.76	154.90	102.35	524.16	-42.97	58.60	469.27	-39.11	63.32	239.62	-30.78	-16.46	312.38	-92.30	90.47	-21.05	68.98	1262.69	0.00	0.00	0.00	678.39	56.69	1592.06	677.27	-87.98	1582.77	586.94	-98.94	1688.16	587.75	50.28	1697.53	2053.02	1589.67	70.26	0.00	0.00	0.00	1454.24
8.21000	868.08	148.80	124.24	829.11	129.98	116.09	611.42	84.03	50.05	658.88	154.43	101.91	524.55	-42.77	58.40	469.49	-39.20	63.16	239.36	-30.97	-12.94	312.70	-92.02	90.59	-21.05	68.98	1262.69	0.00	0.00	0.00	682.08	57.89	1591.70	681.84	-86.58	1582.47	591.04	-97.41	1687.80	591.99	51.72	1697.13	2053.68	1590.38	70.06	0.00	0.00	0.00	1454.09
8.22000	873.35	147.48	124.17	833.96	128.73	115.87	616.57	83.31	49.62	664.48	153.55	101.25	523.89	-42.64	57.88	469.68	-38.92	63.14	239.15	-31.17	-9.36	312.96	-91.80	90.84	-21.05	68.98	1262.69	0.00	0.00	0.00	685.98	59.57	1591.22	687.37	-85.21	1581.99	595.14	-96.00	1687.46	596.25	53.29	1696.64	2053.53	1589.54	70.38	0.00	0.00	0.00	1454.13
8.23000	877.95	145.84	123.21	839.06	127.54	115.08	620.63	83.71	49.64	669.23	152.83	100.70	523.87	-43.08	57.31	468.50	-39.00	62.61	239.02	-31.37	-5.73	313.30	-91.59	91.02	-21.05	68.98	1262.69	0.00	0.00	0.00	690.29	61.08	1590.83	691.77	-83.67	1581.67	599.29	-94.42	1687.11	600.48	55.16	1696.14	2052.86	1589.31	70.48	0.00	0.00	0.00	1454.82
8.24000	882.12	144.21	120.94	842.56	125.81	113.05	623.88	83.76	49.64	673.04	152.75	100.46	523.98	-42.93	56.89	469.77	-38.68	62.80	238.94	-31.57	-2.04	313.55	-91.75	91.42	-21.05	68.98	1262.69	0.00	0.00	0.00	695.31	62.47	1590.41	694.44	-82.30	1581.55	603.42	-92.99	1686.67	604.88	56.52	1695.72	2053.21	1589.97	70.28	0.00	0.00	0.00	1453.94
8.25000	885.38	142.21	117.50	845.70	124.56	110.00	626.03	83.34	49.34	676.12	151.53	99.59	524.61	-42.79	56.75	470.28	-38.67	62.68	238.94	-31.77	1.70	313.94	-91.28	91.55	-21.05	68.98	1262.69	0.00	0.00	0.00	699.18	64.00	1589.99	698.35	-80.84	1581.23	607.68	-91.14	1686.32	609.17	58.45	1695.22	2052.94	1589.40	70.25	0.00	0.00	0.00	1453.73
8.26000	887.62	139.74	113.21	848.05	122.63	106.52	626.79	82.99	49.87	678.00	151.00	98.75	524.58	-42.97	56.37	470.34	-38.71	62.42	239.02	-31.98	5.51	314.31	-91.11	91.91	-21.05	68.98	1262.69	0.00	0.00	0.00	703.61	65.46	1589.55	702.73	-79.21	1580.85	611.95	-89.20	1685.97	613.58	60.02	1694.71	2053.76	1590.04	70.32	0.00	0.00	0.00	1453.66
8.27000	889.77	138.35	108.73	849.75	121.42	102.82	627.68	82.29	49.51	679.58	150.19	97.47	524.29	-42.89	55.96	470.87	-38.37	62.40	239.16	-32.19	9.36	314.60	-91.19	92.41	-21.05	68.98	1262.69	0.00	0.00	0.00	708.27	67.29	1589.07	707.51	-77.56	1580.47	616.14	-87.47	1685.52	618.02	62.01	1694.15	2053.14	1589.77	70.29	0.00	0.00	0.00	1454.61
8.28000	891.30	136.67	105.40	850.72	120.18	99.94	628.43	82.26	49.91	680.89	150.17	96.56	524.75	-42.89	55.62	469.97	-38.33	62.00	239.39	-32.40	13.27	315.10	-90.76	92.69	-21.05	68.98	1262.69	0.00	0.00	0.00	712.93	68.88	1588.57	712.46	-75.75	1580.19	620.42	-85.44	1685.14	622.38	64.14	1693.59	2052.63	1590.01	70.12	0.00	0.00	0.00	1454.89
8.29000	892.84	135.99	102.42	852.00	119.63	97.29	629.13	83.26	50.46	682.37	149.94	95.88	524.92	-42.59	55.41	470.25	-38.33	61.84	239.70	-32.62	17.23	315.49	-90.71	93.23	-21.05	68.98	1262.69	0.00	0.00	0.00	717.00	70.65	1588.20	716.31	-74.25	1579.82	624.77	-83.48	1684.78	626.79	65.88	1693.13	2052.80	1590.48	69.90	0.00	0.00	0.00	1453.83
8.30000	894.41	135.90	99.07	853.74	119.81	94.46	630.21	82.68	50.58	683.91	149.51	95.28	525.20	-42.23	55.25	469.52	-38.48	61.33	240.10	-32.84	21.25	315.91	-90.50	93.71	-21.05	68.98	1262.69	0.00	0.00	0.00	721.28	72.37	1587.81	720.33	-72.40	1579.55	629.22	-81.35	1684.45	631.32	67.77	1692.66	2049.02	1593.03	51.62	0.00	0.00	0.00	1453.68
8.31000	896.23	136.53	95.25	855.72	120.25	91.52	631.67	82.72	50.81	685.31	149.72	94.80	525.04	-42.76	54.61	469.85	-38.42	61.23	240.58	-33.07	25.31	316.47	-90.26	94.26	-21.05	68.98	1262.69	0.00	0.00	0.00	725.81	74.75	1587.39	725.02	-70.49	1579.24	633.64	-79.26	1684.15	635.84	69.74	1692.23	2052.08	1591.10	64.24	0.00	0.00	0.00	1454.52
8.32000	897.62	136.84	91.76	857.25	120.50	89.02	632.21	82.73	51.54	686.54	150.12	94.27	525.43	-42.44	54.48	469.77	-38.36	60.94	241.16	-33.30	29.43	317.20	-89.71	94.75	-21.05	68.98	1262.69	0.00	0.00	0.00	731.03	76.47	1586.95	729.60	-68.82	1579.02	638.12	-76.99	1683.90	640.34	72.24	1691.79	2053.12	1590.05	70.02	0.00	0.00	0.00	1453.58
8.33000	898.58	136.78	90.37	857.53	120.66	86.33	633.21	81.40	51.63	687.91	149.86	93.56	525.70	-42.10	54.25	471.24	-38.21	61.20	241.83	-33.53	33.60	317.77	-89.53	95.52	-21.05	68.98	1262.69	0.00	0.00	0.00	735.26	78.58	1586.58	734.35	-66.77	1578.79	642.53	-74.81	1683.61	644.99	74.43	1691.40	2052.85	1588.98	70.46	0.00	0.00	0.00	1453.13
8.34000	900.23	137.55	87.31	859.48	120.75	84.36	633.95	82.17	52.09	688.93	150.06	93.13	526.37	-42.01	54.11	471.70	-37.95	61.10	242.60	-33.77	37.82	318.31	-89.50	96.50	-21.05	68.98	1262.69	0.00	0.00	0.00	740.32	80.69	1586.19	738.37	-64.67	1578.73	647.06	-72.45	1683.42	649.59	77.12	1690.94	2054.36	1589.46	70.56	0.00	0.00	0.00	1454.34
8.35000	901.54	137.65	84.65	860.25	121.12	82.02	634.58	81.77	52.50	689.83	150.39	92.80	526.17	-42.00	53.44	472.29	-37.80	60.84	243.47	-34.01	42.09	319.24	-88.99	97.31	-21.05	68.98	1262.69	0.00	0.00	0.00	745.75	82.69	1585.76	742.37	-62.52	1578.61	651.66	-70.02	1683.30	654.38	79.12	1690.59	2053.74	1589.81	70.39	0.00	0.00	0.00	1454.31
8.36000	901.99	138.06	81.96	861.43	121.17	80.31	634.96	83.16	53.45	690.71	150.80	92.65	526.81	-42.19	53.10	473.85	-37.81	60.95	244.44	-34.25	46.41	319.94	-89.20	98.52	-21.05	68.98	1262.69	0.00	0.00	0.00	750.70	84.77	1585.48	747.92	-60.53	1578.48	656.27	-67.52	1683.22	659.15	81.62	1690.25	2053.03	1590.55	69.92	0.00	0.00	0.00	1454.13
8.37000	901.61	138.40	79.53	862.10	121.31	78.65	635.54	82.68	53.49	691.69	150.63	92.26	526.23	-41.77	52.59	474.47	-37.62	60.90	245.53	-34.50	50.78	320.83	-88.94	99.63	-21.05	68.98	1262.69	0.00	0.00	0.00	755.79	86.86	1585.22	752.34	-58.32	1578.55	660.82	-65.09	1683.22	663.99	84.10	1690.00	2053.34	1590.09	70.26	0.00	0.00	0.00	1455.07
8.38000	902.28	138.26	77.84	862.41	121.40	77.06	636.01	81.89	53.70	692.48	150.65	92.02	526.78	-41.66	52.31	475.19	-37.71	60.83	246.72	-34.75	55.20	321.83	-88.64	100.86	-21.05	68.98	1262.69	0.00	0.00	0.00	760.24	89.04	1585.05	757.66	-56.43	1578.53	665.42	-62.56	1683.21	668.80	86.95	1689.69	2052.34	1588.92	70.58	0.00	0.00	0.00	1455.19
8.39000	904.00	138.85	76.30	862.75	121.70	75.46	636.52	82.11	53.89	693.25	150.93	91.89	527.83	-41.49	52.08	475.93	-37.64	60.69	248.02	-35.01	59.66	322.83	-88.32	102.08	-21.05	68.98	1262.69	0.00	0.00	0.00	764.49	91.26	1584.83	761.48	-54.15	1578.68	670.00	-60.18	1683.27	673.66	89.58	1689.49	2052.36	1588.98	70.47	0.00	0.00	0.00	1454.21
8.40000	903.27	138.30	75.72	862.54	121.54	74.59	636.72	81.59	53.95	693.86	151.08	91.71	527.69	-41.43	51.59	476.74	-37.95	60.52	249.44	-35.27	64.17	323.94	-88.29	103.62	-21.05	68.98	1262.69	0.00	0.00	0.00	769.79	93.27	1584.78	766.70	-51.72	1578.76	674.59	-57.67	1683.37	678.55	92.23	1689.32	2053.52	1590.55	70.09	0.00	0.00	0.00	1454.56
8.41000	904.19	138.51	75.41	863.29	121.52	74.07	636.82	81.50	53.98	694.50	150.85	91.49	527.80	-41.42	51.10	477.18	-38.04	60.26	250.98	-35.54	68.73	325.20	-88.07	105.17	-21.05	68.98	1262.69	0.00	0.00	0.00	774.85	95.62	1584.70	771.59	-49.57	1578.98	679.13	-55.38	1683.47	683.46	94.57	1689.25	2053.45	1590.21	70.27	0.00	0.00	0.00	1455.17
8.42000	903.81	138.15	74.31	862.53	121.36	72.98	636.89	81.99	54.13	694.88	150.96	91.44	527.88	-41.40	50.61	478.56	-37.86	60.40	252.65	-35.81	73.33	326.44	-88.20	106.96	-21.05	68.98	1262.69	0.00	0.00	0.00	779.25	97.97	1584.66	776.32	-47.27	1579.20	683.86	-52.75	1683.68	688.43	96.96	1689.24	2053.13	1590.31	70.08	0.00	0.00	0.00	1456.11
8.43000	904.89	137.75	73.66	863.84	121.27	72.50	637.06	81.62	54.16	695.42	150.99	91.44	528.71	-41.07	50.46	479.25	-37.99	60.22	254.43	-36.08	77.98	327.83	-88.34	108.92	-21.05	68.98	1262.69	0.00	0.00	0.00	784.28	100.07	1584.71	780.86	-45.16	1579.47	688.57	-50.03	1683.96	693.36	99.62	1689.26	2049.55	1593.63	51.26	0.00	0.00	0.00	1459.49
8.44000	905.45	137.33	72.63	863.22	121.09	71.55	637.33	81.43	54.08	695.99	150.56	91.27	529.81	-40.94	50.33	480.26	-38.13	60.37	255.79	-37.08	82.12	329.30	-88.57	111.05	-21.05	68.98	1262.69	0.00	0.00	0.00	789.26	102.27	1584.79	785.58	-42.70	1579.82	693.30	-47.26	1684.29	698.20	102.14	1689.32	2048.94	1596.00	44.94	0.00	0.00	0.00	1459.92
8.45000	906.04	136.78	71.99	863.84	120.95	71.09	637.41	81.12	54.40	696.36	150.36	91.09	529.81	-41.19	49.73	481.11	-38.29	60.14	256.85	-38.19	84.48	330.98	-88.60	113.18	-21.05	68.98	1262.69	0.00	0.00	0.00	793.69	104.67	1584.98	790.40	-40.42	1580.09	697.85	-44.79	1684.61	703.13	104.78	1689.46	2052.05	1591.46	64.05	0.00	0.00	0.00	1457.94
8.46000	906.42	136.74	71.09	863.98	120.61	70.67	637.50	82.07	54.38	696.68	150.51	91.13	530.13	-41.23	49.33	482.01	-38.32	60.05	258.07	-37.79	89.27	332.80	-88.57	115.40	-21.05	68.98	1262.69	0.00	0.00	0.00	799.03	106.76	1585.18	794.58	-38.27	1580.62	702.45	-42.24	1685.02	707.98	107.51	1689.64	2053.63	1590.40	70.06	0.00	0.00	0.00	1457.74
8.47000	906.49	136.46	70.38	863.98	120.48	70.26	637.57	81.54	54.30	696.90	150.41	91.02	531.25	-41.06	49.27	483.18	-38.54	59.95	259.66	-36.93	93.39	334.79	-88.84	117.90	-21.05	68.98	1262.69	0.00	0.00	0.00	804.09	109.01	1585.41	798.83	-36.34	1581.03	707.04	-39.60	1685.51	712.94	109.87	1689.98	2053.89	1590.57	69.99	0.00	0.00	0.00	1458.72
8.48000	906.75	136.46	69.56	863.97	120.51	69.86	637.44	81.91	54.46	697.19	150.51	90.91	531.05	-41.31	48.70	485.06	-38.63	60.11	261.71	-37.65	97.59	337.01	-88.95	120.43	-21.05	68.98	1262.69	0.00	0.00	0.00	808.75	111.10	1585.83	803.33	-34.08	1581.55	711.59	-36.93	1686.02	717.74	112.85	1690.25	2052.99	1590.22	70.00	0.00	0.00	0.00	1458.69
8.49000	906.57	136.56	68.68	863.70	120.67	69.30	637.96	82.08	54.09	697.37	150.23	90.70	531.94	-41.34	48.62	485.46	-38.84	59.77	263.56	-37.15	102.59	339.46	-89.10	123.18	-21.05	68.98	1262.69	0.00	0.00	0.00	813.84	113.05	1586.17	808.33	-31.60	1582.11	715.91	-34.54	1686.57	722.56	115.55	1690.67	2053.47	1589.94	70.27	0.00	0.00	0.00	1460.47
8.50000	907.51	136.44	68.39	864.46	120.45	69.30	637.77	81.27	54.10	697.40	150.67	90.75	531.75	-41.23	48.33	486.89	-38.89	59.71	265.89	-36.51	107.83	342.03	-89.47	126.30	-21.05	68.98	1262.69	0.00	0.00	0.00	818.28	115.18	1586.52	812.78	-29.25	1582.71	720.39	-31.95	1687.22	727.59	117.88	1691.10	2053.22	1589.37	70.39	0.00	0.00	0.00	1459.46
8.51000	907.19	136.05	67.82	864.69	120.67	68.94	637.81	82.18	54.17	697.59	150.65	90.64	532.17	-41.53	47.99	487.91	-39.14	59.37	268.69	-36.89	112.87	344.89	-90.09	129.72	-21.05	68.98	1262.69	0.00	0.00	0.00	823.15	117.65	1587.05	817.65	-27.19	1583.32	724.90	-29.31	1687.88	732.40	120.72	1691.59	2052.84	1590.05	70.12	0.00	0.00	0.00	1458.64
8.52000	907.30	136.01	67.34	864.73	120.41	68.92	637.67	82.62	54.44	697.61	150.92	90.58	532.86	-41.53	47.87	488.97	-39.42	58.99	271.69	-37.90	118.67	347.94	-91.05	133.54	-21.05	68.98	1262.69	0.00	0.00	0.00	828.19	119.70	1587.59	821.01	-25.18	1584.06	729.27	-26.61	1688.65	737.24	123.24	1692.19	2053.47	1590.53	70.03	0.00	0.00	0.00	1458.00
8.53000	908.36	136.04	67.32	865.11	120.46	68.74	637.84	82.07	54.15	697.71	151.02	90.49	533.15	-41.85	47.42	490.96	-39.33	59.00	275.06	-38.59	124.43	351.52	-91.65	137.44	-21.05	68.98	1262.69	0.00	0.00	0.00	832.34	122.18	1588.16	824.98	-22.93	1584.91	733.55	-24.18	1689.39	742.01	125.75	1692.78	2053.05	1590.14	70.08	0.00	0.00	0.00	1458.81
8.54000	907.93	135.73	66.99	864.83	120.48	68.44	637.81	81.90	54.08	697.74	151.10	90.40	533.56	-42.17	46.96	492.94	-39.46	59.11	278.83	-39.00	130.78	355.49	-92.17	141.57	-21.05	68.98	1262.69	0.00	0.00	0.00	836.93	124.37	1588.86	829.48	-20.68	1585.69	737.89	-21.58	1690.14	746.74	128.25	1693.40	2053.65	1590.24	70.34	0.00	0.00	0.00	1458.01
8.55000	908.07	135.77	66.75	864.77	120.30	68.38	637.82	83.24	54.07	697.77	151.29	90.28	534.72	-42.22	46.86	494.04	-39.69	58.88	283.10	-38.60	137.92	359.74	-92.93	146.22	-21.05	68.98	1262.69	0.00	0.00	0.00	841.36	126.18	1589.53	833.95	-18.62	1586.49	742.17	-18.81	1690.97	751.35	130.80	1694.02	2053.48	1590.38	70.17	0.00	0.00	0.00	1458.81
8.56000	908.35	135.68	66.59	864.57	120.38	68.25	638.30	83.18	53.38	697.70	151.63	90.22	536.04	-42.77	46.41	496.52	-39.89	59.34	288.05	-38.84	144.80	364.50	-93.28	150.94	-21.05	68.98	1262.69	0.00	0.00	0.00	846.35	128.50	1590.20	838.85	-16.23	1587.20	746.30	-16.47	1691.71	755.87	133.36	1694.68	2053.74	1589.93	70.49	0.00	0.00	0.00	1457.70
8.57000	908.85	135.70	66.61	864.84	120.21	68.32	638.19	83.63	53.60	697.75	151.41	90.01	537.27	-43.26	46.01	498.98	-40.24	59.92	293.37	-38.74	152.60	369.68	-93.38	155.76	-21.05	68.98	1262.69	0.00	0.00	0.00	850.76	130.53	1590.95	842.61	-14.00	1588.15	750.37	-14.14	1692.46	760.24	135.80	1695.30	2052.12	1597.19	50.35	0.00	0.00	0.00	1457.95
8.58000	908.48	135.58	66.40	865.00	120.28	68.17	638.25	83.59	53.54	697.77	151.65	89.95	538.82	-43.64	45.67	500.80	-40.33	60.57	299.17	-39.72	160.34	375.44	-93.09	160.65	-21.05	68.98	1262.69	0.00	0.00	0.00	855.33	132.60	1591.71	846.40	-12.03	1588.96	754.49	-11.84	1693.17	764.62	138.18	1695.88	2052.07	1591.04	64.14	0.00	0.00	0.00	1459.27
8.59000	908.00	135.50	66.05	865.05	120.40	68.04	637.92	84.27	53.95	697.75	151.93	89.93	539.91	-44.20	45.02	503.43	-40.38	61.59	305.57	-39.74	168.70	381.29	-93.78	166.14	-21.05	68.98	1262.69	0.00	0.00	0.00	860.18	134.60	1592.41	850.94	-9.75	1589.76	758.69	-9.26	1693.89	769.05	140.24	1696.53	2053.54	1589.43	70.43	0.00	0.00	0.00	1458.85
8.60000	908.81	135.75	65.98	865.40	120.53	68.08	637.82	84.08	53.97	697.70	152.01	89.78	541.27	-44.83	44.37	505.98	-40.97	62.42	312.68	-39.72	177.09	387.64	-93.92	171.41	-21.05	68.98	1262.69	0.00	0.00	0.00	864.69	136.47	1592.96	856.16	-7.65	1590.44	762.84	-6.88	1694.53	773.30	142.50	1697.11	2052.51	1589.22	70.40	0.00	0.00	0.00	1457.56
8.61000	908.25	135.91	65.54	865.19	120.30	68.04	637.91	83.73	53.82	697.69	152.02	89.61	544.47	-45.05	44.24	508.38	-41.32	63.50	320.35	-39.94	185.51	394.50	-93.51	176.47	-21.05	68.98	1262.69	0.00	0.00	0.00	868.86	138.54	1593.60	860.13	-5.53	1591.15	766.87	-4.73	1695.13	777.47	144.86	1697.59	2053.23	1590.04	70.16	0.00	0.00	0.00	1458.18
8.62000	908.38	135.43	65.73	865.26	120.65	67.82	637.62	83.29	54.31	697.63	152.36	89.64	545.25	-45.82	43.13	511.67	-41.33	65.15	328.45	-39.98	194.10	401.29	-93.72	181.80	-21.05	68.98	1262.69	0.00	0.00	0.00	873.46	140.41	1594.22	864.10	-3.72	1591.86	770.90	-2.72	1695.64	781.73	146.89	1698.10	2053.14	1589.30	70.48	0.00	0.00	0.00	1458.45
8.63000	908.43	135.69	65.39	864.52	120.48	67.60	637.90	83.23	54.10	697.70	152.39	89.54	548.57	-46.30	42.69	515.50	-41.43	66.98	336.79	-39.79	202.33	408.37	-94.20	187.14	-21.05	68.98	1262.69	0.00	0.00	0.00	877.23	142.32	1594.64	867.90	-1.69	1592.43	774.96	-0.52	1696.15	785.98	149.02	1698.54	2053.93	1590.13	70.38	0.00	0.00	0.00	1458.70
8.64000	908.96	135.61	65.41	864.68	120.76	67.41	637.80	83.05	54.08	697.72	152.55	89.44	551.12	-46.80	42.03	518.87	-41.69	68.68	345.14	-38.90	210.55	415.57	-94.35	192.34	-21.05	68.98	1262.69	0.00	0.00	0.00	880.90	144.55	1595.14	871.28	-0.14	1592.95	778.83	1.27	1696.57	790.13	150.97	1699.00	2048.77	1591.73	51.74	0.00	0.00	0.00	1459.08
8.65000	909.04	136.00	65.14	864.65	120.75	67.33	637.68	83.14	54.34	697.83	152.31	89.29	553.95	-47.09	41.39	522.02	-41.60	70.70	353.65	-38.29	217.99	422.86	-94.33	197.44	-21.05	68.98	1262.69	0.00	0.00	0.00	885.55	146.36	1595.53	875.44	1.66	1593.33	782.82	3.29	1696.96	794.25	152.89	1699.35	2051.33	1590.32	64.30	0.00	0.00	0.00	1458.57
8.66000	909.04	136.07	64.86	865.60	120.93	67.63	637.51	84.67	54.44	697.75	152.57	89.29	558.30	-47.87	40.85	526.38	-42.32	72.92	361.91	-37.26	224.44	429.99	-94.26	202.16	-21.05	68.98	1262.69	0.00	0.00	0.00	889.70	148.12	1595.88	880.60	3.67	1593.73	786.85	5.37	1697.35	798.36	154.81	1699.64	2052.89	1590.01	70.25	0.00	0.00	0.00	1457.31
8.67000	909.41	136.05	64.82	865.53	120.81	67.50	637.38	83.65	54.53	697.70	152.67	89.30	564.22	-49.00	40.94	532.34	-43.06	75.76	369.82	-36.09	229.47	437.13	-93.88	206.22	-21.05	68.98	1262.69	0.00	0.00	0.00	893.82	149.79	1596.17	883.28	5.24	1594.16	790.70	7.19	1697.70	802.45	156.56	1699.93	2053.17	1589.77	70.36	0.00	0.00	0.00	1458.14
8.68000	909.44	136.01	64.58	865.53	121.06	67.22	637.16	83.98	54.83	697.77	152.84	89.32	572.54	-50.05	44.41	537.80	-43.68	78.87	377.75	-34.67	233.03	444.71	-92.75	209.70	-21.05	68.98	1262.69	0.00	0.00	0.00	897.88	151.40	1596.36	887.03	7.04	1594.44	794.66	9.08	1698.03	806.51	158.04	1700.22	2053.02	1589.16	70.59	0.00	0.00	0.00	1457.71
8.69000	909.54	136.16	64.29	865.83	120.95	67.18	636.96	83.54	54.91	697.75	153.09	89.39	581.33	-51.27	48.45	545.88	-44.66	82.30	385.76	-33.45	235.51	452.93	-91.75	213.02	-21.05	68.98	1262.69	0.00	0.00	0.00	901.29	152.97	1596.62	890.83	8.61	1594.88	798.49	10.93	1698.34	810.42	159.96	1700.38	2048.61	1592.51	51.52	0.00	0.00	0.00	1458.24
8.70000	909.23	135.98	64.05	865.54	120.93	67.04	636.58	84.45	55.23	697.91	152.76	89.30	591.95	-51.77	52.63	553.73	-45.01	84.87	393.92	-32.57	236.55	461.65	-90.73	215.49	-21.05	68.98	1262.69	0.00	0.00	0.00	904.98	154.19	1596.88	893.63	10.04	1595.17	802.16	12.30	1698.60	814.38	161.58	1700.59	2047.60	1593.91	45.26	0.00	0.00	0.00	1457.41
8.71000	909.86	135.96	63.92	865.27	121.04	66.66	636.28	84.62	55.42	697.91	152.99	89.38	603.94	-51.99	56.36	560.60	-45.29	86.50	402.46	-31.48	236.53	470.98	-89.57	217.14	-21.05	68.98	1262.69	0.00	0.00	0.00	909.06	155.40	1597.07	897.60	11.44	1595.39	805.96	14.08	1698.92	818.25	163.34	1700.77	2051.20	1590.18	64.49	0.00	0.00	0.00	1457.17
8.72000	910.29	135.89	63.80	865.96	121.17	66.79	635.69	83.72	55.88	698.07	152.76	89.33	614.39	-53.25	58.34	574.54	-45.19	89.55	411.88	-30.55	235.55	480.79	-88.65	217.94	-21.05	68.98	1262.69	0.00	0.00	0.00	912.52	157.24	1597.12	902.21	12.94	1595.61	809.71	15.75	1699.26	822.20	164.59	1701.02	2053.62	1590.38	70.22	0.00	0.00	0.00	1458.56
8.73000	910.70	136.00	63.67	866.05	120.92	66.70	631.64	84.16	57.76	698.16	152.80	89.41	625.57	-53.90	59.84	587.48	-45.33	91.36	421.67	-29.31	233.87	490.93	-87.65	217.72	-21.05	68.98	1262.69	0.00	0.00	0.00	916.54	158.51	1597.24	905.97	14.04	1595.86	813.39	17.30	1699.61	825.94	166.09	1701.22	2053.75	1589.43	70.68	0.00	0.00	0.00	1458.50
8.74000	909.93	135.93	62.98	865.79	120.97	66.26	630.63	85.38	58.93	698.30	152.51	89.36	637.07	-54.57	60.64	603.00	-46.06	92.68	432.10	-27.96	231.29	501.26	-87.13	216.88	-21.05	68.98	1262.69	0.00	0.00	0.00	919.95	159.84	1597.38	909.01	15.32	1596.23	816.97	18.61	1699.89	829.64	167.93	1701.36	2053.65	1589.35	70.57	0.00	0.00	0.00	1458.20
8.75000	910.28	135.77	62.85	866.70	121.15	66.41	630.17	84.26	58.84	698.39	152.42	89.36	636.90	-55.81	57.31	619.07	-45.79	93.84	443.04	-27.57	227.95	512.01	-86.20	214.94	-21.05	68.98	1262.69	0.00	0.00	0.00	923.87	161.19	1597.56	913.20	16.81	1596.40	820.58	19.99	1700.17	833.35	169.25	1701.58	2053.12	1589.37	70.42	0.00	0.00	0.00	1458.52
8.76000	910.63	136.04	62.58	866.69	121.31	66.07	629.89	86.13	59.82	698.52	152.38	89.46	652.25	-56.28	56.76	634.86	-45.46	94.32	454.18	-26.25	224.28	523.12	-85.98	212.61	-21.05	68.98	1262.69	0.00	0.00	0.00	927.25	162.46	1597.76	916.93	18.14	1596.63	824.10	21.31	1700.45	837.09	170.27	1701.86	2052.99	1588.90	70.65	0.00	0.00	0.00	1459.16
8.77000	910.86	135.74	62.42	867.68	121.01	66.50	630.38	85.68	59.64	698.49	152.61	89.63	662.10	-56.03	54.61	649.07	-45.44	93.46	465.89	-25.44	219.84	534.93	-85.36	209.43	-21.05	68.98	1262.69	0.00	0.00	0.00	930.98	163.37	1597.94	919.07	19.08	1596.84	827.71	22.80	1700.69	840.77	171.45	1702.01	2052.68	1588.44	70.85	0.00	0.00	0.00	1458.33
8.78000	910.98	135.71	62.34	867.55	120.82	66.47	630.34	86.73	60.09	698.62	152.44	89.61	668.91	-56.05	52.07	663.45	-44.43	92.70	477.81	-25.19	214.84	546.96	-85.00	205.79	-21.05	68.98	1262.69	0.00	0.00	0.00	934.61	164.27	1598.12	923.28	20.17	1597.02	831.10	24.03	1700.93	844.33	172.62	1702.21	2052.58	1588.68	70.69	0.00	0.00	0.00	1457.63
8.79000	911.37	135.58	62.28	866.78	120.65	65.96	630.95	86.60	60.14	698.54	152.66	89.75	701.20	-54.25	58.47	678.74	-43.80	91.49	490.02	-25.21	209.17	559.51	-84.56	201.63	-21.05	68.98	1262.69	0.00	0.00	0.00	938.24	165.32	1598.31	926.63	21.01	1597.23	834.44	25.07	1701.09	847.91	173.75	1702.40	2052.42	1588.55	70.66	0.00	0.00	0.00	1459.41
8.80000	911.28	135.45	62.09	867.02	120.75	66.01	631.66	88.40	60.96	698.59	152.41	89.68	728.86	-52.87	62.61	695.06	-43.68	91.28	502.63	-24.70	202.81	572.26	-84.49	197.11	-21.05	68.98	1262.69	0.00	0.00	0.00	941.40	166.65	1598.38	930.58	22.23	1597.45	837.72	25.94	1701.24	851.57	174.46	1702.63	2053.27	1589.56	70.41	0.00	0.00	0.00	1458.25
8.81000	909.98	135.50	61.25	866.96	120.66	65.90	632.67	88.22	60.28	698.57	152.79	89.83	750.20	-52.04	64.09	715.29	-43.16	91.24	515.25	-24.10	196.02	585.09	-84.77	192.50	-21.05	68.98	1262.69	0.00	0.00	0.00	944.17	167.50	1598.62	933.38	22.93	1597.62	841.13	27.03	1701.44	855.02	175.82	1702.75	2053.17	1589.54	70.40	0.00	0.00	0.00	1458.40
8.82000	911.53	135.83	61.54	867.18	120.74	65.85	633.63	87.07	59.56	698.75	152.40	89.70	770.99	-51.31	65.01	735.08	-42.35	90.79	528.40	-24.97	188.62	598.39	-84.85	187.39	-21.05	68.98	1262.69	0.00	0.00	0.00	948.31	168.54	1598.72	936.32	23.85	1597.79	844.42	27.90	1701.52	858.62	176.60	1702.91	2053.72	1590.27	70.17	0.00	0.00	0.00	1458.14
8.83000	910.83	135.63	61.18	866.85	120.79	65.61	633.62	88.53	59.94	698.78	152.20	89.67	793.56	-50.81	66.52	753.49	-41.78	90.26	541.68	-24.89	181.00	612.16	-84.69	181.95	-21.05	68.98	1262.69	0.00	0.00	0.00	952.07	169.27	1598.84	939.59	24.66	1597.92	847.82	28.96	1701.67	862.19	177.65	1703.01	2053.41	1590.20	70.23	0.00	0.00	0.00	1459.53
8.84000	912.60	135.53	61.53	867.61	120.61	65.85	634.42	88.89	59.67	698.78	152.43	89.80	812.58	-50.79	67.08	772.38	-41.67	89.63	555.53	-25.21	172.93	626.15	-84.03	176.21	-21.05	68.98	1262.69	0.00	0.00	0.00	955.60	170.12	1598.94	942.85	25.58	1598.11	851.13	29.83	1701.79	865.63	178.49	1703.13	2049.40	1594.02	51.36	0.00	0.00	0.00	1460.48
8.85000	911.74	135.53	61.05	867.17	120.62	65.54	634.80	90.40	60.15	698.83	152.33	89.80	824.68	-51.29	65.92	782.69	-42.22	86.86	569.58	-25.63	165.00	640.00	-84.20	170.78	-21.05	68.98	1262.69	0.00	0.00	0.00	959.41	170.86	1599.09	946.97	26.38	1598.18	854.58	30.75	1701.90	869.19	179.27	1703.18	2051.59	1590.56	64.44	0.00	0.00	0.00	1459.71
8.86000	911.43	135.27	61.00	867.32	120.42	65.64	635.12	90.71	60.03	698.87	152.44	89.85	839.60	-51.80	63.79	796.09	-42.56	84.93	584.09	-25.41	157.07	654.19	-84.20	165.24	-21.05	68.98	1262.69	0.00	0.00	0.00	962.46	171.83	1599.11	949.73	27.25	1598.36	858.02	31.63	1701.95	872.67	180.13	1703.23	2052.41	1589.19	70.29	0.00	0.00	0.00	1459.10
8.87000	911.58	135.24	60.75	867.81	120.60	65.56	636.10	89.70	59.72	698.92	152.30	89.87	857.01	-52.10	63.81	813.58	-42.71	81.87	598.88	-25.61	149.20	668.59	-84.47	159.89	-21.05	68.98	1262.69	0.00	0.00	0.00	966.04	172.28	1599.20	953.96	27.82	1598.30	861.63	32.69	1702.03	876.16	180.91	1703.24	2052.04	1588.67	70.52	0.00	0.00	0.00	1458.60
8.88000	911.97	135.69	60.42	868.11	120.90	65.31	637.08	86.33	58.05	698.98	152.42	89.96	875.13	-52.06	64.52	830.12	-42.48	80.73	613.90	-25.64	141.60	683.22	-84.67	154.70	-21.05	68.98	1262.69	0.00	0.00	0.00	969.79	172.84	1599.19	957.57	28.59	1598.21	864.96	32.95	1701.97	879.57	181.87	1703.21	2047.91	1591.34	51.97	0.00	0.00	0.00	1457.93
8.89000	911.91	135.38	60.38	868.09	120.49	68.25	637.71	84.43	56.39	699.07	152.33	90.01	893.07	-52.13	65.11	848.16	-42.85	80.09	629.07	-25.62	133.98	697.70	-85.29	149.76	-21.05	68.98	1262.69	0.00	0.00	0.00	972.77	173.77	1599.22	960.03	29.33	1598.38	868.51	33.64	1702.03	883.13	182.23	1703.28	2051.72	1590.63	64.38	0.00	0.00	0.00	1456.59
8.90000	912.63	135.44	60.42	868.18	120.11	68.60	638.04	84.11	56.04	699.24	152.03	89.91	910.90	-52.46	65.87	865.15	-42.77	79.52	644.45	-26.00	126.62	712.72	-85.45	144.76	-21.05	68.98	1262.69	0.00	0.00	0.00	976.13	174.35	1599.19	964.88	29.92	1598.26	872.08	34.27	1701.99	886.50	183.16	1703.19	2052.90	1590.08	70.13	0.00	0.00	0.00	1458.11
8.91000	915.36	132.92	65.60	868.70	120.12	68.75	637.97	84.58	56.15	699.25	152.19	90.07	927.24	-51.71	66.93	881.89	-42.97	78.90	659.64	-26.89	119.56	728.01	-85.46	139.89	-21.05	68.98	1262.69	0.00	0.00	0.00	979.35	174.86	1599.20	968.28	30.52	1598.23	875.68	34.90	1701.95	890.11	183.31	1703.20	2052.30	1589.33	70.39	0.00	0.00	0.00	1457.62
8.92000	913.80	133.45	65.33	867.92	119.94	68.59	638.03	83.69	55.83	699.36	152.10	90.15	944.86	-51.15	68.42	898.57	-42.57	78.92	675.29	-28.67	111.97	743.09	-85.82	135.51	-21.05	68.98	1262.69	0.00	0.00	0.00	983.40	175.63	1599.03	971.98	30.84	1598.13	879.30	35.29	1701.84	893.55	183.93	1703.12	2052.88	1590.35	69.98	0.00	0.00	0.00	1456.36
8.93000	913.75	132.79	65.09	867.94	119.87	68.65	638.05	83.61	55.91	699.48	152.06	90.22	962.42	-50.09	70.35	915.70	-41.73	79.47	690.16	-27.65	106.42	757.98	-86.35	131.51	-21.05	68.98	1262.69	0.00	0.00	0.00	987.15	175.77	1599.02	975.40	31.38	1598.03	882.89	35.64	1701.71	897.11	184.28	1703.12	2053.43	1590.82	69.99	0.00	0.00	0.00	1455.99
8.94000	916.15	133.00	66.18	867.69	119.80	68.68	637.76	84.59	56.24	699.66	151.56	90.05	978.74	-49.07	72.08	932.21	-41.29	79.82	704.12	-29.45	100.90	773.21	-86.06	127.48	-21.05	68.98	1262.69	0.00	0.00	0.00	990.50	176.48	1598.87	977.91	31.74	1598.04	886.67	36.16	1701.62	900.72	184.71	1703.02	2053.30	1590.41	70.05	0.00	0.00	0.00	1456.95
8.95000	914.62	133.02	65.70	867.84	120.01	68.65	637.85	84.54	56.42	699.68	151.79	90.24	995.48	-47.97	74.12	948.14	-40.52	80.48	718.33	-29.84	95.59	788.33	-86.24	123.91	-21.05	68.98	1262.69	0.00	0.00	0.00	994.35	177.06	1598.74	981.23	32.37	1597.95	890.36	36.47	1701.49	904.31	184.95	1702.94	2050.17	1594.49	50.85	0.00	0.00	0.00	1457.35
8.96000	915.91	133.01	66.04	868.29	119.95	68.73	638.11	83.99	56.05	699.65	152.08	90.46	1011.33	-46.71	76.37	964.11	-39.75	81.46	733.45	-29.54	90.88	803.59	-85.79	120.35	-21.05	68.98	1262.69	0.00	0.00	0.00	998.07	177.28	1598.63	985.69	32.53	1597.62	894.08	36.66	1701.30	907.99	185.09	1702.83	2052.16	1592.09	63.80	0.00	0.00	0.00	1457.82
8.97000	913.39	133.27	65.13	866.26	119.98	67.99	638.16	83.86	56.08	699.80	151.94	90.46	1026.91	-45.58	78.52	980.38	-38.89	82.73	748.60	-28.66	86.20	818.67	-85.47	117.29	-21.05	68.98	1262.69	0.00	0.00	0.00	1001.17	177.40	1598.54	989.87	33.01	1597.43	897.87	36.99	1701.15	911.58	185.53	1702.65	2053.37	1590.13	70.29	0.00	0.00	0.00	1457.44
8.98000	917.31	133.46	66.53	868.35	120.36	68.60	638.12	83.94	56.22	699.93	151.63	90.39	1042.54	-44.33	81.23	995.34	-37.32	84.42	764.36	-28.62	82.09	833.61	-85.16	114.65	-21.05	68.98	1262.69	0.00	0.00	0.00	1005.08	177.67	1598.24	993.24	33.03	1597.12	901.82	37.40	1700.97	915.32	185.69	1702.46	2053.28	1589.75	70.37	0.00	0.00	0.00	1457.50
8.99000	915.44	133.27	65.66	866.73	120.86	64.65	638.26	84.12	56.21	699.89	152.04	90.65	1058.11	-42.93	84.00	1010.58	-35.55	86.63	780.63	-28.61	78.14	848.48	-84.68	113.30	-21.05	68.98	1262.69	0.00	0.00	0.00	1008.74	177.92	1598.01	997.20	33.22	1596.75	905.39	36.91	1700.68	919.17	185.48	1702.31	2052.57	1589.33	70.36	0.00	0.00	0.00	1457.97
9.00000	914.69	133.81	65.33	866.96	120.73	64.71	638.27	84.12	56.45	700.09	151.71	90.67	1072.40	-41.66	86.89	1024.95	-33.31	89.19	796.86	-28.88	74.73	862.24	-84.82	110.99	-21.05	68.98	1262.69	0.00	0.00	0.00	1012.65	177.87	1597.82	1001.23	33.19	1596.51	909.28	36.95	1700.45	923.03	185.36	1702.14	2052.60	1589.61	70.30	0.00	0.00	0.00	1457.56
9.01000	912.01	135.41	59.07	866.66	120.76	64.49	638.22	83.91	56.61	700.20	151.80	90.77	1087.61	-39.86	90.57	1039.65	-33.22	90.79	814.01	-27.99	71.30	875.96	-84.49	109.28	-21.05	68.98	1262.69	0.00	0.00	0.00	1016.31	177.90	1597.47	1005.02	33.31	1596.22	913.26	37.02	1700.15	926.91	185.24	1701.92	2052.80	1589.88	70.17	0.00	0.00	0.00	1457.36
9.02000	912.37	135.58	59.01	867.23	120.99	64.57	638.61	84.31	56.56	700.30	151.80	90.91	1101.13	-38.43	93.95	1054.86	-32.53	93.24	829.90	-27.44	68.34	889.77	-83.27	107.70	-21.05	68.98	1262.69	0.00	0.00	0.00	1020.44	177.76	1597.20	1008.69	33.02	1595.83	917.20	36.82	1699.81	930.59	185.51	1701.62	2052.52	1588.62	70.75	0.00	0.00	0.00	1458.26
9.03000	912.26	136.02	58.60	867.47	121.06	64.49	638.42	83.52	56.56	700.43	151.70	91.03	1113.72	-36.97	97.37	1067.72	-31.43	95.63	844.09	-25.19	65.35	903.00	-82.28	106.47	-21.05	68.98	1262.69	0.00	0.00	0.00	1023.82	177.55	1596.90	1012.90	32.99	1595.46	921.08	36.36	1699.45	934.63	184.92	1701.42	2053.24	1589.29	70.59	0.00	0.00	0.00	1458.28
9.04000	912.80	135.92	58.84	867.21	121.04	64.34	638.31	84.25	57.06	700.60	151.55	91.06	1127.10	-35.46	101.36	1080.70	-29.86	98.54	857.75	-24.28	62.99	915.74	-81.21	105.58	-21.05	68.98	1262.69	0.00	0.00	0.00	1028.01	177.37	1596.54	1016.33	32.59	1595.09	925.13	36.01	1699.08	938.44	184.90	1701.10	2053.22	1589.62	70.48	0.00	0.00	0.00	1459.78
9.05000	912.79	136.16	58.63	867.14	121.08	64.16	638.54	83.33	56.74	700.75	151.48	91.18	1140.09	-33.79	105.59	1092.65	-28.70	101.15	870.96	-22.56	60.95	928.15	-80.13	104.83	-21.05	68.98	1262.69	0.00	0.00	0.00	1031.47	177.29	1596.13	1020.46	32.62	1594.71	929.39	36.24	1698.79	942.39	184.48	1700.79	2053.44	1589.68	70.39	0.00	0.00	0.00	1460.02
9.06000	912.38	136.10	58.39	867.13	121.03	64.17	638.50	84.11	57.08	700.97	151.32	91.23	1151.02	-32.68	108.99	1104.56	-27.43	104.07	884.09	-20.43	59.24	939.62	-79.24	104.46	-21.05	68.98	1262.69	0.00	0.00	0.00	1035.58	176.88	1595.76	1024.39	32.33	1594.27	933.15	35.30	1698.31	946.34	184.27	1700.43	2049.96	1594.35	50.96	0.00	0.00	0.00	1457.99
9.07000	911.94	136.31	58.06	867.14	121.22	64.06	638.64	83.92	57.00	701.03	151.27	91.36	1162.52	-31.60	112.72	1116.06	-26.21	107.00	896.31	-18.65	57.60	951.37	-77.45	103.87	-21.05	68.98	1262.69	0.00	0.00	0.00	1039.48	176.59	1595.32	1027.58	31.89	1593.89	937.27	34.82	1697.85	950.29	183.98	1700.04	2052.44	1592.04	63.96	0.00	0.00	0.00	1456.80
9.08000	911.82	136.19	57.97	867.63	121.36	64.05	638.48	84.04	57.44	701.15	151.32	91.50	1173.59	-30.28	116.52	1126.57	-24.94	109.72	907.84	-16.93	56.36	961.84	-76.42	103.67	-21.05	68.98	1262.69	0.00	0.00	0.00	1043.42	176.22	1594.90	1032.56	31.47	1593.31	941.51	34.42	1697.43	954.45	183.21	1699.69	2052.79	1590.05	70.14	0.00	0.00	0.00	1457.64
9.09000	912.86	136.34	58.11	867.61	121.58	63.86	638.46	83.42	57.27	701.19	151.42	91.74	1183.18	-29.16	119.75	1136.89	-23.88	112.27	918.42	-14.44	55.42	972.19	-75.11	103.45	-21.05	68.98	1262.69	0.00	0.00	0.00	1047.27	175.58	1594.52	1035.78	30.69	1592.88	945.50	33.66	1696.95	958.48	182.80	1699.29	2050.95	1595.56	50.84	0.00	0.00	0.00	1457.41
9.10000	912.58	136.64	57.71	868.07	121.47	64.04	638.59	83.84	57.58	701.44	151.12	91.71	1192.22	-28.12	122.74	1146.82	-23.45	114.57	928.42	-12.45	54.49	982.32	-72.92	102.88	-21.05	68.98	1262.69	0.00	0.00	0.00	1051.58	175.09	1593.99	1040.09	29.97	1592.30	949.82	33.19	1696.47	962.63	182.22	1698.88	2049.94	1597.14	44.60	0.00	0.00	0.00	1456.82
9.11000	912.87	136.60	57.70	867.24	121.67	63.53	638.69	82.78	57.40	701.70	151.08	91.90	1202.38	-27.66	125.73	1155.64	-22.08	116.92	937.72	-10.42	53.76	991.44	-71.47	102.77	-21.05	68.98	1262.69	0.00	0.00	0.00	1055.78	174.50	1593.55	1044.82	29.53	1591.66	953.97	32.50	1695.98	966.78	181.48	1698.43	2052.23	1591.88	63.93	0.00	0.00	0.00	1457.90
9.12000	912.45	136.43	57.41	867.49	121.80	63.40	638.62	83.15	57.94	701.87	150.98	92.13	1210.70	-26.75	128.24	1163.89	-21.41	118.71	945.48	-8.33	53.55	999.62	-70.13	102.54	-21.05	68.98	1262.69	0.00	0.00	0.00	1059.56	173.84	1593.07	1049.13	28.92	1591.00	958.31	31.89	1695.47	971.00	180.69	1698.02	2049.83	1594.03	51.65	0.00	0.00	0.00	1457.31
9.13000	913.11	136.97	57.04	867.88	121.83	63.42	638.92	83.87	58.10	702.17	150.68	92.24	1217.34	-26.34	129.61	1171.78	-20.77	120.23	952.37	-5.54	53.76	1007.53	-68.23	102.03	-21.05	68.98	1262.69	0.00	0.00	0.00	1063.50	173.28	1592.55	1053.25	28.31	1590.51	962.59	31.00	1694.88	975.07	179.95	1697.56	2052.07	1591.46	64.33	0.00	0.00	0.00	1457.58
9.14000	912.80	137.10	56.63	867.64	121.75	63.19	639.16	83.09	57.92	702.45	150.68	92.50	1223.52	-25.74	130.74	1178.33	-19.25	121.64	957.12	-6.59	54.70	1014.34	-66.90	101.73	-21.05	68.98	1262.69	0.00	0.00	0.00	1068.02	172.40	1592.04	1057.17	27.43	1589.83	966.91	30.23	1694.27	979.34	178.92	1697.14	2053.51	1589.50	70.49	0.00	0.00	0.00	1458.82
9.15000	912.76	136.84	56.48	867.76	121.69	63.32	639.20	83.16	58.41	702.78	150.50	92.70	1230.14	-25.11	131.78	1185.13	-18.86	122.26	961.82	5.49	56.57	1020.22	-65.67	101.39	-21.05	68.98	1262.69	0.00	0.00	0.00	1072.18	171.37	1591.48	1061.18	26.72	1589.15	971.37	29.42	1693.73	983.58	178.19	1696.65	2053.15	1589.64	70.46	0.00	0.00	0.00	1459.65
9.16000	913.60	137.20	56.50	867.42	121.70	62.99	639.21	83.47	58.68	702.94	150.74	93.11	1235.29	-24.44	131.93	1190.21	-17.61	122.46	966.63	9.22	56.29	1025.78	-63.79	100.66	-21.05	68.98	1262.69	0.00	0.00	0.00	1076.68	170.54	1591.00	1065.70	25.80	1588.60	975.60	28.04	1693.06	987.86	177.09	1696.17	2052.65	1589.91	70.22	0.00	0.00	0.00	1458.11
9.17000	913.19	137.18	56.07	867.63	121.87	62.78	639.47	83.54	58.75	703.25	150.53	93.28	1241.36	-23.24	132.58	1194.97	-16.46	122.36	972.45	7.88	54.24	1031.06	-61.52	99.62	-21.05	68.98	1262.69	0.00	0.00	0.00	1080.93	169.68	1590.45	1071.02	24.74	1587.84	980.05	26.81	1692.38	992.21	176.08	1695.68	2053.40	1590.62	70.12	0.00	0.00	0.00	1456.69
9.18000	913.22	137.21	55.95	868.11	121.61	63.01	639.62	83.64	58.88	703.55	150.44	93.59	1244.94	-22.32	131.64	1198.97	-15.43	121.60	977.65	7.40	51.93	1034.87	-60.26	98.84	-21.05	68.98	1262.69	0.00	0.00	0.00	1085.03	168.97	1589.93	1074.69	23.68	1587.32	984.61	25.76	1691.76	996.70	174.67	1695.24	2049.41	1591.84	52.34	0.00	0.00	0.00	1457.89
9.19000	913.20	137.28	55.74	867.31	121.69	62.65	639.45	83.36	59.37	703.75	150.71	93.98	1248.54	-20.70	130.71	1201.96	-13.68	120.63	981.38	7.44	48.67	1038.25	-58.52	97.74	-21.05	68.98	1262.69	0.00	0.00	0.00	1089.03	167.73	1589.42	1078.22	22.63	1586.59	989.06	24.38	1691.10	1000.98	173.81	1694.67	2051.83	1589.39	65.28	0.00	0.00	0.00	1458.48
9.20000	913.63	137.31	55.64	867.19	121.82	62.31	639.61	83.80	59.75	704.14	150.11	94.03	1250.85	-19.64	128.82	1204.47	-12.75	118.86	983.20	11.19	47.39	1041.19	-56.19	96.27	-21.05	68.98	1262.69	0.00	0.00	0.00	1093.57	166.92	1588.75	1083.95	21.65	1585.78	993.62	23.15	1690.46	1005.46	172.61	1694.20	2051.69	1588.25	70.93	0.00	0.00	0.00	1458.42
9.21000	913.16	137.42	55.13	867.98	121.90	62.55	639.83	83.58	59.75	704.38	150.42	94.54	1252.69	-17.62	126.52	1207.03	-10.77	117.08	982.47	1.14	47.93	1043.66	-53.86	95.00	-21.05	68.98	1262.69	0.00	0.00	0.00	1097.84	165.93	1588.25	1088.01	20.42	1585.18	998.23	21.88	1689.82	1009.86	171.42	1693.63	2051.52	1587.50	71.31	0.00	0.00	0.00	1458.82
9.22000	913.72	137.59	55.17	867.90	121.85	62.45	640.02	83.14	59.84	704.73	150.28	94.84	1254.30	-14.85	122.63	1207.79	-8.02	113.80	980.87	-10.79	49.56	1045.14	-52.57	94.50	-21.05	68.98	1262.69	0.00	0.00	0.00	1102.31	164.78	1587.73	1092.46	19.19	1584.49	1002.74	20.34	1689.09	1014.35	170.06	1693.07	2050.76	1585.72	71.98	0.00	0.00	0.00	1457.45
9.23000	913.51	137.77	54.68	867.97	122.00	62.24	639.94	82.84	60.54	705.08	150.25	95.27	1255.97	-11.96	119.20	1209.97	-5.95	110.79	981.88	-11.73	49.06	1046.80	-51.45	93.68	-21.05	68.98	1262.69	0.00	0.00	0.00	1106.64	163.50	1587.17	1097.59	18.17	1583.99	1007.43	18.97	1688.49	1018.88	168.73	1692.52	2050.44	1584.29	73.05	0.00	0.00	0.00	1457.15
9.24000	914.03	137.45	54.81	867.95	121.76	62.23	640.25	82.79	60.70	705.34	150.30	95.74	1258.21	-9.92	115.72	1211.55	-3.84	107.91	983.72	-9.86	48.63	1048.00	-51.71	93.37	-21.05	68.98	1262.69	0.00	0.00	0.00	1111.06	162.18	1586.65	1100.75	16.80	1583.42	1012.09	17.52	1687.81	1023.48	167.01	1692.05	2049.17	1583.04	73.60	0.00	0.00	0.00	1456.68
9.25000	914.25	137.71	54.53	868.08	121.93	62.04	640.23	82.97	61.24	705.85	150.17	96.20	1260.33	-7.60	112.48	1213.76	-1.79	105.23	985.21	-8.98	48.73	1049.31	-52.08	93.10	-21.05	68.98	1262.69	0.00	0.00	0.00	1115.70	160.96	1586.16	1106.10	15.30	1582.74	1016.83	16.08	1687.21	1027.84	165.83	1691.52	2053.67	1586.87	80.04	0.00	0.00	0.00	1457.39
9.26000	913.74	137.62	54.18	868.66	121.94	62.09	640.91	82.72	61.42	706.38	149.83	96.70	1261.50	-5.65	108.51	1215.15	0.09	102.14	988.08	-5.48	47.77	1050.55	-52.65	92.96	-21.05	68.98	1262.69	0.00	0.00	0.00	1119.97	159.50	1585.70	1111.10	13.89	1582.18	1021.51	14.26	1686.56	1032.51	164.15	1691.09	2055.29	1587.87	82.09	0.00	0.00	0.00	1456.95
9.27000	913.68	137.68	53.99	868.67	121.99	61.93	641.03	82.85	62.34	706.72	150.17	97.47	1264.14	-4.58	104.71	1216.83	1.44	98.98	990.70	-2.36	46.91	1052.24	-52.46	92.39	-21.05	68.98	1262.69	0.00	0.00	0.00	1124.66	157.85	1585.36	1115.98	12.63	1581.56	1026.38	12.69	1685.94	1037.14	162.57	1690.59	2055.34	1588.09	82.17	0.00	0.00	0.00	1456.18
9.28000	914.32	137.78	53.94	868.29	121.99	61.66	641.41	83.21	63.49	707.37	149.90	98.18	1265.54	-3.87	100.93	1218.21	2.46	96.18	991.85	-1.77	47.86	1053.34	-52.78	92.21	-21.05	68.98	1262.69	0.00	0.00	0.00	1130.00	156.48	1584.86	1120.70	11.10	1581.05	1031.35	11.05	1685.34	1041.81	160.74	1690.17	2055.84	1587.73	82.40	0.00	0.00	0.00	1456.84
9.29000	914.90	137.99	53.73	868.89	122.18	61.41	641.67	83.05	64.63	708.04	149.65	98.95	1267.42	-3.66	97.80	1219.62	2.30	93.46	993.18	-0.75	48.07	1054.49	-52.55	91.83	-21.05	68.98	1262.69	0.00	0.00	0.00	1134.63	154.79	1584.46	1125.30	9.41	1580.39	1036.38	9.40	1684.80	1046.46	158.97	1689.73	2055.99	1587.73	82.45	0.00	0.00	0.00	1457.05
9.30000	915.02	137.83	53.61	869.83	122.28	61.57	642.33	82.52	65.58	708.77	149.82	100.01	1268.49	-3.82	94.62	1221.63	1.73	90.96	993.81	-0.81	48.84	1055.47	-52.73	91.66	-21.05	68.98	1262.69	0.00	0.00	0.00	1139.52	153.02	1584.14	1130.16	7.74	1579.85	1041.42	7.43	1684.22	1051.20	157.22	1689.37	2055.38	1587.99	82.26	0.00	0.00	0.00	1457.81
9.31000	915.85	138.09	53.47	869.79	122.47	61.27	642.80	82.18	67.23	709.51	149.96	101.05	1269.68	-4.24	91.40	1222.03	2.24	88.64	994.61	-0.63	49.27	1056.54	-52.72	91.31	-21.05	68.98	1262.69	0.00	0.00	0.00	1144.36	151.59	1583.73	1134.97	6.20	1579.47	1046.35	5.23	1683.67	1056.17	154.88	1689.11	2055.07	1588.16	82.13	0.00	0.00	0.00	1458.15
9.32000	915.68	138.14	53.13	870.54	122.47	61.24	643.38	82.53	69.01	710.36	150.09	102.24	1270.67	-3.72	88.34	1223.33	2.46	86.44	995.07	-0.88	50.02	1057.36	-52.99	91.14	-21.05	68.98	1262.69	0.00	0.00	0.00	1149.14	150.03	1583.36	1140.34	4.47	1579.01	1051.57	3.64	1683.30	1060.92	153.10	1688.83	2055.18	1588.08	82.08	0.00	0.00	0.00	1457.67
9.33000	915.59	138.40	52.67	870.48	122.77	60.80	643.97	83.01	71.23	711.41	149.91	103.38	1272.44	-3.70	85.42	1224.50	2.44	83.98	995.33	-1.53	50.90	1059.81	-52.88	92.33	-21.05	68.98	1262.69	0.00	0.00	0.00	1154.45	148.32	1583.14	1144.97	2.76	1578.68	1056.48	1.45	1682.91	1065.81	151.22	1688.63	2055.65	1587.87	82.38	0.00	0.00	0.00	1457.59
9.34000	916.68	138.20	52.88	871.34	122.88	60.82	644.75	82.54	73.24	712.44	150.06	104.82	1273.14	-2.77	82.63	1225.43	3.23	82.10	996.57	-0.49	50.99	1059.73	-52.73	90.58	-21.05	68.98	1262.69	0.00	0.00	0.00	1158.76	146.54	1582.94	1149.75	0.88	1578.29	1061.66	-0.34	1682.62	1070.68	149.33	1688.42	2055.89	1587.72	82.51	0.00	0.00	0.00	1457.35
9.35000	916.38	138.53	52.24	872.23	123.11	60.61	645.35	82.57	75.66	713.58	150.16	106.43	1274.01	-2.51	80.33	1225.62	3.41	80.34	996.63	-1.05	51.57	1060.29	-52.60	90.06	-21.05	68.98	1262.69	0.00	0.00	0.00	1163.38	144.99	1582.85	1154.66	-0.80	1578.08	1066.68	-2.49	1682.36	1075.56	147.39	1688.34	2056.50	1587.41	82.73	0.00	0.00	0.00	1456.50
9.36000	917.58	138.75	52.37	872.78	123.01	60.55	646.15	83.89	78.60	714.83	150.37	108.15	1274.13	-2.41	79.10	1225.83	3.36	79.28	997.00	-0.86	51.69	1060.68	-52.80	89.95	-21.05	68.98	1262.69	0.00	0.00	0.00	1167.58	143.42	1582.90	1160.00	-2.62	1577.86	1071.86	-4.24	1682.18	1080.28	145.73	1688.28	2056.01	1587.59	82.47	0.00	0.00	0.00	1457.32
9.37000	917.73	138.79	52.09	872.81	123.19	60.02	647.45	83.46	81.20	716.25	150.63	110.12	1274.84	-2.64	77.86	1225.60	2.88	77.89	997.16	-1.05	51.80	1061.04	-52.85	89.78	-21.05	68.98	1262.69	0.00	0.00	0.00	1173.06	141.36	1582.96	1165.62	-4.18	1577.85	1077.07	-6.01	1682.12	1085.19	143.43	1688.39	2055.96	1587.67	82.46	0.00	0.00	0.00	1457.91
9.38000	919.06	139.05	52.26	873.54	123.10	59.79	648.65	83.94	84.61	717.76	150.87	112.20	1275.66	-2.44	76.45	1225.85	2.86	76.76	997.17	-1.36	52.05	1061.74	-52.41	89.40	-21.05	68.98	1262.69	0.00	0.00	0.00	1177.94	139.77	1583.05	1170.16	-5.95	1578.03	1082.16	-8.06	1682.04	1090.10	141.31	1688.52	2055.43	1587.95	82.23	0.00	0.00	0.00	1458.54
9.39000	918.58	139.02	51.93	874.96	123.50	59.63	650.00	83.74	88.14	719.56	151.19	114.54	1276.05	-1.92	75.20	1226.07	3.06	75.80	997.25	-1.59	52.32	1062.26	-52.46	89.34	-21.05	68.98	1262.69	0.00	0.00	0.00	1182.97	137.90	1583.29	1174.69	-7.89	1578.10	1087.02	-10.44	1681.94	1094.93	139.22	1688.72	2055.18	1588.13	82.13	0.00	0.00	0.00	1457.98
9.40000	918.59	139.21	51.58	875.05	123.63	59.20	651.55	84.83	92.07	721.30	151.88	117.16	1276.48	-1.63	73.89	1225.73	3.02	74.63	997.08	-2.00	52.56	1062.74	-52.24	89.14	-21.05	68.98	1262.69	0.00	0.00	0.00	1187.18	136.29	1583.59	1180.52	-9.54	1578.19	1092.05	-12.71	1681.99	1099.64	137.37	1688.89	2055.27	1588.21	82.20	0.00	0.00	0.00	1457.62
9.41000	918.85	139.47	51.31	876.18	124.08	58.95	653.53	84.95	96.21	723.38	152.48	119.91	1277.10	-1.29	73.07	1225.84	3.06	73.91	997.12	-2.37	52.79	1063.15	-51.94	88.96	-21.05	68.98	1262.69	0.00	0.00	0.00	1192.00	134.78	1583.88	1185.83	-11.07	1578.29	1097.25	-14.89	1682.00	1104.43	135.30	1689.16	2055.65	1587.93	82.29	0.00	0.00	0.00	1457.14
9.42000	919.83	139.66	51.60	877.14	124.43	58.76	655.53	84.87	100.51	725.72	152.95	122.71	1276.58	-1.03	71.95	1226.40	2.93	73.30	997.42	-1.97	52.65	1063.57	-51.72	88.74	-21.05	68.98	1262.69	0.00	0.00	0.00	1197.39	132.93	1584.22	1191.12	-12.99	1578.39	1102.48	-16.83	1682.12	1109.19	133.41	1689.46	2054.86	1588.33	81.96	0.00	0.00	0.00	1456.39
9.43000	920.11	140.04	51.26	878.26	125.16	58.49	657.74	86.52	105.56	728.12	153.88	125.91	1277.32	-1.03	71.26	1226.14	2.94	72.71	997.54	-2.13	52.75	1063.71	-51.74	88.62	-21.05	68.98	1262.69	0.00	0.00	0.00	1201.79	130.93	1584.58	1196.09	-14.85	1578.57	1107.44	-19.08	1682.24	1113.94	131.27	1689.80	2055.46	1587.97	82.21	0.00	0.00	0.00	1456.31
9.44000	921.16	140.22	51.36	879.28	125.85	60.14	660.32	87.60	110.72	730.87	154.98	129.28	1277.65	-0.92	70.81	1226.20	3.05	72.39	997.48	-2.25	52.76	1063.93	-51.79	88.51	-21.05	68.98	1262.69	0.00	0.00	0.00	1206.42	129.33	1584.90	1200.39	-16.62	1578.74	1112.80	-20.67	1682.54	1118.75	129.00	1690.24	2055.51	1587.93	82.27	0.00	0.00	0.00	1456.97
9.45000	921.67	140.43	51.29	880.34	126.37	59.82	663.31	88.68	116.32	734.05	155.67	132.73	1277.64	-0.68	70.23	1226.50	2.91	72.09	997.61	-2.36	52.81	1063.97	-51.91	88.48	-21.05	68.98	1262.69	0.00	0.00	0.00	1211.28	127.53	1585.31	1205.06	-18.11	1579.07	1117.82	-22.77	1682.83	1123.48	126.98	1690.75	2055.22	1588.04	82.10	0.00	0.00	0.00	1449.75
9.46000	921.86	140.96	51.02	882.50	126.94	59.78	666.57	90.21	122.28	737.25	157.12	136.67	1277.51	-0.82	69.55	1225.91	2.80	71.57	997.45	-2.67	53.06	1063.86	-52.35	88.57	-21.05	68.98	1262.69	0.00	0.00	0.00	1215.69	125.88	1585.73	1209.67	-19.95	1579.36	1122.62	-24.84	1683.22	1128.02	125.19	1691.18	2054.96	1588.27	81.94	0.00	0.00	0.00	1448.43
9.47000	921.96	141.47	50.57	883.77	127.49	59.60	669.99	89.84	128.96	740.93	158.38	140.72	1277.63	-0.33	69.38	1226.43	2.32	71.01	997.43	-3.05	53.35	1064.33	-51.92	88.28	-21.05	68.98	1262.69	0.00	0.00	0.00	1220.46	124.20	1586.17	1214.96	-21.53	1579.77	1127.45	-26.85	1683.54	1132.43	123.66	1691.70	2055.01	1588.20	81.99	0.00	0.00	0.00	1449.32
9.48000	923.18	142.05	50.42	886.17	128.00	59.90	674.14	91.13	135.63	745.03	159.68	145.04	1277.66	-0.75	68.65	1226.49	2.58	70.99	997.64	-2.81	53.34	1064.45	-51.94	88.23	-21.05	68.98	1262.69	0.00	0.00	0.00	1224.26	122.73	1586.75	1219.44	-23.51	1580.12	1131.96	-29.09	1683.93	1136.89	121.75	1692.25	2055.15	1588.11	82.11	0.00	0.00	0.00	1449.90
9.49000	924.03	142.59	50.26	887.04	128.63	59.93	678.69	92.08	143.09	749.66	160.66	149.37	1277.86	-0.84	68.18	1226.66	2.80	70.81	997.41	-3.33	53.65	1064.43	-52.08	88.20	-21.05	68.98	1262.69	0.00	0.00	0.00	1229.14	121.00	1587.27	1224.12	-25.30	1580.56	1136.84	-30.68	1684.44	1141.45	119.42	1692.91	2055.32	1588.13	82.19	0.00	0.00	0.00	1450.57
9.50000	924.64	142.94	49.97	889.21	129.23	60.36	684.16	93.78	150.60	754.54	162.06	154.15	1277.80	-0.49	67.86	1226.85	2.60	70.53	997.47	-3.59	53.78	1064.52	-52.03	88.15	-21.05	68.98	1262.69	0.00	0.00	0.00	1233.80	119.43	1587.92	1228.96	-26.60	1581.02	1141.44	-32.56	1684.93	1145.82	117.47	1693.55	2054.54	1588.59	81.83	0.00	0.00	0.00	1451.44
9.51000	925.52	143.86	49.47	892.39	129.97	61.22	689.61	94.96	158.45	760.07	162.96	158.90	1278.24	-0.63	67.48	1226.86	2.79	70.36	997.58	-3.72	53.94	1064.62	-52.12	88.14	-21.05	68.98	1262.69	0.00	0.00	0.00	1237.69	117.71	1588.66	1233.62	-28.03	1581.70	1145.98	-34.41	1685.42	1149.86	116.10	1694.16	2054.92	1588.38	82.02	0.00	0.00	0.00	1452.73
9.52000	926.57	144.00	49.20	893.87	130.62	61.64	695.86	96.58	166.67	765.66	164.62	164.15	1278.62	-1.14	67.00	1226.56	2.79	70.03	997.27	-4.24	54.23	1064.89	-51.94	87.99	-21.05	68.98	1262.69	0.00	0.00	0.00	1241.77	116.33	1589.33	1237.94	-29.82	1582.36	1150.19	-36.40	1685.88	1153.91	114.42	1694.74	2055.26	1588.16	82.07	0.00	0.00	0.00	1452.76
9.53000	928.30	144.79	48.64	896.65	131.10	62.78	702.64	98.02	174.79	771.77	165.33	169.07	1278.11	-1.04	66.53	1226.98	2.87	70.04	997.72	-3.82	54.04	1064.85	-52.06	88.07	-21.05	68.98	1262.69	0.00	0.00	0.00	1245.81	114.89	1590.02	1242.19	-31.51	1582.91	1154.69	-37.85	1686.41	1158.12	112.31	1695.36	2054.91	1588.31	81.96	0.00	0.00	0.00	1453.96
9.54000	930.97	145.37	48.37	899.52	131.58	64.06	709.53	98.58	183.40	777.90	166.58	174.24	1278.32	-0.61	66.57	1227.02	2.63	69.68	1001.38	-6.84	49.18	1064.84	-52.30	88.07	-21.05	68.98	1262.69	0.00	0.00	0.00	1250.60	113.11	1590.69	1246.15	-32.84	1583.60	1158.78	-39.73	1686.83	1162.10	110.73	1695.87	2054.85	1588.33	82.01	0.00	0.00	0.00	1453.92
9.55000	933.10	146.11	48.00	901.41	132.12	65.26	716.65	99.40	192.07	784.32	167.37	179.29	1278.42	-0.80	66.24	1227.16	2.65	69.53	1000.92	-5.85	49.81	1065.08	-52.08	87.88	-21.05	68.98	1262.69	0.00	0.00	0.00	1254.08	111.55	1591.43	1250.33	-34.44	1584.25	1162.88	-41.28	1687.33	1166.04	108.92	1696.40	2055.43	1588.03	82.29	0.00	0.00	0.00	1453.86
9.56000	935.87	146.77	49.37	905.21	132.39	67.38	724.12	99.80	200.02	790.84	167.84	184.21	1278.91	-0.88	66.02	1227.35	2.60	69.59	999.65	-3.73	52.10	1065.30	-51.81	87.71	-21.05	68.98	1262.69	0.00	0.00	0.00	1257.86	110.33	1591.99	1253.95	-35.92	1584.88	1166.87	-42.96	1687.72	1169.87	107.60	1696.76	2055.22	1588.08	82.18	0.00	0.00	0.00	1453.38
9.57000	937.43	147.48	48.48	909.31	132.95	69.54	731.37	99.69	206.98	797.49	167.72	188.83	1278.64	-0.77	65.83	1227.63	2.78	69.60	998.69	-0.27	54.06	1065.06	-52.50	87.92	-21.05	68.98	1262.69	0.00	0.00	0.00	1262.29	108.96	1592.49	1259.22	-37.08	1585.30	1170.91	-44.47	1688.02	1173.71	106.17	1697.15	2054.94	1588.21	81.97	0.00	0.00	0.00	1453.77
9.58000	943.02	148.89	48.34	913.45	133.60	71.72	738.24	99.75	212.32	804.03	167.76	193.09	1279.07	-1.17	65.53	1227.05	2.73	69.25	998.82	0.15	54.40	1064.98	-52.63	87.95	-21.05	68.98	1262.69	0.00	0.00	0.00	1266.26	107.39	1592.93	1262.77	-38.51	1585.72	1174.91	-45.84	1688.27	1177.41	104.83	1697.49	2054.79	1588.41	81.97	0.00	0.00	0.00	1454.71
9.59000	949.08	151.18	48.43	918.62	135.30	74.18	745.90	99.33	215.81	810.65	167.78	196.80	1279.30	-1.14	65.38	1227.69	2.37	69.09	998.74	0.34	54.74	1065.29	-52.39	87.83	-21.05	68.98	1262.69	0.00	0.00	0.00	1269.62	106.33	1593.28	1267.15	-39.79	1586.13	1178.68	-47.35	1688.55	1181.35	103.04	1697.80	2055.09	1588.24	82.15	0.00	0.00	0.00	1454.63
9.60000	956.14	154.27	50.86	926.44	137.63	77.30	753.46	98.14	218.02	817.74	167.57	199.77	1279.24	-1.06	65.12	1227.75	2.63	69.10	998.83	-0.95	54.79	1065.33	-52.38	87.81	-21.05	68.98	1262.69	0.00	0.00	0.00	1273.45	104.94	1593.56	1270.35	-41.11	1586.31	1182.54	-48.72	1688.69	1185.06	101.66	1698.08	2055.26	1588.08	82.19	0.00	0.00	0.00	1454.73
9.61000	965.05	157.11	54.99	935.09	139.78	80.37	761.33	97.25	218.84	825.38	167.32	202.07	1279.30	-1.24	64.71	1227.67	2.67	69.04	998.75	-0.47	55.14	1065.53	-52.23	87.77	-21.05	68.98	1262.69	0.00	0.00	0.00	1277.20	104.02	1593.78	1274.62	-42.26	1586.36	1186.49	-49.88	1688.86	1188.65	100.79	1698.27	2055.39	1587.90	82.23	0.00	0.00	0.00	1454.60
9.62000	975.26	159.65	58.45	944.61	142.10	83.26	769.16	97.94	219.05	833.42	167.32	203.63	1279.04	-1.21	64.30	1228.14	2.54	68.93	999.10	-1.42	54.69	1065.61	-52.17	87.81	-21.05	68.98	1262.69	0.00	0.00	0.00	1280.43	102.68	1594.03	1277.54	-43.48	1586.71	1190.15	-51.50	1688.96	1192.51	99.05	1698.61	2055.14	1588.19	82.11	0.00	0.00	0.00	1454.59
9.63000	986.50	162.22	61.80	954.07	144.01	85.15	777.71	96.74	217.47	842.03	167.42	204.39	1279.33	-1.01	64.35	1228.13	2.67	68.92	1000.50	-6.74	52.08	1065.47	-52.42	87.98	-21.05	68.98	1262.69	0.00	0.00	0.00	1284.23	101.35	1594.22	1281.74	-44.58	1586.74	1193.99	-52.66	1689.11	1196.12	97.93	1698.84	2055.00	1588.26	82.04	0.00	0.00	0.00	1454.33
9.64000	998.09	163.99	64.27	966.13	145.86	87.15	786.34	97.15	215.61	851.18	167.77	204.26	1279.53	-0.80	64.13	1227.71	2.66	68.56	1068.27	-197.41	-58.69	1065.67	-52.20	87.99	-21.05	68.98	1262.69	0.00	0.00	0.00	1287.48	100.49	1594.47	1285.82	-45.74	1586.79	1197.72	-53.88	1689.23	1200.04	96.43	1699.16	2055.64	1587.79	82.27	0.00	0.00	0.00	1453.46
9.65000	1009.76	165.87	65.90	978.50	147.56	88.41	795.74	97.39	212.55	860.68	168.59	203.38	1279.99	-1.20	63.86	1227.82	2.63	68.46	1003.50	-29.64	43.90	1065.93	-51.94	87.87	-21.05	68.98	1262.69	0.00	0.00	0.00	1291.54	99.54	1594.63	1289.32	-46.63	1586.94	1201.56	-54.94	1689.44	1203.81	95.12	1699.47	2055.66	1587.84	82.28	0.00	0.00	0.00	1452.99
9.66000	1023.86	167.67	67.67	990.93	148.93	89.02	805.47	98.16	209.14	870.74	169.41	201.58	1280.65	-0.96	63.93	1227.86	2.60	68.26	994.28	-8.63	57.73	1065.73	-52.22	88.09	-21.05	68.98	1262.69	0.00	0.00	0.00	1295.27	98.72	1594.77	1292.59	-47.48	1587.11	1205.36	-55.84	1689.64	1207.42	93.93	1699.81	2055.33	1588.02	82.20	0.00	0.00	0.00	1452.89
9.67000	1036.47	168.94	68.07	1002.41	150.32	88.55	815.96	98.91	204.63	881.14	170.46	199.10	1279.63	-0.95	63.23	1227.99	2.81	68.22	994.15	-8.16	57.56	1066.00	-51.86	88.01	-21.05	68.98	1262.69	0.00	0.00	0.00	1298.59	97.83	1594.94	1296.16	-48.37	1587.21	1208.77	-57.07	1689.84	1210.64	93.39	1700.04	2054.78	1588.25	81.99	0.00	0.00	0.00	1453.95
9.68000	1050.08	170.30	66.17	1016.28	151.33	88.27	826.29	100.61	200.35	891.85	171.63	196.02	1280.09	-0.95	63.09	1228.22	3.19	68.36	993.68	-8.57	57.85	1065.83	-52.25	88.31	-21.05	68.98	1262.69	0.00	0.00	0.00	1301.36	97.25	1595.24	1299.23	-49.29	1587.44	1212.62	-57.55	1690.11	1214.18	92.47	1700.30	2055.09	1588.19	82.12	0.00	0.00	0.00	1453.24
9.69000	1063.67	170.93	65.88	1029.71	152.32	87.36	837.10	102.44	195.11	902.85	172.98	192.43	1280.28	-0.60	63.00	1228.59	2.66	68.09	993.49	-8.53	57.78	1066.11	-51.95	88.24	-21.05	68.98	1262.69	0.00	0.00	0.00	1304.99	96.46	1595.45	1302.69	-50.24	1587.73	1216.03	-58.43	1690.29	1217.56	91.64	1700.56	2055.30	1588.07	82.30	0.00	0.00	0.00	1452.98
9.70000	1078.09	171.36	65.79	1042.82	153.09	85.93	848.35	104.16	189.24	914.25	174.38	188.42	1280.15	-0.32	62.85	1228.42	2.90	67.96	993.31	-8.67	57.87	1066.24	-51.74	88.23	-21.05	68.98	1262.69	0.00	0.00	0.00	1308.28	95.90	1595.73	1306.92	-50.46	1587.92	1219.37	-59.26	1690.55	1220.71	91.10	1700.80	2055.32	1588.06	82.24	0.00	0.00	0.00	1453.58
9.71000	1093.02	172.11	65.04	1058.24	153.96	85.00	859.62	106.35	183.10	925.88	176.17	184.17	1279.56	-0.39	62.29	1228.43	3.25	68.02	993.38	-8.37	57.70	1066.11	-51.87	88.42	-21.05	68.98	1262.69	0.00	0.00	0.00	1311.96	94.94	1596.05	1309.44	-51.18	1588.29	1222.55	-60.20	1690.75	1224.03	90.24	1701.10	2055.14	1588.12	82.18	0.00	0.00	0.00	1454.06
9.72000	1109.10	172.82	64.82	1073.16	154.74	83.79	871.50	107.72	176.22	937.82	177.90	179.58	1280.41	-0.43	62.31	1228.60	3.22	67.85	993.54	-8.13	57.72	1066.38	-51.65	88.34	-21.05	68.98	1262.69	0.00	0.00	0.00	1314.93	94.25	1596.40	1312.68	-51.72	1588.59	1225.69	-61.05	1690.92	1227.31	89.36	1701.44	2055.10	1588.09	82.16	0.00	0.00	0.00	1453.35
9.73000	1123.99	173.58	64.13	1088.13	155.59	82.60	883.75	109.42	169.08	950.10	179.54	174.76	1280.65	-0.15	62.22	1229.19	3.56	68.15	994.20	-6.77	57.16	1066.64	-51.28	88.23	-21.05	68.98	1262.69	0.00	0.00	0.00	1318.24	93.88	1596.64	1316.84	-52.19	1588.77	1229.04	-61.50	1691.16	1230.34	88.86	1701.62	2055.58	1587.89	82.39	0.00	0.00	0.00	1452.13
9.74000	1140.92	174.77	66.64	1104.56	156.66	81.83	896.68	111.19	161.43	962.46	181.40	169.99	1280.50	-0.29	61.95	1229.11	3.31	67.75	994.05	-6.78	57.45	1066.50	-51.59	88.45	-21.05	68.98	1262.69	0.00	0.00	0.00	1321.70	93.34	1596.87	1319.27	-52.84	1588.99	1232.41	-61.76	1691.33	1233.41	88.32	1701.80	2055.46	1587.81	82.17	0.00	0.00	0.00	1452.72
9.75000	1155.99	175.89	66.24	1120.48	157.89	80.88	909.29	113.20	154.19	975.42	182.50	164.73	1280.72	-0.23	61.69	1229.41	3.63	68.00	994.08	-6.62	57.41	1066.51	-51.53	88.55	-21.05	68.98	1262.69	0.00	0.00	0.00	1324.00	92.98	1597.21	1322.22	-53.33	1589.22	1235.48	-62.38	1691.44	1236.33	88.07	1701.98	2055.25	1588.10	82.13	0.00	0.00	0.00	1453.12
9.76000	1173.24	177.04	66.89	1135.88	159.14	79.88	921.90	114.37	147.18	988.28	183.88	159.67	1280.38	0.08	61.42	1229.59	3.64	67.95	994.74	-5.56	56.92	1066.68	-51.33	88.48	-21.05	68.98	1262.69	0.00	0.00	0.00	1327.57	92.33	1597.51	1326.15	-53.61	1589.30	1238.56	-63.03	1691.51	1239.38	87.44	1702.19	2055.06	1588.15	82.06	0.00	0.00	0.00	1452.74
9.77000	1189.13	178.26	67.22	1150.99	160.50	78.88	935.59	116.07	139.64	1001.66	184.78	154.45	1280.62	0.16	61.27	1229.61	3.58	67.74	995.08	-5.13	56.60	1066.55	-51.46	88.61	-21.05	68.98	1262.69	0.00	0.00	0.00	1330.95	91.93	1597.68	1328.92	-54.19	1589.48	1241.73	-63.41	1691.58	1242.35	87.14	1702.29	2055.62	1587.86	82.35	0.00	0.00	0.00	1453.69
9.78000	1205.63	179.54	67.78	1167.48	161.79	78.37	949.01	117.28	132.54	1014.94	186.20	149.63	1281.27	0.45	61.38	1229.91	3.73	67.84	994.96	-5.72	56.66	1066.65	-51.40	88.65	-21.05	68.98	1262.69	0.00	0.00	0.00	1333.70	91.56	1597.90	1332.39	-54.12	1589.60	1244.83	-63.82	1691.62	1245.56	86.45	1702.45	2055.21	1588.05	82.17	0.00	0.00	0.00	1453.24
9.79000	1221.54	180.77	68.33	1183.74	163.00	77.96	963.25	118.32	125.23	1028.35	187.62	144.92	1280.93	0.55	61.03	1230.11	3.90	67.96	995.22	-5.56	56.34	1066.85	-51.04	88.51	-21.05	68.98	1262.69	0.00	0.00	0.00	1336.85	91.74	1597.95	1335.06	-54.47	1589.71	1247.98	-64.17	1691.64	1248.41	86.36	1702.51	2055.51	1588.00	82.33	0.00	0.00	0.00	1453.82
9.80000	1237.78	182.11	69.04	1198.78	164.34	77.25	977.09	119.47	118.59	1041.96	188.41	140.10	1280.87	0.60	60.87	1230.25	3.85	67.95	999.69	-5.98	51.43	1066.85	-51.03	88.63	-21.05	68.98	1262.69	0.00	0.00	0.00	1339.82	91.37	1598.15	1338.63	-54.48	1589.78	1251.13	-64.43	1691.64	1251.51	86.02	1702.60	2055.19	1588.24	82.15	0.00	0.00	0.00	1453.75
9.81000	1252.67	182.99	69.56	1213.08	165.53	76.58	991.84	118.23	111.33	1055.29	189.88	135.79	1281.94	0.36	60.91	1230.26	4.25	68.13	996.35	-5.10	55.31	1067.17	-50.55	88.46	-21.05	68.98	1262.69	0.00	0.00	0.00	1342.74	90.91	1598.28	1341.39	-54.60	1589.85	1254.14	-64.79	1691.63	1254.86	85.34	1702.73	2054.87	1588.34	82.01	0.00	0.00	0.00	1454.30
9.82000	1267.68	183.96	70.32	1228.85	166.62	76.69	1006.74	120.45	104.19	1069.02	190.81	131.56	1282.04	0.80	61.10	1230.35	3.89	71.69	1000.05	-5.58	51.30	1066.91	-50.91	88.75	-21.05	68.98	1262.69	0.00	0.00	0.00	1345.86	90.87	1598.34	1344.54	-55.04	1589.85	1257.38	-64.69	1691.65	1257.85	85.34	1702.73	2054.76	1588.29	81.98	0.00	0.00	0.00	1453.49
9.83000	1283.16	184.27	67.78	1244.46	167.66	77.08	1019.93	124.72	99.11	1082.68	192.15	127.77	1282.16	0.69	60.85	1230.99	4.08	72.33	996.44	-5.09	55.41	1067.30	-50.34	88.55	-21.05	68.98	1262.69	0.00	0.00	0.00	1349.34	90.76	1598.38	1348.28	-55.12	1589.87	1260.13	-65.28	1691.55	1260.95	85.10	1702.75	2055.25	1588.14	82.21	0.00	0.00	0.00	1453.49
9.84000	1298.04	185.31	68.78	1259.44	168.58	77.49	1033.71	127.86	93.89	1096.84	192.24	123.74	1281.77	1.26	60.99	1230.89	4.23	72.19	1000.05	-4.61	51.64	1066.93	-50.94	88.95	-21.05	68.98	1262.69	0.00	0.00	0.00	1352.34	90.68	1598.38	1351.07	-55.32	1589.84	1263.29	-65.29	1691.50	1263.92	85.26	1702.77	2055.37	1588.09	82.26	0.00	0.00	0.00	1454.19
9.85000	1313.56	186.19	70.48	1273.82	168.98	75.66	1042.39	117.58	93.46	1110.25	193.62	120.53	1283.04	1.52	65.33	1232.12	4.48	72.59	1000.38	-4.69	51.27	1067.21	-50.57	88.83	-21.05	68.98	1262.69	0.00	0.00	0.00	1354.98	90.91	1598.38	1354.24	-55.25	1589.88	1266.50	-65.29	1691.44	1267.15	85.07	1702.79	2055.25	1588.11	82.19	0.00	0.00	0.00	1453.14
9.86000	1327.70	186.80	71.85	1287.94	169.61	76.19	1053.49	116.56	90.88	1123.90	194.43	117.49	1283.81	1.67	65.88	1231.10	4.59	72.19	1000.47	-4.42	51.20	1067.45	-50.08	88.70	-21.05	68.98	1262.69	0.00	0.00	0.00	1358.18	90.84	1598.39	1357.15	-55.35	1589.87	1269.84	-64.98	1691.36	1270.33	84.95	1702.84	2055.00	1588.19	82.07	0.00	0.00	0.00	1453.33
9.87000	1343.08	187.30	74.21	1302.35	170.10	77.19	1071.95	125.97	81.03	1137.47	195.16	114.67	1282.93	1.87	65.83	1231.27	4.59	72.23	1000.88	-4.57	50.88	1067.18	-50.56	88.98	-21.05	68.98	1262.69	0.00	0.00	0.00	1361.45	90.75	1598.32	1360.79	-55.13	1589.76	1272.86	-65.00	1691.26	1273.73	84.63	1702.77	2055.40	1587.94	82.22	0.00	0.00	0.00	1453.34
9.88000	1357.17	187.73	75.96	1316.36	170.86	78.05	1085.44	126.86	77.18	1150.98	195.68	112.05	1283.19	2.03	65.98	1230.93	4.64	71.97	1000.38	-4.23	51.39	1067.57	-49.98	88.80	-21.05	68.98	1262.69	0.00	0.00	0.00	1364.61	91.02	1598.24	1363.22	-54.90	1589.68	1275.85	-65.09	1691.13	1276.63	85.30	1702.60	2055.36	1587.88	82.18	0.00	0.00	0.00	1453.76
9.89000	1371.06	187.89	78.18	1330.09	171.24	79.48	1095.56	129.36	75.51	1164.20	196.43	109.84	1284.55	1.99	66.47	1229.45	4.71	71.34	1000.43	-5.00	51.24	1067.68	-49.77	88.82	-21.05	68.98	1262.69	0.00	0.00	0.00	1367.53	91.54	1598.19	1366.67	-54.51	1589.57	1279.25	-64.51	1691.04	1279.76	85.66	1702.51	2055.83	1587.84	82.43	0.00	0.00	0.00	1454.43
9.90000	1384.98	188.03	80.61	1343.49	171.57	80.85	1109.51	130.60	72.44	1176.98	197.39	107.96	1283.34	2.22	66.20	1230.07	4.68	71.50	1000.45	-4.20	51.40	1067.63	-49.91	88.99	-21.05	68.98	1262.69	0.00	0.00	0.00	1370.70	91.62	1598.10	1369.73	-54.40	1589.35	1282.58	-63.96	1690.91	1283.01	86.02	1702.37	2055.48	1587.98	82.29	0.00	0.00	0.00	1453.85
9.91000	1397.79	188.07	82.70	1357.43	171.98	82.34	1122.54	131.38	69.35	1189.68	198.00	106.26	1283.93	2.16	66.17	1230.09	4.57	71.31	1000.70	-4.43	51.33	1067.82	-49.62	88.93	-21.05	68.98	1262.69	0.00	0.00	0.00	1374.28	91.96	1597.87	1372.85	-54.07	1589.20	1285.79	-63.61	1690.70	1286.39	86.11	1702.22	2055.41	1587.98	82.36	0.00	0.00	0.00	1453.08
9.92000	1410.66	188.49	84.61	1370.16	172.23	83.84	1136.66	130.95	66.19	1201.99	198.79	104.89	1284.49	2.22	66.36	1229.56	4.56	70.95	1000.42	-4.11	51.52	1068.01	-49.41	88.97	-21.05	68.98	1262.69	0.00	0.00	0.00	1377.18	92.59	1597.69	1375.87	-53.61	1589.05	1288.72	-63.54	1690.49	1289.67	86.58	1702.08	2055.00	1588.27	82.05	0.00	0.00	0.00	1453.44
9.93000	1422.65	188.27	86.90	1382.40	172.30	85.59	1150.71	130.59	63.45	1214.27	199.46	103.74	1283.55	2.20	65.99	1230.19	4.65	71.00	1000.56	-4.90	51.38	1068.39	-48.90	88.78	-21.05	68.98	1262.69	0.00	0.00	0.00	1380.37	92.62	1597.54	1378.83	-53.03	1588.77	1292.04	-62.86	1690.29	1292.83	87.42	1701.83	2054.69	1588.42	81.87	0.00	0.00	0.00	1454.17
9.94000	1434.92	188.46	89.02	1394.61	172.75	87.21	1163.06	132.35	61.84	1226.06	199.98	102.78	1283.98	2.17	65.94	1230.46	4.70	67.43	1001.15	-4.60	51.04	1068.47	-48.78	88.83	-21.05	68.98	1262.69	0.00	0.00	0.00	1383.76	93.37	1597.24	1382.59	-52.35	1588.55	1295.41	-62.27	1690.05	1296.23	87.81	1701.63	2054.63	1588.38	81.86	0.00	0.00	0.00	1452.11
9.95000	1447.09	188.55	91.49	1406.31	173.13	88.81	1176.31	132.29	59.70	1237.47	200.61	102.14	1283.38	1.99	65.47	1230.67	4.65	67.02	1000.62	-3.77	51.64	1068.34	-48.92	89.05	-21.05	68.98	1262.69	0.00	0.00	0.00	1387.18	93.94	1596.95	1386.03	-51.87	1588.19	1298.79	-61.55	1689.80	1299.56	88.51	1701.44	2054.75	1588.26	81.93	0.00	0.00	0.00	1452.16
9.96000	1458.01	189.11	93.26	1417.21	173.46	90.15	1188.78	131.12	58.11	1248.47	200.69	101.51	1283.57	1.97	65.29	1230.20	4.86	66.86	1000.69	-4.46	51.43	1068.46	-48.74	89.10	-21.05	68.98	1262.69	0.00	0.00	0.00	1390.26	95.08	1596.70	1388.46	-51.22	1588.00	1301.82	-61.24	1689.53	1302.86	89.25	1701.20	2054.98	1588.17	82.05	0.00	0.00	0.00	1453.62
9.97000	1469.38	189.68	95.14	1428.06	174.09	91.57	1201.32	129.84	56.22	1259.18	200.84	101.04	1283.81	1.65	65.22	1230.50	4.98	66.96	1000.98	-3.65	51.56	1068.36	-48.85	89.25	-21.05	68.98	1262.69	0.00	0.00	0.00	1393.72	95.86	1596.39	1392.02	-50.54	1587.74	1305.35	-60.19	1689.34	1306.34	89.92	1700.94	2055.07	1588.27	82.06	0.00	0.00	0.00	1453.78
9.98000	1479.55	190.50	96.37	1438.95	174.84	92.64	1211.83	131.12	56.24	1269.55	200.67	100.61	1281.77	1.72	60.09	1230.39	4.79	66.68	1000.73	-3.45	51.93	1068.69	-48.39	89.09	-21.05	68.98	1262.69	0.00	0.00	0.00	1397.30	96.68	1596.06	1395.70	-49.36	1587.45	1308.75	-59.29	1689.11	1309.89	90.78	1700.68	2055.42	1588.00	82.27	0.00	0.00	0.00	1452.26
9.99000	1488.88	191.08	97.52	1448.91	175.20	93.92	1222.74	130.87	55.35	1279.25	201.04	100.49	1282.13	1.59	59.60	1230.13	4.58	66.35	1000.89	-3.26	51.77	1068.84	-48.29	89.25	-21.05	68.98	1262.69	0.00	0.00	0.00	1400.82	97.71	1595.74	1399.04	-48.84	1587.22	1312.14	-58.47	1688.82	1313.24	91.92	1700.35	2055.53	1587.93	82.33	0.00	0.00	0.00	1453.04
10.00000	1499.44	191.39	99.42	1458.73	175.67	95.11	1233.74	130.29	54.48	1288.83	200.78	100.16	1282.46	1.34	63.87	1230.57	4.87	66.53	1000.72	-2.80	52.22	1068.70	-48.60	89.58	-21.05	68.98	1262.69	0.00	0.00	0.00	1403.74	98.65	1595.39	1402.32	-47.75	1586.93	1315.57	-57.52	1688.53	1316.69	93.03	1699.97	2055.24	1587.98	82.16	0.00	0.00	0.00	1453.35
10.01000	1510.57	191.91	101.48	1466.97	175.59	96.18	1244.82	128.33	53.17	1297.66	200.69	99.98	1283.04	1.31	64.28	1230.52	4.48	66.21	1001.03	-3.07	51.92	1068.98	-48.20	89.57	-21.05	68.98	1262.69	0.00	0.00	0.00	1407.36	99.55	1595.05	1406.36	-46.43	1586.67	1319.10	-56.34	1688.29	1320.10	94.27	1699.66	2055.07	1588.02	82.04	0.00	0.00	0.00	1453.66
10.02000	1515.87	193.17	95.17	1475.43	176.02	97.06	1251.84	130.19	53.21	1306.39	200.04	99.59	1281.75	1.44	59.20	1230.50	4.71	66.26	1000.87	-2.60	52.28	1069.20	-47.93	89.57	-21.05	68.98	1262.69	0.00	0.00	0.00	1410.73	100.76	1594.63	1409.74	-45.58	1586.25	1322.53	-55.29	1687.99	1323.68	95.26	1699.24	2055.76	1587.72	82.38	0.00	0.00	0.00	1454.05
10.03000	1523.66	193.00	96.62	1483.90	175.87	98.42	1260.71	129.89	52.62	1314.02	200.28	99.53	1281.57	1.64	58.80	1230.86	4.93	66.42	1001.28	-2.94	52.03	1069.24	-47.88	89.78	-21.05	68.98	1262.69	0.00	0.00	0.00	1414.00	101.96	1594.23	1412.33	-44.52	1586.00	1326.01	-54.22	1687.69	1327.16	96.67	1698.85	2055.43	1587.88	82.22	0.00	0.00	0.00	1453.73
10.04000	1531.03	193.18	97.82	1490.94	176.11	99.17	1268.45	129.78	52.00	1321.62	199.62	99.06	1282.25	1.67	58.97	1230.58	5.05	66.33	1001.58	-3.53	51.97	1069.50	-47.65	89.83	-21.05	68.98	1262.69	0.00	0.00	0.00	1417.60	103.03	1593.81	1416.38	-43.18	1585.71	1329.66	-52.78	1687.39	1330.70	98.05	1698.42	2055.41	1587.94	82.28	0.00	0.00	0.00	1452.81
10.05000	1537.58	192.98	99.07	1498.31	175.87	100.43	1275.62	129.13	51.78	1328.21	199.80	98.82	1282.73	1.56	58.92	1229.95	5.06	66.11	1001.71	-3.04	52.02	1069.72	-47.45	89.96	-21.05	68.98	1262.69	0.00	0.00	0.00	1421.19	104.50	1593.27	1419.92	-41.90	1585.24	1333.07	-51.73	1687.02	1334.35	99.32	1698.05	2056.07	1587.68	82.57	0.00	0.00	0.00	1452.26
10.06000	1544.10	193.42	99.69	1504.81	176.13	101.06	1282.94	128.02	50.71	1334.63	199.33	98.19	1283.06	1.31	58.68	1230.53	4.88	65.94	1001.29	-2.48	52.59	1069.71	-47.42	90.16	-21.05	68.98	1262.69	0.00	0.00	0.00	1424.44	106.21	1592.80	1423.28	-40.67	1584.90	1336.75	-50.10	1686.73	1338.01	100.66	1697.61	2055.65	1587.81	82.22	0.00	0.00	0.00	1453.31
10.07000	1549.80	193.64	100.24	1510.35	176.01	101.46	1289.00	127.26	49.78	1340.60	198.77	97.57	1282.62	1.51	58.50	1230.95	5.15	66.14	1001.58	-3.00	52.47	1070.11	-46.95	90.13	-21.05	68.98	1262.69	0.00	0.00	0.00	1428.21	107.19	1592.34	1426.88	-39.38	1584.51	1340.18	-48.89	1686.32	1341.75	101.75	1697.19	2055.71	1587.80	82.43	0.00	0.00	0.00	1453.07
10.08000	1554.99	193.94	100.41	1515.95	175.94	101.86	1294.30	127.40	49.18	1345.55	198.90	97.01	1282.35	1.69	58.24	1231.10	5.13	66.07	1001.96	-3.33	52.28	1070.46	-46.53	90.19	-21.05	68.98	1262.69	0.00	0.00	0.00	1431.83	108.56	1591.83	1430.36	-37.68	1584.20	1344.12	-46.92	1685.99	1345.08	103.70	1696.70	2056.16	1587.58	82.72	0.00	0.00	0.00	1453.27
10.09000	1558.86	193.10	100.22	1520.36	175.48	101.61	1298.25	126.72	49.32	1349.91	198.56	96.58	1282.35	1.95	58.32	1231.22	4.95	65.95	998.44	-1.87	56.68	1070.39	-46.75	90.52	-21.05	68.98	1262.69	0.00	0.00	0.00	1435.53	110.22	1591.33	1433.60	-36.49	1583.74	1347.74	-45.35	1685.57	1348.73	105.11	1696.25	2056.06	1587.63	82.66	0.00	0.00	0.00	1454.53
10.10000	1563.13	193.32	98.21	1523.79	175.21	100.12	1301.83	126.55	49.05	1353.68	197.78	95.89	1282.77	1.81	58.21	1231.21	5.01	65.84	1001.80	-2.83	52.99	1070.66	-46.37	90.62	-21.05	68.98	1262.69	0.00	0.00	0.00	1438.71	111.90	1590.90	1437.40	-34.76	1583.28	1351.28	-43.87	1685.13	1352.10	106.95	1695.64	2055.18	1588.10	82.24	0.00	0.00	0.00	1453.61
10.11000	1564.73	191.31	96.22	1525.85	174.20	97.99	1303.22	127.24	49.63	1355.98	197.64	95.41	1282.99	1.86	58.15	1231.32	5.25	65.82	998.83	-1.46	56.83	1070.69	-46.55	90.94	-21.05	68.98	1262.69	0.00	0.00	0.00	1442.30	113.55	1590.37	1441.00	-33.31	1582.87	1354.78	-42.24	1684.65	1355.98	108.18	1695.16	2054.46	1588.42	81.76	0.00	0.00	0.00	1453.33
10.12000	1567.62	190.54	99.19	1527.20	173.76	95.16	1303.97	126.56	49.94	1357.20	197.15	94.50	1282.37	1.72	57.67	1231.35	5.05	65.57	998.35	-1.36	57.69	1070.99	-46.35	91.17	-21.05	68.98	1262.69	0.00	0.00	0.00	1445.89	115.26	1589.83	1444.30	-31.59	1582.54	1358.38	-40.49	1684.12	1359.36	109.96	1694.62	2055.41	1587.90	82.24	0.00	0.00	0.00	1453.89
10.13000	1569.71	189.98	96.75	1527.81	173.23	92.51	1304.72	125.89	49.75	1357.70	197.28	93.84	1282.48	1.92	57.67	1231.39	5.42	65.62	999.07	-0.23	57.41	1071.35	-45.91	91.28	-21.05	68.98	1262.69	0.00	0.00	0.00	1449.75	116.67	1589.27	1447.94	-29.87	1581.97	1361.82	-38.82	1683.62	1363.06	111.56	1694.03	2055.90	1587.72	82.48	0.00	0.00	0.00	1453.73
10.14000	1569.93	189.97	94.16	1528.65	173.37	90.36	1305.69	125.87	49.76	1358.32	197.27	93.32	1283.08	1.86	57.56	1231.35	5.49	65.53	999.18	-0.08	57.63	1071.46	-45.93	91.62	-21.05	68.98	1262.69	0.00	0.00	0.00	1453.03	118.58	1588.68	1451.12	-28.49	1581.49	1365.32	-37.06	1683.12	1366.44	113.84	1693.43	2056.02	1587.58	82.44	0.00	0.00	0.00	1454.20
10.15000	1569.60	190.06	91.57	1529.50	173.70	88.33	1306.19	126.32	50.22	1359.27	197.08	92.89	1283.21	2.23	57.66	1231.28	5.85	65.53	1002.66	-1.67	53.78	1071.75	-45.77	91.89	-21.05	68.98	1262.69	0.00	0.00	0.00	1457.32	119.81	1588.12	1455.13	-26.92	1581.02	1368.77	-35.39	1682.64	1370.17	115.71	1692.95	2054.96	1588.13	82.07	0.00	0.00	0.00	1453.72
10.16000	1571.63	190.45	89.50	1530.16	173.50	86.44	1306.77	125.59	50.47	1360.48	197.22	92.52	1283.01	1.94	57.26	1231.76	5.74	65.48	1000.10	0.51	57.57	1072.10	-45.66	92.26	-21.05	68.98	1262.69	0.00	0.00	0.00	1460.72	121.48	1587.71	1458.11	-25.06	1580.64	1372.46	-33.31	1682.28	1373.93	117.59	1692.50	2054.79	1588.32	82.04	0.00	0.00	0.00	1453.42
10.17000	1572.31	190.76	86.38	1531.43	173.41	84.42	1308.15	125.39	50.49	1361.69	197.26	92.05	1283.46	2.33	57.58	1231.49	5.80	65.26	999.69	0.64	58.51	1072.45	-45.39	92.62	-21.05	68.98	1262.69	0.00	0.00	0.00	1464.02	123.84	1587.20	1461.32	-23.30	1580.31	1376.02	-31.34	1681.99	1377.85	119.36	1692.07	2055.41	1588.05	82.33	0.00	0.00	0.00	1453.10
10.18000	1573.20	190.30	84.47	1532.99	173.14	83.01	1307.92	125.17	51.29	1362.96	196.73	91.41	1283.79	1.85	57.19	1232.08	6.04	65.40	1000.19	1.18	58.74	1072.95	-44.96	92.97	-21.05	68.98	1262.69	0.00	0.00	0.00	1468.19	125.50	1586.62	1465.29	-21.50	1579.80	1379.89	-28.97	1681.75	1381.76	121.19	1691.62	2055.38	1587.99	82.32	0.00	0.00	0.00	1452.71
10.19000	1573.74	190.43	82.52	1532.87	172.88	81.32	1308.55	125.92	51.47	1363.72	196.92	91.26	1283.51	2.05	57.07	1232.26	5.96	65.14	1000.72	1.87	58.94	1073.23	-44.76	93.47	-21.05	68.98	1262.69	0.00	0.00	0.00	1471.83	126.91	1586.28	1468.78	-19.86	1579.57	1383.40	-26.97	1681.48	1385.54	123.62	1691.18	2056.60	1587.21	82.84	0.00	0.00	0.00	1453.51
10.20000	1574.27	190.37	81.15	1533.86	172.84	80.37	1308.72	125.92	51.82	1364.42	197.18	91.03	1283.82	1.96	56.96	1232.27	6.46	65.34	1000.72	1.65	59.69	1073.70	-44.49	94.04	-21.05	68.98	1262.69	0.00	0.00	0.00	1475.57	129.03	1585.90	1472.68	-17.93	1579.43	1386.93	-24.90	1681.28	1389.39	125.60	1690.86	2055.54	1587.64	82.26	0.00	0.00	0.00	1452.83
10.21000	1574.72	190.49	79.62	1534.90	172.83	79.35	1309.03	126.49	52.15	1365.17	197.10	90.65	1284.27	2.19	56.90	1232.77	6.34	65.10	1001.37	2.60	60.24	1074.16	-44.35	94.79	-21.05	68.98	1262.69	0.00	0.00	0.00	1479.53	130.83	1585.61	1476.46	-15.86	1579.27	1390.43	-22.94	1681.13	1393.40	127.41	1690.59	2054.91	1588.14	82.05	0.00	0.00	0.00	1452.78
10.22000	1575.45	190.99	78.01	1535.02	172.87	78.05	1309.63	125.97	52.18	1365.77	197.40	90.45	1284.05	2.03	56.51	1232.70	6.52	64.97	1001.66	2.84	61.14	1074.66	-44.13	95.52	-21.05	68.98	1262.69	0.00	0.00	0.00	1483.10	132.92	1585.35	1479.74	-14.13	1579.24	1394.10	-20.61	1681.08	1396.99	130.13	1690.23	2055.27	1588.09	82.21	0.00	0.00	0.00	1453.16
10.23000	1576.12	190.98	76.70	1535.42	172.97	77.09	1309.88	125.78	52.41	1366.51	197.70	90.25	1284.77	2.09	56.56	1233.22	6.97	65.09	1001.82	2.70	62.31	1075.44	-43.55	96.30	-21.05	68.98	1262.69	0.00	0.00	0.00	1486.83	135.03	1585.19	1482.52	-12.50	1579.22	1397.46	-18.76	1681.03	1400.78	132.47	1690.02	2055.13	1588.09	82.19	0.00	0.00	0.00	1453.78
10.24000	1576.44	191.07	76.42	1535.69	173.03	76.65	1310.00	126.87	52.51	1367.04	197.82	90.04	1285.14	1.98	56.34	1233.27	7.20	64.92	1002.56	3.49	63.38	1076.04	-43.36	97.37	-21.05	68.98	1262.69	0.00	0.00	0.00	1490.30	136.96	1585.00	1486.83	-10.39	1579.27	1401.11	-16.43	1681.06	1404.67	134.42	1689.78	2055.37	1588.06	82.29	0.00	0.00	0.00	1453.15
10.25000	1576.07	190.61	75.97	1535.81	173.08	76.02	1309.58	126.82	53.00	1367.27	198.20	90.04	1285.96	1.88	56.21	1233.12	7.33	64.54	1003.75	4.90	64.28	1076.89	-42.92	98.34	-21.05	68.98	1262.69	0.00	0.00	0.00	1494.41	139.01	1584.80	1491.13	-8.35	1579.38	1404.77	-14.27	1681.07	1408.80	136.19	1689.65	2056.04	1587.67	82.52	0.00	0.00	0.00	1453.45
10.26000	1577.20	190.70	75.00	1536.17	173.21	75.39	1310.43	125.53	52.42	1367.90	197.87	89.80	1286.03	1.79	55.82	1233.86	7.54	64.61	1005.47	7.53	64.97	1077.69	-42.73	99.48	-21.05	68.98	1262.69	0.00	0.00	0.00	1497.72	141.19	1584.71	1494.31	-6.25	1579.49	1408.40	-12.19	1681.15	1412.46	138.70	1689.50	2056.10	1587.48	82.59	0.00	0.00	0.00	1453.29
10.27000	1577.40	190.50	74.10	1536.31	173.13	74.79	1310.12	126.25	52.81	1368.16	198.01	89.82	1286.71	1.82	55.90	1234.66	7.92	64.75	1005.57	9.87	67.68	1078.59	-42.48	100.79	-21.05	68.98	1262.69	0.00	0.00	0.00	1502.21	142.94	1584.65	1498.46	-4.20	1579.63	1412.30	-9.77	1681.32	1416.05	141.27	1689.38	2056.20	1587.50	82.65	0.00	0.00	0.00	1453.66
10.28000	1578.35	190.42	73.26	1536.57	173.23	74.13	1310.37	126.16	52.79	1368.50	197.90	89.73	1286.76	1.79	55.45	1235.09	7.88	64.60	1006.24	11.30	70.07	1079.35	-42.67	102.23	-21.05	68.98	1262.69	0.00	0.00	0.00	1506.18	144.99	1584.60	1501.87	-2.28	1579.89	1416.23	-7.48	1681.51	1419.84	143.62	1689.37	2055.51	1587.87	82.23	0.00	0.00	0.00	1454.01
10.29000	1578.53	190.23	72.40	1536.29	173.37	73.29	1310.87	126.37	52.70	1368.75	198.06	89.82	1287.38	1.89	55.35	1235.73	7.73	64.43	1007.06	12.55	72.43	1080.53	-42.41	103.51	-21.05	68.98	1262.69	0.00	0.00	0.00	1509.66	146.65	1584.73	1505.79	-0.33	1580.01	1419.78	-5.59	1681.62	1423.88	145.50	1689.46	2055.03	1588.18	82.02	0.00	0.00	0.00	1452.93
10.30000	1578.11	189.84	71.30	1536.67	173.33	72.89	1310.93	126.09	52.70	1369.15	197.89	89.78	1287.56	1.97	55.05	1236.46	7.89	64.65	1007.66	12.59	74.76	1081.39	-42.63	104.99	-21.05	68.98	1262.69	0.00	0.00	0.00	1513.56	149.19	1584.71	1509.29	1.74	1580.28	1423.69	-3.38	1681.91	1427.90	147.52	1689.64	2055.22	1588.10	82.07	0.00	0.00	0.00	1453.65
10.31000	1579.08	189.48	70.68	1536.22	173.10	72.18	1310.79	125.40	52.98	1369.39	197.92	89.79	1288.08	1.93	54.89	1236.70	7.86	64.45	1008.40	13.07	77.17	1082.33	-42.98	106.60	-21.05	68.98	1262.69	0.00	0.00	0.00	1517.19	151.30	1584.88	1513.42	3.73	1580.52	1427.27	-1.47	1682.13	1431.94	149.57	1689.86	2056.21	1587.59	82.54	0.00	0.00	0.00	1453.47
10.32000	1580.31	189.80	69.81	1537.22	173.27	71.80	1311.46	125.77	52.81	1369.71	197.69	89.69	1288.43	1.63	54.50	1237.66	7.62	64.43	1009.39	13.05	79.70	1083.61	-42.89	108.04	-21.05	68.98	1262.69	0.00	0.00	0.00	1521.32	153.10	1585.22	1517.24	5.79	1580.84	1431.17	0.71	1682.40	1435.75	151.87	1690.04	2056.35	1587.41	82.59	0.00	0.00	0.00	1453.20
10.33000	1580.16	189.55	68.59	1536.83	173.04	71.15	1311.13	125.97	53.30	1369.96	197.76	89.81	1288.76	1.97	54.39	1238.63	7.48	64.52	1010.01	12.86	82.52	1084.65	-43.29	109.82	-21.05	68.98	1262.69	0.00	0.00	0.00	1524.95	154.95	1585.60	1521.14	7.72	1581.19	1434.85	2.80	1682.78	1439.23	154.83	1690.24	2055.86	1587.57	82.39	0.00	0.00	0.00	1453.31
10.34000	1580.18	188.98	67.83	1537.39	173.11	70.61	1311.63	125.98	52.97	1370.31	197.80	89.83	1289.28	1.71	54.14	1238.85	7.25	64.21	1011.05	12.29	85.33	1086.13	-43.24	111.38	-21.05	68.98	1262.69	0.00	0.00	0.00	1529.10	156.99	1585.88	1524.65	9.72	1581.60	1438.78	5.18	1683.28	1443.40	156.44	1690.65	2055.63	1587.70	82.38	0.00	0.00	0.00	1453.16
10.35000	1580.44	188.89	66.94	1536.74	172.80	70.09	1311.73	125.53	53.20	1370.54	197.69	89.85	1289.93	1.92	54.06	1239.37	7.39	64.33	1012.01	12.02	88.26	1087.39	-43.49	113.23	-21.05	68.98	1262.69	0.00	0.00	0.00	1533.14	158.93	1586.27	1528.09	11.58	1582.16	1442.37	7.12	1683.62	1447.38	158.37	1691.01	2055.77	1587.71	82.41	0.00	0.00	0.00	1452.65
10.36000	1580.72	188.77	66.21	1536.82	172.64	69.76	1311.49	126.74	53.68	1370.82	197.60	89.83	1289.99	1.85	53.68	1239.71	7.27	64.15	1012.91	12.24	91.51	1088.74	-43.69	115.03	-21.05	68.98	1262.69	0.00	0.00	0.00	1537.15	160.30	1586.79	1531.86	13.38	1582.67	1446.21	9.38	1684.09	1450.95	161.05	1691.28	2056.15	1587.54	82.58	0.00	0.00	0.00	1451.81
10.37000	1581.27	189.01	65.20	1537.36	173.12	69.08	1311.77	126.00	53.52	1371.13	197.43	89.82	1290.43	1.64	53.43	1240.52	7.10	64.18	1014.02	12.55	94.85	1090.26	-43.75	116.94	-21.05	68.98	1262.69	0.00	0.00	0.00	1540.88	162.49	1587.10	1535.31	15.16	1583.23	1450.05	11.80	1684.69	1454.98	162.91	1691.68	2055.42	1588.00	82.25	0.00	0.00	0.00	1452.21
10.38000	1581.97	188.99	64.60	1537.24	172.84	68.81	1312.12	126.62	53.65	1371.28	197.54	89.92	1290.78	1.70	53.22	1241.44	6.87	64.09	1015.87	11.15	97.43	1091.89	-43.80	118.90	-21.05	68.98	1262.69	0.00	0.00	0.00	1544.94	164.09	1587.64	1539.34	17.02	1583.64	1453.39	13.54	1685.18	1458.90	164.86	1692.10	2055.80	1587.65	82.47	0.00	0.00	0.00	1453.11
10.39000	1582.16	188.80	64.06	1537.15	172.81	68.45	1312.41	125.49	53.62	1371.58	197.35	89.89	1291.50	1.24	52.96	1242.72	7.26	64.54	1017.60	10.07	100.32	1093.51	-44.07	120.95	-21.05	68.98	1262.69	0.00	0.00	0.00	1548.49	166.04	1588.02	1543.13	19.02	1584.30	1457.21	15.96	1685.76	1462.55	167.03	1692.49	2055.72	1587.56	82.48	0.00	0.00	0.00	1453.78
10.40000	1581.80	188.47	63.40	1537.12	172.62	68.10	1312.13	125.83	53.75	1371.68	197.36	89.99	1291.99	1.41	52.95	1243.14	6.83	64.23	1019.48	9.33	103.38	1095.17	-44.35	123.18	-21.05	68.98	1262.69	0.00	0.00	0.00	1551.95	167.90	1588.45	1546.35	20.96	1584.99	1460.92	18.19	1686.31	1466.23	169.12	1692.92	2055.92	1587.83	82.60	0.00	0.00	0.00	1452.96
10.41000	1583.23	188.94	62.99	1537.29	172.47	68.05	1312.33	125.81	53.97	1371.74	197.50	90.12	1292.23	0.96	52.35	1244.23	6.70	64.27	1021.16	8.96	107.04	1096.87	-44.70	125.54	-21.05	68.98	1262.69	0.00	0.00	0.00	1555.70	169.84	1588.94	1549.68	22.67	1585.58	1464.34	20.11	1686.88	1469.79	171.25	1693.32	2056.66	1587.35	82.85	0.00	0.00	0.00	1453.63
10.42000	1582.48	188.74	62.38	1537.66	172.56	67.83	1312.17	126.06	54.18	1371.89	197.49	90.09	1292.57	0.71	52.10	1245.29	6.63	64.32	1023.07	8.73	110.77	1098.88	-45.00	127.91	-21.05	68.98	1262.69	0.00	0.00	0.00	1559.78	171.46	1589.41	1553.00	24.53	1586.27	1467.68	21.95	1687.28	1473.42	173.39	1693.72	2053.80	1588.28	73.82	0.00	0.00	0.00	1453.56
10.43000	1583.63	188.82	62.26	1537.58	172.40	67.61	1312.39	126.01	54.23	1372.36	197.10	89.97	1293.11	0.85	51.94	1246.36	6.52	64.41	1025.35	8.53	114.34	1101.39	-44.79	130.20	-21.05	68.98	1262.69	0.00	0.00	0.00	1563.08	173.34	1589.87	1556.99	26.44	1586.73	1471.32	24.10	1687.84	1477.11	175.26	1694.11	2052.73	1590.16	70.16	0.00	0.00	0.00	1453.59
10.44000	1583.07	188.53	61.71	1538.09	172.49	67.54	1312.76	125.23	54.03	1372.26	197.43	90.19	1293.71	0.62	51.81	1247.45	6.51	64.45	1027.63	8.34	118.09	1103.71	-44.96	132.74	-21.05	68.98	1262.69	0.00	0.00	0.00	1567.11	174.99	1590.43	1560.19	28.27	1587.27	1474.74	25.91	1688.30	1480.66	177.31	1694.52	2052.73	1589.54	70.47	0.00	0.00	0.00	1452.34
10.45000	1583.74	188.92	61.43	1537.22	172.30	66.99	1312.59	126.65	54.33	1372.38	197.39	90.11	1293.47	0.43	51.28	1248.33	6.42	64.47	1030.41	7.94	121.89	1106.54	-44.64	135.13	-21.05	68.98	1262.69	0.00	0.00	0.00	1570.22	176.87	1590.88	1564.02	30.11	1587.82	1478.04	27.71	1688.75	1484.24	179.25	1694.96	2051.93	1587.83	71.03	0.00	0.00	0.00	1452.43
10.46000	1583.58	188.52	61.24	1537.47	172.29	66.81	1312.45	126.32	54.64	1372.71	196.90	89.90	1294.09	0.53	51.21	1249.25	6.28	64.60	1033.08	7.78	126.23	1109.30	-44.75	137.83	-21.05	68.98	1262.69	0.00	0.00	0.00	1574.05	178.33	1591.38	1567.21	31.64	1588.29	1481.73	29.91	1689.28	1487.74	181.18	1695.37	2052.96	1588.65	70.91	0.00	0.00	0.00	1453.50
10.47000	1583.75	188.77	60.78	1538.10	172.32	66.81	1312.65	126.31	54.68	1372.73	197.19	90.00	1295.00	-0.06	50.91	1250.47	6.19	64.91	1035.96	7.66	130.78	1111.97	-45.24	140.82	-21.05	68.98	1262.69	0.00	0.00	0.00	1577.25	180.16	1591.84	1570.95	33.52	1588.82	1485.33	31.90	1689.74	1491.17	183.31	1695.73	2052.53	1589.85	70.28	0.00	0.00	0.00	1453.40
10.48000	1583.59	188.72	60.53	1537.81	172.13	66.76	1312.66	125.60	54.62	1372.94	197.13	90.03	1295.31	-0.05	50.41	1251.95	5.75	65.11	1039.03	8.05	135.75	1114.41	-46.31	144.28	-21.05	68.98	1262.69	0.00	0.00	0.00	1580.98	182.12	1592.17	1574.31	35.39	1589.27	1488.55	33.51	1690.08	1495.02	184.57	1696.13	2052.82	1588.65	70.91	0.00	0.00	0.00	1452.93
10.49000	1583.93	188.53	60.63	1538.17	172.21	66.56	1312.69	125.78	54.59	1373.12	196.91	89.90	1295.95	-0.36	50.21	1253.31	5.81	65.63	1042.47	8.03	140.84	1118.01	-46.32	147.47	-21.05	68.98	1262.69	0.00	0.00	0.00	1584.52	183.67	1592.64	1577.47	36.94	1589.75	1491.83	35.12	1690.40	1498.40	186.62	1696.44	2053.98	1589.86	70.52	0.00	0.00	0.00	1452.99
10.50000	1584.37	188.88	60.29	1537.96	171.98	66.57	1312.49	126.29	54.96	1373.24	196.70	89.79	1296.64	-0.58	49.98	1254.87	5.10	65.87	1046.02	8.06	146.32	1121.72	-46.47	150.82	-21.05	68.98	1262.69	0.00	0.00	0.00	1587.87	185.02	1593.03	1580.91	38.37	1590.07	1495.13	36.70	1690.76	1501.97	188.20	1696.79	2048.59	1591.51	52.01	0.00	0.00	0.00	1453.40
10.51000	1584.27	188.67	60.15	1538.24	172.18	66.54	1313.85	127.85	56.04	1373.15	197.07	89.88	1297.68	-0.90	49.72	1255.81	4.71	66.14	1049.74	7.79	152.38	1126.23	-46.18	154.06	-21.05	68.98	1262.69	0.00	0.00	0.00	1591.15	187.03	1593.34	1584.69	40.38	1590.52	1498.31	38.27	1691.08	1505.42	189.81	1697.14	2051.23	1589.93	64.65	0.00	0.00	0.00	1454.04
10.52000	1584.07	188.36	60.25	1538.43	172.22	66.38	1314.45	125.92	55.47	1372.99	197.40	90.02	1298.21	-1.06	49.39	1257.87	4.24	66.68	1054.33	7.55	158.22	1130.33	-46.44	157.79	-21.05	68.98	1262.69	0.00	0.00	0.00	1594.45	188.38	1593.76	1588.16	41.98	1590.98	1501.38	39.69	1691.38	1508.69	191.59	1697.48	2052.88	1589.60	70.43	0.00	0.00	0.00	1453.81
10.53000	1583.91	188.34	60.05	1538.32	172.16	66.31	1314.22	126.65	55.79	1373.29	197.09	89.75	1299.24	-1.26	49.20	1260.18	4.07	67.72	1059.20	7.61	164.36	1134.83	-46.84	161.65	-21.05	68.98	1262.69	0.00	0.00	0.00	1597.62	189.87	1594.05	1591.34	43.24	1591.22	1504.47	41.12	1691.58	1511.88	193.35	1697.67	2052.51	1589.32	70.50	0.00	0.00	0.00	1453.64
10.54000	1584.58	188.82	59.86	1538.35	172.12	66.21	1312.65	128.48	56.56	1373.13	197.37	89.84	1300.55	-1.87	48.73	1262.06	4.07	68.65	1064.36	7.18	170.68	1140.04	-46.81	165.39	-21.05	68.98	1262.69	0.00	0.00	0.00	1601.61	191.25	1594.26	1594.47	44.79	1591.52	1507.89	42.86	1691.87	1515.35	194.56	1697.95	2053.59	1589.58	70.61	0.00	0.00	0.00	1452.71
10.55000	1584.39	188.60	60.01	1538.06	171.90	66.20	1313.48	126.60	55.64	1373.20	197.23	89.67	1301.86	-2.27	48.46	1263.89	3.54	69.36	1069.80	7.08	177.35	1144.75	-47.82	169.74	-21.05	68.98	1262.69	0.00	0.00	0.00	1604.65	192.46	1594.63	1597.78	46.12	1591.74	1511.18	44.51	1692.06	1518.66	195.92	1698.17	2053.24	1590.28	70.22	0.00	0.00	0.00	1453.15
10.56000	1584.09	188.65	59.74	1537.77	172.12	65.96	1313.12	126.65	55.81	1373.14	197.38	89.66	1303.08	-2.05	48.41	1265.91	2.88	70.02	1075.91	6.92	183.85	1150.10	-48.03	173.76	-21.05	68.98	1262.69	0.00	0.00	0.00	1607.42	193.95	1594.90	1600.22	47.48	1592.00	1514.38	45.95	1692.20	1521.80	197.39	1698.36	2053.38	1590.78	69.94	0.00	0.00	0.00	1452.50
10.57000	1585.06	188.79	59.98	1538.47	172.29	65.99	1312.80	126.96	55.98	1373.27	197.34	89.57	1304.95	-2.91	48.01	1268.35	2.91	71.41	1081.88	6.69	190.81	1155.40	-48.83	178.04	-21.05	68.98	1262.69	0.00	0.00	0.00	1610.97	194.77	1595.10	1603.33	48.41	1592.11	1517.24	47.00	1692.26	1524.93	198.76	1698.46	2053.61	1590.29	70.22	0.00	0.00	0.00	1452.50
10.58000	1584.04	188.46	59.73	1538.27	172.21	65.98	1313.35	126.24	55.61	1373.23	197.52	89.55	1306.36	-3.36	47.61	1271.11	2.44	72.65	1088.33	6.48	197.48	1160.95	-49.48	182.18	-21.05	68.98	1262.69	0.00	0.00	0.00	1614.12	195.91	1595.15	1606.24	49.74	1592.25	1520.14	47.97	1692.33	1528.35	199.70	1698.64	2054.42	1589.86	70.63	0.00	0.00	0.00	1452.95
10.59000	1583.81	188.77	59.34	1538.01	171.88	66.18	1311.40	128.87	56.86	1373.24	197.53	89.55	1308.59	-3.85	47.36	1274.11	1.48	73.80	1094.97	6.72	204.03	1166.41	-50.11	186.31	-21.05	68.98	1262.69	0.00	0.00	0.00	1617.14	197.23	1595.27	1609.82	51.02	1592.29	1523.10	49.10	1692.40	1531.49	200.89	1698.71	2053.93	1589.94	70.49	0.00	0.00	0.00	1452.77
10.60000	1584.46	188.80	59.58	1538.32	172.09	65.92	1310.40	130.53	57.53	1373.19	197.67	89.57	1311.31	-4.56	47.04	1277.39	1.21	75.37	1101.44	5.94	210.34	1172.68	-49.80	190.02	-21.05	68.98	1262.69	0.00	0.00	0.00	1620.53	197.92	1595.40	1612.83	52.06	1592.37	1526.45	50.73	1692.58	1534.58	202.10	1698.74	2053.00	1589.04	70.54	0.00	0.00	0.00	1453.62
10.61000	1584.49	188.60	59.74	1538.02	172.05	65.78	1311.39	127.42	56.56	1373.22	197.77	89.55	1313.91	-5.49	46.64	1280.37	0.89	76.89	1107.94	5.73	216.42	1178.92	-49.40	193.72	-21.05	68.98	1262.69	0.00	0.00	0.00	1623.25	199.28	1595.37	1615.69	52.91	1592.41	1529.37	51.75	1692.50	1537.81	203.11	1698.78	2053.43	1589.69	70.44	0.00	0.00	0.00	1454.03
10.62000	1584.16	188.46	59.58	1538.03	172.15	65.71	1310.68	128.73	56.73	1373.38	197.50	89.40	1317.11	-6.11	47.79	1284.14	0.15	78.63	1114.53	5.68	221.51	1184.58	-49.57	197.46	-21.05	68.98	1262.69	0.00	0.00	0.00	1626.86	199.49	1595.50	1618.50	53.46	1592.35	1532.20	52.63	1692.47	1540.83	204.16	1698.71	2053.15	1590.08	70.24	0.00	0.00	0.00	1452.60
10.63000	1584.21	188.56	59.52	1537.97	172.20	65.62	1309.75	129.75	57.74	1373.49	197.36	89.33	1322.37	-7.33	48.08	1289.62	-0.34	81.12	1120.42	6.53	225.07	1189.47	-50.25	200.81	-21.05	68.98	1262.69	0.00	0.00	0.00	1629.60	200.44	1595.46	1621.22	54.34	1592.44	1534.75	53.06	1692.37	1543.90	205.29	1698.69	2053.22	1590.55	70.05	0.00	0.00	0.00	1452.30
10.64000	1584.25	188.58	59.54	1538.11	171.98	65.85	1310.20	127.85	56.89	1373.30	197.71	89.39	1328.84	-8.45	50.57	1296.22	-1.09	84.08	1126.81	7.22	227.14	1195.68	-49.61	203.23	-21.05	68.98	1262.69	0.00	0.00	0.00	1632.50	201.61	1595.32	1624.33	55.27	1592.34	1537.89	54.22	1692.33	1547.39	205.53	1698.70	2053.45	1590.84	69.90	0.00	0.00	0.00	1453.26
10.65000	1584.51	188.75	59.49	1538.29	172.11	65.88	1308.55	130.12	57.92	1373.52	197.39	89.24	1337.00	-9.53	54.30	1303.73	-1.77	87.25	1133.17	8.03	228.08	1202.37	-48.79	205.19	-21.05	68.98	1262.69	0.00	0.00	0.00	1635.75	202.04	1595.26	1627.32	55.97	1592.31	1540.63	54.77	1692.27	1550.02	207.05	1698.56	2053.35	1590.48	70.02	0.00	0.00	0.00	1454.07
10.66000	1584.05	188.65	59.33	1538.09	172.16	65.70	1307.51	130.89	58.54	1373.59	197.55	89.28	1346.79	-10.59	57.87	1312.36	-2.47	89.90	1139.59	9.02	227.94	1209.22	-48.54	206.80	-21.05	68.98	1262.69	0.00	0.00	0.00	1638.88	202.79	1595.15	1630.28	56.53	1592.37	1543.81	55.79	1692.28	1553.44	207.38	1698.52	2053.36	1589.79	70.37	0.00	0.00	0.00	1453.65
10.67000	1584.39	188.84	59.29	1538.39	172.39	65.55	1307.06	132.06	58.64	1373.30	197.98	89.51	1356.90	-11.86	60.79	1321.74	-3.07	92.20	1146.86	9.30	226.56	1217.09	-47.71	207.30	-21.05	68.98	1262.69	0.00	0.00	0.00	1641.69	203.15	1595.13	1632.59	57.14	1592.33	1546.85	56.42	1692.31	1556.53	208.04	1698.52	2053.23	1589.88	70.37	0.00	0.00	0.00	1452.60
10.68000	1584.50	188.81	59.32	1538.54	172.06	65.84	1307.63	129.66	58.08	1373.67	197.44	89.28	1367.32	-13.45	62.92	1331.42	-3.96	93.88	1154.48	10.26	224.69	1225.21	-47.27	207.08	-21.05	68.98	1262.69	0.00	0.00	0.00	1644.91	203.54	1595.06	1636.07	57.68	1592.25	1550.08	57.33	1692.40	1559.56	208.74	1698.47	2053.26	1589.00	70.65	0.00	0.00	0.00	1452.91
10.69000	1584.48	188.87	59.30	1538.76	172.22	65.73	1306.46	132.18	59.17	1373.42	197.86	89.48	1379.23	-15.16	64.73	1342.74	-5.72	94.50	1162.81	11.06	221.73	1233.23	-47.30	206.17	-21.05	68.98	1262.69	0.00	0.00	0.00	1647.57	204.37	1594.98	1638.80	58.25	1592.25	1553.04	57.85	1692.37	1562.49	209.36	1698.48	2046.17	1587.71	52.96	0.00	0.00	0.00	1452.89
10.70000	1584.05	188.74	59.09	1538.19	172.13	65.56	1307.48	131.11	58.37	1373.58	197.66	89.47	1391.36	-16.96	65.96	1354.38	-7.22	94.75	1171.68	11.55	217.95	1241.79	-47.68	204.54	-21.05	68.98	1262.69	0.00	0.00	0.00	1650.67	204.56	1594.94	1641.32	58.51	1592.18	1555.60	57.81	1692.29	1565.71	209.61	1698.54	2050.72	1588.48	65.03	0.00	0.00	0.00	1452.57
10.71000	1584.31	188.85	59.11	1538.80	172.27	65.54	1306.95	132.35	58.94	1373.40	198.10	89.73	1404.23	-18.88	65.01	1366.22	-9.20	94.80	1180.93	11.85	213.62	1250.86	-48.15	202.09	-21.05	68.98	1262.69	0.00	0.00	0.00	1653.15	204.71	1594.95	1643.86	58.69	1592.23	1558.50	58.14	1692.29	1568.58	210.11	1698.52	2053.01	1589.45	70.37	0.00	0.00	0.00	1452.17
10.72000	1584.28	189.04	58.94	1539.02	172.39	65.46	1305.81	135.40	60.18	1373.50	197.93	89.69	1417.23	-20.38	66.45	1377.95	-9.62	93.68	1190.84	11.88	208.41	1261.32	-47.57	198.52	-21.05	68.98	1262.69	0.00	0.00	0.00	1655.90	205.25	1594.92	1647.20	59.09	1592.11	1561.54	58.62	1692.30	1571.45	210.64	1698.50	2052.83	1588.66	70.68	0.00	0.00	0.00	1451.67
10.73000	1584.45	189.02	58.98	1538.80	172.43	65.31	1307.85	132.16	58.44	1373.81	197.66	89.58	1430.26	-21.90	66.16	1391.47	-10.70	92.52	1201.15	11.99	202.58	1271.63	-47.88	194.61	-21.05	68.98	1262.69	0.00	0.00	0.00	1659.11	205.34	1594.89	1650.16	59.01	1591.88	1564.59	59.04	1692.35	1574.60	210.64	1698.62	2048.30	1591.10	52.42	0.00	0.00	0.00	1452.02
10.74000	1584.45	189.01	58.73	1538.49	172.05	65.41	1306.55	135.12	59.85	1373.72	197.65	89.67	1444.75	-23.31	65.78	1405.06	-11.62	91.31	1212.04	11.56	196.00	1282.53	-48.17	190.04	-21.05	68.98	1262.69	0.00	0.00	0.00	1661.87	205.78	1594.90	1652.59	59.24	1591.95	1567.23	58.98	1692.28	1577.54	210.67	1698.70	2051.17	1590.01	64.72	0.00	0.00	0.00	1452.99
10.75000	1584.22	189.21	58.49	1539.21	172.84	68.38	1306.90	135.60	59.89	1373.76	197.68	89.78	1459.42	-24.53	65.16	1419.97	-13.64	90.20	1223.32	10.72	188.87	1293.13	-49.44	185.60	-21.05	68.98	1262.69	0.00	0.00	0.00	1664.93	205.18	1595.01	1655.64	59.41	1591.88	1570.01	59.02	1692.25	1580.52	210.65	1698.70	2053.67	1589.37	70.71	0.00	0.00	0.00	1453.61
10.76000	1584.58	189.20	58.57	1539.53	172.89	68.49	1308.65	133.52	58.83	1373.97	197.53	89.72	1474.83	-25.83	64.62	1434.00	-15.01	88.33	1235.17	9.62	181.21	1304.84	-49.96	180.24	-21.05	68.98	1262.69	0.00	0.00	0.00	1667.94	205.58	1595.04	1657.93	59.49	1591.96	1572.94	59.26	1692.31	1583.61	210.48	1698.79	2054.10	1589.49	70.74	0.00	0.00	0.00	1453.59
10.77000	1584.74	189.34	58.59	1539.04	172.96	68.19	1308.44	133.67	58.79	1374.01	197.36	89.70	1489.08	-27.23	63.60	1449.10	-16.24	86.58	1247.09	9.18	173.48	1316.53	-51.24	174.91	-21.05	68.98	1262.69	0.00	0.00	0.00	1671.00	205.23	1595.15	1660.64	59.41	1591.90	1575.73	59.11	1692.25	1586.27	210.90	1698.79	2053.29	1588.79	70.73	0.00	0.00	0.00	1453.47
10.78000	1585.36	189.79	64.23	1539.48	172.87	68.39	1309.53	133.04	58.18	1373.93	197.53	89.88	1506.85	-28.53	63.77	1464.66	-17.63	84.87	1259.43	8.14	165.39	1328.99	-52.02	169.02	-21.05	68.98	1262.69	0.00	0.00	0.00	1673.44	205.07	1595.23	1663.82	59.29	1591.80	1578.55	59.08	1692.12	1589.12	210.85	1698.86	2053.28	1589.82	70.33	0.00	0.00	0.00	1453.33
10.79000	1584.85	189.94	63.95	1539.17	172.92	68.18	1311.18	129.01	55.79	1373.99	197.50	89.83	1522.24	-30.09	62.99	1480.24	-19.17	83.18	1272.06	7.25	157.21	1341.40	-53.47	163.42	-21.05	68.98	1262.69	0.00	0.00	0.00	1676.67	205.00	1595.30	1666.58	58.90	1591.69	1581.06	58.76	1692.00	1591.90	210.79	1698.93	2048.40	1591.41	52.08	0.00	0.00	0.00	1453.62
10.80000	1585.24	189.91	64.01	1539.58	172.97	68.29	1311.60	128.47	55.53	1374.14	197.29	89.82	1539.48	-31.49	63.00	1496.49	-20.60	81.61	1285.23	6.12	148.83	1354.79	-53.99	157.25	-21.05	68.98	1262.69	0.00	0.00	0.00	1679.37	204.87	1595.31	1669.26	58.85	1591.73	1583.70	58.46	1691.95	1595.07	210.31	1698.98	2051.67	1589.46	64.96	0.00	0.00	0.00	1453.58
10.81000	1585.88	189.99	64.20	1539.88	173.04	68.31	1311.88	128.51	55.39	1374.44	196.87	89.74	1555.80	-32.98	63.02	1512.29	-22.03	80.15	1298.76	5.55	140.54	1367.91	-55.19	151.47	-21.05	68.98	1262.69	0.00	0.00	0.00	1682.81	204.13	1595.42	1672.46	58.71	1591.59	1586.39	58.10	1691.77	1598.18	209.79	1698.94	2053.91	1590.19	70.28	0.00	0.00	0.00	1453.47
10.82000	1585.34	190.11	63.90	1539.39	173.10	68.10	1311.55	129.56	55.74	1374.35	197.06	89.77	1573.10	-33.63	61.33	1528.61	-23.28	79.08	1312.94	4.53	132.13	1381.53	-56.18	145.85	-21.05	68.98	1262.69	0.00	0.00	0.00	1685.23	204.24	1595.38	1675.50	58.16	1591.36	1589.21	57.96	1691.62	1600.94	209.72	1698.90	2053.56	1589.98	70.33	0.00	0.00	0.00	1453.00
10.83000	1585.17	190.24	63.63	1539.10	173.11	67.93	1311.76	128.26	55.59	1374.23	197.19	89.98	1590.79	-34.90	61.93	1546.15	-24.16	78.78	1327.36	3.94	123.75	1394.66	-58.28	140.65	-21.05	68.98	1262.69	0.00	0.00	0.00	1688.41	203.82	1595.36	1678.00	57.82	1591.30	1592.25	57.84	1691.57	1603.63	209.79	1698.83	2053.16	1589.80	70.48	0.00	0.00	0.00	1452.94
10.84000	1585.66	190.37	63.78	1539.12	173.07	67.94	1311.70	128.63	55.77	1374.31	197.06	89.96	1607.39	-35.55	62.86	1562.36	-23.69	76.87	1342.25	2.23	115.47	1408.74	-59.33	135.11	-21.05	68.98	1262.69	0.00	0.00	0.00	1691.70	203.33	1595.38	1680.91	57.68	1591.30	1595.24	57.60	1691.40	1606.69	209.39	1698.77	2052.60	1588.93	70.57	0.00	0.00	0.00	1454.01
10.85000	1585.94	190.37	63.78	1539.52	173.10	68.02	1311.91	128.69	55.60	1374.53	196.82	89.92	1623.94	-36.03	63.97	1578.95	-24.47	76.16	1356.86	0.78	107.92	1422.72	-60.50	130.05	-21.05	68.98	1262.69	0.00	0.00	0.00	1694.72	202.67	1595.38	1683.26	56.95	1591.17	1597.78	56.75	1691.20	1609.85	208.71	1698.71	2053.57	1589.31	70.71	0.00	0.00	0.00	1453.94
10.86000	1585.46	190.50	63.47	1539.27	173.10	67.84	1312.12	128.47	55.49	1374.35	197.26	90.27	1641.07	-36.09	65.55	1595.18	-24.60	76.16	1371.43	-0.49	100.87	1437.39	-60.82	124.91	-21.05	68.98	1262.69	0.00	0.00	0.00	1697.96	202.36	1595.31	1686.45	56.57	1591.03	1600.92	56.59	1691.05	1612.79	208.32	1698.66	2053.80	1589.97	70.53	0.00	0.00	0.00	1453.01
10.87000	1585.20	190.47	63.28	1539.50	173.15	67.92	1312.22	128.26	55.46	1374.71	196.63	90.09	1657.53	-35.78	67.35	1611.02	-24.58	76.29	1386.65	-1.59	93.94	1451.69	-62.28	120.53	-21.05	68.98	1262.69	0.00	0.00	0.00	1700.71	202.15	1595.17	1689.94	56.11	1590.86	1603.93	56.16	1690.97	1615.67	207.97	1698.55	2052.92	1589.44	70.47	0.00	0.00	0.00	1452.80
10.88000	1585.58	190.49	63.36	1539.48	172.54	65.03	1311.67	128.31	55.95	1375.06	196.16	90.02	1673.10	-35.10	69.00	1627.07	-24.66	76.63	1401.64	-3.44	87.75	1465.84	-63.99	116.54	-21.05	68.98	1262.69	0.00	0.00	0.00	1704.01	201.38	1595.14	1692.98	55.38	1590.76	1607.08	55.66	1690.74	1618.99	206.96	1698.53	2050.42	1594.99	50.93	0.00	0.00	0.00	1452.93
10.89000	1585.48	189.84	57.81	1538.94	172.57	64.68	1311.77	128.14	55.83	1374.93	196.34	90.21	1689.27	-34.32	71.18	1642.87	-24.21	77.37	1416.53	-5.24	82.24	1480.50	-65.06	112.64	-21.05	68.98	1262.69	0.00	0.00	0.00	1706.96	200.70	1595.25	1695.02	54.81	1590.81	1609.34	54.01	1690.38	1622.02	206.48	1698.39	2047.85	1593.47	46.03	0.00	0.00	0.00	1452.72
10.90000	1585.09	189.84	57.55	1539.44	172.62	64.75	1312.13	127.50	55.72	1374.86	196.63	90.41	1704.62	-32.77	73.71	1658.64	-23.48	78.58	1431.53	-9.12	76.74	1495.41	-65.53	108.94	-21.05	68.98	1262.69	0.00	0.00	0.00	1710.15	200.17	1595.19	1698.30	54.32	1590.67	1612.98	53.96	1690.34	1625.12	205.67	1698.32	2052.18	1590.88	64.61	0.00	0.00	0.00	1453.49
10.91000	1584.91	189.77	57.39	1539.55	172.70	64.66	1312.00	127.95	55.94	1375.14	196.47	90.49	1720.24	-32.28	75.80	1673.52	-23.12	79.49	1446.85	-11.33	72.21	1509.98	-66.40	105.92	-21.05	68.98	1262.69	0.00	0.00	0.00	1712.57	199.62	1595.10	1701.80	53.50	1590.36	1616.00	53.02	1690.06	1628.20	204.84	1698.17	2053.46	1590.23	70.35	0.00	0.00	0.00	1452.94
10.92000	1585.29	189.94	57.42	1538.79	172.38	64.47	1312.66	127.33	55.60	1375.13	196.43	90.65	1735.00	-30.86	78.65	1688.15	-22.80	80.87	1461.35	-13.58	68.38	1524.35	-67.31	103.37	-21.05	68.98	1262.69	0.00	0.00	0.00	1716.40	198.52	1595.00	1705.15	52.71	1590.14	1618.74	51.79	1689.80	1631.36	203.97	1698.08	2053.32	1590.08	70.26	0.00	0.00	0.00	1452.81
10.93000	1585.28	189.68	57.44	1539.19	172.68	64.37	1312.19	128.22	56.14	1375.10	196.74	90.87	1749.80	-30.51	81.19	1702.67	-22.44	82.65	1476.63	-14.01	64.19	1538.53	-67.98	101.08	-21.05	68.98	1262.69	0.00	0.00	0.00	1719.09	198.09	1594.77	1708.37	51.76	1589.81	1622.13	51.07	1689.51	1634.64	202.90	1697.93	2053.26	1589.36	70.56	0.00	0.00	0.00	1452.70
10.94000	1585.02	189.82	57.00	1539.39	172.73	64.13	1312.67	127.68	55.79	1375.35	196.36	90.93	1763.52	-29.75	83.94	1716.73	-22.32	84.40	1491.30	-14.71	60.68	1551.10	-69.64	99.81	-21.05	68.98	1262.69	0.00	0.00	0.00	1722.22	196.93	1594.70	1711.42	50.94	1589.66	1625.79	50.61	1689.37	1637.93	201.75	1697.84	2052.64	1589.31	70.54	0.00	0.00	0.00	1453.44
10.95000	1585.16	189.74	57.07	1539.14	172.45	64.17	1312.07	128.42	56.49	1375.63	196.16	91.07	1776.55	-29.34	86.71	1730.34	-22.53	86.25	1504.70	-16.02	58.08	1566.96	-69.26	101.78	-21.05	68.98	1262.69	0.00	0.00	0.00	1725.35	195.68	1594.62	1714.95	50.07	1589.30	1628.84	49.29	1689.10	1640.90	200.97	1697.59	2052.67	1589.71	70.36	0.00	0.00	0.00	1453.81
10.96000	1585.24	189.69	56.92	1539.51	172.11	64.49	1312.98	127.63	56.00	1375.77	195.97	91.21	1789.88	-29.28	89.84	1742.97	-22.38	88.29	1517.92	-16.12	55.52	1577.29	-70.38	97.75	-21.05	68.98	1262.69	0.00	0.00	0.00	1728.80	194.80	1594.34	1718.54	48.91	1589.02	1631.99	48.03	1688.74	1644.26	199.68	1697.40	2053.10	1590.11	70.26	0.00	0.00	0.00	1453.41
10.97000	1585.19	189.72	56.76	1539.27	172.28	64.16	1312.60	128.27	56.69	1376.12	195.66	91.27	1801.59	-28.99	92.92	1755.41	-22.26	90.89	1530.71	-15.83	53.24	1589.58	-69.91	96.07	-21.05	68.98	1262.69	0.00	0.00	0.00	1731.68	193.78	1594.20	1721.53	47.80	1588.84	1635.06	46.72	1688.37	1647.71	198.19	1697.22	2053.64	1590.40	70.31	0.00	0.00	0.00	1452.77
10.98000	1585.51	189.75	56.76	1539.85	172.45	64.01	1312.91	126.77	56.42	1376.35	195.44	91.44	1813.36	-28.61	96.53	1766.83	-22.06	93.32	1542.17	-16.21	51.65	1600.64	-70.41	95.79	-21.05	68.98	1262.69	0.00	0.00	0.00	1735.15	192.21	1594.07	1724.11	46.30	1588.57	1638.13	45.34	1688.05	1650.75	197.24	1696.92	2053.19	1590.06	70.22	0.00	0.00	0.00	1451.96
10.99000	1585.06	189.61	56.40	1539.81	172.40	64.00	1313.12	127.96	56.64	1376.25	195.79	91.82	1824.20	-28.84	99.65	1777.71	-21.94	95.93	1553.40	-15.43	49.82	1611.19	-70.03	95.36	-21.05	68.98	1262.69	0.00	0.00	0.00	1738.29	190.97	1593.85	1727.60	45.15	1588.26	1641.63	44.29	1687.80	1653.80	196.13	1696.60	2053.20	1588.96	70.65	0.00	0.00	0.00	1451.40
11.00000	1585.87	189.92	56.31	1539.81	172.28	63.90	1313.23	127.98	56.73	1376.67	195.28	91.87	1834.60	-28.95	102.93	1787.80	-21.76	98.42	1564.16	-14.72	48.44	1620.62	-70.02	95.11	-21.05	68.98	1262.69	0.00	0.00	0.00	1741.20	189.77	1593.54	1730.60	43.66	1587.89	1644.74	42.88	1687.43	1657.07	194.65	1696.35	2053.45	1589.12	70.67	0.00	0.00	0.00	1452.47
11.01000	1585.86	189.97	56.23	1539.84	172.36	63.72	1313.39	127.25	56.86	1376.96	195.26	92.11	1843.75	-28.89	105.78	1797.85	-22.17	100.48	1574.09	-11.39	48.48	1629.91	-69.06	94.56	-21.05	68.98	1262.69	0.00	0.00	0.00	1744.76	188.41	1593.23	1734.15	42.15	1587.48	1647.65	41.15	1687.02	1660.43	192.84	1696.07	2049.39	1592.75	51.63	0.00	0.00	0.00	1453.59
11.02000	1585.70	189.79	56.20	1539.94	172.53	63.48	1313.18	128.13	57.32	1377.13	194.90	92.26	1852.27	-29.00	108.14	1805.81	-21.62	102.53	1583.26	-9.69	47.55	1638.77	-67.97	93.96	-21.05	68.98	1262.69	0.00	0.00	0.00	1748.31	187.01	1592.88	1737.37	40.51	1587.14	1651.05	39.73	1686.56	1663.55	191.47	1695.69	2051.73	1591.00	64.36	0.00	0.00	0.00	1452.99
11.03000	1585.89	190.01	55.93	1539.81	172.42	63.38	1313.35	127.06	57.45	1377.32	195.01	92.55	1859.47	-29.08	109.57	1813.63	-21.48	103.77	1591.37	-8.02	47.24	1645.61	-67.67	93.93	-21.05	68.98	1262.69	0.00	0.00	0.00	1750.80	185.34	1592.71	1740.41	39.30	1586.79	1654.56	38.38	1686.21	1666.52	190.18	1695.32	2053.03	1589.86	70.40	0.00	0.00	0.00	1453.40
11.04000	1586.34	190.03	56.10	1540.17	172.57	63.25	1313.85	127.47	57.33	1377.64	194.71	92.74	1866.13	-28.97	110.32	1820.10	-20.90	104.34	1598.07	-7.26	46.96	1651.97	-66.97	93.67	-21.05	68.98	1262.69	0.00	0.00	0.00	1754.17	183.54	1592.35	1744.01	37.49	1586.32	1657.49	36.35	1685.63	1669.83	188.36	1694.91	2052.69	1589.43	70.47	0.00	0.00	0.00	1452.59
11.05000	1585.94	189.81	55.89	1540.05	171.95	63.51	1313.38	127.57	57.78	1378.03	194.42	92.96	1872.20	-28.56	110.01	1825.60	-20.04	104.17	1603.56	-6.59	46.82	1658.00	-65.76	93.17	-21.05	68.98	1262.69	0.00	0.00	0.00	1757.65	181.66	1591.98	1747.09	35.70	1585.85	1660.74	34.50	1685.10	1673.10	186.43	1694.48	2053.04	1590.55	70.11	0.00	0.00	0.00	1452.86
11.06000	1585.94	189.89	55.72	1540.12	172.21	63.12	1314.11	126.96	57.55	1378.03	194.69	93.43	1875.49	-27.46	108.43	1829.91	-18.98	103.15	1607.29	-6.17	46.94	1662.17	-65.15	92.74	-21.05	68.98	1262.69	0.00	0.00	0.00	1760.32	180.31	1591.48	1750.64	34.11	1585.34	1664.04	32.68	1684.56	1676.48	184.36	1694.08	2053.73	1590.36	70.35	0.00	0.00	0.00	1452.51
11.07000	1585.78	189.98	55.49	1540.08	171.90	63.12	1314.33	125.86	57.71	1378.58	194.03	93.52	1878.04	-26.00	106.26	1832.60	-17.59	101.24	1609.41	-4.94	47.16	1664.32	-65.35	92.57	-21.05	68.98	1262.69	0.00	0.00	0.00	1763.58	178.39	1591.06	1753.68	32.08	1584.79	1666.87	30.30	1683.95	1679.33	182.85	1693.58	2053.13	1589.68	70.34	0.00	0.00	0.00	1453.14
11.08000	1586.29	189.98	55.65	1540.22	171.90	63.04	1314.32	127.20	58.43	1378.90	193.85	93.88	1879.52	-23.83	102.96	1833.71	-15.90	98.43	1610.43	-6.10	47.20	1666.25	-64.38	91.72	-21.05	68.98	1262.69	0.00	0.00	0.00	1767.09	176.36	1590.64	1756.69	30.04	1584.25	1670.25	28.43	1683.32	1682.97	180.23	1693.19	2049.25	1593.57	51.36	0.00	0.00	0.00	1453.34
11.09000	1586.40	189.84	55.59	1540.75	171.85	62.92	1314.60	126.59	58.45	1379.27	193.59	94.19	1880.79	-22.12	99.51	1834.64	-14.58	95.42	1610.92	-5.47	47.33	1667.69	-63.66	90.95	-21.05	68.98	1262.69	0.00	0.00	0.00	1770.36	174.28	1590.21	1760.06	28.27	1583.74	1673.75	26.53	1682.72	1686.29	177.91	1692.63	2051.88	1590.59	64.60	0.00	0.00	0.00	1452.91
11.10000	1586.89	190.20	55.43	1540.64	171.95	62.55	1314.80	126.13	58.86	1379.58	193.55	94.73	1881.94	-20.76	96.91	1835.82	-13.60	93.28	1611.16	-5.38	47.70	1668.76	-63.22	90.52	-21.05	68.98	1262.69	0.00	0.00	0.00	1773.45	172.50	1589.78	1763.29	26.19	1583.20	1677.42	24.83	1682.20	1689.28	175.99	1692.17	2053.03	1589.43	70.53	0.00	0.00	0.00	1453.04
11.11000	1587.09	190.19	55.40	1540.31	171.57	62.32	1315.03	126.52	59.40	1379.93	193.38	95.21	1882.81	-20.16	94.82	1836.87	-13.03	91.56	1611.87	-5.52	47.98	1669.43	-63.12	90.24	-21.05	68.98	1262.69	0.00	0.00	0.00	1776.42	170.42	1589.46	1766.99	24.16	1582.60	1680.29	22.25	1681.60	1692.78	173.25	1691.80	2052.46	1589.12	70.55	0.00	0.00	0.00	1453.19
11.12000	1586.76	190.08	55.29	1540.97	171.60	62.33	1315.30	126.53	59.88	1380.54	193.00	95.73	1884.56	-20.65	92.40	1837.66	-13.27	89.57	1612.68	-5.33	48.23	1670.28	-63.19	89.94	-21.05	68.98	1262.69	0.00	0.00	0.00	1779.71	168.18	1589.00	1769.80	22.02	1582.19	1683.43	19.69	1681.00	1695.89	171.11	1691.40	2049.14	1593.74	51.07	0.00	0.00	0.00	1453.75
11.13000	1587.52	190.42	55.43	1541.57	171.71	62.10	1315.61	125.57	60.34	1381.17	192.38	96.26	1885.55	-21.27	89.40	1838.49	-13.55	87.45	1612.80	-4.83	49.00	1670.48	-64.31	89.83	-21.05	68.98	1262.69	0.00	0.00	0.00	1782.95	166.08	1588.66	1773.22	19.88	1581.75	1686.98	17.58	1680.53	1699.13	168.88	1690.99	2051.76	1590.74	64.29	0.00	0.00	0.00	1453.19
11.14000	1587.58	190.13	55.59	1541.75	171.26	62.03	1316.06	125.26	60.89	1381.62	192.38	97.13	1886.49	-21.26	87.07	1839.51	-13.49	85.82	1613.82	-4.92	48.95	1671.69	-63.99	89.19	-21.05	68.98	1262.69	0.00	0.00	0.00	1786.29	163.85	1588.43	1776.48	17.47	1581.45	1690.42	15.36	1680.13	1702.59	166.14	1690.67	2052.67	1590.69	69.80	0.00	0.00	0.00	1453.47
11.15000	1587.59	190.01	55.68	1542.02	171.16	61.77	1316.25	125.92	61.96	1382.22	192.14	97.95	1887.47	-20.87	85.30	1840.12	-13.42	84.27	1613.79	-4.85	49.48	1672.27	-64.53	89.06	-21.05	68.98	1262.69	0.00	0.00	0.00	1789.18	161.60	1588.17	1780.47	15.32	1580.93	1693.37	12.42	1679.61	1705.95	163.49	1690.39	2053.22	1590.25	70.17	0.00	0.00	0.00	1451.90
11.16000	1588.60	190.58	55.52	1542.87	171.12	61.91	1316.82	125.50	63.13	1382.98	191.77	98.80	1887.90	-20.71	83.09	1840.78	-13.23	82.83	1614.58	-5.56	49.41	1673.18	-64.29	88.66	-21.05	68.98	1262.69	0.00	0.00	0.00	1792.80	159.18	1587.99	1783.53	12.80	1580.75	1696.85	10.05	1679.31	1709.18	161.11	1690.17	2052.89	1589.75	70.39	0.00	0.00	0.00	1452.86
11.17000	1588.90	190.86	55.56	1543.23	170.90	61.70	1317.09	124.80	64.52	1383.67	191.68	99.90	1889.23	-21.24	81.34	1841.22	-13.29	81.79	1614.40	-5.37	49.80	1673.68	-64.33	88.41	-21.05	68.98	1262.69	0.00	0.00	0.00	1796.27	156.54	1587.90	1786.70	10.23	1580.52	1700.39	7.57	1679.05	1712.42	158.77	1690.05	2053.11	1590.33	70.30	0.00	0.00	0.00	1453.61
11.18000	1588.75	190.63	55.59	1543.44	171.07	61.31	1317.91	124.46	66.15	1384.51	191.58	101.12	1889.32	-21.04	80.61	1841.24	-13.38	80.95	1614.90	-5.81	49.65	1674.20	-64.25	88.15	-21.05	68.98	1262.69	0.00	0.00	0.00	1799.57	154.31	1587.76	1790.37	7.84	1580.34	1703.96	5.15	1678.88	1715.74	156.30	1689.94	2052.46	1588.94	70.56	0.00	0.00	0.00	1453.10
11.19000	1589.57	191.07	55.59	1544.02	171.12	61.24	1318.78	124.17	67.83	1385.30	191.77	102.60	1890.38	-21.40	79.28	1841.68	-13.20	80.31	1614.60	-5.54	49.94	1675.09	-63.81	87.85	-21.05	68.98	1262.69	0.00	0.00	0.00	1802.65	151.72	1587.84	1793.79	5.36	1580.29	1707.36	2.39	1678.64	1719.28	153.41	1689.94	2048.83	1592.61	51.47	0.00	0.00	0.00	1452.73
11.20000	1589.78	190.95	55.81	1544.73	171.13	61.16	1319.12	125.30	70.30	1386.39	191.62	104.00	1890.82	-20.84	78.38	1842.12	-13.63	79.30	1614.75	-5.90	50.13	1675.40	-63.91	87.69	-21.05	68.98	1262.69	0.00	0.00	0.00	1806.83	148.71	1588.05	1797.30	2.84	1580.28	1711.16	0.17	1678.74	1722.77	150.62	1690.05	2051.55	1590.67	64.32	0.00	0.00	0.00	1453.00
11.21000	1589.91	191.29	55.41	1545.32	171.13	61.18	1319.71	124.90	72.87	1387.63	191.56	105.56	1890.96	-20.86	77.03	1842.13	-13.46	78.52	1615.31	-6.14	50.03	1675.79	-63.75	87.56	-21.05	68.98	1262.69	0.00	0.00	0.00	1809.95	146.31	1588.21	1800.49	0.17	1580.33	1714.53	-2.68	1678.61	1726.02	148.12	1690.17	2053.19	1590.99	69.86	0.00	0.00	0.00	1452.61
11.22000	1590.61	191.19	55.86	1545.71	170.97	61.16	1321.43	124.79	74.79	1388.76	191.77	107.36	1891.28	-20.46	76.11	1842.06	-13.54	77.59	1615.04	-5.62	50.27	1676.93	-62.76	86.91	-21.05	68.98	1262.69	0.00	0.00	0.00	1813.04	143.89	1588.49	1803.82	-2.46	1580.50	1717.86	-5.47	1678.68	1729.40	145.50	1690.31	2052.81	1589.67	70.50	0.00	0.00	0.00	1452.73
11.23000	1590.48	191.07	55.77	1547.10	171.92	62.81	1321.72	125.38	78.16	1390.13	192.02	109.39	1891.48	-20.33	75.17	1842.14	-13.78	76.82	1615.61	-6.03	50.07	1676.39	-63.51	87.20	-21.05	68.98	1262.69	0.00	0.00	0.00	1816.95	141.20	1588.68	1807.89	-4.95	1580.59	1721.51	-7.94	1678.78	1732.63	142.82	1690.48	2052.47	1589.68	70.43	0.00	0.00	0.00	1453.66
11.24000	1591.81	191.42	55.96	1547.75	171.92	62.43	1323.58	125.33	80.82	1391.53	192.44	111.52	1892.15	-20.46	74.45	1841.92	-13.68	76.26	1615.66	-6.34	50.06	1676.63	-63.79	87.11	-21.05	68.98	1262.69	0.00	0.00	0.00	1820.02	138.87	1588.91	1811.61	-7.47	1580.80	1724.87	-10.66	1678.90	1736.47	139.67	1690.76	2048.52	1592.71	51.68	0.00	0.00	0.00	1453.97
11.25000	1592.06	191.87	55.69	1549.36	172.27	62.45	1324.58	125.65	84.41	1393.12	192.49	113.73	1892.47	-20.49	73.77	1842.47	-13.94	75.88	1615.86	-5.90	50.11	1676.50	-63.98	87.05	-21.05	68.98	1262.69	0.00	0.00	0.00	1823.18	136.28	1589.24	1813.89	-10.40	1581.08	1728.23	-13.37	1679.04	1739.84	137.03	1690.92	2052.60	1590.33	64.84	0.00	0.00	0.00	1453.79
[truncated: 875 more rows]
[truncated: 35 more columns]
