# Supplementary material for: The impact of mobile phone use on where we look and how we walk when negotiating floor based obstacles
Source: PLoS One. 2017 Jun 30;12(6):e0179802. doi: 10.1371/journal.pone.0179802 (PMC5493336; doi:10.1371/journal.pone.0179802)
Supplement: S1 File — (ZIP) [file pone.0179802.s001.zip › Gait/PP14/no obs write 3.txt]

CODAmotion Analysis Text
Codamotion Analysis Text Save of: no obs write 3.mdf
Time	Markers
Time	1:LTOE.X	1:LTOE.Y	1:LTOE.Z	2:L2nd.X	2:L2nd.Y	2:L2nd.Z	3:LHEE.X	3:LHEE.Y	3:LHEE.Z	4:LANK.X	4:LANK.Y	4:LANK.Z	5:RTOE.X	5:RTOE.Y	5:RTOE.Z	6:R2nd.X	6:R2nd.Y	6:R2nd.Z	7:RHEE.X	7:RHEE.Y	7:RHEE.Z	8:RANK.X	8:RANK.Y	8:RANK.Z	9:STRN.X	9:STRN.Y	9:STRN.Z	10:Marker 10.X	10:Marker 10.Y	10:Marker 10.Z	11:FLHD.X	11:FLHD.Y	11:FLHD.Z	12:FRHD.X	12:FRHD.Y	12:FRHD.Z	13:BRHD.X	13:BRHD.Y	13:BRHD.Z	14:BLHD.X	14:BLHD.Y	14:BLHD.Z	15:BLSTEP.X	15:BLSTEP.Y	15:BLSTEP.Z	16:FLSTEP.X	16:FLSTEP.Y	16:FLSTEP.Z	17:BRSTEP.X
(s)	(mm)	(mm)	(mm)	(mm)	(mm)	(mm)	(mm)	(mm)	(mm)	(mm)	(mm)	(mm)	(mm)	(mm)	(mm)	(mm)	(mm)	(mm)	(mm)	(mm)	(mm)	(mm)	(mm)	(mm)	(mm)	(mm)	(mm)	(mm)	(mm)	(mm)	(mm)	(mm)	(mm)	(mm)	(mm)	(mm)	(mm)	(mm)	(mm)	(mm)	(mm)	(mm)	(mm)	(mm)	(mm)	(mm)	(mm)	(mm)	(mm)
0.00000	-3280.41	214.85	-6.13	-3300.46	187.13	4.45	-1601.05	72.22	236.66	-1540.75	145.78	213.51	-2777.05	-26.19	39.54	-2926.30	-27.96	16.44	211.27	-74.97	97.42	-1656.19	-104.92	131.84	-1850.27	30.93	1251.36	0.00	0.00	0.00	-2875.97	109.85	1559.70	-2876.07	-37.28	1550.33	-1708.50	-29.28	1690.30	-1810.84	75.32	1690.68	2038.69	1511.55	70.34	0.00	0.00	0.00	1439.60
0.01000	-3237.61	219.08	-1.97	-3242.49	192.41	14.95	-1601.05	72.22	236.66	-1540.75	145.78	213.51	-2729.48	-23.88	48.18	-2855.74	-23.58	26.86	211.27	-74.97	97.42	-1656.19	-104.92	131.84	-1850.27	30.93	1251.36	0.00	0.00	0.00	-2831.29	115.84	1560.47	-2847.04	-37.75	1551.21	-1708.50	-29.28	1690.30	-1810.84	75.32	1690.68	2037.98	1511.06	70.51	0.00	0.00	0.00	1439.35
0.02000	-3230.47	219.17	-4.31	-3234.93	191.56	17.45	-1601.05	72.22	236.66	-1540.75	145.78	213.51	-2704.30	-21.24	53.05	-2850.35	-25.45	27.47	211.27	-74.97	97.42	-1656.19	-104.92	131.84	-1850.27	30.93	1251.36	0.00	0.00	0.00	-2833.16	114.24	1560.48	-2849.61	-39.43	1551.99	-1708.50	-29.28	1690.30	-1810.84	75.32	1690.68	2037.06	1510.84	70.59	0.00	0.00	0.00	1438.83
0.03000	-3221.29	218.72	-5.11	-3216.62	190.86	21.81	-1601.05	72.22	236.66	-1540.75	145.78	213.51	-2735.89	-19.88	43.28	-2894.97	-26.82	18.72	211.27	-74.97	97.42	-1656.19	-104.92	131.84	-1850.27	30.93	1251.36	0.00	0.00	0.00	-2828.80	111.46	1562.72	-2813.81	-37.06	1551.31	-1708.50	-29.28	1690.30	-1810.84	75.32	1690.68	2037.34	1510.32	70.85	0.00	0.00	0.00	1439.12
0.04000	-3208.41	217.84	-3.97	-3215.30	191.67	22.66	-1601.05	72.22	236.66	-1540.75	145.78	213.51	-2718.90	-22.83	46.37	-2872.31	-25.27	22.19	211.27	-74.97	97.42	-1656.19	-104.92	131.84	-1850.27	30.93	1251.36	0.00	0.00	0.00	-2835.22	111.61	1563.17	-2804.88	-39.18	1551.83	-1708.50	-29.28	1690.30	-1810.84	75.32	1690.68	2038.31	1511.63	70.48	0.00	0.00	0.00	1440.05
0.05000	-3188.08	216.47	1.28	-3202.66	191.50	28.60	-1601.05	72.22	236.66	-1540.75	145.78	213.51	-2711.09	-20.75	48.02	-2867.88	-24.52	23.16	211.27	-74.97	97.42	-1656.19	-104.92	131.84	-1850.27	30.93	1251.36	0.00	0.00	0.00	-2831.34	110.79	1564.52	-2796.58	-41.31	1551.23	-1708.50	-29.28	1690.30	-1810.84	75.32	1690.68	2038.13	1511.23	70.67	0.00	0.00	0.00	1439.73
0.06000	-3182.17	217.14	5.12	-3198.15	190.26	32.07	-1601.05	72.22	236.66	-1540.75	145.78	213.51	-2737.40	-21.70	44.11	-2874.66	-23.78	21.85	211.27	-74.97	97.42	-1656.19	-104.92	131.84	-1850.27	30.93	1251.36	0.00	0.00	0.00	-2794.30	108.23	1564.54	-2792.25	-41.42	1551.82	-1708.50	-29.28	1690.30	-1810.84	75.32	1690.68	2034.58	1514.47	52.01	0.00	0.00	0.00	1439.98
0.07000	-3177.73	214.83	7.26	-3185.48	189.79	36.46	-1601.05	72.22	236.66	-1540.75	145.78	213.51	-2744.59	-23.51	41.28	-2877.56	-24.31	21.28	211.27	-74.97	97.42	-1656.19	-104.92	131.84	-1850.27	30.93	1251.36	0.00	0.00	0.00	-2823.58	108.50	1565.65	-2790.47	-40.85	1553.87	-1708.50	-29.28	1690.30	-1810.84	75.32	1690.68	2037.10	1512.38	64.65	0.00	0.00	0.00	1440.02
0.08000	-3166.14	213.31	11.65	-3179.59	188.01	39.03	-1601.05	72.22	236.66	-1540.75	145.78	213.51	-2736.22	-19.61	43.95	-2867.02	-24.89	23.14	211.27	-74.97	97.42	-1656.19	-104.92	131.84	-1850.27	30.93	1251.36	0.00	0.00	0.00	-2803.31	106.05	1566.32	-2757.73	-43.59	1554.25	-1708.50	-29.28	1690.30	-1810.84	75.32	1690.68	2037.44	1510.32	70.77	0.00	0.00	0.00	1439.52
0.09000	-3141.96	211.27	15.42	-3153.73	186.88	43.45	-1601.05	72.22	236.66	-1540.75	145.78	213.51	-2778.63	-21.05	35.53	-2866.36	-23.70	24.18	211.27	-74.97	97.42	-1656.19	-104.92	131.84	-1850.27	30.93	1251.36	0.00	0.00	0.00	-2786.43	105.50	1565.43	-2772.45	-44.41	1553.84	-1708.50	-29.28	1690.30	-1810.84	75.32	1690.68	2034.54	1514.47	51.94	0.00	0.00	0.00	1439.51
0.10000	-3136.39	207.99	16.10	-3148.24	185.89	43.51	-1601.05	72.22	236.66	-1540.75	145.78	213.51	-2730.22	-19.70	45.75	-2885.88	-24.10	20.06	211.27	-74.97	97.42	-1656.19	-104.92	131.84	-1850.27	30.93	1251.36	0.00	0.00	0.00	-2756.43	105.59	1564.42	-2770.40	-45.99	1554.50	-1708.50	-29.28	1690.30	-1810.84	75.32	1690.68	2036.46	1511.63	64.85	0.00	0.00	0.00	1439.46
0.11000	-3103.56	207.31	19.85	-3119.64	184.03	46.52	-1601.05	72.22	236.66	-1540.75	145.78	213.51	-2730.97	-20.98	46.02	-2877.83	-23.41	21.15	211.27	-74.97	97.42	-1656.19	-104.92	131.84	-1850.27	30.93	1251.36	0.00	0.00	0.00	-2758.28	105.08	1563.63	-2775.65	-48.27	1555.55	-1708.50	-29.28	1690.30	-1810.84	75.32	1690.68	2031.97	1510.56	53.20	0.00	0.00	0.00	1439.17
0.12000	-3096.21	205.90	19.11	-3113.79	182.88	45.21	-1601.05	72.22	236.66	-1540.75	145.78	213.51	-2755.42	-22.85	40.23	-2879.03	-22.64	21.34	211.27	-74.97	97.42	-1656.19	-104.92	131.84	-1850.27	30.93	1251.36	0.00	0.00	0.00	-2754.53	104.14	1565.80	-2766.20	-48.07	1555.14	-1708.50	-29.28	1690.30	-1810.84	75.32	1690.68	2036.12	1510.71	65.24	0.00	0.00	0.00	1439.57
0.13000	-3084.87	205.06	20.09	-3083.00	182.73	47.50	-1601.05	72.22	236.66	-1540.75	145.78	213.51	-2786.90	-23.18	35.27	-2882.62	-22.91	21.28	211.27	-74.97	97.42	-1656.19	-104.92	131.84	-1850.27	30.93	1251.36	0.00	0.00	0.00	-2756.42	104.21	1566.45	-2734.22	-49.37	1554.22	-1708.50	-29.28	1690.30	-1810.84	75.32	1690.68	2032.81	1511.26	53.10	0.00	0.00	0.00	1438.90
0.14000	-3053.41	205.05	22.09	-3070.88	181.66	45.61	-1601.05	72.22	236.66	-1540.75	145.78	213.51	-2776.59	-20.74	38.83	-2857.53	-22.70	25.02	211.27	-74.97	97.42	-1656.19	-104.92	131.84	-1850.27	30.93	1251.36	0.00	0.00	0.00	-2748.42	103.53	1566.81	-2741.86	-50.46	1556.83	-1708.50	-29.28	1690.30	-1810.84	75.32	1690.68	2036.45	1511.91	64.73	0.00	0.00	0.00	1439.51
0.15000	-3040.82	204.52	21.05	-3068.08	181.43	41.79	-1601.05	72.22	236.66	-1540.75	145.78	213.51	-2703.24	-18.45	52.71	-2846.84	-23.02	26.72	211.27	-74.97	97.42	-1656.19	-104.92	131.84	-1850.27	30.93	1251.36	0.00	0.00	0.00	-2740.76	102.88	1567.14	-2729.27	-50.62	1556.84	-1708.50	-29.28	1690.30	-1810.84	75.32	1690.68	2038.78	1511.80	70.42	0.00	0.00	0.00	1440.62
0.16000	-3037.78	202.87	18.10	-3038.87	181.99	41.95	-1601.05	72.22	236.66	-1540.75	145.78	213.51	-2732.69	-16.94	47.73	-2879.58	-23.67	21.69	211.27	-74.97	97.42	-1656.19	-104.92	131.84	-1850.27	30.93	1251.36	0.00	0.00	0.00	-2733.41	102.27	1567.45	-2728.71	-52.74	1557.59	-1708.50	-29.28	1690.30	-1810.84	75.32	1690.68	2038.28	1512.58	70.08	0.00	0.00	0.00	1439.94
0.17000	-2996.67	204.78	21.16	-3019.30	181.60	39.81	-1601.05	72.22	236.66	-1540.75	145.78	213.51	-2741.93	-18.11	46.24	-2877.48	-21.34	21.70	211.27	-74.97	97.42	-1656.19	-104.92	131.84	-1850.27	30.93	1251.36	0.00	0.00	0.00	-2726.35	101.70	1567.73	-2720.95	-51.93	1556.16	-1708.50	-29.28	1690.30	-1810.84	75.32	1690.68	2037.56	1511.31	70.51	0.00	0.00	0.00	1439.53
0.18000	-2973.68	203.02	21.71	-2995.99	181.09	38.94	-1601.05	72.22	236.66	-1540.75	145.78	213.51	-2698.89	-18.51	54.50	-2869.29	-21.79	22.77	211.27	-74.97	97.42	-1656.19	-104.92	131.84	-1850.27	30.93	1251.36	0.00	0.00	0.00	-2719.57	101.18	1567.99	-2694.56	-50.54	1556.31	-1708.50	-29.28	1690.30	-1810.84	75.32	1690.68	2038.23	1510.97	70.75	0.00	0.00	0.00	1439.42
0.19000	-2957.81	203.31	20.75	-2980.53	181.39	36.14	-1601.05	72.22	236.66	-1540.75	145.78	213.51	-2714.01	-18.95	51.63	-2865.34	-21.54	24.15	211.27	-74.97	97.42	-1656.19	-104.92	131.84	-1850.27	30.93	1251.36	0.00	0.00	0.00	-2713.05	100.71	1568.23	-2710.68	-51.43	1558.59	-1708.50	-29.28	1690.30	-1810.84	75.32	1690.68	2038.04	1512.02	70.23	0.00	0.00	0.00	1439.96
0.20000	-2935.14	203.05	21.52	-2976.52	182.13	31.20	-1601.05	72.22	236.66	-1540.75	145.78	213.51	-2736.07	-17.79	47.88	-2876.95	-20.73	22.09	211.27	-74.97	97.42	-1656.19	-104.92	131.84	-1850.27	30.93	1251.36	0.00	0.00	0.00	-2706.78	100.29	1568.44	-2722.19	-51.49	1559.82	-1708.50	-29.28	1690.30	-1810.84	75.32	1690.68	2037.65	1511.53	70.36	0.00	0.00	0.00	1439.40
0.21000	-2929.10	204.65	18.73	-2947.11	181.86	31.56	-1601.05	72.22	236.66	-1540.75	145.78	213.51	-2715.76	-15.50	52.28	-2868.07	-20.04	24.54	211.27	-74.97	97.42	-1656.19	-104.92	131.84	-1850.27	30.93	1251.36	0.00	0.00	0.00	-2700.74	99.93	1568.63	-2711.66	-50.84	1559.14	-1708.50	-29.28	1690.30	-1810.84	75.32	1690.68	2034.56	1514.67	52.19	0.00	0.00	0.00	1439.52
0.22000	-2901.57	203.42	20.12	-2917.77	182.20	30.94	-1601.05	72.22	236.66	-1540.75	145.78	213.51	-2707.46	-15.69	54.95	-2842.59	-20.59	29.96	211.27	-74.97	97.42	-1656.19	-104.92	131.84	-1850.27	30.93	1251.36	0.00	0.00	0.00	-2694.92	99.62	1568.80	-2705.16	-50.13	1559.98	-1708.50	-29.28	1690.30	-1810.84	75.32	1690.68	2037.23	1513.09	64.46	0.00	0.00	0.00	1439.97
0.23000	-2875.75	203.97	22.94	-2897.25	183.89	30.13	-1601.05	72.22	236.66	-1540.75	145.78	213.51	-2714.69	-12.28	52.98	-2854.77	-18.83	27.73	211.27	-74.97	97.42	-1656.19	-104.92	131.84	-1850.27	30.93	1251.36	0.00	0.00	0.00	-2689.29	99.38	1568.94	-2687.90	-50.04	1559.92	-1708.50	-29.28	1690.30	-1810.84	75.32	1690.68	2037.57	1510.55	70.70	0.00	0.00	0.00	1440.34
0.24000	-2838.44	203.35	26.68	-2880.01	184.38	27.70	-1601.05	72.22	236.66	-1540.75	145.78	213.51	-2716.86	-11.56	55.55	-2880.64	-18.82	23.16	211.27	-74.97	97.42	-1656.19	-104.92	131.84	-1850.27	30.93	1251.36	0.00	0.00	0.00	-2683.85	99.20	1569.05	-2706.96	-52.07	1561.27	-1708.50	-29.28	1690.30	-1810.84	75.32	1690.68	2032.17	1510.67	53.18	0.00	0.00	0.00	1440.40
0.25000	-2822.03	203.38	27.93	-2859.30	185.41	27.32	-1601.05	72.22	236.66	-1540.75	145.78	213.51	-2711.97	-8.68	54.34	-2878.25	-18.63	24.38	211.27	-74.97	97.42	-1656.19	-104.92	131.84	-1850.27	30.93	1251.36	0.00	0.00	0.00	-2678.58	99.10	1569.14	-2709.74	-51.82	1561.62	-1708.50	-29.28	1690.30	-1810.84	75.32	1690.68	2036.31	1511.40	64.93	0.00	0.00	0.00	1439.14
0.26000	-2795.88	204.64	31.13	-2834.04	186.10	27.65	-1601.05	72.22	236.66	-1540.75	145.78	213.51	-2725.27	-10.62	52.57	-2878.08	-17.50	24.62	211.27	-74.97	97.42	-1656.19	-104.92	131.84	-1850.27	30.93	1251.36	0.00	0.00	0.00	-2673.46	99.06	1569.21	-2691.89	-50.68	1560.73	-1708.50	-29.28	1690.30	-1810.84	75.32	1690.68	2038.04	1511.04	70.62	0.00	0.00	0.00	1439.17
0.27000	-2730.43	203.44	41.92	-2812.93	185.79	27.29	-1601.05	72.22	236.66	-1540.75	145.78	213.51	-2710.69	-10.45	55.16	-2866.92	-17.52	25.77	211.27	-74.97	97.42	-1656.19	-104.92	131.84	-1850.27	30.93	1251.36	0.00	0.00	0.00	-2668.47	99.11	1569.24	-2681.18	-49.74	1561.19	-1708.50	-29.28	1690.30	-1810.84	75.32	1690.68	2037.67	1510.95	70.67	0.00	0.00	0.00	1438.59
0.28000	-2733.23	202.21	40.18	-2792.35	185.34	27.37	-1601.05	72.22	236.66	-1540.75	145.78	213.51	-2777.59	-13.07	42.39	-2857.82	-17.42	27.16	211.27	-74.97	97.42	-1656.19	-104.92	131.84	-1850.27	30.93	1251.36	0.00	0.00	0.00	-2663.60	99.23	1569.26	-2673.25	-49.74	1560.54	-1708.50	-29.28	1690.30	-1810.84	75.32	1690.68	2033.00	1511.94	52.92	0.00	0.00	0.00	1438.49
0.29000	-2656.23	201.80	53.14	-2756.18	185.16	32.21	-1601.05	72.22	236.66	-1540.75	145.78	213.51	-2743.85	-13.38	47.97	-2862.12	-16.69	26.11	211.27	-74.97	97.42	-1656.19	-104.92	131.84	-1850.27	30.93	1251.36	0.00	0.00	0.00	-2658.84	99.43	1569.24	-2657.23	-50.73	1560.90	-1708.50	-29.28	1690.30	-1810.84	75.32	1690.68	2036.51	1511.17	65.07	0.00	0.00	0.00	1439.31
0.30000	-2617.86	201.46	58.20	-2742.76	185.62	32.97	-1601.05	72.22	236.66	-1540.75	145.78	213.51	-2730.25	-11.34	48.23	-2863.32	-18.85	24.43	211.27	-74.97	97.42	-1656.19	-104.92	131.84	-1850.27	30.93	1251.36	0.00	0.00	0.00	-2654.16	99.73	1569.20	-2664.34	-48.04	1561.84	-1708.50	-29.28	1690.30	-1810.84	75.32	1690.68	2038.48	1511.50	70.45	0.00	0.00	0.00	1438.96
0.31000	-2580.99	201.12	63.03	-2721.31	185.04	35.26	-1601.05	72.22	236.66	-1540.75	145.78	213.51	-2706.15	-13.28	54.66	-2865.66	-18.95	24.46	211.27	-74.97	97.42	-1656.19	-104.92	131.84	-1850.27	30.93	1251.36	0.00	0.00	0.00	-2649.55	100.11	1569.14	-2655.62	-48.41	1560.79	-1708.50	-29.28	1690.30	-1810.84	75.32	1690.68	2038.42	1511.50	70.45	0.00	0.00	0.00	1439.73
0.32000	-2545.60	200.80	67.62	-2690.78	184.27	40.80	-1601.05	72.22	236.66	-1540.75	145.78	213.51	-2721.39	-17.04	48.85	-2869.63	-19.47	22.92	211.27	-74.97	97.42	-1656.19	-104.92	131.84	-1850.27	30.93	1251.36	0.00	0.00	0.00	-2645.00	100.59	1569.05	-2652.52	-48.98	1561.72	-1708.50	-29.28	1690.30	-1810.84	75.32	1690.68	2037.92	1510.71	70.91	0.00	0.00	0.00	1439.08
0.33000	-2511.67	200.49	71.98	-2657.09	182.97	46.41	-1601.05	72.22	236.66	-1540.75	145.78	213.51	-2757.57	-19.15	42.23	-2862.47	-21.24	23.39	211.27	-74.97	97.42	-1656.19	-104.92	131.84	-1850.27	30.93	1251.36	0.00	0.00	0.00	-2640.49	101.16	1568.93	-2648.33	-48.67	1562.59	-1708.50	-29.28	1690.30	-1810.84	75.32	1690.68	2038.22	1511.58	70.41	0.00	0.00	0.00	1439.27
0.34000	-2479.17	200.20	76.12	-2627.10	182.92	51.75	-1601.05	72.22	236.66	-1540.75	145.78	213.51	-2724.62	-16.46	48.42	-2862.11	-22.87	24.19	211.27	-74.97	97.42	-1656.19	-104.92	131.84	-1850.27	30.93	1251.36	0.00	0.00	0.00	-2636.01	101.84	1568.78	-2656.78	-46.45	1561.92	-1708.50	-29.28	1690.30	-1810.84	75.32	1690.68	2033.36	1512.13	52.58	0.00	0.00	0.00	1438.95
0.35000	-2448.08	199.91	80.03	-2604.90	182.41	56.83	-1601.05	72.22	236.66	-1540.75	145.78	213.51	-2731.06	-21.46	43.94	-2885.39	-21.99	19.57	211.27	-74.97	97.42	-1656.19	-104.92	131.84	-1850.27	30.93	1251.36	0.00	0.00	0.00	-2631.53	102.62	1568.61	-2640.24	-43.72	1561.61	-1708.50	-29.28	1690.30	-1810.84	75.32	1690.68	2032.80	1514.65	46.39	0.00	0.00	0.00	1439.72
0.36000	-2418.38	199.63	83.72	-2564.11	180.20	64.46	-1601.05	72.22	236.66	-1540.75	145.78	213.51	-2718.59	-19.65	47.62	-2841.45	-21.11	27.08	211.27	-74.97	97.42	-1656.19	-104.92	131.84	-1850.27	30.93	1251.36	0.00	0.00	0.00	-2627.04	103.51	1568.41	-2635.34	-40.92	1561.37	-1708.50	-29.28	1690.30	-1810.84	75.32	1690.68	2036.55	1511.92	64.72	0.00	0.00	0.00	1439.64
0.37000	-2390.03	199.36	87.20	-2526.63	181.38	70.90	-1601.05	72.22	236.66	-1540.75	145.78	213.51	-2726.16	-20.81	44.91	-2876.05	-22.75	21.43	211.27	-74.97	97.42	-1656.19	-104.92	131.84	-1850.27	30.93	1251.36	0.00	0.00	0.00	-2622.53	104.50	1568.18	-2608.06	-39.94	1560.84	-1708.50	-29.28	1690.30	-1810.84	75.32	1690.68	2037.60	1510.78	70.57	0.00	0.00	0.00	1439.49
0.38000	-2363.01	199.10	90.47	-2513.83	179.49	72.18	-1601.05	72.22	236.66	-1540.75	145.78	213.51	-2741.57	-23.85	41.23	-2857.70	-23.53	24.89	211.27	-74.97	97.42	-1656.19	-104.92	131.84	-1850.27	30.93	1251.36	0.00	0.00	0.00	-2617.98	105.62	1567.92	-2594.22	-39.24	1559.34	-1708.50	-29.28	1690.30	-1810.84	75.32	1690.68	2038.69	1511.11	70.88	0.00	0.00	0.00	1439.19
0.39000	-2337.30	198.86	93.53	-2511.46	180.53	74.27	-1601.05	72.22	236.66	-1540.75	145.78	213.51	-2732.41	-24.47	43.70	-2872.49	-23.40	21.54	211.27	-74.97	97.42	-1656.19	-104.92	131.84	-1850.27	30.93	1251.36	0.00	0.00	0.00	-2613.37	106.85	1567.64	-2615.19	-38.33	1560.02	-1708.50	-29.28	1690.30	-1810.84	75.32	1690.68	2037.82	1510.83	70.88	0.00	0.00	0.00	1439.31
0.40000	-2312.87	198.62	96.39	-2486.50	180.83	79.57	-1601.05	72.22	236.66	-1540.75	145.78	213.51	-2733.23	-24.28	43.12	-2863.07	-23.58	23.02	211.27	-74.97	97.42	-1656.19	-104.92	131.84	-1850.27	30.93	1251.36	0.00	0.00	0.00	-2608.69	108.20	1567.33	-2628.97	-35.90	1561.12	-1708.50	-29.28	1690.30	-1810.84	75.32	1690.68	2038.13	1511.29	70.61	0.00	0.00	0.00	1439.73
0.41000	-2289.70	198.39	99.06	-2450.25	181.12	86.87	-1601.05	72.22	236.66	-1540.75	145.78	213.51	-2713.08	-24.33	48.07	-2863.86	-23.67	21.10	211.27	-74.97	97.42	-1656.19	-104.92	131.84	-1850.27	30.93	1251.36	0.00	0.00	0.00	-2603.92	109.68	1566.98	-2612.14	-35.18	1558.36	-1708.50	-29.28	1690.30	-1810.84	75.32	1690.68	2037.89	1511.30	70.65	0.00	0.00	0.00	1440.26
0.42000	-2267.76	198.18	101.53	-2432.93	182.28	91.83	-1601.05	72.22	236.66	-1540.75	145.78	213.51	-2753.46	-24.23	39.22	-2874.49	-23.79	19.89	211.27	-74.97	97.42	-1656.19	-104.92	131.84	-1850.27	30.93	1251.36	0.00	0.00	0.00	-2599.04	111.28	1566.62	-2609.13	-31.52	1558.50	-1708.50	-29.28	1690.30	-1810.84	75.32	1690.68	2034.60	1514.94	51.69	0.00	0.00	0.00	1439.27
0.43000	-2247.03	197.97	103.81	-2418.42	181.04	96.63	-1601.05	72.22	236.66	-1540.75	145.78	213.51	-2724.98	-24.75	45.14	-2864.04	-23.90	22.91	211.27	-74.97	97.42	-1656.19	-104.92	131.84	-1850.27	30.93	1251.36	0.00	0.00	0.00	-2594.05	113.02	1566.22	-2591.74	-30.03	1556.86	-1708.50	-29.28	1690.30	-1810.84	75.32	1690.68	2032.70	1514.13	46.49	0.00	0.00	0.00	1439.25
0.44000	-2227.48	197.77	105.91	-2388.12	181.07	105.20	-1601.05	72.22	236.66	-1540.75	145.78	213.51	-2684.71	-24.70	52.73	-2874.96	-24.38	19.95	211.27	-74.97	97.42	-1656.19	-104.92	131.84	-1850.27	30.93	1251.36	0.00	0.00	0.00	-2588.92	114.90	1565.79	-2573.90	-29.84	1556.39	-1708.50	-29.28	1690.30	-1810.84	75.32	1690.68	2037.08	1512.22	64.86	0.00	0.00	0.00	1439.90
0.45000	-2209.09	197.58	107.83	-2352.17	182.08	113.94	-1601.05	72.22	236.66	-1540.75	145.78	213.51	-2744.45	-25.92	41.03	-2884.71	-25.20	18.49	211.27	-74.97	97.42	-1656.19	-104.92	131.84	-1850.27	30.93	1251.36	0.00	0.00	0.00	-2583.64	116.91	1565.33	-2550.88	-28.08	1556.21	-1708.50	-29.28	1690.30	-1810.84	75.32	1690.68	2037.85	1510.28	71.25	0.00	0.00	0.00	1439.88
0.46000	-2191.83	197.40	109.57	-2323.48	183.45	119.26	-1601.05	72.22	236.66	-1540.75	145.78	213.51	-2766.51	-25.05	36.35	-2868.55	-23.72	21.00	211.27	-74.97	97.42	-1656.19	-104.92	131.84	-1850.27	30.93	1251.36	0.00	0.00	0.00	-2578.19	119.06	1564.85	-2579.70	-26.54	1556.46	-1708.50	-29.28	1690.30	-1810.84	75.32	1690.68	2037.88	1510.79	70.93	0.00	0.00	0.00	1439.95
0.47000	-2175.68	197.23	111.14	-2314.95	184.59	117.56	-1601.05	72.22	236.66	-1540.75	145.78	213.51	-2787.67	-26.21	32.68	-2878.39	-24.85	19.23	211.27	-74.97	97.42	-1656.19	-104.92	131.84	-1850.27	30.93	1251.36	0.00	0.00	0.00	-2572.56	121.36	1564.33	-2564.81	-25.08	1553.96	-1708.50	-29.28	1690.30	-1810.84	75.32	1690.68	2038.84	1511.34	70.83	0.00	0.00	0.00	1439.82
0.48000	-2160.61	197.07	112.54	-2339.47	184.87	105.26	-1601.05	72.22	236.66	-1540.75	145.78	213.51	-2711.63	-22.71	45.39	-2879.02	-23.25	19.72	211.27	-74.97	97.42	-1656.19	-104.92	131.84	-1850.27	30.93	1251.36	0.00	0.00	0.00	-2566.72	123.81	1563.79	-2566.60	-21.13	1554.16	-1708.50	-29.28	1690.30	-1810.84	75.32	1690.68	2038.26	1510.71	71.08	0.00	0.00	0.00	1439.85
0.49000	-2146.60	196.92	113.77	-2398.94	184.22	86.05	-1601.05	72.22	236.66	-1540.75	145.78	213.51	-2762.35	-23.47	37.33	-2866.19	-22.69	22.33	211.27	-74.97	97.42	-1656.19	-104.92	131.84	-1850.27	30.93	1251.36	0.00	0.00	0.00	-2560.67	126.42	1563.21	-2557.10	-18.44	1553.52	-1708.50	-29.28	1690.30	-1810.84	75.32	1690.68	2038.18	1510.62	71.18	0.00	0.00	0.00	1438.96
0.50000	-2133.62	196.77	114.85	-2370.51	184.85	86.93	-1601.05	72.22	236.66	-1540.75	145.78	213.51	-2727.51	-23.58	43.10	-2834.05	-21.34	27.67	211.27	-74.97	97.42	-1656.19	-104.92	131.84	-1850.27	30.93	1251.36	0.00	0.00	0.00	-2554.39	129.18	1562.60	-2555.83	-18.10	1553.47	-1708.50	-29.28	1690.30	-1810.84	75.32	1690.68	2032.41	1510.54	53.42	0.00	0.00	0.00	1437.74
0.51000	-2121.65	196.64	115.78	-2382.63	186.42	80.75	-1601.05	72.22	236.66	-1540.75	145.78	213.51	-2774.70	-26.33	34.90	-2847.26	-21.84	25.43	211.27	-74.97	97.42	-1656.19	-104.92	131.84	-1850.27	30.93	1251.36	0.00	0.00	0.00	-2547.86	132.09	1561.97	-2547.54	-14.40	1552.35	-1708.50	-29.28	1690.30	-1810.84	75.32	1690.68	2035.45	1510.30	65.50	0.00	0.00	0.00	1440.02
0.52000	-2110.66	196.51	116.55	-2376.01	186.81	76.43	-1601.05	72.22	236.66	-1540.75	145.78	213.51	-2750.26	-25.67	38.04	-2843.82	-22.26	24.65	211.27	-74.97	97.42	-1656.19	-104.92	131.84	-1850.27	30.93	1251.36	0.00	0.00	0.00	-2541.07	135.18	1561.30	-2535.97	-10.36	1549.79	-1708.50	-29.28	1690.30	-1810.84	75.32	1690.68	2037.91	1511.18	70.82	0.00	0.00	0.00	1440.53
0.53000	-2100.63	196.39	117.17	-2388.42	188.03	69.73	-1601.05	72.22	236.66	-1540.75	145.78	213.51	-2765.51	-25.30	34.62	-2846.41	-22.33	25.12	211.27	-74.97	97.42	-1656.19	-104.92	131.84	-1850.27	30.93	1251.36	0.00	0.00	0.00	-2533.98	138.43	1560.60	-2532.39	-10.06	1548.95	-1708.50	-29.28	1690.30	-1810.84	75.32	1690.68	2033.52	1512.58	52.86	0.00	0.00	0.00	1440.30
0.54000	-2091.53	196.28	117.66	-2388.32	186.39	66.26	-1601.05	72.22	236.66	-1540.75	145.78	213.51	-2757.27	-24.65	35.44	-2854.91	-21.25	23.27	211.27	-74.97	97.42	-1656.19	-104.92	131.84	-1850.27	30.93	1251.36	0.00	0.00	0.00	-2513.65	142.05	1559.06	-2524.88	-6.87	1548.47	-1708.50	-29.28	1690.30	-1810.84	75.32	1690.68	2036.58	1511.29	65.11	0.00	0.00	0.00	1439.19
0.55000	-2083.34	196.18	118.00	-2373.97	186.61	66.11	-1601.05	72.22	236.66	-1540.75	145.78	213.51	-2776.89	-26.71	30.80	-2861.99	-20.46	20.37	211.27	-74.97	97.42	-1656.19	-104.92	131.84	-1850.27	30.93	1251.36	0.00	0.00	0.00	-2524.79	142.90	1558.00	-2538.48	-3.94	1548.82	-1708.50	-29.28	1690.30	-1810.84	75.32	1690.68	2037.31	1510.72	70.78	0.00	0.00	0.00	1438.85
0.56000	-2076.03	196.09	118.22	-2387.38	186.74	60.00	-1601.05	72.22	236.66	-1540.75	145.78	213.51	-2777.82	-26.10	29.27	-2860.79	-20.97	20.19	211.27	-74.97	97.42	-1656.19	-104.92	131.84	-1850.27	30.93	1251.36	0.00	0.00	0.00	-2516.42	148.87	1557.70	-2525.30	0.64	1548.70	-1708.50	-29.28	1690.30	-1810.84	75.32	1690.68	2033.24	1512.74	52.84	0.00	0.00	0.00	1438.88
0.57000	-2069.58	196.00	118.30	-2390.77	185.67	56.71	-1601.05	72.22	236.66	-1540.75	145.78	213.51	-2788.03	-25.16	25.64	-2851.09	-21.02	21.09	211.27	-74.97	97.42	-1656.19	-104.92	131.84	-1850.27	30.93	1251.36	0.00	0.00	0.00	-2500.20	151.06	1556.67	-2497.16	1.54	1547.54	-1708.50	-29.28	1690.30	-1810.84	75.32	1690.68	2036.32	1510.89	65.38	0.00	0.00	0.00	1439.72
0.58000	-2063.96	195.92	118.26	-2393.71	185.85	53.47	-1601.05	72.22	236.66	-1540.75	145.78	213.51	-2775.41	-25.53	27.32	-2879.60	-20.72	14.97	211.27	-74.97	97.42	-1656.19	-104.92	131.84	-1850.27	30.93	1251.36	0.00	0.00	0.00	-2501.94	155.37	1556.03	-2495.87	5.91	1547.19	-1708.50	-29.28	1690.30	-1810.84	75.32	1690.68	2033.39	1512.42	52.80	0.00	0.00	0.00	1439.66
0.59000	-2059.15	195.85	118.09	-2385.95	186.90	52.67	-1601.05	72.22	236.66	-1540.75	145.78	213.51	-2775.56	-25.87	26.51	-2855.23	-20.03	17.48	211.27	-74.97	97.42	-1656.19	-104.92	131.84	-1850.27	30.93	1251.36	0.00	0.00	0.00	-2490.80	157.29	1556.31	-2470.41	7.26	1545.77	-1708.50	-29.28	1690.30	-1810.84	75.32	1690.68	2032.59	1513.89	46.69	0.00	0.00	0.00	1440.18
0.60000	-2055.12	195.78	117.81	-2390.33	186.18	51.91	-1601.05	72.22	236.66	-1540.75	145.78	213.51	-2800.38	-26.24	20.60	-2872.04	-20.84	13.80	211.27	-74.97	97.42	-1656.19	-104.92	131.84	-1850.27	30.93	1251.36	0.00	0.00	0.00	-2493.24	160.42	1556.39	-2465.80	10.40	1546.12	-1708.50	-29.28	1690.30	-1810.84	75.32	1690.68	2036.69	1511.46	65.09	0.00	0.00	0.00	1440.51
0.61000	-2051.85	195.73	117.42	-2394.46	185.90	49.01	-1601.05	72.22	236.66	-1540.75	145.78	213.51	-2780.17	-25.21	25.13	-2845.39	-20.42	16.92	211.27	-74.97	97.42	-1656.19	-104.92	131.84	-1850.27	30.93	1251.36	0.00	0.00	0.00	-2488.39	160.66	1556.58	-2466.77	14.40	1546.95	-1708.50	-29.28	1690.30	-1810.84	75.32	1690.68	2037.76	1510.30	71.03	0.00	0.00	0.00	1439.61
0.62000	-2049.31	195.68	116.91	-2399.30	184.67	47.81	-1601.05	72.22	236.66	-1540.75	145.78	213.51	-2800.47	-25.90	19.85	-2852.02	-20.70	14.92	211.27	-74.97	97.42	-1656.19	-104.92	131.84	-1850.27	30.93	1251.36	0.00	0.00	0.00	-2478.32	164.12	1556.90	-2494.73	15.58	1548.26	-1708.50	-29.28	1690.30	-1810.84	75.32	1690.68	2038.13	1510.74	71.16	0.00	0.00	0.00	1439.24
0.63000	-2047.48	195.64	116.31	-2411.91	186.01	44.07	-1601.05	72.22	236.66	-1540.75	145.78	213.51	-2773.67	-24.41	23.92	-2845.90	-20.43	15.57	211.27	-74.97	97.42	-1656.19	-104.92	131.84	-1850.27	30.93	1251.36	0.00	0.00	0.00	-2471.33	168.15	1556.73	-2487.02	17.54	1549.61	-1708.50	-29.28	1690.30	-1810.84	75.32	1690.68	2034.03	1513.14	52.54	0.00	0.00	0.00	1439.52
0.64000	-2046.33	195.60	115.60	-2385.68	185.16	49.46	-1601.05	72.22	236.66	-1540.75	145.78	213.51	-2799.66	-26.97	17.15	-2831.84	-20.49	17.30	211.27	-74.97	97.42	-1656.19	-104.92	131.84	-1850.27	30.93	1251.36	0.00	0.00	0.00	-2438.35	170.77	1556.06	-2468.89	21.01	1550.17	-1708.50	-29.28	1690.30	-1810.84	75.32	1690.68	2032.11	1513.49	46.64	0.00	0.00	0.00	1439.99
0.65000	-2045.84	195.57	114.80	-2401.57	186.27	45.51	-1601.05	72.22	236.66	-1540.75	145.78	213.51	-2804.02	-27.75	15.90	-2862.55	-21.21	10.24	211.27	-74.97	97.42	-1656.19	-104.92	131.84	-1850.27	30.93	1251.36	0.00	0.00	0.00	-2442.84	171.20	1559.10	-2460.03	23.75	1550.03	-1708.50	-29.28	1690.30	-1810.84	75.32	1690.68	2031.80	1512.74	47.07	0.00	0.00	0.00	1439.49
0.66000	-2045.98	195.55	113.91	-2413.05	186.73	43.25	-1601.05	72.22	236.66	-1540.75	145.78	213.51	-2793.71	-27.35	16.88	-2848.23	-21.68	12.16	211.27	-74.97	97.42	-1656.19	-104.92	131.84	-1850.27	30.93	1251.36	0.00	0.00	0.00	-2454.70	174.79	1560.12	-2484.90	25.14	1551.93	-1708.50	-29.28	1690.30	-1810.84	75.32	1690.68	2031.20	1511.66	47.34	0.00	0.00	0.00	1439.28
0.67000	-2046.73	195.53	112.92	-2392.38	185.13	48.14	-1601.05	72.22	236.66	-1540.75	145.78	213.51	-2787.29	-27.72	16.15	-2840.72	-21.13	12.39	211.27	-74.97	97.42	-1656.19	-104.92	131.84	-1850.27	30.93	1251.36	0.00	0.00	0.00	-2451.72	176.48	1562.39	-2445.21	27.46	1553.20	-1708.50	-29.28	1690.30	-1810.84	75.32	1690.68	2036.34	1510.87	65.30	0.00	0.00	0.00	1438.16
0.68000	-2048.06	195.52	111.86	-2406.63	185.57	45.85	-1601.05	72.22	236.66	-1540.75	145.78	213.51	-2794.73	-27.95	13.51	-2834.14	-20.85	12.08	211.27	-74.97	97.42	-1656.19	-104.92	131.84	-1850.27	30.93	1251.36	0.00	0.00	0.00	-2439.81	180.82	1562.80	-2454.42	30.35	1555.27	-1708.50	-29.28	1690.30	-1810.84	75.32	1690.68	2038.43	1511.35	70.92	0.00	0.00	0.00	1439.29
0.69000	-2049.95	195.52	110.72	-2407.04	186.68	44.92	-1601.05	72.22	236.66	-1540.75	145.78	213.51	-2788.95	-29.04	12.85	-2824.85	-20.59	13.38	211.27	-74.97	97.42	-1656.19	-104.92	131.84	-1850.27	30.93	1251.36	0.00	0.00	0.00	-2419.91	184.19	1562.73	-2435.70	33.45	1556.71	-1708.50	-29.28	1690.30	-1810.84	75.32	1690.68	2033.26	1512.27	52.53	0.00	0.00	0.00	1440.28
0.70000	-2052.37	195.52	109.50	-2403.55	186.80	46.08	-1601.05	72.22	236.66	-1540.75	145.78	213.51	-2804.16	-30.24	8.23	-2822.04	-20.59	12.64	211.27	-74.97	97.42	-1656.19	-104.92	131.84	-1850.27	30.93	1251.36	0.00	0.00	0.00	-2414.19	186.65	1565.17	-2436.07	36.29	1558.05	-1708.50	-29.28	1690.30	-1810.84	75.32	1690.68	2036.77	1511.77	64.96	0.00	0.00	0.00	1439.69
0.71000	-2055.30	195.53	108.21	-2396.82	186.33	47.54	-1601.05	72.22	236.66	-1540.75	145.78	213.51	-2783.68	-30.17	8.84	-2817.91	-21.98	13.16	211.27	-74.97	97.42	-1656.19	-104.92	131.84	-1850.27	30.93	1251.36	0.00	0.00	0.00	-2415.89	187.21	1566.68	-2441.85	38.10	1560.38	-1708.50	-29.28	1690.30	-1810.84	75.32	1690.68	2037.50	1510.24	71.02	0.00	0.00	0.00	1440.06
0.72000	-2058.71	195.55	106.86	-2396.21	186.10	47.13	-1601.05	72.22	236.66	-1540.75	145.78	213.51	-2776.69	-30.16	7.89	-2807.17	-22.43	14.79	211.27	-74.97	97.42	-1656.19	-104.92	131.84	-1850.27	30.93	1251.36	0.00	0.00	0.00	-2437.44	189.06	1569.51	-2425.56	39.92	1561.26	-1708.50	-29.28	1690.30	-1810.84	75.32	1690.68	2032.32	1510.64	53.43	0.00	0.00	0.00	1439.84
0.73000	-2062.58	195.57	105.44	-2404.55	186.97	46.08	-1601.05	72.22	236.66	-1540.75	145.78	213.51	-2774.41	-31.78	5.11	-2805.67	-22.77	15.92	211.27	-74.97	97.42	-1656.19	-104.92	131.84	-1850.27	30.93	1251.36	0.00	0.00	0.00	-2433.40	192.35	1571.73	-2422.07	42.26	1561.21	-1708.50	-29.28	1690.30	-1810.84	75.32	1690.68	2036.16	1510.69	65.41	0.00	0.00	0.00	1440.00
0.74000	-2066.88	195.59	103.97	-2412.83	187.26	44.67	-1601.05	72.22	236.66	-1540.75	145.78	213.51	-2766.26	-31.64	3.22	-2800.96	-22.79	18.43	211.27	-74.97	97.42	-1656.19	-104.92	131.84	-1850.27	30.93	1251.36	0.00	0.00	0.00	-2408.31	193.41	1572.43	-2412.05	43.75	1563.05	-1708.50	-29.28	1690.30	-1810.84	75.32	1690.68	2037.94	1510.68	70.98	0.00	0.00	0.00	1440.19
0.75000	-2071.59	195.62	102.44	-2407.20	187.50	45.19	-1601.05	72.22	236.66	-1540.75	145.78	213.51	-2766.38	-32.72	-0.06	-2796.98	-23.41	20.97	211.27	-74.97	97.42	-1656.19	-104.92	131.84	-1850.27	30.93	1251.36	0.00	0.00	0.00	-2420.63	193.59	1573.11	-2422.16	45.50	1565.87	-1708.50	-29.28	1690.30	-1810.84	75.32	1690.68	2038.23	1511.48	70.57	0.00	0.00	0.00	1439.69
0.76000	-2076.69	195.66	100.87	-2402.80	186.79	45.45	-1601.05	72.22	236.66	-1540.75	145.78	213.51	-2756.86	-32.34	-2.03	-2795.58	-24.80	23.58	211.27	-74.97	97.42	-1656.19	-104.92	131.84	-1850.27	30.93	1251.36	0.00	0.00	0.00	-2418.67	199.33	1575.40	-2407.04	47.95	1566.60	-1708.50	-29.28	1690.30	-1810.84	75.32	1690.68	2033.61	1512.35	52.82	0.00	0.00	0.00	1439.77
0.77000	-2082.14	195.70	99.25	-2403.70	187.19	45.38	-1601.05	72.22	236.66	-1540.75	145.78	213.51	-2742.66	-34.25	-0.16	-2788.07	-25.24	26.89	211.27	-74.97	97.42	-1656.19	-104.92	131.84	-1850.27	30.93	1251.36	0.00	0.00	0.00	-2416.59	197.64	1577.04	-2399.53	49.87	1569.02	-1708.50	-29.28	1690.30	-1810.84	75.32	1690.68	2030.86	1510.82	47.76	0.00	0.00	0.00	1439.43
0.78000	-2087.92	195.75	97.58	-2395.40	187.12	45.95	-1601.05	72.22	236.66	-1540.75	145.78	213.51	-2732.04	-34.36	4.27	-2778.23	-25.90	31.26	211.27	-74.97	97.42	-1656.19	-104.92	131.84	-1850.27	30.93	1251.36	0.00	0.00	0.00	-2403.32	200.55	1577.80	-2429.25	50.06	1570.51	-1708.50	-29.28	1690.30	-1810.84	75.32	1690.68	2036.69	1511.47	65.17	0.00	0.00	0.00	1439.92
0.79000	-2094.01	195.80	95.89	-2397.95	187.09	45.64	-1601.05	72.22	236.66	-1540.75	145.78	213.51	-2728.86	-36.08	6.77	-2774.66	-26.04	33.84	211.27	-74.97	97.42	-1656.19	-104.92	131.84	-1850.27	30.93	1251.36	0.00	0.00	0.00	-2381.98	202.83	1578.20	-2385.93	53.26	1570.17	-1708.50	-29.28	1690.30	-1810.84	75.32	1690.68	2038.26	1511.28	70.72	0.00	0.00	0.00	1439.81
0.80000	-2100.38	195.86	94.16	-2406.61	186.41	42.81	-1601.05	72.22	236.66	-1540.75	145.78	213.51	-2704.41	-37.16	12.75	-2751.19	-26.84	39.52	211.27	-74.97	97.42	-1656.19	-104.92	131.84	-1850.27	30.93	1251.36	0.00	0.00	0.00	-2380.49	204.17	1579.00	-2386.45	53.06	1572.59	-1708.50	-29.28	1690.30	-1810.84	75.32	1690.68	2033.25	1512.38	52.62	0.00	0.00	0.00	1439.65
0.81000	-2107.01	195.92	92.40	-2395.14	187.06	44.72	-1601.05	72.22	236.66	-1540.75	145.78	213.51	-2701.30	-37.41	13.57	-2745.27	-26.77	41.76	211.27	-74.97	97.42	-1656.19	-104.92	131.84	-1850.27	30.93	1251.36	0.00	0.00	0.00	-2375.26	204.00	1580.14	-2389.09	54.39	1574.56	-1708.50	-29.28	1690.30	-1810.84	75.32	1690.68	2030.83	1510.93	47.49	0.00	0.00	0.00	1439.55
0.82000	-2113.88	195.98	90.62	-2397.79	185.35	42.83	-1601.05	72.22	236.66	-1540.75	145.78	213.51	-2684.85	-37.90	16.61	-2738.99	-27.94	43.37	211.27	-74.97	97.42	-1656.19	-104.92	131.84	-1850.27	30.93	1251.36	0.00	0.00	0.00	-2363.30	204.57	1580.49	-2399.49	56.22	1576.23	-1708.50	-29.28	1690.30	-1810.84	75.32	1690.68	2035.79	1510.73	65.27	0.00	0.00	0.00	1439.22
0.83000	-2120.95	196.05	88.81	-2396.05	185.30	43.62	-1601.05	72.22	236.66	-1540.75	145.78	213.51	-2673.54	-38.90	18.42	-2726.03	-27.51	44.91	211.27	-74.97	97.42	-1656.19	-104.92	131.84	-1850.27	30.93	1251.36	0.00	0.00	0.00	-2368.41	207.13	1581.35	-2384.84	57.99	1575.61	-1708.50	-29.28	1690.30	-1810.84	75.32	1690.68	2034.05	1513.71	52.29	0.00	0.00	0.00	1438.70
0.84000	-2128.20	196.13	87.00	-2393.63	187.01	43.52	-1601.05	72.22	236.66	-1540.75	145.78	213.51	-2657.19	-39.41	19.87	-2710.23	-28.19	46.16	211.27	-74.97	97.42	-1656.19	-104.92	131.84	-1850.27	30.93	1251.36	0.00	0.00	0.00	-2354.06	206.86	1582.07	-2389.07	60.55	1576.20	-1708.50	-29.28	1690.30	-1810.84	75.32	1690.68	2032.22	1513.06	46.71	0.00	0.00	0.00	1438.98
0.85000	-2135.61	196.20	85.17	-2392.92	186.52	43.43	-1601.05	72.22	236.66	-1540.75	145.78	213.51	-2633.61	-38.00	22.65	-2694.46	-28.21	46.50	211.27	-74.97	97.42	-1656.19	-104.92	131.84	-1850.27	30.93	1251.36	0.00	0.00	0.00	-2344.92	209.33	1581.83	-2386.20	59.02	1577.53	-1708.50	-29.28	1690.30	-1810.84	75.32	1690.68	2032.21	1513.33	46.72	0.00	0.00	0.00	1440.16
0.86000	-2143.16	196.29	83.33	-2388.90	186.54	43.33	-1601.05	72.22	236.66	-1540.75	145.78	213.51	-2624.80	-38.51	21.68	-2680.12	-28.44	46.14	211.27	-74.97	97.42	-1656.19	-104.92	131.84	-1850.27	30.93	1251.36	0.00	0.00	0.00	-2321.44	209.59	1581.22	-2357.36	61.15	1577.26	-1708.50	-29.28	1690.30	-1810.84	75.32	1690.68	2036.54	1510.94	65.40	0.00	0.00	0.00	1439.42
0.87000	-2150.81	196.37	81.50	-2407.34	185.98	39.80	-1601.05	72.22	236.66	-1540.75	145.78	213.51	-2607.89	-38.53	21.83	-2653.74	-27.19	48.35	211.27	-74.97	97.42	-1656.19	-104.92	131.84	-1850.27	30.93	1251.36	0.00	0.00	0.00	-2324.91	212.59	1583.45	-2352.94	61.36	1577.99	-1708.50	-29.28	1690.30	-1810.84	75.32	1690.68	2037.23	1510.87	70.77	0.00	0.00	0.00	1438.52
0.88000	-2158.54	196.46	79.66	-2381.36	187.00	43.94	-1601.05	72.22	236.66	-1540.75	145.78	213.51	-2587.36	-38.12	21.47	-2646.55	-27.62	45.03	211.27	-74.97	97.42	-1656.19	-104.92	131.84	-1850.27	30.93	1251.36	0.00	0.00	0.00	-2347.43	210.10	1585.27	-2362.14	60.97	1578.75	-1708.50	-29.28	1690.30	-1810.84	75.32	1690.68	2033.32	1512.63	52.50	0.00	0.00	0.00	1438.41
0.89000	-2166.34	196.56	77.83	-2412.67	186.37	38.20	-1601.05	72.22	236.66	-1540.75	145.78	213.51	-2575.09	-38.09	20.64	-2620.11	-26.84	44.94	211.27	-74.97	97.42	-1656.19	-104.92	131.84	-1850.27	30.93	1251.36	0.00	0.00	0.00	-2330.39	211.15	1585.23	-2341.50	62.03	1578.27	-1708.50	-29.28	1690.30	-1810.84	75.32	1690.68	2036.58	1511.56	64.89	0.00	0.00	0.00	1439.63
0.90000	-2174.16	196.65	76.01	-2404.89	186.32	38.74	-1601.05	72.22	236.66	-1540.75	145.78	213.51	-2554.28	-38.19	20.80	-2597.24	-25.92	44.36	211.27	-74.97	97.42	-1656.19	-104.92	131.84	-1850.27	30.93	1251.36	0.00	0.00	0.00	-2312.56	210.05	1585.71	-2326.34	60.96	1578.92	-1708.50	-29.28	1690.30	-1810.84	75.32	1690.68	2032.93	1511.72	53.16	0.00	0.00	0.00	1440.36
0.91000	-2182.00	196.75	74.20	-2418.34	185.58	36.29	-1601.05	72.22	236.66	-1540.75	145.78	213.51	-2545.39	-38.70	18.18	-2574.70	-26.18	43.31	211.27	-74.97	97.42	-1656.19	-104.92	131.84	-1850.27	30.93	1251.36	0.00	0.00	0.00	-2322.26	211.06	1586.03	-2328.91	63.18	1580.20	-1708.50	-29.28	1690.30	-1810.84	75.32	1690.68	2032.04	1512.88	47.20	0.00	0.00	0.00	1438.60
0.92000	-2189.81	196.86	72.42	-2415.81	187.34	36.12	-1601.05	72.22	236.66	-1540.75	145.78	213.51	-2519.52	-38.51	18.73	-2548.81	-26.01	42.55	211.27	-74.97	97.42	-1656.19	-104.92	131.84	-1850.27	30.93	1251.36	0.00	0.00	0.00	-2297.68	210.85	1585.83	-2320.43	64.45	1580.51	-1708.50	-29.28	1690.30	-1810.84	75.32	1690.68	2036.67	1511.00	65.34	0.00	0.00	0.00	1438.31
0.93000	-2197.59	196.96	70.65	-2408.52	186.07	37.49	-1601.05	72.22	236.66	-1540.75	145.78	213.51	-2495.80	-39.16	19.30	-2520.95	-26.63	42.46	211.27	-74.97	97.42	-1656.19	-104.92	131.84	-1850.27	30.93	1251.36	0.00	0.00	0.00	-2310.17	211.57	1588.40	-2319.53	62.77	1580.91	-1708.50	-29.28	1690.30	-1810.84	75.32	1690.68	2034.32	1513.36	52.65	0.00	0.00	0.00	1438.26
0.94000	-2205.29	197.07	68.91	-2403.97	185.26	37.80	-1601.05	72.22	236.66	-1540.75	145.78	213.51	-2479.39	-39.89	17.73	-2503.28	-27.10	40.29	211.27	-74.97	97.42	-1656.19	-104.92	131.84	-1850.27	30.93	1251.36	0.00	0.00	0.00	-2316.43	211.38	1588.63	-2327.27	63.30	1580.45	-1708.50	-29.28	1690.30	-1810.84	75.32	1690.68	2037.18	1512.20	64.96	0.00	0.00	0.00	1440.00
0.95000	-2212.91	197.19	67.21	-2420.77	185.32	34.79	-1601.05	72.22	236.66	-1540.75	145.78	213.51	-2445.54	-40.58	20.04	-2494.66	-28.26	37.04	211.27	-74.97	97.42	-1656.19	-104.92	131.84	-1850.27	30.93	1251.36	0.00	0.00	0.00	-2274.15	211.34	1587.34	-2302.21	63.93	1581.47	-1708.50	-29.28	1690.30	-1810.84	75.32	1690.68	2037.87	1511.33	70.68	0.00	0.00	0.00	1440.56
0.96000	-2220.40	197.30	65.54	-2423.93	184.95	34.18	-1601.05	72.22	236.66	-1540.75	145.78	213.51	-2432.93	-42.38	18.90	-2465.05	-29.84	36.63	211.27	-74.97	97.42	-1656.19	-104.92	131.84	-1850.27	30.93	1251.36	0.00	0.00	0.00	-2293.42	211.75	1588.20	-2319.23	63.69	1582.37	-1708.50	-29.28	1690.30	-1810.84	75.32	1690.68	2038.27	1511.58	70.70	0.00	0.00	0.00	1439.45
0.97000	-2227.76	197.42	63.91	-2422.43	184.64	34.73	-1601.05	72.22	236.66	-1540.75	145.78	213.51	-2419.31	-44.42	18.02	-2452.39	-30.69	34.00	211.27	-74.97	97.42	-1656.19	-104.92	131.84	-1850.27	30.93	1251.36	0.00	0.00	0.00	-2294.70	210.62	1588.27	-2310.79	62.96	1582.43	-1708.50	-29.28	1690.30	-1810.84	75.32	1690.68	2038.32	1511.02	70.97	0.00	0.00	0.00	1439.44
0.98000	-2234.95	197.54	62.32	-2413.42	184.55	35.78	-1601.05	72.22	236.66	-1540.75	145.78	213.51	-2386.96	-44.23	21.20	-2440.40	-31.59	32.33	211.27	-74.97	97.42	-1656.19	-104.92	131.84	-1850.27	30.93	1251.36	0.00	0.00	0.00	-2275.74	211.15	1588.81	-2308.34	63.20	1582.96	-1708.50	-29.28	1690.30	-1810.84	75.32	1690.68	2033.93	1512.93	52.59	0.00	0.00	0.00	1439.08
0.99000	-2241.94	197.66	60.78	-2411.96	185.61	35.69	-1601.05	72.22	236.66	-1540.75	145.78	213.51	-2354.82	-46.67	24.65	-2407.85	-32.87	33.20	211.27	-74.97	97.42	-1656.19	-104.92	131.84	-1850.27	30.93	1251.36	0.00	0.00	0.00	-2268.02	209.72	1588.80	-2300.22	62.21	1582.77	-1708.50	-29.28	1690.30	-1810.84	75.32	1690.68	2036.74	1511.65	65.08	0.00	0.00	0.00	1439.92
1.00000	-2248.72	197.79	59.29	-2421.81	184.80	33.96	-1601.05	72.22	236.66	-1540.75	145.78	213.51	-2332.22	-46.35	27.56	-2384.07	-34.31	33.24	211.27	-74.97	97.42	-1656.19	-104.92	131.84	-1850.27	30.93	1251.36	0.00	0.00	0.00	-2292.92	210.59	1589.15	-2287.15	62.80	1582.90	-1708.50	-29.28	1690.30	-1810.84	75.32	1690.68	2038.44	1511.09	70.88	0.00	0.00	0.00	1439.62
1.01000	-2255.26	197.91	57.86	-2413.63	184.18	35.08	-1601.05	72.22	236.66	-1540.75	145.78	213.51	-2310.84	-46.40	30.77	-2349.37	-34.25	36.49	211.27	-74.97	97.42	-1656.19	-104.92	131.84	-1850.27	30.93	1251.36	0.00	0.00	0.00	-2269.39	210.13	1588.53	-2287.48	63.62	1582.25	-1708.50	-29.28	1690.30	-1810.84	75.32	1690.68	2038.89	1511.75	70.67	0.00	0.00	0.00	1438.93
1.02000	-2261.53	198.04	56.49	-2424.73	185.05	32.52	-1601.05	72.22	236.66	-1540.75	145.78	213.51	-2304.17	-47.69	30.95	-2347.56	-36.65	34.48	211.27	-74.97	97.42	-1656.19	-104.92	131.84	-1850.27	30.93	1251.36	0.00	0.00	0.00	-2277.50	208.69	1588.67	-2280.27	61.94	1581.97	-1708.50	-29.28	1690.30	-1810.84	75.32	1690.68	2033.59	1512.34	52.79	0.00	0.00	0.00	1439.07
1.03000	-2267.50	198.17	55.19	-2410.13	185.28	35.42	-1601.05	72.22	236.66	-1540.75	145.78	213.51	-2267.25	-46.36	39.40	-2325.77	-36.82	35.59	211.27	-74.97	97.42	-1656.19	-104.92	131.84	-1850.27	30.93	1251.36	0.00	0.00	0.00	-2266.98	207.69	1589.52	-2267.64	61.96	1581.08	-1708.50	-29.28	1690.30	-1810.84	75.32	1690.68	2036.75	1510.28	65.58	0.00	0.00	0.00	1438.36
1.04000	-2273.16	198.30	53.95	-2415.67	185.07	33.88	-1601.05	72.22	236.66	-1540.75	145.78	213.51	-2216.75	-45.05	50.17	-2296.25	-36.66	41.06	211.27	-74.97	97.42	-1656.19	-104.92	131.84	-1850.27	30.93	1251.36	0.00	0.00	0.00	-2246.55	205.55	1587.46	-2259.76	60.78	1581.50	-1708.50	-29.28	1690.30	-1810.84	75.32	1690.68	2037.64	1510.27	71.08	0.00	0.00	0.00	1439.30
1.05000	-2278.48	198.44	52.79	-2408.09	184.44	34.68	-1601.05	72.22	236.66	-1540.75	145.78	213.51	-2202.97	-45.62	55.04	-2278.03	-36.50	44.43	211.27	-74.97	97.42	-1656.19	-104.92	131.84	-1850.27	30.93	1251.36	0.00	0.00	0.00	-2242.72	205.27	1587.38	-2260.93	60.06	1581.47	-1708.50	-29.28	1690.30	-1810.84	75.32	1690.68	2038.23	1511.49	70.76	0.00	0.00	0.00	1439.14
1.06000	-2283.43	198.57	51.71	-2411.54	186.65	33.72	-1601.05	72.22	236.66	-1540.75	145.78	213.51	-2173.14	-45.47	63.33	-2248.10	-36.16	50.69	211.27	-74.97	97.42	-1656.19	-104.92	131.84	-1850.27	30.93	1251.36	0.00	0.00	0.00	-2231.87	204.57	1586.55	-2263.20	59.32	1580.37	-1708.50	-29.28	1690.30	-1810.84	75.32	1690.68	2037.28	1511.47	70.56	0.00	0.00	0.00	1439.19
1.07000	-2287.99	198.71	50.71	-2416.75	185.31	32.28	-1601.05	72.22	236.66	-1540.75	145.78	213.51	-2146.54	-43.02	70.49	-2214.21	-36.45	59.71	211.27	-74.97	97.42	-1656.19	-104.92	131.84	-1850.27	30.93	1251.36	0.00	0.00	0.00	-2234.90	203.81	1588.02	-2241.16	57.25	1579.79	-1708.50	-29.28	1690.30	-1810.84	75.32	1690.68	2037.62	1510.60	70.94	0.00	0.00	0.00	1439.80
1.08000	-2292.13	198.84	49.79	-2414.94	185.01	32.18	-1601.05	72.22	236.66	-1540.75	145.78	213.51	-2118.06	-42.49	76.95	-2190.81	-35.91	65.88	211.27	-74.97	97.42	-1656.19	-104.92	131.84	-1850.27	30.93	1251.36	0.00	0.00	0.00	-2250.25	201.59	1588.30	-2259.13	55.84	1580.74	-1708.50	-29.28	1690.30	-1810.84	75.32	1690.68	2038.08	1510.75	71.01	0.00	0.00	0.00	1439.51
1.09000	-2295.83	198.98	48.97	-2421.37	185.60	30.45	-1601.05	72.22	236.66	-1540.75	145.78	213.51	-2092.62	-42.00	82.62	-2167.05	-35.82	73.70	211.27	-74.97	97.42	-1656.19	-104.92	131.84	-1850.27	30.93	1251.36	0.00	0.00	0.00	-2236.54	200.84	1586.68	-2281.40	55.62	1580.50	-1708.50	-29.28	1690.30	-1810.84	75.32	1690.68	2037.93	1510.64	71.05	0.00	0.00	0.00	1439.62
1.10000	-2299.06	199.12	48.24	-2411.58	185.32	31.92	-1601.05	72.22	236.66	-1540.75	145.78	213.51	-2070.04	-41.55	87.52	-2136.73	-35.14	82.02	211.27	-74.97	97.42	-1656.19	-104.92	131.84	-1850.27	30.93	1251.36	0.00	0.00	0.00	-2199.45	199.14	1585.26	-2250.08	54.36	1579.33	-1708.50	-29.28	1690.30	-1810.84	75.32	1690.68	2033.93	1512.93	52.57	0.00	0.00	0.00	1438.55
1.11000	-2301.80	199.26	47.61	-2412.41	186.09	31.96	-1601.05	72.22	236.66	-1540.75	145.78	213.51	-2050.16	-41.14	91.69	-2105.41	-33.40	90.29	211.27	-74.97	97.42	-1656.19	-104.92	131.84	-1850.27	30.93	1251.36	0.00	0.00	0.00	-2220.82	197.75	1586.02	-2239.17	52.19	1578.64	-1708.50	-29.28	1690.30	-1810.84	75.32	1690.68	2031.69	1512.56	46.89	0.00	0.00	0.00	1438.41
1.12000	-2304.03	199.40	47.08	-2412.48	186.19	31.79	-1601.05	72.22	236.66	-1540.75	145.78	213.51	-2032.79	-40.77	95.16	-2102.78	-33.64	92.53	211.27	-74.97	97.42	-1656.19	-104.92	131.84	-1850.27	30.93	1251.36	0.00	0.00	0.00	-2207.05	195.31	1585.88	-2237.66	50.25	1578.11	-1708.50	-29.28	1690.30	-1810.84	75.32	1690.68	2036.42	1511.46	65.10	0.00	0.00	0.00	1439.29
1.13000	-2305.71	199.54	46.66	-2413.76	186.83	32.09	-1601.05	72.22	236.66	-1540.75	145.78	213.51	-2017.76	-40.43	97.96	-2106.54	-34.97	95.55	211.27	-74.97	97.42	-1656.19	-104.92	131.84	-1850.27	30.93	1251.36	0.00	0.00	0.00	-2189.04	195.75	1585.06	-2234.06	50.35	1576.62	-1708.50	-29.28	1690.30	-1810.84	75.32	1690.68	2038.28	1511.85	70.62	0.00	0.00	0.00	1439.98
1.14000	-2306.82	199.68	46.35	-2421.30	186.25	29.94	-1601.05	72.22	236.66	-1540.75	145.78	213.51	-2004.90	-40.12	100.13	-2081.13	-31.37	102.48	211.27	-74.97	97.42	-1656.19	-104.92	131.84	-1850.27	30.93	1251.36	0.00	0.00	0.00	-2211.90	193.34	1583.99	-2216.81	47.20	1575.84	-1708.50	-29.28	1690.30	-1810.84	75.32	1690.68	2033.83	1513.17	52.50	0.00	0.00	0.00	1439.37
1.15000	-2307.36	199.82	46.15	-2432.60	187.49	27.04	-1601.05	72.22	236.66	-1540.75	145.78	213.51	-1994.03	-39.84	101.70	-2049.12	-28.05	111.77	211.27	-74.97	97.42	-1656.19	-104.92	131.84	-1850.27	30.93	1251.36	0.00	0.00	0.00	-2181.94	191.39	1582.96	-2212.64	45.66	1574.77	-1708.50	-29.28	1690.30	-1810.84	75.32	1690.68	2036.50	1510.99	65.26	0.00	0.00	0.00	1439.24
1.16000	-2324.82	199.19	40.44	-2417.34	187.68	30.84	-1601.05	72.22	236.66	-1540.75	145.78	213.51	-1984.97	-39.58	102.70	-1983.90	-28.41	127.90	211.27	-74.97	97.42	-1656.19	-104.92	131.84	-1850.27	30.93	1251.36	0.00	0.00	0.00	-2177.22	189.94	1582.03	-2196.51	42.50	1574.57	-1708.50	-29.28	1690.30	-1810.84	75.32	1690.68	2032.67	1511.19	53.11	0.00	0.00	0.00	1439.07
1.17000	-2292.23	199.95	49.59	-2404.99	186.74	32.84	-1601.05	72.22	236.66	-1540.75	145.78	213.51	-1977.56	-39.34	103.17	-1945.49	-29.38	138.45	211.27	-74.97	97.42	-1656.19	-104.92	131.84	-1850.27	30.93	1251.36	0.00	0.00	0.00	-2196.76	187.10	1582.70	-2186.68	42.41	1573.10	-1708.50	-29.28	1690.30	-1810.84	75.32	1690.68	2036.94	1511.83	65.01	0.00	0.00	0.00	1440.43
1.18000	-2286.15	200.22	49.65	-2399.58	186.45	33.41	-1601.05	72.22	236.66	-1540.75	145.78	213.51	-1971.61	-39.12	103.13	-1965.15	-32.70	134.24	211.27	-74.97	97.42	-1656.19	-104.92	131.84	-1850.27	30.93	1251.36	0.00	0.00	0.00	-2187.18	187.15	1581.72	-2215.79	39.93	1572.35	-1708.50	-29.28	1690.30	-1810.84	75.32	1690.68	2033.60	1512.48	52.87	0.00	0.00	0.00	1440.06
1.19000	-2310.87	200.07	43.66	-2418.15	186.39	29.81	-1601.05	72.22	236.66	-1540.75	145.78	213.51	-1966.95	-38.92	102.62	-2001.76	-35.12	123.73	211.27	-74.97	97.42	-1656.19	-104.92	131.84	-1850.27	30.93	1251.36	0.00	0.00	0.00	-2183.79	184.94	1581.75	-2194.97	38.50	1571.83	-1708.50	-29.28	1690.30	-1810.84	75.32	1690.68	2036.75	1511.40	65.30	0.00	0.00	0.00	1439.58
1.20000	-2328.15	201.05	42.09	-2405.21	187.42	31.68	-1601.05	72.22	236.66	-1540.75	145.78	213.51	-1963.42	-38.72	101.68	-2014.24	-33.38	115.36	211.27	-74.97	97.42	-1656.19	-104.92	131.84	-1850.27	30.93	1251.36	0.00	0.00	0.00	-2179.07	182.84	1581.09	-2181.72	36.26	1570.21	-1708.50	-29.28	1690.30	-1810.84	75.32	1690.68	2038.68	1510.83	71.23	0.00	0.00	0.00	1438.61
1.21000	-2299.89	199.58	47.65	-2406.02	187.38	31.45	-1601.05	72.22	236.66	-1540.75	145.78	213.51	-1960.82	-38.54	100.33	-2001.94	-29.52	113.32	211.27	-74.97	97.42	-1656.19	-104.92	131.84	-1850.27	30.93	1251.36	0.00	0.00	0.00	-2173.62	179.93	1579.55	-2183.79	33.15	1571.23	-1708.50	-29.28	1690.30	-1810.84	75.32	1690.68	2038.15	1510.88	71.04	0.00	0.00	0.00	1438.70
1.22000	-2284.06	200.32	50.37	-2409.37	186.80	31.07	-1601.05	72.22	236.66	-1540.75	145.78	213.51	-1958.99	-38.36	98.60	-2000.06	-27.43	108.44	211.27	-74.97	97.42	-1656.19	-104.92	131.84	-1850.27	30.93	1251.36	0.00	0.00	0.00	-2163.12	176.21	1579.41	-2193.22	30.97	1570.06	-1708.50	-29.28	1690.30	-1810.84	75.32	1690.68	2038.46	1511.15	70.85	0.00	0.00	0.00	1439.50
1.23000	-2274.53	203.36	53.53	-2415.07	186.71	28.64	-1601.05	72.22	236.66	-1540.75	145.78	213.51	-1957.75	-38.18	96.54	-2000.41	-29.27	103.31	211.27	-74.97	97.42	-1656.19	-104.92	131.84	-1850.27	30.93	1251.36	0.00	0.00	0.00	-2169.51	174.96	1579.44	-2178.62	27.88	1568.73	-1708.50	-29.28	1690.30	-1810.84	75.32	1690.68	2037.84	1511.86	70.39	0.00	0.00	0.00	1439.42
1.24000	-2364.89	201.30	33.59	-2420.81	186.91	28.63	-1601.05	72.22	236.66	-1540.75	145.78	213.51	-1956.93	-38.01	94.17	-1985.33	-28.36	101.75	211.27	-74.97	97.42	-1656.19	-104.92	131.84	-1850.27	30.93	1251.36	0.00	0.00	0.00	-2159.29	171.82	1578.43	-2153.35	25.23	1567.31	-1708.50	-29.28	1690.30	-1810.84	75.32	1690.68	2037.44	1511.00	70.79	0.00	0.00	0.00	1439.32
1.25000	-2318.74	200.27	44.36	-2419.05	186.59	28.07	-1601.05	72.22	236.66	-1540.75	145.78	213.51	-1956.35	-37.83	91.53	-1994.26	-27.09	93.92	211.27	-74.97	97.42	-1656.19	-104.92	131.84	-1850.27	30.93	1251.36	0.00	0.00	0.00	-2155.90	169.15	1577.93	-2153.17	22.56	1566.77	-1708.50	-29.28	1690.30	-1810.84	75.32	1690.68	2033.95	1513.36	52.41	0.00	0.00	0.00	1439.19
1.26000	-2297.82	202.55	47.19	-2414.16	184.95	28.53	-1601.05	72.22	236.66	-1540.75	145.78	213.51	-1955.84	-37.64	88.65	-1984.43	-27.60	92.19	211.27	-74.97	97.42	-1656.19	-104.92	131.84	-1850.27	30.93	1251.36	0.00	0.00	0.00	-2144.04	165.40	1576.86	-2158.13	20.07	1566.40	-1708.50	-29.28	1690.30	-1810.84	75.32	1690.68	2032.89	1514.40	46.39	0.00	0.00	0.00	1439.39
1.27000	-2317.01	200.51	43.25	-2411.20	187.17	28.69	-1601.05	72.22	236.66	-1540.75	145.78	213.51	-1955.22	-37.44	85.56	-1994.28	-28.14	83.95	211.27	-74.97	97.42	-1656.19	-104.92	131.84	-1850.27	30.93	1251.36	0.00	0.00	0.00	-2138.99	163.22	1575.22	-2139.19	16.61	1564.58	-1708.50	-29.28	1690.30	-1810.84	75.32	1690.68	2036.52	1511.23	65.13	0.00	0.00	0.00	1439.86
1.28000	-2324.23	201.71	40.56	-2420.61	186.52	26.10	-1601.05	72.22	236.66	-1540.75	145.78	213.51	-1954.33	-37.23	82.30	-1993.15	-28.74	79.86	211.27	-74.97	97.42	-1656.19	-104.92	131.84	-1850.27	30.93	1251.36	0.00	0.00	0.00	-2127.86	160.92	1575.24	-2153.76	12.36	1564.08	-1708.50	-29.28	1690.30	-1810.84	75.32	1690.68	2037.93	1510.52	71.02	0.00	0.00	0.00	1439.28
1.29000	-2343.51	203.54	37.25	-2405.62	187.23	28.76	-1601.05	72.22	236.66	-1540.75	145.78	213.51	-1952.94	-37.00	78.89	-1982.40	-27.61	76.69	211.27	-74.97	97.42	-1656.19	-104.92	131.84	-1850.27	30.93	1251.36	0.00	0.00	0.00	-2125.32	155.23	1575.62	-2148.15	9.26	1563.44	-1708.50	-29.28	1690.30	-1810.84	75.32	1690.68	2037.61	1509.49	71.40	0.00	0.00	0.00	1439.12
1.30000	-2333.57	203.09	38.34	-2422.38	186.64	25.10	-1601.05	72.22	236.66	-1540.75	145.78	213.51	-1922.27	-36.68	80.40	-1993.39	-27.46	70.00	211.27	-74.97	97.42	-1656.19	-104.92	131.84	-1850.27	30.93	1251.36	0.00	0.00	0.00	-2129.86	152.73	1575.45	-2122.93	7.71	1562.29	-1708.50	-29.28	1690.30	-1810.84	75.32	1690.68	2038.30	1510.28	71.21	0.00	0.00	0.00	1438.66
1.31000	-2317.84	203.91	40.84	-2421.80	185.50	23.76	-1601.05	72.22	236.66	-1540.75	145.78	213.51	-1957.08	-36.51	68.00	-2007.11	-27.36	64.50	211.27	-74.97	97.42	-1656.19	-104.92	131.84	-1850.27	30.93	1251.36	0.00	0.00	0.00	-2126.69	150.07	1574.83	-2127.74	3.89	1561.63	-1708.50	-29.28	1690.30	-1810.84	75.32	1690.68	2037.55	1510.17	71.16	0.00	0.00	0.00	1438.58
1.32000	-2341.22	203.25	35.29	-2421.32	186.31	22.56	-1601.05	72.22	236.66	-1540.75	145.78	213.51	-1951.06	-36.26	64.87	-2004.18	-27.68	60.30	211.27	-74.97	97.42	-1656.19	-104.92	131.84	-1850.27	30.93	1251.36	0.00	0.00	0.00	-2110.64	146.56	1574.61	-2133.80	1.42	1562.95	-1708.50	-29.28	1690.30	-1810.84	75.32	1690.68	2033.59	1512.74	52.61	0.00	0.00	0.00	1438.54
1.33000	-2339.43	203.19	33.83	-2414.46	186.13	22.75	-1601.05	72.22	236.66	-1540.75	145.78	213.51	-1946.87	-35.56	62.15	-1987.39	-26.68	60.73	211.27	-74.97	97.42	-1656.19	-104.92	131.84	-1850.27	30.93	1251.36	0.00	0.00	0.00	-2118.21	143.04	1575.68	-2128.21	-1.89	1562.08	-1708.50	-29.28	1690.30	-1810.84	75.32	1690.68	2031.25	1511.71	47.44	0.00	0.00	0.00	1439.24
1.34000	-2341.28	204.05	34.15	-2422.09	186.67	20.36	-1601.05	72.22	236.66	-1540.75	145.78	213.51	-1948.41	-34.58	58.77	-2011.38	-26.54	53.16	211.27	-74.97	97.42	-1656.19	-104.92	131.84	-1850.27	30.93	1251.36	0.00	0.00	0.00	-2104.07	140.59	1574.84	-2099.09	-5.32	1561.22	-1708.50	-29.28	1690.30	-1810.84	75.32	1690.68	2033.98	1516.10	46.01	0.00	0.00	0.00	1439.06
1.35000	-2361.58	203.84	29.54	-2412.73	186.43	21.21	-1601.05	72.22	236.66	-1540.75	145.78	213.51	-1946.91	-34.38	58.36	-2016.99	-26.99	51.52	211.27	-74.97	97.42	-1656.19	-104.92	131.84	-1850.27	30.93	1251.36	0.00	0.00	0.00	-2089.15	137.21	1575.12	-2120.33	-9.22	1562.29	-1708.50	-29.28	1690.30	-1810.84	75.32	1690.68	2037.10	1511.86	65.09	0.00	0.00	0.00	1439.00
1.36000	-2363.16	206.53	28.37	-2427.22	188.12	16.79	-1601.05	72.22	236.66	-1540.75	145.78	213.51	-1942.76	-36.10	58.20	-2007.14	-27.22	52.37	211.27	-74.97	97.42	-1656.19	-104.92	131.84	-1850.27	30.93	1251.36	0.00	0.00	0.00	-2090.74	134.41	1575.82	-2124.76	-12.01	1562.16	-1708.50	-29.28	1690.30	-1810.84	75.32	1690.68	2033.51	1512.72	52.73	0.00	0.00	0.00	1439.57
1.37000	-2350.21	205.57	29.95	-2399.44	187.05	20.57	-1601.05	72.22	236.66	-1540.75	145.78	213.51	-1941.21	-35.81	56.72	-2013.06	-28.47	49.38	211.27	-74.97	97.42	-1656.19	-104.92	131.84	-1850.27	30.93	1251.36	0.00	0.00	0.00	-2084.44	133.11	1575.85	-2110.77	-15.34	1561.96	-1708.50	-29.28	1690.30	-1810.84	75.32	1690.68	2031.24	1511.57	47.36	0.00	0.00	0.00	1438.48
1.38000	-2365.87	206.36	24.67	-2396.13	187.70	20.07	-1601.05	72.22	236.66	-1540.75	145.78	213.51	-1948.86	-36.37	53.57	-2018.24	-26.21	47.38	211.27	-74.97	97.42	-1656.19	-104.92	131.84	-1850.27	30.93	1251.36	0.00	0.00	0.00	-2071.59	129.89	1575.45	-2097.23	-16.85	1563.16	-1708.50	-29.28	1690.30	-1810.84	75.32	1690.68	2036.75	1510.45	65.58	0.00	0.00	0.00	1439.25
1.39000	-2358.40	209.25	26.33	-2402.87	188.84	17.37	-1601.05	72.22	236.66	-1540.75	145.78	213.51	-1942.22	-36.01	54.43	-2002.68	-28.49	49.43	211.27	-74.97	97.42	-1656.19	-104.92	131.84	-1850.27	30.93	1251.36	0.00	0.00	0.00	-2065.04	126.50	1576.61	-2087.29	-20.87	1562.93	-1708.50	-29.28	1690.30	-1810.84	75.32	1690.68	2037.64	1510.19	71.22	0.00	0.00	0.00	1440.24
1.40000	-2386.62	207.14	19.27	-2396.05	188.11	16.81	-1601.05	72.22	236.66	-1540.75	145.78	213.51	-1950.94	-36.30	53.15	-2009.65	-27.75	47.86	211.27	-74.97	97.42	-1656.19	-104.92	131.84	-1850.27	30.93	1251.36	0.00	0.00	0.00	-2056.64	122.12	1576.76	-2076.87	-23.01	1563.19	-1708.50	-29.28	1690.30	-1810.84	75.32	1690.68	2032.98	1511.83	52.79	0.00	0.00	0.00	1439.50
1.41000	-2365.69	208.48	23.31	-2398.68	188.71	14.90	-1601.05	72.22	236.66	-1540.75	145.78	213.51	-1952.43	-36.74	51.10	-2010.90	-27.53	47.60	211.27	-74.97	97.42	-1656.19	-104.92	131.84	-1850.27	30.93	1251.36	0.00	0.00	0.00	-2061.55	118.54	1578.40	-2090.44	-25.54	1563.77	-1708.50	-29.28	1690.30	-1810.84	75.32	1690.68	2037.00	1512.00	64.92	0.00	0.00	0.00	1439.00
1.42000	-2361.16	209.71	22.03	-2397.20	189.12	13.83	-1601.05	72.22	236.66	-1540.75	145.78	213.51	-1945.60	-36.54	52.75	-2023.16	-28.31	44.45	211.27	-74.97	97.42	-1656.19	-104.92	131.84	-1850.27	30.93	1251.36	0.00	0.00	0.00	-2056.21	116.94	1579.90	-2071.54	-28.70	1563.58	-1708.50	-29.28	1690.30	-1810.84	75.32	1690.68	2038.26	1511.21	70.84	0.00	0.00	0.00	1438.68
1.43000	-2375.03	210.60	17.78	-2380.80	190.07	15.64	-1601.05	72.22	236.66	-1540.75	145.78	213.51	-1945.97	-36.17	52.80	-2010.75	-27.31	47.17	211.27	-74.97	97.42	-1656.19	-104.92	131.84	-1850.27	30.93	1251.36	0.00	0.00	0.00	-2053.11	113.96	1580.33	-2061.41	-31.71	1563.36	-1708.50	-29.28	1690.30	-1810.84	75.32	1690.68	2038.15	1512.11	70.46	0.00	0.00	0.00	1439.39
1.44000	-2353.11	211.31	19.91	-2380.31	190.12	14.82	-1601.05	72.22	236.66	-1540.75	145.78	213.51	-1941.33	-35.40	53.67	-2011.61	-28.46	45.23	211.27	-74.97	97.42	-1656.19	-104.92	131.84	-1850.27	30.93	1251.36	0.00	0.00	0.00	-2020.83	111.75	1580.63	-2060.73	-35.08	1565.53	-1708.50	-29.28	1690.30	-1810.84	75.32	1690.68	2037.87	1511.72	70.54	0.00	0.00	0.00	1439.57
1.45000	-2366.27	212.14	15.51	-2380.14	190.92	14.17	-1601.05	72.22	236.66	-1540.75	145.78	213.51	-1946.33	-36.66	50.41	-2004.06	-27.65	46.76	211.27	-74.97	97.42	-1656.19	-104.92	131.84	-1850.27	30.93	1251.36	0.00	0.00	0.00	-2034.26	108.36	1580.94	-2057.48	-37.14	1566.28	-1708.50	-29.28	1690.30	-1810.84	75.32	1690.68	2034.61	1514.60	52.13	0.00	0.00	0.00	1439.30
1.46000	-2363.19	212.06	13.69	-2374.00	190.90	15.00	-1601.05	72.22	236.66	-1540.75	145.78	213.51	-1941.74	-35.45	51.66	-2016.25	-28.55	44.02	211.27	-74.97	97.42	-1656.19	-104.92	131.84	-1850.27	30.93	1251.36	0.00	0.00	0.00	-2022.39	106.75	1581.54	-2053.16	-41.42	1566.35	-1708.50	-29.28	1690.30	-1810.84	75.32	1690.68	2036.78	1511.34	65.31	0.00	0.00	0.00	1439.18
1.47000	-2351.08	213.73	13.85	-2366.90	191.79	16.27	-1601.05	72.22	236.66	-1540.75	145.78	213.51	-1943.63	-35.82	50.80	-2001.71	-27.39	46.87	211.27	-74.97	97.42	-1656.19	-104.92	131.84	-1850.27	30.93	1251.36	0.00	0.00	0.00	-2024.50	103.33	1583.67	-2045.83	-42.93	1566.22	-1708.50	-29.28	1690.30	-1810.84	75.32	1690.68	2032.62	1511.13	53.35	0.00	0.00	0.00	1439.31
1.48000	-2347.76	213.79	12.24	-2365.05	191.42	17.10	-1601.05	72.22	236.66	-1540.75	145.78	213.51	-1920.76	-35.30	54.73	-1998.20	-28.60	46.81	211.27	-74.97	97.42	-1656.19	-104.92	131.84	-1850.27	30.93	1251.36	0.00	0.00	0.00	-2028.41	99.91	1584.07	-2023.95	-45.63	1567.05	-1708.50	-29.28	1690.30	-1810.84	75.32	1690.68	2036.70	1511.50	65.21	0.00	0.00	0.00	1438.92
1.49000	-2351.02	214.12	8.56	-2364.63	192.23	17.61	-1601.05	72.22	236.66	-1540.75	145.78	213.51	-1948.94	-34.93	48.13	-2016.66	-28.37	41.70	211.27	-74.97	97.42	-1656.19	-104.92	131.84	-1850.27	30.93	1251.36	0.00	0.00	0.00	-2026.86	98.17	1585.36	-2010.10	-45.86	1566.65	-1708.50	-29.28	1690.30	-1810.84	75.32	1690.68	2034.25	1514.02	52.09	0.00	0.00	0.00	1439.56
1.50000	-2351.90	215.03	5.49	-2357.38	192.09	20.00	-1601.05	72.22	236.66	-1540.75	145.78	213.51	-1942.49	-34.24	48.56	-2024.70	-28.07	39.17	211.27	-74.97	97.42	-1656.19	-104.92	131.84	-1850.27	30.93	1251.36	0.00	0.00	0.00	-2012.32	95.02	1585.15	-2016.37	-48.91	1567.37	-1708.50	-29.28	1690.30	-1810.84	75.32	1690.68	2033.07	1514.59	46.42	0.00	0.00	0.00	1439.95
1.51000	-2346.66	214.19	3.43	-2343.34	191.34	23.14	-1601.05	72.22	236.66	-1540.75	145.78	213.51	-1951.99	-34.09	46.08	-2022.41	-28.45	39.39	211.27	-74.97	97.42	-1656.19	-104.92	131.84	-1850.27	30.93	1251.36	0.00	0.00	0.00	-2010.60	93.62	1585.64	-2017.66	-51.57	1569.42	-1708.50	-29.28	1690.30	-1810.84	75.32	1690.68	2037.04	1512.35	64.91	0.00	0.00	0.00	1440.46
1.52000	-2334.40	213.57	3.44	-2350.88	190.42	22.61	-1601.05	72.22	236.66	-1540.75	145.78	213.51	-1939.05	-32.49	48.74	-2016.91	-28.66	40.00	211.27	-74.97	97.42	-1656.19	-104.92	131.84	-1850.27	30.93	1251.36	0.00	0.00	0.00	-2024.11	92.67	1587.35	-2025.02	-55.61	1569.05	-1708.50	-29.28	1690.30	-1810.84	75.32	1690.68	2038.09	1511.43	70.65	0.00	0.00	0.00	1439.93
1.53000	-2322.81	213.53	2.45	-2339.19	189.89	26.63	-1601.05	72.22	236.66	-1540.75	145.78	213.51	-1924.75	-32.80	50.69	-2018.34	-28.51	39.94	211.27	-74.97	97.42	-1656.19	-104.92	131.84	-1850.27	30.93	1251.36	0.00	0.00	0.00	-1993.98	91.60	1586.06	-2004.24	-56.36	1568.23	-1708.50	-29.28	1690.30	-1810.84	75.32	1690.68	2031.58	1509.80	53.59	0.00	0.00	0.00	1439.30
1.54000	-2318.39	214.01	4.35	-2332.52	189.47	30.06	-1601.05	72.22	236.66	-1540.75	145.78	213.51	-1940.31	-33.41	47.99	-2009.34	-28.95	40.64	211.27	-74.97	97.42	-1656.19	-104.92	131.84	-1850.27	30.93	1251.36	0.00	0.00	0.00	-1987.01	88.29	1586.73	-1993.50	-57.14	1568.58	-1708.50	-29.28	1690.30	-1810.84	75.32	1690.68	2035.64	1510.99	65.23	0.00	0.00	0.00	1439.27
1.55000	-2310.44	213.09	9.25	-2318.13	189.56	35.45	-1601.05	72.22	236.66	-1540.75	145.78	213.51	-1944.90	-32.68	46.15	-2005.99	-28.85	40.13	211.27	-74.97	97.42	-1656.19	-104.92	131.84	-1850.27	30.93	1251.36	0.00	0.00	0.00	-1972.43	86.79	1586.31	-1993.97	-59.08	1569.43	-1708.50	-29.28	1690.30	-1810.84	75.32	1690.68	2033.95	1513.52	52.58	0.00	0.00	0.00	1439.64
1.56000	-2279.64	211.94	17.52	-2309.37	188.24	39.50	-1601.05	72.22	236.66	-1540.75	145.78	213.51	-1937.05	-32.04	46.96	-2008.34	-27.07	40.05	211.27	-74.97	97.42	-1656.19	-104.92	131.84	-1850.27	30.93	1251.36	0.00	0.00	0.00	-1987.41	84.12	1587.82	-1978.49	-61.39	1568.71	-1708.50	-29.28	1690.30	-1810.84	75.32	1690.68	2037.03	1511.23	65.50	0.00	0.00	0.00	1439.64
1.57000	-2268.73	210.33	21.11	-2295.07	186.54	43.22	-1601.05	72.22	236.66	-1540.75	145.78	213.51	-1941.74	-32.41	46.33	-2008.98	-27.10	38.92	211.27	-74.97	97.42	-1656.19	-104.92	131.84	-1850.27	30.93	1251.36	0.00	0.00	0.00	-1981.42	82.85	1587.35	-1974.19	-63.43	1569.25	-1708.50	-29.28	1690.30	-1810.84	75.32	1690.68	2033.15	1511.64	53.27	0.00	0.00	0.00	1440.05
1.58000	-2270.93	208.20	21.19	-2280.22	184.72	45.38	-1601.05	72.22	236.66	-1540.75	145.78	213.51	-1936.01	-30.22	46.29	-2011.30	-27.51	38.38	211.27	-74.97	97.42	-1656.19	-104.92	131.84	-1850.27	30.93	1251.36	0.00	0.00	0.00	-1982.72	80.51	1587.77	-1984.93	-66.06	1569.59	-1708.50	-29.28	1690.30	-1810.84	75.32	1690.68	2037.46	1511.57	65.26	0.00	0.00	0.00	1438.95
1.59000	-2237.46	205.10	27.22	-2264.19	183.06	47.26	-1601.05	72.22	236.66	-1540.75	145.78	213.51	-1946.15	-31.01	43.54	-2017.04	-27.76	37.40	211.27	-74.97	97.42	-1656.19	-104.92	131.84	-1850.27	30.93	1251.36	0.00	0.00	0.00	-1969.98	78.98	1588.49	-1986.32	-66.88	1570.49	-1708.50	-29.28	1690.30	-1810.84	75.32	1690.68	2037.10	1509.82	71.19	0.00	0.00	0.00	1439.70
1.60000	-2231.63	203.81	26.97	-2250.96	180.78	48.09	-1601.05	72.22	236.66	-1540.75	145.78	213.51	-1961.97	-33.02	40.86	-2022.87	-27.21	36.36	211.27	-74.97	97.42	-1656.19	-104.92	131.84	-1850.27	30.93	1251.36	0.00	0.00	0.00	-1961.39	77.97	1588.60	-1995.17	-68.91	1571.09	-1708.50	-29.28	1690.30	-1810.84	75.32	1690.68	2037.55	1510.60	70.89	0.00	0.00	0.00	1440.02
1.61000	-2211.19	201.61	29.43	-2224.87	179.03	50.13	-1601.05	72.22	236.66	-1540.75	145.78	213.51	-1924.94	-31.48	48.64	-1997.99	-25.78	40.55	211.27	-74.97	97.42	-1656.19	-104.92	131.84	-1850.27	30.93	1251.36	0.00	0.00	0.00	-1944.28	77.08	1588.56	-1961.74	-69.42	1571.31	-1708.50	-29.28	1690.30	-1810.84	75.32	1690.68	2032.84	1511.12	52.97	0.00	0.00	0.00	1440.30
1.62000	-2207.44	199.70	27.51	-2218.74	177.46	48.00	-1601.05	72.22	236.66	-1540.75	145.78	213.51	-1932.02	-31.03	47.27	-2011.83	-27.22	38.13	211.27	-74.97	97.42	-1656.19	-104.92	131.84	-1850.27	30.93	1251.36	0.00	0.00	0.00	-1962.00	75.15	1589.79	-1954.36	-71.51	1570.62	-1708.50	-29.28	1690.30	-1810.84	75.32	1690.68	2036.59	1511.00	65.24	0.00	0.00	0.00	1438.95
1.63000	-2183.80	198.51	28.59	-2187.11	176.63	49.92	-1601.05	72.22	236.66	-1540.75	145.78	213.51	-1951.76	-30.56	42.99	-2006.17	-26.61	38.48	211.27	-74.97	97.42	-1656.19	-104.92	131.84	-1850.27	30.93	1251.36	0.00	0.00	0.00	-1941.94	73.80	1589.35	-1947.73	-71.25	1570.69	-1708.50	-29.28	1690.30	-1810.84	75.32	1690.68	2038.39	1511.77	70.54	0.00	0.00	0.00	1438.86
1.64000	-2157.96	197.30	30.19	-2181.41	175.04	46.97	-1601.05	72.22	236.66	-1540.75	145.78	213.51	-1940.03	-30.58	45.67	-2015.96	-26.35	36.97	211.27	-74.97	97.42	-1656.19	-104.92	131.84	-1850.27	30.93	1251.36	0.00	0.00	0.00	-1943.56	73.05	1590.04	-1957.32	-73.52	1571.98	-1708.50	-29.28	1690.30	-1810.84	75.32	1690.68	2038.84	1511.99	70.58	0.00	0.00	0.00	1439.23
1.65000	-2136.34	195.54	30.67	-2162.10	173.44	45.54	-1601.05	72.22	236.66	-1540.75	145.78	213.51	-1948.48	-30.26	44.62	-2022.57	-26.15	35.65	211.27	-74.97	97.42	-1656.19	-104.92	131.84	-1850.27	30.93	1251.36	0.00	0.00	0.00	-1930.93	73.59	1590.01	-1946.50	-74.10	1571.85	-1708.50	-29.28	1690.30	-1810.84	75.32	1690.68	2031.99	1510.11	53.79	0.00	0.00	0.00	1439.31
1.66000	-2128.75	194.07	29.47	-2136.47	173.06	45.56	-1601.05	72.22	236.66	-1540.75	145.78	213.51	-1944.22	-29.55	46.09	-2010.77	-24.30	38.79	211.27	-74.97	97.42	-1656.19	-104.92	131.84	-1850.27	30.93	1251.36	0.00	0.00	0.00	-1939.55	71.47	1592.07	-1940.92	-75.42	1572.82	-1708.50	-29.28	1690.30	-1810.84	75.32	1690.68	2036.06	1510.94	65.35	0.00	0.00	0.00	1439.63
1.67000	-2098.13	194.35	31.31	-2117.77	171.56	44.56	-1601.05	72.22	236.66	-1540.75	145.78	213.51	-1938.46	-28.84	45.92	-2010.17	-25.51	38.47	211.27	-74.97	97.42	-1656.19	-104.92	131.84	-1850.27	30.93	1251.36	0.00	0.00	0.00	-1927.08	71.21	1591.10	-1944.29	-77.13	1573.15	-1708.50	-29.28	1690.30	-1810.84	75.32	1690.68	2038.80	1511.09	70.97	0.00	0.00	0.00	1439.53
1.68000	-2090.51	192.86	29.39	-2101.81	172.09	42.44	-1601.05	72.22	236.66	-1540.75	145.78	213.51	-1925.01	-28.11	49.85	-2019.86	-25.71	36.08	211.27	-74.97	97.42	-1656.19	-104.92	131.84	-1850.27	30.93	1251.36	0.00	0.00	0.00	-1931.50	69.07	1591.93	-1922.49	-77.45	1572.40	-1708.50	-29.28	1690.30	-1810.84	75.32	1690.68	2038.55	1510.99	70.88	0.00	0.00	0.00	1439.90
1.69000	-2061.96	193.04	31.37	-2078.77	172.26	41.86	-1601.05	72.22	236.66	-1540.75	145.78	213.51	-1943.38	-29.43	46.19	-2009.08	-24.53	38.53	211.27	-74.97	97.42	-1656.19	-104.92	131.84	-1850.27	30.93	1251.36	0.00	0.00	0.00	-1914.80	69.10	1592.53	-1931.42	-78.33	1574.04	-1708.50	-29.28	1690.30	-1810.84	75.32	1690.68	2032.45	1510.87	53.28	0.00	0.00	0.00	1439.05
1.70000	-2046.64	193.63	32.50	-2066.54	172.28	39.58	-1601.05	72.22	236.66	-1540.75	145.78	213.51	-1914.93	-26.83	52.34	-2022.37	-23.61	35.75	211.27	-74.97	97.42	-1656.19	-104.92	131.84	-1850.27	30.93	1251.36	0.00	0.00	0.00	-1906.08	68.59	1591.68	-1935.24	-78.49	1575.46	-1708.50	-29.28	1690.30	-1810.84	75.32	1690.68	2032.37	1513.83	46.79	0.00	0.00	0.00	1438.42
1.71000	-2019.06	193.43	34.69	-2042.57	173.67	39.48	-1601.05	72.22	236.66	-1540.75	145.78	213.51	-1922.50	-26.92	50.62	-2034.01	-23.21	33.29	211.27	-74.97	97.42	-1656.19	-104.92	131.84	-1850.27	30.93	1251.36	0.00	0.00	0.00	-1925.10	68.10	1593.35	-1921.22	-77.88	1574.66	-1708.50	-29.28	1690.30	-1810.84	75.32	1690.68	2037.12	1512.23	64.91	0.00	0.00	0.00	1439.19
1.72000	-1994.97	194.28	37.65	-2019.60	174.33	39.62	-1601.05	72.22	236.66	-1540.75	145.78	213.51	-1930.12	-25.68	48.45	-2016.69	-22.54	37.70	211.27	-74.97	97.42	-1656.19	-104.92	131.84	-1850.27	30.93	1251.36	0.00	0.00	0.00	-1906.08	68.09	1591.85	-1918.28	-79.59	1574.95	-1708.50	-29.28	1690.30	-1810.84	75.32	1690.68	2038.60	1511.41	70.81	0.00	0.00	0.00	1439.18
1.73000	-1973.84	194.20	39.71	-2006.02	175.06	37.82	-1601.05	72.22	236.66	-1540.75	145.78	213.51	-1931.16	-25.77	48.78	-2011.09	-22.79	38.82	211.27	-74.97	97.42	-1656.19	-104.92	131.84	-1850.27	30.93	1251.36	0.00	0.00	0.00	-1911.21	66.81	1593.11	-1923.29	-79.75	1575.81	-1708.50	-29.28	1690.30	-1810.84	75.32	1690.68	2039.18	1511.76	70.84	0.00	0.00	0.00	1439.10
1.74000	-1943.06	193.68	43.86	-1981.45	174.46	39.12	-1601.05	72.22	236.66	-1540.75	145.78	213.51	-1941.63	-26.60	46.27	-2027.32	-21.61	34.89	211.27	-74.97	97.42	-1656.19	-104.92	131.84	-1850.27	30.93	1251.36	0.00	0.00	0.00	-1905.93	64.87	1593.50	-1913.65	-79.78	1575.21	-1708.50	-29.28	1690.30	-1810.84	75.32	1690.68	2038.50	1511.42	70.90	0.00	0.00	0.00	1439.70
1.75000	-1905.53	195.87	60.61	-1966.97	174.66	38.91	-1601.05	72.22	236.66	-1540.75	145.78	213.51	-1920.91	-26.02	50.78	-2026.06	-22.24	35.03	211.27	-74.97	97.42	-1656.19	-104.92	131.84	-1850.27	30.93	1251.36	0.00	0.00	0.00	-1911.31	66.43	1593.50	-1898.08	-81.08	1575.41	-1708.50	-29.28	1690.30	-1810.84	75.32	1690.68	2038.49	1511.33	70.80	0.00	0.00	0.00	1439.03
1.76000	-1884.27	196.30	61.88	-1948.46	174.19	39.46	-1601.05	72.22	236.66	-1540.75	145.78	213.51	-1943.30	-26.79	45.81	-2007.80	-21.51	38.26	211.27	-74.97	97.42	-1656.19	-104.92	131.84	-1850.27	30.93	1251.36	0.00	0.00	0.00	-1900.61	64.56	1593.28	-1907.20	-81.93	1575.95	-1708.50	-29.28	1690.30	-1810.84	75.32	1690.68	2033.83	1513.02	52.45	0.00	0.00	0.00	1438.90
1.77000	-1857.65	196.09	64.80	-1905.17	173.18	62.98	-1601.05	72.22	236.66	-1540.75	145.78	213.51	-1946.61	-27.05	45.13	-2015.39	-22.64	36.97	211.27	-74.97	97.42	-1656.19	-104.92	131.84	-1850.27	30.93	1251.36	0.00	0.00	0.00	-1888.46	63.72	1593.64	-1891.59	-81.07	1575.45	-1708.50	-29.28	1690.30	-1810.84	75.32	1690.68	2036.68	1511.69	65.08	0.00	0.00	0.00	1439.46
1.78000	-1843.45	195.69	65.87	-1881.76	173.02	65.04	-1601.05	72.22	236.66	-1540.75	145.78	213.51	-1948.22	-27.69	43.88	-2013.30	-22.73	36.72	211.27	-74.97	97.42	-1656.19	-104.92	131.84	-1850.27	30.93	1251.36	0.00	0.00	0.00	-1908.64	63.40	1594.80	-1885.54	-82.90	1574.97	-1708.50	-29.28	1690.30	-1810.84	75.32	1690.68	2038.08	1511.29	70.69	0.00	0.00	0.00	1439.96
1.79000	-1819.39	195.81	71.91	-1862.83	172.03	66.28	-1601.05	72.22	236.66	-1540.75	145.78	213.51	-1941.01	-26.90	44.42	-2023.18	-24.41	33.91	211.27	-74.97	97.42	-1656.19	-104.92	131.84	-1850.27	30.93	1251.36	0.00	0.00	0.00	-1885.42	65.20	1593.42	-1866.58	-81.88	1575.69	-1708.50	-29.28	1690.30	-1810.84	75.32	1690.68	2034.56	1514.15	52.01	0.00	0.00	0.00	1439.38
1.80000	-1798.05	192.85	75.36	-1839.20	170.69	68.97	-1601.05	72.22	236.66	-1540.75	145.78	213.51	-1930.46	-27.86	45.71	-2025.08	-23.76	33.54	211.27	-74.97	97.42	-1656.19	-104.92	131.84	-1850.27	30.93	1251.36	0.00	0.00	0.00	-1868.91	64.49	1593.94	-1876.67	-82.16	1575.46	-1708.50	-29.28	1690.30	-1810.84	75.32	1690.68	2036.26	1510.60	65.38	0.00	0.00	0.00	1438.62
1.81000	-1777.67	190.50	78.54	-1819.87	169.46	71.26	-1601.05	72.22	236.66	-1540.75	145.78	213.51	-1949.51	-29.03	41.17	-2035.60	-24.57	30.35	211.27	-74.97	97.42	-1656.19	-104.92	131.84	-1850.27	30.93	1251.36	0.00	0.00	0.00	-1881.67	64.22	1593.85	-1868.71	-82.08	1575.91	-1708.50	-29.28	1690.30	-1810.84	75.32	1690.68	2033.55	1513.01	52.38	0.00	0.00	0.00	1439.37
1.82000	-1758.31	189.23	81.50	-1797.95	167.82	74.25	-1601.05	72.22	236.66	-1540.75	145.78	213.51	-1947.92	-30.25	40.74	-2027.03	-26.34	31.40	211.27	-74.97	97.42	-1656.19	-104.92	131.84	-1850.27	30.93	1251.36	0.00	0.00	0.00	-1891.00	63.23	1593.24	-1865.68	-82.47	1574.85	-1708.50	-29.28	1690.30	-1810.84	75.32	1690.68	2037.47	1512.67	64.77	0.00	0.00	0.00	1440.13
1.83000	-1739.14	187.12	85.25	-1779.82	166.28	77.20	-1601.05	72.22	236.66	-1540.75	145.78	213.51	-1944.44	-31.15	41.52	-2026.22	-27.37	31.81	211.27	-74.97	97.42	-1656.19	-104.92	131.84	-1850.27	30.93	1251.36	0.00	0.00	0.00	-1853.66	63.48	1592.92	-1862.48	-82.57	1575.36	-1708.50	-29.28	1690.30	-1810.84	75.32	1690.68	2033.80	1512.97	52.61	0.00	0.00	0.00	1440.00
1.84000	-1720.60	184.89	89.33	-1761.88	164.52	80.46	-1601.05	72.22	236.66	-1540.75	145.78	213.51	-1932.86	-29.56	42.71	-2026.67	-26.85	31.54	211.27	-74.97	97.42	-1656.19	-104.92	131.84	-1850.27	30.93	1251.36	0.00	0.00	0.00	-1855.38	63.28	1592.25	-1861.04	-83.45	1574.34	-1708.50	-29.28	1690.30	-1810.84	75.32	1690.68	2036.10	1511.24	65.19	0.00	0.00	0.00	1439.40
1.85000	-1702.32	182.17	94.09	-1742.12	162.86	84.34	-1601.05	72.22	236.66	-1540.75	145.78	213.51	-1935.29	-33.83	41.67	-2015.03	-27.09	32.84	211.27	-74.97	97.42	-1656.19	-104.92	131.84	-1850.27	30.93	1251.36	0.00	0.00	0.00	-1853.36	62.62	1592.32	-1835.16	-80.28	1573.64	-1708.50	-29.28	1690.30	-1810.84	75.32	1690.68	2038.12	1511.50	70.73	0.00	0.00	0.00	1439.23
1.86000	-1684.42	179.07	99.39	-1727.00	160.47	88.17	-1601.05	72.22	236.66	-1540.75	145.78	213.51	-1930.76	-32.84	42.48	-2021.16	-26.98	32.23	211.27	-74.97	97.42	-1656.19	-104.92	131.84	-1850.27	30.93	1251.36	0.00	0.00	0.00	-1847.92	64.68	1593.00	-1832.03	-81.87	1573.47	-1708.50	-29.28	1690.30	-1810.84	75.32	1690.68	2033.97	1513.76	52.28	0.00	0.00	0.00	1439.29
1.87000	-1668.06	177.31	104.32	-1707.64	158.77	93.17	-1601.05	72.22	236.66	-1540.75	145.78	213.51	-1938.77	-33.36	41.26	-2013.92	-26.76	33.49	211.27	-74.97	97.42	-1656.19	-104.92	131.84	-1850.27	30.93	1251.36	0.00	0.00	0.00	-1841.85	64.44	1591.88	-1847.42	-83.19	1573.06	-1708.50	-29.28	1690.30	-1810.84	75.32	1690.68	2037.19	1512.25	64.96	0.00	0.00	0.00	1439.33
1.88000	-1652.07	174.99	109.83	-1693.10	157.43	97.53	-1601.05	72.22	236.66	-1540.75	145.78	213.51	-1943.17	-35.03	39.26	-2026.72	-27.83	30.80	211.27	-74.97	97.42	-1656.19	-104.92	131.84	-1850.27	30.93	1251.36	0.00	0.00	0.00	-1835.63	61.74	1599.75	-1846.36	-83.72	1573.18	-1708.50	-29.28	1690.30	-1810.84	75.32	1690.68	2037.90	1510.68	70.98	0.00	0.00	0.00	1439.83
1.89000	-1636.80	173.00	115.29	-1677.93	156.12	101.81	-1601.05	72.22	236.66	-1540.75	145.78	213.51	-1942.81	-32.75	39.30	-2032.57	-27.95	29.11	211.27	-74.97	97.42	-1656.19	-104.92	131.84	-1850.27	30.93	1251.36	0.00	0.00	0.00	-1824.87	61.80	1600.79	-1841.25	-84.24	1573.01	-1708.50	-29.28	1690.30	-1810.84	75.32	1690.68	2032.55	1511.09	53.15	0.00	0.00	0.00	1440.48
1.90000	-1622.70	172.05	120.20	-1667.20	154.70	105.54	-1601.05	72.22	236.66	-1540.75	145.78	213.51	-1946.79	-33.77	37.88	-2017.83	-27.46	31.87	211.27	-74.97	97.42	-1656.19	-104.92	131.84	-1850.27	30.93	1251.36	0.00	0.00	0.00	-1820.04	61.85	1600.53	-1829.96	-81.97	1573.57	-1708.50	-29.28	1690.30	-1810.84	75.32	1690.68	2035.81	1511.09	65.05	0.00	0.00	0.00	1439.00
1.91000	-1609.53	171.24	125.10	-1649.36	153.55	110.71	-1601.05	72.22	236.66	-1540.75	145.78	213.51	-1952.81	-34.44	36.81	-2013.48	-28.03	32.99	211.27	-74.97	97.42	-1656.19	-104.92	131.84	-1850.27	30.93	1251.36	0.00	0.00	0.00	-1816.82	62.52	1600.16	-1802.62	-81.70	1571.47	-1708.50	-29.28	1690.30	-1810.84	75.32	1690.68	2037.73	1510.84	70.86	0.00	0.00	0.00	1438.70
1.92000	-1597.57	171.42	129.42	-1636.54	153.71	117.54	-1601.05	72.22	236.66	-1540.75	145.78	213.51	-1952.42	-35.88	35.72	-2005.75	-27.36	34.78	211.27	-74.97	97.42	-1656.19	-104.92	131.84	-1850.27	30.93	1251.36	0.00	0.00	0.00	-1809.63	62.99	1599.65	-1814.22	-82.81	1571.46	-1708.50	-29.28	1690.30	-1810.84	75.32	1690.68	2038.31	1511.07	70.73	0.00	0.00	0.00	1438.94
1.93000	-1586.54	171.67	133.22	-1625.02	153.63	120.91	-1601.05	72.22	236.66	-1540.75	145.78	213.51	-1910.22	-34.72	44.69	-2020.04	-28.40	30.81	211.27	-74.97	97.42	-1656.19	-104.92	131.84	-1850.27	30.93	1251.36	0.00	0.00	0.00	-1807.68	63.16	1599.13	-1810.55	-81.30	1572.44	-1708.50	-29.28	1690.30	-1810.84	75.32	1690.68	2037.97	1511.03	70.75	0.00	0.00	0.00	1439.36
1.94000	-1576.38	172.09	136.32	-1614.75	153.78	123.62	-1601.05	72.22	236.66	-1540.75	145.78	213.51	-1944.68	-35.30	37.21	-2033.82	-28.28	27.63	211.27	-74.97	97.42	-1656.19	-104.92	131.84	-1850.27	30.93	1251.36	0.00	0.00	0.00	-1798.49	63.88	1598.69	-1780.31	-80.51	1569.83	-1708.50	-29.28	1690.30	-1810.84	75.32	1690.68	2037.48	1510.88	70.73	0.00	0.00	0.00	1439.15
1.95000	-1567.33	172.58	138.56	-1605.44	153.93	125.65	-1601.05	72.22	236.66	-1540.75	145.78	213.51	-1953.45	-35.00	35.49	-2016.78	-29.03	31.40	211.27	-74.97	97.42	-1656.19	-104.92	131.84	-1850.27	30.93	1251.36	0.00	0.00	0.00	-1795.81	64.90	1597.89	-1807.65	-81.05	1571.39	-1708.50	-29.28	1690.30	-1810.84	75.32	1690.68	2037.94	1510.56	71.07	0.00	0.00	0.00	1439.49
1.96000	-1559.60	173.05	139.89	-1597.69	154.25	126.53	-1601.05	72.22	236.66	-1540.75	145.78	213.51	-1937.20	-36.11	38.80	-2003.10	-27.55	33.78	211.27	-74.97	97.42	-1656.19	-104.92	131.84	-1850.27	30.93	1251.36	0.00	0.00	0.00	-1790.02	65.42	1597.32	-1787.55	-79.10	1570.00	-1708.50	-29.28	1690.30	-1810.84	75.32	1690.68	2037.87	1510.79	70.89	0.00	0.00	0.00	1438.95
1.97000	-1553.08	173.63	139.80	-1590.48	153.71	126.84	-1601.05	72.22	236.66	-1540.75	145.78	213.51	-1932.82	-35.10	39.19	-2012.32	-28.05	31.88	211.27	-74.97	97.42	-1656.19	-104.92	131.84	-1850.27	30.93	1251.36	0.00	0.00	0.00	-1783.42	65.88	1596.62	-1779.26	-78.57	1569.21	-1708.50	-29.28	1690.30	-1810.84	75.32	1690.68	2038.06	1510.25	71.11	0.00	0.00	0.00	1439.19
1.98000	-1547.41	173.71	138.61	-1584.63	153.28	126.01	-1601.05	72.22	236.66	-1540.75	145.78	213.51	-1941.16	-37.09	37.66	-2021.38	-28.98	29.42	211.27	-74.97	97.42	-1656.19	-104.92	131.84	-1850.27	30.93	1251.36	0.00	0.00	0.00	-1778.34	66.86	1595.83	-1779.11	-76.90	1568.38	-1708.50	-29.28	1690.30	-1810.84	75.32	1690.68	2037.92	1509.71	71.43	0.00	0.00	0.00	1439.45
1.99000	-1542.38	173.00	136.76	-1579.58	152.28	124.48	-1601.05	72.22	236.66	-1540.75	145.78	213.51	-1937.77	-35.25	37.22	-2014.87	-27.61	30.99	211.27	-74.97	97.42	-1656.19	-104.92	131.84	-1850.27	30.93	1251.36	0.00	0.00	0.00	-1771.77	67.28	1595.33	-1765.37	-76.39	1568.79	-1708.50	-29.28	1690.30	-1810.84	75.32	1690.68	2038.12	1510.73	71.11	0.00	0.00	0.00	1439.53
2.00000	-1538.40	172.30	133.98	-1575.39	151.16	122.23	-1601.05	72.22	236.66	-1540.75	145.78	213.51	-1946.09	-36.00	35.90	-2024.60	-28.80	29.24	211.27	-74.97	97.42	-1656.19	-104.92	131.84	-1850.27	30.93	1251.36	0.00	0.00	0.00	-1769.87	68.14	1594.70	-1785.59	-78.22	1569.29	-1708.50	-29.28	1690.30	-1810.84	75.32	1690.68	2038.16	1511.62	70.63	0.00	0.00	0.00	1439.51
2.01000	-1534.52	170.45	131.11	-1571.66	149.07	119.76	-1601.05	72.22	236.66	-1540.75	145.78	213.51	-1943.52	-36.78	35.68	-2022.24	-29.26	29.25	211.27	-74.97	97.42	-1656.19	-104.92	131.84	-1850.27	30.93	1251.36	0.00	0.00	0.00	-1762.92	69.06	1593.77	-1765.72	-75.56	1568.09	-1708.50	-29.28	1690.30	-1810.84	75.32	1690.68	2037.78	1511.03	70.80	0.00	0.00	0.00	1439.26
2.02000	-1532.25	169.36	127.13	-1569.15	147.60	116.44	-1601.05	72.22	236.66	-1540.75	145.78	213.51	-1943.73	-37.11	34.80	-2015.13	-29.61	30.36	211.27	-74.97	97.42	-1656.19	-104.92	131.84	-1850.26	30.93	1251.36	0.00	0.00	0.00	-1757.75	70.27	1593.34	-1761.90	-75.13	1567.87	-1708.50	-29.28	1690.30	-1810.84	75.32	1690.68	2038.04	1511.15	70.86	0.00	0.00	0.00	1438.38
2.03000	-1529.27	165.63	122.47	-1564.70	143.02	110.24	-1601.05	72.22	236.66	-1540.75	145.78	213.51	-1931.69	-38.22	37.33	-2019.30	-29.17	29.17	211.27	-74.97	97.42	-1656.19	-104.92	131.84	-1844.96	31.39	1250.67	0.00	0.00	0.00	-1750.57	71.58	1592.41	-1764.44	-73.05	1567.05	-1708.50	-29.28	1690.30	-1810.84	75.32	1690.68	2038.60	1511.08	70.87	0.00	0.00	0.00	1438.84
2.04000	-1525.95	161.45	117.52	-1565.21	139.89	104.95	-1601.05	72.22	236.66	-1540.75	145.78	213.51	-1955.82	-38.55	31.91	-2014.73	-28.31	30.46	211.27	-74.97	97.42	-1656.19	-104.92	131.84	-1839.27	32.11	1250.02	0.00	0.00	0.00	-1746.07	72.91	1591.64	-1734.84	-70.95	1565.39	-1708.50	-29.28	1690.30	-1810.84	75.32	1690.68	2038.27	1511.40	70.73	0.00	0.00	0.00	1438.70
2.05000	-1523.32	157.68	113.15	-1562.58	135.68	101.27	-1601.05	72.22	236.66	-1540.75	145.78	213.51	-1931.57	-36.62	36.03	-2015.84	-29.21	29.69	211.27	-74.97	97.42	-1656.19	-104.92	131.84	-1833.10	33.35	1249.38	0.00	0.00	0.00	-1741.34	74.12	1590.93	-1735.57	-70.98	1565.60	-1708.50	-29.28	1690.30	-1810.84	75.32	1690.68	2034.21	1513.98	52.46	0.00	0.00	0.00	1438.81
2.06000	-1520.23	153.41	108.78	-1558.16	131.81	98.12	-1601.05	72.22	236.66	-1540.75	145.78	213.51	-1944.78	-37.05	33.22	-2012.48	-29.16	30.28	211.27	-74.97	97.42	-1656.19	-104.92	131.84	-1827.04	34.40	1248.74	0.00	0.00	0.00	-1735.25	75.58	1590.24	-1744.44	-69.53	1564.99	-1708.50	-29.28	1690.30	-1810.84	75.32	1690.68	2036.59	1512.35	64.71	0.00	0.00	0.00	1439.70
2.07000	-1517.16	149.83	103.95	-1557.67	128.30	93.66	-1601.05	72.22	236.66	-1540.75	145.78	213.51	-1948.24	-37.86	32.48	-2012.87	-27.98	29.74	211.27	-74.97	97.42	-1656.19	-104.92	131.84	-1821.13	35.23	1248.21	0.00	0.00	0.00	-1727.15	77.17	1589.56	-1722.25	-67.16	1564.57	-1708.50	-29.28	1690.30	-1810.84	75.32	1690.68	2037.49	1510.52	70.88	0.00	0.00	0.00	1439.47
2.08000	-1514.20	146.77	98.79	-1552.96	124.56	90.07	-1601.05	72.22	236.66	-1540.75	145.78	213.51	-1937.50	-37.58	33.44	-2016.38	-28.98	29.00	211.27	-74.97	97.42	-1656.19	-104.92	131.84	-1815.44	35.82	1247.59	0.00	0.00	0.00	-1721.64	78.37	1588.92	-1721.97	-66.23	1564.33	-1708.50	-29.28	1690.30	-1810.84	75.32	1690.68	2034.68	1514.46	51.93	0.00	0.00	0.00	1438.55
2.09000	-1511.29	144.30	93.68	-1552.86	121.79	85.55	-1601.05	72.22	236.66	-1540.75	145.78	213.51	-1933.39	-37.50	32.81	-2014.68	-28.76	29.16	211.27	-74.97	97.42	-1656.19	-104.92	131.84	-1808.77	37.60	1247.13	0.00	0.00	0.00	-1713.89	79.94	1588.32	-1714.18	-60.48	1576.52	-1708.50	-29.28	1690.30	-1810.84	75.32	1690.68	2037.47	1512.63	64.58	0.00	0.00	0.00	1439.43
2.10000	-1508.49	142.29	89.20	-1550.03	121.44	81.48	-1601.05	72.22	236.66	-1540.75	145.78	213.51	-1951.52	-37.65	29.28	-2016.63	-29.57	28.48	211.27	-74.97	97.42	-1656.19	-104.92	131.84	-1802.99	38.26	1246.69	0.00	0.00	0.00	-1708.17	81.53	1587.73	-1712.08	-57.89	1579.22	-1708.50	-29.28	1690.30	-1804.96	77.44	1689.91	2038.33	1510.61	70.74	0.00	0.00	0.00	1439.75
2.11000	-1506.67	142.13	84.87	-1548.48	120.84	77.93	-1601.05	72.22	236.66	-1540.75	145.78	213.51	-1938.89	-36.42	31.23	-2013.24	-28.12	28.37	211.27	-74.97	97.42	-1656.19	-104.92	131.84	-1796.72	39.62	1246.31	0.00	0.00	0.00	-1704.13	82.83	1587.50	-1702.95	-55.86	1578.98	-1708.50	-29.28	1690.30	-1799.53	78.50	1689.71	2038.02	1511.31	70.60	0.00	0.00	0.00	1439.73
2.12000	-1505.11	142.11	81.16	-1545.70	120.86	75.09	-1601.05	72.22	236.66	-1540.75	145.78	213.51	-1960.49	-38.21	25.55	-2011.20	-29.93	28.58	211.27	-74.97	97.42	-1656.19	-104.92	131.84	-1790.76	40.66	1245.98	0.00	0.00	0.00	-1699.00	84.64	1586.97	-1696.19	-54.52	1578.98	-1708.50	-29.28	1690.30	-1793.60	80.23	1689.29	2037.89	1511.15	70.57	0.00	0.00	0.00	1440.07
2.13000	-1503.76	142.30	77.66	-1543.95	120.85	72.52	-1601.05	72.22	236.66	-1540.75	145.78	213.51	-1943.94	-37.03	28.07	-2019.95	-30.41	26.20	211.27	-74.97	97.42	-1656.19	-104.92	131.84	-1784.23	42.22	1245.82	0.00	0.00	0.00	-1692.03	86.26	1586.49	-1691.19	-52.72	1578.84	-1708.50	-29.28	1690.30	-1787.07	82.45	1688.90	2037.41	1510.36	70.83	0.00	0.00	0.00	1439.76
2.14000	-1502.44	142.02	74.82	-1545.17	120.84	69.71	-1601.05	72.22	236.66	-1540.75	145.78	213.51	-1954.21	-38.46	25.48	-2015.13	-29.89	26.99	211.27	-74.97	97.42	-1656.19	-104.92	131.84	-1778.17	43.04	1245.73	0.00	0.00	0.00	-1682.63	88.37	1586.17	-1687.76	-51.54	1578.73	-1708.50	-29.28	1690.30	-1779.56	86.36	1688.31	2032.69	1511.42	53.19	0.00	0.00	0.00	1439.14
2.15000	-1501.35	141.84	72.23	-1541.26	120.59	68.01	-1601.05	72.22	236.66	-1540.75	145.78	213.51	-1944.74	-38.10	26.29	-2025.06	-30.39	24.01	211.27	-74.97	97.42	-1656.19	-104.92	131.84	-1771.72	44.52	1245.76	0.00	0.00	0.00	-1674.61	89.63	1586.06	-1679.36	-49.10	1578.91	-1708.50	-29.28	1690.30	-1775.75	85.50	1688.34	2036.33	1511.17	65.11	0.00	0.00	0.00	1439.36
2.16000	-1500.33	141.78	69.74	-1543.53	120.89	65.33	-1601.05	72.22	236.66	-1540.75	145.78	213.51	-1967.83	-38.19	20.37	-2015.94	-29.01	25.21	211.27	-74.97	97.42	-1656.19	-104.92	131.84	-1765.26	45.83	1245.80	0.00	0.00	0.00	-1673.94	91.64	1586.28	-1673.20	-47.55	1579.23	-1708.50	-29.28	1690.30	-1768.06	89.77	1688.18	2034.56	1514.55	51.76	0.00	0.00	0.00	1440.45
2.17000	-1500.03	141.47	68.77	-1542.55	121.05	64.20	-1601.05	72.22	236.66	-1540.75	145.78	213.51	-1964.11	-37.41	20.58	-2026.01	-29.94	22.69	211.27	-74.97	97.42	-1656.19	-104.92	131.84	-1758.50	47.53	1245.99	0.00	0.00	0.00	-1665.34	94.03	1586.01	-1668.32	-45.74	1579.60	-1708.50	-29.28	1690.30	-1762.01	91.72	1688.14	2036.93	1511.88	64.85	0.00	0.00	0.00	1440.47
2.18000	-1499.75	141.17	67.98	-1542.55	121.19	63.08	-1601.05	72.22	236.66	-1540.75	145.78	213.51	-1959.97	-38.49	20.81	-2014.21	-30.72	24.43	211.27	-74.97	97.42	-1656.19	-104.92	131.84	-1751.88	49.19	1246.14	0.00	0.00	0.00	-1657.99	95.75	1586.01	-1662.05	-43.69	1579.90	-1708.50	-29.28	1690.30	-1756.38	93.11	1688.26	2037.94	1510.77	70.74	0.00	0.00	0.00	1440.31
2.19000	-1498.78	141.16	66.14	-1541.54	121.37	61.84	-1601.05	72.22	236.66	-1540.75	145.78	213.51	-1962.60	-39.32	19.60	-2007.90	-30.34	25.03	211.27	-74.97	97.42	-1656.19	-104.92	131.84	-1745.54	50.60	1246.49	0.00	0.00	0.00	-1650.62	97.18	1586.20	-1653.83	-41.96	1580.09	-1708.50	-29.28	1690.30	-1749.39	96.33	1688.06	2032.16	1510.25	53.13	0.00	0.00	0.00	1439.59
2.20000	-1498.06	140.91	64.54	-1542.76	121.74	60.44	-1601.05	72.22	236.66	-1540.75	145.78	213.51	-1940.38	-39.13	33.50	-2005.04	-30.26	24.82	211.27	-74.97	97.42	-1656.19	-104.92	131.84	-1738.77	52.43	1246.80	0.00	0.00	0.00	-1644.11	99.21	1586.18	-1648.62	-40.33	1580.37	-1708.50	-29.28	1690.30	-1743.74	97.94	1688.22	2032.19	1513.56	46.73	0.00	0.00	0.00	1440.21
2.21000	-1497.01	139.98	63.24	-1542.92	121.63	59.35	-1601.05	72.22	236.66	-1540.75	145.78	213.51	-1941.44	-39.67	33.65	-2005.96	-31.09	24.17	211.27	-74.97	97.42	-1656.19	-104.92	131.84	-1732.31	54.10	1247.17	0.00	0.00	0.00	-1640.34	101.17	1586.49	-1641.89	-38.29	1580.66	-1708.50	-29.28	1690.30	-1736.44	101.81	1688.34	2037.01	1511.97	64.83	0.00	0.00	0.00	1440.22
2.22000	-1496.21	139.46	61.95	-1541.06	121.05	59.00	-1601.05	72.22	236.66	-1540.75	145.78	213.51	-1940.40	-39.43	33.30	-2000.71	-31.90	24.33	211.27	-74.97	97.42	-1656.19	-104.92	131.84	-1725.96	55.70	1247.62	0.00	0.00	0.00	-1634.82	103.01	1586.73	-1636.17	-36.22	1581.03	-1708.50	-29.28	1690.30	-1730.80	103.21	1688.62	2037.49	1510.04	70.96	0.00	0.00	0.00	1438.84
2.23000	-1495.47	138.57	58.33	-1540.80	120.93	58.27	-1601.05	72.22	236.66	-1540.75	145.78	213.51	-1939.68	-39.47	33.07	-1984.59	-32.16	26.88	211.27	-74.97	97.42	-1656.19	-104.92	131.84	-1719.36	57.68	1248.09	0.00	0.00	0.00	-1626.81	105.11	1586.99	-1634.13	-34.31	1582.15	-1708.50	-29.28	1690.30	-1724.14	105.91	1688.83	2032.38	1510.78	53.18	0.00	0.00	0.00	1437.96
2.24000	-1496.70	138.23	57.51	-1540.40	120.40	57.90	-1601.05	72.22	236.66	-1540.75	145.78	213.51	-1937.51	-39.69	32.91	-1991.03	-32.21	24.63	211.27	-74.97	97.42	-1656.19	-104.92	131.84	-1713.22	59.33	1248.65	0.00	0.00	0.00	-1620.00	107.20	1587.37	-1623.87	-32.46	1582.63	-1708.50	-29.28	1690.30	-1718.13	107.77	1689.19	2036.25	1511.41	64.95	0.00	0.00	0.00	1439.02
2.25000	-1495.86	137.86	56.44	-1541.56	120.35	57.08	-1601.05	72.22	236.66	-1540.75	145.78	213.51	-1936.33	-39.92	32.77	-1994.20	-32.35	22.65	211.27	-74.97	97.42	-1656.19	-104.92	131.84	-1707.02	61.10	1249.29	0.00	0.00	0.00	-1614.72	108.94	1587.75	-1618.29	-30.29	1583.28	-1708.50	-29.28	1690.30	-1712.07	109.59	1689.75	2038.79	1510.59	71.01	0.00	0.00	0.00	1439.43
2.26000	-1493.05	138.19	56.47	-1540.26	119.85	56.99	-1601.05	72.22	236.66	-1540.75	145.78	213.51	-1938.79	-40.35	31.27	-1989.11	-33.52	22.53	211.27	-74.97	97.42	-1656.19	-104.92	131.84	-1700.32	63.75	1250.00	0.00	0.00	0.00	-1607.63	110.80	1588.23	-1617.19	-29.11	1584.13	-1708.50	-29.28	1690.30	-1705.28	112.61	1690.15	2033.18	1511.05	53.15	0.00	0.00	0.00	1439.50
2.27000	-1494.33	138.14	58.00	-1540.12	120.04	56.78	-1601.05	72.22	236.66	-1540.75	145.78	213.51	-1933.67	-40.69	31.76	-1987.46	-33.79	22.35	211.27	-74.97	97.42	-1656.19	-104.92	131.84	-1694.54	65.10	1250.76	0.00	0.00	0.00	-1602.34	112.81	1589.09	-1608.48	-26.72	1584.46	-1708.49	-29.28	1690.30	-1699.40	114.28	1690.94	2036.21	1510.46	65.28	0.00	0.00	0.00	1440.29
2.28000	-1494.27	138.23	57.49	-1541.01	120.08	56.24	-1601.05	72.22	236.66	-1540.75	145.78	213.51	-1937.40	-40.83	30.08	-1992.58	-34.75	20.77	211.27	-74.97	97.42	-1656.19	-104.92	131.84	-1688.06	67.48	1251.61	0.00	0.00	0.00	-1594.09	115.26	1589.47	-1600.64	-24.87	1585.42	-1702.88	-26.55	1691.19	-1692.85	116.77	1691.49	2033.81	1513.24	52.52	0.00	0.00	0.00	1439.88
2.29000	-1496.46	137.57	54.35	-1541.86	120.19	55.77	-1601.05	72.22	236.66	-1540.75	145.78	213.51	-1936.70	-41.76	29.10	-1980.07	-35.32	22.32	211.27	-74.97	97.42	-1656.19	-104.92	131.84	-1682.23	69.11	1252.49	0.00	0.00	0.00	-1588.34	116.78	1590.07	-1594.05	-22.82	1586.32	-1696.56	-24.84	1691.87	-1686.32	119.20	1692.18	2033.41	1515.17	46.32	0.00	0.00	0.00	1439.93
2.30000	-1494.63	137.92	54.39	-1541.71	120.02	55.64	-1601.05	72.22	236.66	-1540.75	145.78	213.51	-1932.58	-42.34	28.68	-1966.60	-35.98	24.26	211.27	-74.97	97.42	-1656.19	-104.92	131.84	-1676.09	70.91	1253.44	0.00	0.00	0.00	-1585.16	118.58	1590.81	-1587.57	-20.68	1587.15	-1690.79	-22.58	1692.91	-1680.55	120.69	1692.96	2036.78	1512.02	64.78	0.00	0.00	0.00	1440.10
2.31000	-1493.80	138.09	56.45	-1539.81	120.19	55.90	-1601.05	72.22	236.66	-1540.75	145.78	213.51	-1932.97	-43.38	27.18	-1966.51	-36.79	24.18	211.27	-74.97	97.42	-1656.19	-104.92	131.84	-1670.29	72.19	1254.30	0.00	0.00	0.00	-1577.29	119.98	1591.65	-1582.01	-19.49	1587.99	-1684.90	-20.54	1693.88	-1674.36	122.58	1693.69	2037.22	1510.89	70.50	0.00	0.00	0.00	1439.94
2.32000	-1493.66	138.00	56.23	-1540.78	119.97	55.60	-1601.05	72.22	236.66	-1540.75	145.78	213.51	-1930.19	-44.02	26.56	-1962.11	-37.41	25.29	211.27	-74.97	97.42	-1656.19	-104.92	131.84	-1664.21	73.94	1255.21	0.00	0.00	0.00	-1571.06	122.22	1592.32	-1577.99	-17.71	1589.21	-1679.08	-18.75	1694.76	-1668.39	124.65	1694.48	2037.41	1510.59	70.65	0.00	0.00	0.00	1439.37
2.33000	-1493.64	137.93	56.01	-1539.31	120.01	55.53	-1601.05	72.22	236.66	-1540.75	145.78	213.51	-1924.17	-44.70	26.07	-1950.81	-38.03	27.82	211.27	-74.97	97.42	-1656.19	-104.92	131.84	-1658.23	75.48	1256.05	0.00	0.00	0.00	-1564.44	123.66	1593.13	-1575.02	-16.15	1590.14	-1672.95	-17.32	1695.53	-1662.80	126.01	1695.36	2037.89	1511.46	70.41	0.00	0.00	0.00	1439.93
2.34000	-1493.58	137.95	55.73	-1537.87	120.37	55.68	-1601.05	72.22	236.66	-1540.75	145.78	213.51	-1926.34	-46.29	23.60	-1946.65	-38.48	29.37	211.27	-74.97	97.42	-1656.19	-104.92	131.84	-1652.10	77.10	1256.80	0.00	0.00	0.00	-1558.08	125.40	1593.86	-1569.28	-14.45	1590.88	-1667.38	-15.12	1696.57	-1656.73	127.84	1696.06	2034.12	1513.96	51.93	0.00	0.00	0.00	1439.73
2.35000	-1493.56	138.05	55.51	-1542.39	119.85	54.67	-1601.05	72.22	236.66	-1540.75	145.78	213.51	-1923.48	-47.41	21.88	-1945.71	-39.50	31.00	211.27	-74.97	97.42	-1656.19	-104.92	131.84	-1646.23	78.63	1257.46	0.00	0.00	0.00	-1554.60	127.08	1594.81	-1560.49	-12.49	1591.73	-1661.51	-13.48	1697.19	-1650.70	129.91	1696.80	2036.72	1511.69	64.85	0.00	0.00	0.00	1439.53
2.36000	-1497.81	137.31	51.85	-1541.23	119.74	54.86	-1601.05	72.22	236.66	-1540.75	145.78	213.51	-1916.96	-48.41	20.55	-1936.08	-40.26	34.10	211.27	-74.97	97.42	-1656.19	-104.92	131.84	-1640.59	79.84	1258.04	0.00	0.00	0.00	-1547.15	128.19	1595.40	-1557.35	-11.25	1592.50	-1655.88	-11.70	1697.91	-1644.80	131.31	1697.43	2034.17	1513.82	52.43	0.00	0.00	0.00	1439.49
2.37000	-1498.11	137.46	51.58	-1540.82	119.80	54.69	-1601.05	72.22	236.66	-1540.75	145.78	213.51	-1913.86	-50.24	18.54	-1930.45	-40.19	52.40	211.27	-74.97	97.42	-1656.19	-104.92	131.84	-1635.27	80.95	1258.55	0.00	0.00	0.00	-1539.78	129.78	1595.91	-1551.07	-10.06	1593.04	-1650.44	-9.84	1698.66	-1638.77	133.44	1697.85	2036.86	1511.98	64.90	0.00	0.00	0.00	1439.02
2.38000	-1497.62	136.99	51.64	-1539.88	120.00	54.85	-1601.05	72.22	236.66	-1540.75	145.78	213.51	-1904.89	-51.15	18.48	-1921.48	-40.29	57.37	211.27	-74.97	97.42	-1656.19	-104.92	131.84	-1630.50	81.36	1258.94	0.00	0.00	0.00	-1535.52	130.83	1596.55	-1543.13	-8.67	1593.52	-1644.42	-8.86	1699.19	-1633.20	134.56	1698.41	2038.09	1511.10	70.67	0.00	0.00	0.00	1439.65
2.39000	-1493.10	137.39	55.08	-1541.13	119.77	54.37	-1601.05	72.22	236.66	-1540.75	145.78	213.51	-1897.39	-52.02	18.55	-1913.57	-41.85	60.57	211.27	-74.97	97.42	-1656.19	-104.92	131.84	-1625.14	82.79	1259.31	0.00	0.00	0.00	-1529.78	132.19	1597.17	-1538.24	-7.58	1594.38	-1638.58	-8.00	1699.61	-1627.44	135.94	1699.05	2038.11	1510.60	70.89	0.00	0.00	0.00	1439.29
2.40000	-1493.25	137.70	54.81	-1541.05	119.78	54.40	-1601.05	72.22	236.66	-1540.75	145.78	213.51	-1884.68	-52.26	24.29	-1902.17	-44.26	64.88	211.27	-74.97	97.42	-1656.19	-104.92	131.84	-1620.27	83.74	1259.60	0.00	0.00	0.00	-1527.45	133.36	1597.66	-1530.74	-6.14	1594.51	-1632.96	-7.04	1700.06	-1621.78	137.14	1699.56	2031.11	1508.45	53.76	0.00	0.00	0.00	1438.99
2.41000	-1493.07	137.44	54.85	-1539.37	119.62	54.69	-1601.05	72.22	236.66	-1540.75	145.78	213.51	-1870.51	-53.43	15.02	-1888.36	-45.79	69.62	211.27	-74.97	97.42	-1656.19	-104.92	131.84	-1615.13	85.02	1259.93	0.00	0.00	0.00	-1519.60	134.43	1598.05	-1525.31	-5.07	1595.11	-1627.62	-5.75	1700.50	-1616.44	138.14	1700.05	2030.57	1510.60	47.62	0.00	0.00	0.00	1438.52
2.42000	-1493.39	137.95	54.52	-1541.47	119.77	54.14	-1601.05	72.22	236.66	-1540.75	145.78	213.51	-1858.93	-56.08	18.04	-1874.74	-48.54	72.55	211.27	-74.97	97.42	-1656.19	-104.92	131.84	-1610.55	85.52	1260.26	0.00	0.00	0.00	-1512.42	135.45	1598.39	-1526.24	-4.58	1595.55	-1622.27	-4.39	1701.06	-1610.60	139.39	1700.61	2036.05	1511.32	64.96	0.00	0.00	0.00	1438.94
2.43000	-1492.93	137.23	54.70	-1540.50	119.82	54.30	-1601.05	72.22	236.66	-1540.75	145.78	213.51	-1841.00	-58.41	22.48	-1851.98	-49.53	63.28	211.27	-74.97	97.42	-1656.19	-104.92	131.84	-1605.63	86.51	1260.64	0.00	0.00	0.00	-1509.81	136.43	1598.87	-1519.68	-3.17	1596.05	-1616.67	-3.35	1701.51	-1605.43	139.86	1701.10	2037.76	1511.09	70.63	0.00	0.00	0.00	1438.73
2.44000	-1493.02	137.43	54.54	-1541.95	119.98	54.02	-1601.05	72.22	236.66	-1540.75	145.78	213.51	-1825.88	-60.67	25.24	-1838.00	-51.34	63.68	211.27	-74.97	97.42	-1656.19	-104.92	131.84	-1601.23	86.64	1261.06	0.00	0.00	0.00	-1504.46	137.17	1599.18	-1510.72	-2.10	1596.26	-1611.18	-2.70	1701.97	-1600.20	140.35	1701.51	2033.75	1513.08	52.14	0.00	0.00	0.00	1438.90
2.45000	-1493.11	137.66	54.30	-1541.12	119.40	54.22	-1601.05	72.22	236.66	-1540.75	145.78	213.51	-1807.78	-62.90	27.92	-1821.42	-53.65	65.63	211.27	-74.97	97.42	-1656.19	-104.92	131.84	-1596.15	87.72	1261.57	0.00	0.00	0.00	-1497.60	138.35	1599.57	-1503.85	-1.85	1596.43	-1605.40	-2.45	1702.44	-1595.10	140.87	1702.24	2030.83	1511.59	47.12	0.00	0.00	0.00	1439.53
2.46000	-1493.01	137.47	54.30	-1538.72	119.47	54.69	-1601.05	72.22	236.66	-1540.75	145.78	213.51	-1786.34	-64.52	29.76	-1802.66	-55.30	66.67	211.27	-74.97	97.42	-1656.19	-104.92	131.84	-1591.37	88.25	1262.16	0.00	0.00	0.00	-1491.94	138.62	1600.01	-1500.50	-1.05	1597.03	-1600.11	-1.54	1702.97	-1589.46	141.93	1702.73	2031.46	1512.25	47.37	0.00	0.00	0.00	1440.33
2.47000	-1493.02	137.58	54.17	-1540.86	119.55	54.11	-1601.05	72.22	236.66	-1540.75	145.78	213.51	-1772.69	-66.94	29.90	-1786.10	-57.53	66.28	211.27	-74.97	97.42	-1656.19	-104.92	131.84	-1586.35	88.97	1262.76	0.00	0.00	0.00	-1486.12	139.27	1600.50	-1497.99	-0.06	1597.54	-1594.58	-1.23	1703.35	-1584.25	142.38	1703.23	2030.28	1510.38	47.67	0.00	0.00	0.00	1439.94
2.48000	-1492.94	137.45	54.15	-1539.67	119.59	54.33	-1601.05	72.22	236.66	-1540.75	145.78	213.51	-1755.28	-68.74	29.88	-1765.21	-58.67	65.62	211.27	-74.97	97.42	-1656.19	-104.92	131.84	-1581.28	89.68	1263.35	0.00	0.00	0.00	-1483.06	140.35	1600.98	-1492.41	0.21	1597.99	-1589.56	-0.41	1703.86	-1578.84	143.20	1703.77	2035.26	1510.11	65.17	0.00	0.00	0.00	1440.00
2.49000	-1492.83	136.83	51.95	-1540.32	119.45	54.17	-1601.05	72.22	236.66	-1540.75	145.78	213.51	-1732.09	-74.20	46.56	-1748.13	-60.52	64.06	211.27	-74.97	97.42	-1656.19	-104.92	131.84	-1576.30	90.18	1263.96	0.00	0.00	0.00	-1477.01	140.71	1601.61	-1485.80	0.71	1598.58	-1584.75	0.47	1704.39	-1574.08	143.57	1704.40	2032.37	1510.78	53.04	0.00	0.00	0.00	1439.84
2.50000	-1492.80	137.20	54.18	-1540.71	119.50	54.06	-1601.05	72.22	236.66	-1540.75	145.78	213.51	-1708.94	-77.60	48.82	-1739.29	-63.64	72.68	211.27	-74.97	97.42	-1656.19	-104.92	131.84	-1571.55	90.24	1264.46	0.00	0.00	0.00	-1472.50	140.93	1602.26	-1480.16	1.40	1598.80	-1580.06	1.41	1704.88	-1568.57	144.56	1704.83	2036.48	1511.06	65.10	0.00	0.00	0.00	1440.19
2.51000	-1492.85	137.43	53.96	-1540.76	119.39	53.99	-1601.05	72.22	236.66	-1540.75	145.78	213.51	-1687.73	-77.94	48.31	-1721.43	-65.39	71.49	211.27	-74.97	97.42	-1656.19	-104.92	131.84	-1566.14	91.07	1264.95	0.00	0.00	0.00	-1466.92	141.69	1602.52	-1476.20	1.32	1599.15	-1574.79	1.25	1705.16	-1563.45	144.69	1705.44	2037.49	1510.16	71.06	0.00	0.00	0.00	1439.49
2.52000	-1492.81	137.25	53.98	-1539.85	119.26	54.12	-1601.05	72.22	236.66	-1540.75	145.78	213.51	-1666.77	-78.77	47.21	-1701.32	-65.95	69.43	211.27	-74.97	97.42	-1656.19	-104.92	131.84	-1561.07	91.50	1265.37	0.00	0.00	0.00	-1461.12	142.16	1603.08	-1471.78	1.59	1599.78	-1569.68	1.32	1705.49	-1558.85	144.41	1705.79	2037.84	1511.07	70.73	0.00	0.00	0.00	1439.44
2.53000	-1492.79	137.34	53.83	-1541.51	119.18	53.89	-1601.05	72.22	236.66	-1540.75	145.78	213.51	-1644.46	-78.94	46.71	-1678.65	-66.78	67.92	211.27	-74.97	97.42	-1656.19	-104.92	131.84	-1556.18	92.07	1265.59	0.00	0.00	0.00	-1455.55	142.05	1603.60	-1469.02	2.25	1600.21	-1564.90	1.79	1705.89	-1553.71	145.13	1706.23	2037.62	1510.49	70.82	0.00	0.00	0.00	1439.55
2.54000	-1492.84	137.41	53.74	-1540.32	119.24	54.13	-1601.05	72.22	236.66	-1540.75	145.78	213.51	-1620.90	-79.49	46.57	-1658.29	-67.76	65.92	211.27	-74.97	97.42	-1656.19	-104.92	131.84	-1551.22	92.62	1265.78	0.00	0.00	0.00	-1449.96	141.98	1604.04	-1462.42	2.55	1600.47	-1560.08	1.94	1706.22	-1548.51	145.64	1706.63	2037.72	1510.75	70.68	0.00	0.00	0.00	1440.32
2.55000	-1492.58	137.07	53.80	-1539.63	119.52	54.17	-1601.05	72.22	236.66	-1540.75	145.78	213.51	-1598.32	-80.25	46.15	-1637.32	-68.66	63.95	211.27	-74.97	97.42	-1656.19	-104.92	131.84	-1546.46	92.95	1265.84	0.00	0.00	0.00	-1448.80	141.98	1604.65	-1456.23	2.68	1600.91	-1554.86	1.53	1706.38	-1543.50	145.86	1706.95	2038.19	1510.70	70.81	0.00	0.00	0.00	1439.73
2.56000	-1492.92	137.58	53.49	-1539.37	119.27	54.35	-1601.05	72.22	236.66	-1540.75	145.78	213.51	-1574.86	-80.65	46.13	-1613.76	-70.21	65.53	211.27	-74.97	97.42	-1656.19	-104.92	131.84	-1541.66	93.48	1265.85	0.00	0.00	0.00	-1441.43	142.32	1604.91	-1450.93	2.71	1601.18	-1550.42	2.24	1706.66	-1538.44	146.03	1707.16	2034.36	1513.92	52.28	0.00	0.00	0.00	1439.09
2.57000	-1492.80	137.44	53.47	-1539.70	119.32	54.29	-1601.05	72.22	236.66	-1540.75	145.78	213.51	-1551.97	-81.79	46.03	-1591.47	-69.11	64.50	211.27	-74.97	97.42	-1656.19	-104.92	131.84	-1536.94	94.20	1265.74	0.00	0.00	0.00	-1435.78	142.41	1605.22	-1444.23	2.57	1601.22	-1545.44	1.98	1706.66	-1534.13	145.45	1707.50	2034.90	1517.47	45.53	0.00	0.00	0.00	1439.86
2.58000	-1492.81	137.61	53.35	-1539.96	119.59	53.99	-1601.05	72.22	236.66	-1540.75	145.78	213.51	-1530.93	-82.59	45.61	-1569.28	-69.71	63.29	211.27	-74.97	97.42	-1656.19	-104.92	131.84	-1532.31	94.60	1265.60	0.00	0.00	0.00	-1431.49	142.35	1605.56	-1440.59	2.86	1601.50	-1540.70	2.15	1706.72	-1528.84	145.87	1707.59	2036.78	1512.14	64.67	0.00	0.00	0.00	1440.01
2.59000	-1493.02	137.96	53.13	-1540.03	119.53	54.07	-1601.05	72.22	236.66	-1540.75	145.78	213.51	-1506.19	-83.26	46.60	-1546.53	-70.48	62.25	211.27	-74.97	97.42	-1656.19	-104.92	131.84	-1527.49	95.01	1265.39	0.00	0.00	0.00	-1426.69	142.35	1605.71	-1435.29	2.76	1601.46	-1536.00	2.12	1706.71	-1523.64	146.25	1707.64	2032.35	1510.81	53.00	0.00	0.00	0.00	1439.72
2.60000	-1493.02	138.16	53.00	-1541.25	119.73	53.84	-1601.05	72.22	236.66	-1540.75	145.78	213.51	-1481.28	-83.24	47.98	-1522.41	-70.90	61.48	211.27	-74.97	97.42	-1656.19	-104.92	131.84	-1522.71	95.09	1265.22	0.00	0.00	0.00	-1420.98	142.64	1605.79	-1432.72	2.77	1601.47	-1531.41	2.10	1706.59	-1518.92	145.77	1707.72	2036.16	1511.12	65.03	0.00	0.00	0.00	1439.63
2.61000	-1493.13	138.31	52.95	-1540.93	119.49	53.77	-1601.05	72.22	236.66	-1540.75	145.78	213.51	-1457.97	-83.29	49.65	-1499.17	-71.46	61.21	211.27	-74.97	97.42	-1656.17	-104.92	131.84	-1517.84	95.24	1265.00	0.00	0.00	0.00	-1416.66	142.22	1605.83	-1425.60	2.51	1601.49	-1526.30	1.70	1706.38	-1513.65	146.18	1707.68	2038.07	1511.36	70.48	0.00	0.00	0.00	1439.06
2.62000	-1493.19	138.31	52.88	-1539.34	119.93	53.91	-1601.05	72.22	236.66	-1540.75	145.78	213.51	-1433.14	-83.03	51.95	-1476.91	-71.91	61.44	211.27	-74.97	97.42	-1635.74	-105.49	125.35	-1512.90	95.18	1264.77	0.00	0.00	0.00	-1412.16	142.13	1605.92	-1420.33	2.51	1601.40	-1521.36	1.70	1706.26	-1508.80	145.71	1707.64	2037.56	1510.33	70.86	0.00	0.00	0.00	1439.30
2.63000	-1486.86	136.39	53.18	-1540.71	119.85	53.66	-1601.05	72.22	236.66	-1540.75	145.78	213.51	-1409.89	-82.34	54.65	-1455.57	-71.83	62.13	211.27	-74.97	97.42	-1616.14	-104.14	118.31	-1507.93	95.06	1264.51	0.00	0.00	0.00	-1406.47	141.96	1605.76	-1414.87	2.05	1601.27	-1516.18	0.77	1705.94	-1503.48	145.92	1707.47	2037.57	1510.40	70.85	0.00	0.00	0.00	1438.80
2.64000	-1491.35	136.25	52.40	-1538.18	119.98	54.05	-1601.05	72.22	236.66	-1540.75	145.78	213.51	-1388.54	-81.95	57.06	-1432.90	-71.13	63.36	211.27	-74.97	97.42	-1595.59	-104.92	112.93	-1502.73	95.22	1264.25	0.00	0.00	0.00	-1402.47	141.42	1605.79	-1412.60	1.92	1601.16	-1511.45	0.78	1705.80	-1498.68	145.46	1707.33	2037.71	1510.56	70.78	0.00	0.00	0.00	1439.39
2.65000	-1489.08	136.40	52.62	-1537.80	119.96	53.98	-1601.05	72.22	236.66	-1540.75	145.78	213.51	-1365.81	-79.80	59.33	-1411.03	-71.13	65.49	211.27	-74.97	97.42	-1574.45	-105.87	108.28	-1497.38	95.31	1263.97	0.00	0.00	0.00	-1396.71	140.98	1605.61	-1406.76	1.45	1600.97	-1506.46	0.65	1705.58	-1493.96	144.35	1707.29	2032.58	1511.22	53.07	0.00	0.00	0.00	1439.86
2.66000	-1486.00	137.37	53.15	-1539.31	119.99	53.50	-1601.05	72.22	236.66	-1540.75	145.78	213.51	-1340.88	-78.43	63.71	-1388.45	-70.26	68.12	211.27	-74.97	97.42	-1553.30	-107.24	104.58	-1492.65	94.61	1263.59	0.00	0.00	0.00	-1391.63	140.54	1605.53	-1403.01	1.02	1600.76	-1501.42	0.05	1705.29	-1489.29	143.46	1706.99	2036.25	1510.77	65.15	0.00	0.00	0.00	1440.25
2.67000	-1482.09	137.18	53.81	-1536.83	119.03	44.64	-1601.05	72.22	236.66	-1540.75	145.78	213.51	-1317.10	-76.47	69.21	-1368.14	-68.74	70.98	211.27	-74.97	97.42	-1532.90	-107.97	101.25	-1487.79	93.86	1263.29	0.00	0.00	0.00	-1387.48	140.14	1605.33	-1396.66	0.50	1600.33	-1496.31	-0.71	1704.88	-1483.93	143.17	1706.78	2038.02	1510.56	70.79	0.00	0.00	0.00	1439.67
2.68000	-1487.20	137.42	52.54	-1540.65	119.14	43.30	-1601.05	72.22	236.66	-1540.75	145.78	213.51	-1297.47	-75.08	74.50	-1345.49	-68.59	75.41	211.27	-74.97	97.42	-1512.97	-108.37	98.35	-1482.45	93.75	1262.86	0.00	0.00	0.00	-1380.36	139.44	1605.13	-1389.98	-0.29	1600.14	-1491.16	-1.08	1704.58	-1479.28	141.82	1706.60	2033.40	1512.41	52.83	0.00	0.00	0.00	1438.83
2.69000	-1487.55	137.41	52.06	-1541.25	119.36	42.93	-1601.05	72.22	236.66	-1540.75	145.78	213.51	-1276.41	-73.25	80.43	-1326.20	-67.54	79.24	211.27	-74.97	97.42	-1493.15	-109.74	96.83	-1477.46	92.92	1262.46	0.00	0.00	0.00	-1375.86	138.69	1604.93	-1384.42	-1.03	1599.80	-1485.98	-2.04	1704.13	-1474.41	140.73	1706.32	2036.17	1511.07	65.14	0.00	0.00	0.00	1439.45
2.70000	-1458.37	133.46	51.77	-1542.35	119.09	42.02	-1601.05	72.22	236.66	-1540.75	145.78	213.51	-1257.91	-72.46	87.90	-1307.44	-65.54	83.89	211.27	-74.97	97.42	-1474.07	-110.61	95.92	-1472.02	92.67	1261.97	0.00	0.00	0.00	-1369.96	138.01	1604.62	-1380.81	-1.89	1599.54	-1480.73	-3.16	1703.69	-1469.04	140.34	1705.97	2038.26	1510.97	70.79	0.00	0.00	0.00	1439.92
2.71000	-1449.71	131.35	50.74	-1549.00	120.18	40.07	-1601.05	72.22	236.66	-1540.75	145.78	213.51	-1240.77	-71.93	93.86	-1290.45	-64.62	87.35	211.27	-74.97	97.42	-1455.87	-111.25	95.63	-1466.83	91.95	1261.49	0.00	0.00	0.00	-1364.74	137.15	1604.30	-1375.92	-2.41	1599.15	-1475.79	-3.78	1703.21	-1463.64	140.03	1705.50	2037.78	1510.34	70.92	0.00	0.00	0.00	1439.50
2.72000	-1463.53	131.97	49.19	-1540.42	120.06	42.67	-1601.05	72.22	236.66	-1540.75	145.78	213.51	-1223.91	-70.29	100.49	-1272.18	-63.90	92.36	211.27	-74.97	97.42	-1439.15	-110.97	95.59	-1461.49	91.46	1260.92	0.00	0.00	0.00	-1359.10	136.46	1603.96	-1368.97	-3.23	1598.70	-1470.62	-4.57	1702.74	-1458.50	139.13	1705.03	2037.52	1509.91	71.02	0.00	0.00	0.00	1438.44
2.73000	-1472.61	133.92	47.87	-1540.88	119.70	41.68	-1601.05	72.22	236.66	-1540.75	145.78	213.51	-1208.59	-69.27	106.63	-1254.58	-62.93	97.69	211.27	-74.97	97.42	-1423.21	-110.67	95.99	-1456.28	90.60	1260.34	0.00	0.00	0.00	-1356.30	135.52	1603.72	-1364.41	-4.42	1598.20	-1465.59	-5.36	1702.21	-1453.53	138.11	1704.63	2036.88	1510.13	70.83	0.00	0.00	0.00	1439.12
2.74000	-1480.12	136.32	44.83	-1545.41	120.75	40.78	-1601.05	72.22	236.66	-1540.75	145.78	213.51	-1195.04	-69.42	112.27	-1239.58	-62.01	102.82	211.27	-74.97	97.42	-1408.41	-109.99	96.43	-1450.94	89.76	1259.74	0.00	0.00	0.00	-1350.36	134.48	1603.27	-1360.27	-5.61	1597.84	-1460.39	-6.61	1701.63	-1448.37	136.84	1704.19	2037.50	1510.02	71.00	0.00	0.00	0.00	1439.53
2.75000	-1460.28	135.79	49.00	-1544.39	120.86	40.66	-1601.05	72.22	236.66	-1540.75	145.78	213.51	-1182.38	-70.15	117.15	-1228.18	-62.67	107.74	211.27	-74.97	97.42	-1395.16	-108.81	96.56	-1445.54	89.01	1259.14	0.00	0.00	0.00	-1346.16	133.50	1602.85	-1355.39	-6.36	1597.33	-1455.09	-7.94	1701.02	-1443.42	135.12	1703.77	2038.31	1510.74	70.99	0.00	0.00	0.00	1439.00
2.76000	-1468.49	137.34	47.39	-1550.89	120.18	39.15	-1601.05	72.22	236.66	-1540.75	145.78	213.51	-1171.52	-72.34	120.74	-1212.45	-62.74	110.95	211.27	-74.97	97.42	-1383.65	-106.52	95.98	-1440.19	88.18	1258.50	0.00	0.00	0.00	-1341.13	131.92	1602.27	-1345.96	-7.58	1596.59	-1450.00	-8.81	1700.48	-1437.99	134.19	1703.15	2038.27	1510.62	70.95	0.00	0.00	0.00	1439.56
2.77000	-1475.40	136.07	45.01	-1549.41	120.61	39.12	-1601.05	72.22	236.66	-1540.75	145.78	213.51	-1161.03	-72.58	124.10	-1204.05	-62.92	113.00	211.27	-74.97	97.42	-1373.58	-103.98	95.11	-1434.71	87.45	1257.94	0.00	0.00	0.00	-1335.25	130.75	1601.89	-1341.86	-8.91	1596.33	-1444.40	-10.69	1699.72	-1432.39	133.28	1702.54	2034.31	1513.83	52.34	0.00	0.00	0.00	1439.67
2.78000	-1474.27	136.04	45.76	-1542.55	120.50	40.37	-1601.05	72.22	236.66	-1540.75	145.78	213.51	-1152.16	-72.71	126.10	-1196.74	-63.24	114.02	211.27	-74.97	97.42	-1364.84	-102.04	94.43	-1429.61	86.10	1257.23	0.00	0.00	0.00	-1329.50	129.63	1601.35	-1339.28	-10.20	1595.71	-1439.14	-11.99	1698.97	-1426.81	132.28	1701.86	2036.46	1511.66	64.85	0.00	0.00	0.00	1439.76
2.79000	-1494.77	136.10	40.58	-1550.13	120.87	38.49	-1601.05	72.22	236.66	-1540.75	145.78	213.51	-1145.29	-73.27	126.08	-1191.57	-62.61	113.72	211.27	-74.97	97.42	-1357.59	-100.07	93.47	-1424.29	84.86	1256.58	0.00	0.00	0.00	-1322.95	128.10	1600.70	-1333.96	-11.46	1595.03	-1433.93	-13.20	1698.31	-1422.06	129.97	1701.37	2032.76	1511.67	52.89	0.00	0.00	0.00	1439.93
2.80000	-1473.93	136.25	44.91	-1536.71	120.19	51.61	-1601.05	72.22	236.66	-1540.75	145.78	213.51	-1139.20	-72.04	125.42	-1181.40	-61.19	114.08	211.27	-74.97	97.42	-1352.28	-97.66	92.30	-1418.73	83.87	1255.88	0.00	0.00	0.00	-1317.32	126.31	1600.24	-1325.75	-13.02	1594.24	-1428.68	-14.77	1697.60	-1416.64	128.64	1700.77	2036.61	1511.73	64.85	0.00	0.00	0.00	1439.04
2.81000	-1486.65	136.80	41.85	-1538.28	119.97	51.41	-1601.05	72.22	236.66	-1540.75	145.78	213.51	-1135.02	-71.52	121.88	-1181.53	-59.85	110.52	211.27	-74.97	97.42	-1348.01	-95.86	91.91	-1413.44	82.35	1255.18	0.00	0.00	0.00	-1312.09	124.95	1599.66	-1320.21	-14.66	1593.53	-1423.03	-17.24	1696.67	-1411.05	127.54	1700.05	2032.10	1510.37	53.24	0.00	0.00	0.00	1439.99
2.82000	-1494.36	136.19	40.01	-1538.79	119.46	51.11	-1601.05	72.22	236.66	-1540.75	145.78	213.51	-1131.32	-68.53	117.35	-1176.78	-57.85	108.48	211.27	-74.97	97.42	-1344.98	-94.74	91.64	-1407.82	81.35	1254.53	0.00	0.00	0.00	-1306.31	123.60	1598.94	-1316.19	-16.09	1592.76	-1417.60	-19.20	1695.73	-1405.95	125.46	1699.38	2036.10	1511.15	64.94	0.00	0.00	0.00	1438.73
2.83000	-1491.31	136.92	39.68	-1537.50	119.56	51.17	-1601.05	72.22	236.66	-1540.75	145.78	213.51	-1128.14	-65.26	112.01	-1172.30	-54.36	104.38	211.27	-74.97	97.42	-1343.17	-93.24	90.96	-1402.41	79.79	1253.74	0.00	0.00	0.00	-1302.99	121.77	1598.49	-1310.77	-17.87	1591.86	-1412.59	-20.55	1694.94	-1400.77	123.69	1698.61	2033.27	1512.85	52.48	0.00	0.00	0.00	1439.50
2.84000	-1480.21	137.27	41.63	-1539.32	119.49	50.37	-1601.05	72.22	236.66	-1540.75	145.78	213.51	-1125.32	-61.84	107.00	-1171.45	-52.56	99.45	211.27	-74.97	97.42	-1341.07	-92.03	90.28	-1396.62	78.58	1253.02	0.00	0.00	0.00	-1298.02	119.87	1597.84	-1304.69	-19.63	1591.05	-1407.15	-23.03	1693.95	-1396.00	120.90	1697.90	2036.62	1511.39	64.91	0.00	0.00	0.00	1439.02
2.85000	-1491.02	137.73	39.88	-1539.93	119.19	50.03	-1601.05	72.22	236.66	-1540.75	145.78	213.51	-1122.76	-58.81	102.58	-1169.93	-50.07	94.11	211.27	-74.97	97.42	-1338.66	-91.54	89.97	-1391.03	77.08	1252.23	0.00	0.00	0.00	-1292.73	117.91	1597.15	-1299.01	-21.53	1589.94	-1402.05	-24.71	1692.99	-1390.57	119.25	1697.08	2034.03	1513.35	52.38	0.00	0.00	0.00	1438.95
2.86000	-1491.92	138.03	39.04	-1539.87	119.18	49.84	-1601.05	72.22	236.66	-1540.75	145.78	213.51	-1119.87	-55.45	98.22	-1168.20	-47.56	91.51	211.27	-74.97	97.42	-1336.35	-90.78	89.35	-1385.51	75.24	1251.50	0.00	0.00	0.00	-1286.98	116.10	1596.36	-1293.65	-23.33	1589.14	-1396.60	-27.07	1692.13	-1385.43	116.75	1696.47	2036.64	1511.61	64.84	0.00	0.00	0.00	1440.20
2.87000	-1492.14	138.46	38.39	-1541.34	119.04	49.12	-1601.05	72.22	236.66	-1540.75	145.78	213.51	-1119.93	-52.49	90.70	-1165.30	-45.94	87.17	211.27	-74.97	97.42	-1333.94	-90.66	88.87	-1379.96	73.30	1250.77	0.00	0.00	0.00	-1281.06	114.16	1595.78	-1290.21	-25.59	1588.55	-1391.37	-29.18	1691.29	-1380.58	113.84	1695.80	2032.86	1511.54	52.68	0.00	0.00	0.00	1439.79
2.88000	-1485.05	138.69	39.62	-1539.51	119.06	48.97	-1601.05	72.22	236.66	-1540.75	145.78	213.51	-1114.68	-51.72	85.75	-1165.04	-44.66	81.26	211.27	-74.97	97.42	-1331.81	-90.88	88.53	-1374.17	71.74	1250.12	0.00	0.00	0.00	-1275.71	112.11	1595.26	-1284.76	-27.59	1587.94	-1385.82	-31.75	1690.39	-1374.96	111.99	1695.21	2036.68	1511.05	65.07	0.00	0.00	0.00	1439.20
2.89000	-1486.53	137.58	39.25	-1539.83	119.11	48.52	-1601.05	72.22	236.66	-1540.75	145.78	213.51	-1113.97	-52.13	80.28	-1162.85	-44.53	76.96	211.27	-74.97	97.42	-1330.17	-90.36	88.03	-1368.80	69.53	1249.48	0.00	0.00	0.00	-1272.14	109.86	1594.85	-1277.76	-29.67	1586.98	-1380.25	-34.10	1689.50	-1369.74	109.64	1694.61	2038.17	1509.99	71.13	0.00	0.00	0.00	1439.69
2.90000	-1494.62	139.22	37.15	-1539.54	118.88	48.05	-1601.05	72.22	236.66	-1540.75	145.78	213.51	-1113.47	-52.12	75.38	-1162.72	-44.76	74.39	211.27	-74.97	97.42	-1328.67	-89.99	87.53	-1363.20	67.63	1248.94	0.00	0.00	0.00	-1266.66	107.34	1594.25	-1272.86	-31.93	1586.27	-1374.70	-36.77	1688.72	-1364.58	107.07	1694.10	2038.73	1511.40	70.69	0.00	0.00	0.00	1438.85
2.91000	-1490.56	138.94	37.27	-1538.44	118.94	47.68	-1601.05	72.22	236.66	-1540.75	145.78	213.51	-1111.10	-51.85	70.95	-1161.20	-44.34	69.98	211.27	-74.97	97.42	-1327.30	-89.60	87.07	-1357.19	66.31	1248.45	0.00	0.00	0.00	-1261.15	105.56	1593.77	-1269.05	-33.96	1585.80	-1369.22	-39.15	1688.07	-1358.89	105.26	1693.55	2035.26	1515.26	51.68	0.00	0.00	0.00	1440.05
2.92000	-1497.99	139.15	35.25	-1535.91	120.08	47.68	-1601.05	72.22	236.66	-1540.75	145.78	213.51	-1110.85	-51.64	67.13	-1160.55	-43.77	68.30	211.27	-74.97	97.42	-1325.70	-90.27	87.03	-1351.39	64.57	1248.18	0.00	0.00	0.00	-1255.60	103.34	1593.38	-1260.15	-35.98	1585.09	-1363.62	-41.49	1687.51	-1354.08	102.19	1693.18	2037.39	1512.17	64.86	0.00	0.00	0.00	1439.96
2.93000	-1484.62	140.18	37.15	-1536.17	120.01	46.78	-1601.05	72.22	236.66	-1540.75	145.78	213.51	-1110.11	-51.55	65.59	-1161.57	-44.05	67.05	211.27	-74.97	97.42	-1324.85	-89.81	86.57	-1345.83	62.36	1247.95	0.00	0.00	0.00	-1251.03	100.76	1593.23	-1254.76	-38.67	1584.56	-1357.93	-44.28	1687.04	-1348.72	99.81	1692.86	2038.19	1510.81	70.76	0.00	0.00	0.00	1439.72
2.94000	-1487.12	141.06	43.75	-1535.07	120.69	46.25	-1601.05	72.22	236.66	-1540.75	145.78	213.51	-1107.55	-51.30	64.56	-1159.09	-44.17	66.06	211.27	-74.97	97.42	-1323.99	-89.60	86.29	-1340.14	60.30	1247.89	0.00	0.00	0.00	-1245.62	98.80	1592.96	-1249.91	-40.84	1584.38	-1352.22	-46.97	1686.66	-1342.71	98.54	1692.65	2037.92	1510.40	70.93	0.00	0.00	0.00	1440.30
2.95000	-1486.43	140.98	43.46	-1533.61	120.99	45.69	-1601.05	72.22	236.66	-1540.75	145.78	213.51	-1109.29	-51.62	62.20	-1160.85	-44.57	64.34	211.27	-74.97	97.42	-1323.15	-89.68	86.32	-1334.18	58.63	1248.01	0.00	0.00	0.00	-1239.83	96.28	1592.94	-1243.77	-43.09	1584.25	-1346.35	-49.95	1686.40	-1337.39	95.65	1692.54	2038.45	1511.41	70.53	0.00	0.00	0.00	1439.63
2.96000	-1488.90	141.25	42.76	-1533.01	121.20	44.87	-1601.05	72.22	236.66	-1540.75	145.78	213.51	-1107.35	-51.04	61.06	-1160.07	-44.36	63.40	211.27	-74.97	97.42	-1322.40	-89.19	86.02	-1328.42	56.78	1248.28	0.00	0.00	0.00	-1233.06	94.09	1593.05	-1238.35	-45.45	1584.29	-1340.67	-52.54	1686.28	-1332.25	92.23	1692.75	2038.38	1510.18	71.04	0.00	0.00	0.00	1438.88
2.97000	-1487.63	141.23	42.56	-1530.51	121.27	44.29	-1601.05	72.22	236.66	-1540.75	145.78	213.51	-1107.47	-50.53	59.43	-1157.16	-44.76	62.78	211.27	-74.97	97.42	-1321.59	-89.22	86.05	-1322.67	54.75	1248.66	0.00	0.00	0.00	-1230.37	91.71	1593.26	-1233.38	-47.65	1584.11	-1335.27	-54.77	1686.34	-1326.62	90.06	1692.87	2038.15	1510.31	71.06	0.00	0.00	0.00	1438.25
2.98000	-1483.48	141.97	42.93	-1528.97	121.31	43.69	-1601.05	72.22	236.66	-1540.75	145.78	213.51	-1106.49	-50.41	58.55	-1159.28	-44.46	61.40	211.27	-74.97	97.42	-1321.22	-88.62	85.79	-1317.12	52.41	1249.15	0.00	0.00	0.00	-1225.68	89.51	1593.53	-1227.54	-49.97	1584.18	-1329.48	-57.58	1686.41	-1320.78	87.98	1693.07	2032.47	1510.73	53.33	0.00	0.00	0.00	1439.68
2.99000	-1487.73	142.27	41.50	-1526.90	122.08	42.98	-1601.05	72.22	236.66	-1540.75	145.78	213.51	-1107.06	-49.28	57.65	-1158.13	-43.54	59.46	211.27	-74.97	97.42	-1320.93	-88.32	85.74	-1311.27	50.68	1249.81	0.00	0.00	0.00	-1218.79	87.12	1593.86	-1222.62	-52.30	1584.44	-1323.85	-60.03	1686.61	-1315.69	84.62	1693.45	2036.57	1511.54	65.06	0.00	0.00	0.00	1439.53
3.00000	-1485.95	142.69	41.31	-1525.67	122.68	42.20	-1601.05	72.22	236.66	-1540.75	145.78	213.51	-1107.02	-49.52	56.80	-1157.21	-43.46	60.42	211.27	-74.97	97.42	-1320.53	-88.23	85.61	-1305.48	48.58	1250.44	0.00	0.00	0.00	-1210.55	84.51	1594.09	-1217.76	-54.93	1584.68	-1318.17	-62.97	1686.79	-1310.35	82.06	1693.97	2038.02	1511.27	70.54	0.00	0.00	0.00	1439.19
3.01000	-1484.79	144.28	40.90	-1521.83	123.02	42.14	-1601.05	72.22	236.66	-1540.75	145.78	213.51	-1106.07	-49.30	56.36	-1156.21	-43.06	58.96	211.27	-74.97	97.42	-1320.34	-88.04	85.48	-1299.71	46.51	1251.17	0.00	0.00	0.00	-1205.20	82.24	1594.62	-1210.11	-56.87	1584.89	-1312.31	-65.82	1687.13	-1305.52	78.74	1694.68	2033.56	1512.13	52.98	0.00	0.00	0.00	1439.70
3.02000	-1484.16	144.59	39.75	-1521.64	123.55	41.63	-1601.05	72.22	236.66	-1540.75	145.78	213.51	-1103.35	-48.99	56.60	-1158.07	-43.53	59.55	211.27	-74.97	97.42	-1320.16	-88.04	85.45	-1294.06	44.39	1252.04	0.00	0.00	0.00	-1201.77	80.28	1595.30	-1204.49	-59.25	1585.20	-1306.77	-68.39	1687.56	-1299.74	76.94	1695.26	2036.63	1511.40	65.04	0.00	0.00	0.00	1438.38
3.03000	-1483.65	145.38	39.00	-1518.21	124.77	42.34	-1601.05	72.22	236.66	-1540.75	145.78	213.51	-1104.95	-49.09	55.56	-1158.30	-43.09	58.97	211.27	-74.97	97.42	-1320.06	-87.93	85.37	-1288.46	42.08	1252.80	0.00	0.00	0.00	-1196.99	78.07	1595.90	-1198.64	-61.60	1585.71	-1301.16	-71.19	1688.11	-1294.51	74.47	1695.91	2034.97	1514.70	51.84	0.00	0.00	0.00	1439.56
3.04000	-1480.82	146.06	38.10	-1516.45	125.20	42.66	-1601.05	72.22	236.66	-1540.75	145.78	213.51	-1105.62	-48.82	54.96	-1157.73	-44.17	58.85	211.27	-74.97	97.42	-1320.01	-87.92	85.21	-1283.09	39.47	1253.63	0.00	0.00	0.00	-1190.01	75.49	1596.47	-1195.29	-63.86	1586.49	-1295.74	-73.54	1688.57	-1289.27	72.07	1696.61	2032.49	1513.49	46.69	0.00	0.00	0.00	1439.89
3.05000	-1478.55	147.38	37.14	-1510.97	125.68	44.12	-1601.05	72.22	236.66	-1540.75	145.78	213.51	-1105.32	-49.02	54.72	-1157.85	-43.34	58.43	211.27	-74.97	97.42	-1319.78	-88.30	85.25	-1277.68	37.40	1254.43	0.00	0.00	0.00	-1186.18	73.47	1597.26	-1186.91	-65.75	1586.77	-1290.37	-75.97	1689.10	-1283.80	70.32	1697.26	2030.98	1511.07	47.56	0.00	0.00	0.00	1439.57
3.06000	-1478.69	149.02	35.63	-1508.10	126.32	44.91	-1601.05	72.22	236.66	-1540.75	145.78	213.51	-1104.89	-48.92	54.48	-1158.41	-43.36	56.78	211.27	-74.97	97.42	-1319.56	-88.54	85.29	-1272.05	35.65	1255.10	0.00	0.00	0.00	-1180.67	71.48	1597.98	-1181.59	-68.08	1587.30	-1285.14	-78.40	1689.63	-1279.15	67.15	1698.00	2036.30	1510.33	65.41	0.00	0.00	0.00	1438.85
3.07000	-1478.39	149.22	28.84	-1503.42	126.70	47.10	-1601.05	72.22	236.66	-1540.75	145.78	213.51	-1106.05	-49.19	53.99	-1157.02	-43.46	58.21	211.27	-74.97	97.42	-1319.62	-88.39	85.17	-1266.98	33.30	1255.69	0.00	0.00	0.00	-1175.30	69.40	1598.66	-1178.53	-70.47	1587.96	-1280.03	-80.56	1690.14	-1273.90	65.36	1698.50	2038.00	1510.98	70.66	0.00	0.00	0.00	1439.34
3.08000	-1472.19	149.87	28.30	-1499.35	127.51	49.47	-1601.05	72.22	236.66	-1540.75	145.78	213.51	-1104.98	-48.97	53.98	-1156.86	-43.33	58.10	211.27	-74.97	97.42	-1319.52	-88.56	85.07	-1261.50	31.90	1256.21	0.00	0.00	0.00	-1170.94	67.11	1599.33	-1171.44	-72.35	1588.52	-1275.01	-82.58	1690.63	-1268.58	63.93	1699.11	2038.37	1510.58	70.98	0.00	0.00	0.00	1440.47
3.09000	-1469.58	149.50	26.22	-1492.41	127.56	52.82	-1601.05	72.22	236.66	-1540.75	145.78	213.51	-1106.38	-49.17	53.14	-1157.63	-43.64	57.52	211.27	-74.97	97.42	-1319.37	-88.72	85.15	-1256.47	30.14	1256.57	0.00	0.00	0.00	-1166.63	65.46	1599.99	-1169.10	-74.30	1589.17	-1270.00	-84.65	1691.14	-1264.17	60.90	1699.68	2038.23	1510.92	70.68	0.00	0.00	0.00	1438.66
3.10000	-1460.99	150.85	25.61	-1486.30	127.58	55.80	-1601.05	72.22	236.66	-1540.75	145.78	213.51	-1105.66	-49.19	53.18	-1156.52	-43.39	57.77	211.27	-74.97	97.42	-1319.38	-88.64	85.05	-1251.64	28.45	1256.92	0.00	0.00	0.00	-1160.49	63.61	1600.51	-1165.15	-76.49	1589.75	-1264.97	-86.87	1691.51	-1259.50	58.97	1700.20	2035.23	1515.47	51.91	0.00	0.00	0.00	1438.12
3.11000	-1454.57	151.84	24.85	-1476.21	128.60	59.46	-1601.05	72.22	236.66	-1540.75	145.78	213.51	-1104.51	-49.08	53.26	-1157.45	-43.21	57.40	211.27	-74.97	97.42	-1319.14	-88.93	85.14	-1246.87	27.05	1257.14	0.00	0.00	0.00	-1155.43	61.94	1601.05	-1159.01	-78.06	1590.34	-1259.93	-89.04	1691.88	-1255.15	56.28	1700.80	2037.53	1512.60	64.76	0.00	0.00	0.00	1439.58
3.12000	-1444.08	153.09	29.64	-1463.49	130.32	64.26	-1601.05	72.22	236.66	-1540.75	145.78	213.51	-1104.70	-49.24	52.92	-1157.72	-43.19	57.36	211.27	-74.97	97.42	-1319.24	-88.62	84.97	-1242.26	25.80	1257.38	0.00	0.00	0.00	-1152.10	60.29	1601.73	-1152.97	-79.80	1590.76	-1255.03	-90.94	1692.21	-1250.43	54.50	1701.22	2038.30	1511.13	70.75	0.00	0.00	0.00	1440.14
3.13000	-1431.75	154.43	36.24	-1445.34	131.49	64.53	-1601.05	72.22	236.66	-1540.75	145.78	213.51	-1104.86	-48.90	52.78	-1158.09	-43.99	56.98	211.27	-74.97	97.42	-1319.00	-88.91	85.14	-1237.87	24.53	1257.57	0.00	0.00	0.00	-1145.32	58.66	1602.06	-1148.47	-81.37	1591.15	-1250.07	-92.83	1692.60	-1245.57	52.95	1701.59	2035.56	1516.25	51.58	0.00	0.00	0.00	1438.86
3.14000	-1415.54	155.28	41.59	-1427.74	132.88	70.20	-1601.04	72.22	236.66	-1540.74	145.78	213.51	-1105.46	-49.07	52.28	-1156.21	-43.30	57.23	211.27	-74.97	97.42	-1319.04	-88.72	85.02	-1233.75	22.94	1257.79	0.00	0.00	0.00	-1142.35	57.19	1602.50	-1142.95	-83.05	1591.34	-1245.25	-94.27	1693.03	-1240.93	50.79	1702.05	2031.86	1513.34	46.78	0.00	0.00	0.00	1440.73
3.15000	-1396.85	155.46	46.81	-1410.88	132.51	74.60	-1588.68	70.50	237.41	-1528.65	145.59	215.08	-1103.90	-48.80	52.75	-1157.03	-43.34	57.10	211.27	-74.97	97.42	-1319.01	-88.60	85.01	-1229.57	21.80	1258.12	0.00	0.00	0.00	-1136.06	55.50	1602.83	-1138.35	-84.54	1591.67	-1240.23	-96.11	1693.32	-1235.81	49.57	1702.52	2036.59	1510.77	65.26	0.00	0.00	0.00	1440.78
3.16000	-1385.04	155.64	49.62	-1396.61	131.85	77.21	-1577.42	71.57	236.15	-1515.83	145.66	215.87	-1105.08	-48.78	52.37	-1156.29	-43.21	57.18	211.27	-74.97	97.42	-1318.76	-88.93	85.22	-1225.26	20.70	1258.50	0.00	0.00	0.00	-1133.86	53.95	1603.33	-1132.23	-85.69	1591.89	-1235.28	-97.66	1693.67	-1231.09	47.63	1703.08	2038.55	1510.83	70.87	0.00	0.00	0.00	1440.38
3.17000	-1370.20	155.18	52.14	-1381.80	131.67	79.25	-1565.29	71.91	233.91	-1503.30	145.04	215.28	-1104.11	-48.53	52.59	-1156.04	-42.80	57.30	211.27	-74.97	97.42	-1318.84	-88.69	85.16	-1220.90	19.68	1259.00	0.00	0.00	0.00	-1128.86	52.36	1603.64	-1129.59	-87.25	1592.25	-1230.23	-99.60	1693.99	-1226.04	46.42	1703.47	2038.51	1511.13	70.71	0.00	0.00	0.00	1439.39
3.18000	-1352.85	155.00	54.75	-1366.84	132.31	80.93	-1552.61	71.97	231.17	-1490.23	144.90	213.88	-1103.39	-48.86	52.54	-1157.54	-43.26	56.88	211.27	-74.97	97.42	-1318.88	-88.44	85.13	-1216.59	18.32	1259.63	0.00	0.00	0.00	-1123.02	51.23	1603.87	-1123.31	-88.81	1592.58	-1225.50	-100.82	1694.44	-1221.18	44.81	1703.95	2035.07	1515.27	51.82	0.00	0.00	0.00	1438.95
3.19000	-1333.26	154.24	60.57	-1353.01	132.30	81.31	-1539.73	72.76	226.85	-1475.91	145.89	211.93	-1104.15	-48.20	52.64	-1156.68	-43.19	57.02	211.27	-74.97	97.42	-1318.75	-88.45	85.11	-1211.96	17.62	1260.23	0.00	0.00	0.00	-1118.76	49.82	1604.26	-1118.86	-90.26	1592.84	-1220.58	-102.46	1694.82	-1216.34	43.66	1704.39	2037.00	1511.72	64.94	0.00	0.00	0.00	1440.02
3.20000	-1314.91	154.10	61.57	-1339.24	132.17	81.19	-1525.52	72.16	222.26	-1461.86	146.17	208.94	-1101.46	-48.88	52.82	-1157.31	-42.94	55.75	211.27	-74.97	97.42	-1318.70	-88.43	85.21	-1207.43	16.39	1260.91	0.00	0.00	0.00	-1114.05	48.59	1604.65	-1114.63	-91.40	1593.23	-1215.74	-104.07	1695.18	-1211.84	42.34	1704.82	2038.65	1510.23	71.27	0.00	0.00	0.00	1439.65
3.21000	-1295.53	153.93	62.24	-1326.62	132.36	84.30	-1511.47	72.90	216.43	-1447.28	146.02	204.96	-1101.22	-48.75	53.00	-1155.94	-43.42	57.04	211.27	-74.97	97.42	-1318.75	-88.14	85.10	-1202.93	15.14	1261.52	0.00	0.00	0.00	-1109.63	47.24	1604.95	-1111.99	-92.79	1593.64	-1211.05	-105.40	1695.57	-1207.26	41.08	1705.24	2038.63	1510.56	70.96	0.00	0.00	0.00	1439.16
3.22000	-1278.41	153.98	61.86	-1309.67	132.10	83.11	-1496.53	72.63	210.53	-1432.79	145.37	200.27	-1105.33	-48.65	52.03	-1156.30	-42.92	55.73	211.27	-74.97	97.42	-1318.84	-87.91	85.01	-1198.30	13.98	1262.18	0.00	0.00	0.00	-1105.81	46.45	1605.45	-1105.70	-93.89	1593.90	-1206.58	-106.36	1696.00	-1202.64	39.78	1705.78	2037.85	1509.94	70.96	0.00	0.00	0.00	1439.60
3.23000	-1259.59	154.07	61.99	-1291.52	132.15	82.07	-1481.34	72.45	203.77	-1417.09	145.99	195.66	-1105.21	-49.09	51.87	-1156.29	-42.47	55.79	211.27	-74.97	97.42	-1318.65	-88.20	85.12	-1193.66	12.68	1262.79	0.00	0.00	0.00	-1102.18	45.57	1605.82	-1101.16	-94.87	1594.34	-1202.10	-107.38	1696.41	-1198.00	39.14	1706.12	2035.64	1516.30	51.18	0.00	0.00	0.00	1439.93
3.24000	-1239.58	154.76	61.78	-1274.07	132.41	80.37	-1465.16	71.03	196.95	-1401.44	145.91	190.25	-1103.48	-48.73	52.45	-1155.93	-42.63	57.36	211.27	-74.97	97.42	-1318.58	-88.23	85.20	-1188.71	11.92	1263.29	0.00	0.00	0.00	-1096.35	44.30	1606.10	-1096.33	-95.90	1594.57	-1197.53	-108.41	1696.78	-1193.43	38.55	1706.38	2037.72	1513.24	64.40	0.00	0.00	0.00	1439.33
3.25000	-1220.35	155.04	61.30	-1255.02	132.46	78.76	-1449.18	71.02	189.09	-1385.50	145.85	184.44	-1104.78	-48.89	52.18	-1155.32	-42.34	56.10	211.27	-74.97	97.42	-1318.56	-88.11	85.14	-1183.97	11.08	1263.69	0.00	0.00	0.00	-1091.50	43.39	1606.46	-1091.40	-96.68	1595.00	-1193.03	-109.46	1697.10	-1189.48	36.83	1706.76	2038.76	1511.20	70.72	0.00	0.00	0.00	1438.92
3.26000	-1200.81	155.58	60.94	-1234.72	133.62	77.71	-1430.99	70.63	180.48	-1368.99	145.96	178.53	-1103.90	-48.90	52.27	-1157.17	-42.42	55.63	211.27	-74.97	97.42	-1318.55	-88.22	85.22	-1179.50	9.71	1263.99	0.00	0.00	0.00	-1086.09	42.96	1606.74	-1088.80	-97.61	1595.30	-1188.59	-110.14	1697.43	-1184.69	36.88	1706.98	2038.86	1511.06	70.81	0.00	0.00	0.00	1439.82
3.27000	-1179.20	156.06	61.22	-1214.13	134.00	76.46	-1415.18	70.63	172.33	-1353.59	144.46	171.54	-1103.22	-48.59	52.66	-1156.03	-42.30	55.70	211.27	-74.97	97.42	-1318.58	-88.03	85.17	-1174.94	8.84	1264.22	0.00	0.00	0.00	-1082.06	41.83	1607.02	-1081.32	-98.14	1595.46	-1184.14	-111.01	1697.65	-1180.58	35.56	1707.26	2033.97	1512.70	52.51	0.00	0.00	0.00	1440.09
3.28000	-1159.58	156.32	61.24	-1195.52	134.66	75.09	-1400.73	70.97	164.44	-1336.42	145.30	165.48	-1106.41	-48.93	51.82	-1156.06	-42.40	55.73	211.27	-74.97	97.42	-1318.55	-88.10	85.17	-1170.30	8.55	1264.35	0.00	0.00	0.00	-1078.04	41.14	1607.32	-1076.86	-99.12	1595.76	-1179.53	-112.18	1697.82	-1176.22	34.63	1707.53	2031.55	1511.86	47.15	0.00	0.00	0.00	1440.04
3.29000	-1138.80	156.81	61.73	-1173.31	135.33	74.71	-1386.60	71.60	156.58	-1319.21	145.20	158.91	-1101.88	-48.87	52.92	-1155.67	-42.07	56.10	211.27	-74.97	97.42	-1318.69	-87.69	84.96	-1166.15	7.37	1264.37	0.00	0.00	0.00	-1073.01	40.17	1607.55	-1073.56	-99.73	1596.01	-1175.27	-112.49	1698.07	-1171.67	34.28	1707.69	2036.27	1511.55	64.70	0.00	0.00	0.00	1439.02
3.30000	-1115.48	157.11	63.81	-1153.33	136.05	74.24	-1371.77	72.45	148.54	-1301.67	145.32	152.62	-1103.83	-48.74	52.74	-1157.15	-42.20	55.76	211.27	-74.97	97.42	-1318.38	-88.27	85.24	-1161.93	6.49	1264.25	0.00	0.00	0.00	-1069.04	39.89	1607.62	-1067.27	-100.21	1596.23	-1171.10	-112.61	1698.28	-1167.11	33.80	1707.74	2034.00	1513.95	52.28	0.00	0.00	0.00	1439.96
3.31000	-1097.14	157.24	64.31	-1132.98	136.04	73.48	-1355.23	73.47	140.10	-1284.43	145.28	146.43	-1103.62	-48.36	53.13	-1159.19	-42.13	55.27	211.27	-74.97	97.42	-1318.50	-88.14	85.16	-1157.57	6.15	1264.08	0.00	0.00	0.00	-1064.56	39.26	1607.62	-1066.32	-101.36	1596.41	-1166.66	-113.15	1698.34	-1162.62	33.42	1707.69	2037.69	1512.66	64.69	0.00	0.00	0.00	1439.64
3.32000	-1073.03	157.36	66.41	-1114.20	135.87	72.95	-1335.93	74.59	131.06	-1266.39	146.03	140.74	-1100.72	-47.78	54.08	-1156.85	-42.16	55.73	211.27	-74.97	97.42	-1318.70	-87.53	84.84	-1153.53	5.57	1263.86	0.00	0.00	0.00	-1059.90	38.87	1607.82	-1061.71	-101.76	1596.55	-1162.26	-113.57	1698.35	-1158.33	32.30	1707.75	2038.15	1510.96	70.68	0.00	0.00	0.00	1439.87
3.33000	-1052.39	157.14	67.96	-1091.99	135.78	73.25	-1312.85	75.76	121.20	-1247.75	147.37	135.74	-1102.68	-47.96	53.47	-1156.24	-41.95	55.75	211.27	-74.97	97.42	-1318.51	-87.94	85.01	-1149.27	5.33	1263.60	0.00	0.00	0.00	-1056.28	38.14	1607.75	-1056.83	-102.03	1596.73	-1157.87	-113.93	1698.36	-1153.76	31.83	1707.81	2036.22	1517.11	51.24	0.00	0.00	0.00	1439.71
3.34000	-1032.33	156.90	69.61	-1072.01	134.95	73.10	-1290.18	76.96	111.02	-1229.51	148.50	131.09	-1101.40	-47.19	53.90	-1155.80	-42.31	55.62	211.27	-74.97	97.42	-1318.49	-87.86	84.95	-1145.02	5.10	1263.36	0.00	0.00	0.00	-1051.49	37.39	1607.74	-1052.48	-102.43	1596.65	-1153.41	-114.33	1698.32	-1148.97	32.02	1707.60	2038.31	1513.67	64.43	0.00	0.00	0.00	1440.01
3.35000	-1009.71	156.69	72.23	-1052.79	136.43	74.65	-1271.94	78.49	103.22	-1211.93	148.33	126.17	-1101.24	-48.25	53.51	-1153.54	-42.01	56.17	211.27	-74.97	97.42	-1318.56	-87.45	84.85	-1140.67	5.12	1263.07	0.00	0.00	0.00	-1046.97	37.13	1607.60	-1046.27	-102.91	1596.37	-1148.81	-114.70	1698.28	-1144.57	31.30	1707.45	2038.36	1511.29	70.65	0.00	0.00	0.00	1440.25
3.36000	-988.32	156.13	74.85	-1033.25	136.48	75.65	-1252.79	78.02	97.09	-1193.84	148.63	121.77	-1103.79	-48.31	52.86	-1155.87	-42.09	55.38	211.27	-74.97	97.42	-1318.34	-87.68	84.97	-1136.49	4.46	1262.79	0.00	0.00	0.00	-1041.17	37.22	1607.35	-1041.87	-103.12	1596.42	-1144.20	-114.98	1698.12	-1139.95	31.06	1707.40	2037.59	1510.26	70.96	0.00	0.00	0.00	1440.66
3.37000	-968.38	155.73	77.61	-1013.34	136.54	76.87	-1234.11	78.94	90.71	-1175.80	149.09	117.75	-1099.88	-48.40	53.76	-1163.62	-38.90	51.15	211.27	-74.97	97.42	-1318.12	-87.96	85.12	-1132.05	4.29	1262.51	0.00	0.00	0.00	-1036.25	36.88	1607.20	-1036.83	-103.12	1596.30	-1139.48	-115.25	1697.97	-1135.11	31.10	1707.28	2038.66	1511.80	70.41	0.00	0.00	0.00	1440.67
3.38000	-947.80	155.93	80.55	-994.28	136.16	78.47	-1214.98	79.90	84.89	-1158.43	148.98	113.80	-1102.65	-48.96	52.79	-1167.93	-39.59	49.24	211.27	-74.97	97.42	-1318.27	-87.63	85.04	-1127.49	4.36	1262.27	0.00	0.00	0.00	-1032.19	37.01	1607.01	-1029.04	-103.40	1595.76	-1134.71	-115.33	1697.81	-1130.56	30.64	1707.13	2038.55	1510.93	70.79	0.00	0.00	0.00	1439.77
3.39000	-932.06	156.61	83.62	-975.02	136.42	80.16	-1196.13	80.22	79.92	-1140.77	149.56	110.61	-1101.39	-47.28	53.14	-1161.05	-39.62	50.21	211.27	-74.97	97.42	-1318.15	-87.57	85.08	-1122.88	4.22	1262.06	0.00	0.00	0.00	-1026.53	37.03	1606.83	-1028.95	-103.64	1595.84	-1129.83	-115.38	1697.58	-1125.66	30.95	1706.91	2037.82	1510.67	70.82	0.00	0.00	0.00	1439.16
3.40000	-913.65	156.82	86.43	-954.60	136.09	82.58	-1177.19	80.42	75.66	-1122.92	150.48	107.89	-1096.51	-43.13	52.55	-1165.34	-40.48	48.99	211.27	-74.97	97.42	-1318.19	-87.45	85.02	-1118.33	4.02	1261.74	0.00	0.00	0.00	-1022.49	36.85	1606.66	-1023.02	-103.64	1595.61	-1124.99	-115.29	1697.36	-1120.90	30.56	1706.72	2037.91	1511.22	70.66	0.00	0.00	0.00	1439.92
3.41000	-895.55	156.88	89.47	-936.52	136.35	84.82	-1158.75	80.67	72.30	-1105.33	152.00	105.93	-1107.02	-44.16	49.14	-1163.65	-40.14	48.89	211.27	-74.97	97.42	-1318.02	-87.54	85.24	-1113.46	4.41	1261.42	0.00	0.00	0.00	-1016.58	36.88	1606.28	-1017.94	-103.44	1595.29	-1120.05	-114.95	1697.20	-1116.06	30.68	1706.46	2039.36	1512.39	70.34	0.00	0.00	0.00	1439.42
3.42000	-878.34	157.26	92.52	-920.87	136.52	86.78	-1140.60	80.11	69.85	-1088.38	153.56	104.53	-1105.46	-44.91	48.81	-1169.35	-40.68	47.48	211.27	-74.97	97.42	-1318.17	-86.96	85.04	-1108.78	4.33	1261.11	0.00	0.00	0.00	-1012.89	37.01	1606.06	-1014.19	-103.42	1595.06	-1114.99	-114.82	1696.93	-1110.74	31.33	1706.05	2039.08	1511.82	70.60	0.00	0.00	0.00	1439.36
3.43000	-861.77	157.41	95.97	-904.51	137.01	89.22	-1123.62	80.41	67.67	-1071.92	154.43	103.27	-1110.33	-45.58	47.68	-1169.14	-40.99	47.15	211.27	-74.97	97.42	-1317.92	-87.21	85.25	-1103.95	4.82	1260.74	0.00	0.00	0.00	-1007.17	37.27	1605.60	-1007.77	-102.91	1594.71	-1109.98	-114.46	1696.67	-1105.44	32.10	1705.75	2038.15	1511.37	70.60	0.00	0.00	0.00	1440.05
3.44000	-845.93	157.81	99.46	-886.67	137.54	92.32	-1107.90	82.44	64.51	-1055.33	156.00	102.77	-1100.66	-46.43	50.01	-1161.60	-40.85	48.65	211.27	-74.97	97.42	-1317.81	-86.97	85.29	-1099.05	5.11	1260.37	0.00	0.00	0.00	-1001.35	37.38	1605.26	-1001.16	-102.50	1594.36	-1104.86	-114.10	1696.41	-1100.58	31.96	1705.46	2033.98	1513.61	52.49	0.00	0.00	0.00	1440.52
3.45000	-830.61	158.29	103.06	-869.63	138.12	95.14	-1092.79	84.14	61.81	-1040.19	156.30	102.21	-1110.81	-46.44	47.09	-1168.06	-41.41	47.09	211.27	-74.97	97.42	-1317.42	-87.36	85.69	-1094.23	5.13	1259.93	0.00	0.00	0.00	-997.27	37.85	1604.81	-997.66	-102.44	1593.90	-1099.69	-113.79	1696.09	-1095.05	33.03	1704.97	2036.35	1511.59	64.99	0.00	0.00	0.00	1439.80
3.46000	-816.05	158.75	106.66	-858.26	138.67	97.46	-1077.99	85.46	60.06	-1025.56	156.77	102.05	-1107.62	-46.90	47.28	-1159.94	-42.96	52.82	211.27	-74.97	97.42	-1317.22	-87.16	85.72	-1089.46	5.04	1259.44	0.00	0.00	0.00	-991.36	38.22	1604.23	-991.20	-102.05	1593.75	-1094.65	-112.94	1695.78	-1089.44	34.27	1704.50	2037.83	1510.41	70.90	0.00	0.00	0.00	1440.27
3.47000	-801.76	158.33	110.73	-840.13	139.08	101.36	-1063.53	86.14	58.92	-1011.44	157.33	102.15	-1097.69	-47.11	48.65	-1157.75	-43.55	53.24	211.27	-74.97	97.42	-1317.02	-87.05	85.84	-1084.43	5.56	1258.97	0.00	0.00	0.00	-986.57	38.94	1603.91	-987.63	-101.26	1593.40	-1089.28	-112.66	1695.45	-1084.22	34.58	1704.10	2037.45	1510.89	70.68	0.00	0.00	0.00	1439.62
3.48000	-788.20	158.72	114.28	-829.11	139.54	103.63	-1046.32	87.04	56.27	-994.58	158.17	101.18	-1113.28	-47.29	45.04	-1155.82	-42.67	53.87	211.27	-74.97	97.42	-1316.78	-86.88	86.00	-1079.41	5.96	1258.48	0.00	0.00	0.00	-981.17	39.41	1603.36	-983.42	-100.78	1592.92	-1084.02	-111.90	1695.05	-1078.90	35.15	1703.66	2038.54	1511.02	70.91	0.00	0.00	0.00	1439.62
3.49000	-775.20	158.64	117.79	-815.25	139.63	106.75	-1030.21	87.78	53.82	-978.77	158.86	100.25	-1109.37	-47.91	45.74	-1157.88	-43.21	52.84	211.27	-74.97	97.42	-1316.56	-86.74	86.16	-1074.43	6.19	1257.93	0.00	0.00	0.00	-974.82	40.64	1602.77	-976.61	-100.01	1592.46	-1078.78	-110.65	1694.73	-1073.62	35.90	1703.11	2039.08	1511.41	70.73	0.00	0.00	0.00	1439.61
3.50000	-763.04	158.55	121.02	-805.03	139.39	109.10	-1015.18	88.38	51.58	-963.98	159.39	99.36	-1102.87	-49.66	48.64	-1158.43	-42.73	52.59	211.27	-74.97	97.42	-1316.24	-86.83	86.44	-1069.42	6.30	1257.38	0.00	0.00	0.00	-971.37	40.98	1602.30	-973.96	-99.48	1592.14	-1073.41	-109.76	1694.36	-1068.27	36.68	1702.64	2037.91	1510.30	70.99	0.00	0.00	0.00	1438.87
3.51000	-751.64	158.35	123.93	-791.94	139.51	111.81	-1001.19	88.84	49.54	-950.19	159.77	98.50	-1103.16	-49.10	48.45	-1154.95	-43.13	53.02	211.27	-74.97	97.42	-1316.19	-86.08	86.26	-1064.56	6.33	1256.73	0.00	0.00	0.00	-966.44	42.04	1601.74	-965.41	-98.58	1591.49	-1067.90	-108.92	1693.94	-1062.60	38.20	1702.09	2038.43	1511.45	70.70	0.00	0.00	0.00	1439.77
3.52000	-741.07	158.26	126.31	-781.13	138.96	114.24	-988.21	89.17	47.69	-937.36	160.01	97.67	-1104.47	-49.35	47.40	-1155.44	-42.81	52.66	211.27	-74.97	97.42	-1315.67	-86.21	86.67	-1059.50	6.65	1256.20	0.00	0.00	0.00	-959.86	42.75	1601.14	-959.33	-97.54	1591.05	-1062.39	-107.71	1693.56	-1057.29	38.91	1701.57	2038.55	1511.03	70.87	0.00	0.00	0.00	1439.79
3.53000	-731.08	157.89	128.35	-770.63	138.45	116.22	-976.20	89.36	46.02	-925.46	160.12	96.88	-1104.88	-49.40	46.62	-1156.18	-43.70	54.12	211.27	-74.97	97.42	-1315.18	-86.44	87.17	-1054.10	7.60	1255.73	0.00	0.00	0.00	-953.49	43.95	1600.38	-953.80	-96.29	1590.63	-1056.96	-106.29	1693.17	-1051.41	40.32	1700.96	2037.36	1510.19	70.94	0.00	0.00	0.00	1439.40
3.54000	-721.98	157.68	129.87	-760.98	137.70	117.81	-965.14	89.44	44.54	-914.47	160.11	96.13	-1100.52	-49.66	47.08	-1155.49	-43.36	53.91	211.27	-74.97	97.42	-1314.80	-86.25	87.48	-1048.47	8.89	1255.19	0.00	0.00	0.00	-948.71	44.97	1599.80	-949.31	-95.34	1590.02	-1051.44	-105.18	1692.73	-1046.07	40.84	1700.53	2033.39	1512.13	52.86	0.00	0.00	0.00	1439.80
3.55000	-713.62	157.56	130.88	-751.94	137.32	119.06	-954.98	89.39	43.22	-904.34	159.97	95.40	-1102.61	-49.13	46.30	-1154.37	-42.78	52.37	211.27	-74.97	97.42	-1314.50	-85.96	87.73	-1043.41	8.85	1254.62	0.00	0.00	0.00	-942.96	46.08	1599.21	-944.61	-94.08	1589.67	-1045.95	-103.89	1692.28	-1040.68	41.72	1699.98	2036.74	1511.84	64.96	0.00	0.00	0.00	1440.05
3.56000	-706.27	157.11	131.70	-744.80	136.55	119.86	-945.70	89.24	42.06	-895.05	159.72	94.71	-1101.46	-49.54	45.99	-1154.73	-43.52	53.54	211.27	-74.97	97.42	-1314.05	-85.89	88.14	-1037.98	9.60	1254.05	0.00	0.00	0.00	-938.37	47.34	1598.58	-938.58	-92.85	1589.25	-1040.42	-102.33	1691.90	-1034.84	43.17	1699.29	2038.27	1511.11	70.81	0.00	0.00	0.00	1438.99
3.57000	-699.81	156.89	131.94	-735.82	136.17	120.59	-937.27	88.98	41.07	-886.57	159.35	94.05	-1101.39	-49.32	45.84	-1155.17	-43.66	53.35	211.27	-74.97	97.42	-1313.32	-86.33	88.84	-1032.41	10.40	1253.52	0.00	0.00	0.00	-932.42	48.61	1598.00	-932.29	-91.63	1588.54	-1034.76	-100.89	1691.43	-1028.72	45.41	1698.56	2034.38	1513.86	52.52	0.00	0.00	0.00	1440.08
3.58000	-694.17	156.31	131.80	-733.16	134.92	119.70	-929.64	88.61	40.22	-878.87	158.89	93.42	-1102.38	-49.52	45.08	-1155.54	-43.63	52.96	211.27	-74.97	97.42	-1313.04	-85.77	89.01	-1026.71	11.24	1252.96	0.00	0.00	0.00	-926.56	49.82	1597.27	-929.02	-90.50	1588.15	-1029.07	-99.25	1691.02	-1023.02	46.64	1697.95	2037.40	1512.28	64.82	0.00	0.00	0.00	1438.86
3.59000	-689.46	155.84	130.92	-724.57	134.31	119.98	-922.79	88.16	39.52	-871.92	158.33	92.82	-1098.34	-49.52	45.52	-1154.63	-44.39	52.96	211.27	-74.97	97.42	-1312.45	-85.92	89.64	-1020.96	12.24	1252.39	0.00	0.00	0.00	-920.33	51.16	1596.55	-921.70	-89.09	1587.67	-1023.29	-98.03	1690.52	-1017.09	48.47	1697.30	2033.22	1511.94	52.80	0.00	0.00	0.00	1439.38
3.60000	-685.43	154.83	129.49	-723.28	133.29	117.73	-916.69	87.62	38.96	-865.68	157.68	92.25	-1099.59	-48.83	45.20	-1155.23	-43.77	52.44	211.27	-74.97	97.42	-1311.94	-85.91	90.16	-1015.43	12.67	1251.79	0.00	0.00	0.00	-913.84	52.18	1595.86	-916.31	-87.80	1587.27	-1017.54	-96.47	1690.01	-1011.00	50.83	1696.53	2031.85	1512.73	47.08	0.00	0.00	0.00	1440.28
3.61000	-682.20	153.21	127.47	-718.24	132.00	116.28	-911.30	86.99	38.52	-860.12	156.94	91.71	-1100.04	-49.54	44.52	-1154.85	-43.64	52.50	211.27	-74.97	97.42	-1311.51	-85.68	90.72	-1009.67	13.58	1251.16	0.00	0.00	0.00	-906.74	53.94	1595.02	-910.41	-86.45	1586.69	-1012.03	-94.39	1689.55	-1005.30	52.36	1695.76	2037.60	1512.10	64.95	0.00	0.00	0.00	1440.16
3.62000	-679.68	151.42	124.64	-718.01	129.75	113.13	-906.58	86.29	38.21	-855.22	156.13	91.20	-1099.83	-49.22	44.06	-1152.72	-44.15	52.82	211.27	-74.97	97.42	-1310.85	-85.58	91.40	-1003.86	14.43	1250.53	0.00	0.00	0.00	-901.61	55.40	1594.27	-905.57	-84.88	1586.26	-1006.40	-92.67	1689.04	-999.61	53.81	1694.99	2039.41	1512.69	70.22	0.00	0.00	0.00	1440.23
3.63000	-677.86	149.14	121.10	-715.76	127.61	109.90	-902.51	85.51	38.02	-850.95	155.25	90.71	-1099.59	-49.41	43.60	-1153.17	-43.96	52.16	211.27	-74.97	97.42	-1310.01	-85.73	92.27	-997.87	15.83	1249.89	0.00	0.00	0.00	-897.00	56.97	1593.45	-900.20	-83.29	1585.72	-1000.76	-90.99	1688.53	-994.01	55.42	1694.26	2033.59	1512.96	52.65	0.00	0.00	0.00	1439.58
3.64000	-675.57	145.05	116.10	-712.61	123.70	105.75	-899.06	84.67	37.93	-847.26	154.30	90.25	-1098.62	-49.50	43.40	-1153.25	-44.29	51.89	211.27	-74.97	97.42	-1309.66	-85.04	92.82	-992.01	16.69	1249.21	0.00	0.00	0.00	-892.30	58.55	1592.83	-894.82	-81.73	1585.16	-995.22	-89.12	1687.97	-988.49	56.91	1693.47	2037.06	1511.62	65.19	0.00	0.00	0.00	1440.42
3.65000	-672.49	140.70	111.28	-712.38	119.68	101.18	-896.18	83.77	37.95	-844.14	153.30	89.81	-1097.59	-49.35	43.22	-1150.69	-43.58	52.05	211.27	-74.97	97.42	-1309.04	-84.57	93.55	-986.13	18.08	1248.49	0.00	0.00	0.00	-885.92	60.35	1592.06	-888.05	-79.68	1584.65	-989.69	-86.98	1687.46	-982.88	58.54	1692.70	2038.29	1511.45	70.69	0.00	0.00	0.00	1440.09
3.66000	-669.69	136.82	106.53	-708.72	115.24	97.60	-893.85	82.82	38.07	-841.55	152.24	89.40	-1098.64	-49.55	42.50	-1150.49	-44.20	52.00	211.27	-74.97	97.42	-1308.18	-84.81	94.66	-980.34	19.32	1247.85	0.00	0.00	0.00	-880.36	61.86	1591.25	-882.36	-77.62	1584.17	-984.16	-84.69	1686.94	-976.95	61.10	1691.90	2038.47	1511.55	70.65	0.00	0.00	0.00	1440.54
3.67000	-666.08	132.61	101.27	-706.55	111.08	93.13	-892.04	81.81	38.27	-839.45	151.14	89.01	-1096.03	-49.18	42.74	-1151.41	-44.16	51.58	211.27	-74.97	97.42	-1307.04	-85.13	95.83	-974.46	20.58	1247.29	0.00	0.00	0.00	-874.19	63.91	1590.63	-877.87	-76.10	1583.61	-978.46	-82.73	1686.45	-971.13	63.36	1691.24	2037.99	1511.14	70.60	0.00	0.00	0.00	1440.13
3.68000	-662.36	129.14	95.22	-702.47	107.76	88.45	-890.70	80.77	38.56	-837.83	149.99	88.65	-1098.05	-49.01	42.03	-1150.99	-44.75	51.31	211.27	-74.97	97.42	-1306.13	-85.13	97.09	-968.53	21.83	1246.87	0.00	0.00	0.00	-868.50	65.89	1589.99	-871.70	-74.27	1583.06	-972.65	-80.86	1686.01	-965.15	65.62	1690.68	2037.76	1510.11	71.08	0.00	0.00	0.00	1439.08
3.69000	-658.91	126.65	89.10	-699.30	105.44	83.52	-889.82	79.68	38.93	-836.64	148.82	88.30	-1099.04	-49.31	41.36	-1150.44	-44.37	51.02	211.27	-74.97	97.42	-1305.25	-85.01	98.29	-962.40	23.56	1246.51	0.00	0.00	0.00	-862.04	68.17	1589.38	-866.14	-72.19	1582.91	-967.05	-78.65	1685.64	-959.18	68.18	1690.07	2033.82	1512.97	52.56	0.00	0.00	0.00	1439.07
3.70000	-656.39	125.17	84.11	-697.48	104.49	79.11	-889.34	78.57	39.36	-835.86	147.61	87.98	-1096.38	-49.35	41.38	-1147.84	-45.18	51.40	211.27	-74.97	97.42	-1303.71	-86.02	100.13	-956.54	25.07	1246.21	0.00	0.00	0.00	-856.36	70.11	1588.85	-859.25	-70.16	1582.47	-961.64	-76.16	1685.35	-953.55	70.04	1689.61	2036.80	1512.33	64.61	0.00	0.00	0.00	1439.91
3.71000	-654.65	124.43	79.84	-696.08	104.02	75.53	-889.26	77.43	39.86	-835.46	146.39	87.68	-1098.30	-49.40	40.48	-1148.52	-45.33	50.99	211.27	-74.97	97.42	-1302.38	-86.46	101.75	-950.63	26.46	1245.98	0.00	0.00	0.00	-849.60	71.98	1588.51	-854.78	-68.15	1582.30	-956.15	-73.69	1685.12	-947.69	72.62	1689.25	2038.35	1510.37	70.96	0.00	0.00	0.00	1439.47
3.72000	-653.17	123.89	76.03	-695.05	103.96	72.08	-889.52	76.27	40.41	-835.41	145.15	87.41	-1098.38	-49.51	40.12	-1148.85	-45.15	50.73	211.27	-74.97	97.42	-1301.02	-86.84	103.49	-944.35	28.46	1245.90	0.00	0.00	0.00	-844.81	74.20	1588.33	-847.48	-65.70	1582.17	-950.60	-71.28	1685.05	-941.90	74.78	1688.99	2038.23	1510.31	71.04	0.00	0.00	0.00	1439.60
3.73000	-647.14	123.35	72.74	-693.17	103.70	69.33	-890.09	75.09	41.02	-835.66	143.90	87.15	-1099.15	-49.69	39.31	-1147.50	-45.66	50.69	211.27	-74.97	97.42	-1299.52	-87.28	105.55	-938.00	30.37	1245.91	0.00	0.00	0.00	-838.71	76.19	1588.25	-842.01	-63.52	1582.26	-945.00	-69.02	1684.99	-936.13	76.98	1688.86	2035.70	1515.95	51.71	0.00	0.00	0.00	1440.31
3.74000	-644.87	122.90	71.43	-691.70	103.65	67.97	-890.95	73.91	41.66	-836.20	142.65	86.91	-1095.88	-49.48	39.62	-1147.71	-45.91	50.22	211.27	-74.97	97.42	-1297.53	-88.18	108.04	-931.39	32.72	1246.07	0.00	0.00	0.00	-833.86	78.33	1588.38	-837.95	-61.53	1582.41	-939.41	-66.71	1685.11	-930.38	79.24	1688.84	2037.24	1512.21	64.67	0.00	0.00	0.00	1440.45
3.75000	-650.96	122.92	69.44	-692.76	103.34	66.62	-892.07	72.73	42.35	-837.00	141.41	86.68	-1096.95	-49.38	39.15	-1146.88	-46.17	48.61	211.27	-74.97	97.42	-1295.45	-88.98	110.82	-924.99	34.58	1246.38	0.00	0.00	0.00	-827.79	80.85	1588.53	-831.94	-59.28	1582.76	-933.68	-64.26	1685.36	-924.48	82.11	1688.93	2033.24	1512.32	52.63	0.00	0.00	0.00	1438.78
3.76000	-644.16	122.52	68.55	-691.98	103.84	65.21	-893.39	71.54	43.06	-838.01	140.17	86.48	-1096.51	-49.18	38.93	-1144.85	-46.47	48.60	211.27	-74.97	97.42	-1293.18	-89.58	113.74	-918.55	36.35	1246.82	0.00	0.00	0.00	-821.90	83.33	1588.86	-828.00	-57.16	1583.17	-927.92	-61.85	1685.72	-918.87	84.24	1689.26	2037.11	1511.81	64.91	0.00	0.00	0.00	1438.77
3.77000	-643.85	122.35	66.84	-691.22	103.67	64.57	-894.91	70.37	43.79	-839.22	138.95	86.29	-1095.46	-49.68	38.64	-1144.08	-47.12	48.20	211.27	-74.97	97.42	-1290.65	-90.28	116.82	-912.00	38.71	1247.44	0.00	0.00	0.00	-816.23	85.04	1589.49	-819.39	-54.87	1583.70	-922.09	-59.55	1686.23	-913.06	87.11	1689.62	2038.02	1510.80	70.97	0.00	0.00	0.00	1439.71
3.78000	-644.64	122.21	65.10	-691.97	103.77	63.45	-896.57	69.21	44.54	-840.59	137.76	86.12	-1094.27	-48.86	38.74	-1144.11	-47.35	47.65	211.27	-74.97	97.42	-1287.69	-90.88	120.14	-905.72	40.57	1248.14	0.00	0.00	0.00	-810.65	87.78	1590.10	-813.01	-52.26	1584.37	-916.45	-57.11	1686.88	-907.43	89.49	1690.21	2037.80	1510.76	70.88	0.00	0.00	0.00	1439.92
3.79000	-643.91	122.71	63.90	-691.19	103.69	63.12	-898.36	68.07	45.30	-842.09	136.59	85.96	-1095.64	-49.77	37.94	-1141.65	-47.74	47.46	211.27	-74.97	97.42	-1283.96	-92.44	124.13	-899.29	42.77	1249.00	0.00	0.00	0.00	-803.47	90.39	1590.66	-808.86	-49.78	1585.26	-910.86	-54.53	1687.63	-901.76	92.02	1690.85	2038.12	1511.74	70.42	0.00	0.00	0.00	1440.16
3.80000	-643.84	122.36	63.00	-690.86	103.85	62.40	-900.23	66.96	46.06	-843.68	135.46	85.82	-1093.44	-49.52	38.10	-1140.74	-48.66	46.85	211.27	-74.97	97.42	-1279.70	-94.55	128.74	-892.89	45.01	1250.04	0.00	0.00	0.00	-799.07	92.66	1591.66	-801.98	-47.54	1586.14	-905.32	-52.08	1688.47	-896.28	94.21	1691.70	2038.18	1510.64	70.85	0.00	0.00	0.00	1440.06
3.81000	-645.16	121.91	62.01	-691.58	103.62	61.96	-902.15	65.88	46.81	-845.35	134.37	85.69	-1094.20	-49.71	37.48	-1138.21	-49.03	46.55	211.27	-74.97	97.42	-1275.24	-96.16	133.29	-886.61	47.51	1251.14	0.00	0.00	0.00	-793.45	94.74	1592.65	-796.55	-45.18	1587.24	-899.78	-49.53	1689.41	-890.79	96.74	1692.46	2037.88	1511.08	70.52	0.00	0.00	0.00	1439.81
3.82000	-643.17	121.83	61.90	-690.93	103.50	61.73	-904.09	64.83	47.55	-847.05	133.33	85.57	-1092.49	-50.31	37.23	-1135.06	-49.78	48.31	211.27	-74.97	97.42	-1270.67	-96.96	137.67	-880.31	50.02	1252.24	0.00	0.00	0.00	-786.76	97.40	1593.53	-790.91	-43.05	1588.21	-894.36	-47.06	1690.37	-885.40	98.82	1693.45	2033.25	1512.41	52.53	0.00	0.00	0.00	1439.68
3.83000	-644.74	121.87	60.97	-690.45	103.40	61.51	-906.02	63.83	48.28	-848.75	132.35	85.46	-1092.42	-50.72	36.66	-1133.19	-50.50	48.12	211.27	-74.97	97.42	-1265.26	-98.61	142.69	-874.18	52.05	1253.44	0.00	0.00	0.00	-780.66	99.68	1594.67	-786.86	-41.15	1589.40	-888.94	-44.73	1691.41	-880.07	100.99	1694.48	2032.17	1513.31	46.77	0.00	0.00	0.00	1438.86
3.84000	-642.54	121.44	61.27	-690.65	103.25	61.20	-907.91	62.88	48.98	-850.43	131.42	85.37	-1092.38	-51.45	35.94	-1129.92	-51.25	48.65	211.27	-74.97	97.42	-1259.48	-100.87	148.24	-867.93	54.26	1254.60	0.00	0.00	0.00	-776.54	102.19	1595.90	-781.68	-38.79	1590.58	-883.64	-42.28	1692.51	-874.70	103.34	1695.54	2032.41	1513.73	46.60	0.00	0.00	0.00	1439.06
3.85000	-643.49	121.41	60.57	-689.72	103.11	61.19	-909.72	61.98	49.65	-852.06	130.56	85.29	-1090.02	-51.38	35.80	-1127.61	-51.76	48.80	211.27	-74.97	97.42	-1253.24	-102.62	153.74	-861.75	56.51	1255.72	0.00	0.00	0.00	-770.93	104.19	1597.16	-776.03	-36.52	1591.93	-878.41	-39.92	1693.53	-869.17	106.03	1696.65	2033.45	1515.47	46.00	0.00	0.00	0.00	1439.54
3.86000	-644.13	121.11	60.14	-690.11	103.22	60.85	-911.41	61.14	50.28	-853.60	129.78	85.22	-1087.13	-52.00	36.97	-1125.95	-52.40	49.38	211.27	-74.97	97.42	-1246.86	-103.70	159.23	-855.70	58.67	1256.77	0.00	0.00	0.00	-764.63	106.03	1598.44	-768.59	-34.33	1593.03	-873.17	-37.89	1694.53	-863.94	107.99	1697.67	2032.22	1513.29	46.76	0.00	0.00	0.00	1439.96
3.87000	-642.03	121.12	60.28	-690.28	103.26	60.57	-912.96	60.37	50.87	-855.02	129.07	85.15	-1087.73	-53.17	36.02	-1121.94	-52.71	50.60	211.27	-74.97	97.42	-1239.57	-106.11	165.58	-849.87	60.19	1257.72	0.00	0.00	0.00	-759.53	108.29	1599.77	-764.33	-32.28	1594.47	-868.05	-35.59	1695.59	-858.79	109.78	1698.74	2037.12	1512.15	64.79	0.00	0.00	0.00	1440.12
3.88000	-641.46	121.37	60.09	-689.74	103.26	60.53	-914.33	59.67	51.40	-856.29	128.45	85.10	-1084.55	-53.79	35.75	-1119.70	-53.33	50.43	211.27	-74.97	97.42	-1232.09	-107.49	171.59	-843.94	62.30	1258.70	0.00	0.00	0.00	-753.81	110.46	1600.90	-759.07	-30.20	1595.53	-862.98	-33.50	1696.51	-853.78	111.60	1699.84	2035.83	1516.50	51.17	0.00	0.00	0.00	1439.80
3.89000	-643.43	121.02	59.34	-690.70	103.18	60.07	-915.49	59.04	51.88	-857.38	127.92	85.05	-1081.86	-54.61	35.28	-1117.87	-53.55	51.58	211.27	-74.97	97.42	-1224.74	-107.91	177.55	-838.23	64.37	1259.54	0.00	0.00	0.00	-749.14	112.24	1602.21	-753.68	-28.18	1596.61	-857.90	-31.62	1697.41	-848.69	113.62	1700.84	2038.19	1512.51	64.75	0.00	0.00	0.00	1439.55
3.90000	-643.68	121.11	58.94	-690.92	103.33	59.82	-916.41	58.50	52.29	-858.27	127.49	85.01	-1080.90	-55.37	34.08	-1112.30	-54.24	53.78	211.27	-74.97	97.42	-1216.17	-109.40	183.88	-832.75	66.34	1260.35	0.00	0.00	0.00	-743.35	114.20	1603.22	-749.76	-26.27	1597.72	-852.99	-29.59	1698.33	-843.53	115.76	1701.81	2039.02	1510.88	71.01	0.00	0.00	0.00	1439.66
3.91000	-643.55	120.84	58.67	-690.41	103.32	59.79	-917.06	58.05	52.62	-858.91	127.17	84.98	-1076.88	-56.33	33.68	-1109.11	-55.10	55.65	211.27	-74.97	97.42	-1207.64	-110.28	189.86	-827.44	68.40	1261.01	0.00	0.00	0.00	-738.85	116.47	1604.31	-745.55	-24.23	1598.86	-848.04	-27.77	1699.10	-838.73	117.30	1702.71	2038.44	1511.03	70.77	0.00	0.00	0.00	1439.66
3.92000	-640.88	120.90	59.14	-690.96	103.24	59.66	-917.39	57.69	52.88	-859.28	126.95	84.95	-1072.58	-57.03	33.02	-1105.24	-55.50	58.09	211.27	-74.97	97.42	-1198.92	-110.95	195.80	-822.43	70.19	1261.60	0.00	0.00	0.00	-733.56	118.27	1605.31	-739.22	-22.61	1599.59	-843.16	-25.92	1699.80	-833.82	118.85	1703.58	2038.30	1511.35	70.62	0.00	0.00	0.00	1439.47
3.93000	-644.81	120.63	57.92	-690.04	103.34	59.63	-917.38	57.44	53.06	-859.35	126.85	84.93	-1069.45	-58.23	32.15	-1100.64	-56.16	61.11	211.27	-74.97	97.42	-1190.30	-111.74	201.87	-817.65	71.75	1262.06	0.00	0.00	0.00	-727.97	119.94	1606.07	-733.69	-20.95	1600.43	-838.29	-24.34	1700.50	-829.00	120.42	1704.36	2038.56	1511.22	70.58	0.00	0.00	0.00	1440.17
3.94000	-641.37	120.81	58.62	-689.89	103.25	59.55	-917.08	56.91	53.17	-859.35	126.49	84.78	-1063.55	-59.55	31.85	-1093.90	-56.81	64.69	211.27	-74.97	97.42	-1181.49	-112.69	207.51	-813.03	73.49	1262.57	0.00	0.00	0.00	-724.61	121.51	1607.01	-729.67	-19.12	1601.27	-833.43	-22.75	1701.09	-824.00	122.52	1705.07	2032.07	1510.21	53.35	0.00	0.00	0.00	1439.41
3.95000	-643.46	120.67	57.86	-689.78	103.22	59.44	-916.92	56.90	53.24	-859.06	126.91	84.92	-1056.36	-61.71	34.69	-1085.43	-57.91	69.30	211.27	-74.97	97.42	-1173.20	-112.49	212.67	-808.44	75.03	1262.99	0.00	0.00	0.00	-718.98	123.10	1607.76	-722.15	-17.66	1601.83	-828.54	-21.22	1701.62	-819.42	123.56	1705.76	2036.61	1510.89	65.26	0.00	0.00	0.00	1439.07
3.96000	-643.10	120.75	57.76	-689.89	103.15	59.31	-916.76	56.80	53.38	-858.95	127.01	84.97	-1047.06	-63.73	39.89	-1075.21	-59.31	74.55	211.27	-74.97	97.42	-1164.16	-112.15	217.74	-804.03	76.47	1263.38	0.00	0.00	0.00	-712.65	124.62	1608.31	-719.58	-16.45	1602.45	-823.80	-19.77	1702.13	-814.60	125.12	1706.35	2038.59	1510.98	70.75	0.00	0.00	0.00	1439.24
3.97000	-641.96	120.54	57.88	-689.46	103.15	59.30	-916.30	56.22	53.60	-859.02	126.42	84.70	-1035.64	-66.03	45.48	-1064.77	-60.64	79.48	211.27	-74.97	97.42	-1154.47	-112.18	222.65	-799.65	77.67	1263.84	0.00	0.00	0.00	-708.44	126.12	1609.04	-715.69	-14.86	1603.12	-819.27	-18.16	1702.69	-809.78	126.67	1706.94	2033.94	1513.17	52.48	0.00	0.00	0.00	1440.35
3.98000	-642.67	120.27	57.59	-690.42	103.14	58.97	-916.38	56.59	53.59	-858.78	126.86	84.89	-1023.76	-68.60	50.66	-1053.28	-61.44	84.33	211.27	-74.97	97.42	-1144.49	-111.39	226.62	-795.18	79.34	1264.28	0.00	0.00	0.00	-704.28	127.45	1609.69	-711.43	-13.49	1603.66	-814.59	-17.06	1703.15	-805.11	127.77	1707.59	2031.07	1511.71	47.25	0.00	0.00	0.00	1439.61
3.99000	-643.09	120.38	57.33	-690.14	102.97	58.98	-916.11	56.13	53.92	-858.85	126.60	84.72	-1011.40	-71.22	55.08	-1040.63	-63.34	88.11	211.27	-74.97	97.42	-1133.91	-110.88	229.85	-790.91	80.74	1264.74	0.00	0.00	0.00	-699.52	128.69	1610.21	-705.88	-12.29	1604.20	-810.08	-15.24	1703.80	-800.35	129.27	1708.14	2036.29	1511.01	65.12	0.00	0.00	0.00	1440.12
4.00000	-641.48	120.22	57.75	-689.55	102.96	59.01	-916.04	55.99	53.97	-858.90	126.62	84.77	-998.40	-73.96	58.89	-1027.56	-65.18	91.06	211.27	-74.97	97.42	-1123.02	-110.62	232.27	-786.75	81.87	1265.23	0.00	0.00	0.00	-695.78	129.63	1610.80	-701.39	-11.39	1604.75	-805.54	-14.11	1704.35	-795.59	130.76	1708.67	2038.25	1511.65	70.42	0.00	0.00	0.00	1440.11
4.01000	-643.83	120.41	56.91	-689.52	103.07	58.95	-916.13	56.26	53.89	-858.75	126.50	84.78	-985.47	-77.09	62.01	-1015.93	-67.17	92.98	211.27	-74.97	97.42	-1111.93	-110.08	233.78	-782.68	82.93	1265.75	0.00	0.00	0.00	-690.23	131.02	1611.25	-696.16	-9.93	1605.27	-801.01	-13.04	1704.90	-791.06	132.09	1709.25	2038.36	1510.57	70.89	0.00	0.00	0.00	1439.78
4.02000	-642.72	120.38	57.09	-690.09	103.10	58.78	-916.12	55.88	54.17	-858.54	126.86	84.98	-979.28	-75.82	56.05	-1003.33	-68.89	94.34	211.27	-74.97	97.42	-1100.28	-109.62	234.37	-778.55	84.47	1266.33	0.00	0.00	0.00	-685.91	132.21	1611.79	-692.21	-8.97	1605.83	-796.60	-11.63	1705.51	-786.59	133.06	1709.76	2038.01	1510.57	70.77	0.00	0.00	0.00	1439.51
4.03000	-639.51	120.50	57.81	-690.45	102.97	58.58	-916.46	56.46	54.04	-858.65	126.41	84.72	-963.86	-76.88	57.14	-988.65	-70.38	95.34	211.27	-74.97	97.42	-1088.51	-109.39	234.13	-774.59	85.41	1266.90	0.00	0.00	0.00	-682.48	133.16	1612.38	-687.90	-7.74	1606.41	-792.24	-10.68	1706.06	-782.28	134.04	1710.33	2037.70	1510.79	70.64	0.00	0.00	0.00	1439.47
4.04000	-641.01	120.20	57.36	-690.36	102.85	58.65	-916.54	56.44	54.18	-858.64	126.38	84.68	-956.43	-78.97	56.66	-978.05	-70.00	91.91	211.27	-74.97	97.42	-1076.56	-108.76	232.91	-770.51	86.49	1267.42	0.00	0.00	0.00	-677.31	134.18	1612.78	-684.41	-6.39	1606.92	-788.00	-9.35	1706.64	-777.83	135.52	1710.81	2032.59	1511.11	52.87	0.00	0.00	0.00	1439.64
4.05000	-641.63	120.37	56.98	-689.22	103.14	58.69	-916.33	55.92	54.47	-858.71	125.93	84.51	-934.13	-79.11	58.60	-970.33	-70.66	90.05	211.27	-74.97	97.42	-1064.21	-108.65	230.89	-766.39	87.41	1268.00	0.00	0.00	0.00	-674.13	135.14	1613.33	-680.59	-5.53	1607.50	-783.70	-8.55	1707.09	-773.63	136.48	1711.28	2036.44	1510.64	65.13	0.00	0.00	0.00	1439.62
4.06000	-640.08	120.32	57.38	-689.10	103.16	58.78	-916.52	56.53	54.30	-858.68	125.94	84.56	-920.86	-79.74	58.13	-950.54	-70.53	90.54	211.27	-74.97	97.42	-1051.16	-108.88	228.38	-762.00	88.85	1268.51	0.00	0.00	0.00	-669.78	136.18	1613.77	-675.35	-4.67	1608.08	-779.61	-7.25	1707.65	-769.35	137.86	1711.75	2033.75	1513.04	52.57	0.00	0.00	0.00	1439.83
4.07000	-639.92	120.36	57.34	-689.99	102.97	58.50	-916.20	55.98	54.63	-858.60	125.98	84.62	-897.94	-78.78	59.52	-934.77	-70.45	89.70	211.27	-74.97	97.42	-1037.82	-109.04	225.03	-757.61	89.96	1269.02	0.00	0.00	0.00	-665.02	136.92	1614.26	-670.02	-3.52	1608.55	-775.51	-6.42	1708.07	-765.25	138.73	1712.18	2033.43	1515.17	46.11	0.00	0.00	0.00	1441.22
4.08000	-643.03	120.17	56.36	-689.84	103.06	58.48	-916.19	55.94	54.72	-858.44	126.38	84.80	-885.00	-78.85	58.55	-922.41	-70.56	87.63	211.27	-74.97	97.42	-1024.36	-108.88	220.85	-753.34	91.04	1269.45	0.00	0.00	0.00	-660.92	137.84	1614.70	-665.97	-2.82	1608.89	-771.44	-5.59	1708.45	-761.22	139.38	1712.57	2037.08	1512.53	64.52	0.00	0.00	0.00	1439.28
4.09000	-641.54	120.56	56.63	-689.84	103.07	58.40	-916.19	55.94	54.78	-858.41	126.45	84.80	-869.86	-78.50	57.45	-905.62	-70.04	86.25	211.27	-74.97	97.42	-1010.60	-109.18	216.15	-749.08	91.87	1269.84	0.00	0.00	0.00	-656.93	138.76	1615.07	-661.92	-2.08	1609.38	-767.48	-4.61	1708.85	-757.13	140.13	1712.93	2038.51	1511.17	70.76	0.00	0.00	0.00	1439.70
4.10000	-640.21	120.52	57.08	-689.03	103.07	58.52	-916.20	55.98	54.78	-858.28	126.46	84.80	-843.32	-79.40	61.41	-884.55	-69.46	85.19	211.27	-74.97	97.42	-996.92	-108.71	210.51	-744.86	93.11	1270.20	0.00	0.00	0.00	-653.43	139.35	1615.45	-658.96	-1.25	1609.81	-763.45	-3.90	1709.13	-753.13	140.69	1713.27	2038.13	1511.04	70.76	0.00	0.00	0.00	1440.29
4.11000	-639.58	120.33	57.17	-688.94	103.40	58.39	-916.22	56.06	54.75	-858.24	126.70	84.88	-824.27	-79.30	60.73	-868.33	-69.36	83.38	211.27	-74.97	97.42	-982.54	-109.24	205.04	-740.95	93.58	1270.40	0.00	0.00	0.00	-647.74	139.81	1615.72	-654.32	-0.64	1609.95	-759.56	-3.18	1709.41	-748.86	142.05	1713.52	2033.10	1511.52	52.99	0.00	0.00	0.00	1439.57
4.12000	-640.77	120.62	56.74	-690.35	103.30	58.12	-916.25	56.15	54.70	-858.39	126.15	84.62	-811.80	-77.30	56.11	-845.69	-70.57	84.64	211.27	-74.97	97.42	-968.33	-108.79	198.73	-736.99	94.49	1270.59	0.00	0.00	0.00	-644.17	140.52	1615.92	-653.45	0.02	1610.20	-755.67	-2.33	1709.59	-744.84	142.57	1713.71	2036.62	1510.93	65.21	0.00	0.00	0.00	1439.77
4.13000	-637.11	120.54	57.58	-690.15	103.48	58.12	-916.28	56.27	54.61	-858.31	126.21	84.57	-787.02	-79.63	58.68	-826.18	-70.88	82.99	211.27	-74.97	97.42	-953.42	-109.20	192.50	-733.19	95.44	1270.69	0.00	0.00	0.00	-640.69	141.18	1616.17	-648.76	0.58	1610.44	-751.61	-2.35	1709.64	-740.97	142.69	1713.91	2037.90	1510.96	70.64	0.00	0.00	0.00	1439.22
4.14000	-641.07	120.60	56.63	-689.80	103.56	58.07	-916.32	56.40	54.51	-858.25	125.98	84.45	-766.71	-79.73	58.45	-808.57	-70.66	80.88	211.27	-74.97	97.42	-937.82	-109.92	186.27	-729.55	96.19	1270.74	0.00	0.00	0.00	-635.71	141.63	1616.18	-643.40	1.05	1610.43	-747.80	-1.46	1709.76	-736.95	143.44	1714.06	2032.89	1511.83	52.74	0.00	0.00	0.00	1439.15
4.15000	-640.64	120.58	56.69	-689.69	103.72	58.21	-916.35	56.53	54.40	-858.14	126.25	84.56	-745.74	-80.23	58.04	-790.18	-71.47	78.77	211.27	-74.97	97.42	-922.47	-109.46	179.50	-725.87	97.19	1270.74	0.00	0.00	0.00	-631.78	142.03	1616.24	-638.15	1.69	1610.42	-743.95	-0.70	1709.87	-732.87	144.05	1714.15	2031.75	1512.69	47.13	0.00	0.00	0.00	1439.79
4.16000	-636.41	120.80	57.81	-689.36	103.60	58.22	-916.39	56.67	54.29	-858.04	126.23	84.46	-726.50	-80.37	57.60	-771.08	-71.67	77.00	211.27	-74.97	97.42	-906.81	-109.57	173.02	-722.32	97.74	1270.74	0.00	0.00	0.00	-627.97	142.62	1616.23	-635.39	2.11	1610.31	-739.94	-0.39	1709.85	-728.86	144.37	1714.19	2036.58	1510.90	65.26	0.00	0.00	0.00	1439.66
4.17000	-638.75	120.41	57.34	-690.24	103.81	58.02	-916.42	56.81	54.18	-858.15	126.10	84.45	-707.46	-80.29	57.33	-752.74	-71.76	75.21	211.27	-74.97	97.42	-890.90	-109.95	166.69	-718.70	98.39	1270.69	0.00	0.00	0.00	-624.01	143.08	1616.16	-632.68	2.22	1610.25	-735.95	-0.13	1709.81	-724.71	145.00	1714.21	2038.15	1510.86	70.80	0.00	0.00	0.00	1439.48
4.18000	-637.72	120.13	57.84	-689.10	103.53	58.40	-916.45	56.94	54.07	-857.90	126.66	84.63	-686.55	-80.26	57.62	-733.22	-71.42	74.88	211.27	-74.97	97.42	-874.89	-109.97	160.20	-714.87	99.13	1270.70	0.00	0.00	0.00	-619.81	143.41	1616.09	-627.42	2.70	1610.07	-731.98	0.30	1709.78	-720.63	145.45	1714.18	2038.46	1511.34	70.61	0.00	0.00	0.00	1439.22
4.19000	-638.28	120.19	57.51	-689.39	103.32	58.52	-916.47	57.06	53.98	-858.21	125.65	84.27	-666.78	-80.34	57.78	-712.77	-71.49	73.94	211.27	-74.97	97.42	-858.82	-109.92	153.97	-711.06	99.53	1270.72	0.00	0.00	0.00	-616.55	143.66	1616.00	-623.46	2.99	1609.91	-728.03	0.77	1709.77	-716.74	145.36	1714.25	2038.45	1510.58	70.95	0.00	0.00	0.00	1440.01
4.20000	-636.25	120.02	58.33	-689.58	103.40	58.49	-916.49	57.16	53.91	-858.05	125.68	84.24	-646.64	-78.95	58.74	-693.50	-70.65	73.03	211.27	-74.97	97.42	-842.39	-110.07	147.91	-707.28	99.95	1270.71	0.00	0.00	0.00	-612.34	143.65	1615.98	-618.58	3.25	1609.70	-724.01	1.16	1709.64	-712.60	145.67	1714.19	2035.68	1515.66	51.73	0.00	0.00	0.00	1439.61
4.21000	-637.53	120.10	57.79	-688.58	103.48	58.61	-916.49	57.23	53.86	-857.95	126.07	84.40	-628.23	-78.48	59.18	-674.77	-70.63	72.17	211.27	-74.97	97.42	-825.56	-110.20	141.97	-703.26	100.64	1270.69	0.00	0.00	0.00	-608.36	144.01	1615.81	-616.16	3.35	1609.50	-719.99	1.17	1709.48	-708.64	145.75	1714.15	2033.97	1516.17	45.85	0.00	0.00	0.00	1439.56
4.22000	-636.49	120.01	58.17	-689.19	103.58	58.49	-916.48	57.27	53.85	-857.75	126.15	84.48	-608.36	-77.13	60.45	-654.99	-69.40	72.01	211.27	-74.97	97.42	-808.78	-110.51	136.53	-699.43	100.56	1270.62	0.00	0.00	0.00	-603.92	143.94	1615.66	-610.83	3.43	1609.15	-715.91	1.28	1709.34	-704.59	145.99	1714.06	2037.27	1511.96	64.75	0.00	0.00	0.00	1439.23
4.23000	-635.27	120.34	58.28	-690.35	103.27	58.26	-916.46	57.28	53.88	-857.92	125.57	84.36	-589.16	-75.83	61.82	-637.43	-68.78	71.54	211.27	-74.97	97.42	-791.92	-110.78	131.47	-695.34	101.44	1270.59	0.00	0.00	0.00	-599.78	144.13	1615.48	-607.54	3.41	1609.00	-711.87	1.38	1709.15	-700.57	146.04	1713.87	2037.38	1510.13	70.84	0.00	0.00	0.00	1439.62
4.24000	-634.70	120.13	58.55	-689.84	103.30	58.23	-916.42	57.25	53.96	-857.50	126.22	84.65	-570.52	-73.79	63.46	-617.70	-67.05	71.99	211.27	-74.97	97.42	-774.99	-111.31	126.82	-691.42	101.52	1270.49	0.00	0.00	0.00	-595.97	144.29	1615.25	-603.17	3.67	1608.86	-707.76	1.25	1708.95	-696.60	145.91	1713.78	2038.22	1511.31	70.54	0.00	0.00	0.00	1440.16
4.25000	-638.71	120.04	57.35	-691.14	100.81	54.96	-916.37	57.17	54.08	-857.56	125.99	84.55	-551.12	-71.83	65.72	-599.35	-65.57	72.83	211.27	-74.97	97.42	-758.13	-111.45	122.42	-687.46	101.70	1270.36	0.00	0.00	0.00	-591.73	144.22	1615.03	-599.79	3.21	1608.53	-703.69	1.12	1708.73	-692.38	146.32	1713.57	2038.92	1511.84	70.49	0.00	0.00	0.00	1440.08
4.26000	-635.69	120.36	57.93	-693.20	101.21	54.76	-916.23	56.33	54.62	-857.44	125.80	84.55	-532.52	-69.70	68.13	-580.91	-64.48	73.95	211.27	-74.97	97.42	-741.30	-111.36	118.48	-683.38	101.74	1270.21	0.00	0.00	0.00	-587.93	144.24	1614.81	-597.85	3.36	1608.38	-699.70	1.26	1708.50	-688.31	146.37	1713.37	2038.65	1510.97	70.81	0.00	0.00	0.00	1439.11
4.27000	-634.84	120.51	57.97	-689.95	101.55	55.34	-916.01	56.10	54.79	-857.30	125.87	84.65	-514.05	-68.15	71.06	-563.68	-63.03	75.45	211.27	-74.97	97.42	-724.56	-111.30	114.99	-679.32	101.94	1270.04	0.00	0.00	0.00	-583.82	143.99	1614.60	-591.35	3.14	1607.91	-695.61	0.82	1708.21	-684.40	145.80	1713.23	2038.11	1510.40	71.00	0.00	0.00	0.00	1438.81
4.28000	-587.15	114.94	70.72	-689.27	101.81	55.31	-916.31	57.14	54.30	-857.15	125.88	84.80	-497.24	-66.53	74.32	-547.20	-61.46	77.02	211.27	-74.97	97.42	-708.02	-110.97	111.95	-675.22	102.20	1269.84	0.00	0.00	0.00	-580.31	143.83	1614.35	-589.18	2.98	1607.57	-691.52	0.65	1707.88	-680.40	145.12	1713.11	2038.70	1511.32	70.66	0.00	0.00	0.00	1439.16
4.29000	-590.05	116.05	69.79	-693.61	101.75	53.91	-916.25	56.76	54.67	-856.94	125.93	84.85	-481.71	-65.23	77.71	-530.66	-60.31	79.65	211.27	-74.97	97.42	-691.92	-110.42	109.43	-671.15	102.28	1269.61	0.00	0.00	0.00	-575.89	143.76	1614.04	-582.66	2.79	1607.16	-687.45	0.64	1707.61	-676.17	145.14	1712.85	2037.58	1509.70	71.15	0.00	0.00	0.00	1438.17
4.30000	-592.03	116.71	69.14	-695.57	102.43	53.40	-915.87	56.25	55.03	-856.89	125.65	84.87	-463.92	-63.88	82.25	-515.52	-59.44	82.26	211.27	-74.97	97.42	-676.32	-109.82	107.35	-667.29	102.10	1269.33	0.00	0.00	0.00	-572.38	143.55	1613.78	-578.47	2.36	1606.67	-683.33	0.05	1707.19	-671.88	145.25	1712.57	2037.79	1510.69	70.80	0.00	0.00	0.00	1439.28
4.31000	-592.45	115.36	68.75	-690.38	102.73	54.48	-916.12	56.70	54.97	-856.72	125.85	85.06	-445.77	-61.66	87.58	-498.04	-57.99	85.92	211.27	-74.97	97.42	-661.13	-109.00	105.68	-663.28	102.21	1269.06	0.00	0.00	0.00	-568.01	143.04	1613.45	-575.94	2.37	1606.42	-679.15	-0.47	1706.81	-667.90	144.18	1712.39	2038.12	1511.16	70.52	0.00	0.00	0.00	1439.16
4.32000	-596.00	117.24	66.81	-686.01	103.31	55.07	-915.89	56.64	54.95	-856.56	125.83	85.21	-430.45	-59.94	92.59	-483.50	-56.27	89.26	211.27	-74.97	97.42	-646.36	-107.91	104.34	-659.41	101.70	1268.71	0.00	0.00	0.00	-564.73	142.69	1613.26	-570.84	1.81	1605.94	-674.97	-0.78	1706.45	-663.72	143.70	1712.09	2038.11	1511.05	70.70	0.00	0.00	0.00	1438.29
4.33000	-597.09	118.62	65.89	-688.77	103.44	54.65	-915.97	57.18	54.82	-856.52	125.60	85.24	-415.92	-58.71	97.37	-469.23	-54.95	92.53	211.27	-74.97	97.42	-632.06	-107.24	103.59	-655.36	101.68	1268.45	0.00	0.00	0.00	-559.62	142.25	1612.85	-566.49	1.38	1605.44	-670.72	-1.61	1706.00	-659.42	143.40	1711.75	2038.23	1510.91	70.97	0.00	0.00	0.00	1439.34
4.34000	-610.03	117.81	62.72	-692.87	103.25	53.02	-915.98	57.25	54.87	-856.44	125.25	85.18	-401.12	-57.44	102.45	-455.26	-54.31	96.34	211.27	-74.97	97.42	-618.17	-106.15	102.89	-651.31	101.49	1268.07	0.00	0.00	0.00	-555.49	141.78	1612.49	-563.06	0.90	1604.98	-666.44	-2.50	1705.49	-655.26	142.49	1711.44	2038.45	1511.47	70.69	0.00	0.00	0.00	1439.46
4.35000	-590.29	118.77	67.71	-687.19	103.82	54.30	-916.08	57.11	55.08	-856.27	125.22	85.37	-392.60	-57.94	105.99	-440.77	-51.81	100.27	211.27	-74.97	97.42	-604.51	-105.37	102.73	-647.34	100.95	1267.75	0.00	0.00	0.00	-550.99	141.36	1612.05	-558.50	0.32	1604.54	-662.22	-2.98	1705.07	-650.90	142.09	1711.04	2038.21	1511.25	70.54	0.00	0.00	0.00	1439.41
4.36000	-609.51	119.65	62.12	-688.41	104.03	57.44	-915.73	56.46	55.34	-856.42	124.77	85.28	-380.24	-56.82	110.59	-427.70	-51.32	104.39	211.27	-74.97	97.42	-591.64	-104.67	102.83	-643.17	100.59	1267.41	0.00	0.00	0.00	-547.68	140.62	1611.64	-555.74	-0.34	1604.07	-657.99	-3.52	1704.62	-646.54	141.60	1710.64	2038.40	1510.68	70.84	0.00	0.00	0.00	1439.01
4.37000	-602.21	118.01	64.24	-689.88	103.91	56.99	-915.86	56.58	55.54	-855.94	125.38	85.69	-368.42	-54.86	115.64	-414.11	-50.11	108.19	211.27	-74.97	97.42	-579.54	-103.71	103.04	-638.92	100.38	1267.11	0.00	0.00	0.00	-542.40	140.07	1611.20	-551.58	-1.07	1603.46	-653.72	-4.48	1704.13	-642.27	140.77	1710.31	2034.26	1513.49	52.55	0.00	0.00	0.00	1439.26
4.38000	-594.83	120.41	66.26	-689.67	103.97	57.02	-915.77	56.85	55.28	-855.85	125.16	85.85	-357.23	-53.62	120.29	-402.66	-48.76	111.06	211.27	-74.97	97.42	-568.19	-102.98	103.44	-634.57	99.87	1266.77	0.00	0.00	0.00	-538.20	139.27	1610.82	-546.22	-1.75	1602.86	-649.34	-5.35	1703.66	-637.99	139.71	1709.99	2037.74	1512.44	64.86	0.00	0.00	0.00	1439.41
4.39000	-607.44	120.36	62.54	-688.26	104.02	57.23	-915.91	57.35	55.32	-855.48	125.49	86.22	-347.32	-53.05	124.34	-393.21	-47.71	114.25	211.27	-74.97	97.42	-557.57	-101.43	103.56	-630.25	99.34	1266.43	0.00	0.00	0.00	-534.16	138.70	1610.45	-541.63	-2.35	1602.45	-645.07	-6.26	1703.19	-633.64	138.61	1709.63	2035.25	1515.44	51.66	0.00	0.00	0.00	1439.89
4.40000	-609.80	120.44	61.52	-688.79	104.08	56.93	-915.74	57.10	55.53	-855.41	125.05	86.23	-337.91	-52.39	128.02	-381.49	-46.80	117.92	211.27	-74.97	97.42	-547.89	-99.70	103.59	-625.94	98.83	1266.06	0.00	0.00	0.00	-529.64	137.44	1610.06	-536.83	-3.09	1601.93	-640.81	-7.25	1702.69	-629.26	137.66	1709.26	2032.54	1513.60	46.52	0.00	0.00	0.00	1439.96
4.41000	-639.42	121.79	54.09	-689.40	104.05	56.73	-915.47	56.59	55.80	-855.28	124.84	86.32	-329.44	-51.92	131.06	-372.99	-45.96	121.61	211.27	-74.97	97.42	-539.06	-98.53	103.81	-621.53	98.11	1265.72	0.00	0.00	0.00	-525.02	136.47	1609.63	-533.59	-4.18	1601.44	-636.47	-8.11	1702.19	-624.77	136.62	1708.90	2032.75	1514.04	46.42	0.00	0.00	0.00	1438.51
4.42000	-637.48	122.10	54.54	-688.57	103.99	56.79	-915.33	56.11	56.17	-855.01	124.84	86.61	-321.68	-50.87	133.80	-365.24	-44.75	122.83	211.27	-74.97	97.42	-531.26	-96.80	103.66	-617.00	97.63	1265.34	0.00	0.00	0.00	-521.15	135.40	1609.20	-529.22	-5.37	1600.83	-632.09	-9.05	1701.72	-620.37	135.41	1708.52	2032.10	1513.35	46.90	0.00	0.00	0.00	1439.41
4.43000	-638.24	121.98	54.21	-689.22	103.99	56.57	-915.46	56.64	56.16	-854.91	124.48	86.74	-314.81	-50.35	135.44	-356.31	-44.69	125.25	211.27	-74.97	97.42	-524.34	-95.52	103.52	-612.61	96.89	1264.92	0.00	0.00	0.00	-516.96	134.36	1608.86	-525.54	-6.64	1600.40	-627.71	-10.30	1701.16	-615.94	134.19	1708.14	2036.57	1510.74	65.25	0.00	0.00	0.00	1439.40
4.44000	-638.53	121.99	53.92	-688.87	104.35	56.41	-915.56	57.06	56.09	-854.60	124.66	87.07	-308.91	-49.92	136.14	-351.12	-44.16	126.05	211.27	-74.97	97.42	-518.43	-94.35	103.29	-608.15	96.05	1264.45	0.00	0.00	0.00	-512.12	133.15	1608.43	-521.15	-7.97	1599.85	-623.24	-11.82	1700.56	-611.46	133.08	1707.69	2034.14	1513.27	52.65	0.00	0.00	0.00	1439.51
4.45000	-639.09	122.18	53.64	-688.74	104.13	56.44	-915.30	56.61	56.48	-854.40	124.48	87.21	-303.90	-49.80	135.71	-346.76	-43.01	125.81	211.27	-74.97	97.42	-513.36	-92.60	102.64	-603.73	94.98	1264.00	0.00	0.00	0.00	-507.94	131.97	1608.00	-516.34	-8.88	1599.23	-618.77	-13.25	1700.01	-606.90	131.77	1707.28	2036.96	1512.29	64.85	0.00	0.00	0.00	1439.71
4.46000	-637.80	121.88	54.03	-689.03	104.25	56.15	-915.33	56.85	56.49	-854.00	124.60	87.60	-299.37	-48.12	135.13	-342.85	-41.90	124.32	211.27	-74.97	97.42	-509.12	-91.53	102.13	-599.13	94.16	1263.55	0.00	0.00	0.00	-504.12	130.67	1607.64	-511.43	-10.27	1598.78	-614.26	-14.63	1699.42	-602.32	130.68	1706.84	2038.77	1510.92	70.81	0.00	0.00	0.00	1439.70
4.47000	-640.38	122.12	53.06	-688.90	104.12	56.15	-915.20	56.48	56.85	-853.86	124.23	87.77	-295.64	-47.36	133.24	-339.34	-41.03	123.22	211.27	-74.97	97.42	-505.71	-89.98	101.23	-594.50	93.40	1263.06	0.00	0.00	0.00	-497.90	129.09	1607.18	-506.91	-11.53	1598.13	-609.67	-16.06	1698.86	-597.72	129.28	1706.39	2038.43	1511.10	70.65	0.00	0.00	0.00	1438.84
4.48000	-637.24	122.39	53.76	-690.07	104.26	55.71	-914.98	56.67	56.85	-853.56	124.32	88.16	-292.64	-46.92	130.71	-336.59	-39.63	121.16	211.27	-74.97	97.42	-502.98	-88.65	100.23	-589.98	92.14	1262.61	0.00	0.00	0.00	-493.45	127.79	1606.62	-503.05	-13.14	1597.60	-605.06	-17.53	1698.25	-593.05	127.96	1705.88	2038.03	1511.28	70.53	0.00	0.00	0.00	1439.28
4.49000	-638.49	122.43	53.21	-687.96	104.41	56.13	-914.88	56.42	57.22	-853.08	124.53	88.63	-290.23	-45.24	128.29	-334.81	-38.87	118.66	211.27	-74.97	97.42	-500.85	-87.47	99.14	-585.27	90.99	1262.14	0.00	0.00	0.00	-489.11	126.26	1606.16	-497.45	-14.54	1596.82	-600.47	-19.05	1697.59	-588.53	126.05	1705.43	2038.77	1511.03	70.80	0.00	0.00	0.00	1440.42
4.50000	-638.36	122.41	52.94	-688.20	104.26	55.95	-914.70	56.28	57.55	-853.00	123.79	88.65	-288.44	-43.98	125.42	-333.52	-37.48	115.97	211.27	-74.97	97.42	-499.43	-85.90	97.70	-580.51	89.76	1261.64	0.00	0.00	0.00	-484.95	124.58	1605.71	-493.47	-16.38	1596.19	-595.76	-20.67	1696.95	-583.94	124.28	1704.94	2037.49	1510.47	70.81	0.00	0.00	0.00	1439.42
4.51000	-637.69	122.46	53.26	-688.36	104.37	55.68	-914.61	56.06	57.72	-852.68	123.91	89.14	-287.35	-42.18	122.25	-332.08	-35.44	113.12	211.27	-74.97	97.42	-498.44	-84.30	96.62	-575.72	88.56	1261.09	0.00	0.00	0.00	-479.87	122.68	1605.23	-487.78	-17.98	1595.50	-591.09	-22.40	1696.20	-579.22	122.70	1704.43	2037.96	1510.66	70.80	0.00	0.00	0.00	1439.78
4.52000	-639.24	122.61	52.45	-688.53	104.22	55.61	-914.55	56.08	58.04	-852.19	123.85	89.44	-285.80	-40.48	118.28	-330.25	-33.04	110.13	211.27	-74.97	97.42	-497.33	-83.40	96.14	-571.07	87.06	1260.54	0.00	0.00	0.00	-475.09	121.15	1604.64	-483.13	-19.71	1594.79	-586.45	-24.09	1695.53	-574.40	121.41	1703.80	2038.28	1510.96	70.76	0.00	0.00	0.00	1439.48
4.53000	-636.62	122.85	53.10	-689.14	104.24	55.32	-914.48	56.32	58.14	-851.85	123.79	89.89	-284.17	-38.18	115.14	-328.39	-31.09	107.58	211.27	-74.97	97.42	-495.79	-82.78	95.69	-566.22	85.80	1259.96	0.00	0.00	0.00	-471.12	119.44	1604.17	-478.51	-21.56	1594.15	-581.79	-25.92	1694.82	-569.65	119.49	1703.22	2038.89	1511.57	70.60	0.00	0.00	0.00	1440.18
4.54000	-638.85	122.74	52.28	-688.20	104.47	55.42	-914.41	56.42	58.46	-851.53	123.57	90.32	-282.41	-36.79	111.66	-327.88	-29.38	104.57	211.27	-74.97	97.42	-494.05	-81.99	95.13	-561.39	84.55	1259.37	0.00	0.00	0.00	-465.60	117.43	1603.59	-475.80	-23.37	1593.43	-577.04	-27.87	1694.08	-564.82	117.49	1702.71	2039.35	1511.17	70.75	0.00	0.00	0.00	1439.97
4.55000	-637.27	122.90	52.53	-688.12	104.41	55.23	-914.07	56.08	58.87	-851.13	123.44	90.76	-280.26	-34.50	108.24	-326.44	-28.11	101.44	211.27	-74.97	97.42	-492.33	-81.26	94.50	-556.44	83.12	1258.79	0.00	0.00	0.00	-460.17	115.70	1602.96	-469.96	-25.06	1592.71	-572.25	-29.64	1693.37	-560.11	115.42	1702.15	2039.30	1511.17	70.73	0.00	0.00	0.00	1439.57
4.56000	-640.32	123.10	51.65	-687.96	104.26	55.17	-913.91	56.18	59.20	-850.74	123.20	91.43	-274.66	-32.09	105.24	-325.18	-27.71	97.69	211.27	-74.97	97.42	-490.57	-81.07	94.10	-551.54	81.63	1258.16	0.00	0.00	0.00	-455.76	113.50	1602.53	-463.35	-26.99	1591.97	-567.41	-31.78	1692.64	-555.21	113.78	1701.58	2038.30	1511.05	70.66	0.00	0.00	0.00	1439.67
4.57000	-638.33	122.89	51.99	-688.94	104.34	54.74	-913.67	56.02	59.63	-850.42	122.71	91.97	-273.57	-31.55	100.79	-324.33	-26.87	94.13	211.27	-74.97	97.42	-488.99	-81.27	93.85	-546.56	80.29	1257.59	0.00	0.00	0.00	-451.41	111.57	1601.96	-458.40	-28.95	1591.35	-562.56	-33.85	1691.91	-550.31	111.85	1701.01	2038.66	1511.32	70.72	0.00	0.00	0.00	1439.47
4.58000	-638.04	123.08	51.69	-688.03	104.19	54.64	-913.46	56.17	60.10	-849.63	122.79	92.79	-270.68	-31.29	97.19	-321.29	-26.58	91.40	211.27	-74.97	97.42	-487.64	-80.68	93.34	-541.66	78.31	1257.03	0.00	0.00	0.00	-447.16	109.64	1601.38	-454.28	-30.75	1590.64	-557.65	-35.82	1691.22	-545.41	109.51	1700.45	2038.39	1511.33	70.49	0.00	0.00	0.00	1438.70
4.59000	-637.35	123.19	51.66	-686.93	104.22	54.74	-913.06	55.72	61.22	-848.97	122.60	93.56	-270.32	-31.78	93.04	-320.70	-27.00	88.20	211.27	-74.97	97.42	-486.33	-80.19	92.89	-536.65	76.60	1256.48	0.00	0.00	0.00	-441.40	107.67	1600.81	-449.34	-32.79	1589.95	-552.70	-37.99	1690.52	-540.28	107.86	1699.89	2034.19	1513.86	51.98	0.00	0.00	0.00	1440.59
4.60000	-638.46	123.29	51.26	-687.56	104.29	54.24	-912.80	56.44	62.17	-848.22	122.51	94.60	-267.69	-32.18	89.68	-319.30	-26.74	85.54	211.27	-74.97	97.42	-485.13	-80.02	92.51	-531.45	75.22	1256.01	0.00	0.00	0.00	-436.70	105.79	1600.24	-444.89	-34.82	1589.38	-547.73	-40.17	1689.87	-535.45	105.32	1699.39	2032.47	1513.79	46.52	0.00	0.00	0.00	1440.35
4.61000	-638.28	123.42	51.03	-686.59	104.23	54.09	-911.78	55.44	64.26	-847.36	122.50	95.72	-267.20	-31.75	86.33	-318.39	-25.86	82.91	211.27	-74.97	97.42	-483.93	-79.94	92.12	-526.39	73.18	1255.62	0.00	0.00	0.00	-431.68	103.62	1599.76	-439.08	-36.70	1588.74	-542.66	-42.35	1689.28	-530.45	103.01	1698.91	2036.82	1512.28	64.63	0.00	0.00	0.00	1440.10
4.62000	-638.49	123.51	50.75	-686.55	104.39	53.59	-911.42	55.71	65.97	-846.45	122.25	96.89	-265.39	-31.47	83.15	-315.98	-25.07	81.00	211.27	-74.97	97.42	-482.85	-79.53	91.60	-521.15	71.58	1255.38	0.00	0.00	0.00	-427.41	101.61	1599.41	-433.92	-39.08	1588.04	-537.57	-44.74	1688.76	-525.28	101.22	1698.54	2037.91	1511.07	70.60	0.00	0.00	0.00	1439.44
4.63000	-638.68	123.85	50.34	-686.01	104.33	53.36	-910.67	55.81	68.13	-845.34	122.50	98.49	-266.27	-31.04	79.94	-316.16	-24.96	78.80	211.27	-74.97	97.42	-481.88	-79.75	91.38	-515.91	69.90	1255.23	0.00	0.00	0.00	-421.74	99.60	1598.93	-428.07	-41.10	1587.47	-532.41	-47.01	1688.34	-520.08	99.10	1698.21	2032.91	1511.65	52.71	0.00	0.00	0.00	1439.99
4.64000	-639.29	123.79	50.00	-686.44	104.42	52.69	-909.40	54.58	71.40	-844.03	122.58	100.17	-264.07	-30.52	78.42	-315.39	-25.31	77.61	211.27	-74.97	97.42	-481.19	-79.87	91.08	-510.70	67.76	1255.15	0.00	0.00	0.00	-416.79	97.28	1598.69	-423.97	-43.50	1587.08	-527.30	-49.21	1688.06	-514.92	96.83	1698.02	2037.00	1510.93	65.23	0.00	0.00	0.00	1439.41
4.65000	-637.07	124.17	49.96	-683.26	104.80	52.83	-908.40	54.96	74.39	-842.56	122.74	102.05	-264.78	-31.33	76.65	-315.75	-25.36	76.11	211.27	-74.97	97.42	-480.59	-79.89	90.78	-505.42	65.81	1255.20	0.00	0.00	0.00	-411.67	95.16	1598.48	-419.43	-45.65	1586.91	-522.05	-51.76	1687.86	-509.76	94.57	1697.95	2034.09	1513.28	52.39	0.00	0.00	0.00	1439.54
4.66000	-637.84	124.29	49.39	-683.44	104.91	52.21	-907.39	56.07	77.51	-840.72	123.70	104.58	-265.01	-31.33	75.72	-314.98	-25.43	75.50	211.27	-74.97	97.42	-480.16	-79.94	90.49	-500.21	63.75	1255.29	0.00	0.00	0.00	-406.12	93.23	1598.37	-413.81	-47.75	1586.70	-516.82	-54.14	1687.76	-504.62	92.06	1697.99	2037.17	1512.00	64.74	0.00	0.00	0.00	1439.60
4.67000	-638.07	124.51	48.86	-681.80	105.21	51.93	-905.78	55.82	81.57	-838.91	123.73	106.97	-264.40	-31.58	74.65	-314.19	-25.45	74.88	211.27	-74.97	97.42	-479.77	-80.05	90.33	-494.84	62.09	1255.50	0.00	0.00	0.00	-401.70	90.93	1598.44	-410.11	-50.16	1586.78	-511.53	-56.25	1687.79	-499.45	89.69	1698.12	2038.03	1510.68	70.68	0.00	0.00	0.00	1438.92
4.68000	-636.08	124.80	49.00	-682.24	105.57	51.15	-904.19	56.49	85.68	-836.96	123.85	109.52	-263.68	-31.41	73.92	-315.26	-25.50	73.69	211.27	-74.97	97.42	-479.41	-80.05	90.10	-489.70	59.98	1255.85	0.00	0.00	0.00	-396.28	88.87	1598.65	-405.17	-51.94	1586.88	-506.25	-58.57	1687.99	-494.34	87.17	1698.39	2038.01	1510.73	70.81	0.00	0.00	0.00	1439.18
4.69000	-638.02	124.66	48.08	-680.37	106.09	50.81	-902.41	56.92	90.47	-834.45	125.12	112.81	-264.01	-31.21	73.19	-315.41	-25.43	73.10	211.27	-74.97	97.42	-479.18	-80.04	89.83	-484.52	57.64	1256.26	0.00	0.00	0.00	-390.05	86.85	1598.83	-398.27	-54.17	1587.04	-501.02	-60.97	1688.20	-489.30	84.60	1698.75	2038.51	1510.55	70.98	0.00	0.00	0.00	1439.48
4.70000	-638.27	125.05	47.60	-679.42	106.88	50.20	-900.22	57.56	95.64	-832.16	125.20	115.91	-263.55	-31.76	72.40	-315.13	-25.64	72.65	211.27	-74.97	97.42	-478.94	-80.22	89.70	-479.41	55.35	1256.84	0.00	0.00	0.00	-385.89	84.98	1599.15	-393.26	-56.48	1587.12	-495.88	-63.17	1688.51	-484.13	82.66	1699.09	2038.58	1511.07	70.73	0.00	0.00	0.00	1439.03
4.71000	-635.25	125.28	47.95	-678.43	107.05	49.94	-897.61	58.35	101.28	-829.16	126.02	119.51	-264.23	-32.05	71.39	-315.01	-25.97	72.28	211.27	-74.97	97.42	-478.76	-80.05	89.38	-474.25	53.40	1257.52	0.00	0.00	0.00	-380.64	82.58	1599.56	-387.20	-58.60	1587.35	-490.70	-65.48	1688.91	-479.02	80.56	1699.56	2038.70	1511.69	70.49	0.00	0.00	0.00	1439.05
4.72000	-636.47	125.72	47.04	-676.82	107.51	49.42	-894.54	58.94	107.50	-825.83	127.00	123.46	-263.37	-31.77	71.23	-315.17	-26.10	71.82	211.27	-74.97	97.42	-478.58	-80.32	89.29	-469.10	51.59	1258.23	0.00	0.00	0.00	-375.69	80.43	1600.07	-383.56	-60.86	1587.92	-485.59	-67.86	1689.33	-474.16	77.72	1700.15	2034.49	1514.28	52.09	0.00	0.00	0.00	1439.51
4.73000	-635.54	125.99	46.85	-674.93	108.30	49.13	-891.21	59.93	114.26	-822.23	127.77	127.55	-262.31	-31.72	71.15	-315.21	-25.77	71.29	211.27	-74.97	97.42	-478.53	-80.75	89.29	-464.09	49.36	1259.03	0.00	0.00	0.00	-371.31	78.22	1600.61	-380.18	-63.12	1588.41	-480.50	-70.12	1689.81	-469.30	75.45	1700.78	2036.48	1512.06	64.66	0.00	0.00	0.00	1439.04
4.74000	-633.60	126.57	46.86	-672.68	108.71	48.94	-887.20	60.97	121.35	-817.90	129.35	132.23	-263.68	-31.95	70.45	-314.29	-26.17	71.27	211.27	-74.97	97.42	-478.45	-80.60	89.00	-459.21	47.06	1259.78	0.00	0.00	0.00	-367.15	76.20	1601.18	-373.58	-65.16	1588.84	-475.51	-72.54	1690.37	-464.57	72.95	1701.41	2038.66	1511.71	70.47	0.00	0.00	0.00	1440.78
4.75000	-634.01	127.25	46.12	-672.32	110.65	49.14	-882.34	60.62	129.60	-813.42	130.04	136.87	-261.96	-31.84	70.49	-313.95	-26.69	70.96	211.27	-74.97	97.42	-478.40	-80.75	88.85	-454.50	44.49	1260.49	0.00	0.00	0.00	-361.94	74.01	1601.83	-367.97	-67.16	1589.38	-470.61	-74.62	1690.97	-459.85	70.88	1702.07	2038.67	1511.59	70.55	0.00	0.00	0.00	1439.89
4.76000	-632.45	127.69	45.89	-670.44	111.00	48.86	-877.39	62.38	137.54	-808.09	131.86	142.22	-263.83	-32.19	69.63	-315.04	-27.05	70.65	211.27	-74.97	97.42	-478.34	-81.11	88.85	-449.73	42.30	1261.23	0.00	0.00	0.00	-357.11	71.75	1602.44	-363.11	-69.66	1589.96	-465.79	-76.93	1691.58	-455.31	68.55	1702.76	2033.20	1512.22	52.87	0.00	0.00	0.00	1439.49
4.77000	-632.52	128.52	45.01	-668.67	111.80	49.40	-871.69	63.01	146.42	-802.33	133.62	147.86	-261.63	-32.21	70.04	-314.66	-27.33	70.55	211.27	-74.97	97.42	-478.32	-81.29	88.78	-444.82	40.73	1261.90	0.00	0.00	0.00	-352.63	69.72	1603.07	-360.20	-71.73	1590.77	-461.15	-79.01	1692.23	-450.77	66.53	1703.38	2032.48	1513.72	46.64	0.00	0.00	0.00	1438.71
4.78000	-629.99	129.40	44.60	-666.26	112.30	49.89	-865.25	63.98	155.56	-796.35	134.95	153.62	-261.54	-32.02	69.75	-314.84	-27.32	70.51	211.27	-74.97	97.42	-478.27	-81.52	88.75	-440.25	38.53	1262.49	0.00	0.00	0.00	-348.11	67.65	1603.70	-355.21	-73.88	1591.32	-456.63	-81.23	1692.80	-446.36	64.31	1703.96	2031.26	1511.47	47.58	0.00	0.00	0.00	1438.72
4.79000	-630.50	130.25	43.34	-663.00	113.23	50.99	-858.35	65.15	164.71	-789.91	135.79	159.30	-262.29	-32.13	69.31	-314.34	-27.56	70.56	211.27	-74.97	97.42	-478.30	-81.40	88.58	-435.67	36.59	1262.96	0.00	0.00	0.00	-343.92	65.72	1604.40	-350.28	-75.85	1591.96	-452.17	-83.46	1693.33	-441.93	62.51	1704.48	2034.31	1516.71	46.04	0.00	0.00	0.00	1438.58
4.80000	-627.78	130.87	42.74	-660.39	113.48	51.97	-850.75	65.89	174.14	-783.06	137.12	165.20	-262.20	-31.95	69.09	-313.56	-27.43	70.37	211.27	-74.97	97.42	-478.25	-81.78	88.62	-431.15	34.58	1263.33	0.00	0.00	0.00	-339.49	63.65	1605.03	-345.34	-77.68	1592.71	-447.83	-85.48	1693.89	-437.81	60.05	1705.08	2033.03	1515.04	46.16	0.00	0.00	0.00	1439.17
4.81000	-626.38	133.58	42.56	-657.37	114.44	53.57	-842.86	67.18	183.15	-776.08	137.90	170.98	-261.47	-32.01	68.96	-314.03	-27.25	69.86	211.27	-74.97	97.42	-478.22	-81.55	88.45	-426.71	32.63	1263.62	0.00	0.00	0.00	-335.88	61.68	1605.72	-340.89	-79.85	1593.35	-443.57	-87.57	1694.34	-433.59	58.26	1705.49	2036.60	1510.71	65.25	0.00	0.00	0.00	1438.81
4.82000	-623.75	134.45	41.78	-654.38	115.00	55.33	-834.09	67.15	192.61	-768.45	139.34	177.07	-262.47	-31.93	68.43	-315.50	-27.54	69.15	211.27	-74.97	97.42	-478.13	-81.47	88.32	-422.53	30.42	1263.83	0.00	0.00	0.00	-330.04	59.70	1606.16	-336.26	-81.85	1593.90	-439.34	-89.56	1694.77	-429.41	56.39	1705.91	2037.70	1510.04	71.01	0.00	0.00	0.00	1439.19
4.83000	-620.33	134.97	41.11	-650.49	115.51	57.61	-825.17	68.20	201.57	-761.02	139.58	182.78	-262.18	-32.17	68.00	-313.27	-27.67	69.57	211.27	-74.97	97.42	-478.06	-81.81	88.38	-418.35	28.84	1263.95	0.00	0.00	0.00	-326.63	57.87	1606.70	-331.55	-83.53	1594.37	-435.18	-91.41	1695.17	-425.34	53.99	1706.34	2038.39	1511.34	70.64	0.00	0.00	0.00	1438.49
4.84000	-617.51	135.06	40.15	-645.22	113.94	58.92	-816.17	68.94	209.81	-753.40	140.04	188.40	-262.72	-31.88	67.68	-313.81	-27.71	69.28	211.27	-74.97	97.42	-477.97	-81.87	88.37	-414.26	27.05	1264.09	0.00	0.00	0.00	-321.20	56.06	1607.12	-328.37	-85.34	1594.91	-431.02	-93.34	1695.50	-421.16	52.34	1706.66	2038.88	1511.36	70.69	0.00	0.00	0.00	1439.59
4.85000	-613.36	135.54	39.66	-642.00	114.26	60.90	-807.44	68.75	216.93	-745.51	140.12	193.70	-261.98	-31.62	67.61	-312.75	-27.54	69.16	211.27	-74.97	97.42	-477.93	-81.71	88.25	-410.25	25.13	1264.18	0.00	0.00	0.00	-317.80	54.25	1607.52	-323.29	-87.35	1595.18	-426.93	-95.37	1695.76	-417.11	50.36	1706.93	2037.50	1510.50	70.74	0.00	0.00	0.00	1439.99
4.86000	-606.85	137.10	39.61	-635.80	115.31	63.88	-799.30	68.30	221.77	-738.04	139.84	198.36	-261.17	-31.98	67.43	-314.02	-27.78	68.74	211.27	-74.97	97.42	-477.83	-81.86	88.28	-406.45	23.47	1264.29	0.00	0.00	0.00	-314.62	52.38	1607.85	-320.40	-89.08	1595.61	-422.85	-97.24	1696.00	-413.05	48.52	1707.22	2034.52	1514.34	51.94	0.00	0.00	0.00	1439.22
4.87000	-599.37	139.32	41.96	-626.74	116.83	68.05	-791.09	67.30	224.86	-730.46	139.35	202.09	-261.82	-31.94	67.04	-314.13	-28.06	68.79	211.27	-74.97	97.42	-477.79	-81.97	88.33	-402.56	22.14	1264.42	0.00	0.00	0.00	-310.78	50.54	1608.20	-316.51	-90.85	1595.91	-418.80	-98.92	1696.25	-408.94	46.81	1707.44	2037.29	1511.64	64.96	0.00	0.00	0.00	1439.36
4.88000	-589.08	141.44	47.66	-618.08	118.07	72.05	-782.67	65.88	227.01	-722.42	138.67	205.19	-261.99	-31.95	66.87	-313.77	-27.95	68.56	211.27	-74.97	97.42	-477.74	-81.99	88.26	-398.88	20.27	1264.61	0.00	0.00	0.00	-307.01	48.72	1608.48	-311.80	-92.52	1596.07	-414.77	-100.64	1696.44	-404.90	44.82	1707.77	2038.78	1511.57	70.54	0.00	0.00	0.00	1439.36
4.89000	-578.03	143.82	52.48	-607.05	119.83	75.90	-774.14	65.53	227.44	-713.69	138.36	207.59	-261.06	-32.12	66.66	-313.54	-28.13	68.51	211.27	-74.97	97.42	-477.75	-81.80	88.18	-395.17	18.83	1264.83	0.00	0.00	0.00	-301.83	47.27	1608.67	-308.29	-94.16	1596.36	-410.78	-102.55	1696.61	-400.97	43.06	1708.03	2038.64	1511.01	70.80	0.00	0.00	0.00	1438.48
4.90000	-565.48	146.00	56.93	-595.89	120.87	78.77	-765.14	65.65	226.99	-704.34	137.74	208.88	-262.17	-31.64	66.53	-314.28	-27.88	67.98	211.27	-74.97	97.42	-477.72	-81.71	88.10	-391.60	17.11	1265.07	0.00	0.00	0.00	-297.84	45.62	1608.99	-303.48	-95.60	1596.46	-406.82	-104.09	1696.87	-396.93	41.56	1708.29	2038.62	1512.10	70.32	0.00	0.00	0.00	1438.66
4.91000	-553.79	142.24	57.12	-583.95	121.43	80.86	-755.36	65.48	225.90	-694.21	137.69	209.48	-261.47	-32.31	66.27	-313.22	-27.63	68.16	211.27	-74.97	97.42	-477.66	-81.82	88.15	-387.82	15.97	1265.49	0.00	0.00	0.00	-293.36	43.96	1609.27	-299.49	-97.19	1596.72	-402.82	-105.72	1697.16	-393.05	39.79	1708.69	2033.11	1511.77	52.89	0.00	0.00	0.00	1438.70
4.92000	-540.84	142.56	56.18	-570.79	122.02	82.42	-745.40	66.12	223.84	-683.33	138.15	209.13	-261.78	-32.40	66.01	-314.36	-27.46	66.83	211.27	-74.97	97.42	-477.60	-81.85	88.17	-384.10	14.92	1265.91	0.00	0.00	0.00	-291.06	42.67	1609.58	-296.91	-98.76	1597.00	-398.95	-107.23	1697.43	-389.09	38.04	1709.11	2032.81	1514.19	46.41	0.00	0.00	0.00	1439.41
4.93000	-532.19	142.72	56.44	-558.47	122.73	82.75	-734.67	66.20	221.18	-672.30	138.20	207.68	-260.67	-32.36	65.97	-314.15	-27.88	67.95	211.27	-74.97	97.42	-477.52	-82.12	88.33	-380.35	13.41	1266.42	0.00	0.00	0.00	-286.33	41.13	1609.88	-291.84	-100.19	1597.28	-395.16	-108.76	1697.72	-385.31	36.45	1709.51	2036.00	1511.65	64.72	0.00	0.00	0.00	1439.24
4.94000	-513.52	143.43	58.61	-545.23	123.35	82.78	-723.74	66.56	217.58	-660.90	138.83	205.47	-261.19	-32.39	65.71	-314.31	-27.79	67.67	211.27	-74.97	97.42	-477.47	-81.89	88.23	-376.59	11.94	1266.94	0.00	0.00	0.00	-282.71	39.89	1610.25	-289.72	-101.63	1597.67	-391.38	-110.31	1698.03	-381.52	34.75	1709.90	2032.58	1511.51	52.89	0.00	0.00	0.00	1439.49
4.95000	-500.91	143.85	58.22	-529.33	123.44	80.26	-712.39	67.39	213.09	-649.22	139.36	202.36	-261.57	-32.39	65.51	-312.50	-28.09	68.01	211.27	-74.97	97.42	-477.47	-81.91	88.27	-372.77	10.84	1267.39	0.00	0.00	0.00	-278.93	38.58	1610.65	-284.17	-102.82	1597.95	-387.65	-111.79	1698.36	-377.73	33.80	1710.20	2036.46	1510.91	65.21	0.00	0.00	0.00	1439.01
4.96000	-483.85	144.32	58.53	-518.23	123.67	78.78	-700.39	67.89	207.94	-636.93	140.73	198.90	-261.86	-32.71	65.10	-314.13	-28.41	67.63	211.27	-74.97	97.42	-477.31	-82.25	88.44	-368.83	9.41	1267.89	0.00	0.00	0.00	-276.20	37.12	1611.08	-282.36	-104.17	1598.42	-383.99	-113.04	1698.70	-374.07	32.44	1710.54	2037.94	1511.06	70.74	0.00	0.00	0.00	1438.74
4.97000	-468.20	144.88	58.04	-501.62	124.01	77.82	-688.35	68.54	202.18	-624.27	141.56	194.79	-259.40	-32.63	65.64	-313.27	-27.84	67.50	211.27	-74.97	97.42	-477.24	-82.16	88.44	-365.11	7.93	1268.33	0.00	0.00	0.00	-271.88	35.96	1611.44	-276.99	-105.31	1598.64	-380.39	-114.32	1699.02	-370.48	31.45	1710.86	2033.66	1512.84	52.65	0.00	0.00	0.00	1438.63
4.98000	-452.39	145.10	57.41	-487.82	124.87	76.35	-675.91	69.48	195.75	-611.23	142.57	190.26	-260.48	-32.54	65.20	-312.15	-27.62	67.71	211.27	-74.97	97.42	-477.22	-82.18	88.46	-361.16	7.19	1268.77	0.00	0.00	0.00	-267.62	34.79	1611.75	-273.83	-106.67	1599.02	-376.77	-115.68	1699.28	-367.01	29.85	1711.27	2037.00	1511.50	65.12	0.00	0.00	0.00	1438.75
4.99000	-429.39	145.33	58.27	-474.34	124.89	73.91	-663.07	70.50	188.66	-598.02	143.09	185.12	-259.87	-32.94	64.98	-313.76	-27.42	67.14	211.27	-74.97	97.42	-477.18	-82.12	88.43	-357.38	5.67	1269.06	0.00	0.00	0.00	-264.11	33.72	1612.13	-270.76	-107.96	1599.31	-373.24	-116.75	1699.51	-363.53	28.32	1711.61	2038.17	1510.88	70.78	0.00	0.00	0.00	1439.25
5.00000	-416.57	146.94	58.53	-453.76	125.37	73.40	-649.47	70.97	181.41	-584.43	143.89	179.90	-260.34	-32.83	64.75	-312.26	-27.47	66.58	211.27	-74.97	97.42	-477.12	-82.08	88.47	-353.50	4.67	1269.30	0.00	0.00	0.00	-260.89	32.62	1612.52	-267.25	-109.08	1599.63	-369.68	-117.98	1699.68	-360.06	27.33	1711.81	2038.69	1511.19	70.76	0.00	0.00	0.00	1439.16
5.01000	-399.04	147.71	57.83	-434.73	126.27	72.55	-635.69	72.71	173.16	-570.48	144.80	174.36	-262.05	-33.24	64.09	-313.66	-27.47	67.02	211.27	-74.97	97.42	-477.10	-82.05	88.46	-349.69	4.35	1269.59	0.00	0.00	0.00	-257.30	31.54	1612.86	-263.25	-110.06	1599.94	-366.12	-119.27	1699.86	-356.56	26.25	1712.01	2037.95	1511.15	70.74	0.00	0.00	0.00	1438.12
5.02000	-378.58	148.32	58.33	-416.43	127.90	73.28	-621.42	73.69	165.05	-556.30	145.38	168.61	-261.11	-33.20	64.17	-312.77	-27.46	67.22	211.27	-74.97	97.42	-477.07	-81.71	88.30	-346.19	2.99	1269.61	0.00	0.00	0.00	-254.17	30.55	1613.17	-259.89	-111.02	1600.12	-362.57	-120.56	1699.96	-353.14	25.07	1712.26	2038.71	1511.91	70.54	0.00	0.00	0.00	1438.06
5.03000	-362.08	149.22	57.93	-399.30	128.42	71.95	-607.02	74.56	156.80	-541.69	146.03	162.83	-258.99	-32.50	64.88	-312.32	-27.40	67.71	211.27	-74.97	97.42	-476.93	-81.58	88.32	-342.78	0.69	1269.54	0.00	0.00	0.00	-250.52	29.42	1613.38	-255.89	-111.90	1600.23	-359.07	-121.74	1700.03	-349.69	23.99	1712.41	2038.87	1511.42	70.73	0.00	0.00	0.00	1438.99
5.04000	-343.25	149.90	58.39	-381.29	129.38	70.67	-592.15	75.92	148.26	-526.74	146.96	157.23	-259.98	-32.44	64.50	-312.81	-27.40	67.62	211.27	-74.97	97.42	-476.88	-81.72	88.41	-339.32	-1.03	1269.43	0.00	0.00	0.00	-247.60	28.40	1613.62	-253.02	-113.00	1600.31	-355.52	-122.89	1700.03	-346.26	22.45	1712.64	2038.39	1511.14	70.58	0.00	0.00	0.00	1439.55
5.05000	-323.07	150.30	59.18	-362.53	130.18	69.93	-576.89	76.60	140.32	-511.76	147.51	151.43	-259.86	-32.13	64.54	-313.40	-27.43	67.76	211.27	-74.97	97.42	-476.73	-81.90	88.52	-336.09	-2.64	1269.37	0.00	0.00	0.00	-243.48	27.59	1613.74	-249.24	-113.87	1600.34	-351.92	-123.92	1700.09	-342.74	21.78	1712.73	2037.97	1511.10	70.58	0.00	0.00	0.00	1439.35
5.06000	-306.45	150.31	59.40	-344.45	130.63	69.09	-561.82	78.34	131.95	-496.25	148.62	146.02	-261.53	-32.41	63.66	-313.33	-26.63	66.20	211.27	-74.97	97.42	-476.59	-81.89	88.63	-332.69	-3.81	1269.32	0.00	0.00	0.00	-240.27	26.69	1613.82	-246.48	-114.84	1600.44	-348.40	-124.85	1700.09	-339.32	21.00	1712.81	2038.32	1510.91	70.84	0.00	0.00	0.00	1438.78
5.07000	-287.84	150.46	59.97	-326.11	130.77	68.68	-546.36	80.01	123.77	-480.60	149.46	140.64	-260.25	-32.31	63.69	-313.66	-26.54	65.76	211.27	-74.97	97.42	-476.53	-81.58	88.53	-329.28	-4.68	1269.29	0.00	0.00	0.00	-236.10	26.12	1613.88	-242.41	-115.69	1600.53	-344.89	-125.74	1700.07	-335.98	19.49	1712.97	2038.19	1511.34	70.57	0.00	0.00	0.00	1439.49
5.08000	-269.50	150.24	60.85	-307.95	130.84	68.37	-529.02	81.53	114.60	-464.90	149.64	135.19	-260.22	-32.30	63.63	-311.62	-26.50	66.09	211.27	-74.97	97.42	-476.40	-81.64	88.61	-326.03	-5.77	1269.27	0.00	0.00	0.00	-233.20	24.88	1614.04	-238.78	-116.60	1600.50	-341.35	-126.78	1700.07	-332.39	18.82	1713.02	2034.89	1515.31	51.53	0.00	0.00	0.00	1439.35
5.09000	-250.69	149.70	62.11	-291.15	130.65	68.12	-513.10	82.77	106.75	-449.10	150.61	130.29	-259.27	-32.27	63.66	-312.39	-26.17	65.84	211.27	-74.97	97.42	-476.42	-81.27	88.52	-322.67	-6.58	1269.21	0.00	0.00	0.00	-229.45	24.06	1614.07	-233.46	-117.35	1600.31	-337.82	-127.69	1700.03	-328.82	18.15	1713.13	2036.76	1512.38	64.59	0.00	0.00	0.00	1438.70
5.10000	-231.97	148.96	63.68	-272.32	130.17	68.57	-498.19	83.76	100.04	-433.25	151.34	125.63	-258.72	-32.41	63.67	-312.98	-26.17	65.57	211.27	-74.97	97.42	-476.36	-81.21	88.57	-319.38	-7.55	1269.18	0.00	0.00	0.00	-225.10	23.21	1614.06	-231.48	-118.27	1600.27	-334.24	-128.37	1699.99	-325.22	17.65	1713.13	2038.13	1512.12	70.28	0.00	0.00	0.00	1438.90
5.11000	-213.43	147.98	65.67	-254.03	129.72	69.16	-483.88	84.50	94.28	-417.16	152.26	121.52	-261.15	-32.19	62.77	-313.65	-26.22	65.30	211.27	-74.97	97.42	-476.25	-81.27	88.70	-315.87	-7.31	1269.27	0.00	0.00	0.00	-221.71	22.47	1614.13	-229.88	-119.09	1600.31	-330.67	-129.18	1699.95	-321.72	16.36	1713.22	2033.08	1512.18	52.91	0.00	0.00	0.00	1438.78
5.12000	-196.21	146.94	67.62	-236.22	129.14	70.17	-469.74	85.04	89.31	-400.82	152.94	117.61	-258.49	-31.99	63.35	-311.56	-22.32	67.23	211.27	-74.97	97.42	-476.15	-81.17	88.71	-312.31	-7.07	1269.32	0.00	0.00	0.00	-218.86	21.79	1614.17	-225.63	-119.63	1600.24	-327.16	-129.87	1699.93	-318.17	15.59	1713.29	2036.17	1511.44	64.86	0.00	0.00	0.00	1438.92
5.13000	-177.88	146.12	70.16	-220.19	128.37	71.07	-455.37	85.40	84.93	-384.76	152.76	113.90	-258.97	-32.06	62.98	-308.00	-21.34	68.00	211.27	-74.97	97.42	-476.06	-81.10	88.71	-308.82	-7.10	1269.41	0.00	0.00	0.00	-214.63	21.55	1614.17	-221.32	-120.29	1600.19	-323.65	-130.50	1699.92	-314.64	14.73	1713.33	2038.52	1511.90	70.38	0.00	0.00	0.00	1438.87
5.14000	-159.88	144.79	73.23	-203.23	127.65	72.50	-440.34	85.59	80.98	-368.76	152.96	110.81	-259.74	-32.42	62.36	-308.09	-21.93	67.77	211.27	-74.97	97.42	-475.95	-81.16	88.80	-305.33	-6.83	1269.45	0.00	0.00	0.00	-211.87	20.92	1614.27	-217.83	-120.79	1600.08	-320.13	-131.13	1699.89	-311.02	14.10	1713.45	2032.96	1511.77	52.98	0.00	0.00	0.00	1438.83
5.15000	-142.70	143.73	76.30	-185.46	126.98	74.57	-424.23	85.64	77.27	-352.96	152.72	107.94	-251.31	-26.59	67.48	-308.20	-22.58	67.33	211.27	-74.97	97.42	-475.87	-80.97	88.84	-301.88	-7.52	1269.37	0.00	0.00	0.00	-207.60	20.30	1614.15	-214.20	-121.44	1600.01	-316.58	-131.64	1699.87	-307.38	13.78	1713.48	2032.62	1514.00	46.68	0.00	0.00	0.00	1440.07
5.16000	-124.97	142.66	79.69	-168.23	126.27	76.82	-406.64	85.58	73.63	-337.21	152.55	105.64	-251.99	-26.90	67.35	-310.91	-22.92	66.23	211.27	-74.97	97.42	-475.74	-80.85	88.84	-298.54	-7.99	1269.31	0.00	0.00	0.00	-203.74	19.69	1614.18	-211.47	-121.94	1600.02	-313.08	-132.08	1699.81	-303.77	13.41	1713.47	2036.98	1511.85	64.91	0.00	0.00	0.00	1439.27
5.17000	-113.99	142.69	81.28	-152.88	124.99	79.11	-387.14	85.43	69.88	-321.81	152.51	103.80	-246.17	-26.99	68.08	-308.32	-23.59	66.86	211.27	-74.97	97.42	-475.68	-80.89	88.93	-294.96	-8.02	1269.24	0.00	0.00	0.00	-201.17	19.44	1614.23	-208.44	-122.34	1600.08	-309.60	-132.54	1699.78	-300.30	12.57	1713.53	2037.94	1511.16	70.38	0.00	0.00	0.00	1438.82
5.18000	-98.23	141.81	84.72	-137.29	124.53	81.52	-366.13	86.41	64.55	-306.80	152.21	102.35	-250.25	-27.67	66.86	-307.55	-23.84	66.71	211.27	-74.97	97.42	-475.59	-81.06	89.08	-291.59	-8.20	1269.15	0.00	0.00	0.00	-196.38	18.93	1614.21	-204.36	-122.83	1599.87	-306.12	-132.99	1699.69	-296.48	12.50	1713.49	2038.62	1512.20	70.26	0.00	0.00	0.00	1438.78
5.19000	-83.04	140.87	88.51	-120.91	123.74	84.51	-350.69	85.35	62.27	-292.07	151.65	101.16	-251.93	-28.07	65.58	-306.21	-24.44	66.78	211.27	-74.97	97.42	-475.53	-80.69	89.01	-288.25	-8.86	1268.93	0.00	0.00	0.00	-193.21	18.84	1614.24	-199.13	-122.92	1599.72	-302.61	-133.04	1699.64	-292.84	12.17	1713.45	2038.72	1511.78	70.30	0.00	0.00	0.00	1439.05
5.20000	-68.40	140.55	92.20	-106.33	123.13	87.39	-335.31	85.47	59.61	-277.57	151.14	100.33	-247.04	-28.51	66.99	-308.21	-24.34	66.18	211.27	-74.97	97.42	-475.44	-80.75	89.09	-284.76	-9.90	1268.61	0.00	0.00	0.00	-189.28	18.39	1614.20	-196.15	-123.09	1599.77	-299.08	-133.26	1699.56	-289.19	11.63	1713.42	2038.59	1511.11	70.61	0.00	0.00	0.00	1439.33
5.21000	-54.27	139.92	96.23	-92.15	122.75	90.43	-320.35	83.96	58.24	-263.38	150.36	99.78	-248.31	-29.24	65.96	-308.59	-25.33	65.65	211.27	-74.97	97.42	-475.39	-80.71	89.16	-281.49	-11.02	1268.30	0.00	0.00	0.00	-186.28	18.20	1614.15	-192.81	-123.59	1599.68	-295.59	-133.53	1699.43	-285.48	11.61	1713.33	2033.84	1512.40	52.63	0.00	0.00	0.00	1439.81
5.22000	-40.60	139.90	100.07	-77.66	122.21	93.80	-305.85	83.65	56.40	-249.81	149.41	99.50	-248.33	-30.25	65.09	-312.15	-25.47	64.45	211.27	-74.97	97.42	-475.30	-80.57	89.10	-277.96	-11.48	1268.04	0.00	0.00	0.00	-182.65	18.10	1614.09	-189.17	-123.80	1599.59	-292.06	-133.66	1699.31	-281.70	11.42	1713.26	2036.08	1510.91	64.95	0.00	0.00	0.00	1438.79
5.23000	-27.34	139.66	104.11	-64.85	121.84	96.98	-291.37	81.75	55.41	-236.69	148.42	99.41	-250.32	-30.20	64.35	-312.04	-27.42	64.01	211.27	-74.97	97.42	-475.25	-80.55	89.16	-274.47	-12.34	1267.72	0.00	0.00	0.00	-179.26	17.63	1614.11	-186.66	-123.98	1599.53	-288.53	-133.79	1699.11	-277.95	11.39	1713.17	2032.58	1511.31	53.02	0.00	0.00	0.00	1438.52
5.24000	-14.41	140.32	107.75	-51.55	121.90	100.27	-277.49	79.88	54.86	-223.96	147.70	99.64	-257.23	-31.33	62.69	-306.46	-26.01	65.49	211.27	-74.97	97.42	-475.24	-80.21	89.03	-270.95	-12.41	1267.46	0.00	0.00	0.00	-175.53	17.55	1613.97	-182.25	-124.05	1599.23	-284.95	-133.90	1698.92	-274.24	11.15	1713.05	2035.45	1510.15	65.45	0.00	0.00	0.00	1438.71
5.25000	-2.23	140.33	111.62	-39.50	121.48	103.54	-263.72	78.25	54.19	-211.73	146.63	99.95	-255.30	-31.98	62.83	-310.47	-27.05	64.33	211.27	-74.97	97.42	-475.06	-80.58	89.29	-267.27	-12.36	1267.16	0.00	0.00	0.00	-171.40	17.42	1613.83	-179.15	-124.10	1599.19	-281.35	-133.80	1698.69	-270.41	11.51	1712.84	2038.49	1511.48	70.39	0.00	0.00	0.00	1438.88
5.26000	9.41	140.38	115.45	-28.16	121.56	106.54	-250.66	76.02	53.83	-200.21	144.70	99.99	-254.43	-31.41	62.91	-312.19	-27.47	63.75	211.27	-74.97	97.42	-474.95	-80.64	89.39	-263.69	-12.74	1266.81	0.00	0.00	0.00	-166.68	17.82	1613.55	-176.20	-124.02	1598.98	-277.77	-133.58	1698.50	-266.56	11.81	1712.63	2038.08	1510.82	70.55	0.00	0.00	0.00	1439.36
5.27000	20.27	140.70	119.21	-16.61	121.33	109.94	-238.23	73.73	53.70	-189.15	143.77	100.49	-258.01	-33.47	60.36	-311.99	-27.52	63.70	211.27	-74.97	97.42	-474.92	-80.29	89.31	-259.91	-12.21	1266.51	0.00	0.00	0.00	-163.42	17.83	1613.40	-171.67	-123.87	1598.71	-274.17	-133.39	1698.31	-262.77	11.64	1712.45	2038.27	1511.29	70.65	0.00	0.00	0.00	1439.73
5.28000	30.35	140.94	122.83	-6.08	121.12	113.15	-226.57	72.13	53.25	-178.84	142.07	100.71	-252.50	-31.93	62.76	-312.82	-27.61	63.40	211.27	-74.97	97.42	-474.85	-80.14	89.31	-256.25	-11.27	1266.20	0.00	0.00	0.00	-159.77	17.99	1613.20	-168.34	-123.95	1598.57	-270.51	-133.16	1698.05	-258.92	11.99	1712.18	2037.86	1511.15	70.50	0.00	0.00	0.00	1439.26
5.29000	39.62	141.27	126.16	3.51	121.01	116.03	-215.91	70.02	53.11	-169.29	140.44	101.03	-258.22	-33.74	59.96	-310.95	-27.46	63.89	211.27	-74.97	97.42	-474.70	-80.15	89.42	-252.48	-10.71	1265.98	0.00	0.00	0.00	-155.46	18.00	1612.90	-164.43	-123.84	1598.30	-266.86	-132.63	1697.84	-255.01	12.21	1711.92	2033.69	1513.03	52.46	0.00	0.00	0.00	1438.88
5.30000	48.29	141.42	129.23	12.96	120.97	118.78	-205.78	67.77	53.13	-160.28	138.47	101.19	-257.36	-33.88	60.02	-311.39	-27.48	63.77	211.27	-74.97	97.42	-474.59	-80.04	89.43	-248.68	-9.31	1265.78	0.00	0.00	0.00	-151.40	18.19	1612.65	-160.44	-123.72	1597.99	-263.12	-132.41	1697.60	-251.02	12.38	1711.68	2036.30	1511.61	64.82	0.00	0.00	0.00	1439.06
5.31000	56.16	141.36	131.87	20.98	120.83	120.96	-196.42	65.31	53.40	-151.91	136.84	101.48	-257.78	-33.71	59.87	-311.26	-27.78	63.58	211.27	-74.97	97.42	-474.51	-80.04	89.53	-244.76	-8.37	1265.47	0.00	0.00	0.00	-147.64	18.76	1612.33	-157.39	-123.38	1597.82	-259.38	-131.85	1697.37	-247.01	12.89	1711.38	2038.08	1510.86	70.54	0.00	0.00	0.00	1439.03
5.32000	63.45	141.43	133.95	29.26	120.66	123.12	-188.05	63.09	53.49	-144.21	135.19	101.64	-257.74	-33.52	59.73	-310.80	-28.02	63.48	211.27	-74.97	97.42	-474.30	-80.15	89.68	-240.74	-6.34	1265.29	0.00	0.00	0.00	-144.05	18.94	1612.05	-152.05	-122.83	1597.43	-255.56	-131.19	1697.12	-242.92	13.56	1711.12	2035.87	1516.58	51.26	0.00	0.00	0.00	1439.13
5.33000	70.13	141.47	135.48	35.87	120.19	124.42	-180.38	60.38	53.93	-137.13	133.29	101.64	-258.08	-33.21	59.61	-311.23	-27.94	63.42	211.27	-74.97	97.42	-474.03	-80.38	89.92	-236.94	-5.95	1265.04	0.00	0.00	0.00	-140.13	19.22	1611.76	-149.31	-122.60	1597.33	-251.62	-130.57	1696.93	-238.77	14.17	1710.75	2032.54	1513.93	46.78	0.00	0.00	0.00	1439.49
5.34000	76.09	141.15	136.60	43.25	119.93	125.67	-173.41	58.52	53.86	-130.75	131.81	101.67	-257.85	-33.81	59.23	-310.60	-28.01	63.34	211.27	-74.97	97.42	-473.96	-79.81	89.78	-233.30	-3.85	1264.97	0.00	0.00	0.00	-135.86	20.03	1611.39	-145.27	-122.03	1596.99	-247.63	-129.97	1696.67	-234.74	14.34	1710.46	2031.07	1511.77	47.48	0.00	0.00	0.00	1439.50
5.35000	81.50	141.05	136.98	48.20	119.19	126.04	-167.30	56.94	53.61	-125.12	129.61	101.25	-256.41	-33.18	59.62	-310.65	-28.09	63.03	211.27	-74.97	97.42	-473.72	-80.00	90.02	-229.26	-2.74	1264.71	0.00	0.00	0.00	-131.37	20.64	1610.96	-140.47	-121.54	1596.59	-243.60	-129.21	1696.46	-230.60	15.01	1710.16	2036.24	1511.35	64.92	0.00	0.00	0.00	1441.31
5.36000	86.23	140.89	136.87	53.21	118.55	126.06	-161.98	54.03	53.91	-120.19	128.21	101.08	-258.88	-33.68	58.53	-310.88	-27.93	62.96	211.27	-74.97	97.42	-473.47	-79.73	90.04	-224.61	-2.22	1264.29	0.00	0.00	0.00	-128.22	20.97	1610.69	-137.30	-120.94	1596.41	-239.54	-128.53	1696.19	-226.36	16.16	1709.73	2038.42	1511.25	70.46	0.00	0.00	0.00	1440.40
5.37000	90.35	140.17	136.30	57.84	117.82	125.80	-157.39	52.46	53.51	-115.92	126.51	100.59	-257.83	-33.38	58.59	-311.02	-28.12	62.78	211.27	-74.97	97.42	-473.20	-79.61	90.19	-220.71	-4.45	1263.69	0.00	0.00	0.00	-123.62	21.69	1610.29	-132.27	-120.42	1596.06	-235.40	-127.66	1695.95	-222.18	16.62	1709.44	2034.46	1513.76	52.29	0.00	0.00	0.00	1439.62
5.38000	93.81	139.27	135.17	61.34	116.68	124.80	-153.82	50.56	53.16	-112.45	124.30	99.74	-257.26	-33.31	58.49	-311.88	-28.22	62.28	211.27	-74.97	97.42	-472.96	-79.50	90.36	-216.65	-5.30	1263.17	0.00	0.00	0.00	-119.18	22.60	1609.88	-128.30	-119.54	1595.79	-231.27	-126.88	1695.69	-217.89	17.64	1709.03	2036.40	1511.33	64.83	0.00	0.00	0.00	1438.36
5.39000	96.83	138.45	133.33	63.86	115.25	123.36	-150.99	48.08	53.03	-109.63	122.82	99.02	-257.47	-33.34	58.15	-311.21	-28.36	62.22	211.27	-74.97	97.42	-472.66	-79.50	90.61	-212.48	-4.82	1262.75	0.00	0.00	0.00	-114.33	23.45	1609.41	-124.88	-118.82	1595.59	-227.14	-126.02	1695.39	-213.65	18.57	1708.63	2034.81	1514.61	51.98	0.00	0.00	0.00	1438.02
5.40000	99.22	136.80	131.25	65.98	113.56	121.54	-148.84	45.64	52.82	-107.27	120.91	97.96	-257.50	-33.50	57.82	-310.72	-27.94	62.45	211.27	-74.97	97.42	-472.35	-79.50	90.85	-208.21	-3.64	1262.45	0.00	0.00	0.00	-109.18	24.26	1608.92	-120.39	-118.01	1595.25	-222.95	-125.01	1695.07	-209.30	19.42	1708.27	2033.22	1514.83	46.51	0.00	0.00	0.00	1439.18
5.41000	101.06	135.17	128.57	68.23	111.84	119.38	-147.49	44.63	51.74	-105.69	118.95	96.64	-257.66	-33.44	57.46	-309.00	-28.00	62.61	211.27	-74.97	97.42	-472.12	-79.26	91.03	-203.90	-3.31	1262.11	0.00	0.00	0.00	-105.82	25.31	1608.58	-115.94	-117.02	1594.87	-218.75	-123.66	1694.82	-204.95	20.70	1707.82	2036.92	1510.57	65.18	0.00	0.00	0.00	1439.19
5.42000	102.48	132.83	125.43	69.39	109.18	116.67	-147.14	42.45	51.66	-104.59	117.32	95.69	-257.54	-33.59	57.20	-310.77	-28.35	61.78	211.27	-74.97	97.42	-471.82	-78.92	91.20	-199.46	-2.21	1261.68	0.00	0.00	0.00	-101.83	26.14	1608.12	-111.09	-116.06	1594.46	-214.52	-122.47	1694.47	-200.57	21.44	1707.39	2037.82	1510.36	70.77	0.00	0.00	0.00	1439.14
5.43000	104.81	129.13	121.88	66.41	106.24	112.50	-146.94	42.01	51.26	-103.53	116.27	95.26	-257.31	-33.35	57.05	-309.99	-28.16	61.95	211.27	-74.97	97.42	-471.42	-78.87	91.44	-195.17	-1.64	1261.18	0.00	0.00	0.00	-96.88	27.22	1607.57	-107.48	-115.09	1594.21	-210.32	-121.29	1694.13	-196.16	22.44	1706.95	2037.75	1510.68	70.63	0.00	0.00	0.00	1438.53
5.44000	106.89	126.35	118.99	66.66	103.90	109.59	-146.27	41.68	51.14	-102.15	115.00	94.60	-256.76	-33.61	56.74	-310.81	-28.41	61.46	211.27	-74.97	97.42	-471.09	-78.79	91.79	-190.77	-1.27	1260.72	0.00	0.00	0.00	-92.05	28.20	1607.06	-103.32	-114.12	1593.80	-206.04	-120.00	1693.78	-191.70	23.90	1706.41	2031.47	1509.58	53.82	0.00	0.00	0.00	1438.09
5.45000	109.03	123.28	116.37	69.62	101.18	107.36	-145.50	41.17	51.17	-100.48	113.79	94.09	-256.18	-33.32	56.68	-309.29	-27.78	61.80	211.27	-74.97	97.42	-470.68	-78.74	92.16	-186.25	-1.10	1260.17	0.00	0.00	0.00	-88.02	29.23	1606.61	-99.20	-113.04	1593.51	-201.67	-118.84	1693.43	-187.23	24.97	1705.96	2035.24	1510.03	65.25	0.00	0.00	0.00	1439.11
5.46000	111.40	120.51	113.21	71.13	98.79	104.36	-144.51	41.17	51.03	-98.60	112.81	93.63	-256.56	-33.30	56.29	-310.18	-27.91	61.39	211.27	-74.97	97.42	-470.29	-78.69	92.54	-181.76	-2.08	1259.54	0.00	0.00	0.00	-84.22	30.61	1606.16	-94.82	-111.95	1593.11	-197.29	-117.55	1693.08	-182.76	26.11	1705.55	2038.46	1510.84	70.63	0.00	0.00	0.00	1439.53
5.47000	113.99	118.42	109.13	69.48	97.01	100.02	-143.51	40.68	51.30	-96.70	112.36	93.28	-257.04	-33.37	55.67	-310.18	-27.83	61.30	211.27	-74.97	97.42	-469.81	-78.64	93.01	-177.41	-2.96	1258.91	0.00	0.00	0.00	-79.54	31.60	1605.63	-90.37	-110.62	1592.77	-192.86	-116.19	1692.76	-178.17	27.73	1705.04	2038.74	1511.23	70.56	0.00	0.00	0.00	1438.63
5.48000	116.45	116.37	105.05	69.33	95.32	96.11	-142.52	40.24	51.71	-94.69	111.73	92.73	-256.73	-33.09	55.63	-309.03	-27.76	61.37	211.27	-74.97	97.42	-469.29	-78.55	93.47	-177.41	-2.96	1258.91	0.00	0.00	0.00	-74.69	32.88	1605.15	-85.21	-109.52	1592.38	-188.39	-114.63	1692.46	-173.53	29.33	1704.54	2038.56	1510.78	70.81	0.00	0.00	0.00	1438.86
5.49000	118.81	115.12	100.84	74.01	94.08	93.10	-141.53	40.04	52.09	-92.79	111.62	92.25	-258.85	-33.32	54.63	-308.27	-28.09	61.21	211.27	-74.97	97.42	-468.78	-78.59	94.06	-177.41	-2.96	1258.91	0.00	0.00	0.00	-70.02	34.21	1604.65	-81.56	-108.40	1592.06	-183.85	-113.01	1692.13	-168.92	30.47	1704.05	2038.04	1511.07	70.49	0.00	0.00	0.00	1439.65
5.50000	120.86	113.67	97.02	72.77	92.86	89.14	-140.58	40.00	52.31	-91.13	111.31	91.86	-257.58	-33.15	54.59	-309.19	-28.28	60.80	211.27	-74.97	97.42	-468.23	-78.72	94.76	-177.41	-2.96	1258.91	0.00	0.00	0.00	-65.64	35.49	1604.23	-76.99	-106.98	1591.70	-179.32	-111.57	1691.79	-164.20	32.14	1703.51	2037.92	1510.67	70.51	0.00	0.00	0.00	1439.21
5.51000	122.85	112.85	93.02	76.44	92.29	86.15	-139.64	39.09	53.19	-89.50	110.70	91.29	-255.21	-32.84	55.00	-307.92	-28.26	60.90	211.27	-74.97	97.42	-467.66	-78.80	95.40	-177.41	-2.96	1258.91	0.00	0.00	0.00	-59.80	36.77	1603.62	-72.29	-105.63	1591.27	-174.77	-110.04	1691.49	-159.36	33.66	1703.05	2033.56	1512.87	52.46	0.00	0.00	0.00	1439.33
5.52000	124.57	112.25	89.25	78.47	91.85	83.33	-138.66	39.55	53.40	-88.04	111.08	91.19	-256.46	-32.94	54.20	-308.79	-28.51	60.36	211.27	-74.97	97.42	-467.15	-78.26	95.85	-177.41	-2.96	1258.91	0.00	0.00	0.00	-55.09	37.92	1603.16	-67.68	-104.36	1590.92	-170.14	-108.20	1691.23	-154.51	35.27	1702.58	2037.42	1512.08	64.82	0.00	0.00	0.00	1439.24
5.53000	119.01	112.07	85.33	80.04	91.71	80.65	-137.92	39.38	54.00	-86.76	110.84	90.89	-256.00	-33.12	53.74	-307.37	-28.64	60.46	211.27	-74.97	97.42	-466.46	-78.59	96.81	-177.41	-2.96	1258.91	0.00	0.00	0.00	-51.05	39.26	1602.60	-62.78	-102.92	1590.62	-165.43	-106.53	1691.01	-149.50	37.04	1702.12	2038.49	1511.36	70.49	0.00	0.00	0.00	1439.55
5.54000	122.87	112.29	82.84	80.64	92.22	77.77	-137.04	38.88	54.62	-85.66	110.84	90.65	-254.90	-32.95	53.69	-307.79	-28.70	60.13	211.27	-74.97	97.42	-465.71	-78.48	97.66	-177.41	-2.96	1258.91	0.00	0.00	0.00	-46.51	40.87	1602.20	-58.47	-101.44	1590.32	-160.70	-104.64	1690.79	-144.43	38.69	1701.73	2038.46	1511.20	70.58	0.00	0.00	0.00	1438.42
5.55000	124.86	112.53	79.80	81.83	92.44	75.59	-136.39	39.38	54.95	-84.58	111.03	90.49	-254.67	-32.68	53.37	-306.71	-28.58	60.18	211.27	-74.97	97.42	-464.91	-78.58	98.73	-177.41	-2.96	1258.91	0.00	0.00	0.00	-41.27	42.18	1601.77	-54.28	-100.13	1590.16	-155.93	-102.99	1690.64	-139.31	40.40	1701.42	2038.18	1510.77	70.67	0.00	0.00	0.00	1438.36
5.56000	124.91	112.11	77.85	80.86	92.51	73.87	-135.94	39.13	55.27	-83.88	110.96	90.50	-254.74	-32.91	52.70	-306.06	-28.83	59.88	211.27	-74.97	97.42	-463.99	-78.80	99.88	-177.41	-2.96	1258.91	0.00	0.00	0.00	-36.57	43.73	1601.34	-49.22	-98.53	1589.99	-151.10	-101.13	1690.55	-134.19	42.18	1701.08	2038.34	1510.81	70.64	0.00	0.00	0.00	1438.81
5.57000	126.26	111.95	78.05	81.61	92.52	73.34	-135.64	38.78	55.44	-83.33	110.70	90.38	-254.70	-32.87	52.29	-304.86	-29.07	59.90	211.27	-74.97	97.42	-463.08	-78.67	101.00	-177.41	-2.96	1258.91	0.00	0.00	0.00	-30.82	45.37	1600.98	-43.57	-96.66	1589.81	-146.24	-99.33	1690.52	-129.01	44.32	1700.80	2039.02	1510.98	70.61	0.00	0.00	0.00	1439.78
5.58000	127.27	111.68	77.19	81.03	92.22	72.31	-135.45	39.20	55.38	-82.71	110.78	90.44	-253.25	-32.68	52.22	-304.95	-29.45	59.52	211.27	-74.97	97.42	-461.97	-79.06	102.47	-177.41	-2.96	1258.91	0.00	0.00	0.00	-25.52	47.13	1600.72	-39.15	-95.33	1589.77	-141.32	-97.36	1690.52	-123.78	45.91	1700.61	2039.15	1512.92	69.82	0.00	0.00	0.00	1439.52
5.59000	125.76	111.22	75.80	82.17	92.18	71.54	-135.14	38.73	55.71	-82.04	110.47	90.33	-252.86	-32.74	51.90	-303.81	-29.50	59.42	211.27	-74.97	97.42	-460.82	-79.42	104.00	-177.41	-2.96	1258.91	0.00	0.00	0.00	-20.52	48.96	1600.47	-34.27	-93.56	1589.73	-136.44	-95.45	1690.55	-118.52	47.87	1700.43	2038.63	1512.16	70.43	0.00	0.00	0.00	1438.57
5.60000	125.38	111.19	74.73	83.54	92.19	71.21	-135.05	38.66	55.79	-81.34	110.24	90.21	-254.12	-32.64	50.95	-302.57	-29.49	59.48	211.27	-74.97	97.42	-459.62	-79.58	105.59	-177.41	-2.96	1258.91	0.00	0.00	0.00	-15.85	50.29	1600.36	-29.25	-91.91	1589.84	-131.41	-93.46	1690.64	-113.36	49.92	1700.29	2037.90	1510.84	70.65	0.00	0.00	0.00	1438.95
5.61000	125.94	111.08	73.37	83.53	92.16	70.20	-134.79	38.24	56.07	-80.60	110.24	90.18	-252.56	-32.32	50.92	-303.27	-30.15	58.84	211.27	-74.97	97.42	-458.21	-80.13	107.45	-177.41	-2.96	1258.91	0.00	0.00	0.00	-9.87	51.87	1600.16	-24.86	-90.26	1589.89	-126.42	-91.45	1690.70	-108.23	51.75	1700.18	2038.67	1511.45	70.49	0.00	0.00	0.00	1439.01
5.62000	127.06	110.69	72.15	85.45	92.09	69.87	-134.44	38.48	56.03	-79.91	110.13	90.12	-253.07	-32.38	50.15	-302.15	-30.18	58.77	211.27	-74.97	97.42	-456.81	-80.34	109.28	-177.41	-2.96	1258.91	0.00	0.00	0.00	-5.19	53.66	1600.10	-19.73	-88.63	1590.00	-121.47	-89.62	1690.80	-103.16	53.57	1700.08	2036.32	1516.93	51.22	0.00	0.00	0.00	1439.44
5.63000	127.66	110.77	70.73	85.16	92.05	69.00	-134.23	38.43	56.10	-79.33	109.87	90.01	-252.07	-32.09	50.06	-301.87	-30.57	58.37	211.27	-74.97	97.42	-455.14	-80.67	111.42	-177.41	-2.96	1258.91	0.00	0.00	0.00	-0.70	55.18	1600.11	-15.12	-87.01	1590.07	-116.37	-87.65	1690.96	-98.04	55.47	1700.05	2033.37	1515.56	46.43	0.00	0.00	0.00	1439.54
5.64000	128.28	110.52	69.73	85.38	91.76	68.43	-134.14	38.32	56.10	-78.90	109.22	89.72	-251.50	-32.39	49.50	-301.15	-30.30	58.28	211.27	-74.97	97.42	-453.36	-81.10	113.73	-177.41	-2.96	1258.91	0.00	0.00	0.00	4.54	56.91	1600.00	-10.80	-85.47	1590.18	-111.46	-85.69	1691.07	-92.92	57.44	1700.01	2036.12	1511.37	64.94	0.00	0.00	0.00	1439.52
5.65000	130.53	110.70	69.01	86.64	91.70	68.22	-133.89	38.25	56.08	-78.43	109.30	89.71	-251.05	-32.31	49.12	-300.32	-30.23	58.05	211.27	-74.97	97.42	-451.41	-81.29	116.13	-177.41	-2.96	1258.91	0.00	0.00	0.00	9.51	59.12	1600.01	-4.65	-83.54	1590.25	-106.51	-83.73	1691.24	-87.78	59.55	1700.07	2037.66	1510.73	70.55	0.00	0.00	0.00	1439.37
5.66000	128.87	110.62	67.55	85.22	91.41	67.36	-133.79	37.91	56.25	-78.08	109.49	89.75	-250.33	-31.83	48.73	-298.45	-30.52	58.01	211.27	-74.97	97.42	-449.17	-81.72	118.86	-177.41	-2.96	1258.91	0.00	0.00	0.00	14.39	60.61	1600.10	0.18	-82.03	1590.27	-101.54	-81.81	1691.44	-82.75	61.33	1700.15	2038.27	1510.63	70.68	0.00	0.00	0.00	1440.11
5.67000	129.88	110.08	67.03	85.51	91.38	67.00	-133.53	38.44	55.96	-77.76	109.16	89.49	-249.01	-31.73	48.36	-297.72	-30.91	57.58	211.27	-74.97	97.42	-446.65	-82.23	121.77	-177.41	-2.96	1258.91	0.00	0.00	0.00	19.37	62.44	1600.16	5.87	-80.33	1590.31	-96.66	-79.96	1691.66	-77.73	63.18	1700.29	2038.25	1510.64	70.68	0.00	0.00	0.00	1440.42
5.68000	131.16	110.20	66.70	85.92	91.18	66.69	-133.48	38.03	56.26	-77.48	109.26	89.45	-248.25	-32.05	47.87	-296.58	-31.10	57.26	211.27	-74.97	97.42	-443.92	-82.83	124.82	-177.41	-2.96	1258.91	0.00	0.00	0.00	24.34	64.06	1600.25	9.83	-78.51	1590.61	-91.87	-78.14	1691.94	-72.60	64.90	1700.57	2038.56	1510.94	70.72	0.00	0.00	0.00	1438.98
5.69000	131.48	110.35	66.01	85.40	91.17	66.17	-133.31	38.56	55.81	-77.32	109.17	89.30	-248.77	-31.88	47.09	-294.03	-31.30	57.30	211.27	-74.97	97.42	-440.93	-83.44	128.00	-177.41	-2.96	1258.91	0.00	0.00	0.00	29.86	65.88	1600.37	12.90	-77.05	1590.93	-87.10	-76.30	1692.26	-67.54	66.88	1700.83	2039.36	1512.08	70.31	0.00	0.00	0.00	1439.12
5.70000	130.41	110.24	65.22	84.44	91.09	65.68	-133.29	38.30	55.98	-77.19	109.11	89.19	-248.91	-32.48	46.46	-292.86	-31.54	56.93	211.27	-74.97	97.42	-437.65	-84.27	131.39	-177.41	-2.96	1258.91	0.00	0.00	0.00	34.35	67.35	1600.59	18.89	-75.36	1591.15	-82.40	-74.36	1692.68	-62.58	68.63	1701.19	2037.87	1510.78	70.58	0.00	0.00	0.00	1439.36
5.71000	131.22	110.31	64.97	84.48	90.95	65.50	-133.19	38.37	55.95	-77.08	109.20	89.09	-247.64	-32.50	46.20	-291.65	-31.92	56.57	211.27	-74.97	97.42	-434.24	-85.11	134.87	-177.41	-2.96	1258.91	0.00	0.00	0.00	39.77	68.80	1600.89	22.96	-73.65	1591.60	-77.74	-72.58	1693.12	-57.60	70.19	1701.63	2037.73	1510.82	70.59	0.00	0.00	0.00	1439.47
5.72000	130.26	110.31	64.24	85.04	91.12	65.33	-133.20	38.06	56.14	-77.05	109.28	89.03	-246.87	-32.50	46.02	-289.30	-32.32	56.56	211.27	-74.97	97.42	-430.53	-85.52	138.25	-177.41	-2.96	1258.91	0.00	0.00	0.00	44.20	70.56	1601.23	28.83	-71.87	1591.93	-73.07	-70.80	1693.61	-52.66	72.01	1702.10	2035.37	1515.32	51.74	0.00	0.00	0.00	1439.83
5.73000	130.74	110.11	64.09	84.70	91.03	65.15	-133.12	38.73	55.87	-76.98	109.22	88.95	-246.47	-32.70	45.54	-287.72	-32.89	56.41	211.27	-74.97	97.42	-426.46	-86.58	142.00	-177.41	-2.96	1258.91	0.00	0.00	0.00	49.36	72.23	1601.63	33.27	-70.34	1592.41	-68.48	-68.65	1694.28	-47.83	74.04	1702.54	2034.26	1516.39	45.67	0.00	0.00	0.00	1439.56
5.74000	129.39	110.11	63.45	84.29	91.12	64.72	-132.90	38.65	55.80	-76.92	109.54	88.95	-246.31	-32.97	45.01	-286.24	-33.37	56.35	211.27	-74.97	97.42	-422.13	-87.98	146.07	-177.41	-2.96	1258.91	0.00	0.00	0.00	53.43	73.83	1602.04	37.85	-68.50	1592.94	-63.95	-66.74	1694.91	-43.13	75.63	1703.09	2038.16	1513.12	64.59	0.00	0.00	0.00	1439.57
5.75000	129.28	110.07	63.07	84.45	91.00	64.65	-133.05	38.05	56.09	-76.90	109.66	88.95	-244.28	-33.54	44.91	-284.66	-34.46	56.32	211.27	-74.97	97.42	-417.32	-89.33	150.33	-177.41	-2.96	1258.91	0.00	0.00	0.00	58.33	75.28	1602.51	41.16	-67.05	1593.59	-59.47	-65.11	1695.49	-38.46	77.67	1703.58	2034.00	1512.55	52.79	0.00	0.00	0.00	1438.50
5.76000	130.61	109.85	63.24	84.67	90.83	64.64	-132.89	38.42	55.99	-76.84	109.69	88.92	-243.19	-33.99	44.39	-282.28	-35.24	56.66	211.27	-74.97	97.42	-412.12	-90.75	154.81	-177.41	-2.96	1258.91	0.00	0.00	0.00	63.37	76.68	1603.08	45.54	-65.56	1594.08	-55.06	-63.43	1696.11	-33.94	79.15	1704.17	2036.88	1511.37	65.24	0.00	0.00	0.00	1439.61
5.77000	129.30	109.99	62.36	84.57	90.81	64.35	-133.05	38.34	56.00	-76.80	109.13	88.58	-241.64	-34.50	44.13	-280.58	-35.70	57.15	211.27	-74.97	97.42	-406.63	-92.27	159.46	-177.41	-2.96	1258.91	0.00	0.00	0.00	67.39	78.21	1603.56	49.71	-63.99	1594.71	-50.69	-61.57	1696.73	-29.43	80.88	1704.73	2035.57	1515.74	51.90	0.00	0.00	0.00	1439.04
5.78000	129.48	110.04	62.12	84.28	90.62	64.21	-132.90	38.51	55.87	-76.77	109.57	88.72	-239.78	-35.04	43.88	-278.27	-37.12	57.76	211.27	-74.97	97.42	-400.60	-93.74	164.23	-177.41	-2.96	1258.91	0.00	0.00	0.00	71.54	79.73	1604.13	54.81	-62.32	1595.28	-46.30	-60.10	1697.33	-25.08	82.45	1705.31	2037.18	1512.98	64.40	0.00	0.00	0.00	1439.33
5.79000	130.67	109.73	62.40	84.80	90.38	64.21	-132.88	38.40	55.89	-76.72	109.41	88.64	-238.34	-35.80	43.37	-273.80	-37.35	59.34	211.27	-74.97	97.42	-394.20	-95.65	169.27	-177.41	-2.96	1258.91	0.00	0.00	0.00	75.63	81.35	1604.69	59.19	-60.95	1595.74	-42.06	-58.58	1697.88	-20.69	84.01	1705.85	2037.49	1511.53	70.21	0.00	0.00	0.00	1439.48
5.80000	131.25	109.78	62.26	84.55	90.37	64.06	-132.86	38.66	55.82	-76.70	109.88	88.75	-235.71	-36.56	43.30	-271.74	-38.36	60.45	211.27	-74.97	97.42	-387.46	-97.74	174.42	-177.41	-2.96	1258.91	0.00	0.00	0.00	79.95	82.58	1605.22	62.70	-59.55	1596.37	-37.83	-56.96	1698.41	-16.39	85.67	1706.34	2034.59	1514.56	51.88	0.00	0.00	0.00	1438.82
5.81000	130.75	109.42	61.90	84.67	90.30	63.86	-132.86	38.70	55.84	-76.71	109.39	88.52	-235.71	-37.69	42.21	-268.69	-39.48	61.90	211.27	-74.97	97.42	-380.65	-99.90	179.69	-177.41	-2.96	1258.91	0.00	0.00	0.00	84.37	83.99	1605.71	66.80	-58.25	1596.84	-33.67	-55.62	1698.85	-12.13	87.75	1706.70	2037.12	1512.50	64.39	0.00	0.00	0.00	1439.15
5.82000	130.59	109.43	61.82	84.85	90.35	63.90	-133.00	38.75	55.78	-76.66	109.93	88.71	-231.98	-38.98	42.02	-265.56	-39.98	63.93	211.27	-74.97	97.42	-373.71	-101.41	184.93	-177.41	-2.96	1258.91	0.00	0.00	0.00	88.54	85.13	1606.13	71.69	-56.86	1597.25	-29.63	-54.03	1699.29	-7.96	89.13	1707.10	2037.63	1511.51	70.22	0.00	0.00	0.00	1438.39
5.83000	129.19	109.35	61.21	84.16	90.05	63.68	-133.01	39.28	55.45	-76.66	109.69	88.57	-228.54	-40.11	41.68	-261.20	-40.80	66.33	211.27	-74.97	97.42	-366.75	-103.21	190.19	-177.41	-2.96	1258.91	0.00	0.00	0.00	93.05	86.58	1606.43	73.88	-55.76	1597.78	-25.56	-52.85	1699.62	-3.76	90.45	1707.48	2033.91	1513.16	52.41	0.00	0.00	0.00	1438.79
5.84000	129.48	109.48	61.16	84.41	90.17	63.53	-133.06	39.63	55.29	-76.64	109.65	88.49	-226.04	-41.47	40.96	-257.41	-41.02	69.01	211.27	-74.97	97.42	-359.83	-104.40	195.07	-177.41	-2.96	1258.91	0.00	0.00	0.00	97.44	87.90	1606.69	79.36	-54.15	1598.05	-21.50	-51.42	1699.97	0.41	91.81	1707.80	2037.16	1511.16	65.27	0.00	0.00	0.00	1438.62
5.85000	130.19	109.49	61.23	84.92	90.36	63.58	-133.10	39.57	55.31	-76.62	109.66	88.43	-221.53	-42.85	40.47	-252.97	-41.69	71.76	211.27	-74.97	97.42	-353.05	-105.56	199.82	-177.41	-2.96	1258.91	0.00	0.00	0.00	101.29	88.97	1606.99	83.25	-53.18	1598.27	-17.59	-50.21	1700.27	4.55	93.00	1708.13	2034.68	1513.66	52.59	0.00	0.00	0.00	1438.74
5.86000	128.93	109.39	60.73	84.24	90.35	63.38	-133.23	39.87	55.23	-76.61	109.84	88.51	-216.55	-44.68	40.19	-247.87	-42.72	74.66	211.27	-74.97	97.42	-346.30	-106.91	204.22	-177.41	-2.96	1258.91	0.00	0.00	0.00	104.87	89.87	1607.30	85.98	-52.28	1598.56	-13.74	-49.03	1700.53	8.61	94.29	1708.38	2037.07	1511.72	65.27	0.00	0.00	0.00	1438.65
5.87000	130.39	109.63	61.02	83.85	90.17	63.27	-133.39	39.96	55.28	-76.60	110.12	88.59	-208.18	-46.68	42.70	-240.17	-43.93	78.36	211.27	-74.97	97.42	-339.25	-107.18	207.77	-177.41	-2.96	1258.91	0.00	0.00	0.00	108.95	91.02	1607.42	88.98	-51.09	1598.77	-9.90	-47.87	1700.79	12.64	95.81	1708.58	2034.67	1514.09	52.57	0.00	0.00	0.00	1438.47
5.88000	129.84	109.85	60.70	83.77	90.39	63.10	-133.50	39.35	55.71	-76.67	110.05	88.51	-198.52	-48.85	47.32	-230.61	-45.29	82.52	211.27	-74.97	97.42	-331.87	-107.36	211.00	-177.41	-2.96	1258.91	0.00	0.00	0.00	112.51	92.26	1607.53	93.66	-50.14	1598.97	-6.05	-46.68	1701.02	16.67	97.16	1708.76	2037.04	1512.44	64.69	0.00	0.00	0.00	1438.94
5.89000	130.23	109.99	60.71	85.00	90.40	63.33	-133.43	39.22	55.91	-76.61	109.96	88.45	-190.60	-51.40	50.80	-221.56	-47.15	86.12	211.27	-74.97	97.42	-323.93	-107.83	213.72	-177.41	-2.96	1258.91	0.00	0.00	0.00	116.52	92.86	1607.65	97.72	-49.12	1599.10	-2.27	-45.78	1701.25	20.60	98.33	1708.94	2037.97	1510.80	70.88	0.00	0.00	0.00	1439.24
5.90000	128.86	109.66	60.21	83.74	90.48	62.91	-133.39	38.99	56.19	-76.57	110.01	88.45	-178.29	-54.58	54.36	-210.94	-49.34	88.97	211.27	-74.97	97.42	-315.50	-108.24	215.64	-177.41	-2.96	1258.91	0.00	0.00	0.00	120.22	93.77	1607.78	102.51	-48.18	1599.19	1.53	-44.83	1701.49	24.46	98.97	1709.21	2038.23	1511.00	70.61	0.00	0.00	0.00	1439.48
5.91000	129.07	110.04	60.10	84.16	90.39	63.09	-133.09	39.61	56.01	-76.47	110.23	88.58	-166.07	-57.64	57.25	-200.60	-51.60	90.93	211.27	-74.97	97.42	-306.46	-108.42	216.66	-177.41	-2.96	1258.91	0.00	0.00	0.00	123.84	94.76	1607.88	105.15	-47.46	1599.39	5.29	-43.69	1701.81	28.35	99.91	1709.42	2037.71	1511.29	70.63	0.00	0.00	0.00	1439.23
5.92000	129.09	109.86	59.97	85.03	90.56	63.16	-133.01	39.74	56.12	-76.57	109.80	88.41	-154.78	-60.93	58.90	-188.54	-53.90	92.37	211.27	-74.97	97.42	-297.11	-108.67	216.80	-177.41	-2.96	1258.91	0.00	0.00	0.00	127.72	95.67	1607.93	108.51	-46.38	1599.54	9.05	-42.68	1702.12	32.15	101.04	1709.60	2038.55	1511.49	70.77	0.00	0.00	0.00	1438.98
5.93000	129.45	110.07	60.07	84.50	90.67	62.91	-132.65	40.28	55.96	-76.46	110.32	88.67	-142.76	-64.73	59.82	-176.42	-56.70	92.95	211.27	-74.97	97.42	-287.36	-108.95	216.07	-177.41	-2.96	1258.91	0.00	0.00	0.00	131.12	96.18	1608.03	112.18	-45.82	1599.87	12.72	-41.93	1702.42	35.87	102.02	1709.82	2034.29	1513.42	52.69	0.00	0.00	0.00	1439.66
5.94000	129.51	110.34	59.81	84.79	90.58	63.03	-132.70	39.95	56.23	-76.41	109.89	88.55	-128.64	-66.94	60.83	-163.60	-59.48	92.90	211.27	-74.97	97.42	-277.16	-109.21	214.49	-177.41	-2.96	1258.91	0.00	0.00	0.00	134.67	97.02	1608.17	116.31	-45.03	1599.97	16.34	-41.06	1702.80	39.55	102.88	1710.05	2036.84	1512.60	64.80	0.00	0.00	0.00	1439.40
5.95000	129.41	110.18	59.81	84.58	90.67	62.84	-132.60	40.01	56.32	-76.42	109.82	88.47	-113.49	-69.73	61.30	-149.23	-63.25	91.75	211.27	-74.97	97.42	-266.43	-109.64	212.14	-177.41	-2.96	1258.91	0.00	0.00	0.00	137.50	97.60	1608.33	118.59	-44.32	1600.32	19.91	-40.16	1703.19	43.16	103.62	1710.33	2033.51	1512.96	52.68	0.00	0.00	0.00	1438.12
5.96000	130.09	110.27	59.97	85.60	91.05	62.98	-132.53	40.05	56.39	-76.45	109.98	88.56	-98.34	-72.70	61.47	-136.54	-64.88	91.33	211.27	-74.97	97.42	-255.19	-110.06	209.09	-177.41	-2.96	1258.91	0.00	0.00	0.00	141.28	98.30	1608.43	122.61	-43.68	1600.43	23.39	-39.59	1703.51	46.65	104.24	1710.58	2037.61	1512.39	65.01	0.00	0.00	0.00	1438.78
5.97000	128.81	110.21	59.49	84.47	90.82	62.70	-132.49	40.06	56.43	-76.38	109.92	88.54	-84.00	-75.71	60.91	-121.63	-67.28	90.29	211.27	-74.97	97.42	-243.79	-110.86	205.64	-177.41	-2.96	1258.91	0.00	0.00	0.00	145.24	98.85	1608.57	125.96	-42.92	1600.71	26.78	-38.96	1703.84	50.14	105.14	1710.86	2038.40	1511.27	70.91	0.00	0.00	0.00	1438.81
5.98000	129.90	110.84	59.53	84.33	90.85	62.54	-132.48	40.06	56.45	-76.42	109.97	88.57	-66.88	-78.12	61.28	-107.08	-70.06	88.06	211.27	-74.97	97.42	-232.11	-111.76	201.59	-177.41	-2.96	1258.91	0.00	0.00	0.00	148.73	99.39	1608.80	128.97	-42.02	1601.10	30.19	-38.23	1704.23	53.54	105.87	1711.11	2035.16	1515.03	51.93	0.00	0.00	0.00	1439.05
5.99000	128.41	110.60	59.05	85.29	91.09	62.83	-132.48	40.04	56.44	-76.46	109.97	88.47	-52.36	-80.34	60.22	-91.13	-71.89	86.91	211.27	-74.97	97.42	-220.14	-112.88	197.02	-177.41	-2.96	1258.91	0.00	0.00	0.00	151.69	100.25	1608.99	132.50	-41.61	1601.41	33.47	-37.74	1704.53	56.85	106.52	1711.34	2032.84	1514.69	46.23	0.00	0.00	0.00	1438.67
6.00000	128.99	110.47	59.33	84.67	91.26	62.59	-132.50	40.01	56.43	-76.45	110.37	88.67	-38.15	-82.79	59.41	-74.20	-73.73	85.64	211.27	-74.97	97.42	-207.75	-113.56	191.88	-177.41	-2.96	1258.91	0.00	0.00	0.00	154.84	100.73	1609.29	135.67	-41.34	1601.71	36.78	-36.82	1704.93	60.11	107.27	1711.61	2036.96	1512.02	64.98	0.00	0.00	0.00	1439.31
6.01000	129.42	110.38	59.50	83.61	91.14	62.26	-132.54	39.97	56.40	-76.41	110.24	88.61	-19.60	-84.57	59.54	-60.22	-75.04	83.67	211.27	-74.97	97.42	-195.07	-114.66	186.62	-177.41	-2.96	1258.91	0.00	0.00	0.00	158.24	100.91	1609.57	138.65	-40.86	1601.97	39.97	-36.51	1705.18	63.36	107.50	1711.92	2038.16	1511.13	70.87	0.00	0.00	0.00	1439.11
6.02000	128.78	110.31	59.48	85.10	91.14	62.80	-132.59	39.92	56.35	-76.46	110.23	88.58	-3.25	-86.52	59.23	-42.54	-77.04	82.57	211.27	-74.97	97.42	-181.89	-115.78	180.97	-177.41	-2.96	1258.91	0.00	0.00	0.00	161.78	101.44	1609.81	142.50	-40.38	1602.24	43.23	-35.97	1705.43	66.56	108.22	1712.12	2037.99	1511.57	70.68	0.00	0.00	0.00	1438.83
6.03000	131.26	110.17	60.30	83.63	91.06	62.40	-132.65	39.86	56.31	-76.57	109.84	88.35	14.87	-88.07	59.48	-25.66	-78.54	81.11	211.27	-74.97	97.42	-168.46	-116.86	175.16	-177.41	-2.96	1258.91	0.00	0.00	0.00	165.35	101.72	1610.05	145.22	-39.83	1602.56	46.45	-35.65	1705.66	69.76	108.59	1712.33	2038.49	1511.20	70.94	0.00	0.00	0.00	1438.85
6.04000	136.12	111.39	60.81	85.44	90.92	63.04	-132.72	39.80	56.25	-76.59	109.91	88.35	31.20	-92.38	58.39	-10.36	-80.06	79.44	211.27	-74.97	97.42	-154.56	-117.98	169.34	-177.41	-2.96	1258.91	0.00	0.00	0.00	168.53	101.96	1610.33	148.82	-39.49	1602.67	49.57	-35.19	1705.86	72.93	109.08	1712.56	2038.38	1511.30	70.82	0.00	0.00	0.00	1438.78
6.05000	130.09	110.38	59.92	84.60	90.93	62.87	-132.79	39.75	56.19	-76.60	110.05	88.39	50.40	-93.19	59.42	5.37	-81.70	78.07	211.27	-74.97	97.42	-140.34	-118.75	163.43	-177.41	-2.96	1258.91	0.00	0.00	0.00	170.66	102.47	1610.56	150.58	-39.43	1602.96	52.70	-34.98	1706.00	76.04	109.61	1712.77	2035.83	1516.15	51.75	0.00	0.00	0.00	1437.64
6.06000	129.41	110.53	59.72	84.59	91.13	62.87	-132.86	39.70	56.14	-76.59	109.98	88.32	67.12	-94.37	59.75	23.72	-82.48	77.46	211.27	-74.97	97.42	-126.07	-120.02	157.80	-177.41	-2.96	1258.91	0.00	0.00	0.00	173.92	102.77	1610.75	154.36	-38.95	1603.13	55.90	-34.79	1706.11	79.20	109.65	1712.92	2038.19	1513.52	64.71	0.00	0.00	0.00	1438.11
6.07000	135.89	111.68	60.75	84.35	91.21	62.81	-132.92	39.65	56.08	-76.66	110.09	88.31	83.78	-95.35	60.26	40.33	-83.52	76.61	211.27	-74.97	97.42	-111.78	-121.27	152.42	-177.41	-2.96	1258.91	0.00	0.00	0.00	177.53	102.74	1610.83	158.60	-38.81	1603.21	59.13	-34.32	1706.31	82.31	110.17	1713.02	2038.37	1510.94	70.84	0.00	0.00	0.00	1438.65
6.08000	129.90	110.34	60.12	84.27	91.13	62.77	-132.99	39.61	56.03	-76.73	109.97	88.20	100.01	-96.53	60.72	57.31	-85.01	75.68	211.27	-74.97	97.42	-97.26	-121.70	146.84	-177.41	-2.96	1258.91	0.00	0.00	0.00	181.07	103.12	1610.95	161.90	-38.36	1603.32	62.39	-34.27	1706.37	85.44	110.08	1713.19	2034.09	1513.19	52.70	0.00	0.00	0.00	1439.08
6.09000	135.80	111.75	60.77	85.11	91.18	63.08	-133.04	39.58	56.00	-76.80	109.78	88.13	117.84	-96.38	62.33	74.94	-85.69	75.50	211.27	-74.97	97.42	-82.70	-122.36	141.54	-177.41	-2.96	1258.91	0.00	0.00	0.00	184.51	103.26	1611.09	164.30	-38.40	1603.35	65.69	-34.18	1706.41	88.58	110.14	1713.31	2037.21	1512.09	65.10	0.00	0.00	0.00	1438.92
6.10000	130.39	110.42	60.29	84.69	91.04	63.17	-133.08	39.57	55.97	-76.75	109.70	88.11	134.96	-96.78	63.47	90.92	-86.11	75.12	211.27	-74.97	97.42	-67.94	-123.51	136.77	-177.41	-2.96	1258.91	0.00	0.00	0.00	186.95	103.39	1611.16	166.56	-38.27	1603.50	68.92	-34.15	1706.49	91.77	110.00	1713.41	2038.37	1511.82	70.65	0.00	0.00	0.00	1438.75
6.11000	135.84	111.90	60.68	85.00	90.91	63.27	-133.11	39.58	55.96	-76.84	110.13	88.22	151.37	-96.13	64.92	107.60	-86.09	75.35	211.27	-74.97	97.42	-53.10	-124.70	132.31	-177.41	-2.96	1258.91	0.00	0.00	0.00	189.69	103.09	1611.34	170.82	-38.33	1603.42	72.18	-34.42	1706.49	94.93	110.16	1713.47	2038.67	1511.51	70.85	0.00	0.00	0.00	1439.15
6.12000	131.92	110.21	61.07	84.47	90.73	63.31	-133.13	39.60	55.96	-76.84	110.19	88.29	168.93	-95.22	66.95	123.20	-85.70	75.73	211.27	-74.97	97.42	-37.94	-125.73	127.99	-177.41	-2.96	1258.91	0.00	0.00	0.00	193.01	103.34	1611.30	174.17	-38.24	1603.34	75.51	-34.59	1706.46	98.12	110.00	1713.52	2039.14	1512.40	70.59	0.00	0.00	0.00	1439.72
6.13000	135.99	111.64	60.80	70.94	89.33	61.54	-133.05	39.49	56.02	-76.78	110.04	88.25	185.79	-94.15	69.15	139.50	-85.22	76.45	211.27	-74.97	97.42	-22.75	-126.26	123.83	-177.41	-2.96	1258.91	0.00	0.00	0.00	196.28	103.45	1611.37	178.25	-37.95	1603.31	78.82	-34.68	1706.42	101.30	109.74	1713.56	2039.08	1511.73	70.82	0.00	0.00	0.00	1440.52
6.14000	136.04	111.50	60.87	72.14	88.87	62.36	-132.98	39.87	55.89	-76.74	109.73	88.08	201.04	-92.80	71.14	154.84	-84.42	77.12	211.27	-74.97	97.42	-7.75	-127.29	120.28	-177.41	-2.96	1258.91	0.00	0.00	0.00	199.91	103.11	1611.39	180.77	-38.28	1603.41	82.20	-34.97	1706.37	104.55	109.39	1713.55	2035.35	1515.00	51.99	0.00	0.00	0.00	1440.87
6.15000	136.06	111.47	60.86	71.82	88.88	62.12	-133.11	40.08	55.78	-76.71	109.92	88.18	217.86	-91.36	73.79	170.99	-83.74	78.32	211.27	-74.97	97.42	7.01	-128.13	117.11	-177.41	-2.96	1258.91	0.00	0.00	0.00	202.44	102.91	1611.33	184.33	-38.65	1603.33	85.57	-35.21	1706.31	107.80	109.25	1713.52	2037.61	1512.65	64.81	0.00	0.00	0.00	1439.59
6.16000	134.56	110.58	61.22	69.02	89.20	61.38	-133.22	39.32	56.16	-76.68	109.97	88.29	232.33	-90.40	75.90	186.66	-82.93	79.71	211.27	-74.97	97.42	21.67	-128.87	114.23	-177.41	-2.96	1258.91	0.00	0.00	0.00	206.21	102.83	1611.25	188.77	-38.76	1603.24	88.93	-35.73	1706.18	111.08	108.78	1713.44	2038.23	1511.57	70.66	0.00	0.00	0.00	1439.03
6.17000	130.82	108.64	62.02	70.96	89.16	61.84	-133.27	39.90	55.91	-76.66	109.27	88.02	246.68	-89.44	78.37	201.24	-82.45	81.05	211.27	-74.97	97.42	36.10	-129.82	111.89	-177.41	-2.96	1258.91	0.00	0.00	0.00	209.72	102.27	1611.15	192.46	-39.18	1603.08	92.34	-36.23	1706.08	114.44	108.37	1713.34	2033.03	1511.86	52.93	0.00	0.00	0.00	1439.93
6.18000	126.19	106.47	62.89	73.34	89.59	62.43	-133.31	39.57	56.20	-76.54	110.09	88.39	262.53	-88.48	81.31	216.25	-82.10	82.71	211.27	-74.97	97.42	50.40	-130.23	109.70	-177.41	-2.96	1258.91	0.00	0.00	0.00	213.43	101.85	1611.04	194.67	-39.88	1602.99	95.82	-36.62	1705.95	117.83	107.75	1713.26	2035.82	1511.02	65.22	0.00	0.00	0.00	1439.21
6.19000	121.98	104.92	63.43	71.99	89.49	61.96	-133.13	39.88	56.02	-76.45	109.40	88.20	276.15	-88.04	83.86	230.33	-82.13	84.23	211.27	-74.97	97.42	64.37	-130.85	108.02	-177.41	-2.96	1258.91	0.00	0.00	0.00	216.63	101.35	1610.87	198.76	-40.33	1602.68	99.37	-37.34	1705.72	121.26	107.01	1713.08	2037.50	1510.53	71.02	0.00	0.00	0.00	1438.84
6.20000	119.54	104.79	63.26	70.55	89.53	61.30	-133.16	39.72	56.16	-76.35	109.81	88.43	290.50	-87.41	86.96	243.64	-81.36	86.33	211.27	-74.97	97.42	78.11	-131.36	106.59	-177.41	-2.96	1258.91	0.00	0.00	0.00	219.34	100.81	1610.68	201.03	-41.03	1602.49	102.93	-37.91	1705.51	124.68	106.46	1712.91	2037.90	1511.39	70.70	0.00	0.00	0.00	1439.40
6.21000	123.79	105.59	64.27	72.65	89.92	61.81	-133.05	39.98	56.02	-76.24	109.57	88.44	304.17	-86.43	90.28	257.76	-81.34	88.64	211.27	-74.97	97.42	91.63	-131.54	105.37	-177.41	-2.96	1258.91	0.00	0.00	0.00	223.36	100.25	1610.41	204.52	-41.61	1602.18	106.55	-38.71	1705.24	128.22	105.54	1712.74	2038.06	1511.33	70.67	0.00	0.00	0.00	1439.44
6.22000	113.00	105.71	60.95	71.37	90.21	61.37	-132.96	39.87	56.15	-76.15	109.31	88.43	317.45	-86.60	93.47	270.15	-81.04	90.86	211.27	-74.97	97.42	104.64	-131.98	104.58	-177.41	-2.96	1258.91	0.00	0.00	0.00	226.67	99.44	1610.20	209.25	-42.16	1601.78	110.16	-39.48	1704.95	131.78	104.73	1712.52	2038.37	1510.55	71.14	0.00	0.00	0.00	1439.01
6.23000	115.05	106.17	60.84	85.96	91.45	63.01	-132.91	39.85	56.25	-76.01	109.03	88.45	330.81	-85.55	97.63	282.88	-81.08	93.63	211.27	-74.97	97.42	117.14	-132.42	104.05	-177.41	-2.96	1258.91	0.00	0.00	0.00	229.33	98.98	1609.86	213.17	-43.04	1601.33	113.85	-40.53	1704.59	135.30	104.10	1712.25	2039.00	1511.19	70.99	0.00	0.00	0.00	1438.92
6.24000	114.48	105.47	60.58	85.67	91.49	62.79	-132.77	39.92	56.19	-75.81	109.24	88.63	343.33	-85.33	101.38	294.05	-80.22	96.42	211.27	-74.97	97.42	129.17	-132.53	103.56	-177.41	-2.96	1258.91	0.00	0.00	0.00	233.32	98.22	1609.46	216.83	-43.77	1600.88	117.50	-41.54	1704.23	138.96	102.86	1712.00	2039.03	1511.31	71.00	0.00	0.00	0.00	1439.37
6.25000	121.91	106.49	62.82	86.31	91.43	62.81	-132.81	39.49	56.62	-75.71	108.91	88.65	354.43	-84.86	105.11	306.98	-79.93	99.62	211.27	-74.97	97.42	140.85	-132.56	103.20	-177.41	-2.96	1258.91	0.00	0.00	0.00	237.20	97.18	1609.08	218.64	-44.78	1600.54	121.27	-42.61	1703.82	142.64	101.68	1711.69	2038.58	1510.63	71.26	0.00	0.00	0.00	1439.47
6.26000	116.47	106.92	60.79	86.02	91.46	62.67	-132.77	39.26	56.71	-75.55	108.94	88.78	366.42	-84.78	109.15	317.53	-79.77	102.44	211.27	-74.97	97.42	152.09	-133.02	103.23	-177.41	-2.96	1258.91	0.00	0.00	0.00	240.48	96.21	1608.73	223.67	-45.84	1599.99	125.04	-43.60	1703.42	146.34	100.54	1711.38	2037.98	1510.25	71.26	0.00	0.00	0.00	1438.99
6.27000	132.04	110.28	59.77	87.02	91.41	62.91	-132.67	39.25	56.75	-75.45	108.70	88.80	377.69	-84.69	112.85	327.46	-79.83	104.99	211.27	-74.97	97.42	162.95	-132.81	103.07	-177.41	-2.96	1258.91	0.00	0.00	0.00	243.83	95.17	1608.30	227.50	-46.95	1599.53	128.80	-44.89	1702.99	150.04	99.44	1711.03	2034.00	1513.16	52.88	0.00	0.00	0.00	1439.90
6.28000	132.10	110.35	59.55	86.89	91.52	62.59	-132.66	39.79	56.60	-75.29	108.62	88.95	385.52	-85.27	115.05	338.57	-79.41	108.00	211.27	-74.97	97.42	173.02	-133.21	103.21	-177.41	-2.96	1258.91	0.00	0.00	0.00	247.66	94.00	1607.89	230.71	-48.03	1599.05	132.67	-46.14	1702.55	153.77	98.21	1710.65	2036.82	1511.73	65.15	0.00	0.00	0.00	1440.23
6.29000	133.09	110.47	59.68	86.24	91.78	62.36	-132.60	39.31	56.82	-75.15	108.70	89.11	394.61	-84.84	118.23	348.85	-79.56	110.77	211.27	-74.97	97.42	182.66	-133.14	103.22	-177.41	-2.96	1258.91	0.00	0.00	0.00	251.03	92.96	1607.47	234.19	-49.22	1598.51	136.54	-47.42	1702.10	157.49	96.87	1710.28	2038.86	1511.63	70.74	0.00	0.00	0.00	1440.23
6.30000	133.54	110.66	59.56	86.58	91.64	62.34	-132.65	39.15	56.99	-75.03	108.19	89.00	403.16	-84.42	121.16	358.22	-79.25	113.28	211.27	-74.97	97.42	191.64	-132.89	103.19	-177.41	-2.96	1258.91	0.00	0.00	0.00	255.13	91.76	1607.02	237.92	-50.72	1598.02	140.32	-48.74	1701.65	161.24	95.29	1709.89	2038.54	1511.03	70.99	0.00	0.00	0.00	1440.13
6.31000	131.73	110.52	59.02	85.71	91.41	62.14	-132.46	39.56	56.85	-74.87	108.56	89.32	411.24	-84.47	123.55	366.22	-79.06	115.11	211.27	-74.97	97.42	199.93	-132.84	103.27	-177.41	-2.96	1258.91	0.00	0.00	0.00	258.35	90.59	1606.55	241.45	-51.66	1597.46	144.07	-50.29	1701.12	164.91	93.68	1709.50	2033.05	1511.45	53.01	0.00	0.00	0.00	1439.91
6.32000	132.08	110.43	59.00	86.78	91.73	62.07	-132.47	39.77	56.80	-74.70	108.22	89.32	418.42	-84.63	125.31	373.15	-78.67	116.65	211.27	-74.97	97.42	207.43	-132.61	103.20	-177.41	-2.96	1258.91	0.00	0.00	0.00	262.40	89.31	1606.11	246.07	-53.03	1596.92	147.88	-51.77	1700.64	168.68	92.40	1709.07	2036.86	1511.80	64.93	0.00	0.00	0.00	1440.61
6.33000	133.33	110.49	59.32	86.40	91.61	62.02	-132.34	39.38	57.01	-74.60	107.82	89.35	424.91	-84.20	126.61	379.56	-78.22	117.58	211.27	-74.97	97.42	214.12	-132.63	103.23	-177.41	-2.96	1258.91	0.00	0.00	0.00	265.91	88.06	1605.58	249.43	-54.73	1596.40	151.68	-53.41	1700.11	172.41	91.04	1708.58	2033.35	1512.39	52.80	0.00	0.00	0.00	1439.33
6.34000	133.00	110.49	59.12	86.48	91.64	61.86	-132.35	39.20	57.08	-74.45	107.99	89.57	430.50	-82.92	127.67	385.07	-77.89	117.91	211.27	-74.97	97.42	220.01	-132.38	102.99	-177.41	-2.96	1258.91	0.00	0.00	0.00	269.22	86.55	1605.20	252.64	-56.18	1595.96	155.44	-55.08	1699.55	176.09	89.12	1708.19	2033.11	1514.91	46.50	0.00	0.00	0.00	1438.19
6.35000	132.39	110.70	58.69	86.33	91.49	61.87	-132.28	39.71	57.00	-74.29	107.55	89.58	435.29	-82.76	127.49	390.37	-77.66	117.78	211.27	-74.97	97.42	224.99	-131.73	102.43	-177.41	-2.96	1258.91	0.00	0.00	0.00	272.97	85.05	1604.80	256.00	-57.84	1595.34	159.22	-56.85	1699.01	179.78	86.84	1707.83	2032.49	1514.04	46.69	0.00	0.00	0.00	1438.38
6.36000	131.38	110.56	58.55	86.78	91.54	61.90	-132.33	39.61	57.08	-74.15	107.27	89.67	439.41	-83.06	126.63	393.91	-76.62	117.52	211.27	-74.97	97.42	228.89	-131.62	101.95	-177.41	-2.96	1258.91	0.00	0.00	0.00	276.44	83.29	1604.43	260.58	-59.13	1594.83	163.01	-58.76	1698.44	183.38	85.16	1707.43	2032.18	1513.33	46.70	0.00	0.00	0.00	1439.79
6.37000	132.28	110.76	58.75	87.00	91.40	61.91	-132.30	39.55	57.12	-73.98	107.37	89.85	442.43	-82.87	125.68	396.80	-76.49	116.52	211.27	-74.97	97.42	231.92	-131.15	101.11	-177.41	-2.96	1258.91	0.00	0.00	0.00	279.78	81.52	1604.06	265.47	-60.83	1594.19	166.81	-60.59	1697.86	186.98	83.14	1706.99	2036.68	1511.57	65.08	0.00	0.00	0.00	1439.67
6.38000	133.37	110.66	59.15	86.39	91.49	61.64	-132.14	39.37	57.32	-73.82	107.17	90.01	444.39	-82.26	123.97	399.19	-76.80	114.76	211.27	-74.97	97.42	234.06	-130.80	100.49	-177.41	-2.96	1258.91	0.00	0.00	0.00	283.30	80.17	1603.64	269.51	-62.59	1593.62	170.54	-62.66	1697.24	190.51	81.37	1706.49	2038.70	1511.41	70.81	0.00	0.00	0.00	1439.46
6.39000	132.63	110.82	58.80	86.48	91.39	61.68	-132.08	39.32	57.39	-73.70	106.94	90.11	445.67	-81.54	121.18	400.32	-76.34	112.30	211.27	-74.97	97.42	235.21	-130.50	99.56	-177.41	-2.96	1258.91	0.00	0.00	0.00	287.05	78.30	1603.27	272.59	-64.41	1593.20	174.41	-64.45	1696.66	194.14	79.29	1706.08	2038.22	1510.93	70.85	0.00	0.00	0.00	1439.84
6.40000	132.46	110.61	58.95	86.19	91.35	61.57	-132.10	39.64	57.32	-73.54	106.65	90.16	446.86	-81.67	118.13	400.47	-77.00	109.33	211.27	-74.97	97.42	236.02	-130.01	98.46	-177.41	-2.96	1258.91	0.00	0.00	0.00	291.88	76.75	1602.83	276.54	-66.12	1592.69	178.22	-66.60	1696.05	197.73	77.05	1705.66	2039.43	1512.21	70.64	0.00	0.00	0.00	1439.22
6.41000	132.85	110.75	59.08	86.62	91.28	61.63	-132.08	39.67	57.35	-73.36	106.43	90.31	447.90	-82.82	115.47	401.58	-76.99	107.54	211.27	-74.97	97.42	236.80	-130.15	97.80	-177.41	-2.96	1258.91	0.00	0.00	0.00	295.30	74.86	1602.47	280.39	-68.10	1592.25	182.06	-68.86	1695.47	201.24	75.41	1705.15	2035.21	1514.79	51.91	0.00	0.00	0.00	1439.16
6.42000	132.82	110.97	59.06	86.05	91.14	61.51	-131.96	39.63	57.41	-73.14	106.54	90.66	450.47	-82.34	115.10	402.88	-77.45	106.05	211.27	-74.97	97.42	237.89	-130.39	97.22	-177.41	-2.96	1258.91	0.00	0.00	0.00	298.78	72.72	1602.25	284.27	-69.99	1591.85	185.97	-71.13	1694.90	204.86	73.15	1704.78	2033.25	1514.43	46.38	0.00	0.00	0.00	1439.28
6.43000	131.78	110.76	58.81	86.94	91.15	61.55	-131.91	38.91	57.87	-72.85	106.23	90.83	451.06	-83.14	112.56	404.22	-78.30	104.15	211.27	-74.97	97.42	239.35	-130.49	96.26	-177.41	-2.96	1258.91	0.00	0.00	0.00	302.79	70.68	1602.00	288.04	-72.25	1591.39	189.99	-73.43	1694.40	208.43	70.88	1704.42	2038.08	1511.73	65.25	0.00	0.00	0.00	1439.62
6.44000	132.72	110.71	59.05	86.78	90.91	61.45	-131.77	38.91	58.06	-72.59	105.84	91.15	453.92	-84.05	110.07	404.70	-78.97	101.72	211.27	-74.97	97.42	240.81	-130.95	95.24	-177.41	-2.96	1258.91	0.00	0.00	0.00	306.32	68.38	1601.80	292.11	-74.25	1591.03	193.96	-75.83	1693.88	212.10	68.51	1704.07	2034.65	1513.27	52.44	0.00	0.00	0.00	1439.13
6.45000	132.61	111.08	58.82	86.89	90.87	61.35	-131.71	39.25	58.04	-72.27	105.39	91.44	453.40	-84.98	106.56	406.06	-79.29	99.70	211.27	-74.97	97.42	242.05	-131.86	94.49	-177.41	-2.96	1258.91	0.00	0.00	0.00	310.85	66.35	1601.58	296.71	-76.34	1590.61	197.91	-78.44	1693.33	215.69	66.22	1703.70	2036.96	1512.35	64.81	0.00	0.00	0.00	1439.33
6.46000	133.12	110.85	58.88	86.77	90.81	61.07	-131.62	38.68	58.42	-71.89	104.95	91.77	453.84	-85.66	103.77	407.26	-80.09	97.54	211.27	-74.97	97.42	243.26	-132.43	93.87	-177.41	-2.96	1258.91	0.00	0.00	0.00	314.30	64.15	1601.47	300.15	-78.58	1590.34	201.95	-80.79	1692.83	219.29	63.70	1703.42	2034.61	1514.25	51.94	0.00	0.00	0.00	1439.52
6.47000	132.68	110.95	58.65	88.34	90.64	61.37	-131.37	38.50	58.75	-71.40	105.12	92.51	455.24	-85.63	101.63	407.99	-80.08	95.52	211.27	-74.97	97.42	244.35	-132.58	93.12	-177.41	-2.96	1258.91	0.00	0.00	0.00	318.21	61.82	1601.38	304.81	-80.78	1590.15	206.02	-83.31	1692.32	223.08	60.90	1703.20	2033.25	1515.14	46.14	0.00	0.00	0.00	1439.57
6.48000	133.61	111.07	58.62	87.57	90.65	60.78	-131.17	38.28	59.10	-70.88	104.85	93.08	457.00	-85.74	99.59	408.37	-79.98	93.63	211.27	-74.97	97.42	245.34	-132.93	92.58	-177.41	-2.96	1258.91	0.00	0.00	0.00	322.39	59.48	1601.36	309.18	-83.11	1589.77	210.13	-85.77	1691.85	226.76	58.39	1702.95	2037.21	1512.00	65.00	0.00	0.00	0.00	1438.99
6.49000	134.13	111.42	58.35	88.70	90.57	60.75	-130.88	37.95	59.68	-70.21	104.47	93.80	458.04	-85.59	97.62	409.99	-79.92	92.10	211.27	-74.97	97.42	246.25	-133.01	91.93	-177.41	-2.96	1258.91	0.00	0.00	0.00	325.99	57.18	1601.31	313.31	-85.60	1589.49	214.31	-88.62	1691.38	230.52	55.84	1702.82	2035.76	1515.94	51.66	0.00	0.00	0.00	1438.99
6.50000	134.15	111.01	58.44	88.12	90.34	60.28	-130.59	37.67	60.17	-69.45	103.91	94.63	459.51	-85.70	95.64	410.30	-79.34	90.70	211.27	-74.97	97.42	247.01	-133.59	91.61	-177.41	-2.96	1258.91	0.00	0.00	0.00	330.32	55.03	1601.36	317.64	-87.72	1589.30	218.47	-91.43	1690.98	234.28	53.26	1702.69	2037.47	1512.36	64.92	0.00	0.00	0.00	1440.00
6.51000	134.64	111.13	58.26	89.34	90.03	60.20	-130.15	37.03	61.12	-68.61	103.92	95.87	459.91	-85.34	94.22	410.58	-78.93	89.57	211.27	-74.97	97.42	247.67	-134.02	91.21	-177.41	-2.96	1258.91	0.00	0.00	0.00	334.60	52.83	1601.35	322.49	-90.06	1589.09	222.75	-94.01	1690.70	238.07	50.66	1702.59	2035.32	1515.33	51.68	0.00	0.00	0.00	1439.47
6.52000	135.56	111.37	58.20	89.02	89.90	59.70	-129.61	36.87	62.02	-67.64	103.16	96.92	459.47	-85.65	92.50	411.29	-78.78	88.70	211.27	-74.97	97.42	248.34	-134.16	90.73	-177.41	-2.96	1258.91	0.00	0.00	0.00	337.90	50.46	1601.50	327.25	-92.26	1589.07	227.10	-96.74	1690.38	241.86	48.26	1702.51	2037.35	1512.82	64.64	0.00	0.00	0.00	1439.23
6.53000	135.57	111.60	57.82	90.06	89.63	59.51	-128.92	36.47	63.77	-66.49	102.75	98.44	460.12	-85.70	91.36	411.87	-78.71	87.89	211.27	-74.97	97.42	248.95	-134.11	90.13	-177.41	-2.96	1258.91	0.00	0.00	0.00	341.62	48.03	1601.68	331.19	-94.57	1589.07	231.48	-99.32	1690.19	245.78	45.60	1702.48	2038.02	1511.66	70.56	0.00	0.00	0.00	1439.24
6.54000	135.72	111.82	57.44	90.85	89.74	59.07	-128.00	35.96	66.29	-65.26	102.49	100.17	461.60	-85.62	90.83	412.13	-78.48	87.21	211.27	-74.97	97.42	249.32	-134.58	89.87	-177.41	-2.96	1258.91	0.00	0.00	0.00	345.61	45.77	1601.79	335.34	-96.94	1589.06	235.98	-101.91	1690.03	249.72	42.55	1702.56	2038.33	1511.07	70.81	0.00	0.00	0.00	1439.38
6.55000	135.79	111.78	57.20	90.81	89.88	58.25	-127.01	35.89	69.03	-63.86	101.94	101.91	461.37	-85.84	89.78	412.56	-78.58	86.66	211.27	-74.97	97.42	249.79	-134.62	89.41	-177.41	-2.96	1258.91	0.00	0.00	0.00	350.22	43.47	1602.01	339.42	-99.36	1589.11	240.45	-104.68	1689.86	253.65	40.44	1702.61	2034.52	1514.19	52.11	0.00	0.00	0.00	1439.88
6.56000	135.07	111.94	56.51	91.98	89.75	58.09	-125.81	35.69	72.32	-62.26	101.83	104.27	462.16	-86.35	89.06	411.91	-78.57	86.04	211.27	-74.97	97.42	250.09	-135.01	89.09	-177.41	-2.96	1258.91	0.00	0.00	0.00	354.32	41.05	1602.25	345.07	-101.48	1589.03	244.97	-107.36	1689.76	257.73	37.43	1702.75	2036.65	1511.73	64.95	0.00	0.00	0.00	1439.87
6.57000	134.26	112.50	55.82	91.61	89.65	57.24	-124.33	35.57	76.29	-60.45	101.75	106.89	462.36	-86.61	88.49	412.59	-79.12	85.38	211.27	-74.97	97.42	250.37	-135.20	88.73	-177.41	-2.96	1258.91	0.00	0.00	0.00	358.40	39.22	1602.48	348.57	-104.01	1589.10	249.56	-109.79	1689.76	261.81	34.90	1702.94	2037.57	1511.01	70.77	0.00	0.00	0.00	1439.29
6.58000	134.52	112.58	55.43	92.82	90.19	56.63	-122.66	35.06	80.89	-58.32	102.04	109.94	462.41	-86.85	87.84	414.49	-79.47	85.34	211.27	-74.97	97.42	250.58	-135.52	88.42	-177.41	-2.96	1258.91	0.00	0.00	0.00	362.60	37.00	1602.79	352.66	-106.00	1589.22	254.05	-112.48	1689.80	265.89	32.39	1703.19	2038.32	1511.44	70.81	0.00	0.00	0.00	1439.28
6.59000	135.02	112.94	55.23	93.01	90.28	55.96	-120.77	34.99	85.82	-55.95	102.63	113.37	461.90	-87.43	87.20	413.32	-79.73	84.76	211.27	-74.97	97.42	250.76	-135.55	88.13	-177.41	-2.96	1258.91	0.00	0.00	0.00	367.26	34.84	1603.11	356.62	-108.11	1589.55	258.57	-115.12	1689.86	269.96	29.54	1703.54	2038.54	1510.70	71.05	0.00	0.00	0.00	1439.79
6.60000	134.69	113.32	54.59	95.02	90.81	55.60	-118.47	35.06	91.02	-53.46	103.08	116.95	462.90	-87.47	87.51	413.44	-79.49	84.86	211.27	-74.97	97.42	250.72	-136.09	88.14	-177.41	-2.96	1258.91	0.00	0.00	0.00	371.11	32.91	1603.43	361.62	-110.14	1589.60	263.10	-117.76	1689.99	274.11	27.45	1703.93	2034.13	1513.31	52.41	0.00	0.00	0.00	1439.68
6.61000	135.83	113.54	54.41	97.66	91.47	55.25	-115.99	35.32	96.91	-50.53	104.72	121.35	462.68	-87.29	87.44	414.02	-79.57	84.94	211.27	-74.97	97.42	250.77	-136.11	87.95	-177.41	-2.96	1258.91	0.00	0.00	0.00	374.57	30.93	1603.81	365.93	-112.28	1589.69	267.59	-120.19	1690.24	278.29	25.07	1704.34	2036.71	1511.97	64.76	0.00	0.00	0.00	1439.30
6.62000	137.42	113.83	54.25	99.52	91.91	54.89	-113.01	35.34	103.36	-47.13	105.98	125.86	461.76	-87.37	87.17	413.98	-79.58	84.88	211.27	-74.97	97.42	250.81	-136.16	87.81	-177.41	-2.96	1258.91	0.00	0.00	0.00	379.03	28.95	1604.23	370.76	-114.02	1589.93	272.09	-122.40	1690.54	282.34	22.66	1704.85	2038.13	1511.27	70.65	0.00	0.00	0.00	1440.29
6.63000	137.81	114.46	53.51	101.51	92.39	54.43	-109.56	35.65	110.19	-43.30	107.69	130.84	462.59	-87.56	87.49	413.46	-79.56	84.88	211.27	-74.97	97.42	250.78	-136.53	87.78	-177.41	-2.96	1258.91	0.00	0.00	0.00	382.54	27.01	1604.79	375.96	-116.10	1590.15	276.47	-124.85	1690.81	286.49	20.52	1705.37	2033.53	1512.54	52.72	0.00	0.00	0.00	1440.45
6.64000	138.73	114.98	52.73	101.55	93.00	53.71	-105.63	35.93	117.35	-39.16	109.27	135.92	462.11	-87.54	87.55	413.23	-79.73	84.82	211.27	-74.97	97.42	250.80	-136.50	87.64	-177.41	-2.96	1258.91	0.00	0.00	0.00	386.79	25.11	1605.21	380.77	-117.78	1590.51	280.87	-127.13	1691.14	290.58	18.35	1705.89	2033.86	1516.00	46.03	0.00	0.00	0.00	1439.48
6.65000	141.34	115.21	52.55	102.48	93.12	53.48	-101.31	35.91	124.93	-34.61	110.66	141.19	461.93	-87.52	87.65	412.89	-79.87	84.75	211.27	-74.97	97.42	250.80	-136.63	87.53	-177.41	-2.96	1258.91	0.00	0.00	0.00	390.91	23.22	1605.80	385.24	-119.69	1590.79	285.22	-129.31	1691.49	294.60	16.12	1706.43	2034.15	1516.31	45.98	0.00	0.00	0.00	1439.83
6.66000	141.09	115.83	51.13	103.58	93.55	53.27	-96.55	35.91	132.60	-29.80	111.39	146.26	462.88	-87.79	88.06	413.30	-80.34	85.50	211.27	-74.97	97.42	250.71	-137.03	87.55	-177.41	-2.96	1258.91	0.00	0.00	0.00	394.58	21.79	1606.34	388.91	-121.68	1591.31	289.58	-131.56	1691.84	298.66	13.84	1707.00	2033.20	1514.55	46.70	0.00	0.00	0.00	1439.30
6.67000	140.90	116.17	49.84	105.55	93.84	53.80	-91.44	36.44	140.80	-24.78	110.94	151.05	460.90	-87.89	87.66	412.83	-80.79	85.47	211.27	-74.97	97.42	250.71	-136.99	87.36	-177.41	-2.96	1258.91	0.00	0.00	0.00	398.07	20.09	1606.96	393.41	-123.15	1591.64	293.87	-133.70	1692.21	302.60	12.29	1707.52	2032.99	1514.23	46.36	0.00	0.00	0.00	1439.49
6.68000	142.04	116.52	48.79	108.26	93.67	54.81	-86.14	36.82	148.76	-19.60	110.22	155.95	460.94	-88.33	87.84	412.83	-80.58	85.70	211.27	-74.97	97.42	250.69	-136.99	87.21	-177.41	-2.96	1258.91	0.00	0.00	0.00	402.19	18.35	1607.45	397.76	-124.88	1592.15	298.16	-135.62	1692.59	306.57	10.27	1708.00	2037.00	1512.05	64.77	0.00	0.00	0.00	1439.49
6.69000	145.04	116.37	48.50	111.29	93.83	55.87	-80.17	36.74	156.18	-14.32	110.21	161.19	461.67	-88.39	88.20	412.17	-80.80	85.32	211.27	-74.97	97.42	250.62	-137.19	87.11	-177.41	-2.96	1258.91	0.00	0.00	0.00	406.40	16.64	1607.98	401.39	-126.44	1592.55	302.33	-137.69	1692.94	310.46	8.22	1708.53	2032.16	1510.48	53.27	0.00	0.00	0.00	1440.01
6.70000	146.81	116.22	47.82	113.35	93.57	57.17	-74.70	35.67	163.43	-9.03	109.19	165.96	461.82	-88.82	88.21	413.01	-80.31	85.45	211.27	-74.97	97.42	250.50	-137.56	87.08	-177.41	-2.96	1258.91	0.00	0.00	0.00	409.76	14.81	1608.46	405.57	-127.95	1592.90	306.50	-139.51	1693.25	314.37	6.16	1708.98	2033.33	1515.18	46.20	0.00	0.00	0.00	1439.68
6.71000	150.19	116.46	47.19	115.93	93.65	58.99	-68.85	34.28	169.63	-3.68	108.07	170.48	461.01	-89.07	88.14	412.77	-81.44	86.04	211.27	-74.97	97.42	250.47	-137.77	86.96	-177.41	-2.96	1258.91	0.00	0.00	0.00	413.56	13.71	1608.88	410.48	-129.36	1593.18	310.63	-141.44	1693.53	318.22	4.68	1709.38	2037.00	1512.52	64.72	0.00	0.00	0.00	1439.44
6.72000	151.60	116.64	46.34	119.91	94.26	61.86	-63.07	33.35	174.67	1.50	106.65	174.62	460.73	-89.22	88.07	412.12	-81.73	85.51	211.27	-74.97	97.42	250.49	-137.76	86.76	-177.41	-2.96	1258.91	0.00	0.00	0.00	417.22	12.13	1609.27	413.98	-130.81	1593.56	314.73	-143.22	1693.80	322.09	2.89	1709.79	2035.25	1515.45	51.95	0.00	0.00	0.00	1439.79
6.73000	156.44	117.88	47.18	125.46	94.91	65.04	-56.93	32.51	178.43	7.08	105.73	178.21	461.20	-89.47	88.11	412.11	-81.27	85.11	211.27	-74.97	97.42	250.40	-138.12	86.78	-177.41	-2.96	1258.91	0.00	0.00	0.00	421.20	10.77	1609.65	417.98	-132.22	1593.86	318.89	-144.81	1694.07	325.89	1.52	1710.15	2031.00	1511.41	47.70	0.00	0.00	0.00	1440.54
6.74000	163.31	118.73	50.84	134.15	96.12	68.55	-50.37	31.03	180.96	13.26	104.72	181.12	460.45	-89.75	87.92	412.68	-81.98	85.54	211.27	-74.97	97.42	250.39	-138.40	86.78	-177.41	-2.96	1258.91	0.00	0.00	0.00	425.32	9.37	1609.92	422.21	-133.77	1593.91	322.99	-146.45	1694.33	329.78	-0.09	1710.52	2030.31	1509.94	47.84	0.00	0.00	0.00	1439.81
6.75000	169.12	119.22	53.76	137.44	96.14	70.71	-43.31	29.74	182.74	20.01	103.56	183.22	460.75	-90.08	88.00	412.66	-81.37	85.29	211.27	-74.97	97.42	250.34	-138.60	86.72	-177.41	-2.96	1258.91	0.00	0.00	0.00	429.08	7.89	1610.30	425.68	-135.16	1594.06	327.05	-148.01	1694.55	333.60	-1.93	1710.90	2030.48	1510.21	47.94	0.00	0.00	0.00	1439.65
6.76000	174.10	120.05	55.91	143.11	96.50	72.88	-35.85	27.65	183.26	27.28	102.88	184.81	460.37	-90.13	87.87	412.92	-81.93	85.36	211.27	-74.97	97.42	250.37	-138.45	86.53	-177.41	-2.96	1258.91	0.00	0.00	0.00	432.80	6.71	1610.58	429.34	-136.36	1594.22	331.03	-149.57	1694.75	337.37	-3.29	1711.30	2030.30	1510.45	48.02	0.00	0.00	0.00	1439.66
6.77000	179.48	120.89	57.56	152.47	96.96	75.05	-27.89	27.09	182.95	35.02	102.10	185.50	460.91	-90.51	87.81	412.48	-82.37	85.66	211.27	-74.97	97.42	250.33	-138.69	86.59	-177.41	-2.96	1258.91	0.00	0.00	0.00	436.39	5.35	1610.89	433.50	-137.78	1594.39	335.02	-151.15	1694.94	341.22	-5.26	1711.73	2032.17	1513.49	46.99	0.00	0.00	0.00	1439.14
6.78000	185.43	120.93	59.34	164.27	97.01	77.67	-19.62	27.01	181.63	43.07	101.85	185.54	460.89	-90.66	87.64	412.16	-82.62	85.68	211.27	-74.97	97.42	250.29	-138.79	86.58	-177.41	-2.96	1258.91	0.00	0.00	0.00	440.00	3.98	1611.18	437.38	-139.08	1594.45	339.00	-152.61	1695.15	344.97	-6.53	1712.07	2036.64	1511.70	65.07	0.00	0.00	0.00	1440.32
6.79000	190.10	121.31	60.07	171.01	97.44	78.31	-10.97	25.91	180.10	51.47	101.69	184.91	461.48	-90.16	88.05	411.82	-82.74	85.42	211.27	-74.97	97.42	250.34	-138.64	86.47	-177.41	-2.96	1258.91	0.00	0.00	0.00	443.55	2.86	1611.40	441.00	-140.05	1594.59	342.95	-154.13	1695.35	348.68	-7.45	1712.36	2032.56	1510.79	53.47	0.00	0.00	0.00	1439.77
6.80000	203.00	121.37	62.12	184.80	97.64	80.10	-1.89	26.25	177.37	60.45	101.55	183.52	461.65	-90.68	87.71	412.51	-81.88	85.06	211.27	-74.97	97.42	250.39	-138.72	86.44	-177.41	-2.96	1258.91	0.00	0.00	0.00	447.45	1.69	1611.60	444.24	-141.38	1594.82	346.85	-155.38	1695.60	352.41	-8.81	1712.69	2035.60	1510.99	65.13	0.00	0.00	0.00	1439.41
6.81000	219.01	121.30	64.37	194.87	97.72	80.47	7.52	26.36	174.24	69.84	101.75	181.63	460.60	-90.63	87.46	412.70	-82.13	84.97	211.27	-74.97	97.42	250.32	-138.88	86.49	-177.41	-2.96	1258.91	0.00	0.00	0.00	451.25	0.60	1611.82	447.61	-142.58	1595.01	350.73	-156.64	1695.82	356.20	-10.33	1713.01	2038.48	1512.19	70.50	0.00	0.00	0.00	1440.43
6.82000	233.34	122.57	64.99	205.58	97.74	80.50	17.21	27.28	170.37	79.52	102.66	179.44	461.20	-91.02	87.37	412.79	-82.60	85.42	211.27	-74.97	97.42	250.32	-139.00	86.41	-177.41	-2.96	1258.91	0.00	0.00	0.00	454.60	-0.54	1612.13	452.37	-143.51	1595.05	354.54	-158.09	1696.01	359.91	-11.70	1713.40	2035.39	1515.73	51.61	0.00	0.00	0.00	1439.43
6.83000	239.12	120.50	65.78	218.08	98.05	80.56	27.34	27.85	166.25	89.61	103.48	176.74	461.24	-90.45	87.38	412.92	-81.88	85.11	211.27	-74.97	97.42	250.29	-138.98	86.38	-177.41	-2.96	1258.91	0.00	0.00	0.00	458.57	-1.86	1612.33	456.16	-144.56	1595.20	358.31	-159.13	1696.24	363.53	-12.68	1713.61	2034.93	1517.47	45.40	0.00	0.00	0.00	1439.57
6.84000	268.88	120.99	69.79	227.96	97.93	79.66	37.72	28.32	161.88	100.00	104.33	173.61	460.62	-90.73	86.75	412.85	-82.03	84.77	211.27	-74.97	97.42	250.24	-139.52	86.60	-177.41	-2.96	1258.91	0.00	0.00	0.00	462.35	-2.92	1612.55	459.81	-145.76	1595.40	362.05	-160.07	1696.47	367.14	-13.76	1713.85	2036.83	1513.37	64.32	0.00	0.00	0.00	1439.39
6.85000	290.91	121.27	72.05	227.20	97.45	77.25	48.59	29.31	156.83	110.95	104.98	170.02	461.42	-90.84	86.59	412.79	-82.08	84.57	211.27	-74.97	97.42	250.32	-139.27	86.46	-177.41	-2.96	1258.91	0.00	0.00	0.00	465.25	-3.88	1612.80	463.38	-146.65	1595.49	365.73	-161.07	1696.66	370.70	-14.37	1714.08	2033.59	1513.06	52.54	0.00	0.00	0.00	1439.66
6.86000	300.84	121.92	71.02	236.59	97.82	75.96	59.92	29.95	151.86	122.10	106.67	166.62	461.62	-90.59	86.49	413.44	-81.61	84.74	211.27	-74.97	97.42	250.43	-139.13	86.37	-177.41	-2.96	1258.91	0.00	0.00	0.00	469.28	-4.92	1613.02	467.33	-147.67	1595.68	369.33	-162.04	1696.80	374.27	-15.65	1714.34	2037.01	1510.78	65.58	0.00	0.00	0.00	1440.80
6.87000	314.32	122.56	71.01	251.03	98.49	75.16	71.81	31.31	146.29	133.76	108.12	162.93	461.02	-90.04	86.30	412.82	-81.44	84.44	211.27	-74.97	97.42	250.41	-139.15	86.39	-177.41	-2.96	1258.91	0.00	0.00	0.00	472.72	-5.88	1613.23	470.48	-148.60	1595.94	372.87	-163.09	1696.88	377.97	-16.71	1714.56	2038.35	1510.67	71.15	0.00	0.00	0.00	1440.09
6.88000	328.85	123.20	71.03	251.37	99.12	71.34	83.72	32.22	140.95	145.85	108.98	158.88	461.44	-90.32	85.86	413.25	-81.06	84.48	211.27	-74.97	97.42	250.47	-138.92	86.24	-177.41	-2.96	1258.91	0.00	0.00	0.00	476.37	-6.47	1613.40	473.90	-149.39	1595.97	376.43	-164.02	1696.98	381.55	-17.37	1714.73	2038.71	1511.32	70.90	0.00	0.00	0.00	1439.21
6.89000	342.37	124.01	70.42	259.67	99.87	68.92	96.42	33.49	135.37	158.28	110.04	154.69	462.29	-89.91	85.70	413.22	-82.03	84.82	211.27	-74.97	97.42	250.47	-139.33	86.52	-177.41	-2.96	1258.91	0.00	0.00	0.00	480.65	-7.44	1613.45	477.70	-150.05	1596.02	379.96	-164.84	1697.08	385.24	-18.55	1714.89	2033.67	1512.45	52.60	0.00	0.00	0.00	1439.72
6.90000	359.61	124.81	70.95	272.27	100.97	67.38	109.46	34.87	129.63	170.96	111.45	150.64	461.50	-90.14	84.94	413.35	-81.60	84.03	211.27	-74.97	97.42	250.58	-138.92	86.40	-177.41	-2.96	1258.91	0.00	0.00	0.00	484.40	-8.13	1613.66	481.82	-150.83	1596.13	383.55	-165.60	1697.10	388.93	-19.28	1715.00	2033.60	1515.28	46.06	0.00	0.00	0.00	1439.58
6.91000	373.49	125.58	68.94	307.86	102.22	71.12	122.58	35.81	124.21	183.76	113.12	146.80	462.42	-89.79	84.62	412.56	-81.85	83.56	211.27	-74.97	97.42	250.65	-138.97	86.52	-177.41	-2.96	1258.91	0.00	0.00	0.00	487.33	-9.08	1613.79	484.55	-151.65	1596.18	387.13	-166.29	1697.12	392.53	-19.41	1715.01	2037.18	1512.06	65.00	0.00	0.00	0.00	1439.43
6.92000	388.86	126.52	68.97	341.20	103.39	74.15	136.23	37.75	118.46	196.75	114.51	142.85	461.99	-89.65	83.89	413.47	-81.52	83.36	211.27	-74.97	97.42	250.82	-138.59	86.39	-177.41	-2.96	1258.91	0.00	0.00	0.00	490.91	-9.55	1613.83	488.50	-152.22	1596.12	390.77	-166.88	1697.11	396.29	-20.03	1715.07	2038.66	1511.11	70.94	0.00	0.00	0.00	1438.99
6.93000	403.13	126.77	69.03	365.08	104.65	74.13	149.68	39.09	113.09	209.95	115.43	138.84	461.74	-89.39	82.95	413.90	-81.33	83.05	211.27	-74.97	97.42	250.96	-138.44	86.42	-177.41	-2.96	1258.91	0.00	0.00	0.00	494.61	-10.34	1613.87	491.65	-152.85	1596.06	394.51	-167.38	1697.06	400.13	-20.67	1715.14	2038.53	1510.67	71.10	0.00	0.00	0.00	1439.31
6.94000	418.12	127.42	69.26	380.50	105.36	73.76	163.23	40.52	107.71	223.31	116.33	134.91	463.41	-88.93	82.68	413.44	-81.39	82.24	211.27	-74.97	97.42	251.07	-138.36	86.45	-177.41	-2.96	1258.91	0.00	0.00	0.00	498.46	-10.72	1613.86	496.29	-153.16	1595.91	398.34	-167.74	1696.95	403.94	-20.81	1715.08	2033.96	1512.91	52.52	0.00	0.00	0.00	1440.15
6.95000	434.05	127.40	70.15	395.82	105.79	73.67	177.88	40.87	101.14	236.84	116.76	130.85	462.71	-88.53	81.70	414.12	-80.95	81.69	211.27	-74.97	97.42	251.22	-138.12	86.41	-177.41	-2.96	1258.91	0.00	0.00	0.00	502.80	-10.84	1613.69	499.00	-153.51	1595.74	402.16	-168.26	1696.80	407.97	-21.67	1715.12	2036.82	1511.36	65.32	0.00	0.00	0.00	1439.70
6.96000	448.64	127.48	70.85	411.01	106.36	73.64	191.60	43.73	97.19	250.59	117.94	127.17	463.71	-87.99	81.22	414.44	-81.19	81.23	211.27	-74.97	97.42	251.45	-137.96	86.43	-177.41	-2.96	1258.91	0.00	0.00	0.00	505.77	-11.21	1613.53	502.39	-154.24	1595.57	406.05	-168.62	1696.69	411.96	-21.87	1714.99	2037.65	1509.90	71.33	0.00	0.00	0.00	1438.40
6.97000	465.26	127.40	72.38	426.00	106.46	73.82	205.80	46.35	92.32	264.72	118.51	123.47	463.47	-87.52	80.32	415.27	-80.59	79.87	211.27	-74.97	97.42	251.52	-138.00	86.54	-177.41	-2.96	1258.91	0.00	0.00	0.00	510.45	-11.33	1613.23	507.22	-154.22	1595.31	409.99	-168.75	1696.53	415.97	-21.96	1714.87	2037.96	1510.25	71.20	0.00	0.00	0.00	1439.06
6.98000	480.29	127.26	73.46	441.35	106.30	74.34	219.99	47.11	87.67	278.99	119.91	120.28	464.08	-87.26	79.46	415.52	-80.71	79.18	211.27	-74.97	97.42	251.69	-137.73	86.56	-177.41	-2.96	1258.91	0.00	0.00	0.00	514.65	-11.65	1613.09	510.75	-154.50	1595.02	413.99	-169.01	1696.35	420.04	-21.87	1714.71	2033.69	1512.97	52.65	0.00	0.00	0.00	1439.56
6.99000	495.29	126.58	74.88	456.07	106.50	74.75	233.74	49.46	84.23	293.55	120.59	117.00	464.62	-86.90	78.64	414.48	-78.59	81.41	211.27	-74.97	97.42	252.00	-137.22	86.42	-177.41	-2.96	1258.91	0.00	0.00	0.00	519.35	-11.85	1612.80	514.48	-154.89	1594.76	418.06	-169.06	1696.13	424.23	-21.96	1714.54	2036.59	1511.00	65.34	0.00	0.00	0.00	1439.88
7.00000	511.34	126.21	76.67	472.33	106.34	75.84	245.81	48.34	81.06	308.23	121.54	114.07	464.99	-86.57	77.77	412.11	-78.52	80.25	211.27	-74.97	97.42	252.13	-137.27	86.64	-177.41	-2.96	1258.91	0.00	0.00	0.00	522.73	-11.94	1612.48	519.19	-154.74	1594.28	422.14	-168.98	1695.88	428.51	-22.10	1714.34	2037.88	1510.67	70.93	0.00	0.00	0.00	1439.08
7.01000	525.94	126.19	77.91	486.28	106.53	76.41	257.96	48.35	76.58	322.87	122.39	111.34	466.13	-86.48	77.14	412.42	-78.77	79.29	211.27	-74.97	97.42	252.35	-137.14	86.74	-177.41	-2.96	1258.91	0.00	0.00	0.00	527.21	-11.84	1612.10	522.81	-154.62	1593.95	426.27	-168.79	1695.67	432.77	-21.74	1714.09	2037.95	1510.37	71.17	0.00	0.00	0.00	1440.24
7.02000	541.59	126.39	79.56	502.00	106.49	77.65	271.04	49.48	73.40	337.34	123.72	109.03	464.98	-85.86	76.15	412.68	-78.87	78.37	211.27	-74.97	97.42	252.47	-136.95	86.82	-177.41	-2.96	1258.91	0.00	0.00	0.00	531.20	-11.68	1611.70	527.06	-154.45	1593.56	430.50	-168.47	1695.40	437.12	-21.40	1713.81	2038.03	1510.91	70.94	0.00	0.00	0.00	1440.21
7.03000	557.01	126.10	81.37	516.95	106.93	78.73	282.75	51.65	71.31	351.70	125.04	107.01	465.49	-86.02	75.02	413.11	-79.05	77.12	211.27	-74.97	97.42	252.87	-136.24	86.72	-177.41	-2.96	1258.91	0.00	0.00	0.00	535.11	-11.59	1611.35	530.48	-154.29	1593.20	434.74	-168.14	1695.12	441.55	-21.14	1713.56	2037.90	1510.32	71.04	0.00	0.00	0.00	1439.56
7.04000	573.53	126.15	83.78	531.29	106.92	79.91	296.46	54.62	69.10	365.90	126.57	105.32	464.36	-84.64	76.18	415.30	-79.18	76.61	211.27	-74.97	97.42	253.19	-135.92	86.88	-177.41	-2.96	1258.91	0.00	0.00	0.00	539.35	-11.10	1610.94	534.78	-153.95	1592.84	438.93	-167.71	1694.83	446.01	-20.89	1713.26	2037.47	1509.64	71.30	0.00	0.00	0.00	1440.56
7.05000	588.09	126.59	85.83	546.78	107.47	81.50	310.01	57.87	67.13	379.99	127.48	103.70	464.06	-84.14	75.22	412.98	-79.62	74.82	211.27	-74.97	97.42	253.62	-135.69	87.12	-177.41	-2.96	1258.91	0.00	0.00	0.00	544.14	-10.46	1610.33	540.19	-153.35	1592.31	443.17	-167.19	1694.53	450.33	-20.18	1712.85	2033.48	1512.12	52.60	0.00	0.00	0.00	1439.25
7.06000	602.95	126.72	87.82	560.63	107.94	82.73	322.06	59.68	65.35	394.11	128.99	102.55	466.00	-83.54	74.28	415.42	-79.63	74.31	211.27	-74.97	97.42	254.39	-134.76	86.99	-177.41	-2.96	1258.91	0.00	0.00	0.00	548.19	-10.13	1609.82	543.72	-153.02	1591.88	447.43	-166.46	1694.20	454.79	-19.37	1712.45	2036.87	1511.47	65.06	0.00	0.00	0.00	1438.59
7.07000	617.21	127.56	89.76	574.75	109.03	83.93	337.40	57.26	61.58	407.94	130.52	101.66	464.35	-83.17	71.98	415.71	-79.46	73.20	211.27	-74.97	97.42	255.04	-134.11	87.04	-177.41	-2.96	1258.91	0.00	0.00	0.00	552.58	-9.55	1609.35	548.19	-152.52	1591.43	451.75	-165.79	1693.80	459.26	-18.28	1711.95	2033.61	1512.45	52.70	0.00	0.00	0.00	1439.73
7.08000	630.53	129.21	90.09	589.32	109.69	85.87	352.05	57.76	59.71	421.77	132.01	100.99	466.12	-82.53	71.31	414.54	-79.39	71.80	211.27	-74.97	97.42	255.46	-133.71	87.20	-177.41	-2.96	1258.91	0.00	0.00	0.00	556.61	-8.82	1608.84	551.69	-151.99	1591.03	456.14	-164.96	1693.42	463.87	-17.74	1711.47	2032.31	1513.35	46.55	0.00	0.00	0.00	1440.29
7.09000	644.31	129.94	92.18	603.29	110.57	87.64	366.91	60.06	58.99	435.35	133.32	100.50	464.20	-82.96	69.30	416.92	-79.22	71.78	211.27	-74.97	97.42	255.77	-133.58	87.41	-177.41	-2.96	1258.91	0.00	0.00	0.00	560.99	-7.95	1608.29	555.81	-151.18	1590.63	460.64	-163.82	1693.09	468.53	-16.74	1710.93	2032.01	1512.84	46.88	0.00	0.00	0.00	1439.09
7.10000	657.84	130.79	94.21	616.71	111.49	89.16	389.96	62.84	56.07	448.81	134.79	100.31	465.34	-82.76	68.92	415.67	-79.77	68.60	211.27	-74.97	97.42	256.28	-132.85	87.34	-177.41	-2.96	1258.91	0.00	0.00	0.00	565.51	-6.89	1607.68	559.71	-150.46	1590.16	465.20	-162.71	1692.73	473.18	-15.86	1710.47	2037.12	1511.41	65.27	0.00	0.00	0.00	1439.66
7.11000	670.95	131.51	95.73	629.92	112.25	90.66	404.43	63.84	55.19	461.87	135.57	100.24	466.67	-82.68	68.24	416.95	-80.11	67.99	211.27	-74.97	97.42	256.52	-132.86	87.57	-177.41	-2.96	1258.91	0.00	0.00	0.00	570.43	-6.00	1606.98	565.03	-149.19	1589.71	469.79	-161.65	1692.37	477.89	-14.45	1709.85	2037.70	1510.24	71.19	0.00	0.00	0.00	1440.68
7.12000	683.42	131.47	96.94	642.08	112.26	91.73	417.26	65.21	55.24	474.19	136.90	100.39	466.43	-82.65	67.12	414.92	-79.67	68.88	211.27	-74.97	97.42	256.76	-132.73	87.78	-177.41	-2.96	1258.91	0.00	0.00	0.00	574.80	-5.01	1606.38	569.45	-148.18	1589.13	474.43	-160.32	1692.00	482.64	-13.07	1709.35	2037.49	1509.67	71.40	0.00	0.00	0.00	1439.83
7.13000	695.78	131.65	97.84	654.84	112.75	92.71	431.30	68.83	54.71	485.99	137.61	100.31	469.09	-83.66	64.38	418.20	-79.80	67.39	211.27	-74.97	97.42	257.04	-132.58	87.91	-177.41	-2.96	1258.91	0.00	0.00	0.00	579.68	-3.86	1605.61	573.94	-147.20	1588.65	479.11	-159.02	1691.66	487.46	-12.01	1708.83	2031.66	1509.43	53.51	0.00	0.00	0.00	1438.95
7.14000	707.17	131.44	99.43	666.23	113.12	93.82	442.85	69.13	54.55	497.31	138.35	100.17	469.28	-83.66	63.22	418.27	-79.54	66.63	211.27	-74.97	97.42	257.44	-132.15	88.04	-177.41	-2.96	1258.91	0.00	0.00	0.00	584.18	-2.59	1604.91	578.52	-146.09	1588.13	483.80	-157.47	1691.37	492.13	-10.28	1708.27	2035.60	1510.80	65.03	0.00	0.00	0.00	1439.98
7.15000	718.03	131.74	101.24	676.58	113.38	95.22	453.55	68.88	54.66	508.09	138.87	100.03	470.02	-83.56	62.37	417.84	-79.66	65.91	211.27	-74.97	97.42	257.83	-131.83	88.23	-177.41	-2.96	1258.91	0.00	0.00	0.00	588.78	-1.26	1604.27	582.93	-144.61	1587.64	488.38	-156.29	1690.95	496.90	-8.68	1707.76	2031.65	1509.67	53.55	0.00	0.00	0.00	1439.77
7.16000	728.25	131.89	103.28	688.20	113.84	97.28	464.52	69.68	54.10	518.35	139.48	99.96	470.50	-82.32	63.73	418.38	-79.54	65.51	211.27	-74.97	97.42	258.23	-131.79	88.58	-177.41	-2.96	1258.91	0.00	0.00	0.00	593.44	0.36	1603.64	587.07	-143.18	1587.13	493.16	-154.48	1690.72	501.71	-7.23	1707.29	2030.69	1510.82	47.65	0.00	0.00	0.00	1439.72
7.17000	737.74	131.74	105.30	697.28	113.41	99.13	474.56	67.11	53.50	528.13	139.46	99.79	466.79	-82.88	61.72	418.74	-79.14	65.21	211.27	-74.97	97.42	258.71	-131.46	88.84	-177.41	-2.96	1258.91	0.00	0.00	0.00	598.07	1.68	1603.08	591.95	-141.59	1586.74	497.84	-152.70	1690.46	506.44	-5.55	1706.86	2036.72	1509.94	65.76	0.00	0.00	0.00	1440.06
7.18000	746.81	131.84	107.16	706.58	113.44	100.74	484.32	66.94	53.10	537.10	139.59	99.76	470.57	-83.07	59.63	419.02	-79.07	64.82	211.27	-74.97	97.42	259.08	-131.19	89.21	-177.41	-2.96	1258.91	0.00	0.00	0.00	603.21	3.38	1602.47	596.80	-139.81	1586.36	502.45	-150.98	1690.17	511.17	-3.63	1706.45	2037.74	1510.24	71.18	0.00	0.00	0.00	1439.84
7.19000	755.28	131.96	108.62	714.63	113.45	101.97	493.17	66.05	52.79	545.52	139.10	99.67	471.33	-83.11	58.71	418.89	-78.89	64.31	211.27	-74.97	97.42	259.54	-130.95	89.51	-177.41	-2.96	1258.91	0.00	0.00	0.00	607.49	4.95	1602.07	601.54	-138.33	1586.09	507.06	-149.10	1689.97	515.97	-1.73	1706.02	2033.07	1511.82	52.86	0.00	0.00	0.00	1440.17
7.20000	762.47	131.14	110.08	722.27	113.16	103.01	501.43	66.78	52.38	553.09	139.00	99.79	471.84	-83.06	57.99	418.93	-78.85	63.85	211.27	-74.97	97.42	259.88	-130.88	89.95	-177.41	-2.96	1258.91	0.00	0.00	0.00	612.25	6.51	1601.61	606.57	-136.56	1585.72	511.69	-147.14	1689.81	520.75	0.33	1705.64	2036.20	1511.17	65.17	0.00	0.00	0.00	1439.60
7.21000	769.44	131.37	110.37	729.77	112.59	103.81	508.29	66.54	51.98	559.87	138.81	99.87	472.90	-82.96	57.59	419.85	-78.48	63.85	211.27	-74.97	97.42	260.37	-130.38	90.20	-177.41	-2.96	1258.91	0.00	0.00	0.00	617.22	8.36	1601.17	610.54	-134.80	1585.51	516.30	-145.13	1689.64	525.57	2.42	1705.18	2037.99	1510.91	70.94	0.00	0.00	0.00	1439.57
7.22000	775.25	130.94	110.27	735.10	112.23	103.45	514.00	66.22	52.43	565.81	138.15	99.81	473.26	-83.04	56.85	419.81	-78.48	63.48	211.27	-74.97	97.42	260.81	-130.23	90.56	-177.41	-2.96	1258.91	0.00	0.00	0.00	622.12	10.39	1600.66	614.65	-133.04	1585.44	520.98	-142.95	1689.49	530.31	4.70	1704.79	2037.82	1510.97	70.92	0.00	0.00	0.00	1439.81
7.23000	780.21	130.14	109.13	740.24	111.82	102.45	518.58	66.52	52.87	570.70	137.78	99.70	473.78	-82.92	56.42	420.81	-78.56	63.28	211.27	-74.97	97.42	261.33	-129.63	90.78	-177.41	-2.96	1258.91	0.00	0.00	0.00	626.59	12.27	1600.28	619.65	-130.94	1585.27	525.68	-140.59	1689.37	535.05	7.27	1704.33	2037.99	1511.07	70.91	0.00	0.00	0.00	1438.30
7.24000	784.22	129.10	106.93	744.10	110.69	100.76	521.81	66.40	53.12	574.59	137.34	99.30	473.11	-82.68	55.66	420.47	-78.81	62.73	211.27	-74.97	97.42	261.71	-129.42	91.28	-177.41	-2.96	1258.91	0.00	0.00	0.00	631.39	14.53	1599.90	624.61	-128.89	1585.11	530.44	-138.12	1689.27	539.86	9.42	1703.94	2032.50	1511.29	53.27	0.00	0.00	0.00	1439.19
7.25000	787.16	127.55	103.67	746.96	109.38	97.89	523.98	65.58	53.24	577.34	136.97	98.76	473.41	-82.74	55.16	420.44	-78.63	62.55	211.27	-74.97	97.42	262.22	-129.17	91.68	-177.41	-2.96	1258.91	0.00	0.00	0.00	635.84	16.70	1599.52	628.81	-126.98	1584.96	535.02	-135.82	1689.13	544.57	12.11	1703.46	2036.61	1511.59	65.12	0.00	0.00	0.00	1439.06
7.26000	789.17	125.39	99.45	748.79	107.22	94.63	524.96	65.57	53.18	579.09	136.07	97.84	474.08	-82.69	54.73	421.08	-78.91	62.39	211.27	-74.97	97.42	262.67	-129.30	92.31	-177.41	-2.96	1258.91	0.00	0.00	0.00	641.02	19.20	1598.99	634.31	-124.42	1584.81	539.72	-133.22	1688.98	549.25	14.75	1703.03	2034.27	1513.79	52.19	0.00	0.00	0.00	1439.43
7.27000	791.00	123.55	95.22	750.74	105.52	91.42	525.53	65.97	53.77	580.23	135.90	97.18	473.99	-82.65	54.33	421.45	-78.69	62.27	211.27	-74.97	97.42	263.23	-128.82	92.67	-177.41	-2.96	1258.91	0.00	0.00	0.00	645.76	21.45	1598.51	638.87	-122.15	1584.67	544.31	-130.69	1688.82	554.05	17.02	1702.63	2031.81	1512.82	46.90	0.00	0.00	0.00	1440.14
7.28000	792.73	122.35	91.77	751.31	104.08	88.54	526.27	65.98	53.82	581.69	134.93	96.51	473.58	-83.00	53.53	422.37	-78.65	62.35	211.27	-74.97	97.42	263.61	-128.91	93.30	-177.41	-2.96	1258.91	0.00	0.00	0.00	650.31	23.84	1598.09	642.57	-119.83	1584.52	548.92	-128.08	1688.64	558.74	19.62	1702.18	2035.55	1510.63	65.23	0.00	0.00	0.00	1439.80
7.29000	794.65	120.75	90.99	753.01	103.57	86.21	527.29	65.77	54.32	583.02	134.43	96.25	475.10	-82.81	53.62	421.79	-78.40	62.03	211.27	-74.97	97.42	264.16	-128.55	93.78	-177.41	-2.96	1258.91	0.00	0.00	0.00	655.05	26.21	1597.76	647.91	-117.28	1584.38	553.63	-125.39	1688.52	563.50	22.61	1701.79	2037.17	1509.81	71.20	0.00	0.00	0.00	1439.87
7.30000	794.46	120.70	87.25	754.00	103.27	83.57	528.20	65.71	54.69	584.40	134.31	95.92	475.18	-82.58	53.35	422.36	-78.46	61.92	211.27	-74.97	97.42	264.57	-128.46	94.48	-177.41	-2.96	1258.91	0.00	0.00	0.00	660.03	28.88	1597.48	652.37	-114.48	1584.29	558.42	-122.55	1688.41	568.17	25.64	1701.45	2036.16	1516.47	51.35	0.00	0.00	0.00	1438.56
7.31000	796.52	121.02	83.95	754.48	103.52	80.39	528.85	65.73	55.62	585.79	133.90	95.38	474.40	-83.00	52.64	422.72	-78.44	61.85	211.27	-74.97	97.42	265.16	-127.93	95.06	-177.41	-2.96	1258.91	0.00	0.00	0.00	664.24	31.72	1597.10	657.00	-112.01	1584.18	563.09	-119.81	1688.36	572.99	28.21	1701.18	2035.68	1518.50	45.08	0.00	0.00	0.00	1437.50
7.32000	796.65	121.12	80.02	755.40	103.65	77.65	529.89	66.50	56.10	587.17	134.13	95.05	475.30	-82.72	52.45	423.16	-77.86	61.92	211.27	-74.97	97.42	265.66	-127.84	95.88	-177.41	-2.96	1258.91	0.00	0.00	0.00	668.55	34.25	1596.96	661.73	-109.31	1584.25	567.90	-116.76	1688.34	577.85	30.94	1700.92	2037.91	1512.58	64.83	0.00	0.00	0.00	1439.22
7.33000	798.56	121.22	77.00	757.03	103.53	75.21	531.14	66.22	56.31	588.51	134.67	94.81	475.56	-82.98	52.10	423.26	-78.01	61.70	211.27	-74.97	97.42	266.33	-127.33	96.65	-177.41	-2.96	1258.91	0.00	0.00	0.00	673.87	36.87	1596.72	666.21	-106.71	1584.26	572.47	-114.04	1688.31	582.48	34.20	1700.69	2033.54	1512.11	52.86	0.00	0.00	0.00	1439.77
7.34000	799.39	121.25	73.49	758.81	103.83	72.70	531.92	65.83	57.19	589.84	135.22	94.60	476.05	-82.76	51.88	423.20	-78.08	61.42	211.27	-74.97	97.42	266.96	-127.29	97.75	-177.41	-2.96	1258.91	0.00	0.00	0.00	678.46	39.87	1596.60	671.01	-103.83	1584.31	577.09	-111.19	1688.36	587.17	37.40	1700.43	2031.86	1512.77	47.12	0.00	0.00	0.00	1439.62
7.35000	800.31	121.47	70.81	759.79	103.94	71.21	532.29	66.30	57.91	590.81	134.97	94.23	476.98	-82.70	51.82	424.51	-78.20	61.46	211.27	-74.97	97.42	267.68	-127.02	98.80	-177.41	-2.96	1258.91	0.00	0.00	0.00	683.30	42.56	1596.51	675.07	-100.93	1584.62	581.79	-108.11	1688.42	591.84	40.41	1700.27	2035.93	1510.41	65.40	0.00	0.00	0.00	1439.42
7.36000	799.14	121.13	71.18	758.38	104.00	70.18	532.39	66.41	58.15	591.54	134.94	93.96	475.89	-82.84	50.85	424.23	-78.06	61.23	211.27	-74.97	97.42	268.54	-126.73	99.90	-177.41	-2.96	1258.91	0.00	0.00	0.00	688.59	45.66	1596.48	679.55	-97.95	1584.88	586.46	-104.97	1688.54	596.58	43.63	1700.20	2034.03	1513.51	52.34	0.00	0.00	0.00	1439.13
7.37000	801.20	121.23	70.20	759.57	104.50	69.43	532.66	66.69	58.01	591.96	135.04	93.74	476.82	-82.59	50.72	424.96	-77.68	61.35	211.27	-74.97	97.42	269.39	-126.58	101.16	-177.41	-2.96	1258.91	0.00	0.00	0.00	692.45	48.69	1596.47	684.88	-95.10	1585.02	591.13	-101.82	1688.68	601.26	46.85	1700.10	2037.00	1511.68	65.19	0.00	0.00	0.00	1439.56
7.38000	802.02	120.73	68.62	759.67	104.25	68.54	533.09	66.09	58.01	592.46	135.30	93.81	477.91	-82.84	50.50	425.50	-77.64	61.20	211.27	-74.97	97.42	270.38	-126.49	102.55	-177.41	-2.96	1258.91	0.00	0.00	0.00	697.07	51.51	1596.65	690.65	-92.22	1585.30	595.91	-98.57	1688.91	605.96	50.08	1700.11	2039.10	1510.61	71.26	0.00	0.00	0.00	1438.78
7.39000	802.12	120.69	66.65	759.68	104.20	67.54	533.40	66.24	57.95	593.29	134.84	93.57	477.59	-82.86	49.95	426.08	-77.83	61.06	211.27	-74.97	97.42	271.38	-126.47	104.07	-177.41	-2.96	1258.91	0.00	0.00	0.00	702.66	54.56	1596.65	695.40	-89.27	1585.49	600.50	-95.51	1689.10	610.56	53.23	1700.13	2038.93	1511.17	70.96	0.00	0.00	0.00	1438.18
7.40000	804.26	120.31	65.63	759.92	104.05	66.85	533.68	66.80	58.27	593.89	134.87	93.52	478.28	-83.14	49.52	426.20	-77.86	60.81	211.27	-74.97	97.42	272.60	-125.96	105.45	-177.41	-2.96	1258.91	0.00	0.00	0.00	706.91	57.55	1596.85	699.34	-86.06	1586.02	605.08	-92.37	1689.38	615.18	56.67	1700.19	2038.33	1511.41	70.67	0.00	0.00	0.00	1438.75
7.41000	805.33	120.40	64.41	760.55	103.85	66.34	534.07	67.24	58.18	594.35	134.80	93.50	478.45	-82.58	49.24	427.09	-77.40	60.95	211.27	-74.97	97.42	273.69	-125.85	107.14	-177.41	-2.96	1258.91	0.00	0.00	0.00	711.22	60.57	1597.05	703.61	-83.00	1586.33	609.74	-88.98	1689.71	619.89	59.67	1700.38	2034.33	1513.64	52.15	0.00	0.00	0.00	1438.97
7.42000	806.19	119.98	63.56	760.35	103.47	65.74	534.29	65.90	58.15	594.88	134.41	93.34	479.44	-82.58	49.08	427.90	-77.65	60.86	211.27	-74.97	97.42	274.95	-125.62	108.92	-177.41	-2.96	1258.91	0.00	0.00	0.00	716.27	63.77	1597.24	708.43	-80.20	1586.65	614.23	-85.87	1690.04	624.39	63.11	1700.54	2037.11	1511.70	65.04	0.00	0.00	0.00	1439.06
7.43000	806.17	119.93	62.54	760.38	103.69	65.08	534.51	66.30	58.19	595.18	134.55	93.42	479.50	-82.50	48.85	428.34	-77.60	60.67	211.27	-74.97	97.42	276.37	-125.23	110.69	-177.41	-2.96	1258.91	0.00	0.00	0.00	721.17	66.61	1597.44	713.05	-77.01	1587.09	618.72	-82.75	1690.42	628.88	66.51	1700.72	2038.92	1511.23	70.89	0.00	0.00	0.00	1439.64
7.44000	805.65	119.79	61.47	760.73	103.63	64.77	534.42	67.08	58.67	595.45	134.34	93.31	480.12	-82.61	48.60	429.59	-77.34	61.00	211.27	-74.97	97.42	277.80	-125.11	112.72	-177.41	-2.96	1258.91	0.00	0.00	0.00	725.21	69.53	1597.82	717.42	-73.83	1587.65	623.26	-79.44	1690.86	633.34	69.74	1700.97	2037.49	1511.27	70.62	0.00	0.00	0.00	1439.64
7.45000	806.54	119.80	61.08	760.97	103.45	64.57	534.56	65.74	58.56	595.62	134.52	93.34	481.06	-82.68	48.56	430.80	-77.13	61.15	211.27	-74.97	97.42	279.39	-124.87	114.75	-177.41	-2.96	1258.91	0.00	0.00	0.00	729.59	72.69	1598.20	721.87	-70.95	1588.11	627.73	-76.33	1691.35	637.83	72.70	1701.40	2037.53	1510.69	70.86	0.00	0.00	0.00	1439.01
7.46000	806.01	119.93	60.32	760.60	103.25	64.36	534.63	67.00	58.72	595.91	134.06	93.09	481.37	-82.71	48.30	431.31	-77.29	60.98	211.27	-74.97	97.42	280.94	-125.27	117.19	-177.41	-2.96	1258.91	0.00	0.00	0.00	734.37	76.02	1598.53	726.58	-67.88	1588.73	632.30	-72.78	1691.93	642.17	76.04	1701.77	2032.10	1510.24	53.32	0.00	0.00	0.00	1438.51
7.47000	806.44	119.33	60.19	761.14	103.40	64.18	534.45	65.68	58.97	595.96	134.35	93.11	482.25	-82.77	48.19	432.38	-77.00	61.15	211.27	-74.97	97.42	282.86	-125.23	119.53	-177.41	-2.96	1258.91	0.00	0.00	0.00	738.69	79.31	1599.02	730.09	-65.02	1589.40	636.73	-69.49	1692.53	646.59	79.26	1702.21	2032.02	1512.86	46.86	0.00	0.00	0.00	1439.34
7.48000	806.23	119.54	59.49	761.80	103.47	64.16	534.67	65.48	58.91	596.14	134.35	92.98	482.19	-83.13	47.77	432.51	-77.32	60.76	211.28	-74.96	97.42	284.83	-125.43	122.16	-177.41	-2.96	1258.91	0.00	0.00	0.00	743.65	82.02	1599.58	734.65	-62.03	1590.01	641.02	-66.30	1693.19	650.95	82.32	1702.76	2037.48	1511.80	65.04	0.00	0.00	0.00	1438.80
7.49000	806.04	119.46	58.95	761.23	103.35	63.83	534.48	66.38	59.31	596.29	134.29	92.90	482.81	-82.86	47.72	433.60	-77.02	60.78	213.01	-71.48	103.41	287.16	-125.39	124.93	-177.41	-2.96	1258.91	0.00	0.00	0.00	747.76	84.86	1600.16	738.59	-58.77	1590.79	645.31	-63.03	1693.85	655.21	85.74	1703.30	2038.92	1511.52	70.75	0.00	0.00	0.00	1439.65
7.50000	806.52	119.50	58.76	761.45	103.44	63.77	534.45	65.85	59.54	596.34	134.51	92.86	483.02	-83.01	47.38	435.37	-77.04	60.93	214.90	-71.63	107.69	289.60	-125.39	127.88	-177.41	-2.96	1258.91	0.00	0.00	0.00	752.17	88.06	1600.76	743.69	-55.60	1591.57	649.48	-59.80	1694.54	659.40	88.99	1703.86	2038.61	1512.01	70.57	0.00	0.00	0.00	1439.33
7.51000	806.61	119.57	58.30	761.99	103.40	63.76	534.49	65.64	59.39	596.43	134.59	92.79	483.49	-83.11	47.12	436.51	-77.01	60.82	217.51	-72.33	112.32	292.19	-125.58	131.18	-177.41	-2.96	1258.91	0.00	0.00	0.00	756.43	90.96	1601.44	747.41	-52.78	1592.36	653.59	-56.72	1695.32	663.55	92.20	1704.48	2037.88	1511.04	70.84	0.00	0.00	0.00	1438.97
7.52000	806.44	119.50	58.07	761.83	103.33	63.64	534.46	66.51	59.57	596.45	134.70	92.75	483.71	-83.10	46.89	438.00	-77.02	60.73	220.25	-72.84	117.50	295.22	-125.54	134.54	-177.41	-2.96	1258.91	0.00	0.00	0.00	760.73	93.95	1602.11	751.61	-49.68	1593.12	657.61	-53.60	1696.12	667.72	95.28	1705.07	2038.24	1511.13	70.92	0.00	0.00	0.00	1439.86
7.53000	807.43	119.65	58.15	761.95	103.40	63.47	534.40	66.11	59.47	596.52	134.74	92.68	483.93	-83.17	46.53	439.19	-76.99	60.71	223.22	-73.26	123.26	298.46	-125.47	138.16	-177.41	-2.96	1258.91	0.00	0.00	0.00	764.45	96.75	1602.87	755.81	-46.47	1594.05	661.55	-50.40	1696.87	671.76	98.43	1705.72	2038.42	1510.99	71.03	0.00	0.00	0.00	1440.02
7.54000	807.48	119.68	57.85	761.24	103.35	63.16	534.37	66.72	60.07	596.54	135.00	92.75	484.83	-83.28	46.31	440.78	-77.14	60.79	226.59	-71.95	129.45	301.94	-125.57	142.18	-177.41	-2.96	1258.91	0.00	0.00	0.00	768.02	99.80	1603.61	759.50	-43.82	1594.90	665.38	-47.34	1697.62	675.76	101.31	1706.43	2038.45	1510.43	71.30	0.00	0.00	0.00	1439.09
7.55000	807.17	119.57	57.61	761.67	103.54	63.20	534.16	66.96	60.18	596.58	135.07	92.64	485.41	-83.44	46.01	442.80	-76.92	61.22	230.08	-72.90	135.67	305.78	-125.60	146.46	-177.41	-2.96	1258.91	0.00	0.00	0.00	772.64	102.78	1604.22	763.67	-40.88	1595.82	669.12	-44.30	1698.44	679.65	104.36	1707.08	2032.63	1510.93	53.25	0.00	0.00	0.00	1440.00
7.56000	807.67	119.52	57.71	761.54	103.35	63.09	534.55	66.97	59.85	596.60	135.14	92.55	486.29	-83.62	45.66	444.76	-76.54	61.64	234.30	-72.78	142.69	309.98	-125.58	150.96	-177.41	-2.96	1258.91	0.00	0.00	0.00	776.11	105.39	1605.05	766.44	-38.27	1596.81	672.80	-41.35	1699.18	683.37	107.55	1707.67	2035.90	1510.92	65.27	0.00	0.00	0.00	1439.47
7.57000	806.82	119.59	57.13	762.12	103.38	63.28	534.31	66.74	60.01	596.63	135.24	92.53	488.30	-83.71	45.62	446.20	-76.51	61.83	238.85	-73.72	149.42	314.43	-125.87	155.77	-177.41	-2.96	1258.91	0.00	0.00	0.00	780.25	108.29	1605.68	770.74	-35.40	1597.54	676.38	-38.50	1699.88	687.17	110.47	1708.26	2038.28	1511.66	70.60	0.00	0.00	0.00	1440.30
7.58000	807.30	119.72	57.18	762.10	103.42	63.17	534.39	67.12	59.79	596.68	135.21	92.41	488.77	-84.04	45.03	448.74	-76.86	62.24	243.93	-73.06	156.72	319.16	-126.27	160.85	-177.41	-2.96	1258.91	0.00	0.00	0.00	783.85	110.90	1606.41	775.12	-32.63	1598.33	679.95	-35.71	1700.59	690.91	112.94	1708.87	2038.51	1511.55	70.72	0.00	0.00	0.00	1441.44
7.59000	807.04	119.69	56.87	761.99	103.32	63.06	534.00	67.56	60.45	596.68	135.20	92.31	489.65	-84.20	44.57	450.49	-76.85	62.73	249.66	-71.38	164.26	324.53	-126.25	165.88	-177.41	-2.96	1258.91	0.00	0.00	0.00	787.88	113.59	1607.04	779.58	-29.92	1598.94	683.44	-33.06	1701.19	694.61	115.53	1709.48	2038.43	1511.42	70.65	0.00	0.00	0.00	1441.16
7.60000	807.69	119.75	57.00	762.72	103.50	63.21	534.05	67.39	60.12	596.70	135.40	92.26	491.45	-84.46	44.20	453.57	-76.72	63.66	255.67	-71.63	171.51	330.34	-125.47	170.57	-177.41	-2.96	1258.91	0.00	0.00	0.00	790.94	116.14	1607.83	782.56	-27.25	1599.81	686.99	-30.18	1701.84	698.12	118.43	1709.96	2038.24	1510.86	70.99	0.00	0.00	0.00	1441.43
7.61000	807.70	119.80	56.81	762.40	103.64	63.00	533.97	67.49	60.12	596.68	135.63	92.30	491.92	-84.72	43.37	456.21	-76.81	64.61	262.13	-70.50	179.27	336.20	-125.55	175.73	-177.41	-2.96	1258.91	0.00	0.00	0.00	794.70	118.73	1608.38	786.29	-24.64	1600.53	690.40	-27.43	1702.40	701.64	121.02	1710.49	2037.74	1510.15	71.16	0.00	0.00	0.00	1440.41
7.62000	807.87	119.79	56.76	762.53	103.71	62.92	534.01	67.97	60.33	596.71	135.67	92.26	495.19	-84.90	43.43	458.82	-76.92	65.74	268.91	-69.90	186.87	342.40	-124.95	180.72	-177.41	-2.96	1258.91	0.00	0.00	0.00	798.79	121.00	1608.94	788.66	-22.45	1601.26	693.77	-24.68	1702.94	705.03	123.67	1710.97	2034.63	1514.11	52.40	0.00	0.00	0.00	1443.23
7.63000	807.43	119.83	56.51	761.88	103.58	62.62	534.00	67.75	60.17	596.81	135.61	92.15	496.71	-85.59	42.46	461.51	-76.48	67.18	275.82	-69.02	194.44	348.80	-124.01	185.46	-177.41	-2.96	1258.91	0.00	0.00	0.00	801.66	123.62	1609.53	791.87	-20.07	1601.76	697.03	-22.47	1703.36	708.45	126.11	1711.43	2036.80	1510.75	65.49	0.00	0.00	0.00	1443.67
7.64000	807.53	119.90	56.39	762.14	103.82	62.61	533.61	68.59	60.68	596.84	135.68	92.13	499.35	-85.38	42.04	465.21	-76.50	68.87	282.80	-67.07	201.85	355.22	-122.98	190.24	-177.41	-2.96	1258.91	0.00	0.00	0.00	805.79	125.62	1610.06	795.93	-17.66	1602.34	700.28	-19.89	1703.89	711.87	128.46	1711.85	2032.12	1509.78	53.72	0.00	0.00	0.00	1443.58
7.65000	807.89	120.11	56.21	762.55	103.86	62.62	533.61	67.73	60.45	596.86	135.64	92.04	501.65	-84.98	41.35	468.44	-76.81	70.42	289.89	-65.48	208.71	361.54	-122.21	195.09	-177.41	-2.96	1258.91	0.00	0.00	0.00	809.17	128.14	1610.48	799.00	-15.66	1603.02	703.41	-17.67	1704.30	715.21	130.67	1712.25	2035.45	1509.86	65.68	0.00	0.00	0.00	1442.85
7.66000	807.46	120.09	56.05	762.66	104.01	62.53	533.40	68.85	60.98	596.87	135.82	92.08	505.19	-85.06	40.87	471.97	-76.55	72.58	296.95	-64.36	214.14	367.80	-120.80	199.27	-177.41	-2.96	1258.91	0.00	0.00	0.00	812.04	130.31	1610.95	801.92	-13.54	1603.59	706.51	-15.47	1704.69	718.48	133.01	1712.60	2037.55	1510.34	71.10	0.00	0.00	0.00	1443.35
7.67000	808.34	120.17	56.34	763.02	103.87	62.70	533.29	67.67	60.71	596.95	135.74	91.98	511.00	-85.71	42.06	477.99	-76.18	75.76	303.63	-62.29	218.17	373.79	-119.74	203.00	-177.41	-2.96	1258.91	0.00	0.00	0.00	815.24	132.45	1611.36	805.15	-11.55	1604.00	709.55	-13.28	1705.10	721.69	135.42	1712.87	2038.09	1510.33	71.12	0.00	0.00	0.00	1442.77
7.68000	808.70	120.06	56.49	762.46	103.95	62.37	533.07	68.19	60.73	596.91	135.86	91.99	518.16	-86.17	46.13	485.06	-76.35	79.43	310.42	-59.80	221.14	380.04	-118.63	206.50	-177.41	-2.96	1258.91	0.00	0.00	0.00	818.54	134.38	1611.73	808.32	-9.42	1604.49	712.70	-11.00	1705.41	724.97	137.31	1713.14	2037.71	1510.81	70.86	0.00	0.00	0.00	1442.03
7.69000	807.96	119.92	56.06	763.00	104.02	62.51	532.84	68.24	61.12	596.97	135.71	91.91	526.45	-86.23	50.21	493.55	-76.37	83.07	317.65	-57.91	222.55	386.98	-116.86	209.10	-177.41	-2.96	1258.91	0.00	0.00	0.00	821.53	136.37	1612.04	811.55	-7.45	1604.93	715.88	-8.71	1705.77	728.17	139.51	1713.36	2037.55	1510.66	70.88	0.00	0.00	0.00	1441.08
7.70000	808.00	120.29	55.93	762.81	104.14	62.43	527.99	72.06	63.89	597.01	135.85	91.93	536.70	-86.35	54.09	502.78	-76.07	86.16	325.18	-56.08	223.20	394.48	-115.08	210.92	-177.41	-2.96	1258.91	0.00	0.00	0.00	824.70	138.38	1612.38	814.89	-5.58	1605.24	718.92	-6.75	1706.10	731.37	141.48	1713.68	2038.19	1511.05	70.85	0.00	0.00	0.00	1444.08
7.71000	808.22	120.00	56.10	762.94	104.10	62.37	527.80	71.39	64.00	596.95	135.95	91.96	546.86	-86.36	57.34	512.10	-75.37	88.62	333.23	-54.05	222.63	402.62	-113.24	211.90	-177.41	-2.96	1258.91	0.00	0.00	0.00	828.33	140.29	1612.59	818.36	-3.67	1605.58	721.97	-4.91	1706.42	734.62	143.25	1713.97	2037.91	1510.17	71.26	0.00	0.00	0.00	1444.01
7.72000	808.42	120.14	56.15	763.56	103.88	62.77	526.91	74.27	65.44	597.03	135.84	91.90	558.26	-86.26	60.03	521.58	-74.87	90.39	341.70	-51.58	221.53	411.01	-111.59	212.16	-177.41	-2.96	1258.91	0.00	0.00	0.00	831.10	141.99	1612.84	821.22	-2.05	1605.91	725.02	-3.00	1706.74	737.79	145.04	1714.24	2037.88	1510.11	71.23	0.00	0.00	0.00	1442.17
7.73000	808.15	120.23	55.91	762.96	104.08	62.32	527.08	72.90	65.14	597.05	135.85	91.91	566.67	-85.38	62.65	533.16	-73.95	91.99	350.43	-49.90	219.68	419.81	-109.89	211.59	-177.41	-2.96	1258.91	0.00	0.00	0.00	834.31	143.80	1613.11	824.01	-0.41	1606.31	728.03	-1.19	1707.05	740.97	146.68	1714.48	2034.32	1513.74	52.40	0.00	0.00	0.00	1441.37
7.74000	808.59	120.31	55.88	763.61	103.99	62.54	527.12	74.04	65.88	597.10	135.61	91.84	580.85	-85.05	63.66	543.26	-73.67	92.12	359.78	-48.37	216.73	429.04	-108.30	210.33	-177.41	-2.96	1258.91	0.00	0.00	0.00	837.11	145.33	1613.31	827.39	1.10	1606.44	731.00	0.60	1707.40	744.10	148.27	1714.79	2037.37	1511.30	65.36	0.00	0.00	0.00	1442.80
7.75000	808.49	119.95	56.08	763.04	104.07	62.32	527.00	75.78	66.79	597.04	136.13	92.10	590.39	-83.11	65.24	546.28	-72.65	91.16	369.51	-46.00	213.29	438.69	-106.58	208.33	-177.41	-2.96	1258.91	0.00	0.00	0.00	840.03	146.97	1613.55	829.98	2.78	1606.84	733.96	2.38	1707.75	747.17	149.85	1715.06	2038.37	1511.30	70.76	0.00	0.00	0.00	1442.78
7.76000	808.78	119.98	56.07	763.21	104.00	62.37	527.53	73.69	65.88	597.13	136.10	92.07	601.91	-81.57	65.55	562.40	-70.68	90.93	379.43	-44.88	209.49	448.87	-104.89	205.73	-177.41	-2.96	1258.91	0.00	0.00	0.00	843.05	148.63	1613.71	833.29	4.50	1607.13	736.86	3.98	1708.06	750.08	151.67	1715.27	2038.35	1510.86	71.04	0.00	0.00	0.00	1442.23
7.77000	808.15	120.01	55.72	763.14	104.00	62.33	528.60	72.07	65.43	597.17	135.86	92.00	613.13	-79.82	65.18	569.29	-68.95	90.04	389.83	-43.09	204.61	459.47	-103.50	202.70	-177.41	-2.96	1258.91	0.00	0.00	0.00	845.83	149.91	1613.97	836.10	5.86	1607.50	739.58	5.34	1708.33	753.00	153.14	1715.51	2037.94	1510.57	71.06	0.00	0.00	0.00	1444.82
7.78000	808.61	120.00	55.84	763.98	103.94	62.54	528.30	76.58	67.15	597.18	136.03	92.07	622.25	-77.65	63.52	583.13	-66.54	89.82	400.33	-41.71	199.82	470.59	-101.61	198.91	-177.41	-2.96	1258.91	0.00	0.00	0.00	849.12	151.51	1614.13	839.03	6.98	1607.70	742.43	6.87	1708.65	755.83	154.73	1715.70	2033.70	1512.84	52.77	0.00	0.00	0.00	1444.18
7.79000	808.79	119.79	56.06	762.84	103.85	62.21	529.54	74.71	66.46	597.18	135.89	92.02	627.18	-75.71	59.80	599.87	-64.12	90.12	411.33	-40.65	194.03	481.97	-100.09	194.79	-177.41	-2.96	1258.91	0.00	0.00	0.00	851.63	152.83	1614.37	841.42	8.35	1608.08	745.14	8.38	1708.95	758.74	156.03	1715.91	2033.69	1515.48	46.23	0.00	0.00	0.00	1443.69
7.80000	809.12	119.94	55.99	763.76	103.71	62.50	529.50	76.10	66.67	597.24	135.93	92.03	636.33	-73.90	57.55	616.93	-61.57	90.41	422.80	-39.27	187.96	493.45	-98.60	190.30	-177.41	-2.96	1258.91	0.00	0.00	0.00	854.52	154.03	1614.64	844.17	9.42	1608.36	747.78	9.87	1709.21	761.49	157.66	1716.05	2037.16	1511.73	65.15	0.00	0.00	0.00	1443.34
7.81000	808.80	119.86	55.95	764.12	104.03	62.39	530.01	76.13	66.57	597.18	136.13	92.07	651.83	-71.58	57.45	632.17	-59.28	89.71	434.56	-38.33	181.52	505.21	-96.91	185.43	-177.41	-2.96	1258.91	0.00	0.00	0.00	857.48	155.43	1614.79	845.96	10.70	1608.78	750.43	11.09	1709.43	764.45	158.70	1716.21	2032.94	1510.96	53.20	0.00	0.00	0.00	1443.15
7.82000	809.13	119.99	55.87	763.98	103.81	62.41	530.65	74.04	65.59	597.19	136.23	92.05	675.45	-68.97	60.87	647.20	-57.26	88.85	446.69	-36.14	174.93	517.17	-95.51	180.49	-177.41	-2.96	1258.91	0.00	0.00	0.00	860.62	156.17	1615.00	849.12	11.94	1609.06	753.11	12.48	1709.63	767.24	159.90	1716.34	2035.98	1510.55	65.41	0.00	0.00	0.00	1441.48
7.83000	808.50	120.08	55.46	764.45	103.84	62.65	531.49	73.11	65.20	597.09	136.28	92.04	697.55	-66.81	63.39	663.98	-55.48	88.43	459.22	-34.97	167.91	529.41	-94.20	175.37	-177.41	-2.96	1258.91	0.00	0.00	0.00	863.36	157.36	1615.12	852.30	12.89	1609.15	755.78	13.92	1709.84	770.04	160.92	1716.42	2038.33	1510.41	71.22	0.00	0.00	0.00	1442.38
7.84000	809.41	119.83	56.01	764.53	103.74	62.68	532.03	72.44	64.95	597.16	136.06	91.94	724.26	-64.65	66.04	678.87	-53.55	87.21	472.12	-33.35	160.72	541.94	-92.77	170.14	-177.41	-2.96	1258.91	0.00	0.00	0.00	865.91	158.42	1615.26	854.42	13.88	1609.40	758.25	14.93	1709.96	772.78	162.47	1716.43	2038.18	1511.00	70.87	0.00	0.00	0.00	1442.91
7.85000	808.63	119.52	55.85	764.64	103.57	62.70	532.63	73.02	64.75	597.12	136.31	92.02	742.88	-62.80	66.93	698.43	-51.58	85.43	485.26	-31.66	153.65	554.75	-91.42	164.95	-177.41	-2.96	1258.91	0.00	0.00	0.00	869.01	159.34	1615.34	857.62	14.58	1609.46	760.95	16.29	1710.06	775.57	163.67	1716.49	2038.07	1510.88	70.98	0.00	0.00	0.00	1444.67
7.86000	809.86	119.68	56.18	764.21	103.47	62.72	532.82	72.70	64.41	597.15	136.05	91.88	759.17	-60.76	67.39	715.80	-50.23	84.58	498.47	-30.62	146.59	567.55	-90.40	159.88	-177.41	-2.96	1258.91	0.00	0.00	0.00	872.11	160.20	1615.37	861.10	15.94	1609.59	763.68	17.46	1710.12	778.35	164.64	1716.45	2038.06	1510.52	71.12	0.00	0.00	0.00	1443.68
7.87000	809.04	119.48	56.00	763.75	103.54	62.43	533.52	70.99	63.39	597.08	136.20	91.92	774.71	-59.09	67.57	731.41	-48.61	83.76	511.69	-29.29	139.54	580.62	-89.16	154.84	-177.41	-2.96	1258.91	0.00	0.00	0.00	874.89	161.48	1615.31	862.93	16.84	1609.76	766.23	18.34	1710.13	781.14	165.66	1716.47	2031.70	1509.44	53.77	0.00	0.00	0.00	1443.84
7.88000	809.11	119.79	55.87	765.96	103.22	65.85	534.90	68.04	60.58	597.18	135.97	91.83	790.44	-57.34	68.17	746.40	-47.11	82.85	524.93	-28.34	132.63	593.82	-88.08	149.82	-177.41	-2.96	1258.91	0.00	0.00	0.00	877.67	162.36	1615.32	865.99	17.95	1609.79	768.98	19.51	1710.14	784.02	166.67	1716.47	2031.22	1511.39	47.64	0.00	0.00	0.00	1442.51
7.89000	810.03	119.65	56.21	764.94	102.90	65.75	534.63	68.33	60.56	597.13	136.15	91.86	806.10	-56.04	68.56	762.76	-45.03	82.76	538.27	-27.17	125.84	607.10	-86.95	144.89	-177.41	-2.96	1258.91	0.00	0.00	0.00	880.75	163.19	1615.30	868.88	18.77	1609.77	771.82	20.35	1710.11	786.82	167.66	1716.38	2033.00	1514.08	47.00	0.00	0.00	0.00	1442.59
7.90000	808.96	119.30	56.15	764.61	102.79	65.79	534.77	67.55	60.21	597.05	136.44	92.00	821.77	-53.45	69.87	775.80	-43.97	81.58	551.71	-26.17	119.36	620.14	-86.38	140.49	-177.41	-2.96	1258.91	0.00	0.00	0.00	883.51	164.07	1615.26	871.11	19.61	1609.83	774.61	21.35	1710.07	789.69	168.50	1716.31	2033.37	1515.28	46.36	0.00	0.00	0.00	1442.02
7.91000	811.39	116.78	60.64	765.09	102.69	66.14	534.77	67.40	59.98	597.20	135.99	91.76	837.12	-51.75	70.88	790.29	-42.13	81.34	565.32	-25.59	112.87	633.26	-85.54	136.20	-177.41	-2.96	1258.91	0.00	0.00	0.00	886.29	165.08	1615.19	873.97	20.61	1609.73	777.43	22.26	1710.05	792.52	169.44	1716.19	2037.17	1512.16	64.99	0.00	0.00	0.00	1441.71
7.92000	814.83	117.20	62.23	764.70	102.58	66.10	534.67	68.03	59.89	597.13	136.15	91.85	851.63	-49.52	72.01	804.13	-40.55	81.11	579.07	-27.78	105.75	646.56	-84.52	132.01	-177.41	-2.96	1258.91	0.00	0.00	0.00	888.65	165.84	1615.10	877.47	21.23	1609.56	780.13	22.82	1709.94	795.35	170.36	1716.08	2037.24	1510.61	70.85	0.00	0.00	0.00	1441.88
7.93000	814.85	116.42	62.37	766.31	102.43	66.76	534.53	67.57	59.99	597.13	136.25	91.91	865.51	-47.45	73.22	818.10	-38.67	81.26	590.53	-25.29	101.03	659.76	-83.47	128.03	-177.41	-2.96	1258.91	0.00	0.00	0.00	891.97	166.30	1614.92	879.20	21.77	1609.60	783.06	23.66	1709.81	798.20	171.15	1715.97	2034.97	1515.25	51.93	0.00	0.00	0.00	1444.03
7.94000	811.79	116.59	61.64	764.46	102.24	66.28	534.44	67.64	60.06	597.17	136.24	91.94	880.24	-45.35	74.78	832.06	-36.83	81.60	602.33	-24.12	96.47	672.96	-82.38	124.41	-177.41	-2.96	1258.91	0.00	0.00	0.00	894.57	167.03	1614.81	881.39	22.45	1609.52	785.98	24.45	1709.72	801.14	171.65	1715.84	2037.53	1512.22	64.99	0.00	0.00	0.00	1444.51
7.95000	812.19	116.60	61.92	763.88	102.29	66.21	534.47	67.89	59.96	597.20	136.19	92.00	894.63	-42.85	76.78	846.62	-35.00	82.37	613.59	-21.99	91.63	686.11	-81.30	121.07	-177.41	-2.96	1258.91	0.00	0.00	0.00	897.31	167.85	1614.66	884.52	23.17	1609.39	788.86	25.06	1709.55	803.99	172.53	1715.67	2037.96	1510.76	70.95	0.00	0.00	0.00	1442.73
7.96000	813.19	116.66	62.30	763.96	102.48	66.20	534.61	68.33	60.13	597.27	135.89	91.88	907.48	-40.21	78.54	860.40	-32.89	83.39	625.63	-20.53	87.56	698.95	-80.35	118.18	-177.41	-2.96	1258.91	0.00	0.00	0.00	900.54	168.21	1614.47	887.54	23.67	1609.26	791.70	25.35	1709.35	806.94	173.07	1715.50	2034.26	1514.09	52.26	0.00	0.00	0.00	1442.79
7.97000	813.82	116.73	62.52	762.29	102.54	65.68	534.59	67.89	60.15	597.35	136.20	92.02	921.69	-37.98	80.71	873.28	-30.77	84.35	637.47	-18.64	83.44	711.68	-79.31	115.64	-177.41	-2.96	1258.91	0.00	0.00	0.00	902.98	168.79	1614.32	890.73	24.24	1609.03	794.62	25.85	1709.19	809.98	173.12	1715.33	2032.70	1514.13	46.58	0.00	0.00	0.00	1441.75
7.98000	812.57	116.91	62.23	763.49	102.69	66.15	534.50	68.43	60.44	597.33	136.10	92.08	934.88	-35.62	83.06	886.77	-28.89	85.50	649.19	-17.10	79.88	724.38	-78.20	113.33	-177.41	-2.96	1258.91	0.00	0.00	0.00	905.85	169.18	1614.02	894.12	24.61	1608.76	797.60	26.36	1708.93	812.85	173.78	1715.04	2036.82	1512.58	64.75	0.00	0.00	0.00	1442.39
7.99000	810.22	116.84	61.53	764.78	103.19	66.45	534.60	68.14	60.33	597.39	136.16	92.17	947.51	-32.70	85.55	899.09	-26.02	87.18	662.35	-15.44	76.43	736.72	-76.91	111.25	-177.41	-2.96	1258.91	0.00	0.00	0.00	909.36	169.45	1613.75	897.24	24.84	1608.47	800.51	26.68	1708.67	815.85	174.28	1714.79	2039.23	1512.46	70.38	0.00	0.00	0.00	1443.09
8.00000	810.63	117.18	61.54	764.70	103.39	66.31	534.57	67.97	60.51	597.50	135.99	92.14	959.98	-30.41	87.84	911.50	-24.28	88.55	676.23	-13.75	72.77	748.56	-75.84	109.61	-177.41	-2.96	1258.91	0.00	0.00	0.00	912.43	169.66	1613.44	899.82	25.26	1608.16	803.65	27.24	1708.45	818.94	174.53	1714.51	2038.13	1510.34	71.20	0.00	0.00	0.00	1442.32
8.01000	811.10	117.50	61.65	763.61	103.76	62.98	534.62	68.67	60.60	597.54	136.15	92.23	971.03	-27.94	90.23	923.84	-22.17	90.19	686.51	-12.82	70.66	760.16	-74.49	108.06	-177.41	-2.96	1258.91	0.00	0.00	0.00	914.93	170.13	1613.08	902.92	25.48	1607.85	806.58	27.43	1708.14	821.98	174.66	1714.21	2033.58	1511.99	52.67	0.00	0.00	0.00	1442.56
8.02000	813.22	117.60	62.25	763.64	104.40	62.60	534.78	67.91	60.44	597.60	136.09	92.27	982.43	-25.83	92.63	935.30	-20.05	91.93	703.12	-11.59	67.71	771.69	-72.49	106.44	-177.41	-2.96	1258.91	0.00	0.00	0.00	918.26	170.10	1612.63	905.53	25.58	1607.44	809.69	27.74	1707.77	824.99	175.08	1713.84	2032.12	1512.83	47.23	0.00	0.00	0.00	1443.08
8.03000	812.89	117.95	62.17	763.32	104.37	62.55	534.86	68.21	60.45	597.61	136.38	92.44	993.38	-23.58	95.28	946.41	-17.59	93.94	719.86	-9.45	64.43	782.56	-71.34	105.37	-177.41	-2.96	1258.91	0.00	0.00	0.00	921.05	170.08	1612.28	908.05	25.44	1607.13	812.76	28.06	1707.48	828.00	175.47	1713.41	2032.18	1512.87	47.25	0.00	0.00	0.00	1443.21
8.04000	811.50	118.53	61.59	763.07	104.50	62.30	534.86	67.73	60.44	597.73	136.06	92.39	1004.58	-21.57	98.12	957.25	-16.24	95.58	732.56	-10.28	62.70	793.21	-69.90	104.49	-177.41	-2.96	1258.91	0.00	0.00	0.00	924.42	170.02	1611.74	911.36	25.61	1606.75	815.77	28.10	1707.14	831.07	175.65	1713.04	2032.87	1514.02	46.70	0.00	0.00	0.00	1441.33
8.05000	808.49	120.25	55.78	764.02	104.57	62.61	534.91	67.42	60.60	597.84	136.00	92.45	1014.85	-19.53	100.66	967.24	-14.28	97.40	742.39	-10.17	62.55	803.51	-68.57	103.78	-177.41	-2.96	1258.91	0.00	0.00	0.00	927.30	170.32	1611.24	915.28	25.83	1606.18	818.80	28.11	1706.81	834.13	175.82	1712.57	2030.96	1511.24	47.61	0.00	0.00	0.00	1441.72
8.06000	809.05	120.45	55.79	764.07	104.81	62.58	534.73	68.15	60.74	597.85	136.27	92.63	1024.16	-17.98	102.84	977.56	-12.80	99.34	753.21	-9.66	60.89	813.39	-67.02	103.11	-177.41	-2.96	1258.91	0.00	0.00	0.00	930.19	170.35	1610.75	917.54	25.66	1605.80	821.84	28.03	1706.42	837.31	175.78	1712.17	2032.13	1512.64	46.94	0.00	0.00	0.00	1444.11
8.07000	809.21	120.78	55.71	763.21	104.55	62.39	534.82	68.52	60.92	597.96	135.98	92.59	1033.91	-16.43	105.38	986.95	-12.15	100.82	762.99	-7.96	59.85	822.88	-65.56	102.67	-177.41	-2.96	1258.91	0.00	0.00	0.00	933.43	170.06	1610.26	921.20	25.57	1605.28	824.99	27.98	1705.99	840.46	175.78	1711.75	2032.54	1513.89	47.03	0.00	0.00	0.00	1445.18
8.08000	809.16	120.70	55.69	762.88	104.80	62.19	534.99	67.85	60.82	598.10	136.08	92.73	1043.51	-14.55	108.09	996.00	-10.96	102.55	771.71	-3.15	60.22	831.73	-64.23	102.36	-177.41	-2.96	1258.91	0.00	0.00	0.00	936.89	170.06	1609.82	923.40	25.13	1604.82	828.27	28.14	1705.64	843.67	175.77	1711.34	2036.12	1511.00	65.42	0.00	0.00	0.00	1442.24
8.09000	809.10	120.74	55.55	763.30	104.77	62.19	534.85	67.80	61.17	598.20	135.95	92.83	1050.77	-13.48	109.74	1004.67	-9.32	104.54	780.90	-2.37	59.20	840.67	-61.92	101.70	-177.41	-2.96	1258.91	0.00	0.00	0.00	939.48	170.13	1609.29	926.27	25.16	1604.34	831.40	27.90	1705.20	846.82	175.66	1710.88	2038.26	1510.73	71.11	0.00	0.00	0.00	1442.20
8.10000	809.22	120.64	55.53	763.75	105.12	62.14	535.01	67.50	60.85	598.24	136.16	93.03	1059.68	-12.21	112.40	1012.59	-7.59	106.48	788.90	-0.32	58.48	848.50	-61.04	101.75	-177.41	-2.96	1258.91	0.00	0.00	0.00	942.62	169.63	1608.93	929.38	25.14	1603.78	834.49	27.45	1704.74	850.11	175.16	1710.53	2039.00	1511.99	70.73	0.00	0.00	0.00	1443.61
8.11000	808.48	120.68	55.28	763.15	105.06	61.94	535.20	67.91	60.98	598.46	136.01	93.15	1066.92	-10.92	114.44	1019.98	-5.72	108.47	800.67	4.23	54.88	856.16	-59.25	101.37	-177.41	-2.96	1258.91	0.00	0.00	0.00	946.26	169.47	1608.34	933.10	24.80	1603.22	837.72	27.22	1704.29	853.31	174.95	1710.15	2039.03	1511.77	70.67	0.00	0.00	0.00	1441.37
8.12000	809.19	120.84	55.40	763.19	105.14	61.89	535.22	67.93	61.23	598.54	136.16	93.34	1073.96	-10.36	116.20	1026.51	-3.70	110.43	808.38	6.95	53.83	863.37	-57.44	100.98	-177.41	-2.96	1258.91	0.00	0.00	0.00	949.23	169.24	1607.90	936.20	24.45	1602.64	840.97	26.74	1703.82	856.53	174.69	1709.75	2032.46	1510.76	53.44	0.00	0.00	0.00	1441.73
8.13000	808.17	120.99	54.86	763.01	105.20	61.78	535.25	67.90	61.28	598.74	136.06	93.47	1080.96	-9.51	118.30	1032.85	-1.97	112.20	815.49	8.16	52.79	869.97	-55.56	100.62	-177.41	-2.96	1258.91	0.00	0.00	0.00	952.48	168.79	1607.49	939.02	24.21	1602.20	844.37	26.55	1703.38	859.89	173.93	1709.42	2032.90	1514.29	46.68	0.00	0.00	0.00	1443.01
8.14000	808.39	120.86	54.99	763.38	105.44	61.70	535.51	68.14	61.23	598.87	136.08	93.65	1086.97	-8.62	119.83	1038.55	-0.78	113.40	821.89	10.26	51.86	875.52	-54.45	100.52	-177.41	-2.96	1258.91	0.00	0.00	0.00	955.94	168.49	1607.00	942.73	24.02	1601.70	847.55	25.89	1702.89	863.12	173.51	1709.02	2036.86	1511.78	65.00	0.00	0.00	0.00	1442.75
8.15000	810.01	121.19	55.34	764.18	105.47	61.93	535.34	67.97	61.74	599.05	135.90	93.79	1092.35	-8.02	120.57	1043.48	0.82	114.40	827.41	13.91	51.74	880.87	-52.83	100.14	-177.41	-2.96	1258.91	0.00	0.00	0.00	958.49	168.02	1606.71	945.81	23.49	1601.22	850.91	25.44	1702.39	866.32	172.96	1708.66	2034.35	1514.07	52.47	0.00	0.00	0.00	1442.10
8.16000	808.89	121.30	54.95	764.31	105.66	61.86	535.29	67.91	61.83	599.25	135.68	93.90	1095.90	-7.16	120.79	1048.78	1.52	114.88	832.24	16.42	51.23	885.64	-51.41	99.76	-177.41	-2.96	1258.91	0.00	0.00	0.00	961.81	167.45	1606.27	949.56	23.06	1600.71	854.24	24.81	1701.95	869.48	172.50	1708.27	2032.49	1513.73	46.68	0.00	0.00	0.00	1443.39
8.17000	808.96	121.33	54.73	763.46	105.51	61.60	535.16	68.44	62.24	599.46	135.66	94.16	1099.36	-6.11	120.83	1052.68	2.73	114.96	836.27	18.18	51.12	889.97	-49.65	99.04	-177.41	-2.96	1258.91	0.00	0.00	0.00	964.48	167.12	1605.89	952.08	22.34	1600.25	857.46	23.99	1701.45	872.69	171.91	1707.95	2035.96	1511.01	65.13	0.00	0.00	0.00	1443.30
8.18000	808.97	121.48	54.61	764.17	105.62	61.52	535.63	67.37	61.72	599.61	135.85	94.48	1103.41	-4.99	120.91	1055.92	3.25	114.31	839.84	18.78	50.49	893.71	-48.14	98.38	-177.41	-2.96	1258.91	0.00	0.00	0.00	967.85	166.42	1605.64	955.73	21.59	1599.80	860.72	23.22	1700.99	875.90	171.22	1707.62	2034.63	1514.68	51.99	0.00	0.00	0.00	1443.01
8.19000	808.74	121.39	54.35	764.58	105.84	61.55	535.66	68.13	62.06	599.85	135.81	94.66	1107.71	-3.96	120.75	1059.48	4.32	113.92	842.82	21.36	49.90	896.51	-47.02	97.86	-177.41	-2.96	1258.91	0.00	0.00	0.00	971.21	165.60	1605.26	958.64	20.90	1599.40	864.14	22.58	1700.53	879.24	170.24	1707.27	2037.52	1512.28	64.99	0.00	0.00	0.00	1442.25
8.20000	809.94	121.58	54.71	763.86	105.64	61.32	535.52	68.26	62.53	600.05	135.80	94.95	1109.72	-3.35	119.47	1061.97	5.04	112.84	845.62	19.85	48.92	898.83	-46.09	97.24	-177.41	-2.96	1258.91	0.00	0.00	0.00	974.09	164.70	1604.98	961.30	20.23	1599.04	867.30	21.43	1700.05	882.38	169.53	1706.86	2033.10	1511.74	53.13	0.00	0.00	0.00	1442.11
8.21000	809.37	121.72	54.41	763.31	105.67	61.09	535.60	68.41	62.55	600.28	135.64	95.17	1111.73	-2.08	118.27	1064.11	6.46	111.85	847.60	22.27	48.42	900.89	-44.77	96.36	-177.41	-2.96	1258.91	0.00	0.00	0.00	977.24	164.08	1604.56	965.15	19.45	1598.52	870.65	20.66	1699.59	885.62	168.71	1706.49	2037.07	1511.32	65.27	0.00	0.00	0.00	1443.65
8.22000	809.19	121.75	54.13	764.28	105.87	61.27	535.69	67.17	62.63	600.59	135.57	95.41	1112.71	-0.83	116.62	1065.86	6.86	110.09	847.93	22.62	48.65	902.16	-43.95	95.47	-177.41	-2.96	1258.91	0.00	0.00	0.00	980.53	163.18	1604.30	969.44	18.60	1598.18	874.02	19.79	1699.10	888.78	167.85	1706.14	2032.37	1510.63	53.50	0.00	0.00	0.00	1443.46
8.23000	809.67	121.58	54.27	764.50	105.88	61.28	535.71	67.73	62.88	600.75	135.61	95.72	1113.68	0.59	114.76	1066.58	7.66	107.94	849.13	22.58	47.58	903.39	-42.73	94.57	-177.41	-2.96	1258.91	0.00	0.00	0.00	984.27	162.18	1603.94	972.19	17.82	1597.78	877.24	18.72	1698.63	892.06	166.90	1705.74	2035.87	1510.64	65.52	0.00	0.00	0.00	1442.45
8.24000	809.59	121.78	54.19	763.96	105.75	61.09	535.66	68.32	63.38	600.96	135.70	96.09	1115.19	2.25	112.09	1067.99	9.18	105.61	849.15	22.24	47.65	903.96	-42.04	94.26	-177.41	-2.96	1258.91	0.00	0.00	0.00	987.88	161.46	1603.53	975.61	17.03	1597.34	880.67	17.86	1698.16	895.35	165.63	1705.39	2033.99	1513.42	52.57	0.00	0.00	0.00	1441.95
8.25000	809.94	121.83	54.10	763.70	105.83	60.99	535.96	67.93	63.44	601.26	135.57	96.37	1115.04	3.87	109.10	1068.83	10.66	103.41	849.21	20.88	47.63	904.71	-41.54	93.96	-177.41	-2.96	1258.91	0.00	0.00	0.00	991.63	160.55	1603.23	978.83	15.69	1596.84	884.04	16.67	1697.67	898.55	164.69	1704.99	2036.36	1511.52	65.02	0.00	0.00	0.00	1441.84
8.26000	809.22	121.76	53.80	763.53	106.09	60.75	536.02	67.89	64.03	601.53	135.81	96.87	1116.66	5.37	106.70	1069.90	12.10	101.29	849.42	21.82	48.18	905.73	-40.88	93.68	-177.41	-2.96	1258.91	0.00	0.00	0.00	994.53	159.44	1603.02	982.28	14.84	1596.36	887.43	15.34	1697.19	901.88	163.58	1704.64	2038.51	1510.33	71.34	0.00	0.00	0.00	1443.05
8.27000	809.31	121.75	53.70	764.29	106.12	60.86	536.17	68.36	64.43	601.88	135.60	97.18	1118.50	6.48	104.26	1070.70	13.38	99.01	850.18	21.60	48.29	906.66	-40.36	93.45	-177.41	-2.96	1258.91	0.00	0.00	0.00	997.76	158.29	1602.66	986.41	13.88	1595.99	890.90	14.13	1696.71	905.11	162.67	1704.28	2038.47	1511.06	71.00	0.00	0.00	0.00	1444.44
8.28000	809.06	121.82	53.37	764.23	106.25	60.72	536.40	68.23	64.78	602.26	135.50	97.61	1120.43	7.21	101.62	1071.88	14.43	96.91	850.55	22.17	48.89	908.06	-39.29	92.96	-177.41	-2.96	1258.91	0.00	0.00	0.00	1001.13	157.22	1602.42	990.03	12.52	1595.43	894.54	12.95	1696.22	908.48	161.42	1703.98	2033.28	1512.06	53.40	0.00	0.00	0.00	1443.48
8.29000	810.35	121.95	53.73	764.80	106.40	60.82	536.66	68.21	65.46	602.66	135.56	98.20	1121.20	7.67	98.54	1073.31	14.60	94.48	851.04	23.11	49.36	908.95	-38.93	92.82	-177.41	-2.96	1258.91	0.00	0.00	0.00	1004.79	155.96	1602.16	993.19	11.53	1595.06	898.34	11.77	1695.78	911.80	160.12	1703.69	2035.91	1511.53	65.09	0.00	0.00	0.00	1443.51
8.30000	810.11	122.10	53.36	764.57	106.64	60.47	537.02	68.04	66.41	603.19	135.46	98.80	1122.11	7.65	95.89	1074.95	15.12	92.75	851.92	23.52	49.45	909.61	-38.71	92.76	-177.41	-2.96	1258.91	0.00	0.00	0.00	1008.82	154.83	1601.94	996.85	10.50	1594.66	901.90	10.22	1695.32	915.29	158.52	1703.47	2038.05	1511.59	70.58	0.00	0.00	0.00	1442.98
8.31000	810.35	122.11	53.26	765.92	106.74	60.70	537.28	68.75	67.72	603.75	135.49	99.56	1123.39	8.08	93.73	1075.86	15.56	90.79	852.78	23.61	49.43	910.60	-38.30	92.51	-177.41	-2.96	1258.91	0.00	0.00	0.00	1012.05	153.67	1601.72	1000.93	9.28	1594.23	905.75	9.04	1694.96	918.87	156.93	1703.29	2038.16	1511.52	70.62	0.00	0.00	0.00	1442.51
8.32000	809.93	122.29	52.72	765.23	106.70	60.26	537.71	68.09	68.68	604.35	135.62	100.45	1124.37	8.58	91.60	1076.39	15.65	88.78	853.20	23.21	49.93	911.35	-38.19	92.48	-177.41	-2.96	1258.91	0.00	0.00	0.00	1015.75	152.42	1601.53	1004.05	7.85	1593.83	909.24	6.92	1694.49	922.30	155.70	1703.07	2038.62	1511.78	70.62	0.00	0.00	0.00	1442.83
8.33000	809.81	122.38	52.45	765.79	106.88	60.19	538.17	68.33	70.00	605.06	135.64	101.34	1124.88	8.93	89.22	1077.68	15.54	86.99	853.84	22.84	50.10	912.29	-37.97	92.24	-177.41	-2.96	1258.91	0.00	0.00	0.00	1019.03	150.92	1601.47	1007.39	6.64	1593.53	913.21	5.72	1694.16	925.83	154.34	1702.94	2038.32	1511.31	70.85	0.00	0.00	0.00	1442.79
8.34000	811.49	122.73	52.63	766.22	106.75	60.24	538.82	69.00	71.68	605.80	135.92	102.45	1125.47	9.08	86.88	1078.35	16.07	85.28	854.24	23.58	50.52	913.10	-37.81	91.99	-177.41	-2.96	1258.91	0.00	0.00	0.00	1022.91	149.69	1601.37	1011.82	5.54	1593.26	917.03	4.12	1693.86	929.51	152.58	1702.89	2037.24	1511.03	70.76	0.00	0.00	0.00	1443.32
8.35000	811.81	122.54	52.67	766.98	107.07	60.13	538.97	68.96	73.45	606.66	136.06	103.59	1127.06	9.31	84.99	1079.35	16.21	83.79	854.77	22.83	50.73	913.42	-38.39	92.09	-177.41	-2.96	1258.91	0.00	0.00	0.00	1026.24	148.52	1601.34	1015.69	4.21	1593.09	920.74	2.31	1693.55	933.10	150.95	1702.84	2037.02	1510.33	71.11	0.00	0.00	0.00	1441.08
8.36000	812.26	122.49	52.54	767.00	107.35	59.75	539.70	68.72	75.47	607.59	136.10	104.84	1127.72	9.77	83.35	1079.31	16.15	82.10	855.16	22.60	51.02	914.25	-38.10	91.86	-177.41	-2.96	1258.91	0.00	0.00	0.00	1029.76	146.94	1601.36	1019.31	2.56	1592.94	924.58	0.62	1693.31	936.68	149.45	1702.84	2037.64	1510.69	71.03	0.00	0.00	0.00	1441.09
8.37000	811.87	122.79	52.08	767.84	107.62	59.59	540.60	69.14	76.96	608.62	136.59	106.29	1128.05	9.46	81.37	1079.98	16.04	80.83	855.28	23.57	51.63	914.98	-37.91	91.56	-177.41	-2.96	1258.91	0.00	0.00	0.00	1033.78	145.69	1601.41	1023.76	1.26	1592.74	928.42	-1.08	1693.10	940.37	147.73	1702.85	2034.29	1513.72	52.55	0.00	0.00	0.00	1440.36
8.38000	811.49	122.68	51.84	767.61	107.70	59.25	541.26	68.96	79.52	609.73	136.61	107.64	1129.67	9.65	80.57	1080.52	16.21	80.07	855.44	23.30	51.79	915.68	-37.58	91.22	-177.41	-2.96	1258.91	0.00	0.00	0.00	1036.95	143.88	1601.60	1027.02	-0.20	1592.80	932.18	-2.87	1692.96	943.94	146.15	1702.93	2037.28	1512.21	65.04	0.00	0.00	0.00	1441.77
8.39000	812.45	123.10	51.74	768.20	107.86	59.15	542.21	69.21	81.89	610.82	137.26	109.31	1129.43	9.41	79.51	1080.54	15.66	79.14	855.84	23.08	51.79	915.84	-37.79	91.22	-177.41	-2.96	1258.91	0.00	0.00	0.00	1040.94	142.66	1601.67	1030.64	-2.04	1592.69	936.09	-4.53	1692.83	947.55	144.34	1703.02	2038.73	1511.29	70.90	0.00	0.00	0.00	1441.25
8.40000	812.30	123.05	51.43	768.69	108.35	58.81	543.20	69.13	84.57	611.95	137.88	111.04	1129.50	9.57	78.60	1081.13	15.79	78.69	855.65	23.08	52.04	916.34	-37.59	90.96	-177.41	-2.96	1258.91	0.00	0.00	0.00	1044.43	141.24	1601.94	1034.58	-3.48	1592.61	939.95	-6.29	1692.71	951.24	142.32	1703.13	2038.15	1511.75	70.77	0.00	0.00	0.00	1443.48
8.41000	813.37	123.14	51.57	769.29	108.76	58.56	544.10	70.47	87.69	613.29	138.17	112.78	1130.40	9.33	77.48	1081.02	15.59	77.67	855.94	22.57	51.98	916.89	-37.22	90.64	-177.41	-2.96	1258.91	0.00	0.00	0.00	1048.12	139.54	1602.12	1038.77	-4.81	1592.58	943.84	-7.98	1692.58	954.75	140.68	1703.20	2037.89	1511.61	70.80	0.00	0.00	0.00	1442.87
8.42000	812.39	123.27	50.89	770.15	108.80	58.61	545.29	70.03	90.43	614.58	139.08	114.83	1130.94	9.90	77.05	1080.74	15.60	76.80	856.07	23.03	51.95	917.26	-37.18	90.39	-177.41	-2.96	1258.91	0.00	0.00	0.00	1051.34	138.12	1602.32	1042.80	-6.34	1592.59	947.64	-9.91	1692.48	958.23	139.07	1703.30	2038.47	1511.18	71.09	0.00	0.00	0.00	1442.56
8.43000	813.23	123.30	51.08	770.91	109.35	58.42	546.55	70.96	93.88	616.15	139.88	116.92	1131.10	9.65	75.68	1081.11	15.76	76.20	856.19	22.31	51.92	917.65	-37.11	90.18	-177.41	-2.96	1258.91	0.00	0.00	0.00	1055.12	136.71	1602.50	1046.57	-7.85	1592.54	951.51	-11.73	1692.38	961.89	137.06	1703.45	2038.37	1511.57	70.84	0.00	0.00	0.00	1442.25
8.44000	813.53	123.61	50.87	772.34	109.72	58.42	547.86	72.15	97.70	617.80	140.83	119.27	1131.85	9.89	74.93	1081.27	15.75	75.48	856.30	22.35	51.88	917.87	-37.40	90.13	-177.41	-2.96	1258.91	0.00	0.00	0.00	1059.19	135.15	1602.63	1050.48	-9.40	1592.52	955.15	-13.84	1692.26	965.39	135.17	1703.59	2038.45	1512.38	70.45	0.00	0.00	0.00	1443.86
8.45000	814.22	123.63	50.95	772.54	110.06	58.08	549.80	72.30	101.38	619.82	141.43	121.62	1131.55	10.05	73.75	1081.71	15.56	74.90	856.37	22.57	51.84	918.38	-36.92	89.71	-177.41	-2.96	1258.91	0.00	0.00	0.00	1062.53	133.88	1602.79	1054.43	-10.84	1592.46	959.05	-15.61	1692.19	968.98	133.18	1703.81	2038.04	1511.76	70.61	0.00	0.00	0.00	1441.55
8.46000	814.47	123.99	50.79	774.56	111.15	59.72	551.85	73.30	105.75	621.95	142.39	124.30	1132.42	9.97	73.06	1081.66	15.33	74.18	856.58	23.01	51.77	918.48	-37.03	89.61	-177.41	-2.96	1258.91	0.00	0.00	0.00	1066.31	131.92	1603.02	1058.07	-12.27	1592.48	962.82	-17.49	1692.09	972.44	131.57	1703.96	2038.17	1511.80	70.70	0.00	0.00	0.00	1441.03
8.47000	814.87	124.34	50.57	775.83	111.64	59.39	554.27	74.36	110.40	624.29	143.61	127.24	1132.28	10.49	72.38	1081.55	15.50	73.70	856.35	22.65	51.96	918.75	-37.07	89.46	-177.41	-2.96	1258.91	0.00	0.00	0.00	1069.75	130.57	1603.19	1060.47	-13.80	1592.60	966.57	-19.24	1692.05	975.93	129.84	1704.17	2037.79	1511.60	70.67	0.00	0.00	0.00	1441.89
8.48000	815.03	124.67	50.27	776.36	112.08	58.83	556.89	75.33	115.44	627.02	144.41	130.25	1132.50	10.46	71.84	1081.43	15.38	73.22	856.53	22.75	51.99	918.81	-37.25	89.45	-177.41	-2.96	1258.91	0.00	0.00	0.00	1073.33	129.15	1603.47	1064.80	-15.38	1592.49	970.19	-21.20	1692.05	979.35	128.12	1704.37	2033.72	1513.35	52.62	0.00	0.00	0.00	1441.54
8.49000	815.60	124.66	50.32	778.29	112.77	58.69	559.79	77.38	121.09	629.98	145.84	133.71	1132.90	10.38	71.23	1081.72	15.30	72.80	856.49	22.68	52.12	919.07	-37.04	89.25	-177.41	-2.96	1258.91	0.00	0.00	0.00	1076.41	127.60	1603.73	1069.34	-16.81	1592.50	973.91	-22.87	1692.05	982.76	126.50	1704.61	2036.29	1512.04	64.95	0.00	0.00	0.00	1443.24
8.50000	817.03	125.27	50.34	779.80	113.20	58.42	563.18	78.61	127.09	633.30	147.04	137.30	1133.10	10.60	70.77	1081.54	15.29	72.40	856.54	22.21	52.08	919.23	-37.04	89.18	-177.41	-2.96	1258.91	0.00	0.00	0.00	1080.06	126.11	1604.05	1072.44	-18.33	1592.76	977.49	-24.53	1692.16	986.22	124.51	1704.94	2038.10	1512.34	70.30	0.00	0.00	0.00	1442.68
8.51000	817.40	125.65	50.01	781.97	113.88	58.62	567.00	80.49	133.41	637.05	148.65	141.27	1132.83	10.81	70.07	1082.32	15.32	72.24	856.69	22.61	52.03	919.51	-36.67	88.92	-177.41	-2.96	1258.91	0.00	0.00	0.00	1083.05	124.75	1604.39	1075.82	-19.69	1592.85	981.08	-26.03	1692.29	989.54	122.98	1705.22	2034.68	1514.72	52.23	0.00	0.00	0.00	1441.47
8.52000	817.61	126.07	49.56	783.32	114.63	58.65	571.25	80.62	140.21	641.12	150.41	145.52	1133.32	11.13	69.87	1081.38	15.48	71.60	856.69	22.01	51.98	919.82	-36.28	88.69	-177.41	-2.96	1258.91	0.00	0.00	0.00	1086.32	123.47	1604.68	1079.03	-20.92	1593.15	984.52	-27.60	1692.44	992.82	121.37	1705.55	2034.10	1516.37	45.90	0.00	0.00	0.00	1442.27
8.53000	819.08	126.61	49.54	786.78	115.49	59.49	575.85	82.08	147.48	645.68	152.08	149.97	1132.85	11.64	69.30	1081.77	15.78	71.53	857.08	21.99	51.86	919.84	-36.64	88.83	-177.41	-2.96	1258.91	0.00	0.00	0.00	1089.22	122.05	1605.11	1083.15	-22.49	1593.32	987.93	-29.21	1692.55	996.03	119.91	1705.84	2037.14	1512.55	64.86	0.00	0.00	0.00	1442.96
8.54000	820.58	127.29	49.43	791.50	116.26	60.73	581.26	84.93	155.38	650.82	153.57	154.54	1132.72	11.30	68.50	1082.15	15.75	71.21	856.85	22.01	52.18	919.86	-36.83	88.87	-177.41	-2.96	1258.91	0.00	0.00	0.00	1092.36	120.76	1605.49	1085.86	-23.75	1593.60	991.40	-30.43	1692.78	999.35	118.13	1706.16	2038.45	1511.71	70.72	0.00	0.00	0.00	1441.96
8.55000	821.84	127.87	49.07	796.04	117.05	62.01	586.93	86.77	163.45	656.35	155.36	159.45	1133.12	11.74	68.23	1082.45	15.94	71.01	856.75	22.13	52.26	920.26	-36.25	88.62	-177.41	-2.96	1258.91	0.00	0.00	0.00	1096.49	119.35	1605.83	1090.13	-24.85	1593.92	994.52	-32.08	1692.90	1002.44	116.77	1706.46	2038.92	1511.95	70.71	0.00	0.00	0.00	1442.56
8.56000	822.79	128.64	48.48	805.60	117.93	64.84	593.10	89.40	172.16	662.26	157.62	164.67	1133.06	12.08	67.71	1082.56	15.71	70.52	856.92	21.86	52.24	920.46	-36.15	88.56	-177.41	-2.96	1258.91	0.00	0.00	0.00	1099.59	118.28	1606.26	1093.22	-26.26	1594.23	997.75	-33.43	1693.05	1005.40	115.58	1706.72	2038.45	1512.05	70.61	0.00	0.00	0.00	1441.08
8.57000	824.33	129.19	48.05	817.08	119.04	68.24	600.19	91.23	180.35	668.67	159.33	169.72	1133.03	12.01	67.22	1082.26	15.75	70.06	857.01	21.94	52.32	920.71	-35.82	88.36	-177.41	-2.96	1258.91	0.00	0.00	0.00	1102.83	117.23	1606.63	1095.44	-27.33	1594.71	1000.96	-34.70	1693.24	1008.35	114.52	1706.90	2038.41	1511.69	70.80	0.00	0.00	0.00	1442.51
8.58000	825.38	129.50	47.65	830.28	120.07	72.27	607.56	93.30	189.02	675.30	161.01	174.88	1133.18	11.86	66.56	1082.79	15.94	70.02	857.07	21.17	52.25	920.71	-36.06	88.40	-177.41	-2.96	1258.91	0.00	0.00	0.00	1105.71	116.10	1607.04	1099.65	-28.29	1594.96	1004.18	-35.89	1693.44	1011.43	113.23	1707.13	2035.13	1514.95	52.26	0.00	0.00	0.00	1442.38
8.59000	828.78	130.57	47.63	836.97	120.84	74.97	615.03	94.94	197.99	682.11	162.56	180.17	1133.82	12.20	66.49	1082.58	16.31	69.87	857.20	21.00	52.22	920.63	-36.23	88.48	-177.41	-2.96	1258.91	0.00	0.00	0.00	1108.79	115.02	1607.31	1102.64	-29.31	1595.37	1007.42	-37.02	1693.61	1014.50	111.69	1707.40	2036.27	1519.54	45.09	0.00	0.00	0.00	1441.87
8.60000	836.86	132.57	49.94	826.03	121.34	73.68	623.05	97.29	206.86	688.89	163.85	185.39	1134.06	12.16	66.14	1082.51	16.39	69.64	856.90	22.15	52.61	920.88	-36.06	88.32	-177.41	-2.96	1258.91	0.00	0.00	0.00	1111.74	114.07	1607.55	1105.18	-30.65	1595.68	1010.55	-38.07	1693.80	1017.50	110.55	1707.57	2036.40	1520.67	45.19	0.00	0.00	0.00	1442.61
8.61000	845.42	133.46	50.66	815.73	121.78	72.57	631.16	98.08	214.73	695.81	165.08	190.47	1134.00	11.96	65.66	1082.95	16.17	69.37	856.67	21.66	52.79	921.20	-35.61	88.12	-177.41	-2.96	1258.91	0.00	0.00	0.00	1114.55	113.27	1607.81	1108.59	-31.36	1595.91	1013.67	-39.24	1693.90	1020.30	109.88	1707.62	2038.63	1515.84	63.97	0.00	0.00	0.00	1441.59
8.62000	854.58	134.89	51.69	812.75	122.27	73.34	638.70	98.97	221.82	702.70	165.45	195.14	1134.30	12.35	65.64	1082.99	16.21	69.23	856.60	21.76	52.71	921.13	-35.79	88.15	-177.41	-2.96	1258.91	0.00	0.00	0.00	1118.29	112.22	1608.05	1112.65	-32.07	1596.12	1016.98	-40.12	1694.01	1023.35	108.89	1707.81	2039.38	1514.50	70.13	0.00	0.00	0.00	1441.89
8.63000	858.70	136.72	51.21	816.72	123.52	75.97	645.88	99.68	226.78	709.23	166.28	199.54	1133.54	12.20	64.97	1082.95	16.26	69.09	856.58	21.37	52.80	921.12	-36.00	88.23	-177.41	-2.96	1258.91	0.00	0.00	0.00	1120.94	111.28	1608.31	1115.08	-33.08	1596.44	1020.24	-41.04	1694.18	1026.16	108.28	1707.86	2040.18	1515.33	70.02	0.00	0.00	0.00	1441.66
8.64000	855.80	140.08	50.32	822.97	125.56	79.13	653.02	98.76	229.62	715.77	166.57	203.14	1133.92	12.45	65.01	1082.68	16.21	68.83	856.26	21.70	53.10	921.40	-35.58	88.11	-177.41	-2.96	1258.91	0.00	0.00	0.00	1124.22	110.79	1608.37	1118.46	-33.31	1596.66	1023.45	-42.03	1694.26	1029.07	107.47	1707.94	2040.00	1511.58	79.09	0.00	0.00	0.00	1442.34
8.65000	858.11	143.28	53.86	830.93	128.42	82.85	660.31	98.57	231.38	722.85	166.86	206.37	1133.66	12.82	64.94	1083.16	16.51	68.88	855.14	21.36	53.66	921.31	-35.82	88.19	-177.41	-2.96	1258.91	0.00	0.00	0.00	1127.06	109.98	1608.49	1121.67	-34.16	1596.74	1026.78	-42.58	1694.41	1032.26	106.17	1708.11	2039.94	1510.18	82.77	0.00	0.00	0.00	1442.55
8.66000	867.38	147.04	58.69	839.57	131.21	86.48	667.43	98.22	232.08	730.59	166.59	208.69	1133.69	12.26	64.47	1082.56	16.62	68.75	854.14	20.41	54.31	921.32	-36.03	88.32	-177.41	-2.96	1258.91	0.00	0.00	0.00	1129.92	109.40	1608.61	1124.74	-34.86	1596.96	1029.96	-43.35	1694.53	1035.26	105.53	1708.23	2040.00	1510.30	82.03	0.00	0.00	0.00	1441.81
8.67000	878.31	150.34	62.69	850.20	133.86	89.73	675.45	97.60	231.08	738.87	166.65	210.25	1133.69	12.76	64.50	1083.33	16.73	68.95	853.59	19.44	54.65	921.65	-35.53	88.09	-177.41	-2.96	1258.91	0.00	0.00	0.00	1132.86	108.93	1608.65	1128.40	-35.35	1596.97	1033.20	-44.04	1694.68	1038.27	104.99	1708.36	2040.60	1509.93	82.26	0.00	0.00	0.00	1442.39
8.68000	888.07	153.44	65.42	859.91	136.35	91.73	683.83	97.56	229.26	747.80	166.96	210.90	1134.49	12.76	64.56	1083.50	16.64	68.75	853.10	18.79	54.84	921.64	-35.54	88.11	-177.41	-2.96	1258.91	0.00	0.00	0.00	1135.81	108.76	1608.79	1131.27	-35.82	1597.18	1036.38	-44.84	1694.80	1041.36	104.29	1708.47	2040.34	1510.08	82.12	0.00	0.00	0.00	1435.22
8.69000	902.85	156.14	68.84	872.02	138.73	93.62	692.79	97.81	226.70	756.98	167.87	210.84	1134.53	12.80	64.31	1083.32	16.80	68.59	852.40	17.36	55.19	921.76	-35.45	88.21	-177.41	-2.96	1258.91	0.00	0.00	0.00	1138.82	108.28	1608.92	1134.01	-36.48	1597.27	1039.66	-45.37	1695.00	1044.52	103.53	1708.72	2040.42	1510.01	82.21	0.00	0.00	0.00	1433.14
8.70000	914.95	158.69	70.43	884.13	140.86	94.60	701.96	98.00	223.45	766.59	168.63	209.62	1135.16	12.87	64.35	1082.98	16.72	68.31	852.27	16.91	54.96	921.93	-35.25	88.12	-177.41	-2.96	1258.91	0.00	0.00	0.00	1142.11	107.93	1609.03	1137.56	-36.95	1597.41	1042.85	-45.97	1695.11	1047.60	103.09	1708.86	2040.28	1510.23	82.08	0.00	0.00	0.00	1434.14
8.71000	928.47	161.06	71.72	896.72	142.92	94.87	711.92	98.85	219.39	776.57	169.61	207.50	1134.65	12.99	63.98	1083.26	16.84	68.28	851.94	15.80	55.20	921.98	-35.17	88.22	-177.41	-2.96	1258.91	0.00	0.00	0.00	1145.06	107.53	1609.07	1141.17	-37.06	1597.51	1046.21	-46.17	1695.29	1050.67	102.62	1708.98	2041.05	1509.81	82.48	0.00	0.00	0.00	1434.17
8.72000	942.10	163.06	72.30	909.81	144.84	94.73	722.19	100.04	214.61	786.92	171.27	204.80	1134.60	12.90	63.55	1083.47	17.19	68.34	852.53	15.97	54.70	922.14	-35.15	88.23	-177.41	-2.96	1258.91	0.00	0.00	0.00	1148.09	107.00	1609.19	1143.83	-37.62	1597.64	1049.33	-46.72	1695.41	1053.80	102.13	1709.15	2040.80	1509.86	82.41	0.00	0.00	0.00	1434.64
8.73000	956.47	165.04	72.52	923.14	146.70	93.94	732.91	101.12	208.88	797.92	172.45	201.09	1133.97	13.26	63.32	1083.80	17.12	68.31	852.74	15.89	54.44	922.38	-34.86	88.14	-177.41	-2.96	1258.91	0.00	0.00	0.00	1150.77	106.76	1609.36	1147.43	-37.88	1597.68	1052.42	-47.27	1695.55	1056.65	102.23	1709.18	2041.04	1509.65	82.48	0.00	0.00	0.00	1436.13
8.74000	970.15	166.72	71.83	937.49	148.33	92.87	744.02	102.85	202.74	809.44	173.77	196.79	1134.13	13.54	63.22	1084.15	17.02	68.21	853.13	16.12	54.06	922.32	-35.11	88.34	-177.41	-2.96	1258.91	0.00	0.00	0.00	1153.87	106.54	1609.40	1150.55	-38.08	1597.78	1055.74	-47.58	1695.67	1059.94	101.35	1709.35	2041.03	1509.71	82.48	0.00	0.00	0.00	1438.75
8.75000	985.23	168.09	71.14	950.85	149.56	91.01	755.50	105.04	196.18	821.22	175.42	192.03	1134.85	13.42	63.21	1084.43	17.65	68.46	853.90	17.02	53.70	922.35	-35.05	88.36	-177.41	-2.96	1258.91	0.00	0.00	0.00	1156.82	106.14	1609.47	1153.89	-38.58	1597.93	1059.01	-47.83	1695.73	1062.99	100.95	1709.40	2040.35	1509.95	82.12	0.00	0.00	0.00	1438.88
8.76000	1000.76	169.40	70.32	966.64	151.12	89.51	767.85	106.73	188.69	833.26	177.80	187.16	1134.41	13.51	62.80	1084.22	17.39	68.16	853.98	17.08	53.76	922.42	-35.00	88.39	-177.41	-2.96	1258.91	0.00	0.00	0.00	1159.73	105.90	1609.52	1155.98	-38.90	1597.99	1062.24	-48.19	1695.82	1065.93	101.04	1709.42	2040.19	1509.99	82.02	0.00	0.00	0.00	1439.10
8.77000	1018.24	170.96	70.03	983.10	152.61	88.03	780.34	108.81	180.64	845.78	179.63	181.65	1134.60	13.86	62.83	1084.42	17.52	68.16	854.32	17.52	53.66	922.45	-35.15	88.54	-177.41	-2.96	1258.91	0.00	0.00	0.00	1162.97	106.20	1609.41	1159.68	-38.83	1598.00	1065.43	-48.49	1695.86	1068.98	100.81	1709.40	2040.20	1510.02	82.11	0.00	0.00	0.00	1438.81
8.78000	1034.85	172.62	69.50	999.54	154.50	86.49	793.05	111.63	172.60	858.46	181.84	176.14	1134.66	13.52	62.41	1084.44	17.96	68.20	854.53	17.52	53.67	922.74	-34.74	88.42	-177.41	-2.96	1258.91	0.00	0.00	0.00	1165.96	105.88	1609.48	1163.47	-39.06	1597.97	1068.70	-48.64	1695.85	1072.09	100.56	1709.44	2040.24	1510.04	82.16	0.00	0.00	0.00	1438.27
8.79000	1051.06	174.31	69.13	1014.35	156.35	84.53	806.98	112.37	163.86	871.81	183.61	170.38	1134.13	13.88	62.14	1084.17	17.88	67.97	854.83	18.10	53.33	922.72	-34.83	88.54	-177.41	-2.96	1258.91	0.00	0.00	0.00	1168.88	105.58	1609.49	1165.96	-39.13	1597.93	1072.07	-48.83	1695.82	1075.20	100.61	1709.30	2040.42	1510.02	82.21	0.00	0.00	0.00	1438.56
8.80000	1069.26	176.28	69.32	1030.67	158.24	83.04	820.49	114.11	155.46	885.22	185.11	164.47	1134.72	14.09	62.16	1084.43	17.70	67.80	855.30	18.24	53.13	922.86	-34.72	88.54	-177.41	-2.96	1258.91	0.00	0.00	0.00	1172.53	105.90	1609.14	1169.02	-39.05	1597.96	1075.49	-48.78	1695.84	1078.47	100.19	1709.29	2040.61	1509.98	82.25	0.00	0.00	0.00	1438.79
8.81000	1085.09	177.90	68.96	1047.10	160.10	81.69	834.66	115.91	147.13	898.81	186.41	158.52	1135.11	14.19	62.01	1084.52	17.95	67.76	855.28	17.83	53.21	922.91	-34.69	88.62	-177.41	-2.96	1258.91	0.00	0.00	0.00	1175.56	106.17	1609.04	1172.61	-39.00	1597.94	1078.67	-49.03	1695.75	1081.47	100.40	1709.15	2040.70	1509.96	82.25	0.00	0.00	0.00	1438.70
8.82000	1102.81	179.89	69.56	1064.24	161.82	80.86	849.04	115.86	138.56	912.57	187.51	152.70	1135.70	14.14	61.82	1084.87	18.67	68.17	855.69	19.03	53.38	922.99	-34.67	88.69	-177.41	-2.96	1258.91	0.00	0.00	0.00	1178.37	105.53	1608.96	1175.66	-38.92	1597.86	1082.06	-48.94	1695.73	1084.85	100.21	1709.06	2040.56	1509.99	82.20	0.00	0.00	0.00	1438.05
8.83000	1119.15	181.19	66.61	1080.74	163.51	80.05	863.20	116.73	130.33	926.45	189.42	147.32	1135.84	14.14	61.73	1086.36	18.66	72.19	855.96	20.34	53.45	923.10	-34.63	88.72	-177.41	-2.96	1258.91	0.00	0.00	0.00	1181.98	105.53	1608.74	1178.95	-39.32	1597.61	1085.56	-48.58	1695.78	1088.04	100.53	1708.88	2040.01	1510.17	81.99	0.00	0.00	0.00	1438.58
8.84000	1136.02	182.34	67.23	1097.52	165.09	79.54	877.10	118.04	122.79	940.66	190.53	141.78	1135.60	14.29	61.60	1085.03	18.46	71.96	855.90	20.16	53.72	923.25	-34.28	88.72	-177.41	-2.96	1258.91	0.00	0.00	0.00	1185.43	105.92	1608.50	1182.35	-38.88	1597.63	1088.86	-48.41	1695.70	1091.48	100.56	1708.78	2040.54	1509.91	82.23	0.00	0.00	0.00	1438.55
8.85000	1152.04	183.60	67.35	1114.28	166.35	79.18	890.90	119.49	115.51	955.16	191.58	136.43	1136.07	14.77	61.88	1084.67	18.89	71.89	856.03	20.06	53.64	923.37	-34.26	88.75	-177.41	-2.96	1258.91	0.00	0.00	0.00	1188.30	106.04	1608.26	1186.47	-38.68	1597.45	1092.04	-48.52	1695.59	1094.86	100.64	1708.66	2040.11	1510.20	82.04	0.00	0.00	0.00	1438.49
8.86000	1167.92	184.63	67.66	1129.92	167.30	78.66	904.60	120.51	108.66	969.44	193.35	131.59	1137.16	15.49	65.98	1084.95	19.10	71.88	856.17	20.43	53.67	923.51	-34.15	88.75	-177.41	-2.96	1258.91	0.00	0.00	0.00	1191.66	105.95	1608.08	1189.31	-38.81	1597.29	1095.31	-48.39	1695.54	1098.10	101.27	1708.42	2040.19	1510.11	82.08	0.00	0.00	0.00	1438.37
8.87000	1183.53	185.12	68.36	1145.19	167.73	76.52	918.58	122.53	102.33	983.84	194.43	126.77	1137.89	15.60	66.44	1085.83	19.13	72.12	855.94	20.64	54.06	923.67	-34.00	88.80	-177.41	-2.96	1258.91	0.00	0.00	0.00	1194.54	106.20	1607.88	1192.15	-38.93	1597.15	1098.58	-48.11	1695.49	1101.56	101.44	1708.25	2040.36	1510.00	82.17	0.00	0.00	0.00	1438.86
8.88000	1199.03	186.05	68.94	1160.90	168.84	76.15	932.36	122.85	96.01	998.30	195.48	122.30	1137.56	15.55	66.24	1085.51	19.21	71.84	856.07	20.37	54.05	923.64	-34.17	89.01	-177.41	-2.96	1258.91	0.00	0.00	0.00	1198.12	106.42	1607.65	1195.02	-38.61	1597.06	1101.75	-47.99	1695.40	1105.23	101.30	1708.20	2039.99	1510.27	82.05	0.00	0.00	0.00	1439.15
8.89000	1214.50	186.58	70.23	1175.66	169.55	76.00	946.19	124.96	90.59	1012.58	197.07	118.46	1137.15	15.57	66.16	1086.08	19.26	71.94	856.03	20.75	54.14	923.76	-34.11	89.07	-177.41	-2.96	1258.91	0.00	0.00	0.00	1201.30	106.34	1607.53	1198.42	-38.55	1596.94	1105.13	-47.50	1695.37	1108.58	101.86	1708.05	2040.83	1509.96	82.37	0.00	0.00	0.00	1439.39
8.90000	1230.66	187.30	71.93	1191.40	170.39	76.69	957.61	124.26	86.09	1026.70	198.39	114.90	1137.59	15.72	66.14	1084.95	19.12	71.43	856.15	20.04	54.21	923.77	-33.99	89.11	-177.41	-2.96	1258.91	0.00	0.00	0.00	1205.32	106.61	1607.24	1201.68	-38.33	1596.73	1108.47	-47.00	1695.36	1112.11	102.14	1707.88	2040.34	1510.14	82.15	0.00	0.00	0.00	1438.55
8.91000	1245.56	188.17	73.52	1205.73	171.42	77.15	971.79	124.01	80.33	1040.43	199.64	111.79	1137.91	15.56	66.18	1085.39	18.87	71.33	856.03	21.14	54.50	924.00	-34.02	89.24	-177.41	-2.96	1258.91	0.00	0.00	0.00	1208.61	107.01	1607.12	1204.90	-38.04	1596.75	1111.66	-46.64	1695.28	1115.62	102.52	1707.76	2039.98	1510.28	82.06	0.00	0.00	0.00	1438.91
8.92000	1259.87	189.09	75.29	1219.79	172.39	78.01	983.69	132.88	80.35	1053.92	200.60	109.05	1138.12	15.29	66.12	1086.19	18.61	71.49	856.38	20.14	54.21	923.96	-33.87	89.29	-177.41	-2.96	1258.91	0.00	0.00	0.00	1212.31	107.38	1606.88	1208.52	-37.76	1596.64	1114.94	-46.19	1695.21	1119.00	103.22	1707.59	2039.62	1510.49	81.83	0.00	0.00	0.00	1439.15
8.93000	1274.00	190.47	77.19	1233.73	173.59	79.19	999.48	137.65	76.71	1067.26	201.49	106.66	1138.13	15.18	65.94	1086.14	18.60	71.25	856.21	21.04	54.55	924.23	-33.55	89.21	-177.41	-2.96	1258.91	0.00	0.00	0.00	1215.52	107.78	1606.66	1211.58	-37.28	1596.68	1118.21	-45.72	1695.16	1122.65	103.67	1707.48	2039.27	1510.67	81.66	0.00	0.00	0.00	1438.40
8.94000	1288.78	191.36	79.96	1247.75	174.41	80.75	1011.56	136.82	72.02	1080.01	202.80	104.77	1138.15	14.89	65.85	1085.02	18.28	70.79	856.22	20.78	54.66	924.19	-33.50	89.34	-177.41	-2.96	1258.91	0.00	0.00	0.00	1219.10	108.00	1606.51	1214.09	-36.94	1596.68	1121.53	-45.06	1695.10	1126.02	104.54	1707.29	2039.34	1510.64	81.70	0.00	0.00	0.00	1439.34
8.95000	1300.80	192.18	82.21	1260.75	175.67	82.26	1023.97	133.88	67.04	1092.41	204.07	103.21	1139.20	14.86	66.04	1084.65	18.37	66.94	856.47	20.06	54.41	924.44	-33.14	89.26	-177.41	-2.96	1258.91	0.00	0.00	0.00	1222.51	108.33	1606.33	1217.78	-36.50	1596.60	1124.99	-44.15	1695.07	1129.54	105.42	1707.08	2039.88	1510.33	81.93	0.00	0.00	0.00	1438.87
8.96000	1314.34	193.54	84.58	1274.35	176.66	84.20	1040.74	132.37	62.57	1104.67	204.79	101.84	1137.85	14.25	65.32	1084.85	17.93	70.20	856.47	20.44	54.38	924.24	-33.62	89.52	-177.41	-2.96	1258.91	0.00	0.00	0.00	1225.62	109.13	1606.23	1220.92	-36.05	1596.51	1128.26	-43.52	1695.00	1133.10	106.07	1706.89	2040.51	1509.96	82.19	0.00	0.00	0.00	1438.11
8.97000	1326.37	194.15	87.28	1285.53	177.48	85.72	1054.20	133.61	60.04	1116.34	205.33	100.66	1137.70	14.22	65.00	1085.32	17.77	70.50	856.51	20.88	54.50	924.41	-33.38	89.50	-177.41	-2.96	1258.91	0.00	0.00	0.00	1229.12	109.91	1605.99	1224.49	-35.44	1596.46	1131.57	-42.98	1694.88	1136.61	106.83	1706.71	2040.84	1509.75	82.35	0.00	0.00	0.00	1438.15
8.98000	1338.80	195.18	89.86	1297.06	178.29	87.61	1067.89	131.83	57.14	1127.47	205.88	99.78	1137.88	13.94	64.95	1085.36	18.05	66.88	856.48	20.84	54.64	924.55	-33.07	89.44	-177.41	-2.96	1258.91	0.00	0.00	0.00	1232.57	110.44	1605.83	1228.11	-34.87	1596.40	1135.19	-41.69	1694.85	1140.36	107.35	1706.56	2041.22	1509.55	82.50	0.00	0.00	0.00	1439.15
8.99000	1349.62	195.73	92.27	1308.12	178.82	89.20	1080.04	132.89	55.62	1138.31	206.21	99.05	1137.06	13.83	60.38	1085.21	18.22	66.50	856.48	20.49	54.71	924.55	-33.22	89.56	-177.41	-2.96	1258.91	0.00	0.00	0.00	1236.52	111.07	1605.59	1231.74	-34.05	1596.25	1138.45	-41.02	1694.68	1143.75	108.58	1706.29	2040.61	1509.78	82.26	0.00	0.00	0.00	1438.16
9.00000	1360.33	196.08	94.57	1317.91	179.49	90.54	1091.98	133.54	54.43	1148.37	206.31	98.36	1137.03	13.85	60.04	1085.42	18.31	66.56	856.89	20.76	54.52	924.57	-33.09	89.63	-177.41	-2.96	1258.91	0.00	0.00	0.00	1240.26	111.85	1605.33	1235.04	-33.09	1596.09	1141.98	-39.99	1694.55	1147.36	109.56	1706.02	2040.54	1509.90	82.28	0.00	0.00	0.00	1438.19
9.01000	1370.48	196.56	96.70	1328.12	180.09	92.21	1102.84	133.54	53.26	1157.89	206.33	97.93	1137.25	13.87	60.09	1085.73	18.04	66.45	856.64	20.80	54.85	924.59	-32.93	89.68	-177.41	-2.96	1258.91	0.00	0.00	0.00	1243.80	112.56	1605.14	1238.87	-32.13	1595.93	1145.77	-38.63	1694.46	1151.01	110.62	1705.75	2040.01	1510.31	82.00	0.00	0.00	0.00	1438.27
9.02000	1376.33	197.61	92.12	1337.18	180.76	93.21	1112.56	133.59	52.23	1166.39	206.34	97.52	1137.49	13.26	63.94	1085.68	18.21	66.43	856.63	21.24	54.95	924.62	-33.03	89.85	-177.41	-2.96	1258.91	0.00	0.00	0.00	1247.40	113.41	1604.88	1242.79	-31.55	1595.65	1149.17	-37.77	1694.20	1154.71	111.54	1705.47	2040.08	1510.18	82.04	0.00	0.00	0.00	1439.42
9.03000	1384.37	198.05	93.22	1345.54	180.82	94.44	1121.15	132.62	51.77	1174.52	205.77	97.07	1137.53	13.48	60.02	1085.50	18.24	66.32	856.72	20.80	55.05	924.84	-32.90	89.97	-177.41	-2.96	1258.91	0.00	0.00	0.00	1251.33	114.38	1604.56	1245.44	-30.75	1595.48	1152.62	-36.75	1693.92	1158.59	112.54	1705.18	2039.84	1510.20	81.90	0.00	0.00	0.00	1438.18
9.04000	1391.49	197.66	93.73	1352.89	180.90	94.56	1129.25	131.70	51.37	1181.65	205.39	96.97	1136.64	13.94	59.49	1085.47	18.39	66.30	856.84	20.68	55.12	924.76	-33.05	90.18	-177.41	-2.96	1258.91	0.00	0.00	0.00	1255.25	115.42	1604.23	1248.99	-29.57	1595.37	1156.13	-35.72	1693.72	1162.44	113.56	1704.86	2040.48	1509.89	82.18	0.00	0.00	0.00	1437.39
9.05000	1398.21	197.94	93.07	1359.42	180.54	94.30	1135.81	131.40	51.35	1188.12	204.67	96.71	1136.97	13.77	59.44	1085.57	18.38	66.27	856.71	21.22	55.33	925.03	-32.69	90.18	-177.41	-2.96	1258.91	0.00	0.00	0.00	1258.53	116.53	1603.92	1252.74	-28.61	1595.16	1159.55	-34.69	1693.44	1166.07	115.04	1704.47	2040.56	1509.99	82.26	0.00	0.00	0.00	1438.35
9.06000	1408.02	197.21	99.05	1364.87	180.32	93.66	1141.45	130.02	51.15	1193.48	204.05	96.44	1136.73	13.79	59.26	1085.87	18.13	66.20	856.61	20.98	55.53	925.00	-32.79	90.48	-177.41	-2.96	1258.91	0.00	0.00	0.00	1262.45	117.30	1603.50	1256.01	-27.51	1594.93	1163.18	-33.33	1693.20	1169.75	116.68	1704.00	2040.30	1510.14	82.18	0.00	0.00	0.00	1439.23
9.07000	1410.58	196.74	97.30	1369.62	179.46	93.11	1145.11	130.57	51.77	1197.84	203.39	96.04	1136.87	13.92	59.16	1085.68	18.13	65.95	856.81	21.31	55.51	925.19	-32.55	90.60	-177.41	-2.96	1258.91	0.00	0.00	0.00	1266.16	118.56	1603.03	1259.64	-26.36	1594.73	1166.57	-32.18	1692.89	1173.69	117.87	1703.61	2040.69	1509.89	82.29	0.00	0.00	0.00	1437.56
9.08000	1413.33	196.04	95.99	1372.88	178.87	91.91	1148.37	129.80	51.60	1201.01	202.78	95.77	1137.64	13.76	59.22	1085.57	18.26	65.90	856.79	22.02	55.92	925.50	-32.14	90.63	-177.41	-2.96	1258.91	0.00	0.00	0.00	1269.63	120.02	1602.60	1263.59	-25.31	1594.24	1170.20	-30.50	1692.65	1177.48	119.26	1703.21	2040.75	1509.82	82.27	0.00	0.00	0.00	1438.80
9.09000	1415.94	195.53	94.43	1374.15	177.91	90.07	1149.78	128.71	51.77	1202.86	202.12	95.38	1137.11	13.89	58.98	1085.90	18.12	65.80	856.90	21.74	55.94	925.70	-31.87	90.78	-177.41	-2.96	1258.91	0.00	0.00	0.00	1273.71	121.18	1602.12	1266.79	-24.05	1593.93	1173.78	-29.06	1692.35	1181.23	120.79	1702.69	2040.55	1509.87	82.15	0.00	0.00	0.00	1438.77
9.10000	1415.55	194.47	91.44	1375.44	176.70	88.45	1150.28	128.64	51.79	1203.79	201.36	94.81	1137.31	13.99	58.94	1085.70	18.23	65.72	857.02	22.09	56.20	925.81	-31.78	90.96	-177.41	-2.96	1258.91	0.00	0.00	0.00	1277.17	122.41	1601.70	1269.93	-22.63	1593.66	1177.27	-27.63	1692.02	1185.07	122.31	1702.26	2040.34	1509.94	82.05	0.00	0.00	0.00	1437.86
9.11000	1416.27	194.33	89.11	1375.93	176.49	86.64	1150.57	129.13	52.00	1204.25	201.02	94.23	1137.40	14.16	58.89	1086.17	18.13	65.73	857.29	21.41	56.11	925.98	-31.68	91.23	-177.41	-2.96	1258.91	0.00	0.00	0.00	1280.55	123.91	1601.26	1274.02	-21.24	1593.32	1180.84	-25.98	1691.66	1188.70	124.18	1701.79	2040.37	1509.94	82.08	0.00	0.00	0.00	1438.99
9.12000	1416.58	194.17	87.93	1376.73	176.23	85.67	1150.93	128.45	52.02	1204.57	200.92	93.83	1137.69	14.12	58.82	1086.04	18.34	65.58	857.43	21.33	56.34	926.32	-31.27	91.37	-177.41	-2.96	1258.91	0.00	0.00	0.00	1284.80	125.44	1600.74	1277.90	-19.91	1593.02	1184.37	-24.48	1691.24	1192.34	125.89	1701.29	2040.26	1510.01	82.07	0.00	0.00	0.00	1439.28
9.13000	1417.48	194.15	87.07	1376.99	176.31	84.63	1151.52	128.61	52.16	1205.26	200.69	93.47	1137.73	14.12	58.63	1086.53	18.39	65.70	857.55	21.89	56.31	926.74	-30.84	91.46	-177.41	-2.96	1258.91	0.00	0.00	0.00	1288.57	126.99	1600.32	1281.66	-18.15	1592.79	1188.16	-22.62	1690.98	1196.13	127.58	1700.89	2040.94	1509.73	82.36	0.00	0.00	0.00	1438.50
9.14000	1417.84	194.80	84.98	1377.89	176.47	83.28	1152.21	128.91	52.35	1206.02	200.76	93.17	1137.88	14.08	58.49	1086.42	18.57	65.61	857.53	22.02	56.77	926.90	-31.03	91.94	-177.41	-2.96	1258.91	0.00	0.00	0.00	1292.44	128.36	1600.05	1285.21	-16.80	1592.56	1191.87	-20.75	1690.74	1200.00	129.18	1700.52	2040.59	1510.05	82.27	0.00	0.00	0.00	1439.11
9.15000	1418.36	195.31	82.30	1378.24	176.68	81.29	1152.52	128.54	52.95	1206.90	201.11	92.87	1138.16	14.13	58.37	1086.37	18.62	65.44	857.64	22.69	57.21	927.21	-30.75	92.29	-177.41	-2.96	1258.91	0.00	0.00	0.00	1296.67	129.76	1599.71	1288.98	-15.38	1592.36	1195.50	-19.00	1690.57	1204.01	130.77	1700.23	2040.37	1510.05	82.20	0.00	0.00	0.00	1438.59
9.16000	1418.96	195.22	80.03	1379.27	176.72	79.65	1153.22	128.89	53.30	1207.92	201.27	92.58	1138.38	13.94	58.21	1086.65	19.30	65.67	857.98	21.87	57.32	927.40	-30.72	92.75	-177.41	-2.96	1258.91	0.00	0.00	0.00	1300.66	131.34	1599.39	1292.21	-13.79	1592.18	1199.33	-16.91	1690.42	1207.71	132.80	1699.85	2040.16	1510.11	82.11	0.00	0.00	0.00	1438.88
9.17000	1420.55	195.23	78.20	1379.46	176.48	77.87	1153.36	129.33	54.06	1209.06	201.09	92.26	1138.04	14.24	58.10	1086.69	18.72	65.22	858.28	22.32	57.72	927.82	-30.34	93.17	-177.41	-2.96	1258.91	0.00	0.00	0.00	1304.14	133.08	1599.12	1295.39	-12.38	1592.01	1202.72	-15.42	1690.17	1211.50	134.71	1699.53	2039.81	1510.24	81.89	0.00	0.00	0.00	1438.43
9.18000	1421.66	195.07	76.62	1380.49	176.36	76.45	1154.54	128.44	53.65	1209.96	201.31	91.99	1138.17	14.13	57.89	1087.02	19.19	65.35	858.18	23.01	58.23	928.22	-30.09	93.65	-177.41	-2.96	1258.91	0.00	0.00	0.00	1308.67	134.50	1598.88	1299.29	-10.61	1591.95	1206.56	-13.14	1690.05	1215.51	136.37	1699.23	2040.22	1510.09	82.07	0.00	0.00	0.00	1438.03
9.19000	1421.72	194.88	74.75	1380.15	176.27	74.87	1154.43	128.38	54.12	1210.95	201.07	91.56	1138.32	13.99	57.66	1087.05	19.10	65.17	858.27	23.77	58.85	928.53	-29.97	94.18	-177.41	-2.96	1258.91	0.00	0.00	0.00	1312.41	136.23	1598.67	1303.47	-9.10	1591.90	1210.23	-11.21	1689.97	1219.36	138.42	1698.91	2040.75	1509.81	82.30	0.00	0.00	0.00	1438.75
9.20000	1421.81	194.53	74.49	1380.72	175.98	74.85	1154.70	129.08	54.17	1211.32	201.56	91.52	1138.65	13.73	57.41	1087.43	19.39	65.15	858.73	23.40	59.30	929.20	-29.56	94.71	-177.41	-2.96	1258.91	0.00	0.00	0.00	1315.98	138.12	1598.38	1307.23	-7.07	1591.95	1213.68	-9.66	1689.79	1223.13	140.69	1698.61	2040.89	1509.72	82.35	0.00	0.00	0.00	1438.52
9.21000	1421.67	194.57	73.98	1380.71	176.27	74.22	1154.50	129.12	54.32	1211.51	201.90	91.54	1138.65	13.82	57.24	1087.74	19.57	65.11	859.02	23.25	60.03	929.63	-29.37	95.51	-177.41	-2.96	1258.91	0.00	0.00	0.00	1319.63	140.11	1598.14	1311.20	-5.47	1591.85	1217.42	-7.69	1689.72	1227.15	142.44	1698.37	2040.93	1509.69	82.38	0.00	0.00	0.00	1438.10
9.22000	1422.37	194.46	73.44	1381.58	176.63	73.61	1154.76	128.90	54.18	1212.09	201.50	91.19	1139.72	13.67	57.17	1087.55	20.03	64.99	859.12	24.37	61.05	930.29	-29.04	96.29	-177.41	-2.96	1258.91	0.00	0.00	0.00	1323.37	141.68	1598.01	1314.32	-3.83	1591.87	1221.34	-5.45	1689.79	1230.98	144.58	1698.21	2040.89	1509.71	82.38	0.00	0.00	0.00	1438.86
9.23000	1422.42	194.45	72.51	1381.41	176.20	73.19	1154.90	128.96	54.27	1212.42	201.55	91.15	1139.40	14.23	57.08	1088.00	19.81	64.77	859.82	24.44	61.63	930.83	-28.76	97.24	-177.41	-2.96	1258.91	0.00	0.00	0.00	1327.49	143.36	1597.96	1317.71	-2.18	1592.03	1224.94	-3.62	1689.78	1234.84	146.35	1698.03	2040.79	1509.76	82.37	0.00	0.00	0.00	1439.69
9.24000	1423.09	194.44	71.88	1380.84	176.21	72.55	1154.96	128.43	54.18	1212.87	201.34	91.00	1139.81	13.89	56.68	1088.19	20.10	64.65	860.16	24.95	63.20	931.58	-28.22	98.14	-177.41	-2.96	1258.91	0.00	0.00	0.00	1331.70	145.01	1597.93	1322.09	-0.17	1592.06	1228.73	-1.66	1689.81	1238.78	148.20	1697.97	2040.66	1509.83	82.34	0.00	0.00	0.00	1439.29
9.25000	1422.77	193.98	70.88	1381.35	176.68	71.76	1155.38	128.38	54.03	1212.96	201.57	91.09	1140.30	13.73	56.42	1088.50	20.23	64.53	860.74	24.84	64.41	932.50	-27.68	99.07	-177.41	-2.96	1258.91	0.00	0.00	0.00	1335.73	146.88	1597.91	1326.50	1.49	1592.17	1232.46	0.25	1689.82	1242.55	150.30	1697.90	2040.53	1509.90	82.31	0.00	0.00	0.00	1438.43
9.26000	1422.35	194.20	69.73	1381.30	176.42	71.42	1155.26	128.17	54.19	1213.45	201.32	90.94	1141.27	13.57	56.32	1089.41	20.32	64.54	861.51	25.00	65.97	933.21	-27.60	100.31	-177.41	-2.96	1258.91	0.00	0.00	0.00	1339.33	148.38	1598.03	1330.10	3.26	1592.23	1236.14	2.01	1689.84	1246.50	152.20	1697.83	2040.41	1509.98	82.27	0.00	0.00	0.00	1438.30
9.27000	1424.00	194.16	69.32	1381.68	176.45	71.05	1155.23	128.52	54.24	1213.74	201.33	90.87	1141.54	13.55	56.10	1090.00	20.30	64.46	861.91	25.33	67.94	934.02	-27.54	101.54	-177.41	-2.96	1258.91	0.00	0.00	0.00	1343.42	150.10	1598.17	1333.68	5.04	1592.45	1239.96	3.96	1689.96	1250.39	154.09	1697.88	2040.34	1510.04	82.25	0.00	0.00	0.00	1438.89
9.28000	1424.21	193.88	68.56	1381.44	176.70	70.30	1155.62	128.21	54.15	1213.95	201.25	90.86	1140.95	13.42	55.49	1090.42	20.43	64.36	862.60	25.99	69.96	934.91	-27.46	102.87	-177.41	-2.96	1258.91	0.00	0.00	0.00	1347.00	151.98	1598.34	1337.48	6.63	1592.63	1243.88	5.94	1690.05	1254.28	156.03	1697.96	2040.34	1510.07	82.24	0.00	0.00	0.00	1438.64
9.29000	1425.06	194.25	67.81	1381.29	176.48	70.00	1155.64	127.23	54.34	1213.99	201.60	91.02	1141.67	13.49	55.47	1091.01	20.49	64.36	863.43	25.48	71.96	936.03	-27.29	104.18	-177.41	-2.96	1258.91	0.00	0.00	0.00	1351.40	153.62	1598.43	1340.46	8.27	1592.98	1247.51	7.70	1690.26	1258.28	157.75	1698.05	2040.44	1510.06	82.25	0.00	0.00	0.00	1438.19
9.30000	1424.99	193.77	67.07	1382.33	176.71	69.66	1155.63	129.14	54.83	1214.53	201.23	90.91	1142.39	13.40	55.31	1091.38	20.79	64.36	864.07	25.69	74.30	936.89	-27.43	105.67	-177.41	-2.96	1258.91	0.00	0.00	0.00	1355.48	155.13	1598.65	1344.49	10.07	1593.28	1251.48	9.85	1690.51	1262.12	159.71	1698.15	2040.65	1510.00	82.28	0.00	0.00	0.00	1438.10
9.31000	1424.84	193.70	66.18	1382.00	176.63	69.21	1155.81	128.97	54.54	1214.76	201.23	90.85	1142.44	13.16	54.94	1091.90	20.51	64.12	865.04	25.37	76.48	937.92	-27.60	107.28	-177.41	-2.96	1258.91	0.00	0.00	0.00	1358.85	156.88	1598.90	1348.33	11.52	1593.53	1255.07	11.44	1690.75	1266.20	161.39	1698.40	2040.79	1509.95	82.31	0.00	0.00	0.00	1437.84
9.32000	1425.54	193.95	65.51	1381.94	176.42	68.91	1156.40	127.91	54.34	1214.81	201.56	91.00	1143.18	13.17	54.89	1092.71	20.47	64.14	865.69	25.58	79.20	939.08	-27.68	108.93	-177.41	-2.96	1258.91	0.00	0.00	0.00	1363.15	158.67	1599.06	1352.36	13.25	1593.90	1258.54	13.00	1691.01	1270.32	162.93	1698.70	2040.87	1509.98	82.27	0.00	0.00	0.00	1438.41
9.33000	1425.81	193.66	64.96	1382.07	176.31	68.64	1155.59	129.57	55.13	1215.08	201.46	90.99	1143.48	13.10	54.72	1093.07	20.46	63.89	866.60	25.45	81.88	940.23	-27.79	110.64	-177.41	-2.96	1258.91	0.00	0.00	0.00	1366.87	160.48	1599.27	1355.78	15.10	1594.21	1262.50	15.19	1691.43	1274.20	164.82	1698.90	2040.73	1510.11	82.14	0.00	0.00	0.00	1438.98
9.34000	1426.28	193.24	64.83	1382.12	176.30	68.25	1156.05	128.92	54.84	1215.28	201.24	90.90	1143.35	13.14	54.24	1093.76	20.58	63.98	867.63	25.24	84.73	941.36	-28.12	112.54	-177.41	-2.96	1258.91	0.00	0.00	0.00	1370.66	162.17	1599.51	1359.33	16.52	1594.57	1266.26	17.12	1691.83	1278.03	166.83	1699.14	2040.56	1510.21	82.07	0.00	0.00	0.00	1439.03
9.35000	1426.49	193.45	64.11	1382.24	176.33	67.95	1156.07	129.10	55.00	1215.42	201.10	90.86	1144.55	12.96	54.22	1095.08	20.31	64.05	868.82	25.01	87.88	942.74	-28.22	114.43	-177.41	-2.96	1258.91	0.00	0.00	0.00	1374.33	163.63	1599.94	1362.57	18.30	1595.09	1269.88	18.89	1692.21	1281.93	168.71	1699.45	2040.53	1510.12	82.19	0.00	0.00	0.00	1439.20
9.36000	1426.13	193.35	63.38	1382.72	176.24	67.99	1156.42	128.59	54.76	1215.49	201.25	90.95	1144.71	12.59	53.69	1095.41	20.07	63.74	870.18	25.00	90.83	944.38	-28.17	116.41	-177.41	-2.96	1258.91	0.00	0.00	0.00	1378.29	165.15	1600.25	1366.54	19.86	1595.44	1273.33	20.46	1692.58	1285.95	170.22	1699.81	2040.58	1510.01	82.32	0.00	0.00	0.00	1439.24
9.37000	1426.24	193.43	62.85	1382.98	176.17	67.82	1156.28	129.23	55.05	1215.88	200.82	90.75	1145.38	12.68	53.63	1096.59	19.99	63.82	871.71	24.77	93.95	946.29	-27.80	118.31	-177.41	-2.96	1258.91	0.00	0.00	0.00	1382.00	166.78	1600.67	1370.99	21.64	1595.81	1277.24	22.66	1693.09	1289.82	172.12	1700.19	2040.73	1509.85	82.39	0.00	0.00	0.00	1438.71
9.38000	1426.23	193.01	62.67	1382.73	176.00	67.57	1156.09	128.81	55.19	1215.70	201.17	90.86	1146.07	12.80	53.50	1097.29	20.45	63.93	873.14	24.76	97.57	947.97	-28.02	120.51	-177.41	-2.96	1258.91	0.00	0.00	0.00	1385.96	167.93	1601.16	1374.54	23.18	1596.33	1280.74	24.14	1693.47	1293.57	173.83	1700.58	2040.94	1509.70	82.44	0.00	0.00	0.00	1438.71
9.39000	1427.04	193.23	62.39	1382.72	176.16	67.18	1156.41	128.81	54.90	1216.03	200.84	90.74	1146.17	12.36	52.92	1098.30	20.09	63.80	874.86	24.01	101.25	949.68	-28.41	122.94	-177.41	-2.96	1258.91	0.00	0.00	0.00	1389.37	169.70	1601.58	1377.46	24.68	1596.83	1284.42	26.15	1693.91	1297.32	175.54	1700.95	2041.01	1509.62	82.50	0.00	0.00	0.00	1438.20
9.40000	1426.29	193.00	61.72	1382.95	175.91	67.12	1156.15	128.91	55.36	1215.94	201.42	90.94	1146.97	12.32	52.77	1099.06	19.81	63.53	876.86	24.20	105.12	951.65	-28.94	125.57	-177.41	-2.96	1258.91	0.00	0.00	0.00	1392.99	171.42	1601.98	1380.94	26.36	1597.29	1287.77	27.63	1694.34	1301.00	177.35	1701.34	2041.34	1509.44	82.71	0.00	0.00	0.00	1438.25
9.41000	1427.18	193.24	61.45	1382.85	175.81	66.98	1156.49	129.14	55.13	1216.18	201.08	90.85	1147.02	12.14	52.23	1100.29	19.72	63.47	879.02	24.37	109.08	953.69	-29.46	128.35	-177.41	-2.96	1258.91	0.00	0.00	0.00	1396.65	172.92	1602.50	1384.34	27.82	1597.78	1291.28	29.38	1694.76	1304.76	178.92	1701.77	2041.31	1509.52	82.70	0.00	0.00	0.00	1438.06
9.42000	1427.07	193.11	61.11	1383.25	175.76	66.93	1156.45	128.84	55.39	1216.13	201.43	90.99	1147.91	11.98	51.94	1101.83	19.44	63.42	881.27	24.12	113.41	956.61	-29.08	130.76	-177.41	-2.96	1258.91	0.00	0.00	0.00	1399.99	174.47	1602.81	1387.96	29.49	1598.25	1294.78	31.12	1695.19	1308.37	180.52	1702.15	2041.04	1509.70	82.44	0.00	0.00	0.00	1438.26
9.43000	1427.48	193.22	60.78	1383.42	175.96	66.71	1156.40	129.42	55.62	1216.55	200.77	90.67	1148.15	11.95	51.72	1102.56	19.58	63.41	883.72	24.58	118.10	959.51	-28.76	133.32	-177.41	-2.96	1258.91	0.00	0.00	0.00	1404.35	175.91	1603.25	1392.12	31.02	1598.65	1298.30	33.04	1695.64	1312.05	182.01	1702.54	2040.46	1510.08	82.28	0.00	0.00	0.00	1439.41
9.44000	1427.39	192.99	60.69	1383.12	175.96	66.38	1156.62	129.60	55.43	1216.44	201.02	90.80	1148.61	11.93	51.53	1103.51	19.14	63.16	886.48	24.19	122.71	962.49	-28.83	136.31	-177.41	-2.96	1258.91	0.00	0.00	0.00	1407.35	177.57	1603.65	1395.53	32.39	1599.06	1301.72	34.63	1696.04	1315.39	183.95	1702.85	2040.52	1510.07	82.29	0.00	0.00	0.00	1439.12
9.45000	1427.50	192.91	60.44	1383.46	175.96	66.34	1156.52	129.17	55.54	1216.47	201.29	90.90	1149.06	11.46	51.04	1105.00	19.21	63.49	889.44	24.37	127.93	965.45	-29.33	139.54	-177.41	-2.96	1258.91	0.00	0.00	0.00	1410.98	179.24	1603.88	1398.36	34.01	1599.53	1304.62	35.50	1696.31	1318.88	185.50	1703.18	2039.62	1510.46	81.93	0.00	0.00	0.00	1438.45
9.46000	1427.50	193.24	59.83	1383.39	175.85	66.14	1156.46	129.18	55.56	1216.70	200.95	90.72	1150.01	11.11	50.62	1106.47	18.89	63.55	892.88	24.42	133.23	968.65	-29.71	142.95	-177.41	-2.96	1258.91	0.00	0.00	0.00	1414.04	180.92	1604.30	1402.39	35.67	1599.93	1308.32	37.58	1696.79	1322.28	187.27	1703.43	2039.21	1510.64	81.74	0.00	0.00	0.00	1438.44
9.47000	1427.22	192.96	59.68	1383.89	176.03	66.12	1155.72	128.83	56.05	1216.83	200.86	90.64	1150.33	11.02	50.25	1107.77	19.09	64.11	896.56	24.60	138.84	972.07	-30.21	146.70	-177.41	-2.96	1258.91	0.00	0.00	0.00	1417.51	182.05	1604.72	1405.47	37.07	1600.31	1311.69	39.26	1697.14	1325.68	188.82	1703.67	2039.48	1510.53	81.81	0.00	0.00	0.00	1439.36
9.48000	1427.77	192.91	59.67	1383.51	175.83	65.92	1156.27	129.46	55.93	1216.77	201.08	90.69	1151.25	10.65	49.90	1109.79	18.69	64.55	900.46	25.12	144.91	976.24	-29.98	150.23	-177.41	-2.96	1258.91	0.00	0.00	0.00	1421.27	183.36	1604.88	1408.31	38.33	1600.62	1315.27	40.95	1697.45	1329.16	190.16	1704.03	2040.08	1510.25	82.02	0.00	0.00	0.00	1438.75
9.49000	1428.31	192.79	59.65	1383.15	175.70	65.68	1156.01	130.21	56.26	1216.81	201.11	90.73	1152.46	10.41	49.64	1111.55	18.12	64.88	904.90	24.77	151.03	980.55	-30.15	154.05	-177.41	-2.96	1258.91	0.00	0.00	0.00	1424.63	184.96	1605.19	1411.48	39.67	1601.03	1318.53	42.18	1697.68	1332.63	191.34	1704.31	2040.66	1509.96	82.27	0.00	0.00	0.00	1438.94
9.50000	1428.16	192.87	59.41	1383.86	175.72	65.73	1156.39	129.77	56.63	1216.90	201.07	90.66	1153.62	10.02	49.31	1112.71	18.14	65.49	909.32	24.83	157.74	985.11	-30.01	157.84	-177.41	-2.96	1258.91	0.00	0.00	0.00	1427.37	186.56	1605.44	1414.91	40.90	1601.21	1321.86	43.62	1697.86	1335.97	192.73	1704.56	2041.08	1509.74	82.49	0.00	0.00	0.00	1437.95
9.51000	1427.56	192.97	58.93	1383.54	175.55	65.62	1156.68	128.07	56.29	1216.90	201.27	90.76	1154.78	9.59	48.87	1114.90	17.72	66.37	914.21	25.30	164.41	989.88	-30.09	161.86	-177.41	-2.96	1258.91	0.00	0.00	0.00	1430.93	187.61	1605.65	1418.02	42.17	1601.39	1324.94	44.59	1697.97	1339.15	194.08	1704.77	2041.11	1509.68	82.50	0.00	0.00	0.00	1437.77
9.52000	1427.89	192.83	58.82	1383.67	175.73	65.50	1155.26	130.75	57.42	1217.08	200.91	90.55	1155.31	9.46	48.44	1117.02	16.90	66.98	919.89	25.25	170.85	994.50	-31.01	166.25	-177.41	-2.96	1258.91	0.00	0.00	0.00	1433.81	189.02	1605.90	1420.89	43.43	1601.62	1328.30	45.97	1698.15	1342.50	195.10	1705.02	2040.42	1510.14	82.20	0.00	0.00	0.00	1438.76
9.53000	1428.16	193.14	58.74	1384.02	175.81	65.42	1155.98	128.47	56.55	1217.20	200.89	90.51	1156.40	8.85	47.74	1119.78	16.23	67.87	925.80	24.71	177.41	999.98	-30.96	170.27	-177.41	-2.96	1258.91	0.00	0.00	0.00	1437.62	189.85	1606.11	1425.16	44.75	1601.65	1331.48	46.97	1698.32	1345.73	196.26	1705.20	2040.24	1510.29	82.12	0.00	0.00	0.00	1439.08
9.54000	1428.63	193.29	58.73	1383.81	175.84	65.24	1154.72	131.08	58.08	1217.12	201.21	90.63	1158.19	8.62	47.58	1121.58	16.17	69.04	931.72	25.15	184.17	1005.36	-30.93	174.28	-177.41	-2.96	1258.91	0.00	0.00	0.00	1440.40	191.10	1606.28	1427.60	45.64	1601.79	1334.56	48.01	1698.37	1348.85	197.53	1705.32	2040.32	1510.30	82.17	0.00	0.00	0.00	1438.65
9.55000	1428.96	193.24	58.64	1383.61	175.74	65.16	1154.43	130.47	57.82	1217.14	201.15	90.57	1160.55	8.51	47.57	1124.09	16.04	70.53	937.60	25.31	191.08	1010.61	-31.39	178.34	-177.41	-2.96	1258.91	0.00	0.00	0.00	1443.04	191.89	1606.49	1430.61	46.76	1601.94	1337.65	49.05	1698.39	1352.14	198.50	1705.43	2040.54	1510.23	82.27	0.00	0.00	0.00	1438.67
9.56000	1428.18	192.78	58.69	1384.06	175.63	65.31	1153.93	132.15	58.76	1217.39	201.04	90.48	1162.56	7.80	47.13	1126.97	15.72	72.01	943.70	25.14	197.47	1015.98	-31.72	182.40	-177.41	-2.96	1258.91	0.00	0.00	0.00	1446.40	193.06	1606.51	1434.07	47.66	1601.89	1340.85	50.19	1698.48	1355.25	199.46	1705.52	2040.77	1510.13	82.38	0.00	0.00	0.00	1438.35
9.57000	1428.12	193.28	58.15	1383.78	175.62	65.06	1153.41	132.19	58.93	1217.43	201.01	90.50	1164.40	7.93	47.07	1130.39	15.64	73.90	949.92	25.57	203.41	1021.45	-31.61	186.25	-177.41	-2.96	1258.91	0.00	0.00	0.00	1449.51	193.75	1606.57	1436.06	48.06	1601.91	1343.62	50.70	1698.50	1358.48	200.09	1705.65	2040.88	1510.03	82.42	0.00	0.00	0.00	1438.46
9.58000	1428.31	192.97	58.29	1383.88	175.57	65.17	1153.86	130.47	58.21	1217.25	201.43	90.65	1167.00	6.78	46.50	1132.95	14.96	75.37	955.71	25.57	209.20	1026.60	-31.64	189.98	-177.41	-2.96	1258.91	0.00	0.00	0.00	1452.42	194.32	1606.64	1439.39	49.08	1601.99	1346.71	51.77	1698.57	1361.49	201.22	1705.62	2040.75	1510.00	82.35	0.00	0.00	0.00	1438.27
9.59000	1428.46	193.26	58.00	1384.10	175.40	65.16	1153.39	130.35	58.52	1217.51	200.99	90.50	1170.48	5.97	46.36	1136.48	14.42	77.46	961.21	25.91	213.76	1031.80	-31.31	193.19	-177.41	-2.96	1258.91	0.00	0.00	0.00	1455.46	195.09	1606.65	1442.16	49.69	1601.93	1349.58	52.67	1698.60	1364.60	201.97	1705.64	2040.65	1509.89	82.27	0.00	0.00	0.00	1438.68
9.60000	1428.21	193.05	58.02	1384.27	175.42	65.12	1153.44	129.61	58.31	1217.62	201.02	90.50	1176.49	3.71	46.44	1141.61	13.38	79.87	966.81	27.13	216.67	1036.72	-31.14	196.02	-177.41	-2.96	1258.91	0.00	0.00	0.00	1458.57	195.55	1606.60	1445.62	50.56	1601.79	1352.16	53.08	1698.55	1367.60	202.78	1705.64	2040.01	1510.05	82.03	0.00	0.00	0.00	1439.90
9.61000	1428.47	193.11	58.04	1384.11	175.62	64.90	1151.65	132.79	59.99	1217.73	200.99	90.52	1182.39	2.56	49.48	1148.24	11.82	82.57	972.92	28.49	218.19	1041.81	-31.00	198.57	-177.41	-2.96	1258.91	0.00	0.00	0.00	1461.21	196.13	1606.63	1447.27	50.98	1601.90	1355.05	53.79	1698.57	1370.58	203.50	1705.65	2040.21	1510.12	82.08	0.00	0.00	0.00	1439.24
9.62000	1428.53	193.08	58.02	1383.97	175.60	64.76	1151.80	133.17	60.12	1217.72	200.92	90.49	1190.65	0.50	53.27	1155.19	10.54	85.36	978.87	29.72	218.79	1047.80	-30.26	200.38	-177.41	-2.96	1258.91	0.00	0.00	0.00	1463.78	196.93	1606.51	1450.19	51.46	1601.81	1358.04	54.50	1698.61	1373.48	204.15	1705.66	2040.53	1510.02	82.25	0.00	0.00	0.00	1438.72
9.63000	1428.61	193.01	57.89	1383.81	175.16	64.93	1150.83	133.72	60.67	1217.58	201.23	90.71	1199.50	-2.00	56.02	1163.70	8.84	87.71	985.51	31.02	217.93	1054.39	-29.49	201.47	-177.41	-2.96	1258.91	0.00	0.00	0.00	1466.61	197.34	1606.45	1453.03	52.13	1601.88	1360.65	54.76	1698.59	1376.40	204.60	1705.71	2041.28	1509.66	82.66	0.00	0.00	0.00	1438.56
9.64000	1428.80	193.19	57.79	1384.30	175.47	64.78	1151.43	132.85	60.47	1217.91	200.87	90.52	1209.25	-4.38	58.60	1173.70	6.62	89.49	992.47	31.82	216.26	1061.37	-28.80	201.75	-177.41	-2.96	1258.91	0.00	0.00	0.00	1469.69	197.41	1606.50	1455.68	52.16	1601.78	1363.40	55.31	1698.69	1379.42	204.75	1705.89	2041.82	1509.39	82.93	0.00	0.00	0.00	1438.40
9.65000	1429.04	193.36	57.77	1384.47	175.68	64.61	1150.53	135.00	61.25	1217.82	201.24	90.77	1219.86	-6.75	60.92	1182.65	5.56	91.05	1000.13	32.51	213.60	1068.32	-29.14	201.56	-177.41	-2.96	1258.91	0.00	0.00	0.00	1472.21	197.63	1606.61	1458.87	52.73	1601.87	1366.31	55.96	1698.80	1382.11	205.46	1705.92	2041.47	1509.58	82.70	0.00	0.00	0.00	1438.73
9.66000	1429.38	193.09	57.83	1384.34	175.37	64.74	1150.69	134.83	61.16	1217.89	201.00	90.71	1230.53	-8.72	62.55	1192.78	3.79	91.87	1008.22	33.78	210.23	1076.56	-28.32	199.99	-177.41	-2.96	1258.91	0.00	0.00	0.00	1474.74	198.00	1606.64	1461.36	53.05	1601.91	1368.98	56.23	1698.91	1384.76	206.00	1706.03	2040.97	1509.85	82.40	0.00	0.00	0.00	1438.47
9.67000	1428.80	193.18	57.58	1384.48	175.72	64.42	1151.65	133.26	60.64	1218.04	200.96	90.74	1242.11	-11.30	63.29	1203.00	0.93	91.75	1016.69	34.80	206.39	1084.91	-28.18	197.79	-177.41	-2.96	1258.91	0.00	0.00	0.00	1477.53	198.54	1606.70	1463.88	52.95	1602.02	1371.89	56.88	1699.14	1387.64	206.12	1706.23	2040.61	1510.09	82.18	0.00	0.00	0.00	1437.67
9.68000	1428.94	193.32	57.50	1384.99	175.66	64.56	1150.35	137.39	62.19	1218.17	200.71	90.63	1254.05	-13.19	65.27	1215.12	0.41	91.43	1026.02	35.09	201.54	1093.78	-28.25	194.89	-177.41	-2.96	1258.91	0.00	0.00	0.00	1480.01	198.66	1606.92	1466.00	53.03	1602.19	1374.19	56.76	1699.32	1390.29	206.51	1706.42	2040.67	1510.10	82.22	0.00	0.00	0.00	1438.38
9.69000	1428.66	193.38	57.25	1385.15	175.64	64.58	1151.23	136.87	61.82	1218.00	201.13	90.90	1265.46	-14.94	65.00	1227.86	-1.72	91.08	1035.50	34.90	196.18	1103.42	-27.98	191.15	-177.41	-2.96	1258.91	0.00	0.00	0.00	1482.25	198.85	1607.21	1468.92	53.65	1602.43	1376.49	56.62	1699.48	1392.80	206.59	1706.68	2040.82	1509.96	82.36	0.00	0.00	0.00	1439.64
9.70000	1429.59	193.41	57.54	1384.65	175.51	64.42	1150.86	138.90	62.42	1218.03	201.08	90.92	1278.34	-16.13	64.64	1239.27	-1.95	89.28	1045.51	34.36	190.29	1112.95	-28.87	187.29	-177.41	-2.96	1258.91	0.00	0.00	0.00	1485.66	198.53	1607.52	1471.26	53.72	1602.78	1379.00	56.73	1699.63	1395.60	206.50	1706.94	2040.33	1510.04	82.23	0.00	0.00	0.00	1439.15
9.71000	1428.87	193.26	57.24	1384.37	175.27	64.38	1152.33	136.81	61.65	1218.18	200.89	90.79	1292.60	-17.21	64.49	1252.03	-3.52	87.29	1055.57	33.61	184.19	1122.75	-30.12	183.03	-177.41	-2.96	1258.91	0.00	0.00	0.00	1487.86	198.92	1607.82	1473.18	53.54	1603.16	1381.73	57.15	1699.91	1398.18	206.65	1707.24	2041.48	1509.50	82.78	0.00	0.00	0.00	1438.45
9.72000	1429.08	193.18	57.43	1384.65	175.56	64.29	1152.87	135.96	60.92	1218.01	201.18	90.97	1306.20	-18.21	63.77	1265.46	-4.84	86.52	1066.35	32.52	177.32	1133.21	-31.57	178.46	-177.41	-2.96	1258.91	0.00	0.00	0.00	1490.56	198.51	1608.23	1476.00	53.55	1603.41	1384.03	56.93	1700.10	1400.91	206.33	1707.53	2041.67	1509.30	82.83	0.00	0.00	0.00	1437.87
9.73000	1428.81	193.36	57.12	1385.35	175.61	64.37	1153.29	135.79	60.82	1218.20	200.85	90.83	1320.58	-19.22	63.07	1279.79	-5.81	85.19	1077.22	31.29	170.50	1144.53	-32.17	173.13	-177.41	-2.96	1258.91	0.00	0.00	0.00	1493.33	198.32	1608.70	1478.69	53.06	1603.67	1386.52	56.88	1700.33	1403.27	206.46	1707.79	2041.78	1509.14	82.81	0.00	0.00	0.00	1438.66
9.74000	1428.82	193.53	56.92	1385.13	175.54	64.41	1152.81	137.99	61.55	1218.09	201.16	90.98	1335.64	-20.48	62.58	1293.27	-7.09	83.33	1088.32	30.08	163.52	1155.80	-33.28	167.83	-177.41	-2.96	1258.91	0.00	0.00	0.00	1495.94	198.22	1609.08	1481.55	53.05	1603.97	1388.65	56.50	1700.49	1405.83	206.17	1708.15	2041.27	1509.45	82.53	0.00	0.00	0.00	1438.74
9.75000	1429.30	193.47	57.18	1385.22	176.00	67.42	1153.73	136.74	60.82	1218.07	201.14	90.98	1350.33	-21.94	61.92	1307.40	-8.42	81.64	1100.02	29.47	156.15	1167.26	-34.54	162.40	-177.41	-2.96	1258.91	0.00	0.00	0.00	1498.69	197.69	1609.48	1483.81	52.90	1604.32	1390.98	56.34	1700.66	1408.56	205.67	1708.45	2040.47	1510.02	82.21	0.00	0.00	0.00	1438.49
9.76000	1429.60	193.37	57.34	1385.16	175.86	67.48	1154.92	135.18	59.80	1218.33	200.61	90.78	1365.53	-23.36	61.83	1321.76	-9.89	80.07	1112.14	28.16	148.49	1178.91	-35.71	156.90	-177.41	-2.96	1258.91	0.00	0.00	0.00	1501.43	197.23	1609.87	1486.96	52.82	1604.59	1393.50	56.15	1700.77	1411.14	205.29	1708.66	2041.10	1509.82	82.49	0.00	0.00	0.00	1438.49
9.77000	1430.23	193.62	62.67	1385.50	175.81	67.59	1156.07	131.94	57.43	1218.25	200.69	90.82	1380.58	-24.83	61.95	1336.40	-11.28	78.88	1124.60	27.38	140.73	1190.61	-37.46	151.74	-177.41	-2.96	1258.91	0.00	0.00	0.00	1503.87	197.05	1610.18	1489.05	52.25	1604.73	1396.05	56.06	1700.99	1413.74	204.75	1708.96	2040.80	1509.92	82.34	0.00	0.00	0.00	1439.08
9.78000	1429.84	193.90	62.59	1386.01	175.86	67.84	1156.16	132.10	57.51	1218.13	200.82	90.85	1395.64	-25.63	60.19	1351.56	-12.65	78.06	1137.31	25.80	133.03	1203.37	-38.16	146.22	-177.41	-2.96	1258.91	0.00	0.00	0.00	1506.68	196.77	1610.53	1491.72	52.06	1604.97	1398.59	55.71	1701.02	1416.24	204.43	1709.14	2040.99	1509.74	82.42	0.00	0.00	0.00	1439.62
9.79000	1430.79	193.91	63.05	1385.65	175.91	67.77	1156.67	131.22	56.99	1218.06	201.01	90.96	1410.90	-27.05	60.48	1367.09	-13.89	77.60	1150.49	24.39	125.13	1215.54	-39.82	141.18	-177.41	-2.96	1258.91	0.00	0.00	0.00	1509.35	196.13	1610.83	1493.82	51.58	1605.21	1401.06	55.19	1701.04	1418.79	204.03	1709.26	2040.92	1509.70	82.38	0.00	0.00	0.00	1439.42
9.80000	1429.07	193.86	62.29	1386.04	175.92	67.87	1157.13	130.82	56.72	1218.17	200.85	90.92	1426.00	-27.97	61.35	1382.26	-14.99	77.22	1163.59	23.28	117.80	1228.43	-40.92	136.00	-177.41	-2.96	1258.91	0.00	0.00	0.00	1511.91	195.77	1610.91	1496.51	51.03	1605.28	1403.66	54.79	1701.06	1421.26	203.62	1709.39	2040.74	1509.78	82.29	0.00	0.00	0.00	1439.75
9.81000	1430.72	193.81	62.99	1385.79	175.83	67.90	1156.53	130.84	56.94	1218.37	200.42	90.80	1441.04	-28.93	61.96	1396.24	-14.60	74.94	1176.56	21.35	111.00	1240.95	-42.44	131.24	-177.41	-2.96	1258.91	0.00	0.00	0.00	1514.07	195.29	1611.13	1499.49	50.77	1605.35	1406.26	54.15	1701.01	1423.77	203.24	1709.40	2040.66	1509.85	82.25	0.00	0.00	0.00	1439.36
9.82000	1430.18	193.93	62.77	1385.76	175.81	67.96	1156.62	131.21	56.88	1218.27	200.50	90.86	1455.49	-29.07	63.03	1410.40	-15.31	74.25	1189.46	19.12	104.51	1253.96	-43.88	126.69	-177.41	-2.96	1258.91	0.00	0.00	0.00	1517.18	194.44	1611.29	1502.65	50.05	1605.30	1408.78	53.23	1701.03	1426.24	202.93	1709.40	2040.85	1509.79	82.38	0.00	0.00	0.00	1438.27
9.83000	1430.96	193.87	63.12	1385.70	175.91	67.91	1156.97	130.57	56.46	1218.17	200.81	91.05	1470.59	-29.44	64.07	1425.84	-16.12	74.13	1202.64	17.29	97.94	1266.51	-46.09	122.69	-177.41	-2.96	1258.91	0.00	0.00	0.00	1519.49	193.89	1611.34	1505.04	49.80	1605.31	1411.82	52.92	1700.98	1428.96	202.11	1709.50	2041.05	1509.70	82.50	0.00	0.00	0.00	1438.85
9.84000	1429.93	193.88	62.82	1385.93	175.85	68.04	1156.40	131.44	56.84	1218.27	200.63	90.97	1485.02	-29.18	65.48	1439.63	-16.10	74.29	1215.31	16.04	92.44	1279.45	-48.04	118.61	-177.41	-2.96	1258.91	0.00	0.00	0.00	1522.34	193.49	1611.39	1507.91	49.16	1605.20	1414.57	52.05	1700.87	1431.94	200.75	1709.62	2041.23	1509.62	82.60	0.00	0.00	0.00	1439.20
9.85000	1430.35	193.90	62.96	1385.41	175.88	67.86	1156.68	131.06	56.53	1218.42	200.38	90.95	1499.10	-28.74	66.89	1453.68	-16.25	74.49	1226.94	11.19	86.42	1292.33	-49.67	114.90	-177.41	-2.96	1258.91	0.00	0.00	0.00	1524.98	192.83	1611.33	1511.05	48.41	1605.06	1417.19	50.87	1700.66	1434.51	200.18	1709.63	2041.45	1509.49	82.71	0.00	0.00	0.00	1439.04
9.86000	1430.41	194.15	62.92	1385.89	175.94	68.03	1156.44	131.04	56.85	1218.52	200.12	90.90	1513.13	-28.44	68.38	1467.97	-16.60	74.83	1241.84	11.17	81.72	1305.33	-51.11	111.44	-177.41	-2.96	1258.91	0.00	0.00	0.00	1527.97	191.98	1611.30	1513.17	47.47	1604.98	1420.01	49.87	1700.52	1437.05	199.55	1709.54	2041.68	1509.34	82.80	0.00	0.00	0.00	1438.86
9.87000	1430.18	194.03	62.73	1384.77	175.42	64.54	1156.59	131.37	56.53	1218.34	200.53	91.12	1527.62	-27.37	70.76	1481.31	-16.23	75.47	1253.78	6.92	76.90	1318.36	-52.72	108.34	-177.41	-2.96	1258.91	0.00	0.00	0.00	1530.10	190.95	1611.49	1515.85	46.59	1604.91	1422.97	48.94	1700.37	1440.06	198.07	1709.59	2041.88	1509.21	82.87	0.00	0.00	0.00	1439.71
9.88000	1429.90	194.16	62.58	1384.38	175.63	64.13	1156.73	130.28	56.47	1218.59	200.21	91.06	1540.91	-26.83	72.76	1494.57	-16.52	76.17	1267.02	4.40	72.65	1331.55	-53.74	105.34	-177.41	-2.96	1258.91	0.00	0.00	0.00	1532.40	190.27	1611.54	1519.27	45.48	1604.67	1425.77	47.63	1700.21	1442.82	197.10	1709.57	2041.99	1509.13	82.90	0.00	0.00	0.00	1438.84
9.89000	1428.85	193.79	56.78	1384.20	175.57	64.11	1156.30	131.43	57.04	1218.59	200.17	91.19	1553.55	-25.80	75.12	1507.87	-16.35	77.61	1280.42	2.05	68.74	1343.63	-55.54	103.04	-177.41	-2.96	1258.91	0.00	0.00	0.00	1535.91	189.10	1611.45	1521.81	44.54	1604.61	1428.83	46.73	1700.07	1445.45	196.12	1709.55	2041.97	1509.13	82.87	0.00	0.00	0.00	1440.05
9.90000	1429.03	193.77	56.78	1384.30	175.74	63.94	1156.70	131.71	56.79	1218.75	199.79	91.07	1566.67	-25.28	77.68	1519.88	-15.79	79.12	1294.13	0.10	64.82	1355.69	-56.95	100.86	-177.41	-2.96	1258.91	0.00	0.00	0.00	1538.88	187.53	1611.50	1524.78	43.37	1604.41	1431.70	45.50	1699.89	1448.55	194.28	1709.62	2041.77	1509.25	82.76	0.00	0.00	0.00	1439.01
9.91000	1429.03	193.63	56.84	1384.59	175.68	64.12	1156.45	131.50	57.08	1218.58	200.13	91.33	1578.98	-24.40	80.41	1531.83	-15.70	80.57	1307.26	-1.48	61.34	1366.63	-57.81	100.21	-177.41	-2.96	1258.91	0.00	0.00	0.00	1541.66	186.54	1611.44	1527.85	41.84	1604.11	1434.76	44.38	1699.71	1451.50	192.56	1709.63	2041.35	1509.52	82.56	0.00	0.00	0.00	1438.66
9.92000	1429.17	193.77	56.68	1384.42	175.60	63.99	1156.75	130.96	56.97	1218.69	200.15	91.49	1590.23	-24.06	82.73	1543.50	-15.47	82.22	1319.16	-2.98	58.36	1378.90	-58.54	97.12	-177.41	-2.96	1258.91	0.00	0.00	0.00	1544.06	185.53	1611.42	1529.65	40.47	1604.10	1437.21	42.50	1699.34	1454.07	191.59	1709.45	2041.39	1509.59	82.57	0.00	0.00	0.00	1439.09
9.93000	1429.26	193.71	56.89	1384.41	175.66	63.95	1156.61	131.61	57.24	1218.85	199.78	91.42	1601.68	-23.57	85.22	1555.52	-15.13	84.25	1330.87	-4.22	55.63	1389.80	-59.88	95.81	-177.41	-2.96	1258.91	0.00	0.00	0.00	1547.44	183.91	1611.34	1533.76	38.92	1603.76	1440.10	41.10	1699.09	1456.79	190.37	1709.32	2040.21	1510.16	82.05	0.00	0.00	0.00	1439.53
9.94000	1429.63	193.48	57.08	1384.37	175.52	63.93	1156.80	131.03	56.93	1218.93	199.47	91.44	1612.54	-22.91	87.89	1565.53	-14.39	86.00	1341.26	-5.60	53.42	1400.18	-60.29	94.49	-177.41	-2.96	1258.91	0.00	0.00	0.00	1550.02	182.65	1611.22	1536.08	37.70	1603.68	1442.71	39.30	1698.85	1459.52	188.85	1709.21	2039.99	1510.23	82.01	0.00	0.00	0.00	1439.22
9.95000	1428.62	193.66	56.40	1384.76	175.89	63.79	1156.56	131.10	57.36	1219.09	199.27	91.49	1621.81	-21.67	90.27	1574.81	-14.08	87.43	1350.98	-6.93	51.56	1409.67	-60.83	93.39	-177.41	-2.96	1258.91	0.00	0.00	0.00	1553.12	180.77	1611.21	1538.57	36.17	1603.54	1445.75	37.87	1698.56	1462.40	187.11	1709.06	2040.74	1509.77	82.43	0.00	0.00	0.00	1439.37
9.96000	1429.43	193.76	56.63	1384.84	175.78	63.86	1156.95	130.63	57.02	1219.08	199.45	91.71	1630.68	-21.19	91.89	1584.02	-13.70	88.73	1360.88	-6.18	49.81	1418.11	-61.51	93.04	-177.41	-2.96	1258.91	0.00	0.00	0.00	1555.79	179.22	1611.14	1541.43	34.55	1603.31	1448.54	36.11	1698.25	1465.13	185.37	1708.86	2041.10	1509.63	82.59	0.00	0.00	0.00	1439.57
9.97000	1429.85	193.75	56.78	1384.68	175.64	63.84	1157.08	130.48	57.10	1219.21	199.24	91.76	1638.64	-20.42	92.74	1591.80	-12.66	89.44	1368.28	-6.41	49.47	1425.73	-61.44	92.83	-177.41	-2.96	1258.91	0.00	0.00	0.00	1559.00	177.49	1610.93	1544.51	32.87	1602.96	1451.58	34.55	1697.90	1467.61	184.19	1708.53	2040.63	1510.07	82.31	0.00	0.00	0.00	1439.18
9.98000	1428.73	193.52	56.41	1384.63	175.58	63.76	1156.52	130.74	57.59	1219.21	199.35	92.00	1644.30	-19.44	92.00	1597.12	-12.18	88.53	1373.94	-6.60	49.66	1431.68	-61.42	92.67	-177.41	-2.96	1258.91	0.00	0.00	0.00	1562.19	175.61	1610.72	1547.57	31.09	1602.68	1454.29	32.55	1697.57	1470.69	181.93	1708.42	2041.02	1509.76	82.45	0.00	0.00	0.00	1438.24
9.99000	1429.43	193.67	56.58	1384.54	175.67	63.62	1156.94	131.02	57.52	1219.42	199.11	92.06	1648.31	-19.63	89.59	1601.35	-11.91	86.80	1377.64	-6.37	50.21	1435.81	-61.25	92.47	-177.41	-2.96	1258.91	0.00	0.00	0.00	1564.91	173.85	1610.60	1550.91	29.32	1602.42	1456.96	30.37	1697.17	1473.52	179.99	1708.12	2041.04	1509.66	82.40	0.00	0.00	0.00	1438.45
10.00000	1429.12	193.69	56.39	1384.49	175.62	63.55	1157.20	130.34	57.35	1219.54	199.15	92.30	1650.76	-19.48	86.36	1603.74	-11.26	84.65	1379.64	-5.62	50.87	1437.90	-61.04	92.36	-177.41	-2.96	1258.91	0.00	0.00	0.00	1567.42	171.92	1610.46	1553.61	27.32	1602.11	1459.98	28.61	1696.76	1476.21	178.16	1707.88	2041.22	1509.48	82.43	0.00	0.00	0.00	1438.59
10.01000	1429.63	193.57	56.46	1384.96	175.44	63.62	1157.06	130.78	57.66	1219.87	198.72	92.39	1651.85	-19.54	83.20	1603.88	-11.09	82.07	1380.05	-5.60	51.28	1438.49	-60.79	92.10	-177.41	-2.96	1258.91	0.00	0.00	0.00	1570.82	169.76	1610.35	1556.14	25.38	1601.84	1462.88	26.45	1696.34	1479.08	175.95	1707.64	2041.30	1509.42	82.46	0.00	0.00	0.00	1439.18
10.02000	1429.54	193.88	56.19	1384.78	175.22	63.64	1157.28	130.69	57.63	1220.05	198.57	92.61	1652.04	-19.41	81.93	1604.27	-11.51	81.14	1379.84	-5.69	51.26	1438.92	-60.05	91.53	-177.41	-2.96	1258.91	0.00	0.00	0.00	1573.61	167.87	1610.23	1558.59	23.26	1601.63	1465.68	24.07	1695.91	1481.77	174.05	1707.41	2041.31	1509.44	82.50	0.00	0.00	0.00	1438.91
10.03000	1429.30	193.50	56.37	1384.91	175.37	63.43	1157.38	130.42	57.85	1220.09	198.76	92.94	1651.99	-20.10	82.08	1604.14	-11.73	81.29	1380.06	-5.44	50.86	1438.27	-60.44	91.50	-177.41	-2.96	1258.91	0.00	0.00	0.00	1576.33	165.95	1610.06	1562.18	21.18	1601.17	1468.78	22.01	1695.58	1484.41	172.31	1707.12	2041.27	1509.51	82.53	0.00	0.00	0.00	1438.61
10.04000	1429.57	193.75	56.19	1385.03	175.34	63.31	1157.57	131.01	58.10	1220.48	198.23	93.05	1651.70	-20.33	81.65	1604.27	-12.39	80.78	1379.86	-6.05	51.14	1438.36	-60.61	91.23	-177.41	-2.96	1258.91	0.00	0.00	0.00	1579.38	163.69	1609.94	1565.15	19.10	1601.02	1472.02	20.08	1695.24	1487.50	169.82	1706.95	2041.21	1509.58	82.55	0.00	0.00	0.00	1438.16
10.05000	1429.92	193.80	56.22	1385.08	175.22	63.29	1157.80	130.60	58.19	1220.82	198.15	93.39	1653.20	-21.03	79.85	1605.06	-12.93	79.55	1380.22	-6.14	51.40	1438.70	-61.15	90.96	-177.41	-2.96	1258.91	0.00	0.00	0.00	1582.64	161.53	1609.91	1568.42	17.06	1600.86	1475.03	17.70	1694.88	1490.35	167.67	1706.78	2040.96	1509.80	82.48	0.00	0.00	0.00	1439.45
10.06000	1429.77	193.89	56.02	1385.04	175.24	63.00	1157.73	130.63	58.59	1221.07	198.05	93.78	1653.92	-21.05	78.57	1605.42	-13.34	78.50	1380.48	-6.34	51.63	1439.28	-61.52	90.73	-177.41	-2.96	1258.91	0.00	0.00	0.00	1585.31	159.36	1609.87	1571.80	14.78	1600.60	1478.14	15.34	1694.59	1493.63	164.85	1706.70	2041.31	1509.49	82.63	0.00	0.00	0.00	1439.18
10.07000	1430.08	193.70	56.18	1385.21	174.95	63.10	1157.54	130.39	59.07	1221.20	198.06	94.29	1653.98	-21.21	78.00	1605.26	-13.65	77.90	1380.45	-6.83	51.82	1440.02	-61.26	90.33	-177.41	-2.96	1258.91	0.00	0.00	0.00	1588.63	157.15	1609.78	1575.09	12.58	1600.40	1481.11	12.88	1694.28	1496.45	162.69	1706.56	2038.09	1509.06	75.32	0.00	0.00	0.00	1438.31
10.08000	1430.35	193.78	56.17	1385.52	174.92	63.06	1158.21	130.22	59.11	1221.76	197.64	94.61	1653.72	-20.91	77.01	1605.91	-14.14	77.21	1380.73	-6.57	51.69	1440.66	-60.81	89.87	-177.41	-2.96	1258.91	0.00	0.00	0.00	1591.05	155.04	1609.82	1577.88	10.08	1600.17	1484.14	10.31	1694.05	1499.48	160.14	1706.48	2027.85	1505.38	56.43	0.00	0.00	0.00	1438.31
10.09000	1430.53	193.94	56.02	1385.61	174.88	62.84	1158.10	129.96	59.75	1222.12	197.26	95.11	1654.96	-20.92	76.15	1605.65	-13.99	76.41	1380.87	-6.57	51.73	1440.12	-62.04	90.32	-177.41	-2.96	1258.91	0.00	0.00	0.00	1594.33	152.59	1609.80	1581.29	7.98	1599.99	1487.61	8.05	1693.85	1502.36	157.93	1706.38	2024.52	1503.45	51.55	0.00	0.00	0.00	1438.85
10.10000	1430.42	193.64	56.15	1385.69	174.67	62.78	1158.57	129.57	59.84	1222.44	197.39	95.81	1655.89	-20.96	75.01	1605.91	-13.97	75.77	1381.08	-6.67	51.83	1440.63	-62.14	90.18	-177.41	-2.96	1258.91	0.00	0.00	0.00	1597.27	150.52	1609.76	1584.24	5.61	1599.83	1490.76	5.51	1693.63	1505.60	155.04	1706.43	2026.38	1506.45	50.27	0.00	0.00	0.00	1439.33
10.11000	1430.12	193.86	55.97	1385.62	174.59	62.54	1159.18	128.77	60.12	1223.09	196.58	96.27	1656.28	-21.02	73.77	1606.09	-14.34	74.94	1381.51	-6.25	51.69	1441.20	-61.94	89.89	-177.41	-2.96	1258.91	0.00	0.00	0.00	1600.61	147.88	1609.91	1587.56	3.13	1599.75	1493.92	2.97	1693.43	1508.60	152.70	1706.41	2033.71	1508.04	66.68	0.00	0.00	0.00	1439.45
10.12000	1431.37	194.00	56.31	1386.51	174.51	62.60	1159.26	128.48	60.89	1223.61	196.28	96.92	1656.98	-20.94	72.98	1606.37	-14.36	74.38	1381.37	-6.71	51.94	1441.54	-61.83	89.73	-177.41	-2.96	1258.91	0.00	0.00	0.00	1603.66	145.78	1610.04	1590.73	1.03	1599.68	1497.08	0.13	1693.21	1511.82	149.97	1706.48	2036.20	1508.83	71.85	0.00	0.00	0.00	1439.31
10.13000	1431.19	193.78	56.36	1386.37	174.43	62.22	1159.28	129.59	61.82	1224.14	195.90	97.58	1657.26	-20.66	72.18	1606.25	-14.21	73.89	1381.43	-6.69	51.87	1442.26	-61.18	89.27	-177.41	-2.96	1258.91	0.00	0.00	0.00	1606.76	143.34	1610.22	1593.88	-1.49	1599.62	1500.20	-2.82	1693.04	1514.94	147.40	1706.60	2037.11	1509.68	71.65	0.00	0.00	0.00	1439.11
10.14000	1430.63	193.77	56.35	1387.23	174.33	62.22	1159.91	128.88	62.24	1224.68	195.79	98.50	1657.52	-20.81	71.23	1606.47	-13.80	73.66	1381.51	-6.74	52.01	1442.24	-61.39	89.38	-177.41	-2.96	1258.91	0.00	0.00	0.00	1609.79	140.93	1610.26	1597.43	-3.87	1599.62	1503.96	-4.87	1693.07	1517.91	144.88	1706.67	2037.50	1510.09	71.55	0.00	0.00	0.00	1439.10
10.15000	1431.71	194.12	56.39	1387.57	174.11	61.97	1160.47	128.45	63.35	1225.58	194.99	99.21	1657.76	-20.40	70.84	1606.60	-14.09	73.08	1381.80	-6.30	51.68	1441.79	-62.09	89.61	-177.41	-2.96	1258.91	0.00	0.00	0.00	1613.11	138.41	1610.39	1600.65	-6.21	1599.63	1507.04	-7.67	1692.96	1521.02	142.25	1706.79	2037.34	1509.84	71.55	0.00	0.00	0.00	1438.02
10.16000	1432.10	194.12	56.61	1387.60	173.86	61.76	1161.04	128.69	64.70	1226.28	194.78	100.21	1657.73	-20.87	69.78	1606.61	-14.14	72.80	1381.50	-6.77	51.91	1442.17	-61.70	89.25	-177.41	-2.96	1258.91	0.00	0.00	0.00	1616.59	135.88	1610.56	1604.14	-8.64	1599.70	1510.53	-10.08	1692.96	1524.41	139.46	1706.96	2038.03	1510.62	71.27	0.00	0.00	0.00	1440.31
10.17000	1432.49	194.28	56.65	1388.15	173.77	61.64	1161.77	128.10	65.91	1227.15	194.40	101.35	1657.88	-20.62	69.49	1606.60	-14.19	72.40	1381.70	-6.78	51.88	1442.56	-61.25	88.95	-177.41	-2.96	1258.91	0.00	0.00	0.00	1619.32	133.74	1610.75	1607.15	-11.02	1599.75	1513.84	-12.69	1692.94	1527.42	137.18	1707.06	2038.74	1510.76	71.36	0.00	0.00	0.00	1439.23
10.18000	1432.23	194.23	56.46	1388.61	173.86	61.30	1162.33	128.29	67.85	1227.73	194.77	102.79	1658.36	-20.74	69.06	1606.67	-14.49	71.91	1381.31	-7.26	52.10	1442.25	-61.81	89.12	-177.41	-2.96	1258.91	0.00	0.00	0.00	1622.58	131.29	1611.01	1610.38	-13.40	1599.84	1516.88	-15.69	1692.87	1530.78	134.45	1707.25	2037.91	1510.59	71.25	0.00	0.00	0.00	1439.62
10.19000	1433.52	194.56	56.66	1389.12	173.70	61.27	1163.00	127.96	69.75	1228.87	194.24	104.02	1658.18	-20.41	68.52	1607.08	-14.35	71.84	1381.20	-7.47	52.17	1443.09	-61.01	88.62	-177.41	-2.96	1258.91	0.00	0.00	0.00	1626.17	128.99	1611.20	1613.81	-15.63	1599.96	1520.34	-17.96	1692.99	1534.22	131.55	1707.48	2037.16	1509.54	71.62	0.00	0.00	0.00	1438.54
10.20000	1433.10	194.66	56.41	1389.94	173.66	61.33	1164.06	127.20	71.61	1229.77	194.24	105.43	1658.76	-20.76	67.99	1606.77	-14.39	71.44	1381.77	-6.99	52.03	1443.04	-61.43	88.71	-177.41	-2.96	1258.91	0.00	0.00	0.00	1629.35	126.21	1611.50	1617.41	-18.21	1600.01	1523.66	-20.60	1693.08	1537.30	129.30	1707.70	2032.83	1511.97	53.26	0.00	0.00	0.00	1438.65
10.21000	1433.58	194.99	56.31	1390.31	173.81	61.07	1164.50	127.87	74.07	1230.90	194.17	106.89	1658.92	-20.36	67.81	1607.40	-14.43	71.31	1381.64	-7.13	52.17	1442.97	-61.73	88.79	-177.41	-2.96	1258.91	0.00	0.00	0.00	1632.16	124.56	1611.68	1620.64	-20.39	1600.13	1527.17	-22.88	1693.21	1540.34	127.30	1707.90	2029.92	1510.14	48.17	0.00	0.00	0.00	1439.89
10.22000	1433.87	195.00	56.39	1390.74	173.91	61.02	1165.54	127.72	76.19	1231.97	194.14	108.38	1658.65	-20.51	66.87	1607.19	-14.52	70.90	1381.62	-7.22	52.29	1443.43	-61.54	88.64	-177.41	-2.96	1258.91	0.00	0.00	0.00	1635.50	122.13	1611.96	1623.69	-22.71	1600.21	1530.33	-25.52	1693.26	1543.56	124.73	1708.18	2035.73	1509.61	66.09	0.00	0.00	0.00	1439.28
10.23000	1434.53	195.25	56.29	1391.90	174.71	60.55	1166.37	127.73	78.50	1232.99	194.47	110.11	1658.73	-20.19	66.47	1606.96	-13.91	70.83	1381.81	-6.93	52.15	1443.35	-61.77	88.74	-177.41	-2.96	1258.91	0.00	0.00	0.00	1638.76	119.97	1612.23	1627.52	-25.05	1600.35	1533.53	-28.00	1693.41	1547.04	121.76	1708.58	2037.52	1509.93	71.52	0.00	0.00	0.00	1439.46
10.24000	1434.11	195.01	56.24	1391.65	174.50	60.44	1167.32	127.29	80.99	1234.00	194.93	111.86	1658.71	-19.97	66.03	1606.86	-13.87	70.46	1381.44	-7.36	52.56	1443.24	-61.99	88.88	-177.41	-2.96	1258.91	0.00	0.00	0.00	1641.65	117.93	1612.44	1629.93	-27.44	1600.59	1536.78	-30.45	1693.58	1549.95	119.88	1708.81	2034.56	1514.93	52.23	0.00	0.00	0.00	1440.32
10.25000	1434.45	195.69	55.86	1392.55	174.79	60.41	1168.53	127.23	83.31	1235.14	195.24	113.63	1658.92	-19.88	65.53	1607.90	-14.08	70.27	1381.96	-6.83	52.31	1443.50	-61.72	88.83	-177.41	-2.96	1258.91	0.00	0.00	0.00	1645.12	115.66	1612.64	1633.57	-29.53	1600.62	1540.06	-32.87	1693.69	1553.07	117.63	1709.03	2037.31	1511.90	65.24	0.00	0.00	0.00	1440.12
10.26000	1435.41	195.82	55.99	1393.41	175.24	62.52	1169.07	127.67	86.37	1236.33	195.45	115.37	1658.83	-19.71	64.96	1607.73	-14.12	69.88	1381.72	-7.33	52.66	1443.98	-61.58	88.76	-177.41	-2.96	1258.91	0.00	0.00	0.00	1647.61	113.72	1612.86	1636.98	-31.23	1600.81	1543.66	-34.80	1693.97	1556.29	115.15	1709.26	2038.20	1511.09	71.13	0.00	0.00	0.00	1438.44
10.27000	1435.38	195.81	56.02	1393.68	175.40	62.36	1170.48	127.61	88.75	1237.83	195.09	116.96	1659.20	-19.64	64.65	1607.66	-13.41	69.95	1381.37	-7.54	52.85	1443.70	-61.90	88.97	-177.41	-2.96	1258.91	0.00	0.00	0.00	1650.81	111.44	1613.12	1640.35	-33.23	1601.06	1546.94	-37.07	1694.21	1559.54	112.67	1709.55	2037.45	1510.60	71.22	0.00	0.00	0.00	1438.54
10.28000	1435.98	196.13	55.75	1394.08	175.51	62.14	1171.77	128.69	91.26	1238.97	195.76	118.98	1659.21	-19.64	64.24	1608.02	-13.70	69.70	1381.78	-7.17	52.64	1444.03	-61.56	88.83	-177.41	-2.96	1258.91	0.00	0.00	0.00	1654.04	109.28	1613.29	1643.12	-35.36	1601.30	1550.09	-39.34	1694.33	1562.34	110.66	1709.73	2038.04	1510.46	71.35	0.00	0.00	0.00	1438.29
10.29000	1435.96	196.25	55.57	1394.99	175.58	62.12	1172.80	128.52	94.36	1240.56	195.49	120.75	1659.72	-19.87	63.86	1607.92	-13.56	69.53	1381.10	-8.06	53.18	1444.14	-61.55	88.77	-177.41	-2.96	1258.91	0.00	0.00	0.00	1656.73	107.86	1613.38	1646.93	-37.31	1601.35	1553.67	-41.20	1694.52	1565.34	108.63	1709.81	2038.02	1509.97	71.47	0.00	0.00	0.00	1437.98
10.30000	1436.10	196.34	55.56	1395.87	175.73	62.20	1174.30	128.07	96.97	1241.67	196.16	122.94	1659.63	-19.47	63.80	1607.89	-13.76	69.26	1381.42	-7.64	53.04	1444.33	-61.47	88.63	-177.41	-2.96	1258.91	0.00	0.00	0.00	1659.36	105.68	1613.63	1650.04	-39.05	1601.49	1556.72	-43.45	1694.62	1568.09	106.65	1709.88	2037.30	1509.73	71.47	0.00	0.00	0.00	1437.80
10.31000	1436.43	196.45	55.43	1396.02	175.91	61.94	1175.70	127.91	99.92	1243.34	195.77	124.80	1659.90	-19.46	63.53	1608.10	-13.56	69.25	1381.62	-7.36	52.89	1444.19	-61.81	88.74	-177.41	-2.96	1258.91	0.00	0.00	0.00	1661.92	104.07	1613.65	1652.86	-40.94	1601.74	1559.89	-45.43	1694.69	1571.01	104.65	1709.97	2033.31	1512.37	53.11	0.00	0.00	0.00	1437.78
10.32000	1436.91	196.75	55.11	1396.55	176.08	61.87	1177.20	126.90	102.84	1244.80	195.95	126.99	1659.65	-19.56	63.06	1607.75	-13.50	69.02	1381.88	-7.08	52.79	1444.35	-61.77	88.60	-177.41	-2.96	1258.91	0.00	0.00	0.00	1665.12	102.28	1613.62	1655.78	-42.93	1601.75	1562.78	-47.72	1694.69	1573.91	102.36	1710.16	2035.74	1510.59	65.57	0.00	0.00	0.00	1438.75
10.33000	1437.79	197.10	55.10	1398.15	176.19	62.15	1179.12	127.29	106.03	1246.50	195.65	128.97	1659.91	-19.11	63.02	1607.74	-13.59	68.77	1381.87	-6.98	52.87	1444.48	-61.73	88.53	-177.41	-2.96	1258.91	0.00	0.00	0.00	1667.67	100.51	1613.75	1658.98	-44.84	1601.73	1566.11	-49.34	1694.70	1576.34	100.91	1710.10	2037.31	1510.29	71.17	0.00	0.00	0.00	1438.34
10.34000	1437.80	197.45	54.75	1398.93	176.33	62.17	1181.21	126.42	109.40	1248.22	195.85	131.32	1659.75	-19.52	62.46	1607.87	-13.44	68.71	1381.60	-7.47	53.14	1444.90	-61.48	88.40	-177.41	-2.96	1258.91	0.00	0.00	0.00	1670.47	98.78	1613.66	1661.42	-46.64	1601.68	1568.95	-51.39	1694.59	1579.22	98.54	1710.16	2033.88	1513.44	52.56	0.00	0.00	0.00	1438.21
10.35000	1438.11	197.53	54.48	1400.00	176.49	62.18	1183.30	125.68	112.87	1250.37	195.28	133.49	1659.81	-19.44	62.19	1608.25	-13.75	68.47	1381.38	-7.57	53.17	1444.40	-62.18	88.63	-177.41	-2.96	1258.91	0.00	0.00	0.00	1673.04	96.91	1613.68	1664.89	-48.12	1601.53	1571.93	-53.34	1694.57	1582.10	96.43	1710.14	2032.51	1513.34	47.02	0.00	0.00	0.00	1438.58
10.36000	1439.14	198.09	54.23	1400.70	176.60	62.30	1185.47	125.68	116.82	1252.34	195.01	135.79	1659.66	-19.25	61.93	1608.39	-13.58	68.49	1381.05	-8.00	53.36	1444.55	-62.01	88.49	-177.41	-2.96	1258.91	0.00	0.00	0.00	1675.46	94.99	1613.66	1667.81	-50.07	1601.53	1574.72	-55.42	1694.38	1584.71	94.48	1710.06	2030.98	1511.12	47.72	0.00	0.00	0.00	1438.28
10.37000	1439.61	198.33	54.24	1401.52	176.77	62.50	1187.86	125.44	120.61	1254.55	194.34	138.15	1659.81	-19.07	61.97	1608.47	-13.44	68.52	1380.76	-8.37	53.64	1445.01	-61.48	88.13	-177.41	-2.96	1258.91	0.00	0.00	0.00	1677.93	93.54	1613.48	1670.27	-51.94	1601.38	1577.76	-57.16	1694.26	1587.38	92.44	1709.96	2030.86	1511.24	47.45	0.00	0.00	0.00	1439.02
10.38000	1440.45	198.64	54.04	1402.66	176.92	62.89	1190.57	123.80	124.30	1256.69	193.89	140.74	1660.06	-19.39	61.67	1608.83	-13.63	68.42	1381.16	-7.77	53.26	1444.84	-61.89	88.30	-177.41	-2.96	1258.91	0.00	0.00	0.00	1680.93	91.93	1613.27	1673.46	-53.36	1601.19	1580.37	-59.12	1694.13	1589.69	91.18	1709.75	2036.15	1510.75	65.53	0.00	0.00	0.00	1438.71
10.39000	1440.94	199.02	53.75	1404.02	176.91	63.38	1193.29	122.29	128.10	1258.99	193.13	143.23	1660.16	-19.30	61.45	1608.44	-13.35	68.35	1380.21	-8.86	53.76	1445.03	-61.77	88.20	-177.41	-2.96	1258.91	0.00	0.00	0.00	1683.85	90.20	1613.10	1676.43	-55.19	1600.94	1583.02	-61.02	1693.91	1592.38	89.26	1709.66	2037.71	1509.22	71.81	0.00	0.00	0.00	1439.00
10.40000	1441.78	199.11	53.77	1405.36	176.92	63.88	1195.89	121.51	131.97	1261.29	192.39	145.83	1660.56	-19.40	61.42	1608.58	-13.00	68.50	1380.64	-8.38	53.62	1445.01	-61.91	88.26	-177.41	-2.96	1258.91	0.00	0.00	0.00	1685.87	88.46	1612.93	1678.93	-56.69	1600.74	1586.04	-62.49	1693.84	1595.09	87.19	1709.54	2032.99	1511.03	53.47	0.00	0.00	0.00	1439.21
10.41000	1442.62	199.65	53.54	1406.46	176.97	64.35	1199.24	119.25	135.34	1263.77	191.30	148.28	1660.90	-19.22	61.50	1608.44	-13.05	68.30	1381.23	-7.57	53.24	1445.24	-61.81	88.19	-177.41	-2.96	1258.91	0.00	0.00	0.00	1688.12	87.11	1612.68	1681.20	-58.23	1600.50	1588.86	-64.23	1693.65	1597.74	85.38	1709.36	2036.61	1511.91	65.03	0.00	0.00	0.00	1438.78
10.42000	1443.24	199.23	53.42	1407.88	176.76	64.95	1202.16	118.12	138.98	1266.13	190.63	151.02	1660.49	-18.99	61.27	1608.61	-13.44	67.98	1380.91	-7.98	53.42	1445.18	-62.02	88.30	-177.41	-2.96	1258.91	0.00	0.00	0.00	1690.68	85.70	1612.44	1683.53	-59.88	1600.27	1591.77	-65.72	1693.50	1600.17	83.77	1709.21	2034.18	1513.74	52.42	0.00	0.00	0.00	1439.50
10.43000	1444.35	199.08	53.33	1408.97	176.49	65.59	1204.25	117.53	143.44	1268.67	189.53	153.61	1660.49	-19.07	61.05	1608.65	-12.86	68.27	1380.69	-8.23	53.55	1444.83	-62.53	88.47	-177.41	-2.96	1258.91	0.00	0.00	0.00	1692.98	84.46	1612.17	1685.96	-61.47	1599.98	1594.35	-67.35	1693.29	1602.85	81.88	1709.07	2036.98	1512.05	65.08	0.00	0.00	0.00	1439.29
10.44000	1445.88	199.12	53.17	1410.38	176.15	66.44	1207.77	114.78	146.43	1271.36	188.27	156.30	1660.55	-19.08	60.92	1608.95	-13.19	68.08	1380.97	-7.56	53.27	1445.39	-61.85	88.19	-177.41	-2.96	1258.91	0.00	0.00	0.00	1695.44	82.88	1611.95	1688.72	-62.41	1599.75	1596.74	-69.02	1693.05	1605.23	80.57	1708.92	2033.94	1513.20	52.71	0.00	0.00	0.00	1440.22
10.45000	1447.20	198.74	53.17	1412.14	175.73	67.55	1210.32	112.49	149.48	1273.95	187.17	158.88	1660.27	-18.82	60.90	1608.76	-12.95	68.08	1380.47	-8.15	53.58	1445.42	-61.92	88.29	-177.41	-2.96	1258.91	0.00	0.00	0.00	1697.67	81.67	1611.69	1691.05	-64.08	1599.44	1599.24	-70.59	1692.85	1607.75	79.09	1708.77	2037.24	1512.01	65.21	0.00	0.00	0.00	1439.03
10.46000	1450.59	198.86	55.52	1415.06	175.52	69.29	1213.39	111.52	151.80	1276.95	185.45	160.77	1660.86	-19.00	60.82	1608.97	-13.03	67.92	1380.21	-8.41	53.75	1445.33	-62.06	88.39	-177.41	-2.96	1258.91	0.00	0.00	0.00	1700.29	79.96	1611.54	1693.37	-65.38	1599.19	1601.82	-72.00	1692.72	1610.11	77.57	1708.66	2039.20	1510.66	71.43	0.00	0.00	0.00	1438.20
10.47000	1453.09	198.88	56.14	1418.84	175.30	71.39	1217.28	109.05	152.91	1280.02	184.48	162.58	1660.46	-18.63	60.72	1609.02	-13.01	67.74	1380.06	-8.28	53.68	1445.46	-61.92	88.34	-177.41	-2.96	1258.91	0.00	0.00	0.00	1702.59	78.90	1611.33	1695.74	-66.75	1598.95	1604.30	-73.47	1692.50	1612.31	76.63	1708.45	2038.41	1510.19	71.45	0.00	0.00	0.00	1438.91
10.48000	1457.69	198.30	58.80	1423.02	174.69	73.37	1221.69	107.74	153.54	1283.83	183.15	163.75	1660.85	-18.89	60.52	1608.79	-12.72	67.74	1380.72	-7.38	53.28	1445.40	-62.21	88.48	-177.41	-2.96	1258.91	0.00	0.00	0.00	1705.04	77.51	1611.24	1698.32	-68.09	1598.70	1606.69	-74.91	1692.28	1614.95	75.02	1708.40	2038.15	1509.86	71.55	0.00	0.00	0.00	1439.68
10.49000	1462.95	197.53	61.11	1427.05	173.89	74.98	1225.94	106.81	153.61	1288.34	181.58	164.39	1660.41	-18.54	60.45	1609.20	-13.10	67.63	1380.42	-7.43	53.45	1445.63	-61.90	88.35	-177.41	-2.96	1258.91	0.00	0.00	0.00	1707.10	76.39	1611.02	1700.67	-68.97	1598.54	1609.36	-75.96	1692.23	1617.25	73.78	1708.39	2037.75	1510.08	71.36	0.00	0.00	0.00	1438.74
10.50000	1467.64	196.34	60.72	1432.60	172.93	76.53	1230.33	106.48	153.58	1293.09	180.47	164.72	1661.21	-18.76	60.53	1609.05	-12.98	67.52	1380.20	-7.67	53.55	1445.87	-61.62	88.32	-177.41	-2.96	1258.91	0.00	0.00	0.00	1709.61	75.62	1610.90	1703.14	-70.18	1598.23	1611.69	-77.36	1692.05	1619.80	72.30	1708.39	2037.46	1510.51	70.95	0.00	0.00	0.00	1438.90
10.51000	1474.09	195.22	62.06	1439.12	171.87	77.88	1235.23	105.65	152.91	1298.17	179.83	164.67	1660.68	-18.60	60.27	1609.32	-12.88	67.56	1379.90	-7.78	53.65	1445.52	-62.08	88.63	-177.41	-2.96	1258.91	0.00	0.00	0.00	1711.87	74.41	1610.76	1705.15	-71.34	1598.09	1614.37	-78.20	1692.02	1622.03	71.53	1708.30	2034.43	1514.33	52.29	0.00	0.00	0.00	1438.12
10.52000	1480.86	193.58	63.61	1445.19	170.54	78.60	1241.23	105.30	151.53	1303.99	178.81	163.92	1661.09	-19.00	59.95	1609.02	-12.68	67.48	1379.69	-7.71	53.76	1445.73	-61.87	88.62	-177.41	-2.96	1258.91	0.00	0.00	0.00	1713.74	73.43	1610.69	1707.51	-72.40	1597.94	1616.64	-79.50	1691.84	1624.55	70.15	1708.23	2037.25	1511.95	65.22	0.00	0.00	0.00	1438.93
10.53000	1488.32	192.96	63.82	1452.37	169.46	79.12	1246.98	104.80	149.96	1309.89	178.36	162.95	1660.96	-18.46	60.11	1609.22	-12.60	67.41	1379.96	-7.09	53.52	1445.87	-61.59	88.59	-177.41	-2.96	1258.91	0.00	0.00	0.00	1716.23	72.65	1610.45	1709.46	-73.21	1597.90	1618.97	-80.48	1691.73	1627.05	68.95	1708.19	2031.74	1509.12	54.00	0.00	0.00	0.00	1439.10
10.54000	1496.16	191.51	64.44	1459.49	168.35	79.18	1253.45	103.83	147.95	1316.14	178.01	161.59	1660.41	-18.47	59.64	1609.16	-12.76	67.27	1380.05	-6.89	53.60	1445.87	-61.65	88.72	-177.41	-2.96	1258.91	0.00	0.00	0.00	1718.38	71.67	1610.39	1712.19	-74.01	1597.60	1621.61	-81.13	1691.69	1629.09	68.46	1708.12	2030.49	1510.43	47.96	0.00	0.00	0.00	1439.04
10.55000	1504.33	190.14	64.71	1467.68	167.28	79.20	1260.60	104.61	145.45	1323.06	177.32	159.71	1661.31	-18.63	59.84	1609.09	-12.55	67.25	1379.83	-6.94	53.78	1445.92	-61.49	88.61	-177.41	-2.96	1258.91	0.00	0.00	0.00	1720.95	70.61	1610.24	1714.81	-74.81	1597.51	1623.89	-82.03	1691.67	1631.49	67.52	1708.14	2037.03	1510.97	65.55	0.00	0.00	0.00	1439.96
10.56000	1513.36	189.18	64.72	1475.97	166.11	78.96	1267.41	104.19	142.75	1330.09	176.97	157.59	1661.48	-18.79	59.76	1609.52	-12.69	67.22	1380.20	-6.22	53.51	1446.26	-61.11	88.57	-177.41	-2.96	1258.91	0.00	0.00	0.00	1723.28	70.09	1610.06	1716.62	-75.53	1597.46	1626.05	-83.05	1691.58	1634.02	66.42	1708.07	2032.74	1510.77	53.59	0.00	0.00	0.00	1438.71
10.57000	1521.41	187.78	64.64	1484.17	165.07	78.50	1275.30	103.64	139.53	1337.55	176.41	155.23	1661.36	-18.39	59.81	1609.74	-12.37	67.48	1380.05	-6.20	53.53	1446.21	-61.17	88.64	-177.41	-2.96	1258.91	0.00	0.00	0.00	1725.43	69.59	1609.87	1719.16	-76.22	1597.29	1628.60	-83.67	1691.56	1636.27	65.95	1708.00	2036.64	1510.94	65.47	0.00	0.00	0.00	1439.05
10.58000	1530.25	186.52	64.34	1493.56	164.08	78.26	1282.64	103.70	136.51	1345.17	176.67	152.86	1661.51	-18.35	59.80	1609.52	-12.11	67.37	1379.67	-6.57	53.80	1445.86	-61.70	88.90	-177.41	-2.96	1258.91	0.00	0.00	0.00	1727.53	69.00	1609.74	1721.71	-76.83	1597.17	1631.04	-84.28	1691.53	1638.44	65.49	1707.96	2037.85	1510.25	71.22	0.00	0.00	0.00	1438.44
10.59000	1540.29	185.53	64.39	1502.95	163.31	77.79	1290.67	103.57	133.04	1353.32	176.42	150.08	1661.61	-18.31	59.75	1609.74	-12.23	67.35	1380.07	-5.61	53.44	1446.07	-61.34	88.71	-177.41	-2.96	1258.91	0.00	0.00	0.00	1729.58	68.55	1609.62	1724.22	-77.22	1596.98	1633.83	-84.57	1691.57	1640.68	65.01	1707.81	2035.07	1515.52	52.04	0.00	0.00	0.00	1439.16
10.60000	1550.20	184.60	64.36	1512.68	162.48	77.36	1298.97	104.01	129.27	1361.92	175.93	147.01	1661.39	-18.00	59.66	1609.81	-12.80	67.01	1380.68	-4.65	53.04	1446.47	-60.90	88.63	-177.41	-2.96	1258.91	0.00	0.00	0.00	1732.16	67.78	1609.45	1725.88	-77.84	1596.89	1636.17	-85.18	1691.50	1643.14	64.36	1707.76	2037.44	1511.71	65.33	0.00	0.00	0.00	1438.87
10.61000	1560.41	183.85	64.40	1522.45	161.90	76.88	1307.94	102.72	125.09	1370.32	176.33	144.37	1661.67	-18.43	59.40	1609.52	-12.30	67.12	1380.14	-5.46	53.41	1446.40	-61.03	88.70	-177.41	-2.96	1258.91	0.00	0.00	0.00	1734.49	67.49	1609.23	1727.99	-78.40	1596.75	1638.14	-86.12	1691.35	1645.43	63.79	1707.67	2038.39	1510.99	71.06	0.00	0.00	0.00	1438.37
10.62000	1571.88	183.74	67.65	1533.39	161.63	76.91	1316.94	103.33	121.03	1379.09	176.31	141.44	1661.45	-18.15	59.35	1609.74	-11.99	67.39	1380.60	-4.93	53.10	1446.07	-61.32	88.93	-177.41	-2.96	1258.91	0.00	0.00	0.00	1736.21	66.84	1609.10	1730.60	-78.72	1596.54	1640.46	-86.64	1691.32	1648.18	62.64	1707.69	2038.11	1510.38	71.22	0.00	0.00	0.00	1438.29
10.63000	1582.34	183.38	68.15	1543.67	161.43	76.65	1326.04	103.31	116.93	1387.88	176.68	138.69	1661.52	-18.10	59.29	1609.38	-12.15	67.10	1380.54	-5.15	53.05	1446.51	-60.76	88.60	-177.41	-2.96	1258.91	0.00	0.00	0.00	1738.70	66.54	1608.89	1732.85	-79.06	1596.40	1642.83	-87.07	1691.26	1650.10	62.86	1707.48	2037.60	1510.09	71.26	0.00	0.00	0.00	1438.95
10.64000	1592.15	183.23	68.36	1553.36	161.31	76.18	1334.57	103.08	113.27	1396.85	176.86	135.90	1662.12	-18.42	59.12	1610.01	-12.29	67.18	1381.04	-3.23	53.75	1446.03	-61.24	88.84	-177.41	-2.96	1258.91	0.00	0.00	0.00	1740.82	66.41	1608.65	1734.83	-79.79	1596.14	1645.35	-87.30	1691.19	1652.40	62.64	1707.34	2037.96	1510.53	71.23	0.00	0.00	0.00	1439.18
10.65000	1603.49	183.33	69.22	1563.79	161.43	75.94	1344.25	102.81	108.98	1406.35	176.49	132.84	1661.79	-18.44	58.90	1609.72	-11.87	67.44	1381.35	-1.96	53.72	1446.10	-61.24	88.94	-177.41	-2.96	1258.91	0.00	0.00	0.00	1743.12	66.06	1608.46	1737.43	-80.02	1595.92	1647.59	-87.90	1691.02	1654.84	62.24	1707.23	2037.72	1510.23	71.30	0.00	0.00	0.00	1438.42
10.66000	1613.64	183.16	69.50	1573.87	161.54	75.64	1353.98	103.45	105.06	1415.58	176.66	130.14	1662.11	-18.49	58.94	1609.87	-12.50	70.59	1381.68	-2.51	53.49	1446.75	-60.46	88.59	-177.41	-2.96	1258.91	0.00	0.00	0.00	1744.92	65.86	1608.22	1739.55	-79.96	1595.77	1649.81	-88.42	1690.86	1657.57	61.37	1707.16	2033.79	1512.94	52.78	0.00	0.00	0.00	1438.59
10.67000	1624.80	183.35	70.28	1585.04	161.64	75.85	1363.58	103.21	101.29	1425.25	176.44	127.33	1661.82	-18.08	58.97	1609.03	-12.55	70.62	1381.68	-3.16	53.52	1446.81	-60.44	88.61	-177.41	-2.96	1258.91	0.00	0.00	0.00	1747.42	65.65	1608.01	1741.82	-80.35	1595.66	1652.56	-88.22	1690.74	1659.76	61.33	1707.02	2036.31	1511.03	65.43	0.00	0.00	0.00	1438.68
10.68000	1634.78	183.12	70.71	1595.33	161.71	75.82	1372.98	103.27	97.73	1434.88	176.36	124.68	1661.74	-18.01	58.93	1609.23	-12.39	70.72	1381.69	-2.69	53.49	1446.37	-60.87	88.85	-177.41	-2.96	1258.91	0.00	0.00	0.00	1749.89	65.49	1607.79	1744.59	-80.46	1595.41	1655.15	-88.19	1690.66	1662.21	61.14	1706.88	2037.94	1510.38	71.13	0.00	0.00	0.00	1438.54
10.69000	1644.99	183.06	71.23	1605.80	161.68	75.92	1383.20	103.98	94.04	1444.71	176.36	122.14	1662.33	-18.20	58.95	1609.06	-12.35	70.74	1381.19	-2.28	53.87	1446.18	-61.19	89.04	-177.41	-2.96	1258.91	0.00	0.00	0.00	1752.07	65.38	1607.58	1746.53	-80.62	1595.20	1657.35	-88.40	1690.58	1664.16	61.66	1706.74	2034.10	1513.56	52.47	0.00	0.00	0.00	1437.63
10.70000	1655.50	182.93	72.05	1616.19	161.59	76.13	1393.22	103.16	90.37	1454.32	176.68	119.88	1661.77	-17.98	58.82	1609.37	-12.22	70.88	1381.39	-2.45	53.79	1446.34	-60.98	89.01	-177.41	-2.96	1258.91	0.00	0.00	0.00	1754.50	65.26	1607.31	1748.65	-80.52	1594.98	1659.99	-88.18	1690.51	1666.52	61.73	1706.60	2032.09	1513.21	46.95	0.00	0.00	0.00	1438.51
10.71000	1666.11	182.64	73.01	1626.97	161.41	76.51	1402.76	103.36	87.25	1463.80	177.09	117.72	1662.00	-18.19	62.97	1609.10	-12.14	70.83	1381.81	-2.91	53.61	1446.76	-60.48	88.83	-177.41	-2.96	1258.91	0.00	0.00	0.00	1756.67	65.28	1607.05	1750.60	-80.59	1594.88	1662.07	-88.49	1690.33	1668.98	61.58	1706.44	2032.44	1513.85	46.53	0.00	0.00	0.00	1438.70
10.72000	1676.30	182.39	73.77	1637.93	161.37	77.17	1412.03	104.93	84.38	1473.53	177.26	115.63	1661.70	-18.24	63.08	1609.40	-12.02	70.96	1381.78	-2.33	53.68	1446.75	-60.54	88.97	-177.41	-2.96	1258.91	0.00	0.00	0.00	1758.69	65.40	1606.85	1753.14	-80.68	1594.67	1664.47	-88.43	1690.21	1671.23	62.07	1706.22	2032.63	1513.63	46.67	0.00	0.00	0.00	1438.81
10.73000	1686.26	182.14	74.68	1647.58	161.09	77.43	1421.42	104.44	81.61	1483.03	177.25	113.64	1662.04	-18.06	63.25	1609.90	-11.91	71.15	1381.68	-2.38	53.74	1446.79	-60.45	88.86	-177.41	-2.96	1258.91	0.00	0.00	0.00	1761.07	65.43	1606.61	1755.12	-80.74	1594.48	1667.11	-88.06	1690.16	1673.95	61.68	1706.14	2036.13	1510.83	65.32	0.00	0.00	0.00	1438.54
10.74000	1696.42	181.78	75.71	1657.00	160.91	77.68	1430.94	104.53	79.06	1492.79	176.99	111.66	1662.51	-17.88	63.44	1609.79	-11.79	71.03	1381.28	-2.20	54.13	1446.73	-60.50	88.98	-177.41	-2.96	1258.91	0.00	0.00	0.00	1763.61	65.55	1606.28	1754.56	-82.37	1597.45	1669.48	-87.90	1690.11	1676.57	61.77	1705.94	2037.60	1510.70	71.04	0.00	0.00	0.00	1437.83
10.75000	1706.75	181.33	76.95	1666.76	160.68	78.15	1439.92	104.40	76.51	1502.21	177.35	110.06	1662.82	-17.88	63.57	1609.75	-11.70	71.00	1381.86	-2.58	53.76	1447.10	-60.02	88.84	-177.41	-2.96	1258.91	0.00	0.00	0.00	1766.29	65.86	1605.85	1755.78	-82.73	1598.06	1671.75	-87.84	1689.94	1678.77	62.47	1705.69	2032.59	1511.49	53.34	0.00	0.00	0.00	1438.97
10.76000	1716.72	180.97	78.04	1676.89	160.51	78.89	1449.28	104.05	74.36	1511.87	177.17	108.41	1662.71	-17.71	63.45	1610.06	-11.64	71.15	1382.00	-2.48	53.69	1447.07	-60.07	88.95	-177.41	-2.96	1258.91	0.00	0.00	0.00	1768.34	66.08	1605.56	1758.10	-82.57	1597.82	1674.00	-87.69	1689.81	1681.31	62.60	1705.55	2035.91	1511.43	65.06	0.00	0.00	0.00	1438.93
10.77000	1725.71	180.31	74.58	1686.63	160.30	79.67	1458.06	104.97	72.46	1521.26	177.34	106.99	1662.46	-17.71	63.37	1609.79	-11.52	70.95	1381.76	-2.37	53.94	1446.64	-60.48	89.25	-177.41	-2.96	1258.91	0.00	0.00	0.00	1770.97	65.94	1605.30	1760.58	-82.16	1597.61	1676.65	-87.10	1689.72	1683.75	63.07	1705.28	2033.48	1512.93	52.48	0.00	0.00	0.00	1439.42
10.78000	1735.83	180.18	75.74	1696.72	160.05	80.62	1467.63	104.44	70.26	1530.62	177.41	105.65	1662.61	-17.62	63.38	1609.75	-11.41	70.99	1381.93	-2.35	53.96	1447.14	-60.01	89.03	-177.41	-2.96	1258.91	0.00	0.00	0.00	1773.25	66.09	1605.02	1762.99	-81.95	1597.35	1679.08	-86.65	1689.69	1686.32	63.26	1705.12	2036.88	1512.00	65.00	0.00	0.00	0.00	1438.54
10.79000	1744.83	179.64	76.74	1706.27	159.88	81.44	1476.74	104.22	68.64	1539.76	177.12	104.36	1661.94	-17.65	63.07	1609.51	-11.39	70.85	1382.17	-2.87	53.89	1447.13	-60.03	89.13	-177.41	-2.96	1258.91	0.00	0.00	0.00	1775.48	66.72	1604.72	1765.48	-81.65	1597.08	1681.36	-86.38	1689.51	1689.10	63.27	1704.96	2033.63	1512.66	52.65	0.00	0.00	0.00	1437.89
10.80000	1753.57	179.34	77.71	1715.21	159.80	82.10	1483.19	104.20	68.51	1548.53	177.47	103.38	1662.45	-17.51	63.29	1609.48	-11.39	70.72	1381.87	-2.34	54.14	1447.11	-60.03	89.27	-177.41	-2.96	1258.91	0.00	0.00	0.00	1777.65	67.45	1604.36	1768.46	-81.17	1596.88	1684.02	-85.75	1689.41	1691.20	64.38	1704.70	2036.90	1511.99	65.02	0.00	0.00	0.00	1438.37
10.81000	1762.87	179.30	78.68	1724.17	159.60	82.82	1494.00	100.98	65.88	1557.17	177.68	102.57	1661.51	-17.41	62.88	1608.82	-11.38	70.42	1381.72	-1.82	54.45	1446.88	-60.25	89.39	-177.41	-2.96	1258.91	0.00	0.00	0.00	1780.30	67.64	1604.21	1770.16	-80.70	1596.71	1686.48	-85.26	1689.26	1694.05	64.42	1704.54	2037.54	1510.85	70.85	0.00	0.00	0.00	1438.58
10.82000	1771.47	178.56	79.96	1732.76	158.95	81.10	1503.05	102.27	65.05	1565.92	177.12	101.47	1661.65	-17.38	62.96	1609.03	-11.29	70.38	1381.57	-1.70	54.53	1446.86	-60.27	89.52	-177.41	-2.96	1258.91	0.00	0.00	0.00	1782.68	68.19	1603.93	1772.09	-80.30	1596.53	1688.89	-84.74	1689.17	1696.55	64.93	1704.38	2033.41	1512.20	52.73	0.00	0.00	0.00	1438.74
10.83000	1780.48	178.29	81.00	1741.25	158.62	81.86	1512.01	101.01	63.16	1574.55	176.89	100.58	1662.47	-17.35	63.24	1609.11	-11.37	70.44	1381.79	-1.71	54.47	1446.50	-60.56	89.74	-177.41	-2.96	1258.91	0.00	0.00	0.00	1785.05	68.91	1603.56	1775.17	-79.64	1596.19	1691.10	-84.32	1688.94	1698.95	65.67	1704.21	2031.90	1512.39	47.23	0.00	0.00	0.00	1439.26
10.84000	1789.03	178.00	81.77	1749.94	158.53	82.30	1522.78	97.80	60.62	1583.29	176.06	99.45	1661.84	-17.36	62.87	1609.55	-11.04	67.34	1382.01	-2.16	54.43	1447.40	-59.56	89.37	-177.41	-2.96	1258.91	0.00	0.00	0.00	1787.39	69.28	1603.36	1777.44	-79.25	1596.04	1693.69	-83.51	1688.90	1701.61	66.20	1704.03	2036.15	1511.26	65.16	0.00	0.00	0.00	1438.38
10.85000	1797.05	177.37	82.65	1757.83	157.99	82.86	1529.49	101.43	60.91	1591.24	176.21	98.88	1662.39	-17.40	63.05	1610.04	-11.18	67.05	1381.77	-2.24	54.67	1447.63	-59.32	89.47	-177.41	-2.96	1258.91	0.00	0.00	0.00	1790.01	70.06	1603.06	1779.09	-78.66	1595.90	1696.20	-82.73	1688.77	1703.90	67.44	1703.74	2034.49	1514.22	52.09	0.00	0.00	0.00	1437.61
10.86000	1805.56	177.08	83.43	1765.91	157.71	83.32	1539.21	99.98	58.92	1598.84	176.68	98.43	1662.62	-17.37	62.96	1610.00	-11.75	66.61	1382.15	-2.08	54.55	1447.40	-59.60	89.72	-177.41	-2.96	1258.91	0.00	0.00	0.00	1792.37	70.62	1602.83	1781.61	-78.03	1595.67	1698.33	-82.34	1688.59	1706.60	68.01	1703.54	2032.88	1514.08	46.58	0.00	0.00	0.00	1438.94
10.87000	1813.00	176.33	84.20	1773.67	157.17	83.79	1546.30	102.16	58.92	1606.64	176.21	97.61	1661.22	-17.46	62.35	1609.81	-11.46	70.00	1382.25	-2.11	54.53	1447.26	-59.85	89.97	-177.41	-2.96	1258.91	0.00	0.00	0.00	1794.68	71.43	1602.55	1784.35	-77.32	1595.51	1700.81	-81.36	1688.53	1709.39	68.50	1703.37	2036.31	1511.47	65.06	0.00	0.00	0.00	1438.91
10.88000	1820.49	175.91	84.81	1781.36	156.50	84.62	1555.81	100.02	56.72	1614.03	176.16	96.92	1661.50	-17.45	62.34	1609.87	-11.10	67.30	1382.04	-1.71	54.73	1447.63	-59.44	89.86	-177.41	-2.96	1258.91	0.00	0.00	0.00	1797.54	71.98	1602.25	1786.98	-76.40	1595.30	1702.57	-80.62	1688.41	1711.52	69.87	1703.06	2034.05	1513.65	52.14	0.00	0.00	0.00	1437.75
10.89000	1828.17	174.97	85.80	1788.46	155.89	85.17	1563.72	101.24	56.34	1621.15	176.03	96.21	1661.33	-17.49	62.16	1609.98	-11.49	70.04	1382.07	-1.42	54.82	1447.73	-59.34	90.00	-177.41	-2.96	1258.91	0.00	0.00	0.00	1799.31	72.96	1601.98	1789.31	-75.65	1595.12	1705.06	-79.89	1688.20	1713.96	70.87	1702.85	2032.04	1513.20	47.04	0.00	0.00	0.00	1438.60
10.90000	1834.44	174.04	86.39	1795.45	155.11	85.69	1570.80	100.86	54.64	1628.07	175.67	95.28	1661.98	-17.51	58.09	1610.39	-11.52	66.96	1382.21	-1.76	54.82	1447.81	-59.18	90.05	-177.41	-2.96	1258.91	0.00	0.00	0.00	1801.63	73.90	1601.67	1791.71	-74.96	1594.99	1707.77	-78.61	1688.07	1716.41	71.94	1702.56	2032.40	1513.91	46.79	0.00	0.00	0.00	1439.36
10.91000	1841.49	173.30	87.23	1802.30	154.57	86.12	1577.86	101.70	53.83	1634.64	175.55	94.53	1662.22	-17.58	57.64	1610.12	-11.24	66.64	1382.28	-1.35	55.00	1447.82	-59.28	90.19	-177.41	-2.96	1258.91	0.00	0.00	0.00	1803.91	74.68	1601.43	1793.67	-74.04	1594.72	1710.07	-77.58	1687.90	1719.03	72.83	1702.37	2031.35	1512.04	47.05	0.00	0.00	0.00	1439.04
10.92000	1847.71	172.42	87.60	1807.82	153.69	86.26	1584.65	101.93	52.58	1640.77	175.71	93.80	1662.53	-17.92	57.46	1610.18	-11.12	66.70	1382.25	-1.64	55.17	1447.75	-59.43	90.35	-177.41	-2.96	1258.91	0.00	0.00	0.00	1806.70	75.68	1601.11	1796.34	-73.01	1594.54	1712.65	-76.27	1687.74	1721.59	73.59	1702.07	2036.12	1511.45	65.15	0.00	0.00	0.00	1437.51
10.93000	1853.59	171.62	87.75	1813.77	152.92	86.14	1591.36	101.33	51.91	1646.66	175.59	93.15	1662.42	-17.64	57.47	1610.33	-11.32	66.51	1382.24	-1.40	55.27	1448.13	-58.95	90.31	-177.41	-2.96	1258.91	0.00	0.00	0.00	1809.12	76.50	1600.87	1799.16	-71.89	1594.31	1714.76	-75.35	1687.55	1723.96	75.06	1701.68	2034.07	1513.98	52.35	0.00	0.00	0.00	1438.71
10.94000	1858.56	170.46	86.60	1819.00	152.02	85.18	1596.44	100.95	51.17	1651.55	175.60	93.07	1662.10	-17.45	61.60	1610.53	-11.04	66.65	1382.41	-1.24	55.29	1448.27	-58.79	90.46	-177.41	-2.96	1258.91	0.00	0.00	0.00	1811.32	77.33	1600.57	1800.65	-71.03	1594.21	1716.84	-74.42	1687.31	1726.79	75.88	1701.44	2036.46	1511.86	64.97	0.00	0.00	0.00	1439.11
10.95000	1863.23	169.75	84.85	1823.26	151.19	83.42	1599.28	103.66	52.13	1656.25	175.02	92.61	1662.38	-17.28	57.76	1610.32	-11.10	66.58	1382.42	-1.33	55.45	1448.15	-59.02	90.68	-177.41	-2.96	1258.91	0.00	0.00	0.00	1813.76	78.55	1600.21	1803.23	-69.94	1593.93	1719.19	-73.10	1687.10	1729.40	76.83	1701.15	2037.40	1511.17	70.83	0.00	0.00	0.00	1438.84
10.96000	1866.41	168.71	82.62	1827.12	150.65	81.38	1602.25	103.91	52.90	1659.52	174.97	92.48	1662.62	-17.45	57.31	1610.28	-11.18	66.50	1382.55	-1.10	55.59	1448.29	-58.93	90.85	-177.41	-2.96	1258.91	0.00	0.00	0.00	1815.85	79.61	1599.86	1805.05	-68.87	1593.79	1721.10	-72.14	1686.82	1731.35	78.90	1700.65	2038.73	1511.67	70.84	0.00	0.00	0.00	1438.92
10.97000	1868.86	168.69	79.01	1828.56	150.26	78.14	1605.45	101.22	53.02	1662.20	173.99	92.09	1662.39	-17.49	57.10	1610.51	-11.25	66.37	1382.31	-1.28	55.86	1448.23	-58.92	91.03	-177.41	-2.96	1258.91	0.00	0.00	0.00	1818.59	80.93	1599.38	1807.28	-67.79	1593.65	1723.59	-70.51	1686.59	1733.84	80.07	1700.25	2033.23	1511.86	53.32	0.00	0.00	0.00	1438.59
10.98000	1870.64	168.83	74.85	1829.91	150.27	75.09	1606.84	100.28	53.41	1663.28	173.91	91.93	1662.09	-17.57	61.11	1610.73	-11.31	66.36	1382.86	-1.72	55.56	1448.36	-58.91	91.31	-177.41	-2.96	1258.91	0.00	0.00	0.00	1820.81	82.13	1598.94	1809.70	-66.52	1593.30	1725.44	-69.37	1686.29	1736.22	81.54	1699.81	2031.46	1512.36	47.21	0.00	0.00	0.00	1439.10
10.99000	1871.23	169.18	73.88	1830.04	150.34	74.64	1607.32	99.28	53.01	1663.27	174.03	91.97	1662.23	-17.60	61.39	1611.03	-11.29	66.39	1382.85	-1.60	55.84	1448.50	-58.76	91.44	-177.41	-2.96	1258.91	0.00	0.00	0.00	1823.06	83.49	1598.49	1811.08	-65.49	1593.17	1728.05	-67.33	1686.26	1738.70	83.11	1699.36	2036.34	1511.99	64.95	0.00	0.00	0.00	1440.59
11.00000	1869.91	169.00	74.95	1829.50	150.33	74.99	1606.73	100.05	53.30	1662.98	173.72	91.63	1662.38	-17.68	61.26	1610.99	-11.16	66.38	1382.99	-1.60	55.98	1449.07	-58.11	91.27	-177.41	-2.96	1258.91	0.00	0.00	0.00	1825.47	84.57	1598.11	1813.48	-64.12	1592.95	1730.25	-65.67	1686.14	1741.21	84.64	1698.90	2037.45	1511.66	70.58	0.00	0.00	0.00	1439.33
11.01000	1870.25	169.42	74.28	1829.23	150.87	74.48	1606.43	99.43	52.77	1662.79	173.68	91.14	1662.11	-17.69	61.03	1610.88	-10.97	66.44	1382.94	-1.12	56.25	1448.80	-58.63	91.77	-177.41	-2.96	1258.91	0.00	0.00	0.00	1828.14	85.43	1597.69	1815.48	-62.86	1592.83	1732.42	-64.16	1685.94	1743.84	86.00	1698.46	2037.31	1510.54	70.95	0.00	0.00	0.00	1437.40
11.02000	1870.98	169.77	73.48	1829.50	151.37	73.82	1606.94	99.32	52.60	1662.93	173.68	90.71	1662.13	-17.70	60.86	1611.14	-11.07	66.32	1382.79	-1.28	56.68	1449.66	-57.73	91.64	-177.41	-2.96	1258.91	0.00	0.00	0.00	1830.50	87.22	1597.22	1818.21	-61.37	1592.53	1734.80	-62.28	1685.84	1746.20	87.78	1698.14	2033.48	1512.31	52.64	0.00	0.00	0.00	1438.05
11.03000	1871.30	169.92	72.48	1829.33	151.60	73.26	1606.11	100.80	53.60	1663.34	173.94	90.55	1662.66	-17.66	60.89	1611.02	-10.89	66.28	1383.03	-1.16	56.97	1449.76	-57.73	92.06	-177.41	-2.96	1258.91	0.00	0.00	0.00	1832.69	88.43	1596.98	1820.85	-59.99	1592.36	1736.98	-60.47	1685.75	1748.73	89.39	1697.86	2031.95	1512.85	47.06	0.00	0.00	0.00	1439.25
11.04000	1872.01	169.86	71.09	1829.98	152.23	74.86	1606.49	101.08	53.92	1664.12	173.85	90.33	1662.83	-17.70	60.80	1610.97	-10.97	66.03	1383.34	-1.15	57.13	1449.78	-57.79	92.51	-177.41	-2.96	1258.91	0.00	0.00	0.00	1835.12	89.66	1596.75	1822.85	-58.73	1592.32	1739.39	-58.63	1685.69	1751.16	91.16	1697.59	2036.92	1511.63	65.22	0.00	0.00	0.00	1438.53
11.05000	1872.85	169.98	69.83	1830.11	152.34	74.24	1607.19	100.93	53.86	1664.52	174.24	90.45	1662.94	-17.69	60.69	1611.28	-10.71	66.28	1383.09	-0.66	57.71	1450.29	-57.31	92.70	-177.41	-2.96	1258.91	0.00	0.00	0.00	1837.92	91.03	1596.59	1824.29	-57.29	1592.43	1741.71	-56.60	1685.76	1753.55	93.19	1697.41	2037.86	1510.99	70.90	0.00	0.00	0.00	1439.36
11.06000	1873.52	170.23	68.55	1830.39	152.20	73.69	1608.10	98.81	52.87	1664.65	174.71	90.66	1662.98	-17.73	60.48	1611.67	-11.12	66.02	1383.73	-0.95	57.80	1450.53	-57.21	93.16	-177.41	-2.96	1258.91	0.00	0.00	0.00	1840.39	92.62	1596.47	1827.02	-55.73	1592.42	1744.13	-54.59	1685.83	1756.45	94.31	1697.44	2034.26	1514.07	52.31	0.00	0.00	0.00	1439.18
11.07000	1873.23	169.70	67.74	1830.30	152.27	73.21	1607.04	100.89	54.23	1665.06	174.46	90.53	1662.79	-17.81	60.13	1611.66	-10.64	66.11	1383.70	-0.36	58.57	1451.28	-56.57	93.50	-177.41	-2.96	1258.91	0.00	0.00	0.00	1842.26	93.95	1596.60	1829.25	-54.32	1592.68	1745.87	-53.13	1685.86	1758.76	96.48	1697.26	2030.55	1510.85	47.66	0.00	0.00	0.00	1438.88
11.08000	1874.44	170.17	67.06	1830.29	152.27	72.79	1608.47	98.52	53.07	1665.75	173.91	90.29	1663.79	-17.63	56.32	1612.11	-10.75	66.10	1384.10	-0.19	59.05	1451.26	-56.83	94.30	-177.41	-2.96	1258.91	0.00	0.00	0.00	1845.34	95.22	1596.61	1831.32	-52.84	1592.92	1747.87	-51.40	1686.02	1761.05	98.48	1697.20	2030.25	1510.42	47.88	0.00	0.00	0.00	1438.88
11.09000	1874.30	169.70	66.67	1830.74	152.39	72.62	1607.12	100.93	54.14	1665.92	174.03	90.24	1664.28	-17.77	55.96	1612.04	-10.35	66.14	1384.51	-0.16	59.51	1451.53	-56.81	94.93	-177.41	-2.96	1258.91	0.00	0.00	0.00	1847.32	97.10	1596.65	1833.20	-51.26	1593.20	1749.98	-49.50	1686.22	1763.49	100.41	1697.19	2036.66	1510.98	65.46	0.00	0.00	0.00	1438.87
11.10000	1874.24	169.78	65.66	1830.68	152.36	72.27	1607.66	100.19	53.97	1665.93	174.35	90.35	1664.12	-17.51	55.96	1612.52	-10.25	66.18	1384.89	-0.64	60.13	1451.81	-56.64	95.60	-177.41	-2.96	1258.91	0.00	0.00	0.00	1849.62	98.91	1596.76	1835.73	-49.79	1593.49	1752.04	-47.62	1686.47	1765.98	102.20	1697.19	2032.44	1510.95	53.39	0.00	0.00	0.00	1438.64
11.11000	1874.88	169.74	65.39	1830.90	152.26	72.09	1607.00	101.04	54.18	1665.79	174.74	90.52	1664.65	-18.21	55.50	1612.81	-10.68	65.89	1384.70	0.26	61.49	1452.56	-56.19	96.18	-177.41	-2.96	1258.91	0.00	0.00	0.00	1851.72	100.42	1596.96	1838.05	-48.16	1593.84	1754.66	-45.16	1686.85	1768.06	104.53	1697.24	2029.61	1509.10	48.33	0.00	0.00	0.00	1438.55
11.12000	1875.03	169.53	65.10	1831.06	152.17	71.95	1607.58	100.41	53.91	1666.69	173.47	90.01	1664.69	-17.68	55.60	1613.04	-10.42	65.97	1385.31	-0.11	62.23	1452.94	-56.20	97.06	-177.41	-2.96	1258.91	0.00	0.00	0.00	1854.65	101.69	1597.15	1839.93	-46.49	1594.29	1756.72	-43.25	1687.18	1770.56	106.31	1697.31	2034.87	1510.48	65.27	0.00	0.00	0.00	1438.84
11.13000	1875.12	169.56	64.61	1830.70	152.16	71.52	1608.33	98.75	53.54	1666.40	174.12	90.27	1664.77	-17.72	55.49	1612.97	-10.32	65.86	1385.45	0.43	63.48	1453.70	-55.86	97.70	-177.41	-2.96	1258.91	0.00	0.00	0.00	1857.10	103.35	1597.26	1842.58	-44.83	1594.68	1758.27	-41.88	1687.39	1772.94	108.18	1697.42	2036.77	1510.76	70.74	0.00	0.00	0.00	1439.01
11.14000	1875.38	169.60	64.23	1830.96	152.07	71.44	1607.70	100.66	54.17	1666.20	174.47	90.29	1665.46	-17.90	55.42	1613.58	-10.84	65.55	1386.11	-0.45	64.51	1454.16	-56.04	98.64	-177.41	-2.96	1258.91	0.00	0.00	0.00	1859.60	104.57	1597.59	1844.86	-43.12	1595.06	1760.81	-39.34	1687.82	1774.98	110.52	1697.51	2032.35	1511.06	53.39	0.00	0.00	0.00	1438.16
11.15000	1875.24	169.53	63.76	1831.15	152.11	71.33	1607.67	100.14	54.08	1666.61	174.05	90.15	1665.43	-17.93	54.96	1613.75	-10.16	66.01	1386.28	0.41	66.18	1454.95	-55.69	99.29	-177.41	-2.96	1258.91	0.00	0.00	0.00	1861.62	106.10	1598.00	1847.33	-41.49	1595.39	1762.49	-37.77	1688.09	1777.50	112.30	1697.77	2033.13	1514.83	46.54	0.00	0.00	0.00	1438.00
11.16000	1875.69	169.42	63.74	1830.99	152.07	71.15	1608.19	99.31	53.68	1666.79	173.86	89.90	1666.32	-18.44	54.91	1614.53	-10.24	66.01	1386.64	0.23	67.53	1455.60	-55.64	100.18	-177.41	-2.96	1258.91	0.00	0.00	0.00	1864.13	108.01	1598.15	1849.16	-39.86	1595.89	1764.14	-36.40	1688.31	1779.93	113.93	1697.99	2032.26	1513.48	47.04	0.00	0.00	0.00	1438.17
11.17000	1875.67	169.46	63.48	1831.30	152.11	71.11	1607.25	101.08	54.40	1666.82	173.79	89.81	1666.52	-17.83	55.19	1614.41	-10.08	66.05	1387.02	-0.38	68.95	1456.18	-55.78	101.16	-177.41	-2.96	1258.91	0.00	0.00	0.00	1866.50	109.91	1598.45	1851.27	-38.22	1596.34	1766.78	-33.94	1688.89	1781.99	116.13	1698.19	2035.69	1511.14	65.22	0.00	0.00	0.00	1438.48
11.18000	1875.61	169.24	63.33	1831.17	152.12	70.93	1607.31	100.19	53.78	1666.53	174.42	90.01	1666.97	-18.23	54.82	1615.24	-10.32	66.04	1387.71	0.14	70.42	1456.46	-56.37	102.43	-177.41	-2.96	1258.91	0.00	0.00	0.00	1868.94	111.22	1598.88	1853.20	-36.47	1596.79	1769.02	-31.86	1689.29	1783.93	118.37	1698.44	2037.70	1511.14	70.73	0.00	0.00	0.00	1438.58
11.19000	1875.74	169.24	63.09	1831.26	152.07	70.87	1608.56	98.69	53.63	1666.59	174.33	89.94	1667.22	-18.34	54.62	1615.49	-10.37	66.04	1388.61	-0.15	71.76	1457.63	-55.78	103.15	-177.41	-2.96	1258.91	0.00	0.00	0.00	1870.99	112.79	1599.31	1854.48	-35.04	1597.29	1770.69	-30.39	1689.56	1786.38	119.96	1698.71	2037.41	1511.11	70.76	0.00	0.00	0.00	1438.94
11.20000	1876.14	169.48	62.70	1831.13	152.09	70.66	1607.09	100.75	54.40	1666.67	174.57	90.03	1667.57	-18.31	54.49	1615.90	-10.41	66.02	1388.85	-0.36	73.52	1457.92	-56.22	104.40	-177.41	-2.96	1258.91	0.00	0.00	0.00	1873.41	114.20	1599.64	1856.31	-33.34	1597.82	1773.12	-28.08	1690.02	1788.87	121.45	1699.09	2037.75	1511.28	70.75	0.00	0.00	0.00	1439.12
11.21000	1875.95	169.22	62.55	1831.71	152.06	70.80	1607.90	99.51	53.80	1666.99	174.06	89.78	1667.21	-17.96	54.42	1616.10	-10.24	66.09	1389.76	-0.78	74.99	1458.70	-56.51	105.58	-177.41	-2.96	1258.91	0.00	0.00	0.00	1875.36	116.60	1599.94	1858.86	-31.73	1598.30	1774.81	-26.46	1690.38	1790.83	123.64	1699.39	2037.69	1510.97	70.78	0.00	0.00	0.00	1439.22
11.22000	1875.95	169.20	62.29	1831.44	152.05	70.56	1607.01	101.04	54.85	1666.84	174.51	89.90	1667.71	-18.14	54.29	1616.48	-10.31	66.13	1390.02	-0.64	76.96	1459.60	-56.22	106.60	-177.41	-2.96	1258.91	0.00	0.00	0.00	1877.84	117.65	1600.46	1860.58	-30.19	1598.82	1777.20	-24.15	1690.94	1793.34	125.05	1699.78	2037.57	1510.20	71.20	0.00	0.00	0.00	1439.06
11.23000	1875.96	169.29	61.98	1831.61	152.07	70.53	1607.06	100.37	54.52	1666.98	174.28	89.79	1668.00	-18.14	54.21	1617.00	-10.25	66.34	1390.55	-0.40	78.77	1460.54	-56.07	107.63	-177.41	-2.96	1258.91	0.00	0.00	0.00	1879.56	119.36	1600.98	1862.72	-28.43	1599.31	1778.78	-22.63	1691.36	1795.29	127.36	1700.05	2033.91	1512.87	52.85	0.00	0.00	0.00	1438.35
11.24000	1876.45	169.38	61.71	1831.41	152.02	70.37	1606.11	101.94	55.43	1667.20	174.04	89.68	1668.68	-18.28	54.30	1617.20	-10.29	66.29	1391.05	-0.06	80.79	1461.29	-56.20	108.75	-177.41	-2.96	1258.91	0.00	0.00	0.00	1882.21	120.91	1601.40	1865.55	-26.80	1599.81	1780.72	-20.72	1691.80	1797.37	129.27	1700.38	2036.24	1511.46	65.21	0.00	0.00	0.00	1438.02
11.25000	1876.25	169.41	61.63	1831.67	152.05	70.35	1606.68	101.31	54.70	1667.32	174.13	89.66	1669.22	-18.66	53.95	1617.71	-10.15	66.50	1392.08	-0.95	82.39	1462.28	-56.19	109.97	-177.41	-2.96	1258.91	0.00	0.00	0.00	1884.34	122.56	1601.77	1866.93	-25.17	1600.45	1782.70	-18.70	1692.31	1799.50	130.96	1700.67	2030.90	1508.87	53.91	0.00	0.00	0.00	1439.64
11.26000	1876.27	169.07	61.69	1831.66	152.05	70.28	1607.79	99.86	54.35	1667.19	174.31	89.65	1669.02	-18.42	53.90	1618.24	-10.49	66.38	1393.01	-1.39	84.22	1462.78	-56.82	111.50	-177.41	-2.96	1258.91	0.00	0.00	0.00	1886.46	123.87	1602.23	1868.72	-23.56	1600.97	1784.54	-16.83	1692.72	1801.30	133.22	1701.06	2031.52	1512.18	47.36	0.00	0.00	0.00	1438.69
11.27000	1876.53	169.46	61.26	1831.58	152.08	70.20	1606.77	101.59	55.02	1667.25	174.42	89.70	1669.60	-18.33	53.88	1619.03	-10.61	66.49	1393.76	-1.09	86.18	1463.97	-56.74	112.71	-177.41	-2.96	1258.91	0.00	0.00	0.00	1888.84	125.56	1602.61	1871.05	-21.80	1601.48	1786.07	-15.36	1693.00	1803.07	135.46	1701.32	2036.65	1511.88	65.12	0.00	0.00	0.00	1438.52
11.28000	1876.19	169.08	61.23	1831.89	152.03	70.20	1606.17	101.91	55.48	1667.24	174.54	89.75	1669.83	-18.54	53.73	1618.79	-10.35	66.49	1394.68	-1.02	88.18	1465.14	-56.84	114.01	-177.41	-2.96	1258.91	0.00	0.00	0.00	1890.63	127.20	1603.11	1872.68	-20.24	1602.06	1787.83	-13.57	1693.47	1805.37	137.12	1701.63	2037.49	1510.77	70.99	0.00	0.00	0.00	1438.54
11.29000	1876.50	169.30	61.18	1831.76	152.02	70.05	1605.96	102.11	55.57	1667.08	174.74	89.87	1670.13	-18.52	53.63	1619.78	-10.70	66.58	1395.61	-1.62	90.15	1466.56	-56.51	115.10	-177.41	-2.96	1258.91	0.00	0.00	0.00	1892.66	129.27	1603.41	1874.55	-18.50	1602.56	1790.15	-11.14	1694.00	1807.52	138.61	1701.97	2037.57	1510.37	71.08	0.00	0.00	0.00	1437.97
[truncated: 871 more rows]
[truncated: 35 more columns]
