# Supplementary material for: The impact of mobile phone use on where we look and how we walk when negotiating floor based obstacles
Source: PLoS One. 2017 Jun 30;12(6):e0179802. doi: 10.1371/journal.pone.0179802 (PMC5493336; doi:10.1371/journal.pone.0179802)
Supplement: S1 File — (ZIP) [file pone.0179802.s001.zip › Gait/PP14/obs no phone 1.txt]

CODAmotion Analysis Text
Codamotion Analysis Text Save of: obs no phone 1.mdf
Time	Markers
Time	1:LTOE.X	1:LTOE.Y	1:LTOE.Z	2:L2nd.X	2:L2nd.Y	2:L2nd.Z	3:LHEE.X	3:LHEE.Y	3:LHEE.Z	4:LANK.X	4:LANK.Y	4:LANK.Z	5:RTOE.X	5:RTOE.Y	5:RTOE.Z	6:R2nd.X	6:R2nd.Y	6:R2nd.Z	7:RHEE.X	7:RHEE.Y	7:RHEE.Z	8:RANK.X	8:RANK.Y	8:RANK.Z	9:STRN.X	9:STRN.Y	9:STRN.Z	10:Marker 10.X	10:Marker 10.Y	10:Marker 10.Z	11:FLHD.X	11:FLHD.Y	11:FLHD.Z	12:FRHD.X	12:FRHD.Y	12:FRHD.Z	13:BRHD.X	13:BRHD.Y	13:BRHD.Z	14:BLHD.X	14:BLHD.Y	14:BLHD.Z	15:BLSTEP.X	15:BLSTEP.Y	15:BLSTEP.Z	16:FLSTEP.X	16:FLSTEP.Y	16:FLSTEP.Z	17:BRSTEP.X
(s)	(mm)	(mm)	(mm)	(mm)	(mm)	(mm)	(mm)	(mm)	(mm)	(mm)	(mm)	(mm)	(mm)	(mm)	(mm)	(mm)	(mm)	(mm)	(mm)	(mm)	(mm)	(mm)	(mm)	(mm)	(mm)	(mm)	(mm)	(mm)	(mm)	(mm)	(mm)	(mm)	(mm)	(mm)	(mm)	(mm)	(mm)	(mm)	(mm)	(mm)	(mm)	(mm)	(mm)	(mm)	(mm)	(mm)	(mm)	(mm)	(mm)
0.00000	-3399.54	103.61	66.04	-3591.30	84.42	21.77	-1395.12	175.85	47.56	-1323.04	231.86	82.54	-3556.40	-75.95	35.30	-3604.81	-81.56	36.72	-485.48	48.41	263.92	-1716.23	-16.34	455.61	-3516.95	10.76	1230.17	0.00	0.00	0.00	-3441.81	31.49	1677.26	-3481.12	-113.51	1667.20	-1723.25	13.81	1690.16	-1675.00	169.48	1684.98	918.53	-218.09	68.53	1538.26	-208.61	73.75	907.27
0.01000	-3399.54	103.61	66.04	-3502.35	89.22	36.71	-1395.12	175.85	47.56	-1323.04	231.86	82.54	-3476.42	-69.32	53.19	-3519.01	-76.05	53.30	-485.48	48.41	263.92	-1716.23	-16.34	455.61	-3477.20	16.97	1228.57	0.00	0.00	0.00	-3407.81	34.25	1678.70	-3415.78	-107.79	1663.57	-1723.25	13.81	1690.16	-1675.00	169.48	1684.98	918.40	-218.04	68.78	1537.90	-208.60	73.62	907.57
0.02000	-3399.54	103.61	66.04	-3514.83	89.37	34.71	-1395.12	175.85	47.56	-1323.04	231.86	82.54	-3479.47	-68.86	54.27	-3466.87	-73.67	62.27	-485.48	48.41	263.92	-1716.23	-16.34	455.61	-3468.81	17.32	1228.16	0.00	0.00	0.00	-3411.00	35.68	1679.84	-3407.93	-106.46	1665.30	-1723.25	13.81	1690.16	-1675.00	169.48	1684.98	918.42	-217.50	68.69	1537.75	-208.66	73.49	907.37
0.03000	-3399.54	103.61	66.04	-3513.39	89.15	35.61	-1395.12	175.85	47.56	-1323.04	231.86	82.54	-3470.02	-69.09	58.19	-3460.84	-73.27	64.37	-485.48	48.41	263.92	-1716.23	-16.34	455.61	-3475.34	15.95	1227.84	0.00	0.00	0.00	-3406.73	35.33	1678.73	-3409.56	-108.79	1665.45	-1723.25	13.81	1690.16	-1675.00	169.48	1684.98	918.38	-217.52	68.68	1537.79	-208.74	73.52	907.46
0.04000	-3399.54	103.61	66.04	-3498.28	89.57	37.98	-1395.12	175.85	47.56	-1323.04	231.86	82.54	-3432.70	-67.73	63.69	-3475.44	-71.51	62.81	-485.48	48.41	263.92	-1716.23	-16.34	455.61	-3486.65	15.99	1227.96	0.00	0.00	0.00	-3461.58	33.68	1681.95	-3370.43	-106.15	1665.05	-1723.25	13.81	1690.16	-1675.00	169.48	1684.98	918.34	-217.67	68.72	1538.24	-208.66	73.71	907.43
0.05000	-3399.54	103.61	66.04	-3523.80	87.48	32.87	-1395.12	175.85	47.56	-1323.04	231.86	82.54	-3418.60	-67.73	65.50	-3477.58	-70.08	60.02	-485.48	48.41	263.92	-1716.23	-16.34	455.61	-3468.49	16.28	1227.61	0.00	0.00	0.00	-3391.15	37.87	1680.32	-3408.58	-107.10	1667.12	-1723.25	13.81	1690.16	-1675.00	169.48	1684.98	918.62	-217.95	68.39	1537.71	-208.73	73.50	907.50
0.06000	-3399.54	103.61	66.04	-3514.83	87.21	33.94	-1395.12	175.85	47.56	-1323.04	231.86	82.54	-3424.62	-68.74	64.04	-3441.78	-67.79	66.31	-485.48	48.41	263.92	-1716.23	-16.34	455.61	-3465.48	15.61	1227.59	0.00	0.00	0.00	-3402.14	39.38	1681.13	-3413.23	-109.77	1667.03	-1723.25	13.81	1690.16	-1675.00	169.48	1684.98	918.50	-218.12	68.59	1537.46	-208.76	73.40	907.58
0.07000	-3399.54	103.61	66.04	-3509.80	87.94	34.90	-1395.12	175.85	47.56	-1323.04	231.86	82.54	-3410.75	-68.28	67.00	-3435.46	-68.21	66.86	-485.48	48.41	263.92	-1716.23	-16.34	455.61	-3467.65	15.50	1227.58	0.00	0.00	0.00	-3393.59	33.65	1682.17	-3419.51	-109.19	1668.64	-1723.25	13.81	1690.16	-1675.00	169.48	1684.98	918.30	-217.67	68.71	1537.42	-208.70	73.39	907.62
0.08000	-3399.54	103.61	66.04	-3489.91	87.95	38.03	-1395.12	175.85	47.56	-1323.04	231.86	82.54	-3345.16	-69.92	76.46	-3447.00	-66.86	62.24	-485.48	48.41	263.92	-1716.23	-16.34	455.61	-3445.52	16.00	1227.97	0.00	0.00	0.00	-3389.91	33.44	1684.49	-3407.72	-109.72	1669.95	-1723.25	13.81	1690.16	-1675.00	169.48	1684.98	918.28	-217.61	68.80	1537.75	-208.78	73.51	907.37
0.09000	-3399.54	103.61	66.04	-3507.43	87.85	34.58	-1395.12	175.85	47.56	-1323.04	231.86	82.54	-3383.99	-69.70	70.62	-3425.06	-64.01	64.24	-485.48	48.41	263.92	-1716.23	-16.34	455.61	-3448.14	15.60	1227.46	0.00	0.00	0.00	-3389.06	35.32	1684.47	-3391.42	-110.18	1669.90	-1723.25	13.81	1690.16	-1675.00	169.48	1684.98	918.17	-217.15	68.85	1538.20	-208.66	73.66	907.65
0.10000	-3399.54	103.61	66.04	-3519.75	86.81	33.26	-1395.12	175.85	47.56	-1323.04	231.86	82.54	-3386.19	-70.69	70.11	-3408.65	-65.99	66.89	-485.48	48.41	263.92	-1716.23	-16.34	455.61	-3426.53	15.91	1228.08	0.00	0.00	0.00	-3366.07	36.68	1682.35	-3367.14	-108.05	1669.11	-1723.25	13.81	1690.16	-1675.00	169.48	1684.98	918.32	-217.82	68.69	1538.61	-208.60	73.84	907.42
0.11000	-3399.54	103.61	66.04	-3512.50	85.79	33.96	-1395.12	175.85	47.56	-1323.04	231.86	82.54	-3311.79	-70.25	81.30	-3412.72	-64.85	63.59	-485.48	48.41	263.92	-1716.23	-16.34	455.61	-3430.31	15.66	1227.31	0.00	0.00	0.00	-3377.05	33.20	1684.99	-3366.24	-109.53	1670.08	-1723.25	13.81	1690.16	-1675.00	169.48	1684.98	918.43	-217.58	68.71	1537.98	-208.65	73.61	907.68
0.12000	-3399.54	103.61	66.04	-3497.23	87.50	35.99	-1395.12	175.85	47.56	-1323.04	231.86	82.54	-3282.88	-70.82	85.19	-3385.08	-66.94	68.69	-485.48	48.41	263.92	-1716.23	-16.34	455.61	-3428.21	15.42	1226.85	0.00	0.00	0.00	-3374.96	32.90	1686.86	-3356.84	-109.34	1669.02	-1723.25	13.81	1690.16	-1675.00	169.48	1684.98	918.44	-217.35	68.68	1538.01	-208.70	73.58	907.64
0.13000	-3399.54	103.61	66.04	-3510.03	85.98	34.35	-1395.12	175.85	47.56	-1323.04	231.86	82.54	-3264.44	-71.83	86.92	-3376.91	-68.91	68.16	-485.48	48.41	263.92	-1716.23	-16.34	455.61	-3440.14	14.33	1226.15	0.00	0.00	0.00	-3373.18	32.34	1685.68	-3353.67	-109.48	1669.48	-1723.25	13.81	1690.16	-1675.00	169.48	1684.98	918.51	-217.76	68.65	1538.22	-208.62	73.70	907.67
0.14000	-3399.54	103.61	66.04	-3496.32	88.20	36.40	-1395.12	175.85	47.56	-1323.04	231.86	82.54	-3254.30	-73.11	86.95	-3369.15	-70.58	68.82	-485.48	48.41	263.92	-1716.23	-16.34	455.61	-3433.62	13.36	1225.62	0.00	0.00	0.00	-3352.18	29.63	1685.84	-3398.82	-113.00	1672.50	-1723.25	13.81	1690.16	-1675.00	169.48	1684.98	918.52	-217.82	68.54	1537.79	-208.74	73.56	907.42
0.15000	-3399.54	103.61	66.04	-3508.14	87.49	34.51	-1395.12	175.85	47.56	-1323.04	231.86	82.54	-3250.31	-74.52	85.77	-3349.79	-69.24	72.40	-485.48	48.41	263.92	-1716.23	-16.34	455.61	-3431.38	12.62	1225.60	0.00	0.00	0.00	-3353.79	28.15	1686.44	-3414.34	-115.16	1673.19	-1723.25	13.81	1690.16	-1675.00	169.48	1684.98	918.58	-217.76	68.64	1537.35	-208.70	73.37	907.33
0.16000	-3399.54	103.61	66.04	-3526.31	87.18	30.66	-1395.12	175.85	47.56	-1323.04	231.86	82.54	-3250.30	-75.91	83.83	-3348.40	-69.40	70.26	-485.48	48.41	263.92	-1716.23	-16.34	455.61	-3432.52	11.21	1224.56	0.00	0.00	0.00	-3344.31	31.55	1686.41	-3392.66	-115.85	1673.31	-1723.25	13.81	1690.16	-1675.00	169.48	1684.98	918.45	-217.97	68.71	1537.46	-208.77	73.44	907.47
0.17000	-3399.54	103.61	66.04	-3526.95	87.61	30.76	-1395.12	175.85	47.56	-1323.04	231.86	82.54	-3252.13	-77.13	81.60	-3326.66	-68.59	73.66	-485.48	48.41	263.92	-1716.23	-16.34	455.61	-3419.51	9.77	1224.15	0.00	0.00	0.00	-3353.57	25.32	1686.75	-3343.00	-114.78	1671.36	-1723.25	13.81	1690.16	-1675.00	169.48	1684.98	918.50	-218.43	68.54	1537.69	-208.75	73.51	907.64
0.18000	-3399.54	103.61	66.04	-3507.38	87.12	34.77	-1395.12	175.85	47.56	-1323.04	231.86	82.54	-3253.63	-78.03	79.56	-3294.64	-66.52	78.22	-485.48	48.41	263.92	-1716.23	-16.34	455.61	-3414.39	9.41	1224.59	0.00	0.00	0.00	-3374.54	22.22	1687.64	-3345.67	-115.26	1671.68	-1723.25	13.81	1690.16	-1675.00	169.48	1684.98	918.50	-217.81	68.72	1537.77	-208.70	73.50	907.83
0.19000	-3399.54	103.61	66.04	-3499.87	87.94	35.56	-1395.12	175.85	47.56	-1323.04	231.86	82.54	-3252.68	-78.46	78.17	-3287.80	-65.59	74.70	-485.48	48.41	263.92	-1716.23	-16.34	455.61	-3410.53	8.11	1223.24	0.00	0.00	0.00	-3328.20	23.75	1686.17	-3362.20	-117.13	1673.51	-1723.25	13.81	1690.16	-1675.00	169.48	1684.98	918.57	-217.56	68.74	1537.65	-208.70	73.45	907.50
0.20000	-3399.54	103.61	66.04	-3502.18	87.18	34.46	-1395.12	175.85	47.56	-1323.04	231.86	82.54	-3276.35	-82.27	70.31	-3303.70	-66.61	67.90	-485.48	48.41	263.92	-1716.23	-16.34	455.61	-3404.59	6.60	1222.74	0.00	0.00	0.00	-3326.90	25.41	1686.23	-3347.66	-120.61	1671.93	-1723.25	13.81	1690.16	-1675.00	169.48	1684.98	918.62	-218.09	68.43	1537.46	-208.72	73.35	907.48
0.21000	-3399.54	103.61	66.04	-3503.94	87.04	34.84	-1395.12	175.85	47.56	-1323.04	231.86	82.54	-3227.05	-77.15	79.89	-3329.27	-67.54	63.22	-485.48	48.41	263.92	-1716.23	-16.34	455.61	-3393.45	5.73	1222.72	0.00	0.00	0.00	-3343.51	20.84	1686.98	-3371.35	-122.76	1673.48	-1723.25	13.81	1690.16	-1675.00	169.48	1684.98	918.49	-217.34	68.57	1537.28	-208.80	73.31	907.57
0.22000	-3399.55	103.61	66.04	-3511.22	87.58	33.74	-1395.12	175.85	47.56	-1323.04	231.86	82.54	-3254.35	-77.04	75.95	-3326.17	-70.16	63.45	-485.48	48.41	263.92	-1716.23	-16.34	455.61	-3386.97	4.05	1221.79	0.00	0.00	0.00	-3367.01	21.07	1687.59	-3358.63	-124.01	1672.00	-1723.25	13.81	1690.16	-1675.00	169.48	1684.98	918.38	-217.59	68.73	1537.98	-208.65	73.61	907.56
0.23000	-3406.51	103.04	64.41	-3528.82	87.73	31.63	-1395.12	175.85	47.56	-1323.04	231.86	82.54	-3229.21	-78.46	79.36	-3312.75	-66.62	65.11	-485.48	48.41	263.92	-1716.23	-16.34	455.61	-3399.45	1.44	1221.83	0.00	0.00	0.00	-3365.91	20.38	1688.53	-3371.88	-123.64	1674.41	-1723.25	13.81	1690.16	-1675.00	169.48	1684.98	918.53	-217.83	68.58	1537.31	-208.82	73.40	907.32
0.24000	-3416.46	102.39	61.61	-3501.12	87.46	35.94	-1395.12	175.85	47.56	-1323.04	231.86	82.54	-3158.39	-73.41	85.46	-3319.04	-68.46	61.04	-485.48	48.41	263.92	-1716.23	-16.34	455.61	-3388.37	-0.35	1221.62	0.00	0.00	0.00	-3305.74	18.32	1685.84	-3387.28	-126.04	1674.67	-1723.25	13.81	1690.16	-1675.00	169.48	1684.98	918.34	-217.75	68.80	1537.12	-208.76	73.31	907.37
0.25000	-3412.99	103.20	60.77	-3531.65	86.76	29.99	-1395.12	175.85	47.56	-1323.04	231.86	82.54	-3223.84	-74.15	75.80	-3308.43	-68.20	62.20	-485.48	48.41	263.92	-1716.23	-16.34	455.61	-3398.18	-2.09	1221.99	0.00	0.00	0.00	-3321.02	17.12	1686.46	-3343.29	-129.16	1672.67	-1723.25	13.81	1690.16	-1675.00	169.48	1684.98	918.43	-217.83	68.64	1537.59	-208.68	73.43	907.53
0.26000	-3395.30	106.01	61.64	-3520.54	86.23	31.46	-1395.12	175.85	47.56	-1323.04	231.86	82.54	-3220.22	-73.03	75.19	-3305.46	-68.50	62.37	-485.48	48.41	263.92	-1716.23	-16.34	455.61	-3381.41	-3.51	1221.81	0.00	0.00	0.00	-3363.60	15.10	1689.07	-3313.14	-127.72	1672.93	-1723.25	13.81	1690.16	-1675.00	169.48	1684.98	918.39	-217.63	68.71	1538.21	-208.68	73.67	907.56
0.27000	-3399.50	104.53	62.26	-3523.79	85.77	31.16	-1395.12	175.85	47.56	-1323.04	231.86	82.54	-3215.69	-72.11	74.93	-3311.60	-67.04	60.72	-485.48	48.41	263.92	-1716.23	-16.34	455.61	-3378.73	-5.58	1221.69	0.00	0.00	0.00	-3337.97	14.51	1687.18	-3318.43	-129.94	1674.04	-1723.25	13.81	1690.16	-1675.00	169.48	1684.98	918.34	-217.64	68.84	1537.71	-208.78	73.45	907.54
0.28000	-3424.35	107.42	56.23	-3502.37	85.48	32.52	-1395.12	175.85	47.56	-1323.04	231.86	82.54	-3210.58	-71.38	74.95	-3302.75	-67.07	62.00	-485.48	48.41	263.92	-1716.23	-16.34	455.61	-3384.47	-8.28	1221.57	0.00	0.00	0.00	-3307.22	13.82	1685.67	-3339.24	-131.05	1672.83	-1723.25	13.81	1690.16	-1675.00	169.48	1684.98	918.32	-217.73	68.69	1537.32	-208.76	73.36	907.54
0.29000	-3432.57	107.93	51.16	-3511.95	86.25	29.71	-1395.12	175.85	47.56	-1323.04	231.86	82.54	-3205.22	-70.84	75.21	-3307.15	-65.79	60.91	-485.48	48.41	263.92	-1716.23	-16.34	455.61	-3362.78	-10.23	1221.59	0.00	0.00	0.00	-3326.33	12.43	1686.66	-3330.34	-130.95	1671.63	-1723.25	13.81	1690.16	-1675.00	169.48	1684.98	918.58	-218.45	68.46	1537.47	-208.72	73.42	907.69
0.30000	-3403.37	111.58	54.71	-3509.62	88.66	28.23	-1395.12	175.85	47.56	-1323.04	231.86	82.54	-3199.95	-70.47	75.66	-3315.04	-66.87	59.29	-485.48	48.41	263.92	-1716.23	-16.34	455.61	-3352.20	-11.63	1221.73	0.00	0.00	0.00	-3319.31	11.76	1686.23	-3381.33	-135.71	1675.12	-1723.25	13.81	1690.16	-1675.00	169.48	1684.98	918.56	-218.17	68.59	1537.64	-208.74	73.52	907.48
0.31000	-3447.59	111.97	45.01	-3511.69	88.08	24.95	-1395.12	175.85	47.56	-1323.04	231.86	82.54	-3195.09	-70.29	76.23	-3299.53	-66.24	61.72	-485.48	48.41	263.92	-1716.23	-16.34	455.61	-3350.88	-13.75	1221.31	0.00	0.00	0.00	-3366.73	8.37	1687.93	-3301.25	-134.00	1673.48	-1723.25	13.81	1690.16	-1675.00	169.48	1684.98	918.49	-217.28	68.60	1537.26	-208.75	73.36	907.52
0.32000	-3459.81	111.47	40.97	-3513.25	89.35	22.55	-1395.12	175.85	47.56	-1323.04	231.86	82.54	-3190.97	-70.27	76.88	-3298.17	-66.66	61.89	-485.48	48.41	263.92	-1716.23	-16.34	455.61	-3336.05	-14.70	1221.71	0.00	0.00	0.00	-3354.62	6.61	1686.88	-3289.40	-134.94	1671.16	-1723.25	13.81	1690.16	-1675.00	169.48	1684.98	918.22	-217.40	68.87	1537.74	-208.72	73.50	907.61
0.33000	-3457.66	115.17	40.69	-3495.23	90.11	23.42	-1395.12	175.85	47.56	-1323.04	231.86	82.54	-3187.92	-70.41	77.55	-3338.69	-67.96	54.05	-485.48	48.41	263.92	-1716.23	-16.34	455.61	-3347.46	-17.63	1221.69	0.00	0.00	0.00	-3290.25	4.44	1683.50	-3276.04	-135.29	1670.67	-1723.25	13.81	1690.16	-1675.00	169.48	1684.98	918.34	-217.59	68.81	1538.22	-208.64	73.71	907.66
0.34000	-3467.74	114.19	34.72	-3487.80	91.43	22.83	-1395.12	175.85	47.56	-1323.04	231.86	82.54	-3186.27	-70.71	78.19	-3304.22	-68.14	60.38	-485.48	48.41	263.92	-1716.23	-16.34	455.61	-3340.21	-18.36	1221.81	0.00	0.00	0.00	-3293.38	6.00	1685.04	-3291.67	-137.69	1670.76	-1723.25	13.81	1690.16	-1675.00	169.48	1684.98	918.39	-217.58	68.78	1538.02	-208.79	73.63	907.56
0.35000	-3451.39	116.19	33.29	-3494.83	91.08	20.85	-1395.12	175.85	47.56	-1323.04	231.86	82.54	-3186.35	-71.17	78.75	-3301.32	-66.25	61.26	-485.48	48.41	263.92	-1716.23	-16.34	455.61	-3333.08	-19.47	1221.59	0.00	0.00	0.00	-3311.80	5.58	1685.75	-3297.52	-141.91	1672.70	-1723.25	13.81	1690.16	-1675.00	169.48	1684.98	918.30	-217.86	68.75	1537.69	-208.70	73.53	907.59
0.36000	-3461.14	115.75	27.30	-3474.89	92.07	24.27	-1395.12	175.85	47.56	-1323.04	231.86	82.54	-3188.49	-71.77	79.16	-3288.44	-65.94	62.80	-485.48	48.41	263.92	-1716.23	-16.34	455.61	-3330.50	-19.62	1222.19	0.00	0.00	0.00	-3324.54	1.12	1687.00	-3282.15	-141.73	1671.55	-1723.25	13.81	1690.16	-1675.00	169.48	1684.98	918.59	-218.14	68.44	1537.90	-208.61	73.66	907.60
0.37000	-3453.93	116.61	23.86	-3464.51	91.87	27.99	-1395.12	175.85	47.56	-1323.04	231.86	82.54	-3193.02	-72.51	79.38	-3308.11	-68.15	60.57	-485.48	48.41	263.92	-1716.23	-16.34	455.61	-3318.84	-20.45	1222.66	0.00	0.00	0.00	-3280.89	1.97	1687.50	-3277.92	-140.56	1672.53	-1723.25	13.81	1690.16	-1675.00	169.48	1684.98	918.30	-217.35	68.86	1537.67	-208.68	73.57	907.52
0.38000	-3438.04	117.03	21.74	-3461.97	89.59	31.26	-1395.12	175.85	47.56	-1323.04	231.86	82.54	-3200.28	-73.39	79.36	-3299.37	-68.23	60.81	-485.48	48.41	263.92	-1716.23	-16.34	455.61	-3322.36	-21.59	1223.45	0.00	0.00	0.00	-3281.47	0.86	1686.89	-3267.85	-141.09	1673.55	-1723.25	13.81	1690.16	-1675.00	169.48	1684.98	918.26	-216.91	68.89	1537.99	-208.72	73.64	907.41
0.39000	-3426.31	115.24	25.44	-3423.63	89.64	39.84	-1395.12	175.85	47.56	-1323.04	231.86	82.54	-3212.77	-75.21	79.17	-3307.13	-67.36	59.49	-485.48	48.41	263.92	-1716.23	-16.34	455.61	-3323.63	-22.70	1224.03	0.00	0.00	0.00	-3293.07	-1.90	1687.11	-3317.79	-145.51	1677.04	-1723.25	13.81	1690.16	-1675.00	169.48	1684.98	918.37	-218.10	68.70	1537.59	-208.83	73.44	907.57
0.40000	-3395.63	112.65	33.45	-3390.14	87.32	48.45	-1395.12	175.85	47.56	-1323.04	231.86	82.54	-3205.19	-73.44	79.22	-3288.50	-67.65	62.23	-485.48	48.41	263.92	-1716.23	-16.34	455.61	-3318.57	-23.07	1224.89	0.00	0.00	0.00	-3245.02	1.44	1685.40	-3312.40	-144.84	1677.36	-1723.25	13.81	1690.16	-1675.00	169.48	1684.98	918.19	-217.46	68.94	1537.55	-208.84	73.47	907.57
0.41000	-3381.32	110.70	36.45	-3373.14	86.55	53.06	-1395.12	175.85	47.56	-1323.04	231.86	82.54	-3204.63	-73.23	79.81	-3281.33	-67.23	63.33	-485.48	48.41	263.92	-1716.23	-16.34	455.61	-3325.88	-24.18	1225.60	0.00	0.00	0.00	-3254.58	-1.21	1684.59	-3304.15	-145.07	1676.78	-1723.25	13.81	1690.16	-1675.00	169.48	1684.98	918.30	-217.72	68.80	1537.42	-208.77	73.42	907.36
0.42000	-3364.53	107.36	40.84	-3353.02	84.71	57.49	-1395.12	175.85	47.56	-1323.04	231.86	82.54	-3198.00	-72.49	81.37	-3291.95	-65.91	61.11	-485.48	48.41	263.92	-1716.23	-16.34	455.61	-3314.02	-24.00	1226.43	0.00	0.00	0.00	-3244.60	-3.79	1687.00	-3291.26	-147.62	1675.73	-1723.25	13.81	1690.16	-1675.00	169.48	1684.98	918.51	-217.92	68.59	1537.47	-208.80	73.36	907.67
0.43000	-3375.14	104.74	41.12	-3323.91	83.90	62.88	-1395.12	175.85	47.56	-1323.04	231.86	82.54	-3187.70	-71.40	83.48	-3319.10	-68.55	56.39	-485.48	48.41	263.92	-1716.23	-16.34	455.61	-3326.43	-26.37	1227.48	0.00	0.00	0.00	-3231.34	-6.26	1685.95	-3257.02	-146.77	1674.84	-1723.25	13.81	1690.16	-1675.00	169.48	1684.98	918.44	-217.50	68.71	1537.71	-208.66	73.48	907.70
0.44000	-3342.56	104.90	47.55	-3339.00	83.40	62.36	-1395.12	175.85	47.56	-1323.04	231.86	82.54	-3176.12	-70.15	85.73	-3294.67	-69.22	61.44	-485.48	48.41	263.92	-1716.23	-16.34	455.61	-3310.86	-26.30	1228.29	0.00	0.00	0.00	-3261.07	-4.77	1686.88	-3258.79	-147.20	1675.63	-1723.25	13.81	1690.16	-1675.00	169.48	1684.98	918.48	-217.57	68.70	1537.22	-208.75	73.27	907.39
0.45000	-3323.80	103.66	51.13	-3328.80	83.13	63.65	-1395.12	175.85	47.56	-1323.04	231.86	82.54	-3165.66	-68.91	87.70	-3321.04	-69.06	57.06	-485.48	48.41	263.92	-1716.23	-16.34	455.61	-3304.86	-27.84	1228.72	0.00	0.00	0.00	-3257.28	-3.56	1688.43	-3243.19	-147.99	1675.94	-1723.25	13.81	1690.16	-1675.00	169.48	1684.98	918.51	-217.79	68.53	1536.71	-208.82	73.11	907.32
0.46000	-3307.70	103.79	55.06	-3297.83	83.47	69.01	-1395.12	175.85	47.56	-1323.04	231.86	82.54	-3158.72	-67.87	88.98	-3291.02	-65.78	60.74	-485.48	48.41	263.92	-1716.23	-16.34	455.61	-3313.82	-28.88	1229.42	0.00	0.00	0.00	-3261.58	-7.27	1689.06	-3260.79	-149.01	1676.97	-1723.25	13.81	1690.16	-1675.00	169.48	1684.98	918.40	-218.15	68.67	1537.73	-208.66	73.54	907.24
0.47000	-3305.10	103.60	55.69	-3294.60	84.83	69.17	-1395.12	175.85	47.56	-1323.04	231.86	82.54	-3157.68	-67.22	89.16	-3317.81	-66.02	56.90	-485.48	48.41	263.92	-1716.23	-16.34	455.61	-3294.49	-30.39	1230.10	0.00	0.00	0.00	-3241.35	-4.67	1688.53	-3265.38	-151.20	1678.19	-1723.25	13.81	1690.16	-1675.00	169.48	1684.98	918.66	-218.60	68.49	1538.33	-208.55	73.81	907.46
0.48000	-3275.10	103.31	60.47	-3279.22	86.65	70.08	-1395.12	175.85	47.56	-1323.04	231.86	82.54	-3164.94	-67.12	87.83	-3309.45	-66.51	57.78	-485.48	48.41	263.92	-1716.23	-16.34	455.61	-3290.65	-30.82	1230.80	0.00	0.00	0.00	-3212.36	-5.81	1687.59	-3272.12	-149.57	1677.99	-1723.25	13.81	1690.16	-1675.00	169.48	1684.98	918.50	-218.41	68.57	1537.66	-208.71	73.56	907.54
0.49000	-3237.85	105.31	67.88	-3263.85	86.10	70.34	-1395.12	175.85	47.56	-1323.04	231.86	82.54	-3182.92	-67.77	84.57	-3328.58	-65.93	55.48	-485.48	48.41	263.92	-1716.23	-16.34	455.61	-3287.68	-31.06	1231.12	0.00	0.00	0.00	-3226.97	-7.80	1690.34	-3273.30	-151.58	1679.41	-1723.25	13.81	1690.16	-1675.00	169.48	1684.98	918.44	-218.20	68.59	1538.00	-208.59	73.65	907.47
0.50000	-3236.34	105.33	68.88	-3250.47	87.89	71.03	-1395.12	175.85	47.56	-1323.04	231.86	82.54	-3226.36	-68.51	77.46	-3309.53	-65.62	56.54	-485.48	48.41	263.92	-1716.23	-16.34	455.61	-3289.79	-31.92	1230.60	0.00	0.00	0.00	-3275.54	-8.79	1692.50	-3206.97	-149.19	1675.27	-1723.25	13.81	1690.16	-1675.00	169.48	1684.98	918.54	-217.24	68.68	1537.45	-208.66	73.39	907.54
0.51000	-3188.40	107.02	76.87	-3226.05	89.86	72.98	-1395.12	175.85	47.56	-1323.04	231.86	82.54	-3226.58	-69.64	77.72	-3304.52	-66.84	58.52	-485.48	48.41	263.92	-1716.23	-16.34	455.61	-3286.01	-32.53	1230.94	0.00	0.00	0.00	-3259.94	-6.17	1690.89	-3212.75	-151.57	1675.59	-1723.25	13.81	1690.16	-1675.00	169.48	1684.98	918.48	-217.69	68.64	1537.39	-208.73	73.40	907.41
0.52000	-3167.71	106.65	81.57	-3197.48	90.88	76.34	-1395.12	175.85	47.56	-1323.04	231.86	82.54	-3204.07	-70.01	78.97	-3321.22	-68.18	54.25	-485.48	48.41	263.92	-1716.23	-16.34	455.61	-3278.10	-32.38	1230.47	0.00	0.00	0.00	-3230.89	-6.77	1690.17	-3216.15	-151.59	1675.40	-1723.25	13.81	1690.16	-1675.00	169.48	1684.98	918.42	-217.82	68.62	1538.20	-208.70	73.69	907.56
0.53000	-3134.18	108.52	86.21	-3162.89	92.28	79.73	-1395.12	175.85	47.56	-1323.04	231.86	82.54	-3201.13	-70.75	78.19	-3320.64	-69.29	53.64	-485.48	48.41	263.92	-1716.23	-16.34	455.61	-3266.99	-33.15	1230.11	0.00	0.00	0.00	-3276.65	-9.40	1690.79	-3208.03	-151.17	1674.63	-1723.25	13.81	1690.16	-1675.00	169.48	1684.98	918.63	-218.37	68.38	1538.43	-208.66	73.75	907.46
0.54000	-3108.50	109.27	90.20	-3150.41	92.94	80.72	-1395.12	175.85	47.56	-1323.04	231.86	82.54	-3202.04	-71.31	77.12	-3304.09	-66.65	56.44	-485.48	48.41	263.92	-1716.23	-16.34	455.61	-3254.03	-33.04	1229.52	0.00	0.00	0.00	-3215.27	-5.70	1687.06	-3225.46	-153.34	1676.42	-1723.25	13.81	1690.16	-1675.00	169.48	1684.98	918.72	-218.35	68.38	1537.64	-208.62	73.52	907.47
0.55000	-3080.26	110.05	95.09	-3127.83	94.43	82.94	-1395.12	175.85	47.56	-1323.04	231.86	82.54	-3205.69	-71.88	75.80	-3310.76	-69.56	53.60	-485.48	48.41	263.92	-1716.23	-16.34	455.61	-3243.78	-33.26	1229.18	0.00	0.00	0.00	-3187.14	-8.89	1684.71	-3203.60	-150.56	1674.09	-1723.25	13.81	1690.16	-1675.00	169.48	1684.98	918.38	-217.74	68.77	1537.98	-208.66	73.62	907.43
0.56000	-3052.90	110.79	99.75	-3096.86	95.82	87.05	-1395.12	175.85	47.56	-1323.04	231.86	82.54	-3210.92	-72.67	74.27	-3318.73	-69.70	51.88	-485.48	48.41	263.92	-1716.23	-16.34	455.61	-3237.87	-32.88	1228.23	0.00	0.00	0.00	-3210.64	-9.23	1686.64	-3190.50	-151.12	1674.07	-1723.25	13.81	1690.16	-1675.00	169.48	1684.98	918.36	-217.64	68.81	1537.99	-208.68	73.58	907.43
0.57000	-3026.38	111.47	104.18	-3085.98	94.95	87.41	-1395.12	175.85	47.56	-1323.04	231.86	82.54	-3216.63	-73.88	72.55	-3316.14	-70.55	51.46	-485.48	48.41	263.92	-1716.23	-16.34	455.61	-3230.10	-32.84	1227.49	0.00	0.00	0.00	-3188.25	-7.76	1685.60	-3184.45	-152.44	1672.11	-1723.25	13.81	1690.16	-1675.00	169.48	1684.98	918.55	-217.81	68.61	1537.69	-208.73	73.54	907.52
0.58000	-3000.71	112.11	108.39	-3058.37	94.88	91.15	-1395.12	175.85	47.56	-1323.04	231.86	82.54	-3221.68	-75.71	70.69	-3303.84	-71.79	52.56	-485.48	48.41	263.92	-1716.23	-16.34	455.61	-3215.28	-32.35	1226.53	0.00	0.00	0.00	-3191.98	-6.57	1684.51	-3189.10	-150.83	1672.18	-1723.25	13.81	1690.16	-1675.00	169.48	1684.98	918.59	-217.93	68.57	1537.82	-208.72	73.50	907.64
0.59000	-2975.87	112.70	112.37	-3066.68	94.99	88.18	-1395.12	175.85	47.56	-1323.04	231.86	82.54	-3224.93	-78.37	68.71	-3325.18	-73.35	49.32	-485.48	48.41	263.92	-1716.23	-16.34	455.61	-3208.36	-33.20	1224.95	0.00	0.00	0.00	-3163.41	-6.37	1680.72	-3176.25	-149.39	1670.56	-1723.25	13.81	1690.16	-1675.00	169.48	1684.98	918.52	-217.85	68.57	1537.65	-208.71	73.49	907.60
0.60000	-2951.85	113.24	116.13	-3043.33	93.38	91.30	-1395.12	175.85	47.56	-1323.04	231.86	82.54	-3225.93	-79.95	67.70	-3321.21	-74.04	49.40	-485.48	48.41	263.92	-1716.23	-16.34	455.61	-3203.00	-31.66	1223.74	0.00	0.00	0.00	-3150.44	-4.71	1678.94	-3148.94	-148.86	1668.49	-1723.25	13.81	1690.16	-1675.00	169.48	1684.98	918.46	-217.60	68.77	1537.61	-208.55	73.48	907.49
0.61000	-2928.62	113.73	119.67	-3033.97	93.17	91.91	-1395.12	175.85	47.56	-1323.04	231.86	82.54	-3227.72	-82.04	68.10	-3311.69	-73.73	50.55	-485.48	48.41	263.92	-1716.23	-16.34	455.61	-3194.14	-31.19	1223.14	0.00	0.00	0.00	-3162.59	-3.35	1678.88	-3150.53	-148.41	1666.90	-1723.25	13.81	1690.16	-1675.00	169.48	1684.98	918.37	-217.29	68.87	1537.07	-208.72	73.23	907.54
0.62000	-2906.19	114.18	123.01	-3000.49	93.27	97.96	-1395.12	175.85	47.56	-1323.04	231.86	82.54	-3230.37	-81.86	67.13	-3311.90	-73.47	49.90	-485.48	48.41	263.92	-1716.23	-16.34	455.61	-3185.82	-31.84	1221.24	0.00	0.00	0.00	-3186.45	-3.51	1678.60	-3139.10	-148.02	1665.41	-1723.25	13.81	1690.16	-1675.00	169.48	1684.98	918.41	-217.34	68.70	1537.40	-208.82	73.39	907.35
0.63000	-2884.54	114.58	126.14	-2980.21	93.12	100.35	-1395.12	175.85	47.56	-1323.04	231.86	82.54	-3232.55	-81.05	64.77	-3313.76	-72.83	48.88	-485.48	48.41	263.92	-1716.23	-16.34	455.61	-3178.18	-31.00	1219.86	0.00	0.00	0.00	-3185.82	-2.83	1677.40	-3141.57	-145.60	1665.60	-1723.25	13.81	1690.16	-1675.00	169.48	1684.98	918.27	-216.75	68.86	1537.21	-208.72	73.38	907.48
0.64000	-2863.64	114.94	129.06	-2960.11	92.89	102.59	-1395.12	175.85	47.56	-1323.04	231.86	82.54	-3227.99	-80.90	63.58	-3299.87	-73.60	50.92	-485.48	48.41	263.92	-1716.23	-16.34	455.61	-3232.75	-31.48	1220.22	0.00	0.00	0.00	-3156.52	-2.66	1675.49	-3136.72	-145.60	1663.71	-1723.25	13.81	1690.16	-1675.00	169.48	1684.98	918.46	-217.56	68.75	1537.55	-208.66	73.43	907.55
0.65000	-2843.50	115.26	131.78	-2940.24	92.57	104.70	-1395.12	175.85	47.56	-1323.04	231.86	82.54	-3219.01	-81.13	64.12	-3338.85	-74.55	43.88	-485.48	48.41	263.92	-1716.23	-16.34	455.61	-3173.91	-29.85	1217.18	0.00	0.00	0.00	-3140.73	1.40	1673.48	-3139.81	-147.19	1661.29	-1723.25	13.81	1690.16	-1675.00	169.48	1684.98	918.57	-218.33	68.51	1537.68	-208.63	73.48	907.49
0.66000	-2824.10	115.54	134.31	-2920.62	92.18	106.66	-1395.12	175.85	47.56	-1323.04	231.86	82.54	-3208.18	-80.12	66.22	-3311.42	-74.67	48.03	-485.48	48.41	263.92	-1716.23	-16.34	455.61	-3172.76	-29.10	1214.77	0.00	0.00	0.00	-3132.91	5.27	1672.02	-3125.97	-145.39	1660.70	-1723.25	13.81	1690.16	-1675.00	169.48	1684.98	918.42	-217.77	68.65	1537.61	-208.64	73.48	907.52
0.67000	-2805.43	115.78	136.65	-2901.27	91.73	108.47	-1395.12	175.85	47.56	-1323.04	231.86	82.54	-3219.16	-81.89	63.25	-3316.28	-73.33	47.08	-485.48	48.41	263.92	-1716.23	-16.34	455.61	-3154.94	-27.97	1213.45	0.00	0.00	0.00	-3162.94	2.27	1671.52	-3124.85	-144.57	1659.98	-1723.25	13.81	1690.16	-1675.00	169.48	1684.98	918.49	-217.70	68.66	1538.04	-208.69	73.65	907.48
0.68000	-2787.46	115.98	138.79	-2882.22	91.20	110.12	-1395.12	175.85	47.56	-1323.04	231.86	82.54	-3225.87	-80.77	62.11	-3335.90	-74.10	42.47	-485.48	48.41	263.92	-1716.23	-16.34	455.61	-3160.75	-28.88	1211.22	0.00	0.00	0.00	-3159.95	6.14	1670.09	-3138.75	-143.61	1659.52	-1723.25	13.81	1690.16	-1675.00	169.48	1684.98	918.54	-218.32	68.55	1538.18	-208.65	73.66	907.51
0.69000	-2770.20	116.14	140.76	-2863.49	90.63	111.62	-1395.12	175.85	47.56	-1323.04	231.86	82.54	-3221.54	-79.11	62.94	-3308.54	-71.21	45.57	-485.48	48.41	263.92	-1716.23	-16.34	455.61	-3131.69	-27.61	1209.26	0.00	0.00	0.00	-3156.57	7.47	1667.31	-3097.22	-138.68	1655.78	-1723.25	13.81	1690.16	-1675.00	169.48	1684.98	918.37	-217.65	68.78	1537.55	-208.73	73.40	907.54
0.70000	-2753.62	116.26	142.54	-2845.11	90.00	112.95	-1395.12	175.85	47.56	-1323.04	231.86	82.54	-3280.17	-81.80	52.12	-3327.00	-71.88	42.74	-485.48	48.41	263.92	-1716.23	-16.34	455.61	-3126.07	-26.54	1207.83	0.00	0.00	0.00	-3101.48	9.33	1662.45	-3087.73	-138.66	1655.03	-1723.25	13.81	1690.16	-1675.00	169.48	1684.98	918.43	-217.97	68.76	1538.49	-208.57	73.79	907.46
0.71000	-2737.72	116.35	144.14	-2827.11	89.33	114.12	-1395.12	175.85	47.56	-1323.04	231.86	82.54	-3216.00	-81.20	63.21	-3301.93	-71.39	45.79	-485.48	48.41	263.92	-1716.23	-16.34	455.61	-3119.05	-25.94	1205.93	0.00	0.00	0.00	-3080.44	8.47	1661.34	-3043.38	-134.39	1653.08	-1723.25	13.81	1690.16	-1675.00	169.48	1684.98	918.52	-218.30	68.58	1538.30	-208.57	73.70	907.36
0.72000	-2722.48	116.40	145.58	-2809.51	88.62	115.11	-1395.12	175.85	47.56	-1323.04	231.86	82.54	-3246.97	-80.97	53.84	-3305.51	-71.35	45.97	-485.48	48.41	263.92	-1716.23	-16.34	455.61	-3112.02	-24.95	1204.05	0.00	0.00	0.00	-3101.68	10.09	1661.05	-3032.07	-133.44	1650.25	-1723.25	13.81	1690.16	-1675.00	169.48	1684.98	918.37	-217.56	68.76	1537.33	-208.77	73.31	907.39
0.73000	-2707.88	116.42	146.84	-2792.34	87.88	115.94	-1395.12	175.85	47.56	-1323.04	231.86	82.54	-3218.24	-79.39	59.77	-3331.22	-72.55	40.07	-485.48	48.41	263.92	-1716.23	-16.34	455.61	-3113.14	-23.56	1202.11	0.00	0.00	0.00	-3108.97	12.48	1659.10	-3083.80	-133.64	1650.35	-1723.25	13.81	1690.16	-1675.00	169.48	1684.98	918.49	-218.10	68.62	1537.91	-208.62	73.57	907.27
0.74000	-2693.92	116.41	147.94	-2775.61	87.12	116.58	-1395.12	175.85	47.56	-1323.04	231.86	82.54	-3242.14	-80.35	54.08	-3310.08	-71.56	42.62	-485.48	48.41	263.92	-1716.23	-16.34	455.61	-3114.37	-23.68	1200.04	0.00	0.00	0.00	-3068.42	16.45	1654.67	-3030.14	-130.23	1647.51	-1723.25	13.81	1690.16	-1675.00	169.48	1684.98	918.34	-217.70	68.78	1537.19	-208.72	73.27	907.38
0.75000	-2680.58	116.36	148.88	-2759.37	86.33	117.05	-1395.12	175.85	47.56	-1323.04	231.86	82.54	-3227.96	-81.67	55.37	-3304.14	-71.50	43.09	-485.48	48.41	263.92	-1716.23	-16.34	455.61	-3096.51	-21.16	1198.10	0.00	0.00	0.00	-3048.54	20.47	1652.98	-3027.48	-129.68	1645.06	-1723.25	13.81	1690.16	-1675.00	169.48	1684.98	918.54	-217.70	68.53	1537.76	-208.75	73.51	907.42
0.76000	-2667.86	116.28	149.66	-2743.63	85.54	117.32	-1395.12	175.85	47.56	-1323.04	231.86	82.54	-3218.87	-78.54	57.44	-3299.09	-71.69	43.82	-485.48	48.41	263.92	-1716.23	-16.34	455.61	-3103.55	-19.99	1196.45	0.00	0.00	0.00	-3040.52	20.42	1652.05	-3006.29	-127.05	1642.55	-1723.25	13.81	1690.16	-1675.00	169.48	1684.98	918.51	-217.73	68.66	1538.14	-208.74	73.67	907.57
0.77000	-2655.72	116.18	150.28	-2728.42	84.73	117.41	-1395.12	175.85	47.56	-1323.04	231.86	82.54	-3229.79	-80.59	52.81	-3298.39	-71.36	42.14	-485.48	48.41	263.92	-1716.23	-16.34	455.61	-3089.24	-18.92	1194.86	0.00	0.00	0.00	-3033.75	21.44	1649.51	-3013.34	-124.42	1641.75	-1723.25	13.81	1690.16	-1675.00	169.48	1684.98	918.44	-217.53	68.74	1537.15	-208.75	73.24	907.40
0.78000	-2644.18	116.04	150.76	-2713.77	83.93	117.31	-1395.12	175.85	47.56	-1323.04	231.86	82.54	-3215.32	-79.84	54.52	-3310.69	-70.64	38.95	-485.48	48.41	263.92	-1716.23	-16.34	455.61	-3071.49	-16.94	1192.72	0.00	0.00	0.00	-3030.77	21.96	1649.00	-2983.40	-122.66	1638.74	-1723.25	13.81	1690.16	-1675.00	169.48	1684.98	918.66	-217.88	68.44	1537.32	-208.75	73.28	907.58
0.79000	-2633.20	115.88	151.09	-2699.69	83.13	117.01	-1395.12	175.85	47.56	-1323.04	231.86	82.54	-3258.83	-79.83	46.16	-3327.52	-73.27	36.07	-485.48	48.41	263.92	-1716.23	-16.34	455.61	-3059.62	-15.93	1191.28	0.00	0.00	0.00	-3016.12	27.19	1646.05	-2997.69	-120.58	1638.36	-1723.25	13.81	1690.16	-1675.00	169.48	1684.98	918.49	-217.69	68.63	1537.55	-208.62	73.46	907.79
0.80000	-2622.78	115.69	151.28	-2686.23	82.34	116.51	-1395.12	175.85	47.56	-1323.04	231.86	82.54	-3232.12	-79.42	50.14	-3301.25	-72.01	39.04	-485.48	48.41	263.92	-1716.23	-16.34	455.61	-3052.44	-14.01	1189.53	0.00	0.00	0.00	-3018.67	32.70	1646.51	-2979.57	-116.72	1636.67	-1723.25	13.81	1690.16	-1675.00	169.48	1684.98	918.55	-218.05	68.57	1537.40	-208.68	73.37	907.64
0.81000	-2612.90	115.47	151.33	-2673.39	81.58	115.81	-1395.12	175.85	47.56	-1323.04	231.86	82.54	-3214.75	-78.35	50.74	-3311.29	-72.57	36.86	-485.48	48.41	263.92	-1716.23	-16.34	455.61	-3036.75	-12.56	1187.77	0.00	0.00	0.00	-3020.35	31.56	1645.42	-2981.40	-114.71	1637.10	-1723.25	13.81	1690.16	-1675.00	169.48	1684.98	918.49	-217.57	68.67	1538.09	-208.69	73.61	907.52
0.82000	-2603.55	115.23	151.25	-2661.21	80.83	114.89	-1395.12	175.85	47.56	-1323.04	231.86	82.54	-3209.44	-80.46	50.07	-3289.63	-72.06	39.39	-485.48	48.41	263.92	-1716.23	-16.34	455.61	-3019.49	-10.42	1186.60	0.00	0.00	0.00	-2982.43	36.66	1641.24	-2989.81	-113.17	1636.95	-1723.25	13.81	1690.16	-1675.00	169.48	1684.98	918.27	-217.06	68.91	1537.99	-208.71	73.58	907.73
0.83000	-2594.73	114.96	151.03	-2649.72	80.12	113.77	-1395.12	175.85	47.56	-1323.04	231.86	82.54	-3224.13	-80.40	47.27	-3299.70	-74.05	36.14	-485.48	48.41	263.92	-1716.23	-16.34	455.61	-3023.37	-9.09	1184.38	0.00	0.00	0.00	-2973.70	36.86	1640.78	-2967.57	-107.51	1635.18	-1723.25	13.81	1690.16	-1675.00	169.48	1684.98	918.29	-217.64	68.87	1538.14	-208.72	73.62	907.23
0.84000	-2586.41	114.67	150.69	-2638.94	79.44	112.43	-1395.12	175.85	47.56	-1323.04	231.86	82.54	-3241.65	-78.74	42.18	-3308.21	-73.81	34.68	-485.48	48.41	263.92	-1716.23	-16.34	455.61	-3014.23	-7.23	1182.99	0.00	0.00	0.00	-2996.44	42.74	1642.53	-2960.63	-105.49	1632.65	-1723.25	13.81	1690.16	-1675.00	169.48	1684.98	918.43	-217.56	68.74	1538.04	-208.70	73.59	907.28
0.85000	-2578.58	114.36	150.23	-2628.89	78.81	110.87	-1395.12	175.85	47.56	-1323.04	231.86	82.54	-3257.20	-82.34	39.18	-3309.47	-74.17	33.00	-485.48	48.41	263.92	-1716.23	-16.34	455.61	-3000.58	-5.44	1181.61	0.00	0.00	0.00	-2930.38	47.19	1637.39	-2949.77	-102.53	1633.47	-1723.25	13.81	1690.16	-1675.00	169.48	1684.98	918.60	-217.72	68.50	1538.32	-208.69	73.77	907.44
0.86000	-2571.23	114.03	149.64	-2619.60	78.23	109.08	-1395.12	175.85	47.56	-1323.04	231.86	82.54	-3263.27	-80.89	36.64	-3290.35	-73.49	35.85	-485.48	48.41	263.92	-1716.23	-16.34	455.61	-2983.40	-2.58	1180.47	0.00	0.00	0.00	-2936.26	48.89	1637.73	-2945.28	-101.00	1633.20	-1723.25	13.81	1690.16	-1675.00	169.48	1684.98	918.69	-218.26	68.30	1537.22	-208.75	73.31	907.58
0.87000	-2564.35	113.68	148.95	-2611.09	77.70	107.07	-1395.12	175.85	47.56	-1323.04	231.86	82.54	-3251.22	-81.06	37.56	-3295.51	-74.70	33.91	-485.48	48.41	263.92	-1716.23	-16.34	455.61	-2980.17	-1.62	1179.71	0.00	0.00	0.00	-2946.58	52.74	1637.93	-2954.99	-97.45	1634.54	-1723.25	13.81	1690.16	-1675.00	169.48	1684.98	918.47	-218.00	68.70	1537.77	-208.68	73.50	907.56
0.88000	-2557.92	113.31	148.14	-2603.40	77.23	104.83	-1395.12	175.85	47.56	-1323.04	231.86	82.54	-3229.78	-81.24	38.31	-3282.52	-74.45	34.93	-485.48	48.41	263.92	-1716.23	-16.34	455.61	-2957.81	1.42	1178.95	0.00	0.00	0.00	-2941.31	55.59	1636.88	-2914.64	-92.85	1632.18	-1723.25	13.81	1690.16	-1675.00	169.48	1684.98	918.41	-217.58	68.72	1538.04	-208.59	73.58	907.36
0.89000	-2551.93	112.92	147.22	-2596.55	76.83	102.35	-1395.12	175.85	47.56	-1323.04	231.86	82.54	-3273.15	-81.91	31.18	-3288.96	-77.13	32.82	-485.48	48.41	263.92	-1716.23	-16.34	455.61	-2957.44	3.64	1178.26	0.00	0.00	0.00	-2947.91	57.03	1638.11	-2923.28	-92.87	1632.51	-1723.25	13.81	1690.16	-1675.00	169.48	1684.98	918.48	-218.42	68.49	1537.72	-208.69	73.50	907.48
0.90000	-2546.38	112.51	146.20	-2590.56	76.51	99.63	-1395.12	175.85	47.56	-1323.04	231.86	82.54	-3274.22	-81.85	29.29	-3287.86	-75.37	33.61	-485.48	48.41	263.92	-1716.23	-16.34	455.61	-2949.80	5.82	1177.64	0.00	0.00	0.00	-2913.08	61.67	1637.58	-2922.68	-88.93	1632.51	-1723.25	13.81	1690.16	-1675.00	169.48	1684.98	918.30	-217.45	68.77	1537.51	-208.78	73.43	907.47
0.91000	-2541.23	112.09	145.08	-2585.46	76.26	96.67	-1395.12	175.85	47.56	-1323.04	231.86	82.54	-3229.89	-80.23	35.70	-3259.75	-74.51	37.27	-485.48	48.41	263.92	-1716.23	-16.34	455.61	-2939.37	8.68	1178.00	0.00	0.00	0.00	-2884.29	66.95	1637.29	-2881.15	-82.42	1632.29	-1723.25	13.81	1690.16	-1675.00	169.48	1684.98	918.22	-217.66	68.92	1537.08	-208.81	73.26	907.53
0.92000	-2536.49	111.66	143.86	-2581.27	76.11	93.46	-1395.12	175.85	47.56	-1323.04	231.86	82.54	-3255.98	-81.31	31.20	-3278.63	-77.42	32.30	-485.48	48.41	263.92	-1716.23	-16.34	455.61	-2924.92	11.32	1179.13	0.00	0.00	0.00	-2847.22	70.35	1637.50	-2874.79	-80.43	1633.73	-1723.25	13.81	1690.16	-1675.00	169.48	1684.98	918.42	-217.98	68.67	1538.28	-208.69	73.75	907.65
0.93000	-2532.14	111.21	142.55	-2578.03	76.04	90.01	-1395.12	175.85	47.56	-1323.04	231.86	82.54	-3242.49	-81.95	32.49	-3264.81	-77.21	33.56	-485.48	48.41	263.92	-1716.23	-16.34	455.61	-2909.27	14.28	1179.91	0.00	0.00	0.00	-2859.34	71.70	1637.74	-2866.98	-75.31	1634.41	-1723.25	13.81	1690.16	-1675.00	169.48	1684.98	918.63	-217.95	68.45	1537.79	-208.72	73.51	907.56
0.94000	-2528.17	110.75	141.16	-2575.74	76.08	86.30	-1395.12	175.85	47.56	-1323.04	231.86	82.54	-3259.25	-83.96	29.32	-3268.39	-78.58	31.31	-485.48	48.41	263.92	-1716.23	-16.34	455.61	-2897.93	17.86	1180.54	0.00	0.00	0.00	-2864.14	73.99	1639.35	-2859.23	-73.90	1635.18	-1723.25	13.81	1690.16	-1675.00	169.48	1684.98	918.38	-217.66	68.77	1537.82	-208.63	73.57	907.59
0.95000	-2524.55	110.27	139.68	-2574.44	76.21	82.33	-1395.12	175.85	47.56	-1323.04	231.86	82.54	-3255.29	-82.56	29.03	-3274.44	-79.44	29.64	-485.48	48.41	263.92	-1716.23	-16.34	455.61	-2887.64	20.05	1182.25	0.00	0.00	0.00	-2880.42	77.05	1643.03	-2851.20	-70.66	1638.08	-1723.25	13.81	1690.16	-1675.00	169.48	1684.98	918.33	-217.83	68.68	1537.96	-208.80	73.62	907.61
0.96000	-2521.29	109.79	138.11	-2561.93	76.17	79.01	-1395.12	175.85	47.56	-1323.04	231.86	82.54	-3253.03	-82.77	26.30	-3280.58	-80.13	27.37	-485.48	48.41	263.92	-1716.23	-16.34	455.61	-2870.69	23.31	1184.09	0.00	0.00	0.00	-2829.20	83.36	1644.27	-2843.29	-66.84	1640.33	-1723.25	13.81	1690.16	-1675.00	169.48	1684.98	918.43	-217.59	68.70	1537.73	-208.80	73.52	907.78
0.97000	-2518.37	109.29	136.48	-2573.08	77.28	70.25	-1395.12	175.85	47.56	-1323.04	231.86	82.54	-3246.67	-83.69	26.67	-3266.66	-80.30	28.18	-485.48	48.41	263.92	-1716.23	-16.34	455.61	-2859.81	25.72	1185.94	0.00	0.00	0.00	-2812.65	86.47	1644.73	-2821.45	-61.92	1642.03	-1723.25	13.81	1690.16	-1675.00	169.48	1684.98	918.51	-217.65	68.68	1538.26	-208.70	73.66	907.63
0.98000	-2515.77	108.79	134.76	-2561.65	76.81	68.88	-1395.12	175.85	47.56	-1323.04	231.86	82.54	-3229.80	-83.03	26.55	-3256.46	-80.34	28.46	-485.48	48.41	263.92	-1716.23	-16.34	455.61	-2851.79	28.55	1188.15	0.00	0.00	0.00	-2809.03	89.30	1648.74	-2814.07	-59.49	1644.71	-1723.25	13.81	1690.16	-1675.00	169.48	1684.98	918.38	-217.25	68.83	1537.83	-208.75	73.52	907.66
0.99000	-2513.48	108.28	132.98	-2589.17	76.68	60.92	-1395.12	175.85	47.56	-1323.04	231.86	82.54	-3231.35	-83.16	24.45	-3235.07	-80.69	30.01	-485.48	48.41	263.92	-1716.23	-16.34	455.61	-2845.45	31.39	1190.59	0.00	0.00	0.00	-2775.34	92.96	1649.79	-2801.38	-57.92	1645.86	-1723.25	13.81	1690.16	-1675.00	169.48	1684.98	918.51	-218.09	68.55	1538.54	-208.62	73.79	907.34
1.00000	-2511.50	107.76	131.14	-2562.39	78.08	62.17	-1395.12	175.85	47.56	-1323.04	231.86	82.54	-3240.28	-84.64	20.57	-3182.91	-79.19	36.37	-485.48	48.41	263.92	-1716.23	-16.34	455.61	-2825.23	34.11	1192.70	0.00	0.00	0.00	-2791.65	93.22	1653.77	-2792.05	-54.21	1649.32	-1723.25	13.81	1690.16	-1675.00	169.48	1684.98	918.54	-218.08	68.47	1538.71	-208.57	73.89	907.61
1.01000	-2509.79	107.23	129.23	-2569.81	78.78	58.75	-1395.12	175.85	47.56	-1323.04	231.86	82.54	-3221.30	-84.45	19.91	-3111.85	-77.65	44.38	-485.48	48.41	263.92	-1716.23	-16.34	455.61	-2820.05	37.14	1195.49	0.00	0.00	0.00	-2763.82	98.99	1655.38	-2789.85	-52.28	1652.63	-1723.25	13.81	1690.16	-1675.00	169.48	1684.98	918.47	-217.36	68.77	1538.68	-208.58	73.89	907.69
1.02000	-2508.37	106.70	127.27	-2563.55	76.67	58.49	-1395.12	175.85	47.56	-1323.04	231.86	82.54	-3210.93	-85.11	18.26	-3083.14	-77.50	47.45	-485.48	48.41	263.92	-1716.23	-16.34	455.61	-2796.19	41.12	1198.21	0.00	0.00	0.00	-2782.22	99.32	1659.91	-2776.39	-49.55	1655.91	-1723.25	13.81	1690.16	-1675.00	169.48	1684.98	918.21	-217.15	68.97	1537.74	-208.72	73.48	907.84
1.03000	-2507.20	106.17	125.25	-2575.70	77.08	54.35	-1395.12	175.85	47.56	-1323.04	231.86	82.54	-3196.78	-85.88	15.36	-3055.00	-77.49	51.39	-485.48	48.41	263.92	-1716.23	-16.34	455.61	-2795.07	43.40	1200.76	0.00	0.00	0.00	-2740.41	102.44	1659.51	-2769.21	-45.38	1657.38	-1723.25	13.81	1690.16	-1675.00	169.48	1684.98	918.51	-217.90	68.57	1537.78	-208.65	73.54	907.72
1.04000	-2506.27	105.64	123.18	-2570.24	77.16	53.74	-1395.12	175.85	47.56	-1323.04	231.86	82.54	-3188.13	-86.52	12.17	-3027.42	-77.59	56.06	-485.48	48.41	263.92	-1716.23	-16.34	455.61	-2776.75	46.12	1203.75	0.00	0.00	0.00	-2769.07	104.99	1663.54	-2749.70	-43.57	1660.09	-1723.25	13.81	1690.16	-1675.00	169.48	1684.98	918.41	-217.26	68.72	1537.71	-208.59	73.54	907.30
1.05000	-2505.59	105.10	121.07	-2577.78	77.12	51.78	-1395.12	175.85	47.56	-1323.04	231.86	82.54	-3189.43	-87.78	7.92	-3000.42	-77.77	61.33	-485.48	48.41	263.92	-1716.23	-16.34	455.61	-2761.54	48.41	1206.30	0.00	0.00	0.00	-2762.69	107.79	1666.59	-2722.21	-38.56	1661.10	-1723.25	13.81	1690.16	-1675.00	169.48	1684.98	918.22	-217.17	68.91	1537.35	-208.78	73.38	907.43
1.06000	-2505.12	104.56	118.92	-2573.79	77.06	51.30	-1395.12	175.85	47.56	-1323.04	231.86	82.54	-3181.60	-89.80	8.22	-2974.02	-78.01	67.05	-485.48	48.41	263.92	-1716.23	-16.34	455.61	-2753.43	51.65	1208.42	0.00	0.00	0.00	-2740.12	112.66	1669.14	-2700.99	-37.11	1663.59	-1723.25	13.81	1690.16	-1675.00	169.48	1684.98	918.30	-217.45	68.83	1537.64	-208.73	73.47	907.68
1.07000	-2504.86	104.03	116.72	-2561.80	76.59	52.27	-1395.12	175.85	47.56	-1323.04	231.86	82.54	-3142.84	-91.31	19.37	-2948.23	-78.28	73.09	-485.48	48.41	263.92	-1716.23	-16.34	455.61	-2736.95	53.37	1210.97	0.00	0.00	0.00	-2740.85	112.95	1672.24	-2719.26	-35.74	1668.06	-1723.25	13.81	1690.16	-1675.00	169.48	1684.98	918.49	-217.62	68.73	1538.07	-208.73	73.66	907.69
1.08000	-2504.80	103.49	114.49	-2579.84	77.09	49.38	-1395.12	175.85	47.56	-1323.04	231.86	82.54	-3112.41	-92.00	29.48	-2923.06	-78.57	79.32	-485.48	48.41	263.92	-1716.23	-16.34	455.61	-2721.46	54.73	1213.41	0.00	0.00	0.00	-2726.16	114.78	1673.70	-2702.93	-33.02	1669.74	-1723.25	13.81	1690.16	-1675.00	169.48	1684.98	918.50	-217.70	68.64	1537.86	-208.69	73.57	907.59
1.09000	-2504.92	102.96	112.24	-2575.67	76.88	49.57	-1395.12	175.85	47.56	-1323.04	231.86	82.54	-3068.10	-92.76	41.14	-2898.52	-78.84	85.59	-485.48	48.41	263.92	-1716.23	-16.34	455.61	-2720.83	56.99	1214.98	0.00	0.00	0.00	-2698.43	118.57	1674.37	-2686.93	-31.15	1672.93	-1723.25	13.81	1690.16	-1675.00	169.48	1684.98	918.60	-217.84	68.54	1537.35	-208.80	73.31	907.39
1.10000	-2505.21	102.43	109.95	-2574.23	76.96	50.11	-1395.12	175.85	47.56	-1323.04	231.86	82.54	-3039.61	-93.06	49.34	-2874.63	-79.07	91.76	-485.48	48.41	263.92	-1716.23	-16.34	455.61	-2716.29	58.15	1217.36	0.00	0.00	0.00	-2704.57	117.95	1677.86	-2664.45	-27.62	1673.73	-1723.25	13.81	1690.16	-1675.00	169.48	1684.98	918.61	-218.00	68.56	1537.62	-208.72	73.43	907.36
1.11000	-2505.65	101.90	107.64	-2555.95	76.78	52.04	-1395.12	175.85	47.56	-1323.04	231.86	82.54	-3013.90	-93.40	55.03	-2851.39	-79.24	97.71	-485.48	48.41	263.92	-1716.23	-16.34	455.61	-2714.70	58.38	1220.13	0.00	0.00	0.00	-2683.04	120.14	1679.89	-2699.61	-28.30	1677.40	-1723.25	13.81	1690.16	-1675.00	169.48	1684.98	918.74	-218.24	68.29	1537.44	-208.68	73.43	907.48
1.12000	-2506.24	101.38	105.32	-2572.98	77.50	48.81	-1395.12	175.85	47.56	-1323.04	231.86	82.54	-2980.07	-93.18	61.51	-2828.82	-79.32	103.29	-485.48	48.41	263.92	-1716.23	-16.34	455.61	-2698.93	59.92	1222.20	0.00	0.00	0.00	-2693.66	123.53	1683.07	-2665.22	-25.84	1678.73	-1723.25	13.81	1690.16	-1675.00	169.48	1684.98	918.61	-217.48	68.53	1537.91	-208.51	73.55	907.29
1.13000	-2506.96	100.87	102.97	-2549.10	77.27	53.02	-1395.12	175.85	47.56	-1323.04	231.86	82.54	-2931.07	-93.75	68.87	-2806.93	-79.28	108.37	-485.48	48.41	263.92	-1716.23	-16.34	455.61	-2680.38	60.74	1224.62	0.00	0.00	0.00	-2650.48	124.41	1683.82	-2650.65	-25.94	1680.67	-1723.25	13.81	1690.16	-1675.00	169.48	1684.98	918.38	-217.84	68.69	1537.38	-208.74	73.36	907.40
1.14000	-2507.80	100.36	100.62	-2580.10	78.89	48.44	-1395.12	175.85	47.56	-1323.04	231.86	82.54	-2919.12	-93.63	68.90	-2785.74	-79.11	112.80	-485.48	48.41	263.92	-1716.23	-16.34	455.61	-2667.73	62.00	1226.72	0.00	0.00	0.00	-2659.88	123.56	1687.51	-2652.09	-22.68	1683.47	-1723.25	13.81	1690.16	-1675.00	169.48	1684.98	918.54	-218.07	68.55	1537.96	-208.68	73.58	907.39
1.15000	-2508.74	99.86	98.26	-2587.49	79.43	46.35	-1395.12	175.85	47.56	-1323.04	231.86	82.54	-2879.65	-92.47	73.14	-2765.26	-78.77	116.45	-485.48	48.41	263.92	-1716.23	-16.34	455.61	-2671.47	62.63	1229.24	0.00	0.00	0.00	-2633.59	124.53	1688.18	-2645.07	-21.56	1685.52	-1723.25	13.81	1690.16	-1675.00	169.48	1684.98	918.49	-217.74	68.64	1538.10	-208.62	73.65	907.39
1.16000	-2509.78	99.37	95.89	-2568.55	78.25	50.65	-1395.12	175.85	47.56	-1323.04	231.86	82.54	-2851.11	-92.03	74.11	-2745.49	-78.24	119.18	-485.48	48.41	263.92	-1716.23	-16.34	455.61	-2658.02	62.74	1231.04	0.00	0.00	0.00	-2647.80	127.19	1691.24	-2645.76	-19.40	1688.73	-1723.25	13.81	1690.16	-1675.00	169.48	1684.98	918.50	-217.23	68.63	1538.47	-208.59	73.71	907.41
1.17000	-2510.89	98.89	93.53	-2546.60	78.36	53.96	-1395.12	175.85	47.56	-1323.04	231.86	82.54	-2815.29	-90.41	75.02	-2726.45	-77.50	120.86	-485.48	48.41	263.92	-1716.23	-16.34	455.61	-2661.78	63.39	1232.84	0.00	0.00	0.00	-2635.77	127.80	1692.88	-2625.02	-19.53	1689.92	-1723.25	13.81	1690.16	-1675.00	169.48	1684.98	918.58	-218.12	68.49	1537.68	-208.61	73.43	907.52
1.18000	-2512.07	98.43	91.17	-2567.89	77.30	50.04	-1395.12	175.85	47.56	-1323.04	231.86	82.54	-2796.18	-88.60	73.51	-2708.16	-76.52	121.35	-485.48	48.41	263.92	-1716.23	-16.34	455.61	-2648.34	64.58	1235.18	0.00	0.00	0.00	-2609.40	130.56	1694.61	-2655.47	-19.44	1692.36	-1723.25	13.81	1690.16	-1675.00	169.48	1684.98	918.58	-218.06	68.62	1537.50	-208.72	73.43	907.40
1.19000	-2513.31	97.97	88.82	-2567.27	78.06	51.71	-1395.12	175.85	47.56	-1323.04	231.86	82.54	-2745.98	-85.40	76.56	-2690.63	-75.27	120.50	-485.48	48.41	263.92	-1716.23	-16.34	455.61	-2631.81	66.27	1237.08	0.00	0.00	0.00	-2620.98	128.24	1696.17	-2646.76	-16.80	1693.84	-1723.25	13.81	1690.16	-1675.00	169.48	1684.98	918.49	-218.20	68.59	1537.67	-208.65	73.48	907.35
1.20000	-2514.58	97.53	86.48	-2555.91	78.63	53.81	-1395.12	175.85	47.56	-1323.04	231.86	82.54	-2735.25	-83.11	73.28	-2673.86	-73.74	118.19	-485.48	48.41	263.92	-1716.23	-16.34	455.61	-2629.87	67.02	1238.50	0.00	0.00	0.00	-2608.62	130.61	1699.04	-2624.60	-15.66	1695.17	-1723.25	13.81	1690.16	-1675.00	169.48	1684.98	918.30	-217.54	68.82	1538.13	-208.68	73.66	907.60
1.21000	-2515.88	97.10	84.15	-2550.10	78.86	54.17	-1395.12	175.85	47.56	-1323.04	231.86	82.54	-2686.58	-78.34	74.73	-2657.88	-71.89	114.28	-485.48	48.41	263.92	-1716.23	-16.34	455.61	-2625.63	68.30	1240.49	0.00	0.00	0.00	-2601.73	131.52	1700.56	-2597.75	-15.06	1694.66	-1723.25	13.81	1690.16	-1675.00	169.48	1684.98	918.16	-216.97	69.09	1538.04	-208.60	73.67	907.80
1.22000	-2517.20	96.69	81.85	-2585.37	77.55	48.15	-1395.12	175.85	47.56	-1323.04	231.86	82.54	-2656.69	-76.12	74.36	-2648.15	-68.97	110.50	-485.48	48.41	263.92	-1716.23	-16.34	455.61	-2612.57	70.47	1242.04	0.00	0.00	0.00	-2569.56	135.03	1700.31	-2583.54	-14.73	1696.05	-1723.25	13.81	1690.16	-1675.00	169.48	1684.98	918.38	-217.40	68.76	1538.12	-208.67	73.67	907.71
1.23000	-2518.52	96.30	79.57	-2558.79	78.44	53.54	-1395.12	175.85	47.56	-1323.04	231.86	82.54	-2631.57	-73.30	73.62	-2653.90	-68.17	103.21	-485.48	48.41	263.92	-1716.23	-16.34	455.61	-2601.85	72.18	1243.32	0.00	0.00	0.00	-2589.00	134.18	1701.60	-2561.57	-12.61	1696.59	-1723.25	13.81	1690.16	-1675.00	169.48	1684.98	918.30	-217.74	68.96	1537.68	-208.67	73.43	907.55
1.24000	-2519.82	95.92	77.31	-2567.73	77.26	51.61	-1395.12	175.85	47.56	-1323.04	231.86	82.54	-2609.00	-69.94	71.38	-2642.93	-65.77	98.42	-485.48	48.41	263.92	-1716.23	-16.34	455.61	-2604.06	73.44	1244.25	0.00	0.00	0.00	-2536.90	134.22	1700.32	-2577.16	-12.59	1698.60	-1723.25	13.81	1690.16	-1675.00	169.48	1684.98	918.60	-217.89	68.51	1537.89	-208.68	73.50	907.60
1.25000	-2521.10	95.56	75.09	-2571.62	76.64	51.04	-1395.12	175.85	47.56	-1323.04	231.86	82.54	-2595.74	-68.44	68.55	-2630.57	-64.74	93.15	-485.48	48.41	263.92	-1716.23	-16.34	455.61	-2592.66	75.48	1244.90	0.00	0.00	0.00	-2545.16	135.29	1700.97	-2576.04	-13.74	1698.93	-1723.25	13.81	1690.16	-1675.00	169.48	1684.98	918.54	-218.43	68.37	1537.72	-208.69	73.48	907.74
1.26000	-2522.35	95.22	72.90	-2562.02	77.63	53.74	-1395.12	175.85	47.56	-1323.04	231.86	82.54	-2569.69	-66.06	66.41	-2602.83	-61.93	89.63	-485.48	48.41	263.92	-1716.23	-16.34	455.61	-2582.62	76.93	1245.80	0.00	0.00	0.00	-2571.48	138.04	1702.48	-2541.51	-10.36	1698.73	-1723.25	13.81	1690.16	-1675.00	169.48	1684.98	918.28	-217.24	68.75	1537.23	-208.67	73.40	907.96
1.27000	-2523.54	94.90	70.75	-2551.17	77.12	56.44	-1395.12	175.85	47.56	-1323.04	231.86	82.54	-2547.45	-65.34	63.73	-2573.43	-60.18	87.43	-485.48	48.41	263.92	-1716.23	-16.34	455.61	-2572.65	78.27	1246.13	0.00	0.00	0.00	-2542.71	137.06	1702.42	-2532.55	-9.94	1698.43	-1723.25	13.81	1690.16	-1675.00	169.48	1684.98	918.44	-217.42	68.60	1537.49	-208.69	73.44	907.60
1.28000	-2524.67	94.61	68.64	-2565.17	75.66	53.12	-1395.12	175.85	47.56	-1323.04	231.86	82.54	-2516.51	-63.70	63.77	-2551.31	-59.20	84.14	-485.48	48.41	263.92	-1716.23	-16.34	455.61	-2563.09	79.74	1246.17	0.00	0.00	0.00	-2526.51	135.53	1702.53	-2533.06	-9.01	1698.41	-1723.25	13.81	1690.16	-1675.00	169.48	1684.98	918.41	-217.67	68.59	1537.83	-208.63	73.60	907.35
1.29000	-2525.72	94.33	66.58	-2564.41	74.15	54.19	-1395.12	175.85	47.56	-1323.04	231.86	82.54	-2500.11	-62.54	62.16	-2519.21	-57.43	82.05	-485.48	48.41	263.92	-1716.23	-16.34	455.61	-2551.38	80.23	1246.03	0.00	0.00	0.00	-2507.88	139.16	1701.30	-2513.42	-8.86	1698.42	-1723.25	13.81	1690.16	-1675.00	169.48	1684.98	918.27	-217.37	68.87	1538.43	-208.53	73.79	907.55
1.30000	-2526.69	94.08	64.57	-2564.13	74.32	54.04	-1395.12	175.85	47.56	-1323.04	231.86	82.54	-2477.91	-62.07	61.54	-2497.23	-56.51	79.49	-485.48	48.41	263.92	-1716.23	-16.34	455.61	-2542.70	81.40	1245.92	0.00	0.00	0.00	-2481.08	136.61	1700.01	-2518.04	-9.33	1698.85	-1723.25	13.81	1690.16	-1675.00	169.48	1684.98	918.43	-217.68	68.56	1537.69	-208.69	73.52	907.77
1.31000	-2527.55	93.85	62.61	-2566.32	75.22	53.33	-1395.12	175.85	47.56	-1323.04	231.86	82.54	-2435.00	-59.62	66.26	-2479.48	-55.41	76.60	-485.48	48.41	263.92	-1716.23	-16.34	455.61	-2533.35	82.20	1245.72	0.00	0.00	0.00	-2491.99	139.07	1701.37	-2497.34	-8.16	1696.74	-1723.25	13.81	1690.16	-1675.00	169.48	1684.98	918.41	-217.80	68.60	1537.51	-208.74	73.43	907.63
1.32000	-2528.30	93.65	60.71	-2567.51	75.94	50.93	-1395.12	175.85	47.56	-1323.04	231.86	82.54	-2418.09	-58.32	65.78	-2447.04	-53.58	76.30	-485.48	48.41	263.92	-1716.23	-16.34	455.61	-2524.82	82.39	1244.54	0.00	0.00	0.00	-2510.22	137.44	1701.86	-2503.10	-9.02	1697.25	-1723.25	13.81	1690.16	-1675.00	169.48	1684.98	918.29	-217.63	68.84	1537.78	-208.77	73.58	907.45
1.33000	-2528.92	93.48	58.88	-2569.38	76.57	49.47	-1395.12	175.85	47.56	-1323.04	231.86	82.54	-2359.36	-54.99	73.10	-2417.08	-50.73	76.77	-485.48	48.41	263.92	-1716.23	-16.34	455.61	-2518.77	83.62	1243.66	0.00	0.00	0.00	-2481.20	140.17	1699.20	-2482.12	-7.30	1696.11	-1723.25	13.81	1690.16	-1675.00	169.48	1684.98	918.11	-217.36	68.91	1537.80	-208.65	73.61	907.45
1.34000	-2529.40	93.33	57.11	-2555.05	79.48	50.60	-1395.12	175.85	47.56	-1323.04	231.86	82.54	-2321.39	-52.51	77.80	-2388.48	-50.05	77.70	-485.48	48.41	263.92	-1716.23	-16.34	455.61	-2506.29	84.06	1242.71	0.00	0.00	0.00	-2461.72	138.42	1698.07	-2472.48	-7.38	1694.55	-1723.25	13.81	1690.16	-1675.00	169.48	1684.98	918.27	-217.53	68.86	1537.96	-208.61	73.65	907.65
1.35000	-2529.73	93.21	55.40	-2555.05	78.96	48.53	-1395.12	175.85	47.56	-1323.04	231.86	82.54	-2287.63	-50.98	84.54	-2362.95	-46.25	78.02	-485.48	48.41	263.92	-1716.23	-16.34	455.61	-2498.87	85.43	1241.90	0.00	0.00	0.00	-2455.78	138.58	1697.40	-2478.41	-8.50	1693.09	-1723.25	13.81	1690.16	-1675.00	169.48	1684.98	918.30	-217.29	68.87	1538.02	-208.61	73.71	907.62
1.36000	-2529.89	93.12	53.78	-2553.56	79.04	48.13	-1395.12	175.85	47.56	-1323.04	231.86	82.54	-2251.83	-48.81	88.14	-2324.35	-43.10	82.61	-485.48	48.41	263.92	-1716.23	-16.34	455.61	-2489.17	85.80	1240.69	0.00	0.00	0.00	-2463.54	139.49	1697.75	-2459.96	-7.43	1692.18	-1723.25	13.81	1690.16	-1675.00	169.48	1684.98	918.30	-217.55	68.81	1537.84	-208.56	73.57	907.62
1.37000	-2529.87	93.07	52.22	-2548.89	80.28	47.26	-1395.12	175.85	47.56	-1323.04	231.86	82.54	-2218.93	-46.45	91.87	-2276.88	-39.25	88.41	-485.48	48.41	263.92	-1716.23	-16.34	455.61	-2476.28	86.41	1239.49	0.00	0.00	0.00	-2434.56	139.19	1694.55	-2447.07	-7.21	1690.62	-1723.25	13.81	1690.16	-1675.00	169.48	1684.98	918.37	-217.68	68.79	1537.88	-208.56	73.54	907.74
1.38000	-2529.66	93.04	50.75	-2558.86	80.64	45.08	-1395.12	175.85	47.56	-1323.04	231.86	82.54	-2188.77	-43.92	95.67	-2250.76	-36.26	92.74	-485.48	48.41	263.92	-1716.23	-16.34	455.61	-2465.58	86.93	1238.52	0.00	0.00	0.00	-2434.72	137.72	1693.94	-2439.62	-7.90	1689.61	-1723.25	13.81	1690.16	-1675.00	169.48	1684.98	918.41	-217.82	68.72	1538.00	-208.73	73.60	907.73
1.39000	-2529.24	93.04	49.37	-2547.53	80.63	46.58	-1395.12	175.85	47.56	-1323.04	231.86	82.54	-2161.21	-41.25	99.47	-2219.45	-32.89	98.90	-485.48	48.41	263.92	-1716.23	-16.34	455.61	-2459.25	86.86	1237.04	0.00	0.00	0.00	-2426.64	138.13	1692.29	-2407.79	-7.98	1687.30	-1723.25	13.81	1690.16	-1675.00	169.48	1684.98	918.41	-217.63	68.68	1537.70	-208.78	73.46	907.77
1.40000	-2528.60	93.08	48.07	-2548.99	80.19	44.95	-1395.12	175.85	47.56	-1323.04	231.86	82.54	-2136.10	-38.46	103.23	-2185.20	-29.47	102.61	-485.48	48.41	263.92	-1716.23	-16.34	455.61	-2460.75	86.81	1235.73	0.00	0.00	0.00	-2416.54	136.56	1690.47	-2417.69	-7.78	1686.22	-1723.25	13.81	1690.16	-1675.00	169.48	1684.98	918.40	-217.85	68.62	1537.69	-208.71	73.52	907.78
1.41000	-2527.74	93.16	46.87	-2539.51	79.71	46.34	-1395.12	175.85	47.56	-1323.04	231.86	82.54	-2113.29	-35.57	106.89	-2154.82	-25.89	105.77	-485.48	48.41	263.92	-1716.23	-16.34	455.61	-2441.31	86.51	1234.48	0.00	0.00	0.00	-2396.81	135.81	1689.45	-2421.77	-10.41	1685.65	-1723.25	13.81	1690.16	-1675.00	169.48	1684.98	918.56	-217.88	68.51	1537.49	-208.73	73.46	907.62
1.42000	-2526.62	93.27	45.76	-2547.01	80.78	44.67	-1395.12	175.85	47.56	-1323.04	231.86	82.54	-2092.62	-32.60	110.39	-2128.06	-22.19	108.40	-485.48	48.41	263.92	-1716.23	-16.34	455.61	-2430.74	86.53	1233.00	0.00	0.00	0.00	-2400.07	136.43	1688.78	-2379.57	-8.15	1682.26	-1723.25	13.81	1690.16	-1675.00	169.48	1684.98	918.44	-217.30	68.69	1537.84	-208.62	73.56	907.34
1.43000	-2525.26	93.42	44.75	-2554.83	79.99	42.76	-1395.12	175.85	47.56	-1323.04	231.86	82.54	-2073.96	-29.58	113.67	-2104.67	-18.41	110.52	-485.48	48.41	263.92	-1716.23	-16.34	455.61	-2422.38	86.75	1231.72	0.00	0.00	0.00	-2378.68	136.94	1687.02	-2399.09	-8.46	1681.57	-1723.25	13.81	1690.16	-1675.00	169.48	1684.98	918.48	-217.95	68.64	1538.65	-208.49	73.85	907.58
1.44000	-2523.62	93.60	43.85	-2557.52	80.75	41.85	-1395.12	175.85	47.56	-1323.04	231.86	82.54	-2057.14	-26.52	116.68	-2084.38	-14.60	112.13	-485.48	48.41	263.92	-1716.23	-16.34	455.61	-2398.35	86.30	1230.00	0.00	0.00	0.00	-2366.15	134.99	1683.46	-2373.16	-10.50	1679.27	-1723.25	13.81	1690.16	-1675.00	169.48	1684.98	918.39	-218.19	68.52	1538.50	-208.47	73.82	907.39
1.45000	-2521.70	93.82	43.06	-2553.08	80.32	41.45	-1395.12	175.85	47.56	-1323.04	231.86	82.54	-2042.03	-23.44	119.37	-2066.94	-10.78	113.25	-485.48	48.41	263.92	-1716.23	-16.34	455.61	-2396.34	85.72	1228.72	0.00	0.00	0.00	-2372.22	136.67	1683.48	-2389.07	-9.79	1678.72	-1723.25	13.81	1690.16	-1675.00	169.48	1684.98	918.28	-218.36	68.69	1538.04	-208.64	73.58	907.46
1.46000	-2519.48	94.09	42.37	-2543.35	80.19	43.77	-1395.12	175.85	47.56	-1323.04	231.86	82.54	-2028.47	-20.37	121.67	-2052.09	-7.00	113.89	-485.48	48.41	263.92	-1716.23	-16.34	455.61	-2386.55	85.03	1227.24	0.00	0.00	0.00	-2358.48	134.26	1682.44	-2392.95	-11.35	1678.11	-1723.25	13.81	1690.16	-1675.00	169.48	1684.98	918.42	-218.02	68.58	1537.92	-208.76	73.56	907.44
1.47000	-2516.95	94.39	41.80	-2549.64	80.22	41.87	-1395.12	175.85	47.56	-1323.04	231.86	82.54	-2016.30	-17.34	123.53	-2039.57	-3.29	114.08	-485.48	48.41	263.92	-1716.23	-16.34	455.61	-2377.92	84.87	1225.38	0.00	0.00	0.00	-2349.65	132.19	1679.63	-2374.32	-10.77	1675.66	-1723.25	13.81	1690.16	-1675.00	169.48	1684.98	918.70	-218.08	68.37	1536.70	-208.79	73.13	907.39
1.48000	-2514.11	94.74	41.36	-2545.02	80.19	43.40	-1395.12	175.85	47.56	-1323.04	231.86	82.54	-2005.39	-14.35	124.90	-2029.14	0.31	113.82	-485.48	48.41	263.92	-1716.23	-16.34	455.61	-2365.66	84.63	1224.29	0.00	0.00	0.00	-2355.14	132.38	1679.20	-2337.24	-12.82	1672.37	-1723.25	13.81	1690.16	-1675.00	169.48	1684.98	918.46	-218.17	68.63	1537.39	-208.73	73.37	907.67
1.49000	-2510.90	95.13	41.03	-2545.71	81.44	42.36	-1395.12	175.85	47.56	-1323.04	231.86	82.54	-1995.59	-11.44	125.71	-2020.53	3.76	113.13	-485.48	48.41	263.92	-1716.23	-16.34	455.61	-2351.80	83.71	1222.92	0.00	0.00	0.00	-2326.10	131.60	1676.73	-2311.84	-13.11	1669.07	-1723.25	13.81	1690.16	-1675.00	169.48	1684.98	918.26	-217.84	68.81	1537.69	-208.75	73.45	907.61
1.50000	-2484.08	97.66	44.19	-2537.29	82.54	43.71	-1395.12	175.85	47.56	-1323.04	231.86	82.54	-1986.74	-8.62	125.92	-2013.48	7.03	112.03	-485.48	48.41	263.92	-1716.23	-16.34	455.61	-2334.35	82.42	1221.46	0.00	0.00	0.00	-2330.30	128.83	1676.87	-2312.90	-13.47	1668.96	-1723.25	13.81	1690.16	-1675.00	169.48	1684.98	918.55	-217.70	68.55	1537.65	-208.66	73.45	907.57
1.51000	-2478.06	96.09	44.50	-2538.24	80.93	42.05	-1395.12	175.85	47.56	-1323.04	231.86	82.54	-1978.69	-5.91	125.45	-2007.75	10.07	110.52	-485.48	48.41	263.92	-1716.23	-16.34	455.61	-2323.56	81.47	1220.43	0.00	0.00	0.00	-2323.69	128.65	1675.64	-2323.89	-15.61	1668.24	-1723.25	13.81	1690.16	-1675.00	169.48	1684.98	918.44	-217.63	68.74	1537.12	-208.67	73.23	907.62
1.52000	-2477.65	97.36	44.10	-2544.61	81.87	40.48	-1395.12	175.85	47.56	-1323.04	231.86	82.54	-1971.29	-3.35	124.27	-2003.06	12.85	108.62	-485.48	48.41	263.92	-1716.23	-16.34	455.61	-2311.15	80.16	1219.03	0.00	0.00	0.00	-2313.68	128.36	1673.78	-2325.18	-18.50	1667.36	-1723.25	13.81	1690.16	-1675.00	169.48	1684.98	918.45	-217.92	68.54	1537.85	-208.63	73.54	907.55
1.53000	-2488.70	97.52	42.23	-2525.32	83.76	43.19	-1395.12	175.85	47.56	-1323.04	231.86	82.54	-1964.40	-0.94	122.32	-1999.18	15.34	106.35	-485.48	48.41	263.92	-1716.23	-16.34	455.61	-2309.42	79.31	1218.10	0.00	0.00	0.00	-2299.94	126.07	1672.11	-2321.43	-18.55	1666.74	-1723.25	13.81	1690.16	-1675.00	169.48	1684.98	918.41	-218.11	68.63	1537.74	-208.71	73.51	907.17
1.54000	-2514.78	95.37	35.29	-2527.34	83.51	42.47	-1395.12	175.85	47.56	-1323.04	231.86	82.54	-1957.87	1.29	119.52	-1995.83	17.48	103.72	-485.48	48.41	263.92	-1716.23	-16.34	455.61	-2302.37	78.01	1217.01	0.00	0.00	0.00	-2290.69	126.22	1670.71	-2293.88	-17.68	1663.57	-1723.25	13.81	1690.16	-1675.00	169.48	1684.98	918.45	-217.98	68.71	1537.79	-208.74	73.49	907.28
1.55000	-2471.49	97.90	44.16	-2509.30	85.67	43.39	-1395.12	175.85	47.56	-1323.04	231.86	82.54	-1951.55	3.32	115.84	-1992.77	19.25	100.75	-485.48	48.41	263.92	-1716.23	-16.34	455.61	-2287.87	76.74	1216.35	0.00	0.00	0.00	-2285.60	125.17	1670.80	-2290.81	-19.69	1662.60	-1723.25	13.81	1690.16	-1675.00	169.48	1684.98	918.26	-217.47	68.91	1538.08	-208.71	73.63	907.48
1.56000	-2507.29	96.19	36.52	-2488.03	86.50	46.42	-1395.12	175.85	47.56	-1323.04	231.86	82.54	-1945.28	5.12	111.21	-1989.74	20.61	97.45	-485.48	48.41	263.92	-1716.23	-16.34	455.61	-2280.99	75.02	1216.20	0.00	0.00	0.00	-2255.50	124.33	1669.80	-2275.58	-21.65	1663.22	-1723.25	13.81	1690.16	-1675.00	169.48	1684.98	918.54	-217.78	68.64	1538.23	-208.66	73.74	907.46
1.57000	-2494.35	98.51	39.01	-2491.72	88.51	43.56	-1395.12	175.85	47.56	-1323.04	231.86	82.54	-1938.92	6.68	105.58	-1986.47	21.52	93.83	-485.48	48.41	263.92	-1716.23	-16.34	455.61	-2261.02	73.80	1216.86	0.00	0.00	0.00	-2275.01	122.17	1670.85	-2273.26	-24.23	1663.43	-1723.25	13.81	1690.16	-1675.00	169.48	1684.98	918.28	-217.36	68.89	1538.21	-208.57	73.70	907.33
1.58000	-2528.78	97.03	31.27	-2469.81	89.42	45.23	-1395.12	175.85	47.56	-1323.04	231.86	82.54	-1932.30	7.97	98.89	-1982.72	21.94	89.91	-485.48	48.41	263.92	-1716.23	-16.34	455.61	-2253.28	72.03	1217.47	0.00	0.00	0.00	-2244.38	121.78	1667.55	-2256.07	-23.50	1662.39	-1723.25	13.81	1690.16	-1675.00	169.48	1684.98	918.49	-217.84	68.75	1537.93	-208.65	73.61	907.28
1.59000	-2496.40	98.09	35.90	-2471.99	91.71	43.12	-1395.12	175.85	47.56	-1323.04	231.86	82.54	-1912.80	9.81	94.13	-1972.78	21.64	85.34	-485.48	48.41	263.92	-1716.23	-16.34	455.61	-2243.60	71.13	1217.96	0.00	0.00	0.00	-2254.34	120.02	1670.04	-2234.10	-24.84	1662.22	-1723.25	13.81	1690.16	-1675.00	169.48	1684.98	918.43	-217.48	68.77	1538.05	-208.71	73.60	907.55
1.60000	-2484.54	99.61	36.55	-2464.24	92.88	43.34	-1395.12	175.85	47.56	-1323.04	231.86	82.54	-1905.04	10.15	88.63	-1966.58	22.49	80.80	-485.48	48.41	263.92	-1716.23	-16.34	455.61	-2231.95	69.89	1218.89	0.00	0.00	0.00	-2237.39	116.79	1670.20	-2233.24	-27.17	1663.70	-1723.25	13.81	1690.16	-1675.00	169.48	1684.98	918.29	-217.56	68.88	1537.54	-208.77	73.37	907.57
1.61000	-2503.12	99.76	30.63	-2467.94	94.01	42.61	-1395.12	175.85	47.56	-1323.04	231.86	82.54	-1919.53	11.47	78.42	-1967.85	23.27	76.15	-485.48	48.41	263.92	-1716.23	-16.34	455.61	-2229.27	69.32	1219.41	0.00	0.00	0.00	-2224.24	116.35	1671.50	-2215.58	-27.88	1664.10	-1723.25	13.81	1690.16	-1675.00	169.48	1684.98	918.54	-217.44	68.69	1537.86	-208.69	73.52	907.58
1.62000	-2501.58	100.63	27.92	-2453.83	96.37	46.24	-1395.12	175.85	47.56	-1323.04	231.86	82.54	-1922.68	11.59	72.84	-1961.36	23.42	73.23	-485.48	48.41	263.92	-1716.23	-16.34	455.61	-2217.24	68.69	1220.48	0.00	0.00	0.00	-2202.12	114.43	1671.04	-2198.24	-29.36	1665.14	-1723.25	13.81	1690.16	-1675.00	169.48	1684.98	918.55	-217.85	68.58	1538.20	-208.57	73.64	907.71
1.63000	-2468.48	102.55	29.81	-2439.17	98.72	51.22	-1395.12	175.85	47.56	-1323.04	231.86	82.54	-1916.89	11.26	69.99	-1969.42	22.58	68.33	-485.48	48.41	263.92	-1716.23	-16.34	455.61	-2198.04	68.20	1222.17	0.00	0.00	0.00	-2203.37	113.88	1672.40	-2182.97	-28.49	1666.57	-1723.25	13.81	1690.16	-1675.00	169.48	1684.98	918.37	-217.36	68.78	1537.73	-208.64	73.54	907.70
1.64000	-2424.25	107.24	32.05	-2428.61	101.44	58.06	-1395.12	175.85	47.56	-1323.04	231.86	82.54	-1913.46	12.17	63.88	-1962.26	23.03	67.28	-485.48	48.41	263.92	-1716.23	-16.34	455.61	-2192.81	67.89	1223.22	0.00	0.00	0.00	-2197.92	111.96	1672.63	-2189.39	-32.39	1668.11	-1723.25	13.81	1690.16	-1675.00	169.48	1684.98	918.15	-217.14	68.94	1537.89	-208.65	73.58	907.78
1.65000	-2404.70	112.76	29.73	-2418.82	104.08	66.23	-1395.12	175.85	47.56	-1323.04	231.86	82.54	-1910.42	13.06	57.86	-1960.61	21.95	66.06	-485.48	48.41	263.92	-1716.23	-16.34	455.61	-2180.88	66.97	1223.72	0.00	0.00	0.00	-2204.12	112.35	1676.57	-2172.41	-33.65	1668.80	-1723.25	13.81	1690.16	-1675.00	169.48	1684.98	918.74	-218.01	68.45	1538.10	-208.66	73.66	907.48
1.66000	-2394.45	117.55	33.60	-2415.56	108.02	74.71	-1395.12	175.85	47.56	-1323.04	231.86	82.54	-1907.74	13.94	51.93	-1960.16	22.61	63.93	-485.48	48.41	263.92	-1716.23	-16.34	455.61	-2174.34	66.35	1224.77	0.00	0.00	0.00	-2174.52	113.12	1676.37	-2185.34	-34.39	1670.90	-1723.25	13.81	1690.16	-1675.00	169.48	1684.98	918.59	-217.54	68.73	1538.02	-208.65	73.60	907.32
1.67000	-2387.00	121.83	47.34	-2415.40	112.56	85.12	-1395.12	175.85	47.56	-1323.04	231.86	82.54	-1905.44	14.80	46.10	-1958.36	23.16	63.47	-485.48	48.41	263.92	-1716.23	-16.34	455.61	-2160.54	65.99	1226.16	0.00	0.00	0.00	-2160.61	110.39	1676.96	-2153.29	-34.49	1671.11	-1723.25	13.81	1690.16	-1675.00	169.48	1684.98	918.32	-216.85	69.00	1537.87	-208.62	73.58	907.58
1.68000	-2381.78	127.83	59.55	-2403.82	117.61	98.61	-1395.12	175.85	47.56	-1323.04	231.86	82.54	-1903.48	15.63	40.36	-1968.68	22.57	61.06	-485.48	48.41	263.92	-1716.23	-16.34	455.61	-2149.07	66.40	1226.62	0.00	0.00	0.00	-2153.53	109.25	1677.83	-2144.57	-36.39	1672.19	-1723.25	13.81	1690.16	-1675.00	169.48	1684.98	918.26	-217.59	68.89	1538.12	-208.71	73.65	907.68
1.69000	-2374.92	132.20	72.76	-2393.77	121.80	111.74	-1395.12	175.85	47.56	-1323.04	231.86	82.54	-1901.85	16.45	34.72	-1967.30	21.55	60.44	-485.48	48.41	263.92	-1716.23	-16.34	455.61	-2145.80	65.96	1227.56	0.00	0.00	0.00	-2134.04	108.94	1679.50	-2125.30	-35.16	1672.41	-1723.25	13.81	1690.16	-1675.00	169.48	1684.98	918.42	-217.67	68.69	1538.14	-208.76	73.65	907.38
1.70000	-2361.91	136.49	85.94	-2372.83	126.28	126.15	-1395.12	175.85	47.56	-1323.04	231.86	82.54	-1900.56	17.25	29.17	-1967.98	21.28	58.23	-485.48	48.41	263.92	-1716.23	-16.34	455.61	-2126.61	66.18	1228.52	0.00	0.00	0.00	-2136.09	108.76	1682.43	-2127.14	-35.76	1674.44	-1723.25	13.81	1690.16	-1675.00	169.48	1684.98	918.25	-217.14	68.88	1537.99	-208.73	73.53	907.36
1.71000	-2343.22	140.26	100.48	-2351.27	130.52	140.27	-1395.12	175.85	47.56	-1323.04	231.86	82.54	-1899.57	18.03	23.74	-1969.02	20.93	55.68	-485.48	48.41	263.92	-1716.23	-16.34	455.61	-2115.65	66.70	1229.64	0.00	0.00	0.00	-2126.18	107.02	1683.43	-2112.24	-38.02	1675.02	-1723.25	13.81	1690.16	-1675.00	169.48	1684.98	918.84	-218.63	68.38	1537.89	-208.68	73.60	907.58
1.72000	-2318.14	145.03	116.05	-2330.31	133.91	154.24	-1395.12	175.85	47.56	-1323.04	231.86	82.54	-1898.88	18.78	18.41	-1970.38	20.49	52.80	-485.48	48.41	263.92	-1716.23	-16.34	455.61	-2114.51	67.04	1230.50	0.00	0.00	0.00	-2100.36	107.49	1684.83	-2089.63	-36.94	1677.54	-1723.25	13.81	1690.16	-1675.00	169.48	1684.98	918.25	-217.08	68.98	1538.00	-208.67	73.62	907.41
1.73000	-2280.83	149.13	133.30	-2288.17	138.25	171.71	-1395.12	175.85	47.56	-1323.04	231.86	82.54	-1898.48	19.52	13.18	-1972.07	19.97	49.61	-485.48	48.41	263.92	-1716.23	-16.34	455.61	-2104.18	68.39	1231.69	0.00	0.00	0.00	-2106.41	107.39	1687.62	-2112.64	-39.16	1679.97	-1723.25	13.81	1690.16	-1675.00	169.48	1684.98	918.37	-217.48	68.65	1537.48	-208.62	73.38	907.25
1.74000	-2235.81	152.45	151.04	-2265.56	142.02	186.07	-1395.12	175.85	47.56	-1323.04	231.86	82.54	-1898.36	20.23	8.07	-1974.05	19.37	46.12	-485.48	48.41	263.92	-1716.23	-16.34	455.61	-2103.58	68.90	1232.91	0.00	0.00	0.00	-2081.71	107.92	1689.18	-2075.32	-37.05	1680.24	-1723.25	13.81	1690.16	-1675.00	169.48	1684.98	918.46	-217.73	68.60	1537.88	-208.61	73.52	907.66
1.75000	-2210.64	156.51	166.20	-2236.85	145.11	200.09	-1395.12	175.85	47.56	-1323.04	231.86	82.54	-1898.50	20.92	3.08	-1976.32	18.70	42.36	-485.48	48.41	263.92	-1716.23	-16.34	455.61	-2091.55	69.57	1234.51	0.00	0.00	0.00	-2073.30	107.69	1690.87	-2058.00	-36.80	1681.65	-1723.25	13.81	1690.16	-1675.00	169.48	1684.98	918.52	-218.21	68.60	1537.05	-208.76	73.21	907.52
1.76000	-2171.93	159.27	182.24	-2203.07	147.70	215.00	-1395.12	175.85	47.56	-1323.04	231.86	82.54	-1898.89	21.59	-1.80	-1978.86	17.96	38.34	-485.48	48.41	263.92	-1716.23	-16.34	455.61	-2088.45	70.54	1236.00	0.00	0.00	0.00	-2083.47	107.52	1693.50	-2033.86	-36.36	1683.23	-1723.25	13.81	1690.16	-1675.00	169.48	1684.98	918.34	-217.76	68.80	1537.91	-208.77	73.52	907.52
1.77000	-2150.25	162.36	195.37	-2177.58	149.64	227.70	-1395.12	175.85	47.56	-1323.04	231.86	82.54	-1899.51	22.24	-6.56	-1981.65	17.15	34.08	-485.48	48.41	263.92	-1716.23	-16.34	455.61	-2080.44	70.58	1237.86	0.00	0.00	0.00	-2040.02	106.92	1693.30	-2053.49	-38.04	1686.46	-1723.25	13.81	1690.16	-1675.00	169.48	1684.98	918.44	-217.41	68.70	1537.79	-208.73	73.52	907.33
1.78000	-2112.13	164.38	211.52	-2143.36	151.79	241.91	-1395.12	175.85	47.56	-1323.04	231.86	82.54	-1900.36	22.86	-11.20	-1984.68	16.28	29.59	-485.48	48.41	263.92	-1716.23	-16.34	455.61	-2063.89	70.90	1239.60	0.00	0.00	0.00	-2040.29	106.90	1694.93	-2040.90	-36.87	1686.70	-1723.25	13.81	1690.16	-1675.00	169.48	1684.98	918.44	-217.63	68.72	1537.82	-208.72	73.56	907.64
1.79000	-2078.38	166.14	226.22	-2112.43	153.38	256.28	-1395.12	175.85	47.56	-1323.04	231.86	82.54	-1901.43	23.46	-15.72	-1987.92	15.35	24.89	-485.48	48.41	263.92	-1716.23	-16.34	455.61	-2054.02	71.47	1241.37	0.00	0.00	0.00	-2036.16	107.04	1696.75	-2033.13	-38.26	1688.04	-1723.25	13.81	1690.16	-1675.00	169.48	1684.98	918.47	-218.28	68.65	1538.14	-208.65	73.69	907.59
1.80000	-2051.23	168.39	240.30	-2093.05	155.20	267.52	-1395.12	175.85	47.56	-1323.04	231.86	82.54	-1902.69	24.03	-20.10	-1991.37	14.36	20.01	-485.48	48.41	263.92	-1716.23	-16.34	455.61	-2042.55	71.41	1243.50	0.00	0.00	0.00	-2010.60	107.77	1697.37	-2025.09	-36.68	1689.32	-1723.25	13.81	1690.16	-1675.00	169.48	1684.98	918.48	-217.80	68.56	1537.67	-208.63	73.49	907.63
1.81000	-2007.97	170.70	255.18	-2056.54	158.32	279.98	-1395.12	175.85	47.56	-1323.04	231.86	82.54	-1904.14	24.58	-24.36	-1995.00	13.33	14.95	-485.48	48.41	263.92	-1716.23	-16.34	455.61	-2041.80	71.72	1245.03	0.00	0.00	0.00	-2014.92	108.91	1699.47	-1999.22	-36.16	1690.55	-1723.25	13.81	1690.16	-1675.00	169.48	1684.98	918.51	-218.36	68.62	1537.64	-208.74	73.46	907.43
1.82000	-1984.92	172.50	265.69	-2032.54	159.86	289.74	-1395.12	175.85	47.56	-1323.04	231.86	82.54	-1905.77	25.10	-28.48	-1998.81	12.24	9.75	-485.48	48.41	263.92	-1716.23	-16.34	455.61	-2031.18	71.58	1246.32	0.00	0.00	0.00	-2011.33	110.26	1701.02	-2003.52	-36.65	1692.55	-1723.25	13.81	1690.16	-1675.00	169.48	1684.98	918.50	-218.82	68.49	1537.36	-208.73	73.34	907.52
1.83000	-1944.77	172.66	278.36	-1994.34	160.92	300.34	-1395.12	175.85	47.56	-1323.04	231.86	82.54	-1907.56	25.60	-32.47	-2002.76	11.11	4.40	-485.48	48.41	263.92	-1716.23	-16.34	455.61	-2016.20	71.80	1247.94	0.00	0.00	0.00	-1986.60	111.38	1700.62	-1991.62	-36.01	1692.83	-1723.25	13.81	1690.16	-1675.00	169.48	1684.98	918.47	-217.88	68.56	1537.64	-208.69	73.48	907.53
1.84000	-1924.74	173.24	287.04	-1958.71	162.21	310.43	-1395.12	175.85	47.56	-1323.04	231.86	82.54	-1909.50	26.08	-36.31	-2006.85	9.94	-1.07	-485.48	48.41	263.92	-1716.23	-16.34	455.61	-2009.61	72.54	1248.86	0.00	0.00	0.00	-1986.22	109.27	1702.50	-1984.90	-36.41	1693.74	-1723.25	13.81	1690.16	-1675.00	169.48	1684.98	918.36	-217.36	68.71	1537.47	-208.66	73.39	907.63
1.85000	-1881.58	174.14	299.57	-1928.77	163.13	318.64	-1395.12	175.85	47.56	-1323.04	231.86	82.54	-1911.58	26.52	-40.02	-2011.06	8.73	-6.63	-485.48	48.41	263.92	-1716.23	-16.34	455.61	-1998.61	73.38	1249.54	0.00	0.00	0.00	-1985.17	110.93	1704.07	-1973.26	-35.72	1695.64	-1723.25	13.81	1690.16	-1675.00	169.48	1684.98	918.34	-217.68	68.76	1537.49	-208.74	73.40	907.65
1.86000	-1866.40	173.24	315.29	-1894.09	163.76	326.44	-1395.12	175.85	47.56	-1323.04	231.86	82.54	-1913.78	26.94	-43.59	-2015.37	7.48	-12.28	-485.48	48.41	263.92	-1716.23	-16.34	455.61	-1999.73	73.01	1250.14	0.00	0.00	0.00	-1965.47	110.52	1704.74	-1961.90	-36.04	1695.99	-1723.25	13.81	1690.16	-1675.00	169.48	1684.98	918.26	-217.48	68.87	1537.52	-208.78	73.47	907.57
1.87000	-1831.33	175.47	324.42	-1873.02	163.65	340.76	-1395.12	175.85	47.56	-1323.04	231.86	82.54	-1916.10	27.34	-47.01	-2019.77	6.20	-18.00	-485.48	48.41	263.92	-1716.23	-16.34	455.61	-1988.83	72.62	1250.72	0.00	0.00	0.00	-1955.38	111.28	1705.55	-1947.20	-34.34	1696.81	-1723.25	13.81	1690.16	-1675.00	169.48	1684.98	918.45	-218.08	68.61	1538.17	-208.68	73.73	907.48
1.88000	-1800.78	175.22	333.01	-1844.29	165.04	346.81	-1395.12	175.85	47.56	-1323.04	231.86	82.54	-1918.52	27.70	-50.28	-2024.24	4.90	-23.77	-485.48	48.41	263.92	-1716.23	-16.34	455.61	-1975.15	73.54	1250.98	0.00	0.00	0.00	-1934.03	112.46	1704.21	-1927.29	-32.55	1695.97	-1723.25	13.81	1690.16	-1675.00	169.48	1684.98	918.36	-217.55	68.78	1538.21	-208.66	73.72	907.77
1.89000	-1766.49	176.05	341.33	-1811.93	165.80	352.92	-1395.12	175.85	47.56	-1323.04	231.86	82.54	-1921.03	28.04	-53.39	-2028.76	3.57	-29.56	-485.48	48.41	263.92	-1716.23	-16.34	455.61	-1967.18	72.97	1251.39	0.00	0.00	0.00	-1935.64	111.21	1705.61	-1925.54	-34.66	1696.94	-1723.25	13.81	1690.16	-1675.00	169.48	1684.98	918.46	-217.51	68.64	1537.68	-208.76	73.50	907.78
1.90000	-1736.88	176.53	348.31	-1783.35	167.11	357.68	-1395.12	175.85	47.56	-1323.04	231.86	82.54	-1923.61	28.35	-56.36	-2033.32	2.22	-35.38	-485.48	48.41	263.92	-1716.23	-16.34	455.61	-1968.24	73.22	1251.65	0.00	0.00	0.00	-1916.74	112.00	1704.52	-1930.25	-33.20	1698.17	-1723.25	13.81	1690.16	-1675.00	169.48	1684.98	918.45	-217.51	68.68	1537.26	-208.85	73.28	907.39
1.91000	-1699.65	177.16	356.01	-1751.99	167.68	362.26	-1395.12	175.85	47.56	-1323.04	231.86	82.54	-1926.26	28.63	-59.17	-2037.90	0.85	-41.19	-485.48	48.41	263.92	-1716.23	-16.34	455.61	-1950.83	72.53	1251.48	0.00	0.00	0.00	-1910.38	114.54	1704.96	-1908.79	-34.04	1697.73	-1723.25	13.81	1690.16	-1675.00	169.48	1684.98	918.41	-217.79	68.72	1537.69	-208.71	73.48	907.48
1.92000	-1683.57	178.40	360.45	-1720.61	168.88	366.07	-1395.12	175.85	47.56	-1323.04	231.86	82.54	-1928.96	28.88	-61.81	-2042.48	-0.53	-46.97	-485.48	48.41	263.92	-1716.23	-16.34	455.61	-1947.64	72.16	1251.57	0.00	0.00	0.00	-1897.47	112.69	1705.99	-1908.95	-32.71	1697.30	-1723.25	13.81	1690.16	-1675.00	169.48	1684.98	918.15	-216.72	69.05	1537.75	-208.58	73.49	907.72
1.93000	-1652.47	178.96	365.03	-1691.96	169.84	368.47	-1395.12	175.85	47.56	-1323.04	231.86	82.54	-1931.69	29.11	-64.30	-2047.05	-1.92	-52.72	-485.48	48.41	263.92	-1716.23	-16.34	455.61	-1936.50	72.35	1251.89	0.00	0.00	0.00	-1892.87	113.65	1705.35	-1903.31	-31.83	1697.87	-1723.25	13.81	1690.16	-1675.00	169.48	1684.98	918.30	-217.62	68.71	1538.01	-208.66	73.59	907.66
1.94000	-1621.74	179.99	368.51	-1661.05	171.52	370.33	-1395.12	175.85	47.56	-1323.04	231.86	82.54	-1934.46	29.30	-66.62	-2051.59	-3.31	-58.42	-485.48	48.41	263.92	-1716.23	-16.34	455.61	-1932.68	72.27	1251.45	0.00	0.00	0.00	-1874.20	115.63	1704.37	-1874.84	-30.82	1696.95	-1723.25	13.81	1690.16	-1675.00	169.48	1684.98	918.48	-218.21	68.50	1537.85	-208.65	73.50	907.53
1.95000	-1591.99	182.00	370.72	-1631.31	172.51	371.42	-1395.12	175.85	47.56	-1323.04	231.86	82.54	-1937.24	29.46	-68.78	-2056.08	-4.71	-64.04	-485.48	48.41	263.92	-1716.23	-16.34	455.61	-1921.12	71.49	1251.09	0.00	0.00	0.00	-1864.95	116.56	1704.28	-1877.72	-30.82	1697.20	-1723.25	13.81	1690.16	-1675.00	169.48	1684.98	918.33	-217.78	68.58	1537.70	-208.65	73.48	907.45
1.96000	-1561.91	182.93	372.32	-1601.65	174.36	371.17	-1395.12	175.85	47.56	-1323.04	231.86	82.54	-1940.01	29.59	-70.76	-2060.51	-6.11	-69.56	-485.48	48.41	263.92	-1716.23	-16.34	455.61	-1906.43	71.51	1250.68	0.00	0.00	0.00	-1862.14	116.68	1703.83	-1870.36	-30.14	1697.40	-1723.25	13.81	1690.16	-1675.00	169.48	1684.98	918.50	-217.96	68.42	1538.20	-208.61	73.70	907.29
1.97000	-1533.13	185.25	372.24	-1571.05	176.08	370.16	-1395.12	175.85	47.56	-1323.04	231.86	82.54	-1942.78	29.69	-72.57	-2064.86	-7.50	-74.99	-485.48	48.41	263.92	-1716.23	-16.34	455.61	-1901.52	71.70	1250.01	0.00	0.00	0.00	-1865.87	116.82	1704.81	-1859.68	-29.86	1697.02	-1723.25	13.81	1690.16	-1675.00	169.48	1684.98	918.40	-218.11	68.59	1538.12	-208.68	73.65	907.24
1.98000	-1504.64	186.90	371.42	-1544.51	177.72	367.87	-1395.12	175.85	47.56	-1323.04	231.86	82.54	-1945.53	29.76	-74.21	-2069.12	-8.89	-80.28	-485.48	48.41	263.92	-1716.23	-16.34	455.61	-1890.84	72.06	1249.33	0.00	0.00	0.00	-1831.18	118.14	1703.48	-1861.58	-29.42	1697.03	-1723.25	13.81	1690.16	-1675.00	169.48	1684.98	918.58	-217.85	68.59	1538.09	-208.74	73.63	907.26
1.99000	-1476.92	187.79	370.16	-1514.61	179.18	365.42	-1395.12	175.85	47.56	-1323.04	231.86	82.54	-1948.24	29.80	-75.67	-2073.26	-10.27	-85.43	-485.48	48.41	263.92	-1716.23	-16.34	455.61	-1886.87	71.93	1248.99	0.00	0.00	0.00	-1839.45	117.49	1703.27	-1840.35	-29.49	1695.82	-1723.25	13.81	1690.16	-1675.00	169.48	1684.98	918.55	-218.06	68.57	1537.63	-208.79	73.52	907.39
2.00000	-1450.05	188.61	368.29	-1487.55	179.69	362.42	-1395.12	175.85	47.56	-1323.04	231.86	82.54	-1950.90	29.81	-76.94	-2077.28	-11.63	-90.42	-485.48	48.41	263.92	-1716.23	-16.34	455.61	-1876.44	71.77	1248.02	0.00	0.00	0.00	-1820.32	118.21	1702.40	-1829.34	-27.87	1695.35	-1723.25	13.81	1690.16	-1675.00	169.48	1684.98	918.35	-217.40	68.79	1538.06	-208.78	73.65	907.55
2.01000	-1424.60	189.02	366.03	-1462.91	180.52	358.97	-1395.12	175.85	47.56	-1323.04	231.86	82.54	-1953.50	29.78	-78.04	-2081.15	-12.97	-95.23	-485.48	48.41	263.92	-1716.23	-16.34	455.61	-1865.88	72.05	1247.23	0.00	0.00	0.00	-1812.96	121.09	1700.70	-1826.24	-26.63	1694.76	-1723.25	13.81	1690.16	-1675.00	169.48	1684.98	918.22	-217.59	68.93	1537.19	-208.75	73.29	907.54
2.02000	-1399.67	188.65	363.62	-1443.64	181.03	355.23	-1395.12	175.85	47.56	-1323.04	231.86	82.54	-1956.02	29.72	-78.95	-2084.85	-14.29	-99.85	-485.48	48.41	263.92	-1716.23	-16.34	455.61	-1857.25	72.16	1245.96	0.00	0.00	0.00	-1817.40	121.00	1699.79	-1804.74	-25.51	1693.41	-1723.25	13.81	1690.16	-1675.00	169.48	1684.98	918.26	-217.05	68.88	1537.35	-208.73	73.31	907.37
2.03000	-1376.22	188.36	360.61	-1420.13	181.11	350.68	-1395.12	175.85	47.56	-1323.04	231.86	82.54	-1958.47	29.63	-79.66	-2088.38	-15.59	-104.25	-485.48	48.41	263.92	-1716.23	-16.34	455.61	-1849.55	72.44	1245.09	0.00	0.00	0.00	-1812.90	122.79	1698.99	-1805.99	-24.75	1692.95	-1723.25	13.81	1690.16	-1675.00	169.48	1684.98	918.47	-217.59	68.66	1537.48	-208.74	73.38	907.43
2.04000	-1354.21	187.80	357.04	-1397.68	181.57	345.47	-1395.12	175.85	47.56	-1323.04	231.86	82.54	-1960.81	29.50	-80.19	-2091.71	-16.86	-108.42	-485.48	48.41	263.92	-1716.23	-16.34	455.61	-1839.59	72.88	1243.89	0.00	0.00	0.00	-1791.84	121.45	1705.05	-1786.11	-25.24	1690.34	-1723.25	13.81	1690.16	-1675.00	169.48	1684.98	918.37	-217.84	68.70	1537.35	-208.74	73.39	907.38
2.05000	-1333.42	187.56	352.69	-1376.06	181.54	339.81	-1395.12	175.85	47.56	-1323.04	231.86	82.54	-1963.04	29.34	-80.53	-2094.84	-18.09	-112.35	-485.48	48.41	263.92	-1716.23	-16.34	455.61	-1826.88	72.78	1248.57	0.00	0.00	0.00	-1780.14	122.24	1704.90	-1794.02	-24.02	1690.15	-1723.25	13.81	1690.16	-1675.00	169.48	1684.98	918.27	-217.48	68.79	1538.03	-208.71	73.58	907.31
2.06000	-1313.55	186.66	348.08	-1355.91	181.40	333.66	-1395.12	175.85	47.56	-1323.04	231.86	82.54	-1965.16	29.14	-80.66	-2097.73	-19.29	-116.00	-485.48	48.41	263.92	-1716.23	-16.34	455.61	-1818.64	72.76	1248.32	0.00	0.00	0.00	-1769.97	123.33	1703.02	-1764.94	-21.35	1687.50	-1723.25	13.81	1690.16	-1675.00	169.48	1684.98	918.55	-217.69	68.59	1537.73	-208.74	73.47	907.45
2.07000	-1295.11	185.96	342.77	-1337.04	181.43	326.99	-1395.12	175.85	47.56	-1323.04	231.86	82.54	-1967.13	28.91	-80.60	-2100.38	-20.45	-119.38	-485.48	48.41	263.92	-1716.23	-16.34	455.61	-1809.65	73.11	1246.92	0.00	0.00	0.00	-1761.54	124.45	1701.36	-1754.67	-20.69	1686.29	-1723.25	13.81	1690.16	-1675.00	169.48	1684.98	918.38	-217.69	68.75	1537.77	-208.79	73.51	907.61
2.08000	-1277.79	185.48	337.01	-1319.23	181.36	319.95	-1395.12	175.85	47.56	-1323.04	231.86	82.54	-1968.96	28.64	-80.34	-2102.77	-21.57	-122.45	-485.48	48.41	263.92	-1716.23	-16.34	455.61	-1800.28	73.43	1245.49	0.00	0.00	0.00	-1751.08	126.38	1699.36	-1752.14	-19.11	1685.22	-1723.25	13.81	1690.16	-1675.00	169.48	1684.98	918.39	-217.71	68.66	1537.87	-208.74	73.51	907.59
2.09000	-1261.78	185.23	330.58	-1302.62	180.70	312.77	-1395.12	175.85	47.56	-1323.04	231.86	82.54	-1970.63	28.34	-79.87	-2104.88	-22.64	-125.21	-485.48	48.41	263.92	-1716.23	-16.34	455.61	-1790.57	73.50	1243.92	0.00	0.00	0.00	-1742.52	127.28	1697.39	-1738.46	-13.26	1693.65	-1723.25	13.81	1690.16	-1675.00	169.48	1684.98	918.36	-217.46	68.63	1537.66	-208.65	73.47	907.45
2.10000	-1247.27	184.91	323.85	-1287.66	180.85	305.08	-1395.12	175.85	47.56	-1323.04	231.86	82.54	-1972.12	28.00	-79.20	-2106.69	-23.66	-127.62	-485.48	48.41	263.92	-1716.23	-16.34	455.61	-1781.11	73.83	1242.47	0.00	0.00	0.00	-1735.68	129.11	1695.42	-1729.33	-10.88	1694.21	-1723.25	13.81	1690.16	-1675.00	169.48	1684.98	918.42	-217.58	68.72	1538.10	-208.59	73.57	907.57
2.11000	-1233.93	184.16	316.93	-1273.69	180.11	297.50	-1395.12	175.85	47.56	-1323.04	231.86	82.54	-1973.44	27.62	-78.31	-2108.19	-24.63	-129.69	-485.48	48.41	263.92	-1716.23	-16.34	455.61	-1770.77	74.49	1240.89	0.00	0.00	0.00	-1723.54	130.52	1693.06	-1720.42	-9.40	1692.41	-1723.25	13.81	1690.16	-1675.00	169.48	1684.98	918.36	-218.13	68.64	1538.39	-208.55	73.71	907.64
2.12000	-1222.10	183.74	309.74	-1261.28	179.95	289.64	-1395.12	175.85	47.56	-1323.04	231.86	82.54	-1974.55	27.21	-77.21	-2109.37	-25.54	-131.38	-485.48	48.41	263.92	-1716.23	-16.34	455.61	-1761.28	74.46	1239.15	0.00	0.00	0.00	-1717.98	132.21	1691.04	-1710.93	-7.99	1690.71	-1723.25	13.81	1690.16	-1675.00	169.48	1684.98	918.59	-218.04	68.46	1537.45	-208.77	73.36	907.55
2.13000	-1211.12	182.10	303.02	-1250.54	179.79	281.91	-1395.12	175.85	47.56	-1323.04	231.86	82.54	-1975.45	26.76	-75.90	-2110.20	-26.39	-132.69	-485.48	48.41	263.92	-1716.23	-16.34	455.61	-1750.51	74.70	1237.57	0.00	0.00	0.00	-1706.99	133.67	1688.91	-1702.42	-6.65	1688.54	-1723.25	13.81	1690.16	-1675.00	169.48	1684.98	918.31	-217.06	68.82	1537.83	-208.71	73.50	907.68
2.14000	-1202.24	182.31	295.74	-1241.23	179.93	274.06	-1395.12	175.85	47.56	-1323.04	231.86	82.54	-1976.14	26.27	-74.37	-2110.68	-27.18	-133.59	-485.48	48.41	263.92	-1716.23	-16.34	455.61	-1738.78	74.74	1235.94	0.00	0.00	0.00	-1696.40	135.57	1686.68	-1694.19	-4.70	1686.54	-1723.25	13.81	1690.16	-1675.00	169.48	1684.98	918.26	-217.15	68.82	1538.20	-208.64	73.71	907.70
2.15000	-1194.69	183.00	288.14	-1233.55	181.14	265.99	-1395.12	175.85	47.56	-1323.04	231.86	82.54	-1976.58	25.75	-72.62	-2110.77	-27.90	-134.07	-485.48	48.41	263.92	-1716.23	-16.34	455.61	-1729.98	74.75	1234.15	0.00	0.00	0.00	-1682.93	137.68	1684.33	-1681.58	-2.43	1684.17	-1723.25	13.81	1690.16	-1675.00	169.48	1684.98	918.42	-218.11	68.50	1537.82	-208.70	73.56	907.68
2.16000	-1188.31	184.62	280.51	-1227.01	182.63	257.78	-1395.12	175.85	47.56	-1323.04	231.86	82.54	-1976.78	25.18	-70.64	-2110.47	-28.55	-134.10	-485.48	48.41	263.92	-1716.23	-16.34	455.61	-1718.66	75.10	1232.42	0.00	0.00	0.00	-1672.52	139.88	1682.33	-1671.77	-1.44	1682.21	-1723.25	13.81	1690.16	-1675.00	169.48	1684.98	918.32	-217.66	68.72	1537.29	-208.73	73.32	907.65
2.17000	-1183.04	186.78	272.31	-1221.43	184.04	249.25	-1395.12	175.85	47.56	-1323.04	231.86	82.54	-1976.73	24.58	-68.44	-2109.76	-29.12	-133.68	-485.48	48.41	263.92	-1716.23	-16.34	455.61	-1706.20	75.16	1230.82	0.00	0.00	0.00	-1665.77	142.39	1680.39	-1663.36	1.11	1680.27	-1723.25	13.81	1690.16	-1675.00	169.48	1684.98	918.36	-217.48	68.79	1537.63	-208.79	73.46	907.50
2.18000	-1179.13	189.71	263.41	-1217.30	186.34	239.99	-1395.12	175.85	47.56	-1323.04	231.86	82.54	-1976.40	23.93	-66.01	-2108.63	-29.62	-132.78	-485.48	48.41	263.92	-1716.23	-16.34	455.61	-1693.09	75.54	1228.88	0.00	0.00	0.00	-1656.27	144.08	1678.53	-1652.94	3.53	1678.44	-1723.25	13.81	1690.16	-1675.00	169.48	1684.98	918.61	-217.89	68.53	1537.29	-208.81	73.31	907.43
2.19000	-1176.36	193.16	253.44	-1214.27	188.59	230.09	-1395.12	175.85	47.56	-1323.04	231.86	82.54	-1975.78	23.25	-63.35	-2107.05	-30.03	-131.39	-485.48	48.41	263.92	-1716.23	-16.34	455.61	-1682.68	75.52	1226.76	0.00	0.00	0.00	-1644.12	146.42	1676.68	-1640.59	5.33	1676.50	-1723.25	13.81	1690.16	-1675.00	169.48	1684.98	918.46	-217.99	68.67	1537.47	-208.75	73.40	907.57
2.20000	-1174.78	196.95	242.22	-1212.27	190.36	219.44	-1395.12	175.85	47.56	-1323.04	231.86	82.54	-1974.87	22.53	-60.46	-2105.01	-30.36	-129.48	-485.48	48.41	263.92	-1716.23	-16.34	455.61	-1670.15	75.80	1224.91	0.00	0.00	0.00	-1634.08	149.13	1674.98	-1631.59	7.78	1674.93	-1723.25	13.81	1690.16	-1675.00	169.48	1684.98	918.31	-217.60	68.76	1537.34	-208.78	73.37	907.75
2.21000	-1173.79	199.29	230.23	-1211.29	191.51	208.07	-1395.12	175.85	47.56	-1323.04	231.86	82.54	-1973.65	21.76	-57.33	-2102.49	-30.60	-127.05	-485.48	48.41	263.92	-1716.23	-16.34	455.61	-1657.29	76.36	1222.72	0.00	0.00	0.00	-1625.27	151.84	1673.44	-1617.56	10.38	1673.17	-1723.25	13.81	1690.16	-1675.00	169.48	1684.98	918.32	-217.70	68.77	1537.83	-208.71	73.57	907.49
2.22000	-1174.06	201.66	216.87	-1211.59	192.74	195.53	-1395.12	175.85	47.56	-1323.04	231.86	82.54	-1972.11	20.96	-53.96	-2099.48	-30.75	-124.07	-485.48	48.41	263.92	-1716.23	-16.34	455.61	-1644.09	76.46	1222.22	0.00	0.00	0.00	-1611.22	154.51	1671.83	-1607.84	12.96	1671.81	-1723.25	13.81	1690.16	-1675.00	169.48	1684.98	918.25	-217.36	68.94	1538.14	-208.66	73.75	907.63
2.23000	-1174.69	201.78	203.42	-1212.81	192.97	182.58	-1395.12	175.85	47.56	-1323.04	231.86	82.54	-1970.23	20.11	-50.35	-2095.96	-30.80	-120.53	-485.48	48.41	263.92	-1716.23	-16.34	455.61	-1629.09	78.39	1220.52	0.00	0.00	0.00	-1597.24	156.92	1670.15	-1595.27	15.37	1670.10	-1723.25	13.81	1690.16	-1675.00	169.48	1684.98	918.45	-217.84	68.66	1537.54	-208.74	73.43	907.80
2.24000	-1176.49	201.40	189.28	-1214.37	191.09	169.62	-1395.12	175.85	47.56	-1323.04	231.86	82.54	-1968.01	19.22	-46.49	-2091.92	-30.76	-116.41	-485.48	48.41	263.92	-1716.23	-16.34	455.61	-1618.13	80.12	1218.44	0.00	0.00	0.00	-1584.60	159.49	1668.89	-1584.18	18.44	1668.72	-1723.24	13.81	1690.16	-1675.00	169.48	1684.98	918.17	-217.45	68.82	1538.04	-208.63	73.57	907.61
2.25000	-1178.93	199.51	175.16	-1216.81	188.32	156.52	-1395.12	175.85	47.56	-1323.04	231.86	82.54	-1965.43	18.29	-42.39	-2087.33	-30.61	-111.69	-485.48	48.41	263.92	-1716.23	-16.34	455.61	-1605.40	81.98	1216.66	0.00	0.00	0.00	-1573.09	162.27	1667.76	-1568.76	21.15	1667.15	-1711.26	16.95	1688.25	-1675.00	169.48	1684.98	918.13	-217.61	68.91	1537.52	-208.69	73.37	907.32
2.26000	-1178.08	196.62	163.50	-1215.61	185.84	145.23	-1395.12	175.85	47.56	-1323.04	231.86	82.54	-1962.48	17.32	-38.04	-2082.19	-30.35	-106.35	-485.48	48.41	263.92	-1716.23	-16.34	455.61	-1591.74	84.44	1214.91	0.00	0.00	0.00	-1561.52	165.40	1666.42	-1558.58	23.97	1666.08	-1698.95	19.82	1686.51	-1675.00	169.48	1684.98	918.22	-217.80	68.93	1537.04	-208.78	73.22	907.66
2.27000	-1170.59	194.59	154.97	-1208.83	184.58	138.36	-1395.12	175.85	47.56	-1323.04	231.86	82.54	-1959.14	16.30	-33.43	-2076.46	-29.99	-100.38	-485.48	48.41	263.92	-1716.23	-16.34	455.61	-1578.66	86.69	1213.23	0.00	0.00	0.00	-1550.95	168.85	1665.33	-1547.73	27.40	1665.00	-1686.74	23.31	1685.06	-1675.00	169.48	1684.98	918.39	-217.72	68.66	1537.89	-208.64	73.55	907.30
2.28000	-1160.78	192.44	141.60	-1197.47	181.35	128.27	-1395.12	175.85	47.56	-1323.04	231.86	82.54	-1955.41	15.24	-28.57	-2070.15	-29.51	-93.76	-485.48	48.41	263.92	-1716.23	-16.34	455.61	-1565.05	89.29	1211.72	0.00	0.00	0.00	-1538.34	171.82	1664.85	-1532.19	30.36	1663.92	-1674.24	27.19	1684.18	-1674.99	169.48	1684.98	918.40	-217.73	68.65	1538.15	-208.75	73.65	907.61
2.29000	-1147.32	189.53	125.88	-1189.08	178.86	115.90	-1395.12	175.85	47.56	-1323.04	231.86	82.54	-1951.27	14.14	-23.46	-2063.22	-28.92	-86.47	-485.48	48.41	263.92	-1716.23	-16.34	455.61	-1551.07	91.84	1210.71	0.00	0.00	0.00	-1524.10	175.13	1664.86	-1521.04	33.75	1664.04	-1661.11	30.35	1683.85	-1660.82	174.18	1684.86	918.36	-217.43	68.64	1537.71	-208.73	73.47	907.49
2.30000	-1142.01	185.52	113.99	-1186.91	175.14	103.99	-1395.12	175.85	47.56	-1323.04	231.86	82.54	-1946.71	12.99	-18.08	-2055.68	-28.20	-78.50	-485.48	48.41	263.92	-1716.23	-16.34	455.61	-1537.20	94.74	1210.05	0.00	0.00	0.00	-1509.91	178.02	1664.74	-1508.73	37.10	1664.17	-1648.42	34.31	1683.48	-1647.79	177.66	1684.31	918.12	-217.15	68.82	1537.71	-208.56	73.44	907.30
2.31000	-1136.47	184.47	104.20	-1179.05	173.44	96.83	-1395.12	175.85	47.56	-1323.04	231.86	82.54	-1941.72	11.80	-12.44	-2047.48	-27.36	-69.82	-485.48	48.41	263.92	-1716.23	-16.34	455.61	-1524.10	97.73	1209.43	0.00	0.00	0.00	-1498.75	181.35	1664.68	-1497.47	40.78	1664.16	-1635.34	37.57	1682.97	-1634.69	181.01	1684.13	918.22	-217.34	68.85	1538.11	-208.60	73.64	907.42
2.32000	-1132.61	186.23	95.56	-1175.87	174.76	89.99	-1395.12	175.85	47.56	-1323.04	231.86	82.54	-1936.28	10.56	-6.53	-2038.64	-26.40	-60.42	-485.48	48.41	263.92	-1716.23	-16.34	455.61	-1510.65	100.76	1209.11	0.00	0.00	0.00	-1481.58	184.84	1665.08	-1483.40	43.76	1664.63	-1622.14	41.03	1683.17	-1621.13	184.63	1684.41	918.47	-217.63	68.63	1538.04	-208.78	73.65	907.44
2.33000	-1129.26	188.05	88.36	-1175.02	176.16	84.12	-1395.12	175.85	47.56	-1323.04	231.86	82.54	-1930.38	9.27	-0.36	-2029.11	-25.30	-50.28	-485.48	48.41	263.92	-1716.23	-16.34	455.61	-1497.01	103.98	1209.16	0.00	0.00	0.00	-1468.72	187.97	1666.11	-1468.01	47.29	1665.60	-1609.00	44.82	1684.05	-1607.67	188.28	1684.98	918.51	-217.74	68.58	1538.00	-208.75	73.62	907.45
2.34000	-1126.99	188.69	82.92	-1171.11	177.03	80.26	-1395.12	175.85	47.56	-1323.04	231.86	82.54	-1924.01	7.95	6.09	-2018.89	-24.07	-39.38	-485.48	48.41	263.92	-1716.23	-16.34	455.61	-1482.33	107.10	1209.71	0.00	0.00	0.00	-1455.18	191.06	1667.47	-1451.72	50.42	1666.67	-1595.65	48.17	1684.95	-1594.15	191.56	1686.16	918.34	-217.95	68.75	1537.86	-208.81	73.53	907.53
2.35000	-1125.07	188.77	78.84	-1168.83	176.79	77.38	-1395.12	175.85	47.56	-1323.04	231.86	82.54	-1917.16	6.57	12.81	-2007.97	-22.70	-27.72	-485.48	48.41	263.92	-1716.23	-16.34	455.61	-1468.08	110.13	1210.58	0.00	0.00	0.00	-1440.99	194.40	1668.68	-1441.50	53.43	1668.28	-1582.12	51.51	1686.09	-1580.52	194.70	1687.47	918.39	-217.33	68.76	1537.93	-208.68	73.55	907.49
2.36000	-1123.73	189.55	74.99	-1166.43	177.37	74.49	-1395.12	175.85	47.56	-1323.04	231.86	82.54	-1909.81	5.15	19.81	-1996.32	-21.19	-15.26	-485.48	48.41	263.92	-1716.23	-16.34	455.61	-1455.70	113.45	1211.73	0.00	0.00	0.00	-1427.66	197.35	1670.41	-1426.42	56.51	1669.81	-1568.89	55.03	1687.56	-1567.06	198.10	1689.02	918.22	-217.25	68.85	1537.93	-208.64	73.58	907.87
2.37000	-1122.29	189.30	71.77	-1166.97	177.34	71.49	-1395.12	175.85	47.56	-1323.04	231.86	82.54	-1901.96	3.68	27.08	-1983.93	-19.54	-1.99	-485.48	48.41	263.92	-1716.23	-16.34	455.61	-1442.01	116.53	1213.21	0.00	0.00	0.00	-1412.92	200.54	1671.92	-1413.26	59.70	1671.30	-1556.33	59.12	1689.54	-1552.93	202.70	1690.52	918.47	-217.62	68.71	1538.32	-208.61	73.74	907.49
2.38000	-1121.12	187.47	69.52	-1166.46	176.04	69.39	-1395.12	175.85	47.56	-1323.04	231.86	82.54	-1893.59	2.16	34.63	-1970.78	-17.73	12.10	-485.48	48.41	263.92	-1716.23	-16.34	455.61	-1427.89	119.85	1214.87	0.00	0.00	0.00	-1399.44	203.00	1673.50	-1402.45	62.88	1673.24	-1543.18	62.08	1691.46	-1540.59	204.52	1692.43	918.31	-217.11	68.85	1537.98	-208.70	73.57	907.30
2.39000	-1119.92	186.07	67.07	-1166.05	174.84	67.35	-1395.12	175.85	47.56	-1323.04	231.86	82.54	-1888.41	1.23	33.11	-1956.86	-15.78	27.04	-485.48	48.41	263.92	-1716.23	-16.34	455.61	-1416.63	123.32	1216.58	0.00	0.00	0.00	-1386.07	206.09	1675.04	-1389.02	65.47	1675.03	-1529.99	64.45	1693.36	-1526.63	208.88	1694.03	918.23	-217.56	68.73	1537.89	-208.71	73.49	907.27
2.40000	-1119.06	184.99	65.59	-1166.12	174.28	65.95	-1395.12	175.85	47.56	-1323.04	231.86	82.54	-1881.62	1.55	31.15	-1942.14	-13.67	42.84	-485.48	48.41	263.92	-1716.23	-16.34	455.61	-1405.28	126.57	1218.44	0.00	0.00	0.00	-1374.59	208.80	1676.67	-1376.54	68.11	1676.95	-1517.55	67.62	1695.38	-1513.49	212.11	1695.85	918.49	-218.16	68.47	1537.76	-208.68	73.47	907.58
2.41000	-1118.70	184.67	64.42	-1165.17	173.87	65.02	-1395.12	175.85	47.56	-1323.04	231.86	82.54	-1876.01	1.07	32.78	-1926.62	-11.40	59.51	-485.48	48.41	263.92	-1716.23	-16.34	455.61	-1393.24	129.78	1220.30	0.00	0.00	0.00	-1363.05	211.11	1678.45	-1366.37	70.32	1678.83	-1505.32	70.37	1697.49	-1501.11	214.31	1697.82	918.56	-217.73	68.51	1537.87	-208.67	73.53	907.65
2.42000	-1118.29	184.00	63.77	-1164.70	173.46	64.59	-1395.11	175.85	47.56	-1323.04	231.86	82.54	-1870.93	-1.85	43.61	-1910.28	-8.96	77.09	-485.48	48.41	263.92	-1716.23	-16.34	455.61	-1382.00	130.66	1222.21	0.00	0.00	0.00	-1351.56	213.74	1680.30	-1354.34	72.38	1680.61	-1492.78	72.13	1699.52	-1488.98	216.73	1699.80	918.46	-217.83	68.57	1537.48	-208.72	73.40	907.63
2.43000	-1118.34	184.00	63.44	-1164.91	173.36	64.11	-1393.91	173.93	48.47	-1323.11	231.43	82.33	-1863.77	-6.95	57.49	-1893.09	-6.37	95.57	-485.48	48.41	263.92	-1716.23	-16.34	455.61	-1373.07	134.45	1222.61	0.00	0.00	0.00	-1339.36	215.75	1682.23	-1341.60	74.73	1682.62	-1480.75	74.41	1701.79	-1476.66	219.37	1701.74	918.24	-217.29	68.94	1536.93	-208.85	73.16	907.37
2.44000	-1118.32	183.89	63.45	-1166.69	173.45	63.53	-1394.21	174.30	48.03	-1323.03	231.52	82.41	-1855.31	-12.55	72.72	-1875.05	-3.60	114.99	-485.48	48.41	263.92	-1716.23	-16.34	455.61	-1362.65	137.07	1224.33	0.00	0.00	0.00	-1324.99	217.32	1684.23	-1329.87	76.75	1684.67	-1468.90	76.06	1704.07	-1465.51	220.13	1704.26	918.38	-217.39	68.70	1537.48	-208.76	73.40	907.52
2.45000	-1118.40	183.95	63.79	-1165.13	173.75	63.94	-1394.99	175.70	47.55	-1322.83	232.24	82.58	-1840.91	-13.66	86.79	-1859.41	-1.67	133.82	-485.48	48.41	263.92	-1716.23	-16.34	455.61	-1354.51	139.15	1226.16	0.00	0.00	0.00	-1315.11	219.21	1686.38	-1316.66	77.88	1686.64	-1457.36	77.53	1706.28	-1454.15	221.56	1706.66	918.51	-217.53	68.71	1537.47	-208.74	73.42	907.43
2.46000	-1118.66	184.30	64.22	-1164.47	174.16	64.42	-1394.60	174.56	48.11	-1323.20	232.15	82.47	-1825.14	-11.67	105.56	-1843.29	0.54	152.82	-485.48	48.41	263.92	-1716.23	-16.34	455.61	-1345.09	140.79	1228.20	0.00	0.00	0.00	-1302.31	220.19	1688.54	-1305.38	79.20	1688.64	-1446.24	79.14	1708.78	-1442.67	223.13	1709.32	918.37	-217.48	68.85	1537.82	-208.70	73.51	907.44
2.47000	-1119.00	184.78	64.78	-1165.44	174.52	64.77	-1394.45	174.26	48.23	-1323.36	232.46	82.33	-1809.46	-8.08	124.71	-1828.27	1.25	171.48	-485.48	48.41	263.92	-1716.23	-16.34	455.61	-1336.95	141.91	1230.26	0.00	0.00	0.00	-1291.72	221.91	1690.75	-1294.23	81.07	1690.76	-1434.94	80.28	1711.20	-1431.76	224.13	1712.08	918.58	-217.30	68.73	1538.19	-208.60	73.63	907.60
2.48000	-1119.21	185.04	65.56	-1166.00	174.82	65.16	-1395.75	176.45	47.13	-1323.61	232.76	82.26	-1792.37	-4.52	143.40	-1811.43	4.14	190.29	-485.48	48.41	263.92	-1716.23	-16.34	455.61	-1327.98	143.00	1232.44	0.00	0.00	0.00	-1280.52	222.72	1692.98	-1286.02	82.02	1693.12	-1424.25	81.85	1713.83	-1420.64	225.93	1714.71	918.47	-217.60	68.68	1537.94	-208.57	73.53	907.52
2.49000	-1119.53	185.25	66.41	-1165.28	175.45	65.86	-1396.02	176.50	46.98	-1323.69	233.45	82.45	-1781.88	-1.53	160.02	-1794.11	7.64	208.38	-485.48	48.41	263.92	-1716.23	-16.34	455.61	-1319.17	144.22	1234.84	0.00	0.00	0.00	-1269.78	223.58	1695.36	-1275.62	83.52	1695.33	-1413.75	83.02	1716.40	-1409.91	227.07	1717.33	918.38	-217.44	68.69	1538.22	-208.65	73.66	907.65
2.50000	-1119.94	185.77	67.09	-1167.35	175.89	65.97	-1395.19	174.46	47.74	-1324.06	233.51	82.38	-1763.45	2.50	180.16	-1776.04	11.74	225.72	-485.48	48.41	263.92	-1716.23	-16.34	455.61	-1311.87	145.05	1237.30	0.00	0.00	0.00	-1260.84	224.45	1697.64	-1261.62	84.32	1697.12	-1403.24	83.73	1718.91	-1398.87	229.22	1719.80	918.55	-217.78	68.44	1538.13	-208.71	73.69	907.64
2.51000	-1120.28	186.24	67.73	-1167.10	176.13	66.61	-1396.26	176.78	46.37	-1324.19	233.91	82.42	-1747.60	6.35	195.93	-1757.29	16.38	243.74	-485.48	48.41	263.92	-1716.23	-16.34	455.61	-1302.31	145.57	1240.00	0.00	0.00	0.00	-1251.63	225.29	1699.91	-1250.81	85.37	1699.27	-1393.17	84.59	1721.44	-1389.13	229.43	1722.44	918.42	-217.80	68.58	1538.11	-208.64	73.65	907.33
2.52000	-1120.49	186.30	68.47	-1166.32	176.41	67.29	-1396.54	177.47	45.98	-1324.22	234.48	82.55	-1728.34	10.49	211.53	-1738.76	18.80	258.93	-485.48	48.41	263.92	-1716.23	-16.34	455.61	-1292.30	145.79	1243.95	0.00	0.00	0.00	-1240.68	226.21	1701.76	-1241.18	85.77	1701.45	-1382.96	84.99	1723.78	-1379.06	230.28	1724.92	918.45	-218.16	68.56	1537.97	-208.59	73.56	907.07
2.53000	-1120.86	186.96	68.75	-1167.16	176.76	67.40	-1396.09	176.43	46.46	-1324.67	234.15	82.31	-1708.86	14.10	225.84	-1719.39	22.78	272.98	-485.48	48.41	263.92	-1716.23	-16.34	455.61	-1282.62	147.35	1246.80	0.00	0.00	0.00	-1230.72	227.19	1703.87	-1235.23	86.62	1703.80	-1373.24	86.32	1726.33	-1369.69	230.24	1727.32	918.43	-217.83	68.54	1537.99	-208.57	73.58	907.43
2.54000	-1120.91	186.93	69.22	-1166.42	177.03	67.83	-1396.03	176.27	46.56	-1325.02	234.01	82.14	-1688.22	16.21	238.47	-1698.65	25.09	286.07	-485.48	48.41	263.92	-1716.21	-16.34	455.62	-1274.51	148.42	1249.34	0.00	0.00	0.00	-1220.96	227.53	1705.88	-1224.41	87.12	1705.73	-1363.35	86.30	1728.42	-1360.10	230.73	1729.43	918.20	-217.81	68.69	1537.72	-208.70	73.50	907.55
2.55000	-1121.05	187.18	69.38	-1166.52	177.55	67.87	-1395.84	175.85	46.66	-1324.93	234.43	82.33	-1665.03	18.86	250.71	-1675.82	28.10	298.37	-485.48	48.41	263.92	-1694.85	-14.65	466.90	-1265.87	149.53	1251.72	0.00	0.00	0.00	-1211.12	227.99	1707.73	-1214.77	87.56	1707.46	-1354.12	87.13	1730.52	-1350.31	231.89	1731.36	918.49	-218.14	68.57	1537.49	-208.81	73.41	907.52
2.56000	-1121.11	187.26	69.37	-1167.97	177.55	67.48	-1396.81	176.93	46.12	-1325.22	234.09	82.14	-1639.35	21.70	261.72	-1651.25	29.51	309.43	-485.48	48.41	263.92	-1673.42	-13.36	476.92	-1257.21	150.43	1253.78	0.00	0.00	0.00	-1202.16	228.29	1709.62	-1204.14	88.12	1709.22	-1344.83	87.58	1732.49	-1341.40	231.60	1733.47	918.67	-218.37	68.48	1537.64	-208.72	73.51	907.63
2.57000	-1121.09	187.47	69.07	-1166.92	177.80	67.37	-1396.66	176.72	46.26	-1325.36	233.84	82.04	-1612.84	24.42	271.31	-1626.05	31.18	318.61	-485.48	48.41	263.92	-1652.37	-11.51	485.18	-1247.87	150.33	1255.68	0.00	0.00	0.00	-1193.10	229.10	1711.23	-1195.67	88.72	1710.93	-1335.81	88.22	1734.28	-1332.34	231.87	1735.16	918.55	-217.59	68.53	1537.80	-208.71	73.57	907.57
2.58000	-1121.10	187.43	68.80	-1166.70	178.14	66.83	-1396.82	176.81	46.35	-1325.10	234.28	82.23	-1585.45	26.44	279.46	-1599.07	34.27	326.54	-485.48	48.41	263.92	-1630.97	-10.17	491.81	-1240.99	151.64	1256.17	0.00	0.00	0.00	-1183.65	229.51	1712.61	-1186.18	88.55	1712.29	-1326.63	88.44	1735.66	-1322.75	232.68	1736.61	918.63	-218.00	68.36	1536.91	-208.74	73.17	907.58
2.59000	-1120.96	187.42	68.35	-1166.38	178.27	66.29	-1396.20	176.02	46.73	-1325.20	233.75	82.04	-1557.90	28.14	286.01	-1573.90	35.55	332.34	-485.48	48.41	263.92	-1609.82	-8.58	496.45	-1232.72	153.13	1257.71	0.00	0.00	0.00	-1173.22	229.09	1713.76	-1175.65	88.86	1713.35	-1317.50	88.52	1736.97	-1313.64	232.99	1737.99	918.51	-218.25	68.50	1537.03	-208.80	73.16	907.50
2.60000	-1120.81	187.51	67.55	-1167.14	178.82	65.28	-1396.39	176.46	46.69	-1325.08	233.77	82.07	-1530.71	29.80	290.99	-1550.17	36.54	335.49	-485.48	48.41	263.92	-1589.13	-6.95	499.37	-1223.39	154.03	1259.17	0.00	0.00	0.00	-1167.30	229.55	1715.01	-1165.59	88.93	1714.22	-1308.37	88.46	1738.05	-1304.73	232.99	1739.05	918.43	-217.98	68.54	1538.06	-208.71	73.62	907.50
2.61000	-1120.51	187.55	66.51	-1167.14	179.11	64.13	-1396.04	176.17	46.89	-1324.74	233.93	82.20	-1500.18	31.19	294.10	-1524.93	39.01	339.04	-485.48	48.41	263.92	-1567.85	-6.40	500.72	-1214.90	154.96	1260.34	0.00	0.00	0.00	-1157.44	229.65	1715.80	-1159.85	88.95	1715.18	-1299.41	88.35	1738.90	-1295.73	233.16	1740.04	918.34	-217.63	68.76	1538.27	-208.62	73.74	907.54
2.62000	-1120.11	187.34	65.38	-1168.68	179.39	62.72	-1395.70	175.82	47.20	-1324.40	233.92	82.33	-1474.41	32.22	295.41	-1510.22	52.45	344.20	-485.48	48.41	263.92	-1546.97	-5.33	499.85	-1204.22	155.85	1261.27	0.00	0.00	0.00	-1148.29	229.62	1716.49	-1153.26	88.94	1716.00	-1290.60	88.60	1739.57	-1286.55	233.89	1740.66	918.69	-217.98	68.44	1537.61	-208.75	73.43	907.59
2.63000	-1119.56	187.08	64.14	-1167.48	179.31	61.77	-1395.61	175.52	47.68	-1323.78	234.20	82.65	-1448.06	33.18	295.43	-1489.77	60.70	346.60	-485.48	48.41	263.92	-1526.04	-4.14	496.98	-1195.66	156.73	1261.99	0.00	0.00	0.00	-1139.87	229.84	1717.01	-1142.49	89.18	1716.19	-1281.70	88.61	1740.03	-1277.48	234.06	1741.22	918.64	-218.03	68.44	1537.84	-208.81	73.50	907.55
2.64000	-1119.16	187.03	62.85	-1166.43	179.46	60.97	-1395.67	176.04	47.39	-1323.76	233.41	82.41	-1419.51	33.77	294.10	-1474.35	59.45	341.86	-485.48	48.41	263.92	-1504.74	-3.52	492.33	-1185.45	157.13	1262.56	0.00	0.00	0.00	-1130.92	229.70	1717.27	-1130.76	89.22	1716.37	-1272.90	88.70	1740.29	-1268.92	233.85	1741.67	918.40	-217.33	68.71	1537.70	-208.79	73.45	907.59
2.65000	-1118.85	186.99	61.62	-1166.35	179.28	60.02	-1395.54	175.84	47.76	-1323.55	232.98	82.31	-1388.09	34.04	291.62	-1450.89	53.77	332.85	-485.48	48.41	263.92	-1482.99	-3.45	485.99	-1176.36	157.78	1262.76	0.00	0.00	0.00	-1121.53	229.45	1717.36	-1122.18	89.04	1716.50	-1264.00	88.80	1740.40	-1260.44	232.96	1742.02	918.47	-217.45	68.55	1537.51	-208.78	73.42	907.75
2.66000	-1118.42	186.55	60.69	-1166.75	179.13	59.04	-1395.31	175.38	48.35	-1323.43	232.50	82.26	-1358.48	32.97	287.22	-1406.37	48.69	322.43	-485.48	48.41	263.92	-1461.43	-2.81	477.64	-1166.82	158.33	1262.62	0.00	0.00	0.00	-1112.13	229.50	1717.21	-1113.12	89.18	1716.20	-1255.04	88.89	1740.39	-1250.48	234.28	1741.72	918.58	-217.68	68.52	1537.76	-208.66	73.52	907.82
2.67000	-1118.16	186.64	59.51	-1167.16	179.04	58.11	-1395.59	176.24	47.85	-1323.10	232.04	82.13	-1331.38	33.44	281.08	-1361.15	47.94	315.13	-485.48	48.41	263.92	-1439.55	-2.67	467.81	-1158.97	158.77	1262.40	0.00	0.00	0.00	-1104.53	229.53	1717.06	-1104.01	88.84	1715.94	-1245.76	88.28	1740.13	-1241.81	233.40	1741.66	918.39	-217.96	68.59	1537.49	-208.71	73.40	907.73
2.68000	-1117.87	186.41	58.67	-1165.40	178.69	57.89	-1395.02	175.53	48.52	-1322.32	232.56	82.52	-1302.49	34.13	273.96	-1332.77	43.24	309.38	-485.48	48.41	263.92	-1416.77	-3.04	456.33	-1148.49	159.25	1262.07	0.00	0.00	0.00	-1094.59	229.44	1716.74	-1095.08	88.67	1715.45	-1236.85	88.32	1739.87	-1232.68	233.07	1741.54	918.50	-218.03	68.49	1537.82	-208.74	73.52	907.54
2.69000	-1117.50	186.22	57.86	-1166.87	178.69	56.95	-1394.74	175.26	48.98	-1322.41	231.51	82.23	-1272.08	34.81	265.69	-1304.92	42.93	300.65	-485.48	48.41	263.92	-1393.63	-3.11	443.26	-1139.15	160.00	1261.55	0.00	0.00	0.00	-1085.20	229.19	1716.18	-1086.66	88.63	1715.02	-1227.87	88.29	1739.50	-1223.57	233.03	1741.10	918.61	-218.18	68.36	1537.85	-208.67	73.57	907.36
2.70000	-1117.16	186.05	57.14	-1164.77	178.38	56.90	-1393.99	173.74	49.95	-1321.90	231.53	82.30	-1241.01	35.21	256.63	-1272.57	41.57	291.16	-485.48	48.41	263.92	-1369.79	-3.64	428.98	-1131.00	160.55	1261.04	0.00	0.00	0.00	-1076.24	229.09	1715.57	-1080.13	88.44	1714.55	-1218.61	88.01	1738.99	-1214.32	232.96	1740.76	918.70	-218.06	68.44	1537.36	-208.69	73.33	907.52
2.71000	-1116.65	185.39	56.69	-1167.65	178.24	55.93	-1394.36	174.37	49.66	-1321.65	231.27	82.36	-1207.77	32.38	248.13	-1240.53	40.41	280.79	-485.48	48.41	263.92	-1345.20	-4.59	413.44	-1121.76	161.48	1260.42	0.00	0.00	0.00	-1065.80	229.15	1714.73	-1069.08	88.53	1713.66	-1209.26	87.98	1738.44	-1205.20	232.43	1740.26	918.61	-217.65	68.60	1538.10	-208.61	73.59	907.48
2.72000	-1116.38	185.14	56.10	-1164.90	177.85	56.20	-1393.70	173.83	50.37	-1321.09	231.37	82.58	-1174.39	31.00	238.87	-1209.40	39.33	270.83	-485.48	48.41	263.92	-1320.58	-4.54	396.45	-1114.53	162.53	1259.76	0.00	0.00	0.00	-1058.23	228.58	1714.06	-1060.55	88.27	1712.88	-1199.62	87.47	1737.83	-1196.00	231.83	1739.73	918.58	-218.18	68.47	1537.96	-208.66	73.58	907.70
2.73000	-1116.35	185.32	55.52	-1166.17	177.83	55.61	-1394.06	174.28	50.23	-1320.87	230.97	82.59	-1141.14	29.52	229.47	-1177.08	37.99	259.44	-485.48	48.41	263.92	-1294.67	-5.16	378.64	-1106.18	163.52	1259.09	0.00	0.00	0.00	-1048.43	228.19	1713.13	-1047.93	88.21	1711.80	-1190.21	87.48	1737.18	-1185.99	232.24	1738.95	918.66	-218.33	68.39	1537.36	-208.77	73.33	907.84
2.74000	-1116.30	185.42	54.92	-1165.46	177.69	55.49	-1394.47	175.19	50.28	-1320.54	230.69	82.67	-1106.81	28.37	220.26	-1144.74	35.98	247.63	-485.48	48.41	263.92	-1268.37	-5.73	360.34	-1098.55	164.56	1258.44	0.00	0.00	0.00	-1039.99	227.91	1712.24	-1040.78	87.72	1710.93	-1180.61	87.04	1736.55	-1176.55	231.53	1738.27	918.65	-218.33	68.37	1537.91	-208.60	73.55	907.78
2.75000	-1116.14	185.54	54.35	-1172.67	177.86	46.12	-1393.94	174.73	50.68	-1320.02	230.61	82.94	-1073.17	26.27	210.67	-1110.97	34.14	236.11	-485.48	48.41	263.92	-1240.78	-7.36	341.60	-1089.33	165.41	1257.90	0.00	0.00	0.00	-1030.64	227.69	1711.07	-1029.19	87.17	1709.79	-1170.83	86.34	1735.78	-1167.07	231.08	1737.53	918.42	-217.53	68.70	1537.64	-208.71	73.52	907.76
2.76000	-1115.97	185.65	53.64	-1175.74	177.16	45.49	-1393.49	174.15	51.15	-1319.76	230.20	83.16	-1037.93	24.29	201.87	-1077.81	32.41	224.39	-485.48	48.41	263.92	-1212.90	-8.90	322.50	-1079.01	165.85	1257.15	0.00	0.00	0.00	-1019.74	227.03	1709.86	-1019.83	86.94	1708.62	-1160.96	85.65	1734.91	-1157.74	230.20	1736.72	918.53	-217.84	68.55	1537.98	-208.72	73.62	907.84
2.77000	-1115.72	185.75	52.98	-1168.15	177.29	47.02	-1393.81	174.95	50.99	-1319.49	229.62	83.26	-1003.96	22.23	193.13	-1044.09	30.26	212.88	-485.48	48.41	263.92	-1184.09	-10.05	302.87	-1069.49	166.49	1256.40	0.00	0.00	0.00	-1009.18	227.04	1708.42	-1011.33	86.51	1707.43	-1151.19	85.42	1734.11	-1148.05	229.64	1735.81	918.56	-217.60	68.47	1537.95	-208.67	73.54	907.76
2.78000	-1115.43	185.85	52.36	-1170.22	177.71	46.94	-1393.07	173.67	51.74	-1319.18	229.30	83.54	-968.16	20.27	185.16	-1010.41	28.23	202.26	-485.48	48.41	263.92	-1154.56	-11.49	283.19	-1060.11	166.48	1255.65	0.00	0.00	0.00	-999.02	226.48	1707.11	-1002.11	85.88	1706.24	-1141.03	84.41	1733.05	-1138.00	229.10	1734.88	918.69	-217.94	68.41	1537.58	-208.67	73.42	907.59
2.79000	-1115.08	185.94	51.76	-1165.64	178.71	47.75	-1392.68	173.25	52.24	-1318.89	228.79	83.79	-931.72	18.26	178.10	-975.55	26.39	192.11	-485.48	48.41	263.92	-1123.97	-13.70	264.09	-1050.72	166.66	1254.78	0.00	0.00	0.00	-990.88	226.19	1705.94	-991.74	85.52	1704.91	-1131.16	84.11	1731.98	-1127.68	228.80	1733.71	918.52	-217.53	68.59	1537.47	-208.75	73.37	907.61
2.80000	-1114.71	186.02	51.18	-1164.26	178.53	47.92	-1392.85	174.13	52.19	-1318.37	228.37	84.02	-896.94	16.27	171.96	-941.26	24.24	183.10	-485.48	48.41	263.92	-1093.21	-15.27	245.02	-1040.31	166.83	1253.79	0.00	0.00	0.00	-979.32	225.42	1704.58	-980.11	84.83	1703.45	-1121.16	83.19	1730.73	-1117.79	227.71	1732.64	918.51	-217.83	68.59	1537.22	-208.75	73.29	907.64
2.81000	-1114.31	186.10	50.62	-1166.31	178.73	47.23	-1393.11	174.77	52.33	-1318.08	227.91	84.35	-859.94	13.83	167.06	-905.89	21.45	175.12	-485.48	48.41	263.92	-1061.80	-16.44	226.29	-1029.69	166.62	1252.70	0.00	0.00	0.00	-968.90	224.62	1703.16	-970.27	84.05	1702.04	-1111.21	82.57	1729.27	-1107.56	227.26	1731.30	918.62	-218.23	68.40	1537.52	-208.61	73.45	907.72
2.82000	-1113.91	186.17	50.06	-1167.41	178.57	46.46	-1393.16	175.22	52.48	-1317.73	227.58	84.64	-824.59	11.56	163.39	-872.49	19.14	168.08	-485.48	48.41	263.92	-1029.69	-19.05	209.02	-1021.06	166.34	1251.29	0.00	0.00	0.00	-959.50	224.03	1701.85	-961.96	83.00	1700.67	-1101.00	81.68	1727.78	-1097.40	226.65	1729.89	918.73	-218.26	68.34	1537.73	-208.74	73.53	907.73
2.83000	-1113.52	186.24	49.49	-1161.57	177.29	53.46	-1393.34	175.90	52.52	-1317.02	227.75	85.24	-789.13	9.45	160.83	-837.76	17.29	162.66	-485.48	48.41	263.92	-997.72	-20.95	192.61	-1008.92	166.18	1249.78	0.00	0.00	0.00	-949.77	223.41	1700.36	-949.84	82.21	1698.94	-1090.50	80.56	1726.07	-1087.24	225.51	1728.41	918.52	-218.40	68.46	1537.15	-208.79	73.25	907.61
2.84000	-1113.14	186.31	48.91	-1162.45	177.37	52.99	-1392.30	173.71	53.93	-1316.79	227.29	85.60	-753.53	7.40	159.73	-804.10	15.08	158.31	-485.48	48.41	263.92	-965.61	-21.64	177.10	-998.48	165.97	1248.17	0.00	0.00	0.00	-938.38	222.32	1698.79	-937.34	81.42	1697.11	-1080.12	79.95	1724.35	-1076.63	224.64	1726.80	918.35	-217.71	68.67	1537.53	-208.75	73.42	907.69
2.85000	-1112.74	186.33	48.42	-1161.78	177.08	53.01	-1391.99	173.29	54.75	-1316.10	227.28	86.49	-718.63	6.36	160.25	-771.16	13.70	155.07	-485.48	48.41	263.92	-933.04	-24.03	163.91	-989.57	165.26	1246.22	0.00	0.00	0.00	-927.64	221.47	1697.11	-929.60	80.27	1695.52	-1069.45	78.76	1722.40	-1065.95	223.85	1725.10	918.44	-217.61	68.63	1537.42	-208.72	73.46	907.69
2.86000	-1112.54	186.50	47.90	-1161.34	177.33	52.77	-1392.06	173.94	54.85	-1315.34	227.47	87.16	-685.80	5.35	161.72	-737.36	11.83	154.07	-485.48	48.41	263.92	-900.97	-26.38	152.75	-979.27	165.20	1244.29	0.00	0.00	0.00	-917.40	220.44	1695.33	-920.21	79.21	1693.84	-1058.70	77.62	1720.52	-1055.22	222.55	1723.45	918.54	-217.86	68.48	1537.96	-208.64	73.57	907.62
2.87000	-1112.26	186.33	47.58	-1160.55	177.24	52.58	-1391.49	173.20	56.00	-1315.31	226.38	87.23	-657.72	3.62	163.20	-705.94	11.02	153.85	-485.48	48.41	263.92	-869.33	-29.04	143.74	-969.02	164.80	1242.26	0.00	0.00	0.00	-905.07	219.47	1693.41	-907.33	78.27	1691.72	-1047.86	76.34	1718.54	-1044.58	221.17	1721.59	918.57	-218.52	68.48	1537.53	-208.68	73.36	907.45
2.88000	-1112.06	186.57	47.06	-1162.36	177.39	51.81	-1391.15	172.67	56.65	-1314.57	226.58	88.11	-628.85	2.90	166.44	-674.79	10.48	155.50	-485.48	48.41	263.92	-838.28	-31.59	136.75	-959.32	164.01	1240.17	0.00	0.00	0.00	-894.54	218.18	1691.51	-896.51	76.95	1689.67	-1037.05	75.47	1716.55	-1033.45	220.52	1719.64	918.45	-218.53	68.56	1537.84	-208.60	73.51	907.20
2.89000	-1111.80	186.72	46.57	-1160.73	177.26	51.76	-1390.93	172.71	57.49	-1314.16	225.85	88.73	-601.40	3.62	171.35	-647.52	9.22	158.26	-485.48	48.41	263.92	-808.82	-33.42	131.41	-948.32	163.18	1238.06	0.00	0.00	0.00	-884.56	217.06	1689.54	-886.91	75.75	1687.58	-1025.84	73.79	1714.36	-1022.48	218.75	1717.67	918.52	-218.78	68.54	1538.34	-208.69	73.71	907.36
2.90000	-1111.43	186.83	46.10	-1160.46	177.20	51.51	-1391.00	173.14	58.22	-1313.09	225.93	89.67	-576.47	3.58	177.22	-621.98	9.24	162.05	-485.48	48.41	263.92	-781.56	-34.49	127.49	-935.56	162.38	1235.79	0.00	0.00	0.00	-872.86	215.57	1687.53	-873.40	74.13	1685.14	-1014.68	72.42	1712.09	-1011.10	217.01	1715.60	918.21	-217.79	68.89	1538.44	-208.59	73.75	907.54
2.91000	-1111.06	186.96	45.60	-1159.63	177.71	51.14	-1390.19	173.23	59.70	-1312.65	225.47	90.68	-554.27	4.27	184.24	-599.12	9.46	166.83	-485.48	48.41	263.92	-756.25	-35.57	125.12	-924.40	160.94	1233.51	0.00	0.00	0.00	-861.53	214.29	1685.27	-863.06	72.36	1682.79	-1003.41	70.79	1709.75	-999.99	215.02	1713.49	918.56	-217.42	68.70	1538.19	-208.66	73.68	907.64
2.92000	-1110.77	187.25	45.03	-1159.56	177.79	50.81	-1389.55	173.32	61.67	-1311.74	225.35	91.76	-534.71	5.10	191.15	-578.64	10.12	171.86	-485.48	48.41	263.92	-733.54	-35.94	123.60	-912.35	159.53	1231.22	0.00	0.00	0.00	-850.63	212.62	1683.30	-851.98	70.72	1680.57	-992.11	69.17	1707.35	-988.53	213.48	1711.37	918.50	-217.30	68.65	1537.58	-208.74	73.41	907.42
2.93000	-1110.35	187.16	44.71	-1157.97	177.73	50.67	-1388.53	172.92	63.96	-1310.55	225.59	93.16	-517.63	5.39	196.76	-560.38	10.48	176.09	-485.48	48.41	263.92	-713.79	-35.33	122.52	-900.37	158.05	1228.93	0.00	0.00	0.00	-839.27	210.77	1681.20	-840.37	68.71	1678.07	-980.49	67.19	1704.90	-976.85	212.00	1709.18	918.44	-217.60	68.72	1536.76	-208.85	73.10	907.45
2.94000	-1109.98	187.30	44.20	-1157.94	178.05	50.20	-1388.73	174.90	65.61	-1309.41	225.66	94.52	-502.64	5.97	200.60	-544.82	11.60	178.49	-485.48	48.41	263.92	-696.84	-33.94	121.28	-887.10	156.37	1226.63	0.00	0.00	0.00	-826.64	209.10	1679.08	-827.14	66.85	1675.75	-968.78	65.20	1702.49	-965.33	209.81	1707.13	918.51	-217.77	68.66	1537.42	-208.76	73.37	907.41
2.95000	-1098.29	187.90	46.34	-1158.80	178.45	49.58	-1387.11	173.95	68.77	-1307.83	226.38	96.30	-489.81	6.01	201.94	-531.49	12.53	179.17	-485.48	48.41	263.92	-682.80	-31.91	119.02	-875.42	154.78	1224.37	0.00	0.00	0.00	-815.24	207.00	1677.29	-817.16	65.13	1673.83	-956.93	63.15	1700.17	-953.41	207.70	1705.18	918.42	-217.55	68.65	1537.88	-208.67	73.56	907.33
2.96000	-1096.65	188.00	46.29	-1156.75	179.03	49.31	-1385.68	173.97	72.13	-1306.67	226.35	97.92	-479.78	5.47	200.24	-521.04	12.88	177.31	-485.48	48.41	263.92	-672.10	-29.62	115.63	-862.99	152.94	1222.17	0.00	0.00	0.00	-803.53	204.99	1675.45	-805.65	63.04	1671.77	-945.13	61.30	1697.92	-941.31	206.05	1703.07	918.37	-217.33	68.72	1537.88	-208.65	73.53	907.61
2.97000	-1099.76	187.88	44.97	-1155.82	179.18	49.17	-1384.71	174.83	75.28	-1305.37	226.04	99.57	-472.30	5.73	195.34	-513.48	13.96	172.70	-485.48	48.41	263.92	-664.96	-26.37	110.59	-850.01	150.95	1220.10	0.00	0.00	0.00	-791.37	202.79	1673.58	-793.38	60.83	1669.66	-933.11	59.07	1695.72	-929.54	203.47	1701.12	918.27	-217.07	68.76	1537.88	-208.61	73.51	907.77
2.98000	-1102.16	187.90	44.04	-1155.89	179.83	48.48	-1383.20	174.98	79.02	-1303.43	226.85	101.88	-466.96	7.34	187.05	-508.59	15.39	164.79	-485.48	48.41	263.92	-661.03	-23.22	104.69	-836.93	148.93	1218.03	0.00	0.00	0.00	-778.58	200.69	1671.83	-781.39	58.56	1667.83	-921.08	56.83	1693.67	-917.13	202.05	1699.08	918.49	-217.82	68.64	1538.20	-208.70	73.70	907.57
2.99000	-1099.09	188.15	44.39	-1153.98	180.44	48.11	-1382.13	177.21	82.60	-1301.31	227.65	104.43	-463.29	10.04	175.96	-504.43	17.95	155.28	-485.48	48.41	263.92	-659.75	-19.89	99.28	-823.95	147.17	1216.04	0.00	0.00	0.00	-766.82	198.47	1670.22	-767.18	56.31	1666.18	-908.93	54.54	1691.69	-904.65	200.24	1696.96	918.41	-217.73	68.55	1537.85	-208.74	73.62	907.67
3.00000	-1099.68	188.02	43.92	-1153.95	181.01	47.35	-1379.36	176.73	87.81	-1299.17	227.90	106.94	-455.02	13.63	166.47	-497.77	21.49	147.53	-485.48	48.41	263.92	-655.79	-18.54	96.94	-810.41	145.09	1214.17	0.00	0.00	0.00	-754.19	196.08	1668.62	-755.15	54.15	1664.67	-896.71	52.24	1689.85	-892.54	197.54	1695.14	918.21	-217.29	68.81	1538.03	-208.71	73.62	907.55
3.01000	-1099.69	188.19	43.40	-1151.85	181.66	46.91	-1377.96	179.37	92.50	-1296.07	229.48	110.40	-446.04	16.89	158.18	-489.31	25.55	140.57	-485.48	48.41	263.92	-647.75	-17.73	95.94	-798.79	142.44	1212.52	0.00	0.00	0.00	-742.20	193.88	1667.40	-743.71	51.75	1663.31	-884.46	49.86	1688.33	-880.06	195.46	1693.59	918.20	-217.09	68.95	1537.60	-208.73	73.43	907.65
3.02000	-1101.51	188.14	42.77	-1151.51	181.79	45.54	-1373.82	178.28	99.87	-1292.73	230.55	114.07	-433.35	21.18	146.12	-480.36	30.06	130.55	-485.48	48.41	263.92	-640.19	-17.65	94.32	-785.87	139.94	1211.07	0.00	0.00	0.00	-730.19	191.36	1666.64	-730.50	49.43	1662.53	-871.99	47.54	1687.42	-867.34	193.35	1692.60	918.33	-217.46	68.83	1537.80	-208.73	73.48	907.67
3.03000	-1098.60	188.61	42.74	-1148.62	182.87	45.12	-1371.19	181.71	106.25	-1288.57	231.89	118.32	-425.70	25.01	134.35	-473.59	33.04	121.15	-485.48	48.41	263.92	-634.23	-18.26	92.29	-773.38	137.46	1210.10	0.00	0.00	0.00	-716.78	189.02	1666.07	-717.67	46.73	1662.17	-859.20	44.96	1686.77	-854.83	190.73	1691.80	918.18	-216.87	69.05	1537.48	-208.70	73.39	907.74
3.04000	-1101.76	188.49	41.74	-1147.00	183.70	43.96	-1365.72	181.09	115.35	-1283.22	233.71	123.45	-419.16	28.62	124.91	-467.90	34.90	113.27	-485.48	48.41	263.92	-629.40	-18.31	90.47	-760.94	134.50	1209.32	0.00	0.00	0.00	-704.56	186.82	1665.58	-704.89	44.32	1661.75	-846.30	42.37	1686.08	-842.44	187.64	1691.09	918.04	-216.67	69.15	1538.01	-208.55	73.58	907.53
3.05000	-1102.07	188.83	41.09	-1145.35	184.67	42.92	-1359.55	181.13	125.58	-1277.47	235.01	128.90	-413.52	28.68	114.91	-462.93	35.17	105.39	-485.48	48.41	263.92	-625.08	-18.46	89.19	-748.11	131.66	1208.92	0.00	0.00	0.00	-691.44	184.30	1665.21	-690.89	42.01	1661.52	-833.24	39.58	1685.74	-829.59	185.39	1690.70	918.34	-217.51	68.70	1537.93	-208.69	73.53	907.66
3.06000	-1099.50	189.07	41.22	-1142.77	185.51	41.97	-1351.36	180.01	137.83	-1270.55	236.70	135.47	-408.73	26.92	105.49	-456.80	34.14	99.05	-485.48	48.41	263.92	-621.67	-18.85	88.30	-734.89	128.96	1208.95	0.00	0.00	0.00	-679.06	182.16	1665.26	-678.74	39.55	1661.50	-820.22	37.11	1685.92	-816.94	182.63	1690.80	918.31	-217.42	68.64	1537.64	-208.80	73.45	907.80
3.07000	-1099.11	189.49	40.51	-1139.69	186.31	41.73	-1341.89	180.30	150.96	-1262.19	237.82	142.73	-404.25	25.72	97.49	-457.35	33.09	91.79	-485.48	48.41	263.92	-618.94	-19.24	87.61	-721.56	125.76	1209.37	0.00	0.00	0.00	-666.56	179.51	1665.52	-665.97	36.90	1661.78	-807.05	34.34	1686.37	-804.11	180.05	1691.25	918.30	-217.24	68.64	1537.64	-208.67	73.40	907.66
3.08000	-1100.57	189.67	39.14	-1136.85	187.18	41.77	-1331.32	182.61	164.75	-1251.98	239.54	151.25	-401.69	25.99	89.73	-453.22	33.32	86.68	-485.48	48.41	263.92	-616.54	-19.35	87.04	-709.71	123.06	1210.21	0.00	0.00	0.00	-652.21	176.95	1665.99	-653.19	34.51	1662.41	-793.94	31.62	1687.07	-791.29	176.99	1692.03	918.11	-217.59	68.89	1537.75	-208.71	73.44	907.57
3.09000	-1098.16	190.05	38.16	-1132.62	187.62	42.83	-1318.13	183.78	180.24	-1240.39	240.13	160.61	-398.89	26.91	83.31	-450.47	33.81	82.33	-485.48	48.41	263.92	-614.74	-18.96	86.40	-697.09	119.98	1211.51	0.00	0.00	0.00	-640.04	174.68	1666.80	-640.33	32.37	1663.13	-780.91	28.81	1687.99	-778.41	174.35	1693.06	918.10	-217.59	68.91	1537.57	-208.79	73.39	907.85
3.10000	-1095.64	190.17	36.29	-1126.60	187.55	45.17	-1302.19	187.04	195.02	-1225.52	242.41	171.47	-397.27	27.70	80.25	-449.94	34.20	79.58	-485.48	48.41	263.92	-613.44	-18.86	86.29	-684.61	116.97	1212.97	0.00	0.00	0.00	-626.98	171.95	1667.68	-627.77	29.82	1664.02	-768.04	26.18	1689.12	-765.62	171.53	1694.40	918.10	-216.73	69.03	1537.34	-208.84	73.37	907.74
3.11000	-1092.95	191.36	34.46	-1120.07	187.22	48.81	-1283.75	187.26	211.69	-1209.42	242.57	182.68	-396.96	27.89	78.07	-449.28	34.94	77.67	-485.48	48.41	263.92	-612.60	-18.08	85.97	-671.78	114.40	1214.82	0.00	0.00	0.00	-615.28	169.86	1668.92	-615.21	27.36	1665.10	-755.40	23.78	1690.52	-753.05	169.02	1695.90	918.17	-217.12	68.91	1537.36	-208.85	73.38	907.52
3.12000	-1087.11	192.45	32.55	-1111.82	186.71	54.22	-1262.31	187.66	229.87	-1190.68	243.79	194.85	-396.66	28.60	76.60	-449.42	34.82	76.09	-485.48	48.41	263.92	-611.84	-17.25	85.75	-659.40	112.18	1216.73	0.00	0.00	0.00	-601.95	167.54	1670.25	-602.96	24.81	1666.25	-742.86	21.17	1692.09	-740.66	166.38	1697.64	918.07	-216.18	69.12	1538.23	-208.63	73.65	907.56
3.13000	-1079.77	193.01	29.85	-1102.33	186.19	60.77	-1239.07	187.00	246.96	-1172.11	242.04	206.03	-397.18	28.61	75.18	-448.52	35.15	74.98	-485.48	48.41	263.92	-611.19	-17.24	85.95	-647.99	109.89	1218.81	0.00	0.00	0.00	-590.53	165.32	1671.80	-589.59	22.84	1667.57	-730.58	19.13	1693.81	-728.28	164.14	1699.45	918.10	-216.97	69.03	1538.18	-208.63	73.63	907.80
3.14000	-1069.64	195.54	28.53	-1090.93	187.69	66.74	-1215.38	185.30	261.74	-1152.37	240.35	216.92	-397.72	29.02	74.13	-449.26	35.09	74.06	-485.48	48.41	263.92	-610.82	-16.92	85.87	-636.56	108.04	1220.93	0.00	0.00	0.00	-578.71	163.17	1673.45	-577.61	20.66	1669.18	-718.29	16.75	1695.58	-716.05	162.42	1701.37	918.25	-217.20	68.79	1537.76	-208.75	73.49	907.69
3.15000	-1054.28	199.28	36.04	-1074.39	190.43	74.20	-1194.30	180.83	272.92	-1132.65	238.36	227.66	-397.49	28.67	73.32	-448.93	35.15	73.26	-485.48	48.41	263.92	-610.61	-16.67	85.75	-625.15	106.57	1223.13	0.00	0.00	0.00	-566.65	160.99	1675.39	-565.32	18.61	1671.00	-706.31	14.76	1697.55	-704.26	160.03	1703.57	918.39	-217.28	68.69	1537.07	-208.86	73.28	907.62
3.16000	-1035.70	203.85	45.16	-1055.69	193.91	82.85	-1172.81	176.93	282.45	-1112.51	236.75	238.61	-397.35	28.94	72.80	-447.61	35.36	73.21	-485.48	48.41	263.92	-610.42	-16.41	85.72	-612.31	105.58	1225.31	0.00	0.00	0.00	-554.44	159.47	1677.37	-554.59	16.63	1673.01	-694.58	13.03	1699.69	-692.56	157.73	1705.91	918.37	-217.44	68.78	1537.35	-208.74	73.35	907.77
3.17000	-1013.90	208.54	53.98	-1033.26	197.15	91.47	-1149.99	173.26	291.03	-1090.66	235.37	248.42	-397.34	28.76	72.56	-448.13	34.71	72.94	-485.48	48.41	263.92	-610.26	-16.48	85.77	-600.26	104.55	1227.59	0.00	0.00	0.00	-542.51	157.68	1679.51	-543.15	14.52	1675.01	-682.82	10.90	1701.83	-681.01	155.76	1708.44	918.39	-217.44	68.64	1537.94	-208.77	73.58	907.69
3.18000	-991.40	211.93	62.03	-1009.89	198.88	99.48	-1127.21	170.93	297.71	-1068.16	233.75	256.94	-396.63	28.58	72.53	-447.75	34.78	72.91	-485.48	48.41	263.92	-610.28	-16.52	85.84	-589.26	104.37	1229.90	0.00	0.00	0.00	-531.89	155.71	1682.07	-531.45	12.94	1677.23	-671.35	9.35	1704.21	-669.43	154.22	1711.05	918.23	-216.70	68.92	1537.51	-208.92	73.34	907.75
3.19000	-966.69	213.88	69.58	-985.30	199.82	107.07	-1104.40	167.55	303.14	-1045.04	231.89	264.13	-398.49	28.70	72.04	-448.39	34.67	72.49	-485.48	48.41	263.92	-610.15	-16.69	85.90	-577.95	104.53	1232.46	0.00	0.00	0.00	-518.75	154.21	1684.57	-519.82	11.39	1679.51	-659.90	7.52	1706.71	-657.79	152.62	1713.83	918.40	-217.85	68.65	1537.77	-208.83	73.52	907.74
3.20000	-939.43	215.35	76.67	-959.13	199.72	113.42	-1081.53	165.29	306.76	-1021.47	229.31	269.45	-397.04	28.21	72.16	-447.33	34.40	72.63	-485.48	48.41	263.92	-610.16	-16.61	85.86	-567.33	105.38	1235.03	0.00	0.00	0.00	-508.07	152.83	1687.27	-509.46	9.85	1681.99	-648.76	6.21	1709.37	-646.34	151.42	1716.65	918.54	-217.30	68.53	1537.12	-208.80	73.29	907.53
3.21000	-911.69	214.59	82.55	-932.22	199.23	118.55	-1057.88	164.05	309.40	-997.25	227.97	273.45	-396.37	28.39	72.40	-448.99	34.48	72.19	-485.48	48.41	263.92	-610.24	-16.44	85.81	-557.62	106.36	1237.76	0.00	0.00	0.00	-496.98	151.67	1689.88	-497.57	8.98	1684.49	-637.81	4.99	1711.96	-635.14	150.46	1719.38	918.42	-217.55	68.54	1537.68	-208.81	73.42	907.40
3.22000	-882.75	213.64	87.01	-905.65	198.32	122.26	-1034.39	163.08	310.30	-972.56	227.01	275.91	-397.02	28.23	71.98	-448.14	33.94	72.50	-485.48	48.41	263.92	-610.10	-16.87	86.00	-549.50	107.43	1240.50	0.00	0.00	0.00	-486.41	150.39	1692.48	-487.19	7.84	1686.86	-626.99	3.93	1714.57	-624.30	149.09	1722.06	918.33	-217.22	68.71	1537.76	-208.71	73.49	907.66
3.23000	-854.46	210.99	90.27	-876.99	196.88	125.03	-1010.28	163.09	309.94	-947.45	226.15	276.77	-397.26	28.36	71.70	-448.54	34.50	71.99	-485.48	48.41	263.92	-610.07	-16.84	86.06	-539.76	108.82	1243.36	0.00	0.00	0.00	-475.97	149.11	1695.01	-476.74	6.59	1689.26	-616.22	2.73	1716.96	-613.53	147.92	1724.60	918.35	-216.70	68.84	1537.31	-208.59	73.34	907.74
3.24000	-824.58	208.61	92.14	-848.99	194.99	126.22	-985.32	163.03	308.66	-922.46	224.96	275.86	-397.11	28.34	71.21	-447.90	34.49	71.64	-485.48	48.41	263.92	-610.02	-16.41	85.96	-530.26	109.61	1246.03	0.00	0.00	0.00	-465.52	147.87	1697.45	-466.35	5.91	1691.64	-605.57	2.13	1719.34	-603.20	146.77	1727.00	918.38	-217.69	68.77	1536.65	-208.81	73.07	907.85
3.25000	-793.25	205.74	93.23	-818.01	192.65	126.89	-960.60	162.70	305.52	-896.25	224.61	273.76	-396.92	28.63	70.85	-447.56	34.97	71.35	-485.48	48.41	263.92	-609.79	-16.29	86.12	-519.96	110.13	1248.69	0.00	0.00	0.00	-456.19	147.13	1699.92	-456.45	5.21	1693.93	-595.04	1.31	1721.47	-592.85	146.21	1729.12	918.22	-217.47	68.85	1537.30	-208.72	73.34	907.83
3.26000	-762.03	203.08	93.19	-788.36	190.39	126.13	-935.86	162.62	300.69	-870.14	224.01	270.21	-396.89	28.70	69.99	-448.12	34.37	70.53	-485.48	48.41	263.92	-609.51	-16.29	86.48	-509.59	110.40	1251.15	0.00	0.00	0.00	-445.18	146.66	1701.89	-445.69	4.67	1695.95	-584.70	0.41	1723.32	-582.75	145.32	1731.11	918.39	-217.48	68.73	1537.56	-208.78	73.40	907.70
3.27000	-730.27	200.28	92.33	-757.49	188.20	124.54	-909.87	163.52	294.91	-843.40	223.85	265.61	-396.10	28.72	69.20	-447.49	34.89	70.08	-485.48	48.41	263.92	-609.28	-15.63	86.50	-499.32	110.17	1253.40	0.00	0.00	0.00	-434.77	146.08	1703.78	-435.50	4.12	1697.82	-574.53	-0.10	1724.97	-572.85	144.66	1732.83	918.35	-217.85	68.78	1536.88	-208.77	73.20	907.62
3.28000	-696.26	197.33	91.56	-725.98	186.26	122.40	-883.83	164.08	287.43	-816.42	223.19	259.78	-395.82	29.01	68.18	-447.65	34.77	69.12	-485.48	48.41	263.92	-609.02	-14.91	86.53	-487.87	109.85	1255.31	0.00	0.00	0.00	-425.03	145.37	1705.65	-425.60	3.46	1699.48	-564.40	-0.77	1726.36	-562.85	144.29	1734.32	918.51	-218.00	68.53	1537.10	-208.80	73.29	907.43
3.29000	-667.65	195.83	85.35	-698.81	184.54	115.07	-857.92	163.03	278.29	-788.69	223.33	253.25	-394.65	29.26	67.15	-447.86	34.91	68.08	-485.48	48.41	263.92	-608.62	-14.85	86.89	-477.11	109.32	1256.96	0.00	0.00	0.00	-416.22	144.94	1707.34	-414.60	2.96	1700.73	-554.41	-1.46	1727.52	-553.06	143.90	1735.59	918.42	-217.51	68.67	1537.57	-208.79	73.46	907.48
3.30000	-631.62	193.60	84.38	-665.65	182.89	112.43	-831.39	162.99	267.96	-760.24	223.61	246.05	-394.69	29.74	65.86	-446.80	35.13	67.30	-485.48	48.41	263.92	-608.28	-14.65	87.18	-465.30	108.85	1258.37	0.00	0.00	0.00	-406.21	144.83	1708.69	-405.14	2.83	1702.08	-544.49	-1.56	1728.50	-543.26	143.34	1736.69	918.41	-218.03	68.54	1537.65	-208.74	73.46	907.56
3.31000	-596.45	192.24	83.21	-627.56	181.51	110.56	-803.87	164.03	256.72	-731.72	223.59	237.98	-395.88	30.18	64.26	-445.59	35.51	66.64	-485.48	48.41	263.92	-607.85	-14.60	87.51	-455.31	107.88	1259.43	0.00	0.00	0.00	-395.64	145.10	1709.60	-393.88	2.67	1703.03	-534.62	-1.83	1729.29	-533.43	143.04	1737.54	918.41	-217.81	68.63	1537.89	-208.72	73.53	907.77
3.32000	-554.76	191.93	85.32	-592.87	180.46	107.29	-775.86	163.90	243.95	-702.47	223.35	229.09	-393.12	30.30	63.68	-445.88	35.18	66.08	-485.48	48.41	263.92	-607.37	-14.19	87.70	-443.83	107.08	1260.14	0.00	0.00	0.00	-385.57	145.08	1710.42	-385.17	2.72	1703.88	-524.76	-1.93	1729.93	-523.54	143.02	1738.18	918.47	-217.92	68.62	1537.68	-208.67	73.44	907.56
3.33000	-518.64	191.64	83.50	-553.97	180.55	107.55	-747.07	163.55	230.26	-673.06	222.88	219.63	-394.08	30.85	62.27	-445.82	35.12	65.71	-485.48	48.41	263.92	-606.96	-13.81	88.00	-432.77	105.98	1260.53	0.00	0.00	0.00	-375.43	145.19	1710.99	-375.85	2.74	1704.50	-514.87	-2.01	1730.35	-513.75	142.84	1738.59	918.25	-217.22	68.92	1537.78	-208.73	73.54	907.59
3.34000	-480.76	191.68	82.06	-516.79	180.95	104.14	-716.44	164.76	216.67	-642.42	223.06	209.94	-394.92	31.40	61.02	-445.56	35.62	65.73	-485.48	48.41	263.92	-606.46	-13.15	88.16	-422.22	105.02	1260.58	0.00	0.00	0.00	-366.40	145.23	1711.46	-367.24	2.77	1705.09	-504.98	-1.88	1730.57	-503.78	142.91	1738.77	918.37	-217.19	68.79	1537.92	-208.69	73.56	907.63
3.35000	-443.49	191.79	80.16	-480.61	181.22	100.61	-686.22	163.36	201.38	-611.30	223.66	200.01	-391.97	32.20	60.91	-444.81	36.82	63.58	-485.48	48.41	263.92	-605.96	-12.76	88.47	-412.88	104.31	1260.26	0.00	0.00	0.00	-355.72	145.19	1711.52	-356.31	2.91	1705.11	-494.91	-1.94	1730.59	-493.90	143.08	1738.73	918.56	-217.61	68.56	1537.12	-208.83	73.21	907.63
3.36000	-404.93	191.77	78.99	-443.92	181.12	97.30	-651.21	167.67	186.84	-579.56	224.21	189.77	-392.51	32.99	59.93	-444.60	37.54	62.90	-485.48	48.41	263.92	-605.55	-12.09	88.66	-403.53	103.64	1259.78	0.00	0.00	0.00	-345.92	145.86	1711.42	-344.81	3.25	1704.90	-484.70	-1.88	1730.44	-483.95	143.23	1738.57	918.36	-217.38	68.78	1537.17	-208.78	73.31	907.75
3.37000	-366.92	191.32	78.04	-406.34	181.21	94.25	-616.08	169.02	174.29	-547.42	225.05	179.57	-391.78	33.33	59.53	-444.33	37.89	62.44	-485.48	48.41	263.92	-605.19	-11.79	88.89	-394.91	103.39	1258.97	0.00	0.00	0.00	-335.83	146.27	1711.11	-334.27	3.43	1704.54	-474.53	-1.71	1730.06	-474.08	143.04	1738.22	918.44	-217.53	68.63	1537.54	-208.79	73.41	907.69
3.38000	-326.79	191.44	77.97	-369.64	181.54	91.34	-585.62	167.17	160.18	-514.40	225.78	169.20	-392.33	33.21	58.24	-442.30	40.94	63.55	-485.48	48.41	263.92	-604.90	-11.08	88.99	-386.66	102.93	1258.00	0.00	0.00	0.00	-326.19	146.54	1710.72	-324.84	3.40	1704.18	-464.33	-1.46	1729.44	-464.06	143.36	1737.65	918.27	-216.94	68.82	1537.19	-208.76	73.26	907.70
3.39000	-289.30	191.50	77.81	-332.33	181.65	89.05	-556.02	165.00	145.31	-481.06	226.48	158.89	-394.56	38.57	58.98	-444.19	41.03	62.47	-485.48	48.41	263.92	-604.58	-10.50	89.06	-376.55	103.33	1257.07	0.00	0.00	0.00	-316.72	147.01	1710.02	-314.16	3.71	1703.53	-454.11	-1.24	1728.70	-453.98	143.75	1736.94	918.36	-217.15	68.79	1537.65	-208.69	73.40	907.69
3.40000	-252.23	191.26	78.32	-293.75	181.83	87.67	-520.36	166.62	130.01	-447.12	226.74	148.70	-386.81	38.32	60.10	-441.57	41.14	62.13	-485.48	48.41	263.92	-604.18	-10.30	89.30	-367.72	103.59	1255.91	0.00	0.00	0.00	-305.59	147.40	1709.28	-303.83	4.51	1702.85	-443.87	-0.99	1727.77	-443.83	144.32	1736.04	918.50	-216.83	68.62	1537.18	-208.81	73.27	907.69
3.41000	-211.98	191.46	80.13	-255.85	181.97	86.75	-489.84	169.15	117.90	-413.16	227.08	139.00	-388.50	37.90	58.70	-442.41	40.28	61.13	-485.48	48.41	263.92	-603.76	-9.72	89.34	-358.41	104.24	1254.83	0.00	0.00	0.00	-296.00	147.87	1708.48	-294.79	5.04	1702.16	-433.57	-0.57	1726.85	-433.70	144.78	1735.17	918.34	-217.49	68.64	1537.50	-208.70	73.34	907.51
3.42000	-172.86	191.67	82.81	-218.83	182.22	86.59	-449.05	167.78	103.46	-378.08	228.01	130.21	-387.78	35.92	57.37	-443.57	39.74	60.00	-485.48	48.41	263.92	-603.39	-9.53	89.61	-348.75	104.70	1253.60	0.00	0.00	0.00	-285.67	148.45	1707.52	-284.58	5.43	1701.16	-423.23	0.26	1725.85	-423.40	145.42	1734.19	918.26	-217.35	68.83	1537.89	-208.61	73.58	907.39
3.43000	-138.77	192.42	84.60	-181.95	183.04	87.01	-412.06	168.98	91.24	-343.04	228.64	122.22	-381.61	34.79	57.80	-442.82	38.48	59.96	-485.48	48.41	263.92	-602.89	-9.39	89.97	-337.47	105.01	1252.49	0.00	0.00	0.00	-275.40	149.12	1706.50	-274.35	5.87	1700.02	-412.84	0.75	1724.76	-413.00	146.05	1733.14	918.57	-217.57	68.63	1537.87	-208.69	73.56	907.42
3.44000	-101.07	193.22	88.32	-144.14	184.04	88.71	-374.10	169.84	80.52	-307.85	229.70	115.62	-380.47	34.82	57.16	-444.06	38.19	58.97	-485.48	48.41	263.92	-602.44	-9.05	90.21	-327.47	105.37	1251.33	0.00	0.00	0.00	-264.26	149.97	1705.20	-263.69	6.67	1698.90	-402.38	1.40	1723.68	-402.41	146.85	1732.04	918.51	-216.97	68.62	1537.71	-208.72	73.45	907.71
3.45000	-64.93	194.71	92.92	-107.26	185.09	91.39	-337.42	170.04	71.76	-272.90	230.97	110.46	-390.48	33.18	53.76	-442.70	38.46	59.09	-485.48	48.41	263.92	-601.93	-9.00	90.73	-316.70	105.63	1250.28	0.00	0.00	0.00	-253.75	150.81	1703.97	-252.98	7.67	1697.65	-391.92	2.08	1722.50	-391.63	147.72	1730.89	918.21	-216.31	68.91	1537.86	-208.63	73.51	907.63
3.46000	-29.82	196.41	98.37	-70.53	186.34	95.63	-301.78	171.58	64.52	-238.27	232.39	106.77	-390.30	33.44	53.33	-443.90	38.26	58.40	-485.48	48.41	263.92	-601.38	-8.59	91.12	-305.31	106.22	1249.19	0.00	0.00	0.00	-242.95	151.92	1702.52	-242.21	8.74	1696.27	-381.38	2.96	1721.27	-380.84	148.92	1729.56	918.36	-217.45	68.82	1537.41	-208.65	73.35	907.80
3.47000	4.19	197.96	104.88	-37.42	187.96	100.28	-266.52	172.37	59.72	-204.96	233.52	104.45	-391.31	33.39	52.43	-442.78	38.17	58.24	-485.48	48.41	263.92	-600.73	-8.46	91.72	-293.79	106.54	1248.02	0.00	0.00	0.00	-233.09	152.98	1701.12	-230.35	9.78	1694.86	-370.61	3.95	1719.91	-370.08	150.22	1728.16	918.62	-218.55	68.45	1536.95	-208.79	73.20	907.62
3.48000	35.85	198.85	112.99	-5.10	188.89	107.01	-233.25	173.66	56.28	-173.54	234.91	103.82	-389.78	33.23	52.20	-443.78	38.47	59.38	-485.48	48.41	263.92	-600.03	-8.13	92.34	-282.43	106.90	1246.84	0.00	0.00	0.00	-222.00	154.26	1699.52	-220.08	10.76	1693.48	-359.82	5.12	1718.47	-359.44	151.35	1726.70	918.34	-217.90	68.69	1537.56	-208.73	73.45	907.62
3.49000	63.60	198.83	122.97	23.53	189.05	115.06	-202.83	174.72	54.13	-145.03	235.48	104.36	-389.56	33.30	51.70	-442.34	38.26	59.40	-485.48	48.41	263.92	-599.29	-7.52	92.98	-270.38	107.09	1245.52	0.00	0.00	0.00	-211.78	155.67	1697.93	-209.22	11.87	1691.95	-349.13	6.68	1717.01	-348.82	152.74	1725.03	918.22	-217.56	68.87	1537.79	-208.66	73.49	907.60
3.50000	87.84	197.76	134.13	47.97	188.44	123.93	-174.63	175.33	52.10	-118.99	235.67	105.72	-388.72	33.50	51.32	-441.48	38.19	58.85	-485.48	48.41	263.92	-598.36	-7.26	93.88	-259.13	107.07	1244.23	0.00	0.00	0.00	-200.60	156.91	1696.23	-199.41	13.04	1690.56	-338.61	8.29	1715.39	-338.15	153.92	1723.35	918.56	-217.95	68.45	1536.93	-208.67	73.24	907.67
3.51000	108.33	195.91	145.26	70.40	186.44	133.25	-149.55	176.77	49.05	-96.18	234.92	106.72	-389.71	33.78	50.51	-441.17	38.69	58.50	-485.48	48.41	263.92	-597.45	-6.76	94.86	-247.68	107.43	1242.72	0.00	0.00	0.00	-189.23	158.38	1694.50	-188.92	14.62	1688.98	-328.09	9.65	1713.73	-327.51	155.48	1721.59	918.23	-217.38	68.79	1536.86	-208.75	73.26	907.65
3.52000	125.30	194.95	154.53	85.22	185.79	139.15	-127.49	174.36	47.00	-76.67	233.88	106.72	-387.59	33.74	50.30	-440.66	38.96	58.44	-485.48	48.41	263.92	-596.54	-6.19	95.95	-234.67	107.94	1241.21	0.00	0.00	0.00	-178.44	159.87	1692.87	-178.76	16.29	1687.56	-317.68	11.19	1711.99	-316.84	157.23	1719.78	918.39	-216.73	68.78	1537.50	-208.68	73.45	907.77
3.53000	139.37	195.14	160.20	100.10	185.77	143.44	-109.43	172.45	44.99	-60.52	232.01	105.35	-387.28	33.97	49.78	-440.40	38.99	57.89	-485.48	48.41	263.92	-595.45	-5.71	97.18	-222.72	108.52	1239.66	0.00	0.00	0.00	-168.28	161.29	1691.15	-167.69	17.93	1685.97	-307.29	13.12	1710.33	-306.26	159.28	1717.93	918.29	-217.51	68.84	1537.45	-208.79	73.37	907.39
3.54000	151.55	195.64	159.48	112.51	185.64	142.93	-96.89	169.88	45.13	-48.06	230.05	104.23	-387.71	33.94	48.83	-439.17	39.04	57.63	-485.48	48.41	263.92	-594.14	-5.55	98.67	-211.96	109.02	1238.00	0.00	0.00	0.00	-157.56	163.04	1689.52	-158.19	19.57	1684.57	-296.86	15.12	1708.66	-295.65	161.39	1716.08	918.24	-217.59	68.79	1537.53	-208.72	73.45	907.74
3.55000	162.05	194.89	151.71	122.64	184.10	137.04	-89.84	167.68	45.95	-39.30	228.51	102.65	-386.63	33.83	48.38	-438.51	38.94	57.39	-485.48	48.41	263.92	-592.65	-5.43	100.32	-200.57	109.70	1236.23	0.00	0.00	0.00	-147.43	164.80	1688.00	-147.85	21.40	1683.20	-286.43	17.31	1707.08	-284.98	163.81	1714.30	918.19	-217.59	68.62	1538.12	-208.69	73.62	907.42
3.56000	170.78	192.60	138.38	134.06	181.70	128.42	-86.45	165.67	46.91	-34.00	226.82	100.43	-385.39	34.15	48.00	-437.64	39.31	56.84	-485.48	48.41	263.92	-591.01	-5.30	102.17	-188.57	110.79	1234.54	0.00	0.00	0.00	-136.27	166.80	1686.60	-137.17	23.17	1681.86	-275.89	19.49	1705.62	-274.22	165.95	1712.70	918.10	-217.37	68.95	1537.45	-208.81	73.38	907.68
3.57000	178.40	191.98	124.88	138.83	180.78	116.80	-83.79	166.03	47.02	-29.42	225.84	97.72	-385.00	33.90	47.23	-437.29	39.35	56.35	-485.48	48.41	263.92	-589.19	-5.31	104.35	-176.61	111.39	1232.89	0.00	0.00	0.00	-124.87	168.70	1685.31	-126.20	25.24	1680.81	-265.23	21.88	1704.23	-263.17	168.48	1711.12	918.33	-217.64	68.77	1537.74	-208.73	73.48	907.73
3.58000	184.28	191.58	113.77	143.85	179.93	108.06	-81.67	167.38	48.17	-24.36	226.24	95.86	-385.75	33.95	46.17	-435.93	39.21	56.12	-485.48	48.41	263.92	-587.04	-5.22	106.88	-165.05	112.40	1231.52	0.00	0.00	0.00	-115.00	170.85	1684.28	-114.15	27.55	1679.78	-254.42	24.25	1703.02	-252.08	170.82	1709.77	918.10	-217.15	69.04	1538.09	-208.74	73.64	907.65
3.59000	188.93	190.27	104.65	148.64	178.97	100.53	-78.83	166.18	49.19	-19.40	226.23	94.17	-383.17	34.35	46.24	-435.10	39.06	55.53	-485.48	48.41	263.92	-584.60	-5.12	109.86	-153.40	114.02	1230.43	0.00	0.00	0.00	-103.09	172.90	1683.33	-103.01	29.99	1678.94	-243.36	26.67	1702.07	-240.94	173.29	1708.69	918.07	-216.80	69.19	1537.55	-208.79	73.38	907.61
3.60000	193.67	190.26	95.26	153.58	178.12	93.60	-76.56	166.86	50.33	-15.76	226.18	93.00	-382.65	34.56	45.82	-432.61	38.76	55.33	-485.48	48.41	263.92	-581.80	-5.30	113.46	-142.79	115.15	1229.63	0.00	0.00	0.00	-92.05	175.09	1682.66	-91.72	32.22	1678.23	-232.22	29.11	1701.29	-229.76	175.97	1707.83	918.18	-217.81	68.86	1537.25	-208.68	73.26	907.67
3.61000	196.99	190.53	87.71	155.18	177.92	87.48	-75.07	166.98	51.68	-12.60	226.17	92.01	-383.23	34.40	45.08	-430.67	38.86	54.73	-485.48	48.41	263.92	-578.52	-5.13	117.45	-137.02	118.04	1229.38	0.00	0.00	0.00	-80.71	177.29	1682.16	-82.05	34.28	1677.98	-221.07	31.71	1700.82	-218.49	178.60	1707.26	918.11	-217.39	68.98	1536.87	-208.84	73.18	907.45
3.62000	198.98	190.67	82.62	156.59	177.61	83.00	-74.04	166.43	52.16	-10.18	225.65	91.35	-383.49	34.07	44.30	-429.77	38.03	54.06	-485.48	48.41	263.92	-574.45	-5.23	122.23	-127.03	119.74	1229.30	0.00	0.00	0.00	-69.34	179.61	1682.05	-69.15	36.60	1677.59	-209.90	34.06	1700.69	-207.11	181.00	1707.10	918.08	-216.89	69.00	1537.13	-208.73	73.27	907.24
3.63000	200.58	189.59	78.09	158.62	176.93	79.24	-73.03	166.12	52.31	-7.97	225.36	91.07	-382.45	34.33	44.01	-427.43	37.91	53.25	-485.48	48.41	263.92	-569.57	-5.28	127.87	-115.26	121.20	1229.62	0.00	0.00	0.00	-59.12	182.15	1682.26	-59.92	39.48	1678.11	-198.69	36.57	1701.07	-195.60	183.57	1707.40	918.21	-217.26	68.86	1537.87	-208.63	73.51	907.45
3.64000	203.04	188.02	73.60	159.42	176.09	75.63	-72.45	165.47	52.97	-6.05	224.76	90.92	-381.46	33.71	43.45	-424.44	37.83	52.66	-485.48	48.41	263.92	-563.64	-5.51	134.39	-101.67	122.80	1230.60	0.00	0.00	0.00	-46.56	184.65	1682.62	-48.01	41.67	1678.69	-187.38	39.06	1701.87	-183.95	186.16	1708.09	918.25	-217.66	68.72	1538.24	-208.61	73.64	907.57
3.65000	204.05	187.19	71.08	159.98	175.54	73.42	-72.27	164.47	52.64	-4.91	224.54	91.15	-380.74	33.92	43.05	-421.01	36.82	52.01	-485.48	48.41	263.92	-556.25	-6.38	142.12	-90.37	123.96	1232.08	0.00	0.00	0.00	-34.42	186.82	1683.27	-37.10	43.76	1679.61	-176.01	41.48	1703.07	-172.42	188.29	1709.13	918.05	-216.75	69.12	1537.31	-208.73	73.40	907.51
3.66000	205.07	186.63	69.01	160.72	175.54	71.70	-71.77	165.28	53.30	-4.22	224.31	91.22	-380.24	33.42	42.27	-417.98	36.80	51.16	-485.48	48.41	263.92	-547.46	-7.48	150.76	-78.53	125.36	1233.79	0.00	0.00	0.00	-23.43	188.90	1684.28	-25.39	45.75	1680.62	-164.62	43.94	1704.63	-161.00	190.53	1710.50	918.36	-216.99	68.73	1537.00	-208.76	73.27	907.73
3.67000	205.89	186.21	67.26	161.15	175.41	70.33	-71.53	165.12	53.62	-3.57	223.55	91.04	-379.39	32.42	41.36	-412.91	36.44	51.46	-485.48	48.41	263.92	-537.18	-8.63	160.13	-65.43	126.41	1236.00	0.00	0.00	0.00	-12.11	191.28	1685.35	-14.02	47.94	1682.01	-153.18	46.16	1706.48	-149.51	192.77	1712.08	918.18	-217.12	68.90	1537.84	-208.75	73.52	907.70
3.68000	206.34	185.70	65.96	161.32	175.14	69.21	-71.47	164.42	53.40	-3.15	223.36	91.10	-376.34	31.83	40.89	-407.88	35.84	52.51	-485.48	48.41	263.92	-525.23	-9.11	169.66	-54.52	127.63	1238.36	0.00	0.00	0.00	0.03	193.63	1686.56	-2.52	49.80	1683.62	-141.74	48.38	1708.56	-137.95	195.11	1713.81	918.27	-217.26	68.85	1537.98	-208.73	73.56	907.58
3.69000	208.77	185.68	65.90	160.73	175.03	68.11	-71.44	164.93	54.03	-2.84	223.24	91.22	-372.92	30.78	40.19	-402.98	35.32	53.75	-485.48	48.41	263.92	-511.27	-10.59	180.02	-41.98	129.04	1241.01	0.00	0.00	0.00	11.26	195.47	1688.17	8.85	51.54	1685.27	-130.38	50.24	1710.70	-126.30	197.36	1715.74	918.33	-216.93	68.79	1537.31	-208.83	73.33	907.48
3.70000	208.60	185.55	64.84	160.85	175.08	67.45	-71.49	165.56	54.22	-2.61	223.07	91.16	-368.90	29.31	38.90	-395.99	34.30	56.61	-485.48	48.41	263.92	-495.81	-11.57	190.22	-30.58	129.93	1243.73	0.00	0.00	0.00	22.43	197.26	1689.96	19.79	53.32	1687.19	-118.98	52.29	1712.96	-114.77	199.19	1717.87	918.26	-217.14	68.95	1538.03	-208.64	73.65	907.45
3.71000	209.05	185.23	64.25	161.44	175.02	67.04	-71.53	164.44	53.74	-2.37	223.02	91.20	-361.63	28.17	37.73	-388.51	33.41	60.51	-485.48	48.41	263.92	-479.39	-13.34	200.99	-19.08	130.86	1246.47	0.00	0.00	0.00	33.24	199.10	1691.88	30.68	54.77	1689.09	-107.76	53.95	1715.20	-103.39	201.00	1720.03	918.19	-216.92	69.08	1537.21	-208.83	73.32	907.57
3.72000	208.51	185.38	63.19	161.53	175.02	66.55	-71.27	165.27	54.33	-2.18	222.99	91.22	-354.94	26.82	35.15	-379.77	32.01	65.52	-485.48	48.41	263.92	-462.18	-15.07	211.93	-8.87	131.60	1249.07	0.00	0.00	0.00	44.66	200.30	1693.82	41.95	55.95	1691.02	-96.79	55.38	1717.41	-92.27	202.46	1722.17	918.18	-217.33	68.96	1538.12	-208.62	73.62	907.45
3.73000	208.56	185.15	62.41	161.70	175.13	66.06	-71.33	164.76	54.84	-1.96	222.97	91.27	-345.06	25.23	33.38	-368.39	30.32	71.23	-485.48	48.41	263.92	-444.62	-15.53	221.67	3.55	132.00	1251.42	0.00	0.00	0.00	55.55	201.73	1695.72	51.64	56.94	1693.05	-86.02	56.78	1719.61	-81.32	203.40	1724.36	918.23	-217.56	68.82	1538.04	-208.67	73.64	907.37
3.74000	208.02	185.56	61.44	161.67	175.09	65.68	-71.18	164.49	55.07	-1.74	222.84	91.27	-329.86	22.21	39.01	-352.88	28.45	78.46	-485.46	48.41	263.92	-427.42	-15.19	230.33	14.06	132.32	1253.64	0.00	0.00	0.00	66.30	202.81	1697.61	62.66	58.01	1694.98	-75.51	57.72	1721.76	-70.62	204.11	1726.54	918.38	-217.48	68.73	1538.40	-208.71	73.81	907.75
3.75000	209.02	185.21	60.93	161.77	175.02	65.31	-70.65	164.98	55.44	-1.33	222.96	91.40	-310.82	19.02	47.71	-333.95	26.52	87.05	-467.32	48.19	271.18	-409.32	-14.87	238.77	24.22	132.24	1255.69	0.00	0.00	0.00	76.64	203.62	1699.60	73.48	58.91	1696.91	-65.07	59.00	1723.98	-59.94	204.88	1728.68	918.18	-217.51	68.85	1538.25	-208.72	73.71	907.78
3.76000	209.46	185.27	60.36	162.47	174.97	65.05	-69.99	165.46	55.87	-0.98	222.97	91.58	-288.47	16.57	56.24	-312.74	26.16	95.38	-448.41	48.76	276.78	-389.65	-13.99	245.77	35.23	132.19	1257.76	0.00	0.00	0.00	87.40	204.12	1701.45	84.19	59.21	1698.81	-54.75	59.49	1726.12	-49.42	205.62	1730.79	918.55	-217.98	68.47	1537.62	-208.81	73.49	907.70
3.77000	209.66	185.14	59.59	162.80	175.04	64.83	-69.51	164.61	56.18	-0.62	222.85	91.75	-265.11	14.86	63.72	-289.95	25.44	102.58	-428.15	50.94	281.82	-368.89	-13.98	251.75	43.32	131.89	1259.64	0.00	0.00	0.00	97.57	204.70	1703.28	94.55	59.32	1700.59	-44.46	60.07	1728.37	-39.02	206.14	1732.97	918.44	-217.87	68.64	1538.40	-208.66	73.75	907.84
3.78000	208.92	185.22	58.74	162.88	174.95	64.54	-68.59	165.76	57.41	-0.18	222.59	91.97	-241.06	12.98	69.81	-265.92	25.37	108.83	-407.14	51.87	284.82	-347.73	-14.14	256.35	53.70	131.20	1261.53	0.00	0.00	0.00	107.85	205.14	1705.16	103.86	59.59	1702.58	-34.17	60.54	1730.62	-28.62	206.36	1735.14	918.52	-217.50	68.54	1537.84	-208.67	73.53	907.75
3.79000	208.52	185.51	57.92	163.39	174.91	64.40	-68.40	165.01	57.97	0.15	222.85	92.45	-215.72	10.87	74.88	-245.67	23.97	112.60	-385.95	51.66	285.72	-326.23	-14.24	259.27	63.22	130.68	1263.33	0.00	0.00	0.00	118.40	205.01	1706.90	113.85	59.79	1704.41	-23.93	60.66	1732.72	-18.34	206.67	1737.22	918.32	-217.25	68.72	1537.39	-208.74	73.34	907.65
3.80000	210.03	185.66	57.71	162.60	174.92	63.86	-68.42	165.87	58.53	0.52	222.68	92.75	-189.40	8.90	78.78	-217.57	22.88	116.61	-364.12	52.56	285.87	-304.25	-14.44	260.72	72.27	130.14	1265.22	0.00	0.00	0.00	128.80	204.51	1708.55	124.17	59.72	1705.98	-13.71	60.94	1734.77	-8.01	206.64	1739.24	918.30	-217.78	68.81	1537.44	-208.60	73.35	907.56
3.81000	209.92	185.94	57.02	163.61	175.00	63.85	-69.03	166.08	58.97	0.93	222.49	93.07	-161.59	7.66	82.14	-191.77	21.32	118.72	-341.80	53.04	284.24	-281.73	-14.51	260.65	79.30	129.33	1266.91	0.00	0.00	0.00	139.26	204.35	1709.91	133.00	59.52	1707.49	-3.55	60.93	1736.66	2.32	206.77	1741.08	918.44	-217.56	68.72	1537.51	-208.67	73.44	907.54
3.82000	210.82	185.96	56.86	164.08	175.07	63.67	-69.65	164.95	59.40	1.26	222.19	93.32	-135.16	6.05	83.55	-164.25	20.28	119.93	-319.19	53.18	281.02	-258.25	-14.54	259.21	89.70	128.82	1268.72	0.00	0.00	0.00	148.47	203.82	1711.32	144.23	59.15	1708.66	6.57	60.63	1738.33	12.72	206.67	1742.79	918.58	-217.95	68.63	1537.82	-208.65	73.50	907.63
3.83000	210.52	186.37	56.24	164.30	175.06	63.48	-69.98	166.31	60.58	1.61	222.31	93.69	-106.16	5.05	84.89	-136.01	19.23	120.24	-296.01	53.36	276.89	-234.56	-14.80	256.58	96.44	128.33	1270.29	0.00	0.00	0.00	158.73	203.35	1712.47	154.01	58.79	1709.95	16.59	60.37	1739.86	22.97	206.38	1744.36	918.43	-217.89	68.78	1538.12	-208.62	73.68	907.73
3.84000	211.83	186.51	56.12	164.09	175.31	63.08	-70.31	165.41	61.09	1.93	222.02	93.91	-76.38	3.96	85.34	-108.72	18.38	119.48	-272.15	52.91	271.13	-210.72	-15.00	252.72	105.28	127.94	1271.99	0.00	0.00	0.00	168.50	202.71	1713.54	164.14	58.43	1710.78	26.55	60.23	1741.29	33.08	206.16	1745.73	918.52	-217.83	68.81	1537.01	-208.73	73.19	907.64
3.85000	212.11	186.73	55.71	164.34	175.52	62.83	-74.25	169.94	63.12	2.24	221.99	94.26	-46.30	2.72	85.18	-79.92	17.67	118.30	-248.14	50.97	263.49	-186.32	-15.30	247.59	115.22	127.65	1273.49	0.00	0.00	0.00	178.95	202.09	1714.33	173.49	57.87	1711.59	36.37	59.83	1742.48	43.02	205.53	1746.96	918.57	-218.00	68.72	1537.91	-208.69	73.54	907.40
3.86000	211.41	186.92	55.10	164.24	175.58	62.56	-72.45	171.83	63.95	2.60	221.63	94.48	-14.20	3.14	85.64	-48.86	16.81	117.10	-223.60	50.78	255.41	-161.19	-15.90	241.54	123.90	127.43	1274.63	0.00	0.00	0.00	188.26	201.30	1715.01	182.57	57.23	1712.24	45.90	59.26	1743.51	52.83	204.97	1748.02	918.67	-218.00	68.56	1537.98	-208.75	73.59	907.17
3.87000	211.59	187.01	54.65	164.77	175.62	62.44	-70.94	169.99	62.70	2.88	221.55	94.81	16.49	2.21	84.77	-16.87	14.39	115.10	-198.68	49.85	246.09	-135.42	-17.07	234.71	132.75	127.37	1275.81	0.00	0.00	0.00	197.85	200.53	1715.47	191.78	56.54	1712.65	55.36	58.68	1744.33	62.45	204.26	1748.89	918.35	-217.36	68.86	1537.89	-208.66	73.62	907.44
3.88000	212.11	187.10	54.48	164.53	175.59	62.25	-68.54	170.27	62.62	3.14	221.44	95.13	50.13	0.84	84.65	11.14	13.01	112.03	-173.80	47.36	234.80	-109.38	-17.70	226.72	142.96	127.15	1276.95	0.00	0.00	0.00	207.03	199.87	1715.79	200.78	55.75	1713.05	64.77	58.08	1745.04	72.02	203.41	1749.64	918.34	-217.47	68.85	1537.67	-208.76	73.46	907.43
3.89000	213.08	187.11	54.46	165.57	175.17	62.67	-68.63	166.55	60.75	3.45	221.18	95.40	82.77	-1.76	82.98	44.68	14.70	110.18	-147.71	45.64	222.95	-83.03	-19.17	218.23	153.02	127.10	1277.75	0.00	0.00	0.00	216.39	199.13	1715.90	210.63	54.93	1713.18	74.06	57.57	1745.56	81.41	203.28	1750.07	918.49	-218.12	68.59	1537.93	-208.71	73.62	907.14
3.90000	212.63	186.99	54.32	165.99	174.98	62.80	-67.76	167.52	61.99	3.68	221.13	95.70	115.91	-3.31	82.27	77.26	12.40	107.45	-120.64	44.18	210.39	-56.09	-20.48	208.94	162.83	126.97	1278.33	0.00	0.00	0.00	224.83	198.41	1715.95	220.25	53.94	1713.08	83.29	56.72	1745.91	90.74	202.41	1750.45	918.57	-218.25	68.62	1538.01	-208.76	73.59	907.25
3.91000	213.29	187.09	54.31	165.55	175.01	62.61	-67.25	165.24	61.48	4.01	220.94	95.91	150.04	-5.70	81.51	109.13	9.85	104.28	-93.05	42.68	197.44	-28.28	-22.43	199.25	172.19	126.64	1278.72	0.00	0.00	0.00	234.71	197.35	1715.77	229.25	53.05	1712.92	92.46	55.99	1746.09	99.95	201.40	1750.66	918.56	-217.30	68.71	1537.92	-208.70	73.50	907.28
3.92000	213.83	186.81	54.54	166.16	174.67	62.86	-67.26	165.58	61.71	4.24	220.81	96.19	178.43	-8.16	79.72	142.55	6.60	101.93	-64.97	42.17	184.40	0.15	-23.95	188.90	181.25	126.23	1278.91	0.00	0.00	0.00	243.24	196.37	1715.51	237.61	52.25	1712.57	101.68	55.15	1746.13	109.16	200.79	1750.66	918.59	-217.58	68.61	1537.91	-208.62	73.62	907.34
3.93000	214.50	186.79	54.57	168.24	173.06	65.11	-66.91	163.18	62.34	4.49	221.10	96.59	200.28	-11.48	76.91	171.27	3.35	98.42	-36.46	39.71	170.24	28.72	-26.16	178.56	190.79	125.72	1278.81	0.00	0.00	0.00	252.87	195.32	1715.00	247.57	51.05	1712.00	110.74	54.03	1745.96	118.30	199.60	1750.59	918.40	-217.02	68.82	1537.84	-208.65	73.55	907.18
3.94000	212.79	183.37	56.02	167.91	172.60	65.00	-66.93	163.40	62.83	4.73	220.78	96.74	238.50	-14.16	78.05	199.99	0.29	94.97	-7.74	38.01	157.48	57.82	-29.06	168.24	198.59	125.11	1278.49	0.00	0.00	0.00	261.76	194.32	1714.37	255.89	49.95	1711.45	119.82	53.04	1745.70	127.34	198.30	1750.37	918.26	-217.02	68.94	1537.29	-208.72	73.36	907.37
3.95000	218.15	183.66	58.23	168.66	172.54	65.36	-66.55	162.31	62.67	4.98	220.67	97.00	275.19	-16.22	79.99	234.31	-2.85	93.91	19.49	36.21	145.58	87.45	-32.36	158.44	207.62	124.18	1278.04	0.00	0.00	0.00	270.38	193.46	1713.61	264.24	48.69	1710.65	128.92	51.79	1745.22	136.39	197.31	1749.93	918.30	-217.04	68.87	1537.69	-208.68	73.45	907.24
3.96000	216.60	184.36	57.74	169.80	173.20	65.59	-66.43	162.45	63.03	5.21	220.47	97.25	308.61	-18.66	82.22	267.69	-5.29	94.18	45.26	34.32	134.52	117.85	-35.26	148.67	216.28	123.31	1277.46	0.00	0.00	0.00	279.80	191.94	1712.76	273.78	47.50	1709.70	138.02	50.43	1744.57	145.50	195.96	1749.40	918.31	-217.71	68.81	1538.56	-208.55	73.86	907.14
3.97000	217.16	184.10	58.06	166.46	173.63	64.59	-66.17	162.61	63.50	5.50	220.13	97.43	343.99	-20.47	86.61	303.06	-7.97	95.45	69.63	32.35	124.27	147.86	-38.74	139.81	223.63	122.35	1276.59	0.00	0.00	0.00	288.50	190.57	1711.95	282.43	46.17	1708.74	147.07	48.97	1743.81	154.47	194.49	1748.74	918.02	-217.67	68.92	1538.53	-208.56	73.84	907.34
3.98000	213.49	185.28	56.48	167.79	173.90	64.44	-66.27	162.09	63.64	5.79	219.74	97.64	377.74	-22.54	91.77	333.11	-10.52	97.09	92.62	30.31	114.81	177.73	-42.05	131.66	231.89	121.34	1275.82	0.00	0.00	0.00	297.45	189.20	1710.94	291.24	44.66	1707.66	156.05	47.40	1742.89	163.31	193.30	1747.88	918.20	-217.65	68.78	1538.76	-208.66	73.86	907.50
3.99000	217.24	185.28	57.23	167.22	175.00	62.41	-65.97	162.26	64.18	6.09	219.68	98.03	410.14	-24.15	97.75	366.12	-12.45	100.76	114.28	28.21	106.10	207.28	-45.06	124.21	240.45	120.33	1274.72	0.00	0.00	0.00	306.27	187.47	1709.85	300.14	43.08	1706.46	164.83	45.65	1741.80	172.13	191.53	1746.94	918.18	-217.96	68.83	1538.36	-208.73	73.75	907.57
4.00000	214.65	187.58	53.43	166.64	175.30	61.82	-65.79	161.82	64.22	6.48	219.45	98.36	441.00	-24.86	104.58	394.91	-13.96	103.98	134.64	26.06	98.12	236.56	-48.11	117.65	249.20	119.48	1273.76	0.00	0.00	0.00	314.35	186.11	1708.71	308.54	41.60	1705.22	173.43	43.72	1740.60	180.72	189.80	1745.87	918.38	-218.03	68.68	1537.91	-208.67	73.53	907.44
4.01000	215.12	187.45	53.42	167.26	175.24	61.93	-65.64	161.70	64.46	6.81	219.02	98.68	470.81	-25.52	111.91	423.25	-15.23	108.23	153.75	23.87	90.84	264.31	-51.12	112.10	257.54	118.05	1272.68	0.00	0.00	0.00	322.65	184.46	1707.34	316.78	40.11	1703.87	181.97	41.88	1739.33	189.13	187.82	1744.66	918.58	-217.73	68.55	1537.64	-208.78	73.47	907.35
4.02000	214.55	187.71	52.95	166.61	175.34	61.57	-65.42	161.91	65.32	7.23	219.04	99.19	498.19	-25.19	119.39	449.68	-15.70	112.78	171.65	21.64	84.24	290.56	-53.96	107.64	264.66	117.02	1271.48	0.00	0.00	0.00	331.25	182.64	1705.83	324.97	38.41	1702.50	190.43	39.98	1737.89	197.45	185.83	1743.32	918.56	-217.29	68.72	1538.04	-208.59	73.65	907.42
4.03000	214.34	187.94	52.64	166.99	175.74	61.39	-65.26	160.49	65.57	7.70	218.47	99.57	520.58	-24.81	125.78	473.82	-16.14	117.57	188.37	19.39	78.28	314.58	-56.58	104.45	272.33	115.55	1270.30	0.00	0.00	0.00	339.89	180.58	1704.17	333.77	36.31	1700.78	198.81	37.78	1736.24	205.62	184.01	1741.76	918.49	-217.19	68.92	1537.31	-208.76	73.41	907.35
4.04000	215.75	188.01	52.79	167.33	175.56	61.26	-64.70	161.68	66.80	8.24	218.03	100.04	543.82	-23.76	131.22	494.03	-15.83	121.37	203.96	17.12	72.93	335.73	-58.54	102.18	281.32	114.36	1269.13	0.00	0.00	0.00	347.47	178.66	1702.46	341.77	34.24	1699.02	207.23	35.68	1734.62	213.68	182.01	1740.19	918.58	-217.50	68.87	1537.91	-208.67	73.57	907.50
4.05000	215.58	187.96	52.63	166.65	175.49	60.85	-64.65	160.91	67.22	8.88	217.81	100.80	560.78	-22.72	135.49	513.54	-15.33	124.71	218.45	14.84	68.18	354.01	-59.66	100.31	290.48	112.96	1267.95	0.00	0.00	0.00	355.37	176.60	1700.61	349.85	32.42	1697.12	215.57	33.29	1732.97	221.63	180.00	1738.57	918.66	-217.98	68.62	1538.42	-208.58	73.69	907.39
4.06000	215.32	188.17	52.14	167.76	175.57	60.93	-64.05	160.62	68.33	9.63	217.66	101.67	574.22	-21.74	136.71	527.77	-14.37	125.19	231.89	12.56	63.99	369.53	-60.02	99.31	299.97	111.51	1266.72	0.00	0.00	0.00	363.25	174.31	1698.69	358.57	30.33	1695.14	223.85	30.75	1731.26	229.61	177.52	1737.01	918.62	-218.01	68.61	1538.17	-208.73	73.67	907.40
4.07000	215.57	188.42	52.03	168.19	175.54	60.75	-63.50	160.56	69.76	10.43	217.50	102.61	585.99	-19.83	133.12	537.61	-13.10	121.67	244.31	10.29	60.33	381.14	-60.29	98.04	309.28	109.78	1265.56	0.00	0.00	0.00	371.05	172.26	1696.88	367.49	28.22	1693.14	232.07	28.09	1729.58	237.60	174.90	1735.47	918.51	-217.50	68.71	1537.92	-208.72	73.54	907.39
4.08000	216.05	188.41	51.95	167.72	175.87	60.36	-63.16	161.26	71.64	11.37	217.67	103.87	589.71	-16.60	124.06	545.08	-9.71	113.95	255.76	8.04	57.18	389.33	-60.05	95.79	318.75	108.21	1264.51	0.00	0.00	0.00	379.17	170.17	1695.00	375.67	26.21	1691.22	240.43	25.52	1727.96	245.54	172.61	1733.98	918.53	-217.24	68.91	1537.59	-208.80	73.45	907.25
4.09000	215.49	188.49	51.67	168.55	175.99	60.23	-62.32	161.15	73.86	12.47	217.51	105.17	592.96	-11.75	111.58	547.09	-5.56	103.51	266.27	5.81	54.51	393.97	-59.98	93.13	326.30	106.43	1263.43	0.00	0.00	0.00	386.67	167.98	1693.36	383.53	23.80	1689.47	248.70	22.75	1726.40	253.46	169.91	1732.64	918.50	-217.37	68.93	1537.56	-208.78	73.44	907.34
4.10000	216.81	188.51	52.12	169.40	176.46	59.98	-61.46	161.92	76.42	13.76	217.89	106.91	599.86	-5.36	100.38	550.39	0.19	94.51	275.89	3.62	52.29	396.59	-59.85	91.39	337.98	104.58	1262.49	0.00	0.00	0.00	394.81	165.44	1691.83	391.99	21.48	1687.79	256.99	20.05	1724.95	261.37	167.34	1731.33	918.57	-217.06	69.00	1538.21	-208.57	73.64	907.02
4.11000	215.74	188.92	51.51	169.35	176.85	59.49	-60.43	162.37	79.75	15.17	218.03	108.69	606.21	-0.15	90.92	557.50	4.50	87.76	284.64	1.47	50.49	400.05	-58.92	90.51	345.47	102.78	1261.45	0.00	0.00	0.00	402.20	163.31	1690.52	400.05	18.98	1686.42	265.33	17.14	1723.68	269.30	164.54	1730.25	918.49	-217.24	68.89	1537.79	-208.67	73.51	907.02
4.12000	216.10	188.56	51.86	169.90	177.10	59.15	-59.29	162.75	83.25	16.83	217.83	110.70	612.69	1.65	81.02	560.69	4.68	80.59	292.58	-0.62	49.09	402.59	-58.32	89.92	353.60	100.79	1260.56	0.00	0.00	0.00	409.92	161.09	1689.63	407.53	16.54	1685.50	273.74	14.25	1722.75	277.27	161.95	1729.46	918.80	-217.84	68.56	1537.32	-208.68	73.39	907.00
4.13000	217.17	188.79	51.93	171.43	177.57	58.93	-57.80	162.29	87.32	19.01	218.36	113.59	615.73	0.82	75.88	563.04	3.82	76.79	299.75	-2.65	48.06	404.08	-57.76	89.46	361.82	98.78	1259.78	0.00	0.00	0.00	418.54	158.71	1688.94	417.06	13.90	1684.67	282.17	11.49	1722.08	285.28	159.62	1728.82	918.60	-217.14	68.77	1538.00	-208.66	73.72	907.23
4.14000	216.85	188.80	51.62	172.65	177.92	58.36	-55.34	162.39	92.65	21.65	218.34	117.01	615.23	2.24	73.11	564.23	3.82	74.56	306.17	-4.61	47.36	405.11	-56.98	88.99	370.87	96.55	1259.25	0.00	0.00	0.00	426.75	156.39	1688.52	425.54	11.81	1684.16	290.40	8.62	1721.47	293.23	156.74	1728.29	918.52	-217.03	68.88	1537.40	-208.75	73.40	907.01
4.15000	218.59	189.33	51.61	173.73	178.03	57.82	-52.51	161.87	99.25	24.99	217.51	120.93	616.70	2.79	70.27	564.35	4.27	72.42	311.90	-6.50	46.98	405.80	-56.40	89.14	378.46	94.53	1258.86	0.00	0.00	0.00	434.19	154.20	1688.34	432.90	9.09	1683.90	298.53	5.49	1721.04	301.27	153.71	1728.10	918.69	-217.19	68.68	1537.49	-208.78	73.40	907.04
4.16000	218.78	189.65	51.21	176.57	178.16	57.63	-48.82	160.46	106.60	29.05	216.84	125.79	617.60	3.44	67.69	566.10	4.32	71.01	316.97	-8.29	46.88	407.05	-55.73	89.11	386.80	92.27	1258.61	0.00	0.00	0.00	442.35	151.78	1688.31	439.86	6.72	1683.90	306.82	2.68	1720.82	309.27	150.89	1728.08	918.33	-217.11	68.92	1538.34	-208.58	73.72	907.04
4.17000	219.97	190.05	50.84	178.71	178.12	57.48	-44.40	158.86	114.99	33.80	215.74	131.29	619.54	4.20	66.16	566.07	4.79	69.74	321.42	-9.99	47.04	407.57	-55.89	89.35	393.99	90.35	1258.59	0.00	0.00	0.00	450.15	149.65	1688.35	448.48	4.23	1683.75	315.03	-0.14	1720.68	317.18	147.92	1728.15	918.21	-216.13	69.15	1538.37	-208.60	73.74	907.16
4.18000	220.59	190.45	50.31	180.75	178.23	57.32	-38.77	157.84	124.88	39.04	215.07	137.55	619.20	3.93	64.05	567.20	4.91	68.85	325.29	-11.58	47.43	408.38	-55.75	89.42	401.20	88.72	1258.74	0.00	0.00	0.00	458.17	147.42	1688.37	456.44	2.02	1683.56	323.28	-2.80	1720.67	324.96	145.31	1728.35	918.13	-216.41	69.11	1538.42	-208.60	73.75	907.24
4.19000	222.38	191.32	49.85	183.57	178.60	57.81	-32.45	155.34	135.70	45.03	213.99	144.34	619.64	4.03	62.73	567.22	5.29	68.19	328.63	-13.06	48.02	409.04	-55.58	89.39	409.38	87.32	1259.36	0.00	0.00	0.00	465.54	145.07	1688.59	466.02	-0.14	1683.37	331.49	-5.48	1720.79	332.77	142.70	1728.78	918.14	-217.03	68.98	1537.97	-208.60	73.58	907.13
4.20000	223.25	192.25	48.88	186.87	178.63	58.76	-24.96	154.15	147.84	51.59	213.71	152.12	620.50	4.00	61.86	567.48	4.95	67.44	331.46	-14.42	48.78	409.40	-55.22	89.24	416.41	86.09	1260.14	0.00	0.00	0.00	473.43	142.88	1688.85	473.99	-2.38	1683.29	339.62	-8.12	1721.16	340.57	140.08	1729.48	918.33	-217.33	68.67	1537.57	-208.66	73.45	907.12
4.21000	225.56	192.99	48.30	189.86	178.65	60.16	-16.45	152.53	159.89	58.66	213.82	160.42	620.75	4.18	61.19	567.94	5.19	67.12	333.84	-15.64	49.68	409.65	-55.30	89.32	423.42	85.10	1261.07	0.00	0.00	0.00	480.60	140.83	1689.21	481.36	-4.37	1683.51	347.82	-10.36	1721.77	348.30	137.54	1730.33	918.25	-216.84	68.81	1537.64	-208.69	73.47	906.85
4.22000	228.01	193.42	47.44	193.54	178.79	62.33	-7.39	149.44	171.32	66.12	214.23	168.96	620.69	4.02	60.51	568.00	5.28	66.93	335.79	-16.72	50.71	409.89	-55.30	89.28	431.12	84.33	1262.04	0.00	0.00	0.00	488.43	138.69	1689.72	489.07	-6.28	1683.70	355.89	-12.66	1722.49	355.99	135.17	1731.35	918.14	-216.76	68.86	1537.55	-208.69	73.42	907.05
4.23000	230.75	193.66	46.46	198.57	178.77	65.40	2.10	147.01	182.36	73.99	212.74	176.58	620.79	3.91	60.12	567.85	5.32	66.69	337.36	-17.66	51.82	409.94	-55.62	89.35	438.89	83.95	1263.15	0.00	0.00	0.00	495.63	137.16	1690.31	496.82	-8.37	1684.12	363.85	-14.85	1723.40	363.58	132.70	1732.54	918.39	-217.93	68.48	1538.07	-208.65	73.65	907.07
4.24000	235.03	193.40	45.99	204.37	178.78	68.90	12.02	142.80	192.45	82.07	210.32	183.83	620.98	4.41	60.01	568.44	5.28	66.64	338.60	-18.43	53.00	410.04	-55.88	89.43	445.39	83.59	1264.05	0.00	0.00	0.00	503.01	135.57	1691.08	505.00	-9.84	1684.69	371.72	-16.92	1724.43	371.04	130.77	1733.67	918.30	-217.65	68.62	1537.90	-208.59	73.59	907.07
4.25000	240.40	194.37	45.74	210.35	179.00	72.59	22.02	139.45	200.34	90.37	207.92	190.82	621.60	4.00	59.75	568.78	5.13	66.53	339.53	-19.05	54.21	410.23	-55.71	89.31	452.26	83.38	1265.09	0.00	0.00	0.00	510.60	133.90	1691.91	511.91	-11.41	1685.49	379.61	-18.56	1725.57	378.43	128.86	1734.90	918.38	-217.70	68.56	1537.50	-208.62	73.44	907.00
4.26000	248.37	196.98	50.28	218.78	180.97	77.47	32.25	135.38	206.38	98.88	205.23	196.85	620.20	4.17	59.24	568.31	4.90	66.23	340.20	-19.48	55.43	410.33	-55.86	89.43	458.87	83.39	1266.15	0.00	0.00	0.00	517.29	132.28	1692.90	519.41	-13.01	1686.10	387.29	-20.33	1726.69	385.68	126.83	1736.22	918.36	-217.78	68.63	1537.90	-208.61	73.52	907.27
4.27000	257.82	199.61	56.37	228.87	182.89	83.36	42.78	132.01	211.79	108.17	202.16	202.35	620.93	4.23	59.41	568.45	4.95	66.29	340.65	-19.73	56.62	410.50	-55.96	89.41	464.74	83.26	1267.17	0.00	0.00	0.00	524.20	131.02	1693.89	526.19	-14.37	1687.02	394.86	-22.05	1727.84	392.78	125.14	1737.55	918.37	-217.20	68.55	1538.47	-208.47	73.81	907.03
4.28000	268.36	201.77	61.83	238.63	184.67	88.04	53.98	128.64	215.60	118.28	200.10	206.98	620.87	4.14	59.16	567.77	3.67	67.21	340.92	-19.79	57.77	410.58	-56.12	89.46	471.73	82.95	1268.18	0.00	0.00	0.00	531.48	129.83	1694.91	533.59	-15.80	1687.93	402.31	-23.71	1729.00	399.83	123.30	1738.94	918.26	-217.88	68.62	1538.08	-208.63	73.66	907.18
4.29000	279.81	203.96	66.38	249.82	186.46	91.96	65.43	126.24	218.43	129.10	198.30	210.69	621.30	3.84	58.74	567.87	4.55	65.81	341.05	-19.64	58.84	410.71	-56.49	89.76	478.56	82.70	1269.30	0.00	0.00	0.00	538.22	128.77	1696.12	541.43	-17.03	1688.75	409.54	-25.25	1730.15	406.86	121.65	1740.39	918.41	-217.50	68.55	1537.74	-208.83	73.46	907.48
4.30000	292.99	205.85	70.87	261.69	188.11	95.39	77.26	124.36	220.23	140.26	197.37	213.49	621.11	3.90	58.40	568.39	4.77	65.75	341.07	-19.29	59.81	410.97	-56.53	90.02	485.69	82.09	1270.60	0.00	0.00	0.00	545.32	127.58	1697.31	548.25	-18.00	1689.77	416.74	-26.50	1731.33	413.82	120.28	1741.73	918.24	-217.05	68.72	1538.14	-208.74	73.63	907.42
4.31000	303.94	207.42	74.36	272.76	187.18	100.44	89.11	123.21	221.26	151.80	196.76	215.26	621.41	3.60	57.69	568.75	4.83	65.59	341.03	-18.72	60.64	411.34	-56.22	90.22	492.74	81.65	1271.95	0.00	0.00	0.00	551.92	126.79	1698.51	555.00	-19.13	1690.68	423.71	-27.73	1732.45	420.74	118.97	1743.08	918.23	-217.65	68.62	1538.15	-208.64	73.67	907.52
4.32000	316.97	209.14	77.46	287.80	188.38	103.62	101.18	122.86	221.38	163.55	196.71	216.17	622.12	3.95	57.26	568.75	3.70	66.27	340.97	-17.92	61.32	411.72	-56.22	90.64	498.52	81.31	1273.29	0.00	0.00	0.00	558.52	125.79	1699.67	561.85	-20.01	1691.59	430.61	-28.74	1733.58	427.55	117.50	1744.41	918.16	-217.29	68.74	1537.76	-208.71	73.49	907.66
4.33000	330.10	211.01	79.70	302.18	189.97	105.74	113.45	122.70	220.15	175.68	197.19	216.20	623.36	4.00	56.96	569.08	4.89	65.16	340.92	-16.88	61.80	412.17	-55.87	90.97	506.62	81.02	1274.65	0.00	0.00	0.00	565.74	124.83	1700.71	569.20	-20.83	1692.48	437.37	-29.75	1734.65	434.21	116.46	1745.63	918.17	-217.62	68.65	1537.60	-208.68	73.42	907.65
4.34000	344.64	212.58	81.74	314.22	191.61	106.48	126.06	124.16	218.43	188.01	198.43	215.57	622.52	3.91	55.90	569.56	5.04	64.87	340.76	-15.65	61.75	412.54	-55.90	91.55	511.59	80.51	1275.92	0.00	0.00	0.00	571.90	123.93	1701.82	575.18	-21.65	1693.58	444.07	-30.55	1735.71	440.77	115.51	1746.78	918.32	-217.76	68.47	1537.76	-208.65	73.55	907.70
4.35000	358.85	214.21	82.91	328.85	193.33	107.25	138.63	125.20	215.97	200.48	199.89	214.06	622.89	3.98	55.26	570.23	5.00	64.71	340.43	-15.06	62.14	413.07	-55.64	92.09	518.05	80.32	1277.11	0.00	0.00	0.00	578.06	123.30	1702.84	582.26	-22.25	1694.33	450.62	-31.39	1736.64	447.25	114.55	1747.82	918.03	-216.68	68.86	1538.08	-208.65	73.66	907.47
4.36000	373.99	216.20	83.64	343.93	195.21	107.56	151.61	127.70	212.62	213.21	202.08	211.96	623.63	4.28	54.75	570.85	5.37	64.69	339.82	-15.17	62.91	413.57	-55.23	92.60	524.85	80.10	1278.07	0.00	0.00	0.00	584.62	122.43	1703.76	588.68	-22.92	1695.12	456.94	-32.09	1737.49	453.60	113.47	1748.83	918.11	-216.72	68.83	1537.60	-208.76	73.43	907.58
4.37000	390.74	218.42	84.06	358.05	197.50	106.85	164.63	129.96	208.18	226.26	204.30	209.03	623.80	4.30	53.96	570.78	5.35	64.19	339.69	-14.07	63.29	414.13	-54.69	93.14	530.23	79.81	1278.90	0.00	0.00	0.00	590.35	121.85	1704.65	594.10	-23.34	1695.98	463.20	-32.76	1738.28	459.78	112.90	1749.65	918.21	-216.88	68.85	1537.35	-208.76	73.33	907.44
4.38000	406.10	220.70	83.56	371.91	199.46	105.49	177.64	133.63	203.39	239.57	207.18	205.60	624.10	4.01	53.08	571.81	5.90	64.29	340.36	-11.82	63.31	414.61	-54.32	93.80	535.79	79.48	1279.53	0.00	0.00	0.00	596.35	121.50	1705.36	600.14	-23.78	1696.74	469.30	-33.31	1738.96	465.85	112.62	1750.35	918.17	-216.94	68.88	1537.72	-208.63	73.51	907.77
4.39000	422.79	222.61	83.19	387.12	201.73	104.08	190.79	137.26	197.83	253.27	210.73	201.71	624.44	4.58	52.52	572.25	6.08	64.06	340.61	-10.44	63.80	415.09	-53.65	94.39	541.61	79.24	1280.00	0.00	0.00	0.00	602.74	121.11	1705.93	605.80	-24.34	1697.25	475.34	-33.65	1739.60	471.80	112.23	1751.00	918.22	-216.56	68.88	1537.65	-208.60	73.50	907.82
4.40000	438.62	224.01	82.44	404.06	205.41	100.78	204.02	141.61	191.44	267.33	214.69	197.30	624.94	5.02	52.13	572.64	6.40	63.98	341.05	-9.54	64.45	415.57	-53.02	94.97	546.31	78.95	1280.49	0.00	0.00	0.00	608.69	120.51	1706.51	611.97	-24.71	1697.77	481.21	-34.07	1740.12	477.61	112.03	1751.55	918.16	-217.05	68.94	1538.10	-208.64	73.59	907.65
4.41000	452.89	225.53	83.14	420.61	207.18	99.18	217.36	146.49	184.32	281.64	218.48	192.32	625.61	5.03	51.53	573.04	6.60	63.80	341.48	-7.56	64.68	415.96	-52.43	95.50	551.45	78.62	1280.71	0.00	0.00	0.00	614.76	120.38	1706.80	617.75	-24.95	1698.13	487.07	-34.26	1740.64	483.37	111.74	1752.07	918.29	-217.24	68.76	1538.30	-208.58	73.67	907.70
4.42000	473.03	226.68	83.43	435.83	207.32	99.68	230.75	152.27	176.50	296.12	222.37	186.72	626.15	5.30	51.13	573.72	7.36	63.91	341.74	-6.58	65.34	416.34	-51.82	96.00	555.88	78.57	1280.84	0.00	0.00	0.00	619.86	120.34	1707.14	624.36	-25.15	1698.36	492.72	-34.77	1741.01	489.14	111.21	1752.56	918.13	-216.71	68.96	1538.07	-208.64	73.64	907.49
4.43000	489.66	226.92	82.93	454.32	208.57	98.90	244.19	157.19	168.47	310.63	226.56	180.67	626.20	5.64	50.60	573.31	7.80	63.58	342.11	-4.97	65.52	416.73	-51.29	96.44	560.51	78.46	1280.93	0.00	0.00	0.00	625.58	120.16	1707.38	628.89	-25.16	1698.72	498.45	-34.83	1741.39	494.74	111.14	1752.94	918.06	-216.76	68.98	1537.93	-208.67	73.60	907.61
4.44000	507.77	226.81	82.70	469.94	209.15	97.12	257.88	163.13	159.89	325.11	230.89	174.21	626.92	5.74	50.34	574.56	8.07	63.82	342.81	-4.32	66.05	417.16	-50.48	96.75	565.39	78.50	1280.91	0.00	0.00	0.00	631.56	119.75	1707.61	634.06	-25.22	1698.97	504.20	-34.78	1741.76	500.43	111.03	1753.25	918.20	-216.67	68.96	1537.83	-208.67	73.57	907.84
4.45000	526.87	225.89	82.98	486.42	209.39	95.31	271.85	167.75	150.94	339.78	234.21	166.95	626.92	6.07	49.92	574.42	8.41	63.61	343.48	-2.58	65.90	417.51	-49.98	97.06	570.32	78.61	1280.90	0.00	0.00	0.00	636.77	120.03	1707.73	641.06	-25.38	1698.90	509.88	-34.71	1742.05	506.01	110.98	1753.56	918.26	-216.55	68.97	1538.25	-208.56	73.73	907.85
4.46000	543.72	224.81	82.13	504.77	209.32	94.15	285.97	172.37	141.31	354.45	237.58	159.55	627.84	6.04	49.81	574.35	8.73	63.53	344.12	-1.60	65.90	417.87	-49.45	97.32	575.38	79.18	1280.79	0.00	0.00	0.00	642.71	120.06	1707.76	646.17	-25.37	1699.07	515.56	-34.69	1742.24	511.58	111.25	1753.76	918.25	-217.18	68.93	1537.54	-208.62	73.44	907.84
4.47000	563.93	223.10	82.68	520.28	208.77	92.03	300.16	176.61	131.87	369.40	240.01	151.87	627.45	6.11	49.29	574.59	8.71	63.36	345.29	-0.09	65.56	418.19	-49.03	97.57	580.02	79.46	1280.73	0.00	0.00	0.00	647.68	120.14	1707.83	650.19	-25.46	1699.27	521.09	-34.62	1742.38	517.19	111.48	1753.93	918.20	-216.99	68.89	1537.68	-208.65	73.51	908.03
4.48000	582.20	220.90	79.78	537.02	207.87	90.60	314.79	180.54	122.36	384.08	243.02	144.87	628.22	6.29	49.24	574.89	8.70	63.27	345.79	1.02	65.49	418.36	-49.01	98.01	584.28	79.79	1280.53	0.00	0.00	0.00	653.48	119.98	1707.94	657.72	-25.24	1699.00	526.61	-34.33	1742.51	522.79	111.79	1754.00	918.27	-217.07	68.82	1537.99	-208.64	73.54	907.95
4.49000	597.21	218.93	78.74	553.08	206.44	88.97	328.82	185.10	113.73	398.90	245.05	138.01	626.85	6.22	48.54	575.21	9.10	63.36	346.06	1.25	65.89	418.72	-48.33	98.16	588.72	80.26	1280.43	0.00	0.00	0.00	658.82	120.30	1707.80	662.28	-24.91	1699.04	532.05	-34.13	1742.58	528.28	111.94	1754.09	918.15	-217.17	68.94	1538.43	-208.67	73.78	908.12
4.50000	613.43	216.67	78.26	570.37	204.86	85.01	342.67	187.39	105.06	413.34	246.83	131.68	627.92	6.38	48.69	576.07	9.30	63.65	346.31	1.49	66.18	418.91	-48.10	98.46	593.04	80.83	1280.25	0.00	0.00	0.00	664.41	120.46	1707.70	667.63	-24.84	1698.90	537.37	-33.81	1742.60	533.79	111.93	1754.21	918.23	-217.46	68.85	1538.14	-208.65	73.69	908.06
4.51000	628.05	213.84	77.58	585.01	202.73	83.23	356.47	190.47	97.07	427.65	247.53	125.71	627.87	6.20	48.41	575.37	9.36	63.34	346.46	1.63	66.83	419.11	-48.04	98.82	598.38	81.30	1280.21	0.00	0.00	0.00	669.10	120.81	1707.47	671.82	-24.67	1698.65	542.52	-33.59	1742.52	539.16	112.45	1754.16	918.01	-217.17	69.05	1537.50	-208.69	73.43	908.02
4.52000	643.18	210.64	76.97	599.19	199.94	81.62	369.40	192.33	90.37	441.29	247.89	120.44	628.79	6.68	48.69	575.50	9.46	63.39	346.50	1.55	67.31	419.32	-47.73	99.11	602.72	81.72	1280.12	0.00	0.00	0.00	674.04	121.51	1707.17	678.59	-24.10	1698.33	547.75	-32.99	1742.45	544.47	112.81	1754.07	918.08	-217.04	69.11	1537.70	-208.65	73.54	907.99
4.53000	656.24	206.69	76.23	611.94	196.90	80.00	381.74	191.85	83.86	454.11	246.87	115.48	628.73	6.46	48.44	574.59	9.45	66.00	346.74	1.78	67.53	419.58	-47.40	99.34	607.75	82.28	1280.08	0.00	0.00	0.00	679.83	121.87	1706.77	683.12	-23.83	1697.94	552.85	-32.39	1742.29	549.73	113.38	1753.92	918.27	-217.17	68.90	1537.99	-208.63	73.66	908.00
4.54000	669.29	202.05	75.97	624.00	192.94	78.86	393.10	191.90	78.70	465.87	245.67	111.26	628.96	6.59	48.44	574.47	9.65	66.27	347.13	2.68	67.56	419.79	-47.22	99.62	611.92	82.97	1279.97	0.00	0.00	0.00	684.72	122.42	1706.41	687.91	-23.40	1697.60	557.84	-31.83	1741.99	554.85	113.89	1753.69	918.17	-217.48	68.80	1537.09	-208.72	73.28	907.94
4.55000	679.70	197.15	75.10	634.50	188.67	77.28	403.51	190.11	74.24	476.64	243.44	107.27	629.01	6.71	48.47	574.18	9.86	66.15	347.21	3.17	67.82	419.94	-47.06	99.89	616.62	83.62	1279.73	0.00	0.00	0.00	689.63	122.68	1706.04	692.95	-22.58	1697.17	562.61	-31.24	1741.62	559.82	114.53	1753.41	918.21	-217.34	68.84	1537.79	-208.70	73.58	907.84
4.56000	690.13	192.27	73.61	645.12	184.19	75.56	412.97	186.60	70.23	486.35	240.32	103.52	628.61	6.63	48.15	574.88	9.84	66.46	347.26	2.95	68.37	420.20	-46.84	100.14	620.74	84.30	1279.40	0.00	0.00	0.00	694.41	123.44	1705.61	697.95	-22.07	1696.65	567.24	-30.67	1741.13	564.62	115.31	1753.04	918.31	-217.27	68.88	1538.03	-208.65	73.67	907.72
4.57000	697.06	187.55	69.22	652.53	179.70	72.22	419.41	181.42	69.36	493.31	236.54	101.30	629.59	6.77	48.47	574.62	9.97	66.47	347.28	2.60	68.82	420.42	-46.63	100.43	625.61	85.14	1278.99	0.00	0.00	0.00	698.78	124.38	1705.05	701.77	-21.65	1696.05	571.71	-30.09	1740.59	569.42	115.95	1752.64	918.15	-217.10	69.01	1537.72	-208.74	73.57	907.95
4.58000	700.94	186.25	63.68	655.19	177.00	68.10	422.33	176.30	69.67	497.07	231.87	101.77	628.09	7.98	51.12	574.42	9.97	66.38	347.70	2.97	69.29	420.77	-46.21	100.66	630.04	85.80	1278.44	0.00	0.00	0.00	703.49	125.11	1704.48	706.20	-20.76	1695.42	576.27	-28.84	1740.05	574.01	116.77	1752.13	918.17	-217.93	68.96	1537.64	-208.68	73.48	907.89
4.59000	702.30	187.45	60.62	655.92	177.52	66.13	422.15	173.23	69.52	496.88	227.95	101.88	629.00	7.17	48.35	575.66	10.33	66.77	347.78	2.62	70.08	421.02	-46.10	101.10	634.24	86.65	1277.83	0.00	0.00	0.00	707.66	126.06	1704.01	710.31	-19.87	1694.91	580.46	-28.02	1739.39	578.51	117.90	1751.61	917.91	-217.39	69.25	1537.76	-208.74	73.57	907.83
4.60000	703.45	189.43	60.52	655.78	178.44	65.69	421.71	168.37	67.90	494.68	224.38	101.35	628.66	7.15	47.92	575.49	10.55	66.57	347.92	2.43	70.92	421.36	-45.87	101.58	638.49	87.51	1277.06	0.00	0.00	0.00	712.17	126.64	1703.52	714.67	-18.95	1694.28	584.60	-27.10	1738.80	583.00	118.87	1751.15	917.85	-216.66	69.23	1537.67	-208.74	73.49	907.93
4.61000	701.91	189.51	58.86	654.97	178.00	64.90	421.70	165.60	66.23	493.58	221.73	100.58	629.59	7.29	48.08	574.85	10.54	66.42	348.69	-0.38	69.52	421.75	-45.48	102.07	642.30	88.42	1276.30	0.00	0.00	0.00	716.52	127.37	1703.07	718.97	-18.19	1693.59	588.70	-25.84	1738.28	587.57	119.91	1750.78	917.96	-216.97	69.24	1537.35	-208.72	73.32	907.89
4.62000	704.22	190.00	57.71	654.96	177.67	64.02	421.45	165.76	65.88	493.76	220.34	99.81	629.29	7.50	47.97	575.60	10.69	66.61	348.92	1.68	70.37	422.24	-45.16	102.67	645.22	89.25	1275.68	0.00	0.00	0.00	721.04	128.42	1702.46	722.99	-17.38	1692.88	592.67	-24.59	1737.80	592.03	120.56	1750.49	917.99	-217.09	69.15	1538.20	-208.61	73.63	907.91
4.63000	703.76	190.59	56.30	656.17	178.17	63.86	421.74	164.88	64.83	494.28	220.39	99.25	630.02	7.00	48.03	575.81	10.67	66.67	349.27	1.47	71.00	422.62	-44.81	103.30	649.08	90.46	1275.05	0.00	0.00	0.00	725.38	129.36	1701.93	725.72	-16.55	1692.35	596.59	-23.33	1737.34	596.31	122.18	1750.12	918.23	-217.76	68.86	1538.26	-208.53	73.69	907.88
4.64000	705.02	190.64	56.13	655.86	178.34	63.55	422.04	164.33	63.80	494.44	220.78	98.71	630.49	7.13	48.34	575.82	10.85	66.60	349.23	2.19	72.26	422.94	-44.69	103.98	652.47	91.67	1274.57	0.00	0.00	0.00	729.39	130.37	1701.51	730.39	-15.72	1691.65	600.37	-21.98	1736.95	600.63	123.90	1749.85	918.03	-217.18	69.16	1537.44	-208.78	73.45	907.69
4.65000	703.88	191.09	55.42	655.92	179.05	63.40	421.60	166.26	63.96	494.10	221.43	98.20	630.48	7.42	48.65	576.83	11.00	67.09	349.46	3.30	73.95	423.19	-44.76	104.75	654.69	93.04	1274.19	0.00	0.00	0.00	733.99	131.27	1701.03	734.48	-14.50	1691.14	604.15	-20.49	1736.70	604.95	125.22	1749.75	917.95	-216.96	69.37	1537.66	-208.76	73.50	907.80
4.66000	703.86	191.62	54.98	655.63	179.51	63.28	421.68	167.04	64.00	494.01	222.23	97.86	631.09	7.04	49.07	576.48	11.00	67.23	349.82	2.01	74.31	423.57	-44.44	105.36	658.10	94.51	1274.02	0.00	0.00	0.00	737.66	132.66	1700.66	737.34	-13.08	1690.74	607.78	-18.93	1736.51	609.12	126.85	1749.60	917.98	-217.30	69.20	1537.88	-208.65	73.60	907.86
4.67000	705.05	191.72	55.01	655.03	179.92	62.90	421.42	167.50	63.90	493.98	222.94	97.77	630.74	6.55	49.16	576.26	10.94	67.45	350.01	3.42	75.64	423.96	-44.50	106.14	661.39	96.03	1273.88	0.00	0.00	0.00	741.76	133.59	1700.31	740.99	-12.19	1690.23	611.31	-17.28	1736.32	613.28	128.24	1749.48	918.27	-217.58	69.01	1538.23	-208.59	73.73	907.55
4.68000	704.40	191.70	54.74	655.82	180.10	63.02	421.76	167.62	63.97	494.09	222.88	97.50	630.41	6.43	49.61	576.61	11.03	67.72	350.51	3.12	77.43	416.35	-45.04	105.42	664.46	97.47	1273.81	0.00	0.00	0.00	746.10	134.61	1699.98	744.16	-11.22	1689.95	614.73	-15.70	1736.17	617.25	129.85	1749.34	918.25	-217.53	69.05	1537.86	-208.67	73.69	907.77
4.69000	705.32	192.19	54.40	655.42	180.08	62.87	421.91	166.33	63.36	494.06	223.14	97.41	630.98	5.97	50.15	575.82	11.12	67.63	351.02	2.97	79.30	416.28	-45.35	106.71	668.06	98.79	1273.66	0.00	0.00	0.00	749.82	135.75	1699.62	747.28	-10.19	1689.62	618.04	-14.02	1736.01	621.03	131.76	1749.08	918.41	-217.62	68.88	1537.43	-208.71	73.43	907.49
4.70000	705.19	192.08	54.17	655.65	180.27	62.69	421.95	168.31	64.01	494.03	223.14	97.22	631.50	5.91	50.91	578.79	11.12	68.63	351.76	4.35	82.29	417.40	-45.36	108.31	671.43	99.95	1273.53	0.00	0.00	0.00	753.29	137.01	1699.27	750.67	-8.82	1689.40	621.27	-12.09	1735.88	624.84	133.04	1748.88	918.41	-217.32	68.92	1537.76	-208.62	73.60	907.41
4.71000	704.58	192.18	53.84	655.64	180.29	62.57	422.23	167.51	63.45	493.96	223.06	97.05	631.51	5.33	51.27	577.02	10.82	68.23	353.14	4.19	84.90	418.96	-45.34	110.10	675.04	100.83	1273.28	0.00	0.00	0.00	757.13	138.16	1698.87	752.74	-7.67	1689.36	624.26	-10.65	1735.67	628.41	134.90	1748.47	918.44	-217.07	68.92	1537.57	-208.65	73.48	907.63
4.72000	704.16	192.19	53.56	655.62	180.28	62.47	422.43	167.01	62.96	493.94	222.98	96.82	631.70	4.88	51.94	578.62	10.40	68.65	354.21	6.09	89.19	421.26	-45.32	112.52	678.14	101.44	1273.02	0.00	0.00	0.00	760.46	139.19	1698.53	757.38	-6.53	1689.06	627.40	-8.92	1735.53	631.97	136.47	1748.14	918.24	-216.86	69.10	1538.17	-208.66	73.69	907.84
4.73000	704.71	192.02	53.72	655.03	180.44	62.11	421.96	168.64	63.75	493.83	223.15	96.72	631.80	3.97	52.30	579.48	9.84	68.91	355.60	7.80	93.50	428.92	-44.88	116.00	681.66	101.96	1272.58	0.00	0.00	0.00	764.21	140.21	1698.09	759.95	-5.59	1688.80	630.49	-7.35	1735.42	635.48	137.94	1747.76	918.28	-217.18	69.10	1538.36	-208.66	73.75	907.84
4.74000	704.56	192.09	53.48	654.68	180.28	61.94	422.59	167.35	62.95	493.88	223.25	96.63	632.27	2.84	52.64	581.37	9.33	69.36	357.35	9.77	97.95	431.18	-44.57	118.64	685.70	102.27	1272.16	0.00	0.00	0.00	767.31	141.20	1697.69	763.08	-4.25	1688.78	633.55	-5.97	1735.28	638.92	139.47	1747.40	918.58	-217.37	68.81	1538.24	-208.62	73.73	907.75
4.75000	704.03	192.36	53.07	655.18	180.42	62.00	422.31	168.36	63.25	493.92	222.98	96.43	632.01	1.89	52.87	581.83	8.66	69.57	359.04	11.29	102.20	432.67	-44.12	121.15	688.47	102.32	1271.60	0.00	0.00	0.00	770.39	142.29	1697.38	766.00	-3.57	1688.52	636.70	-4.57	1735.17	642.37	140.87	1747.07	918.43	-217.72	68.91	1538.52	-208.55	73.83	907.61
4.76000	704.34	192.01	53.26	655.51	180.45	61.98	422.54	168.38	63.17	493.98	222.95	96.33	633.31	0.82	53.31	583.37	8.20	70.34	361.02	12.65	106.03	434.21	-43.46	123.63	690.75	102.27	1270.94	0.00	0.00	0.00	774.03	143.07	1697.06	768.54	-2.74	1688.35	639.91	-3.34	1735.07	645.91	141.91	1746.82	918.23	-217.44	69.03	1537.90	-208.62	73.61	907.62
4.77000	704.41	192.02	53.18	655.72	180.39	61.99	422.29	168.37	63.08	493.89	223.06	96.31	634.04	-0.29	53.56	584.84	7.57	71.16	363.42	14.90	109.49	435.79	-42.70	125.98	693.14	102.05	1270.35	0.00	0.00	0.00	777.49	143.66	1696.76	772.67	-2.04	1688.12	643.10	-2.18	1734.99	649.35	142.76	1746.61	918.24	-217.23	69.11	1538.01	-208.59	73.71	907.82
4.78000	705.23	192.07	53.37	655.24	180.34	61.83	422.51	168.16	62.73	493.82	223.15	96.31	636.47	-2.17	54.11	587.13	6.64	72.26	366.09	17.05	111.80	437.59	-41.72	127.99	695.19	101.32	1269.87	0.00	0.00	0.00	781.15	144.47	1696.37	774.77	-1.56	1688.02	646.20	-1.53	1734.84	652.76	143.65	1746.35	918.51	-217.10	68.96	1537.89	-208.67	73.61	907.85
4.79000	703.97	192.09	52.91	655.51	180.48	61.74	422.48	168.33	62.91	493.91	222.95	96.19	639.74	-4.09	56.05	590.88	5.59	74.30	369.66	19.69	112.65	440.12	-40.57	129.58	697.37	100.79	1269.31	0.00	0.00	0.00	784.10	144.96	1696.10	778.45	-1.03	1687.75	649.28	-0.99	1734.70	656.19	144.40	1746.11	918.56	-217.34	68.85	1538.10	-208.63	73.70	907.75
4.80000	703.30	192.28	52.62	655.43	180.36	61.70	422.54	168.66	62.94	493.80	223.21	96.26	644.21	-5.23	59.79	597.20	5.01	74.76	373.63	21.84	112.61	443.61	-38.82	130.41	699.58	100.12	1268.96	0.00	0.00	0.00	787.45	145.06	1695.83	781.42	-0.31	1687.69	652.48	-0.36	1734.67	659.61	144.86	1746.00	918.44	-217.94	68.92	1538.47	-208.64	73.79	907.48
4.81000	704.95	192.24	53.02	655.39	180.53	61.59	422.93	167.77	62.46	493.87	222.97	96.22	650.37	-6.61	63.75	603.17	4.42	77.11	378.79	25.18	110.88	447.96	-37.70	130.54	701.20	99.50	1268.83	0.00	0.00	0.00	790.78	145.36	1695.56	784.95	-0.42	1687.43	655.66	-0.00	1734.73	662.98	145.44	1745.91	918.36	-217.46	69.02	1538.91	-208.61	73.89	907.50
4.82000	703.91	192.08	52.65	655.45	180.40	61.66	423.66	165.32	61.66	493.88	222.90	96.22	657.46	-7.67	67.14	609.30	3.70	78.87	384.97	26.97	108.04	453.30	-37.08	129.81	704.18	98.71	1268.89	0.00	0.00	0.00	794.57	145.36	1695.29	788.45	-0.30	1687.31	658.92	0.21	1734.96	666.38	145.73	1745.93	918.36	-217.65	68.92	1538.29	-208.57	73.71	907.59
4.83000	703.61	191.96	52.63	655.22	180.36	61.52	423.75	164.92	61.65	493.97	222.81	96.30	664.21	-8.66	69.79	617.78	2.72	80.39	392.25	27.74	104.06	459.99	-35.96	127.80	707.06	97.89	1269.05	0.00	0.00	0.00	797.48	145.43	1695.11	791.42	-0.36	1687.35	662.15	0.28	1735.20	669.73	145.76	1746.02	918.64	-217.36	68.75	1538.31	-208.51	73.77	907.70
4.84000	704.17	191.88	52.73	655.60	180.17	61.68	424.03	164.55	61.31	493.99	222.75	96.38	673.81	-9.46	72.45	626.60	2.44	81.57	400.62	27.95	99.12	467.39	-35.40	125.01	710.15	97.29	1269.34	0.00	0.00	0.00	801.49	144.96	1694.96	793.81	-0.72	1687.44	665.46	0.50	1735.58	672.94	146.05	1746.06	918.49	-217.39	68.98	1538.12	-208.66	73.71	907.63
4.85000	705.13	191.95	53.10	655.98	180.14	61.76	424.18	163.99	61.30	494.02	222.88	96.57	682.66	-10.14	74.11	636.24	2.13	82.39	409.75	28.07	93.78	475.68	-35.03	121.58	712.81	96.55	1269.73	0.00	0.00	0.00	803.76	144.63	1694.92	796.49	-0.87	1687.64	668.64	0.45	1735.91	676.13	145.80	1746.16	918.35	-217.83	68.94	1537.89	-208.67	73.58	907.38
4.86000	704.85	191.77	53.01	655.64	180.04	61.68	424.27	164.50	61.30	494.05	222.86	96.73	693.24	-10.06	75.98	645.67	1.86	82.54	419.54	26.91	87.60	484.97	-34.27	117.56	715.50	95.69	1270.13	0.00	0.00	0.00	806.90	144.16	1694.75	800.62	-1.45	1687.56	671.65	0.07	1736.15	679.30	145.33	1746.24	918.24	-217.10	69.18	1538.00	-208.65	73.60	907.49
4.87000	705.77	191.60	53.19	653.09	178.66	64.58	424.07	164.49	61.58	494.16	222.61	96.83	703.34	-10.60	76.83	656.46	1.74	82.78	429.82	27.81	82.32	494.48	-34.58	113.74	718.86	94.73	1270.61	0.00	0.00	0.00	810.44	143.60	1694.59	803.37	-2.21	1687.52	674.59	-0.49	1736.31	682.34	144.91	1746.21	918.17	-216.84	69.27	1537.84	-208.59	73.60	907.67
4.88000	704.98	191.72	52.86	653.94	178.28	64.84	424.25	163.89	61.38	494.23	222.49	96.94	713.94	-10.51	78.04	666.99	1.83	82.93	440.54	27.46	76.65	504.45	-34.55	109.75	722.62	93.62	1270.82	0.00	0.00	0.00	813.01	142.92	1694.44	805.77	-2.96	1687.55	677.52	-1.16	1736.39	685.31	144.10	1746.15	918.27	-217.18	69.09	1537.72	-208.63	73.54	907.19
4.89000	706.01	191.48	53.13	655.04	178.23	65.31	424.16	164.16	61.60	494.29	222.21	97.04	725.51	-10.16	79.47	677.84	1.92	82.84	449.66	27.94	71.81	514.57	-34.50	105.85	726.52	92.39	1271.02	0.00	0.00	0.00	815.54	142.18	1694.31	808.59	-3.61	1687.57	680.36	-1.83	1736.39	688.21	143.12	1746.03	918.49	-217.31	68.92	1537.85	-208.67	73.60	907.12
4.90000	706.12	191.64	53.30	655.43	178.03	65.46	424.21	163.88	61.62	494.40	222.35	97.28	736.21	-9.95	80.20	688.68	2.24	82.63	457.86	28.37	67.51	524.77	-34.24	102.01	729.83	91.04	1271.11	0.00	0.00	0.00	818.54	140.93	1694.06	811.32	-4.48	1687.55	682.98	-3.10	1736.21	690.87	142.43	1745.71	918.43	-216.85	68.91	1537.68	-208.73	73.53	907.21
4.91000	707.97	188.96	58.09	655.93	178.14	65.61	424.15	164.02	61.76	494.59	221.83	97.31	746.42	-9.01	80.38	698.98	2.79	81.92	465.17	28.76	63.73	534.77	-34.13	98.30	733.31	89.61	1270.95	0.00	0.00	0.00	821.01	139.88	1693.77	814.04	-5.80	1687.36	685.60	-4.23	1735.97	693.54	141.13	1745.39	918.40	-217.31	68.97	1537.76	-208.72	73.53	907.00
4.92000	708.56	189.35	58.43	654.48	177.69	65.22	424.26	164.16	61.90	494.71	221.89	97.56	756.38	-9.02	78.89	709.90	3.03	80.49	471.64	29.10	60.45	544.72	-34.14	94.68	736.92	88.06	1270.73	0.00	0.00	0.00	823.60	138.61	1693.39	816.09	-7.07	1687.18	688.23	-5.45	1735.64	695.98	140.23	1744.90	918.37	-217.34	69.00	1537.88	-208.57	73.56	907.21
4.93000	707.78	188.77	58.29	655.20	177.75	65.47	424.08	164.28	62.35	494.83	221.84	97.78	766.67	-8.18	74.87	717.90	3.86	76.93	477.33	29.40	57.62	552.89	-34.46	93.27	738.47	86.44	1270.24	0.00	0.00	0.00	825.51	137.59	1692.93	819.07	-8.39	1686.72	690.74	-6.86	1735.13	698.42	138.80	1744.35	918.50	-216.63	68.97	1538.04	-208.68	73.62	907.51
4.94000	708.33	189.00	58.63	656.54	177.68	65.92	424.13	164.35	62.43	495.02	221.78	98.02	770.70	-7.41	69.28	720.65	3.54	73.07	482.26	29.66	55.23	557.10	-34.11	93.35	741.09	84.84	1269.58	0.00	0.00	0.00	828.19	135.94	1692.36	821.60	-9.82	1686.19	693.24	-8.45	1734.50	700.75	137.19	1743.69	918.63	-217.00	68.81	1537.82	-208.65	73.50	907.43
4.95000	710.51	188.80	59.06	655.57	177.49	65.68	424.43	163.90	62.43	495.23	221.85	98.38	769.42	-7.36	69.05	719.33	3.89	72.29	486.49	29.88	53.25	556.20	-32.71	93.14	743.72	82.99	1268.80	0.00	0.00	0.00	830.39	134.32	1691.83	824.02	-11.25	1685.63	695.75	-10.09	1733.88	703.14	135.49	1743.05	918.56	-216.80	68.77	1537.75	-208.57	73.53	907.32
4.96000	709.18	188.75	58.59	654.99	177.49	65.40	424.36	164.42	63.04	495.65	221.38	98.68	768.27	-6.85	68.92	718.49	4.12	71.99	490.07	30.06	51.65	554.01	-32.10	92.88	745.80	80.94	1267.95	0.00	0.00	0.00	833.29	132.73	1691.25	826.96	-12.87	1685.16	698.29	-11.96	1733.34	705.64	133.33	1742.51	918.33	-217.15	68.93	1537.03	-208.72	73.31	907.22
4.97000	707.77	188.82	57.88	656.24	177.54	65.66	424.84	164.16	63.25	496.05	221.30	99.31	768.57	-6.75	67.53	718.24	3.33	70.77	493.03	30.22	50.41	553.33	-31.87	92.22	747.31	78.81	1266.98	0.00	0.00	0.00	835.67	130.86	1690.78	829.43	-14.56	1684.71	700.77	-14.12	1732.71	707.96	131.63	1741.80	918.34	-216.80	68.91	1537.63	-208.64	73.50	907.13
4.98000	707.10	189.00	57.27	656.28	177.25	65.66	424.96	163.90	64.16	496.64	221.25	100.19	769.40	-7.33	65.49	717.86	2.27	69.36	495.43	30.34	49.48	553.48	-32.89	91.92	749.59	76.57	1266.14	0.00	0.00	0.00	837.34	129.14	1690.22	832.94	-16.63	1684.14	703.47	-16.00	1732.04	710.24	129.83	1741.04	918.49	-216.79	68.82	1537.91	-208.63	73.60	907.13
4.99000	709.21	188.91	57.62	656.46	177.38	65.56	425.51	164.34	65.38	497.55	221.05	101.33	769.64	-7.38	63.62	718.20	1.69	68.24	497.30	30.43	48.86	554.23	-33.35	91.12	751.59	74.06	1265.17	0.00	0.00	0.00	840.18	127.06	1689.70	834.68	-18.48	1683.78	706.11	-18.25	1731.37	712.64	127.68	1740.38	918.44	-216.60	68.89	1537.46	-208.61	73.41	907.16
5.00000	707.21	189.40	56.56	656.39	177.54	65.26	426.18	163.56	68.07	498.77	221.00	102.86	770.42	-7.13	62.40	718.71	1.57	67.36	498.70	30.50	48.50	554.43	-33.66	90.82	753.74	71.65	1264.26	0.00	0.00	0.00	842.62	125.11	1689.24	837.63	-20.45	1683.34	708.90	-20.36	1730.87	715.07	125.55	1739.83	918.40	-216.75	69.03	1537.32	-208.67	73.34	907.09
5.01000	710.59	189.54	57.12	658.33	177.70	65.47	427.22	164.17	71.37	500.37	220.95	105.01	770.25	-7.30	61.06	719.06	1.79	66.91	499.67	30.55	48.38	554.63	-33.69	90.84	755.76	69.29	1263.42	0.00	0.00	0.00	845.33	123.09	1688.75	841.39	-22.53	1682.86	711.75	-22.71	1730.37	717.53	123.46	1739.35	918.42	-216.22	69.14	1537.08	-208.62	73.33	907.05
5.02000	710.93	189.57	56.60	658.71	177.81	65.04	429.12	164.73	75.41	502.25	221.23	107.80	771.13	-7.10	60.35	719.00	1.97	66.38	500.25	30.57	48.48	554.99	-33.62	90.98	758.27	66.83	1262.82	0.00	0.00	0.00	848.27	120.98	1688.36	843.17	-24.84	1682.40	714.42	-25.31	1729.84	720.11	120.87	1738.96	918.63	-217.25	68.70	1537.30	-208.60	73.33	907.29
5.03000	712.12	189.80	56.43	659.09	178.19	64.59	430.85	164.30	80.59	504.47	221.61	111.18	771.60	-6.77	59.79	718.97	2.15	65.92	500.49	30.58	48.76	555.41	-33.25	90.89	760.03	64.49	1262.38	0.00	0.00	0.00	850.21	118.56	1688.05	845.19	-27.02	1681.95	717.10	-27.92	1729.28	722.68	118.34	1738.62	918.70	-217.32	68.68	1536.94	-208.76	73.16	907.31
5.04000	713.28	190.28	56.21	661.38	178.96	64.54	433.36	164.44	86.65	507.13	221.49	114.96	771.84	-6.66	59.00	719.84	2.05	65.65	500.43	30.56	49.20	555.65	-33.26	91.01	761.67	62.33	1262.00	0.00	0.00	0.00	852.87	116.27	1687.73	848.00	-29.17	1681.38	719.85	-30.29	1728.85	725.10	116.39	1738.24	918.83	-217.36	68.63	1538.23	-208.56	73.66	907.27
5.05000	712.35	190.60	55.38	662.01	179.58	64.11	436.49	163.84	93.51	510.09	221.74	119.61	771.08	-6.49	58.14	719.37	2.78	65.36	500.12	30.54	49.77	555.87	-33.09	90.99	763.63	60.54	1261.75	0.00	0.00	0.00	855.33	114.20	1687.36	851.83	-31.19	1680.88	722.72	-32.44	1728.48	727.73	113.93	1738.07	918.67	-216.02	68.89	1537.39	-208.78	73.35	907.04
5.06000	711.53	191.24	54.60	664.36	180.27	64.12	439.94	163.54	102.28	514.00	222.03	125.20	771.49	-6.41	57.80	719.76	2.80	65.14	499.61	30.50	50.45	556.23	-32.69	90.90	765.52	58.81	1261.68	0.00	0.00	0.00	857.94	112.09	1686.95	854.01	-33.50	1680.39	725.38	-34.88	1728.17	730.32	111.65	1737.88	918.32	-216.44	69.02	1537.30	-208.88	73.30	907.11
5.07000	714.06	192.24	54.90	667.24	181.40	64.33	444.77	162.68	111.99	518.66	222.18	131.54	771.94	-6.32	57.37	719.64	3.08	64.91	498.94	30.45	51.19	556.12	-32.71	91.02	766.83	57.37	1261.60	0.00	0.00	0.00	860.76	109.88	1686.66	856.85	-35.39	1680.06	727.99	-37.19	1727.90	732.77	109.54	1737.66	918.46	-217.16	68.79	1538.00	-208.71	73.56	907.03
5.08000	715.06	193.08	54.23	670.32	182.09	65.06	450.54	162.55	122.91	524.40	222.21	138.75	771.97	-6.50	56.94	719.82	3.08	64.80	498.15	30.40	51.99	556.28	-32.28	90.86	768.10	55.80	1261.56	0.00	0.00	0.00	863.08	107.95	1686.31	859.47	-37.17	1679.80	730.47	-39.50	1727.67	735.23	107.41	1737.41	918.69	-216.86	68.66	1537.33	-208.68	73.36	906.93
5.09000	716.28	194.39	53.28	673.80	182.91	66.36	457.57	161.13	135.36	530.78	222.91	147.32	772.33	-5.76	57.10	719.75	3.02	64.51	497.29	30.34	52.80	556.34	-32.24	90.79	770.23	54.38	1261.55	0.00	0.00	0.00	865.65	106.05	1686.02	861.98	-39.00	1679.52	733.14	-41.25	1727.48	737.65	105.27	1737.16	918.57	-216.58	68.89	1537.13	-208.74	73.35	907.21
5.10000	717.81	195.73	52.26	676.86	183.44	68.41	465.55	160.69	148.61	538.07	222.09	156.31	771.76	-5.83	56.72	719.93	3.08	64.49	496.41	30.27	53.61	556.32	-32.09	90.75	772.39	53.07	1261.52	0.00	0.00	0.00	867.79	104.49	1685.68	863.40	-40.99	1679.27	735.60	-43.31	1727.24	739.95	103.40	1736.84	918.50	-216.89	69.05	1537.27	-208.76	73.39	907.09
5.11000	721.06	196.73	51.44	681.39	183.46	72.57	473.57	158.30	162.44	545.34	221.32	166.38	772.16	-5.81	56.74	719.71	2.99	64.23	495.54	30.21	54.37	556.16	-32.43	90.85	774.53	52.01	1261.42	0.00	0.00	0.00	869.85	102.80	1685.35	866.28	-42.50	1679.01	737.93	-45.40	1726.93	742.08	101.71	1736.51	918.64	-217.04	68.89	1537.19	-208.74	73.27	907.25
5.12000	723.92	199.30	50.90	683.24	183.15	77.81	481.26	154.17	176.34	552.15	219.17	177.22	771.12	-6.02	56.11	719.51	3.35	64.25	494.74	30.15	55.08	556.16	-32.39	90.74	776.20	50.85	1261.21	0.00	0.00	0.00	871.67	100.98	1685.05	869.05	-44.34	1678.58	740.43	-47.25	1726.66	744.17	100.06	1736.20	918.80	-217.24	68.76	1537.65	-208.72	73.45	907.22
5.13000	726.48	199.99	59.79	687.75	183.10	87.27	487.65	151.38	189.53	557.72	216.99	189.10	771.87	-5.88	56.35	719.73	3.42	64.34	494.06	30.09	55.69	556.25	-32.17	90.51	778.48	49.86	1261.12	0.00	0.00	0.00	873.78	99.66	1684.74	871.34	-45.89	1678.28	743.00	-48.70	1726.49	746.38	98.15	1736.03	918.71	-217.34	68.67	1537.58	-208.72	73.45	906.81
5.14000	731.11	199.92	71.65	690.58	182.94	98.11	493.77	147.10	202.28	563.40	213.02	201.33	771.99	-5.84	56.22	720.43	3.40	64.49	493.53	30.04	56.18	556.29	-32.09	90.42	780.63	48.78	1260.98	0.00	0.00	0.00	875.95	98.22	1684.50	873.81	-47.29	1677.87	745.34	-50.57	1726.29	748.60	96.33	1736.03	918.63	-217.67	68.82	1537.47	-208.82	73.43	907.04
5.15000	734.67	199.75	82.94	694.75	182.34	109.47	500.48	143.09	215.68	569.61	208.82	214.10	771.59	-5.55	56.19	719.94	3.38	67.52	493.19	30.00	56.52	556.29	-32.13	90.41	782.61	48.02	1260.99	0.00	0.00	0.00	878.31	96.72	1684.34	876.37	-48.46	1677.70	747.88	-52.16	1726.24	750.80	94.77	1736.12	918.70	-217.98	68.65	1537.64	-208.79	73.51	907.39
5.16000	738.96	198.98	95.15	699.02	181.15	121.22	507.19	138.97	229.26	576.21	204.43	226.95	772.04	-5.60	56.18	718.99	3.44	67.46	493.11	29.97	56.69	556.27	-32.28	90.48	784.59	47.25	1261.03	0.00	0.00	0.00	880.35	95.19	1684.46	878.52	-49.75	1677.44	750.21	-54.20	1726.17	753.07	93.26	1736.37	918.87	-217.78	68.54	1537.26	-208.78	73.36	907.31
5.17000	743.22	197.23	108.38	703.87	179.70	133.99	513.89	135.39	242.26	582.62	200.61	240.07	771.52	-5.49	56.07	719.02	3.46	67.49	493.20	29.95	56.72	556.22	-32.33	90.55	785.64	46.58	1261.29	0.00	0.00	0.00	882.37	93.84	1684.56	880.52	-51.26	1677.26	752.77	-55.52	1726.26	755.42	91.72	1736.68	919.06	-218.26	68.39	1537.77	-208.61	73.58	907.27
5.18000	749.20	194.87	122.55	710.66	177.36	147.55	520.60	131.44	254.60	589.39	197.26	253.17	771.97	-4.69	58.82	719.09	3.22	67.36	493.32	29.56	56.59	556.33	-32.13	90.48	788.29	46.10	1261.61	0.00	0.00	0.00	884.69	92.55	1684.70	883.10	-52.39	1677.17	755.17	-57.02	1726.36	757.77	90.10	1737.09	918.94	-217.51	68.61	1537.90	-208.63	73.62	907.12
5.19000	757.27	192.47	136.72	718.05	174.89	160.95	527.88	126.60	266.21	596.62	193.77	265.88	775.25	-4.43	60.27	720.27	3.23	67.68	493.23	29.91	56.87	556.37	-32.29	90.59	790.03	45.85	1262.03	0.00	0.00	0.00	887.03	91.37	1684.82	884.89	-53.71	1677.38	757.52	-58.48	1726.52	760.18	88.57	1737.49	918.98	-217.32	68.49	1537.87	-208.64	73.63	907.28
5.20000	766.06	189.31	150.31	727.92	171.83	174.24	535.14	123.73	277.82	604.29	190.64	277.86	773.23	-4.64	59.49	719.91	3.19	67.62	493.24	30.32	57.13	556.55	-31.81	90.45	792.19	45.67	1262.63	0.00	0.00	0.00	889.22	90.16	1685.14	888.13	-54.88	1677.35	759.93	-59.70	1726.72	762.49	87.26	1737.87	918.82	-217.90	68.75	1537.53	-208.65	73.54	907.31
5.21000	774.47	185.80	162.87	737.63	168.91	186.63	543.80	118.50	287.23	612.48	188.05	289.02	773.36	-4.34	59.56	720.11	3.06	67.47	493.34	29.18	56.81	556.53	-32.07	90.63	794.22	45.33	1263.08	0.00	0.00	0.00	891.67	89.10	1685.47	890.27	-55.90	1677.53	762.40	-60.73	1726.97	764.70	86.33	1738.19	918.72	-217.58	68.87	1537.37	-208.75	73.44	907.37
5.22000	784.67	182.97	174.33	746.50	165.51	197.69	552.27	115.05	297.08	621.17	185.37	299.07	773.50	-4.61	59.60	719.80	2.96	67.39	493.38	29.89	57.15	556.38	-32.46	90.87	796.27	45.06	1263.62	0.00	0.00	0.00	893.96	88.19	1685.79	891.55	-57.13	1677.79	764.77	-61.69	1727.23	767.01	85.30	1738.48	918.93	-217.12	68.79	1537.49	-208.83	73.47	907.37
5.23000	795.99	179.60	185.13	758.40	162.45	208.20	561.57	111.29	305.22	630.48	182.67	308.02	774.39	-4.61	59.81	720.27	3.02	67.41	493.41	30.08	57.28	556.61	-32.12	90.82	799.28	44.65	1264.03	0.00	0.00	0.00	896.17	87.12	1686.11	894.04	-58.15	1678.00	767.14	-62.71	1727.48	769.35	84.37	1738.74	918.96	-218.57	68.53	1537.83	-208.75	73.55	907.37
5.24000	807.80	176.55	194.62	769.11	159.10	217.38	569.96	106.91	314.90	640.35	180.16	315.77	774.39	-4.56	59.84	720.80	2.92	67.42	493.62	29.80	57.22	556.68	-32.04	90.90	801.75	44.18	1264.41	0.00	0.00	0.00	898.78	86.24	1686.37	897.44	-59.18	1678.37	769.34	-63.91	1727.67	771.74	83.41	1739.00	919.07	-218.97	68.26	1537.12	-208.79	73.28	907.26
5.25000	819.78	173.51	203.12	781.92	155.93	225.86	579.36	103.36	320.97	650.92	177.53	322.19	774.65	-4.72	59.75	720.04	3.23	64.28	493.55	29.72	57.19	556.73	-32.03	90.94	803.43	43.56	1264.75	0.00	0.00	0.00	901.41	85.31	1686.58	899.94	-59.85	1678.62	771.87	-64.43	1727.92	774.19	82.54	1739.17	918.94	-218.97	68.33	1537.70	-208.62	73.51	907.15
5.26000	833.45	170.05	211.15	795.35	152.76	233.48	589.01	99.89	325.10	662.08	174.78	327.37	772.52	-5.02	56.60	720.53	3.06	63.95	493.46	30.12	57.47	556.74	-32.10	91.06	806.38	42.94	1264.99	0.00	0.00	0.00	903.62	84.55	1686.79	902.67	-60.54	1678.80	774.36	-65.24	1728.10	776.68	81.80	1739.34	918.89	-219.01	68.37	1538.00	-208.53	73.58	907.28
5.27000	846.39	166.66	218.16	807.33	149.64	239.72	598.92	98.12	328.41	673.63	172.41	331.43	771.80	-4.79	56.22	720.67	2.96	63.93	493.51	30.28	57.59	556.92	-31.78	91.03	809.05	42.21	1265.14	0.00	0.00	0.00	906.11	83.85	1686.88	904.74	-61.29	1678.99	776.90	-66.03	1728.24	779.16	81.27	1739.42	919.00	-218.87	68.30	1537.75	-208.68	73.51	907.44
5.28000	860.55	163.61	224.64	822.02	146.58	245.84	609.46	94.63	329.78	685.75	170.07	334.27	772.77	-5.05	56.26	720.03	3.23	63.86	493.80	29.56	57.41	556.83	-32.00	91.14	812.52	41.45	1265.29	0.00	0.00	0.00	908.30	83.19	1686.95	906.48	-62.00	1679.15	779.55	-66.69	1728.29	781.80	80.29	1739.49	918.71	-219.20	68.47	1537.52	-208.74	73.43	907.27
5.29000	875.22	160.35	230.56	837.34	143.80	251.24	620.75	92.62	330.38	698.24	168.21	336.20	772.89	-5.33	56.26	720.01	3.02	63.75	493.67	30.28	57.62	556.95	-31.93	91.14	815.65	40.54	1265.27	0.00	0.00	0.00	911.43	82.46	1686.96	909.95	-62.63	1679.03	782.16	-67.46	1728.26	784.45	79.55	1739.44	918.54	-219.30	68.51	1537.57	-208.76	73.45	907.54
5.30000	890.64	157.86	235.55	852.15	141.37	255.68	632.30	90.98	329.74	711.30	166.33	337.03	772.63	-5.62	55.95	720.65	3.03	63.87	493.48	30.06	57.67	556.76	-32.31	91.30	817.71	39.69	1265.16	0.00	0.00	0.00	914.40	81.83	1686.91	912.33	-63.41	1678.97	785.03	-67.92	1728.19	787.07	78.86	1739.33	918.59	-219.39	68.65	1537.25	-208.69	73.38	907.50
5.31000	905.52	155.25	240.02	867.69	139.14	259.42	645.00	92.16	328.62	724.87	164.69	337.00	772.93	-5.72	56.09	720.45	2.75	63.76	493.66	29.93	57.50	556.80	-32.32	91.29	820.79	38.93	1264.93	0.00	0.00	0.00	917.28	81.18	1686.75	915.22	-64.06	1678.84	787.75	-68.73	1727.97	789.79	78.40	1739.15	918.69	-219.19	68.53	1537.75	-208.70	73.49	907.16
5.32000	922.68	152.98	244.36	883.32	137.12	262.56	658.27	90.92	325.91	738.82	163.30	336.30	772.65	-5.95	55.96	720.62	2.84	63.96	493.60	30.34	57.72	557.00	-31.94	91.02	823.72	38.11	1264.68	0.00	0.00	0.00	919.46	80.65	1686.65	918.05	-64.67	1678.75	790.75	-69.14	1727.80	792.68	77.63	1738.98	918.46	-219.59	68.72	1537.99	-208.69	73.62	907.12
5.33000	939.76	151.23	247.98	898.30	135.28	264.98	673.53	91.64	322.63	752.98	161.92	334.73	772.58	-5.69	56.16	720.30	3.06	63.97	493.72	29.46	57.44	556.92	-32.08	91.05	826.45	37.38	1264.41	0.00	0.00	0.00	922.70	80.26	1686.38	920.68	-65.22	1678.66	793.70	-69.87	1727.54	795.62	77.04	1738.69	918.37	-219.76	68.78	1537.86	-208.76	73.58	907.34
5.34000	956.51	149.40	251.31	915.53	133.80	267.36	690.41	91.62	318.46	767.36	160.79	332.58	772.31	-5.83	56.00	720.06	3.19	64.02	493.74	29.17	57.33	556.93	-32.17	90.92	829.16	36.83	1264.11	0.00	0.00	0.00	925.75	79.86	1686.14	923.61	-65.62	1678.44	796.89	-70.38	1727.25	798.61	76.45	1738.34	918.44	-219.74	68.76	1537.82	-208.75	73.53	906.71
5.35000	973.53	148.09	254.12	931.36	132.58	269.03	706.65	90.65	313.39	781.95	159.40	329.70	771.84	-6.07	55.94	720.73	3.10	64.24	493.63	29.70	57.61	556.90	-32.28	90.93	832.30	36.08	1263.69	0.00	0.00	0.00	928.56	79.22	1685.82	927.91	-66.01	1677.98	800.09	-70.95	1726.93	801.65	76.11	1737.97	918.42	-219.82	68.87	1538.17	-208.74	73.64	906.94
5.36000	991.22	147.43	256.67	947.70	131.61	270.37	726.92	90.00	306.53	796.69	158.95	326.66	772.24	-5.99	56.17	720.25	2.76	64.01	493.58	29.50	57.55	556.85	-32.56	90.97	834.98	35.48	1263.29	0.00	0.00	0.00	931.97	78.79	1685.43	930.91	-66.30	1677.71	803.38	-71.41	1726.57	804.89	75.48	1737.63	918.76	-219.46	68.63	1537.49	-208.79	73.46	907.13
5.37000	1008.29	146.74	259.04	965.09	130.95	271.60	744.50	88.39	299.82	811.95	157.80	322.86	772.40	-5.79	56.37	719.84	2.60	63.77	493.45	29.53	57.71	556.76	-32.91	91.09	837.90	34.82	1262.84	0.00	0.00	0.00	935.33	78.37	1684.93	934.55	-66.85	1677.25	806.76	-71.80	1726.21	808.22	74.91	1737.21	918.85	-219.37	68.64	1537.41	-208.82	73.36	906.95
5.38000	1025.85	146.20	260.89	981.73	130.49	272.34	760.25	88.06	294.21	827.14	156.98	318.82	772.29	-5.46	56.64	719.94	2.83	63.87	493.58	29.57	57.65	556.91	-32.65	90.94	840.74	34.14	1262.46	0.00	0.00	0.00	938.48	78.06	1684.47	937.64	-67.05	1676.85	810.16	-72.34	1725.81	811.63	74.58	1736.73	918.74	-219.54	68.73	1538.01	-208.62	73.62	906.46
5.39000	1042.46	145.92	262.30	999.65	130.10	273.04	776.88	87.33	287.90	842.45	156.11	314.43	771.91	-5.94	56.32	720.06	2.75	63.88	493.67	28.48	57.29	556.97	-32.72	90.98	844.66	33.55	1262.03	0.00	0.00	0.00	942.35	77.77	1683.88	940.82	-67.40	1676.52	813.62	-72.90	1725.35	815.15	74.23	1736.29	918.74	-219.55	68.65	1538.23	-208.56	73.67	906.51
5.40000	1060.73	146.19	263.91	1015.83	130.10	273.07	793.52	86.21	281.37	857.79	155.69	309.99	771.25	-6.27	56.11	719.94	2.80	63.93	493.54	29.40	57.61	556.91	-33.05	91.13	847.63	32.91	1261.63	0.00	0.00	0.00	945.55	77.31	1683.40	945.43	-67.64	1675.99	817.21	-73.31	1724.89	818.76	73.87	1735.83	918.95	-219.31	68.59	1537.85	-208.67	73.59	907.14
5.41000	1076.15	145.99	264.51	1033.66	129.51	271.13	810.37	86.10	274.70	873.25	154.79	305.26	771.83	-6.11	56.50	720.05	2.86	63.98	493.71	29.47	57.75	556.90	-33.08	91.12	851.25	32.32	1261.18	0.00	0.00	0.00	948.92	77.00	1682.92	948.75	-68.38	1675.51	820.87	-73.67	1724.46	822.41	73.85	1735.29	919.06	-219.13	68.48	1538.03	-208.64	73.61	907.22
5.42000	1093.08	146.14	265.22	1049.82	129.03	270.77	826.74	85.10	268.14	888.56	154.13	300.43	771.56	-6.02	56.47	719.54	2.94	63.89	493.56	29.28	57.82	557.03	-33.02	91.07	855.39	31.88	1260.77	0.00	0.00	0.00	953.04	76.90	1682.38	952.55	-68.43	1675.13	824.67	-73.76	1724.07	826.31	73.39	1734.80	919.02	-219.07	68.46	1537.64	-208.76	73.57	906.98
5.43000	1108.92	146.13	265.39	1067.54	129.54	270.17	842.66	85.03	261.79	903.45	153.94	295.79	772.11	-6.19	56.64	719.84	3.03	63.99	493.72	29.28	57.74	557.21	-32.46	90.85	859.10	31.27	1260.26	0.00	0.00	0.00	956.62	76.45	1681.97	956.34	-68.78	1674.79	828.42	-74.10	1723.61	830.34	72.80	1734.36	918.82	-217.58	68.89	1537.65	-208.78	73.51	906.75
5.44000	1124.33	145.50	265.63	1082.65	129.15	269.31	858.11	84.74	255.86	918.28	153.41	290.98	770.24	-6.15	56.08	719.96	2.64	63.88	493.80	29.13	57.83	557.10	-33.04	91.11	863.28	30.77	1259.84	0.00	0.00	0.00	960.96	76.27	1681.50	959.55	-69.06	1674.41	832.36	-74.30	1723.15	834.08	73.06	1733.75	918.66	-217.98	68.79	1537.51	-208.80	73.48	907.10
5.45000	1141.18	145.58	262.01	1098.51	128.54	268.53	873.77	83.93	249.63	933.26	152.01	285.89	771.30	-6.04	56.59	719.91	2.75	63.95	493.81	29.10	57.96	557.19	-32.86	91.05	866.88	30.27	1259.29	0.00	0.00	0.00	965.08	75.88	1681.06	963.23	-69.23	1674.14	836.37	-74.51	1722.67	838.19	72.64	1733.26	918.42	-217.46	69.04	1537.42	-208.80	73.42	906.89
5.46000	1155.46	144.14	262.22	1112.72	127.43	267.52	888.96	83.76	243.64	947.66	151.73	281.22	770.92	-6.03	56.49	720.06	2.55	63.86	493.84	28.91	57.98	557.18	-33.16	91.20	871.71	30.08	1258.81	0.00	0.00	0.00	968.88	75.83	1680.63	968.02	-69.47	1673.70	840.46	-74.58	1722.20	842.19	72.57	1732.68	918.47	-217.26	68.93	1537.87	-208.64	73.62	907.07
5.47000	1170.46	143.50	261.80	1127.66	126.58	266.54	904.04	83.62	237.52	962.00	151.09	276.44	771.25	-6.30	56.43	719.76	2.57	63.78	493.84	29.11	58.21	557.13	-33.50	91.43	875.35	29.63	1258.26	0.00	0.00	0.00	973.02	75.66	1680.27	972.50	-69.87	1673.30	844.53	-74.95	1721.64	846.38	72.38	1732.17	918.43	-217.54	68.89	1538.14	-209.75	73.65	906.96
5.48000	1184.68	142.24	261.60	1141.59	125.65	265.30	917.84	83.68	232.14	975.96	150.78	271.85	770.85	-6.22	56.30	719.99	2.43	63.80	493.85	29.16	58.40	557.49	-32.99	91.25	879.49	29.45	1257.60	0.00	0.00	0.00	977.62	75.40	1679.89	976.41	-69.73	1673.11	848.96	-74.72	1721.18	850.58	72.47	1731.58	918.27	-216.78	69.09	1537.63	-209.67	73.48	907.16
5.49000	1198.02	140.67	261.35	1155.35	124.76	264.08	931.52	83.11	226.52	989.63	149.92	266.97	770.88	-6.13	56.33	719.87	2.66	63.82	493.87	29.21	58.56	557.55	-33.22	91.48	883.29	29.30	1256.94	0.00	0.00	0.00	982.03	75.66	1679.45	981.01	-69.80	1672.75	853.34	-74.77	1720.63	854.96	72.37	1731.00	918.25	-216.79	69.07	1537.63	-209.29	73.45	907.17
5.50000	1211.28	140.11	260.55	1168.77	123.84	262.84	944.84	83.60	221.27	1002.40	149.75	262.66	771.32	-6.36	56.31	720.01	2.61	63.82	493.88	29.13	58.73	557.73	-33.14	91.55	888.69	29.19	1256.34	0.00	0.00	0.00	986.74	75.68	1679.06	985.92	-69.75	1672.38	857.70	-74.99	1720.05	859.28	72.35	1730.42	918.29	-217.27	68.78	1537.94	-209.06	73.59	906.90
5.51000	1223.20	138.63	259.99	1181.34	122.96	261.47	957.87	81.84	215.60	1014.80	149.19	258.20	771.10	-6.31	56.15	720.44	2.61	63.89	494.05	28.86	58.68	557.82	-33.33	91.80	893.08	29.06	1255.61	0.00	0.00	0.00	990.74	75.54	1678.79	989.99	-69.53	1672.11	862.37	-74.80	1719.50	863.73	72.53	1729.80	918.09	-217.25	68.87	1537.96	-208.83	73.59	907.14
5.52000	1234.75	137.43	259.07	1191.80	121.63	259.53	969.54	83.27	210.74	1026.46	148.97	254.06	771.02	-6.12	56.13	720.62	2.46	63.78	494.19	29.36	59.28	558.03	-33.31	92.01	897.98	28.94	1254.89	0.00	0.00	0.00	995.89	75.87	1678.38	994.98	-69.45	1671.90	867.12	-74.63	1718.92	868.30	72.82	1729.10	918.13	-216.98	68.97	1537.59	-208.70	73.52	907.10
5.53000	1245.99	136.62	257.67	1203.00	120.83	257.85	980.89	82.49	205.55	1037.47	148.45	249.96	770.64	-6.32	55.79	721.09	2.51	63.89	494.37	28.29	59.06	558.25	-33.23	92.22	902.67	29.00	1254.13	0.00	0.00	0.00	1000.69	76.08	1678.01	1000.07	-69.24	1671.54	871.88	-74.46	1718.32	873.06	73.00	1728.45	918.33	-216.83	68.86	1537.51	-208.62	73.50	907.23
5.54000	1256.10	135.57	256.15	1213.59	120.26	255.50	991.33	82.56	200.91	1047.86	147.52	245.87	771.04	-6.12	55.71	720.22	2.70	63.69	494.37	28.66	59.47	558.43	-33.37	92.53	908.01	28.89	1253.36	0.00	0.00	0.00	1005.48	76.45	1677.68	1005.18	-69.02	1671.29	876.79	-74.11	1717.72	877.91	73.24	1727.77	918.24	-216.94	68.89	1537.69	-208.60	73.53	907.35
5.55000	1265.36	134.68	254.16	1223.55	119.22	253.42	1001.29	82.05	196.34	1057.27	146.72	241.96	770.89	-6.19	55.52	720.51	2.48	63.54	494.59	28.50	59.90	558.72	-33.44	92.95	913.12	28.93	1252.56	0.00	0.00	0.00	1010.83	76.42	1677.29	1009.60	-68.75	1670.98	881.72	-73.80	1717.04	882.97	73.35	1727.12	918.35	-217.25	68.62	1538.08	-208.59	73.64	907.27
5.56000	1273.73	133.71	251.71	1231.55	118.25	250.52	1010.34	81.30	192.07	1065.92	145.64	238.01	771.74	-6.59	55.38	720.77	2.35	63.47	494.57	29.10	60.43	558.91	-33.42	93.32	917.89	28.83	1251.71	0.00	0.00	0.00	1016.13	76.74	1676.94	1014.38	-68.63	1670.78	886.87	-73.36	1716.41	888.14	73.61	1726.48	918.31	-216.86	68.78	1537.40	-208.73	73.36	907.19
5.57000	1281.30	132.22	248.71	1239.05	117.14	247.16	1018.04	80.01	188.01	1073.65	144.64	234.32	771.61	-6.59	54.97	721.10	2.43	63.46	494.74	28.97	60.85	559.28	-33.49	93.79	923.54	28.77	1250.95	0.00	0.00	0.00	1021.40	77.30	1676.66	1020.39	-68.26	1670.38	891.91	-73.10	1715.74	893.33	74.32	1725.79	918.31	-217.24	68.89	1537.50	-208.77	73.47	907.10
5.58000	1288.29	130.90	245.04	1246.23	115.89	243.40	1024.75	80.25	184.41	1080.74	143.56	230.57	772.11	-6.24	55.00	721.29	2.81	63.08	495.09	28.34	61.11	559.53	-33.45	94.30	928.46	28.90	1250.11	0.00	0.00	0.00	1026.68	77.71	1676.43	1025.38	-67.79	1670.27	897.14	-72.71	1715.02	898.58	75.14	1725.05	918.44	-217.15	68.77	1537.06	-208.79	73.27	907.15
5.59000	1294.25	128.70	240.95	1252.55	114.03	239.43	1030.95	79.25	180.59	1086.82	142.80	226.98	772.76	-6.14	54.99	721.71	2.03	63.41	495.11	29.02	61.99	560.01	-33.40	94.85	934.31	29.11	1249.34	0.00	0.00	0.00	1032.06	78.23	1676.25	1031.00	-67.30	1670.04	902.69	-71.88	1714.42	904.05	75.66	1724.38	918.41	-216.06	68.89	1537.23	-208.72	73.31	907.22
5.60000	1299.87	126.71	236.01	1257.83	112.07	234.75	1036.32	77.74	176.48	1092.25	141.40	223.04	772.27	-6.10	54.54	721.79	1.96	63.07	495.42	28.97	62.66	560.38	-33.59	95.60	940.31	29.36	1248.51	0.00	0.00	0.00	1038.00	78.87	1676.04	1036.67	-66.96	1669.82	908.17	-71.29	1713.73	909.64	76.21	1723.78	918.33	-216.91	68.72	1540.43	-208.26	74.34	907.07
5.61000	1304.40	123.80	231.07	1262.84	109.98	229.99	1040.16	77.59	172.93	1096.76	140.36	219.05	772.45	-6.15	54.18	721.88	2.33	63.07	495.69	28.57	63.14	560.90	-33.54	96.35	946.27	29.72	1247.83	0.00	0.00	0.00	1043.62	79.57	1675.94	1042.27	-65.97	1669.68	913.78	-70.70	1713.09	915.13	77.15	1723.17	918.43	-216.93	68.74	1540.00	-208.44	74.21	907.32
5.62000	1308.63	121.27	225.78	1266.44	107.45	225.00	1043.54	75.95	168.48	1100.71	138.23	214.46	773.07	-6.22	53.93	722.15	1.95	62.66	496.10	29.06	64.14	561.37	-33.52	97.11	952.59	30.26	1247.10	0.00	0.00	0.00	1049.80	80.61	1675.77	1048.01	-65.14	1669.60	919.54	-69.80	1712.50	920.78	77.94	1722.60	918.53	-217.16	68.73	1538.45	-208.58	73.80	907.22
5.63000	1311.63	118.23	220.62	1268.67	104.66	219.63	1046.45	74.38	163.66	1103.60	136.65	209.73	773.04	-6.00	53.58	722.39	2.04	62.61	496.42	29.74	65.54	561.85	-33.62	98.08	958.95	30.85	1246.50	0.00	0.00	0.00	1055.29	81.24	1675.86	1054.18	-64.08	1669.64	925.33	-69.11	1711.91	926.52	78.73	1722.09	918.60	-217.59	68.57	1537.79	-208.57	73.57	907.19
5.64000	1314.02	115.64	215.08	1271.45	101.92	214.51	1048.41	71.80	158.41	1106.00	133.99	204.33	773.24	-5.87	53.32	722.69	1.99	62.50	497.10	28.82	66.56	562.66	-33.42	98.97	965.21	31.43	1245.87	0.00	0.00	0.00	1061.59	82.25	1675.77	1060.46	-62.97	1669.76	931.38	-68.09	1711.48	932.36	79.74	1721.63	918.41	-216.57	68.85	1537.93	-208.54	73.62	907.37
5.65000	1315.70	112.90	209.29	1273.14	98.98	208.99	1049.84	69.09	152.77	1107.50	131.89	198.88	773.65	-5.81	52.93	723.36	2.34	62.57	497.76	28.10	68.02	563.44	-33.54	100.12	972.53	32.13	1245.50	0.00	0.00	0.00	1068.13	83.20	1675.92	1067.20	-62.03	1669.74	937.32	-67.06	1711.13	938.25	80.83	1721.26	918.41	-216.85	68.70	1537.85	-208.63	73.56	907.18
5.66000	1316.43	109.45	203.10	1273.93	95.78	202.68	1050.20	67.02	147.32	1108.62	129.08	192.76	773.90	-6.14	52.42	723.62	1.52	62.01	498.31	28.11	69.87	564.29	-33.67	101.33	979.29	32.90	1245.21	0.00	0.00	0.00	1073.72	84.53	1676.17	1073.44	-60.85	1670.19	943.39	-65.90	1710.90	944.33	82.01	1720.97	918.48	-217.18	68.75	1538.07	-208.64	73.66	907.40
5.67000	1316.81	106.25	196.12	1274.18	92.82	195.76	1050.23	62.91	141.09	1108.93	126.88	186.51	774.25	-6.15	51.91	724.18	1.32	61.93	499.09	28.13	72.34	565.08	-34.25	102.91	986.45	33.71	1245.05	0.00	0.00	0.00	1080.16	85.97	1676.50	1080.03	-59.78	1670.49	949.58	-64.52	1710.87	950.43	83.42	1720.83	918.62	-217.32	68.62	1538.25	-208.58	73.69	907.45
5.68000	1316.86	103.16	188.63	1273.62	89.62	188.35	1050.44	60.47	134.00	1109.12	123.92	179.23	774.15	-6.16	51.45	724.88	0.97	61.77	499.86	28.67	75.14	566.11	-34.60	104.53	994.17	34.53	1245.01	0.00	0.00	0.00	1086.98	87.11	1676.92	1085.56	-58.45	1671.19	955.76	-63.11	1710.96	956.59	85.14	1720.73	918.36	-216.71	68.87	1537.59	-208.64	73.46	907.31
5.69000	1316.81	100.63	180.70	1274.39	86.99	180.61	1049.88	56.23	127.40	1109.01	120.88	171.51	775.17	-6.02	51.37	725.45	0.55	61.62	500.80	28.18	77.71	567.44	-35.04	106.31	1001.60	35.33	1245.21	0.00	0.00	0.00	1093.07	88.83	1677.40	1091.17	-57.13	1672.03	961.99	-61.58	1711.21	962.94	86.53	1720.75	918.24	-216.74	68.78	1537.13	-208.81	73.26	907.51
5.70000	1319.24	94.55	170.79	1276.10	82.93	170.84	1051.83	53.82	125.63	1109.93	117.92	166.69	775.08	-6.00	50.68	726.16	0.19	61.39	502.14	27.57	80.27	568.89	-35.16	108.06	1009.09	36.31	1245.52	0.00	0.00	0.00	1099.22	90.28	1678.07	1097.80	-55.22	1673.00	968.31	-59.88	1711.58	969.29	88.04	1720.94	918.27	-217.62	67.85	1537.05	-208.71	73.35	907.35
5.71000	1326.12	91.21	163.65	1281.58	78.52	161.72	1054.70	50.82	126.81	1114.66	113.24	166.36	775.47	-5.96	50.25	726.94	-0.41	61.24	503.30	26.23	84.12	570.24	-36.30	110.39	1017.67	37.27	1246.02	0.00	0.00	0.00	1105.46	92.02	1678.91	1104.54	-53.58	1673.94	974.78	-58.00	1712.27	975.75	89.56	1721.41	918.07	-216.98	67.95	1537.95	-208.59	73.73	907.20
5.72000	1330.35	89.10	156.76	1285.86	75.55	156.30	1057.16	50.14	128.10	1119.38	112.09	166.21	775.44	-6.13	49.78	728.05	-0.91	61.09	504.53	26.02	88.50	571.99	-37.52	112.84	1026.34	38.21	1246.84	0.00	0.00	0.00	1112.78	93.84	1680.05	1111.67	-51.79	1675.31	981.41	-56.25	1713.27	982.38	91.32	1722.22	918.16	-217.60	67.87	1537.61	-208.69	73.53	906.59
5.73000	1332.15	89.02	154.46	1286.57	75.43	154.62	1058.17	51.12	128.55	1120.91	113.04	166.15	775.87	-6.13	49.53	728.75	-1.94	60.75	506.35	24.06	92.41	573.76	-38.93	115.51	1033.72	39.09	1247.87	0.00	0.00	0.00	1119.07	95.65	1681.56	1118.52	-49.90	1677.04	988.25	-54.32	1714.57	988.99	93.29	1723.24	918.22	-217.48	67.96	1538.11	-208.67	73.70	906.72
5.74000	1329.88	90.81	154.99	1286.57	77.44	155.52	1057.68	51.07	128.83	1120.65	113.82	165.93	776.52	-5.94	49.52	729.84	-2.58	60.54	508.06	22.89	97.19	575.85	-40.55	118.40	1042.32	40.32	1249.03	0.00	0.00	0.00	1126.00	97.98	1683.15	1125.07	-48.29	1678.96	995.15	-52.36	1715.77	995.73	95.06	1724.31	918.47	-217.68	67.84	1537.54	-208.76	73.48	906.65
5.75000	1329.17	93.02	154.73	1286.33	79.36	155.29	1057.86	51.35	128.75	1120.27	114.54	166.05	776.19	-6.08	48.99	730.59	-3.14	60.46	510.06	21.23	102.42	578.12	-42.38	121.51	1050.91	41.58	1250.16	0.00	0.00	0.00	1133.06	99.42	1685.08	1131.74	-46.44	1680.91	1001.93	-50.42	1716.90	1002.46	97.03	1725.44	918.10	-217.15	68.19	1537.70	-208.73	73.64	906.65
5.76000	1330.11	92.47	152.54	1287.21	78.79	153.72	1058.23	51.82	129.49	1121.32	114.49	165.99	775.91	-6.15	48.57	731.93	-4.71	59.82	512.60	19.40	107.69	580.81	-44.11	124.85	1058.68	43.02	1251.38	0.00	0.00	0.00	1139.84	101.63	1687.13	1138.90	-44.68	1682.91	1008.89	-48.55	1718.26	1009.49	98.67	1726.96	918.07	-217.26	68.20	1537.39	-208.85	73.42	906.48
5.77000	1331.63	91.37	150.37	1287.89	76.98	151.90	1059.00	51.46	129.61	1123.03	113.90	165.83	776.62	-6.41	48.33	733.49	-5.23	59.86	515.69	17.26	113.65	584.25	-45.13	128.22	1066.80	44.74	1252.80	0.00	0.00	0.00	1147.22	103.58	1689.48	1146.16	-42.65	1685.19	1016.18	-46.37	1720.02	1016.68	100.93	1728.76	918.29	-217.17	68.01	1537.57	-208.75	73.47	906.59
5.78000	1332.11	91.13	148.97	1288.63	76.63	150.73	1059.10	51.62	130.00	1123.76	114.11	165.90	778.17	-6.63	48.33	735.69	-6.20	59.67	519.24	15.95	120.04	587.80	-47.12	132.31	1073.89	46.66	1254.53	0.00	0.00	0.00	1154.81	106.02	1691.90	1153.73	-40.56	1687.61	1023.42	-44.40	1721.94	1024.06	103.09	1730.91	918.35	-217.35	67.91	1537.48	-208.84	73.37	906.90
5.79000	1332.11	92.18	147.98	1288.92	77.31	149.81	1059.50	51.40	129.77	1124.13	114.33	165.77	777.87	-6.87	47.80	736.89	-7.28	59.05	523.26	14.26	127.35	592.15	-48.56	136.53	1081.65	48.86	1256.70	0.00	0.00	0.00	1162.18	107.79	1694.55	1160.49	-38.60	1690.14	1030.85	-41.96	1724.25	1031.83	104.86	1733.35	918.24	-217.35	67.99	1538.04	-208.73	73.60	906.76
5.80000	1332.67	92.02	147.49	1289.21	77.23	148.88	1059.79	51.65	129.91	1124.90	113.82	165.40	778.09	-7.09	47.44	738.83	-7.84	58.83	528.02	12.47	134.78	596.95	-50.35	141.12	1088.64	51.23	1259.30	0.00	0.00	0.00	1169.88	109.96	1697.25	1168.39	-36.35	1692.82	1038.46	-39.28	1726.88	1039.57	107.13	1735.95	918.50	-217.57	67.79	1537.57	-208.71	73.43	906.72
5.81000	1333.02	91.44	146.22	1289.54	76.62	148.11	1060.07	51.41	129.84	1125.26	114.07	165.61	778.67	-7.44	47.31	740.45	-8.88	58.36	533.45	10.97	142.77	602.09	-52.93	146.25	1095.94	53.64	1262.32	0.00	0.00	0.00	1177.55	112.24	1700.10	1176.49	-33.93	1695.46	1045.91	-36.76	1729.70	1047.18	109.63	1738.76	918.42	-217.78	67.87	1537.67	-208.74	73.48	906.55
5.82000	1333.48	91.90	145.52	1289.44	76.69	147.46	1060.28	51.45	129.75	1125.64	113.82	165.40	780.02	-7.91	47.14	743.32	-10.61	58.18	539.45	8.50	151.56	608.24	-54.73	151.36	1103.66	56.01	1265.69	0.00	0.00	0.00	1185.38	114.52	1702.90	1183.31	-31.79	1698.33	1053.31	-34.06	1732.73	1054.87	112.03	1741.75	918.37	-217.59	67.81	1537.66	-208.63	73.55	906.55
5.83000	1333.27	91.50	145.60	1289.86	76.81	147.45	1059.96	52.02	130.03	1125.72	114.17	165.23	781.97	-8.69	47.08	747.08	-11.85	58.89	546.16	6.27	161.16	614.84	-57.01	157.27	1111.99	58.28	1269.28	0.00	0.00	0.00	1193.00	116.52	1705.90	1189.72	-29.77	1701.40	1060.53	-31.42	1735.84	1062.51	114.50	1744.84	918.34	-217.74	67.78	1537.71	-208.73	73.57	906.85
5.84000	1333.50	91.57	145.20	1289.94	76.60	147.42	1060.27	51.46	129.56	1125.93	114.03	164.97	783.04	-9.40	46.78	748.89	-12.80	59.67	554.05	3.91	171.18	622.19	-59.79	163.96	1120.84	60.21	1272.98	0.00	0.00	0.00	1200.52	118.85	1708.93	1197.38	-27.56	1704.44	1067.60	-28.81	1739.04	1069.93	117.31	1747.97	918.28	-217.98	67.82	1537.06	-208.80	73.32	906.62
5.85000	1334.15	91.73	144.92	1289.82	76.40	147.18	1060.44	51.33	129.47	1125.96	114.34	165.02	785.64	-10.53	46.50	752.12	-13.72	61.32	562.87	1.54	182.43	630.49	-62.19	170.99	1128.90	61.76	1276.61	0.00	0.00	0.00	1207.33	120.64	1712.40	1204.23	-25.35	1707.67	1074.44	-26.25	1742.27	1077.29	120.02	1751.14	918.33	-217.67	67.73	1537.98	-208.75	73.67	907.04
5.86000	1333.77	91.55	144.81	1290.07	76.16	147.37	1060.24	51.57	129.52	1126.05	114.31	164.89	788.23	-11.80	45.81	755.48	-13.14	66.21	572.97	-0.77	194.04	639.85	-64.00	178.71	1136.86	63.19	1280.16	0.00	0.00	0.00	1214.51	123.08	1715.62	1210.87	-23.06	1710.98	1081.26	-23.40	1745.52	1084.49	122.69	1754.29	918.22	-217.60	67.76	1537.59	-208.77	73.47	907.33
5.87000	1334.13	91.36	145.08	1289.99	76.13	147.37	1060.25	51.59	129.42	1125.93	114.70	164.86	794.24	-15.14	40.40	760.98	-14.94	67.32	583.91	-2.36	206.68	650.17	-64.90	186.91	1144.66	64.42	1283.68	0.00	0.00	0.00	1221.82	125.14	1718.82	1217.92	-20.58	1714.34	1087.76	-20.88	1748.67	1091.51	125.30	1757.37	918.30	-217.63	67.76	1537.87	-208.85	73.57	907.24
5.88000	1333.53	91.70	144.59	1290.25	76.14	147.49	1060.53	51.18	129.16	1125.93	114.66	164.57	801.39	-21.24	36.49	764.60	-15.17	73.52	596.06	-4.01	219.66	661.24	-66.03	195.98	1153.32	65.51	1287.08	0.00	0.00	0.00	1228.54	127.05	1722.11	1224.16	-18.44	1717.73	1094.13	-18.34	1751.82	1098.01	128.33	1760.26	918.22	-217.70	67.86	1537.81	-208.87	73.56	907.00
5.89000	1334.43	91.99	145.07	1289.74	76.38	147.47	1060.02	52.24	129.52	1126.06	114.49	164.18	806.50	-25.78	32.59	766.17	-16.06	77.77	609.45	-5.86	233.22	672.94	-66.77	205.46	1160.47	66.49	1290.31	0.00	0.00	0.00	1235.10	129.11	1725.30	1230.82	-16.29	1721.08	1100.24	-16.12	1754.84	1104.48	130.96	1763.23	918.20	-218.24	67.79	1537.47	-208.96	73.42	907.05
5.90000	1333.25	92.15	144.82	1289.61	76.42	147.79	1060.26	51.27	129.22	1125.93	115.12	164.23	805.51	-25.71	34.43	769.54	-17.12	83.07	623.83	-7.23	248.00	684.64	-67.76	215.91	1167.24	67.40	1293.39	0.00	0.00	0.00	1241.56	131.16	1728.33	1236.46	-13.98	1724.41	1106.22	-13.72	1757.77	1110.77	133.41	1766.12	918.13	-217.69	68.16	1537.68	-208.89	73.49	907.40
5.91000	1333.75	92.29	145.11	1289.98	76.80	147.91	1059.97	51.80	129.47	1125.72	115.80	164.21	804.35	-23.75	42.41	777.96	-17.50	90.70	638.45	-7.89	263.35	696.09	-68.99	227.32	1173.70	68.26	1296.31	0.00	0.00	0.00	1247.56	133.21	1731.22	1242.89	-11.97	1727.42	1112.03	-11.55	1760.62	1116.91	135.69	1768.86	918.30	-217.53	68.09	1537.86	-208.86	73.54	907.30
5.92000	1333.01	92.71	144.72	1289.75	77.00	148.02	1060.11	52.31	129.43	1125.71	115.84	163.95	808.94	-22.65	56.93	783.37	-18.35	99.68	652.11	-7.87	278.89	707.02	-69.99	239.92	1179.41	69.07	1299.12	0.00	0.00	0.00	1253.48	135.19	1734.09	1248.51	-9.61	1730.46	1117.74	-9.46	1763.36	1122.47	138.67	1771.31	918.21	-217.65	68.12	1537.55	-208.81	73.42	907.23
5.93000	1333.59	93.03	144.74	1289.27	77.25	147.87	1060.21	51.91	129.40	1125.62	116.42	163.92	815.10	-22.93	68.76	788.99	-18.86	110.52	665.18	-8.16	294.43	718.32	-70.87	253.35	1185.40	69.78	1301.75	0.00	0.00	0.00	1259.58	136.97	1736.64	1254.04	-7.76	1733.29	1123.35	-7.51	1765.89	1128.33	140.66	1773.82	918.14	-217.90	68.16	1537.46	-208.73	73.41	907.19
5.94000	1333.91	93.16	144.84	1289.60	77.45	148.04	1060.16	52.83	129.58	1125.69	116.69	163.83	821.69	-22.81	80.98	800.32	-18.00	122.13	677.61	-9.18	309.79	729.95	-71.64	267.32	1190.60	70.43	1304.26	0.00	0.00	0.00	1265.03	139.26	1739.01	1260.32	-5.65	1735.81	1128.74	-5.85	1768.35	1134.05	142.49	1776.24	918.30	-217.87	68.25	1537.29	-208.85	73.39	907.44
5.95000	1333.99	93.42	144.58	1289.95	77.65	148.12	1060.08	52.34	129.88	1125.81	116.57	163.56	830.87	-22.50	94.09	809.52	-18.13	135.73	689.78	-10.78	324.86	741.81	-72.68	281.68	1195.85	71.12	1306.73	0.00	0.00	0.00	1270.32	141.09	1741.38	1265.95	-3.69	1738.38	1134.31	-3.87	1770.89	1139.52	144.50	1778.52	918.59	-219.01	67.96	1537.70	-208.66	73.56	907.78
5.96000	1334.54	93.56	144.46	1290.24	77.65	148.20	1060.31	53.28	130.02	1125.77	116.94	163.64	841.65	-22.05	107.90	819.16	-18.01	150.08	702.05	-12.12	340.01	754.32	-73.34	295.98	1201.65	71.69	1309.15	0.00	0.00	0.00	1275.87	142.85	1743.61	1270.83	-1.75	1740.78	1139.76	-2.17	1773.19	1145.15	146.29	1780.86	918.86	-218.98	67.83	1537.51	-208.80	73.42	907.58
5.97000	1334.08	93.24	143.99	1290.12	77.95	147.70	1060.98	52.03	129.63	1126.03	116.90	163.60	851.68	-21.91	121.24	830.09	-18.91	163.67	714.79	-13.22	354.77	767.16	-74.28	309.92	1206.88	72.29	1311.57	0.00	0.00	0.00	1281.64	144.38	1745.81	1275.95	-0.14	1743.04	1145.23	-0.42	1775.50	1150.51	148.19	1783.12	918.92	-218.83	67.67	1537.87	-208.82	73.53	907.84
5.98000	1335.64	93.26	144.13	1290.33	78.00	147.47	1060.88	52.70	130.01	1126.25	116.74	163.58	862.99	-21.75	134.21	839.91	-18.89	176.55	728.50	-14.14	368.66	780.99	-74.70	323.09	1212.01	72.76	1313.94	0.00	0.00	0.00	1286.88	145.86	1747.92	1281.10	1.35	1745.21	1150.51	0.93	1777.74	1155.94	149.73	1785.36	919.07	-219.68	67.37	1537.56	-208.80	73.50	907.61
5.99000	1335.74	93.36	143.33	1290.25	77.97	147.15	1060.96	52.79	130.22	1126.17	117.09	163.78	875.20	-21.79	146.46	850.31	-19.71	188.49	743.13	-15.50	381.50	795.49	-75.27	335.44	1217.37	73.27	1316.26	0.00	0.00	0.00	1291.75	147.62	1750.01	1286.46	2.72	1747.29	1155.73	2.29	1779.88	1161.24	151.27	1787.49	919.23	-219.76	67.19	1537.92	-208.74	73.60	907.71
6.00000	1335.73	93.12	142.82	1290.36	77.76	146.93	1060.70	52.63	130.71	1126.41	116.65	163.71	886.45	-22.27	157.24	861.04	-19.93	199.46	758.15	-17.25	393.79	810.00	-76.79	347.19	1222.61	73.75	1318.47	0.00	0.00	0.00	1297.12	148.80	1752.06	1291.74	3.94	1749.37	1161.20	3.89	1782.02	1166.47	152.71	1789.53	919.19	-219.62	67.07	1537.43	-208.96	73.37	908.07
6.01000	1336.61	92.91	142.59	1290.87	78.13	146.53	1061.27	51.73	130.39	1126.52	116.61	163.85	899.18	-22.78	167.32	870.90	-20.84	208.98	774.02	-17.86	405.01	825.13	-77.99	357.82	1228.10	74.26	1320.60	0.00	0.00	0.00	1302.24	150.21	1753.98	1296.27	5.31	1751.41	1166.33	5.00	1784.06	1171.83	153.61	1791.61	919.35	-219.22	66.84	1537.72	-208.80	73.51	907.99
6.02000	1336.36	92.51	141.76	1290.76	78.03	145.98	1061.10	52.76	130.77	1126.62	116.39	163.89	911.40	-23.52	176.26	883.73	-22.12	217.95	790.03	-18.95	415.22	840.61	-79.33	367.51	1233.02	74.59	1322.71	0.00	0.00	0.00	1307.08	151.53	1755.84	1302.68	6.31	1753.18	1171.71	6.50	1786.11	1177.03	154.68	1793.54	919.10	-219.43	67.00	1537.70	-208.78	73.44	908.15
6.03000	1336.20	91.97	140.96	1290.51	77.92	145.50	1060.74	53.06	131.18	1126.88	116.09	163.98	926.53	-24.35	184.87	896.66	-22.73	226.25	805.81	-20.18	424.31	856.92	-80.00	375.91	1238.04	74.80	1324.87	0.00	0.00	0.00	1312.40	152.48	1757.56	1307.67	7.57	1755.23	1176.92	7.57	1788.01	1181.97	156.05	1795.30	918.71	-218.07	67.48	1537.20	-208.97	73.22	907.90
6.04000	1337.05	91.51	140.36	1291.39	77.98	145.10	1061.77	52.18	130.49	1126.86	115.91	164.20	942.32	-25.15	192.50	912.83	-22.11	234.60	821.92	-21.08	431.85	873.04	-81.14	383.50	1243.43	75.26	1326.93	0.00	0.00	0.00	1317.14	153.47	1759.28	1312.72	8.49	1757.11	1181.94	8.51	1789.90	1186.89	157.13	1797.02	918.72	-218.19	67.59	1537.54	-208.83	73.37	907.31
6.05000	1337.80	91.69	139.25	1291.08	77.86	144.46	1061.21	51.65	131.12	1127.05	115.74	164.53	958.90	-26.13	199.38	918.07	-24.72	240.49	837.71	-22.01	438.16	889.64	-81.34	389.78	1248.33	75.70	1329.02	0.00	0.00	0.00	1322.01	154.62	1760.81	1317.45	9.47	1758.81	1186.79	9.19	1791.67	1191.88	157.99	1798.75	918.45	-217.60	67.67	1537.54	-208.93	73.43	907.31
6.06000	1338.41	90.99	138.82	1291.16	77.65	143.95	1061.42	51.31	130.97	1127.34	115.24	164.74	975.57	-27.16	205.13	936.17	-25.68	246.60	853.44	-22.99	443.12	906.07	-82.17	395.25	1254.07	76.38	1331.10	0.00	0.00	0.00	1327.01	155.54	1762.30	1322.49	10.18	1760.39	1191.84	10.04	1793.38	1196.81	158.79	1800.31	918.65	-218.02	67.47	1537.57	-208.74	73.38	907.47
6.07000	1337.91	90.52	137.85	1291.16	77.35	143.54	1061.32	51.83	131.32	1127.37	115.25	165.18	994.35	-28.28	210.51	961.08	-24.65	251.57	869.14	-24.38	446.78	922.55	-83.23	399.85	1259.40	77.10	1333.22	0.00	0.00	0.00	1331.69	156.27	1763.72	1327.09	10.86	1761.95	1196.71	10.81	1795.03	1201.70	159.50	1801.85	918.43	-218.17	67.80	1538.03	-208.66	73.56	907.66
6.08000	1338.13	90.50	136.87	1291.37	77.15	143.08	1059.39	53.93	133.06	1127.73	114.49	165.35	1013.28	-29.57	214.97	982.75	-25.57	255.81	884.76	-25.31	449.12	939.15	-84.14	403.30	1265.87	77.94	1335.23	0.00	0.00	0.00	1336.28	156.72	1765.21	1332.00	11.43	1763.37	1201.53	11.56	1796.58	1206.69	159.83	1803.33	918.80	-218.89	67.48	1537.99	-208.65	73.60	907.64
6.09000	1338.74	90.15	136.37	1291.61	76.89	142.61	1059.85	51.99	132.93	1128.03	114.03	165.68	1032.98	-30.91	218.71	1003.13	-25.13	259.94	900.32	-25.85	450.15	955.82	-84.96	405.70	1271.16	78.85	1337.11	0.00	0.00	0.00	1341.28	157.30	1766.53	1336.07	11.75	1764.92	1206.27	12.06	1797.97	1211.32	160.66	1804.62	918.63	-218.04	67.72	1538.03	-208.62	73.62	907.61
6.10000	1338.90	89.80	135.92	1291.29	76.59	142.02	1059.64	52.70	133.41	1128.37	113.34	165.82	1054.43	-32.08	221.97	1028.45	-26.93	263.07	915.90	-26.83	450.05	972.80	-85.59	407.06	1277.26	79.66	1338.85	0.00	0.00	0.00	1346.00	157.85	1767.77	1341.03	12.40	1766.28	1210.89	12.34	1799.20	1215.94	161.21	1805.85	918.63	-218.31	67.78	1538.00	-208.72	73.58	907.58
6.11000	1338.43	89.51	135.23	1291.71	76.08	142.06	1061.27	51.09	132.23	1128.62	113.06	166.09	1076.50	-33.33	224.62	1048.89	-28.33	264.78	931.52	-27.36	448.75	989.89	-86.21	407.42	1282.88	80.47	1340.45	0.00	0.00	0.00	1350.71	158.13	1769.04	1345.67	12.81	1767.46	1215.58	12.59	1800.36	1220.57	161.83	1807.01	918.58	-218.35	67.83	1537.43	-208.89	73.43	907.66
6.12000	1339.49	89.38	135.10	1292.41	76.19	141.74	1061.32	51.31	132.65	1128.85	112.83	166.34	1097.92	-34.57	226.27	1070.36	-29.41	266.09	947.31	-27.79	446.27	1006.96	-86.71	406.81	1289.06	81.01	1341.90	0.00	0.00	0.00	1355.28	158.21	1770.27	1350.53	12.99	1768.54	1220.07	12.64	1801.32	1225.32	161.85	1808.14	918.69	-218.52	67.62	1537.31	-208.86	73.34	907.71
6.13000	1339.50	89.27	134.45	1292.34	75.54	141.53	1061.74	50.43	132.51	1129.21	112.42	166.54	1120.15	-35.64	227.51	1090.74	-30.21	266.84	963.15	-28.36	442.76	1023.85	-87.51	405.49	1294.32	81.61	1343.14	0.00	0.00	0.00	1360.09	158.78	1771.24	1355.47	13.16	1769.36	1225.00	13.10	1802.26	1229.98	162.07	1809.09	918.57	-218.47	67.71	1537.17	-208.92	73.29	907.73
6.14000	1339.77	89.11	134.13	1292.89	75.48	141.33	1061.84	50.81	132.81	1129.48	112.09	166.71	1141.56	-36.96	227.99	1113.28	-32.00	266.60	979.16	-28.94	438.22	1041.30	-87.83	403.13	1300.00	82.01	1344.23	0.00	0.00	0.00	1364.74	158.72	1772.26	1360.28	12.92	1770.09	1229.58	13.05	1802.98	1234.57	162.41	1809.96	918.61	-218.33	67.63	1538.34	-208.66	73.76	907.81
6.15000	1339.86	88.85	133.89	1292.93	75.41	141.09	1061.98	50.75	133.01	1129.68	111.90	166.85	1163.51	-38.51	228.06	1134.48	-32.60	266.19	995.02	-29.41	433.04	1058.77	-88.40	400.08	1305.76	82.43	1345.14	0.00	0.00	0.00	1369.88	158.71	1773.05	1364.72	12.95	1770.81	1234.23	12.84	1803.59	1239.46	162.00	1810.80	918.64	-218.40	67.59	1538.11	-208.68	73.61	907.53
6.16000	1340.53	88.83	133.79	1293.50	75.02	141.15	1062.52	50.41	132.85	1129.92	111.95	167.14	1187.48	-40.06	227.99	1152.76	-33.74	265.40	1011.32	-29.85	426.94	1076.17	-88.70	396.26	1310.88	82.80	1345.88	0.00	0.00	0.00	1374.26	158.82	1773.75	1369.57	12.89	1771.51	1239.03	12.81	1804.15	1244.32	161.77	1811.50	918.36	-218.32	67.92	1537.79	-208.70	73.52	907.63
6.17000	1340.27	88.66	133.40	1293.47	74.85	144.66	1062.68	50.37	132.93	1130.28	111.47	167.12	1211.09	-41.38	227.11	1172.82	-35.18	263.35	1027.74	-30.29	420.00	1093.76	-89.02	391.72	1316.56	83.11	1346.59	0.00	0.00	0.00	1378.40	158.70	1774.44	1373.59	12.60	1771.88	1243.66	12.37	1804.51	1249.08	161.62	1812.14	918.32	-218.39	67.97	1537.96	-208.71	73.57	907.60
6.18000	1341.99	87.80	139.65	1293.83	74.35	144.76	1062.92	50.22	132.96	1130.37	111.44	167.29	1234.66	-42.59	225.73	1196.80	-36.49	261.26	1044.37	-31.14	412.27	1111.55	-89.31	386.59	1321.63	83.39	1347.13	0.00	0.00	0.00	1383.74	158.35	1774.85	1378.62	12.52	1772.21	1248.64	12.22	1804.91	1254.01	161.11	1812.65	918.39	-218.12	67.96	1537.77	-208.62	73.51	907.59
6.19000	1342.19	87.55	139.56	1293.71	74.06	144.72	1063.34	49.52	132.92	1130.50	111.46	167.52	1258.51	-43.57	223.96	1221.05	-37.62	258.72	1061.02	-31.65	404.07	1129.12	-89.70	380.94	1326.95	83.71	1347.53	0.00	0.00	0.00	1388.29	158.17	1775.23	1383.74	12.43	1772.45	1253.68	12.19	1805.21	1258.60	161.16	1813.01	918.63	-218.91	67.74	1537.83	-208.68	73.60	907.51
6.20000	1342.36	87.16	139.38	1294.41	73.83	144.94	1063.36	50.04	132.94	1130.69	111.21	167.58	1281.48	-44.52	221.68	1245.24	-38.63	255.78	1077.98	-31.91	395.14	1146.38	-90.41	374.81	1331.91	84.08	1347.94	0.00	0.00	0.00	1393.36	157.37	1775.61	1388.86	12.01	1772.74	1258.35	11.55	1805.24	1263.55	160.67	1813.35	918.72	-218.57	67.62	1538.23	-208.66	73.69	907.44
6.21000	1342.74	86.89	139.50	1294.26	73.47	144.81	1063.15	50.06	133.29	1130.96	110.81	167.58	1305.68	-45.33	219.64	1268.09	-39.49	252.20	1094.84	-31.83	385.98	1163.97	-90.91	368.09	1336.54	84.45	1348.25	0.00	0.00	0.00	1398.44	157.25	1775.84	1392.51	11.20	1772.89	1263.49	11.43	1805.37	1268.45	160.24	1813.59	918.55	-218.02	67.88	1536.90	-208.79	73.15	907.54
6.22000	1343.74	86.72	139.79	1293.69	73.20	144.54	1063.32	49.37	133.12	1131.03	110.84	167.75	1328.85	-46.29	217.22	1290.71	-39.82	247.98	1112.22	-32.12	376.03	1182.01	-90.82	360.85	1341.77	84.78	1348.48	0.00	0.00	0.00	1403.28	156.83	1775.96	1397.76	11.02	1772.89	1268.30	10.89	1805.37	1273.23	159.94	1813.69	918.49	-218.24	67.84	1537.79	-208.78	73.45	907.35
6.23000	1342.42	86.52	139.20	1293.13	73.40	140.56	1063.18	50.07	133.61	1131.22	110.72	167.81	1351.14	-47.27	214.41	1313.54	-40.96	244.15	1129.36	-31.44	366.19	1199.72	-91.03	353.35	1346.72	84.99	1348.72	0.00	0.00	0.00	1408.35	156.06	1776.07	1403.24	10.59	1772.85	1273.06	10.25	1805.21	1278.18	159.51	1813.72	918.45	-217.35	68.01	1537.62	-208.73	73.42	907.32
6.24000	1342.85	86.49	139.34	1293.45	73.44	140.41	1062.99	49.85	133.75	1131.14	111.00	168.03	1374.24	-48.39	211.81	1334.85	-41.69	240.00	1146.56	-31.37	356.09	1217.55	-91.06	345.59	1351.78	85.26	1348.89	0.00	0.00	0.00	1413.07	155.66	1776.08	1408.55	10.19	1772.59	1277.80	9.54	1804.98	1283.06	159.04	1813.68	918.42	-217.52	68.06	1537.49	-208.73	73.40	907.59
6.25000	1340.76	87.47	132.63	1293.16	73.53	140.05	1063.45	49.71	133.68	1131.59	110.28	167.97	1396.98	-49.33	207.67	1357.33	-42.36	236.20	1163.90	-31.32	345.73	1235.62	-90.90	337.72	1357.31	85.45	1349.06	0.00	0.00	0.00	1417.80	155.42	1775.99	1412.93	9.57	1772.43	1282.61	8.98	1804.73	1287.95	158.65	1813.62	918.37	-217.80	68.11	1537.74	-208.81	73.48	907.58
6.26000	1342.47	86.40	138.60	1293.28	73.61	139.88	1063.51	49.64	133.91	1131.62	110.47	168.28	1419.49	-50.23	204.61	1378.63	-42.82	231.97	1178.86	-33.51	336.28	1254.05	-90.29	329.29	1363.15	85.44	1349.11	0.00	0.00	0.00	1422.54	154.62	1775.96	1416.62	8.89	1772.33	1287.52	8.38	1804.41	1293.04	157.92	1813.45	918.78	-218.43	67.66	1537.81	-208.83	73.54	907.65
6.27000	1341.79	89.15	131.62	1293.40	73.93	139.52	1063.52	49.07	134.10	1131.82	110.28	168.39	1440.68	-49.87	201.82	1399.91	-43.43	227.58	1196.32	-33.08	325.87	1272.22	-89.79	320.94	1368.90	85.31	1349.12	0.00	0.00	0.00	1427.72	154.14	1775.75	1422.85	8.58	1771.93	1292.67	7.98	1804.06	1298.04	157.26	1813.18	918.55	-218.09	67.89	1537.85	-208.70	73.55	907.58
6.28000	1340.60	88.01	131.69	1293.49	73.98	139.45	1063.83	49.09	134.08	1132.14	110.22	168.64	1463.76	-51.09	198.31	1420.89	-43.76	222.82	1215.38	-32.17	314.29	1290.61	-89.35	312.26	1375.15	85.28	1349.00	0.00	0.00	0.00	1433.13	153.17	1775.41	1428.32	8.00	1771.55	1297.70	7.37	1803.65	1303.34	156.38	1812.84	918.56	-217.98	67.82	1537.10	-208.70	73.26	907.79
6.29000	1341.74	88.26	131.91	1293.62	74.00	139.50	1064.10	48.30	134.14	1132.26	110.24	168.90	1485.18	-50.78	194.69	1442.55	-43.25	218.57	1235.02	-32.16	302.66	1308.97	-89.74	303.73	1380.98	85.01	1348.79	0.00	0.00	0.00	1438.05	152.76	1775.09	1433.61	7.27	1771.08	1302.76	6.67	1803.13	1308.25	156.16	1812.30	918.29	-218.05	68.07	1537.62	-208.63	73.43	907.93
6.30000	1341.46	88.47	131.48	1293.01	74.09	139.05	1063.87	49.35	134.67	1132.64	110.23	169.21	1507.02	-50.01	190.94	1462.50	-42.64	213.55	1255.15	-32.43	291.05	1327.22	-90.19	295.09	1386.92	84.86	1348.53	0.00	0.00	0.00	1442.97	152.15	1774.61	1439.06	6.77	1770.66	1307.95	5.98	1802.52	1313.52	155.37	1811.75	918.35	-218.02	67.98	1537.82	-208.74	73.56	907.75
6.31000	1340.85	88.64	131.05	1292.89	73.88	139.09	1064.47	48.44	134.72	1132.83	110.14	169.49	1527.91	-49.10	186.79	1483.38	-42.57	208.28	1275.31	-33.11	279.89	1345.93	-90.32	286.12	1392.94	84.61	1348.15	0.00	0.00	0.00	1448.62	150.80	1774.16	1443.31	5.73	1770.16	1313.25	5.34	1801.87	1318.73	154.64	1811.15	918.43	-217.41	68.06	1537.61	-208.70	73.50	907.82
6.32000	1341.73	88.79	131.28	1294.20	74.11	139.44	1064.31	48.68	135.12	1133.16	109.93	169.72	1548.85	-48.52	182.28	1503.82	-41.51	203.17	1294.67	-34.08	269.25	1364.35	-91.27	277.34	1399.05	84.39	1347.61	0.00	0.00	0.00	1454.06	150.22	1773.49	1447.98	4.79	1769.67	1318.38	4.47	1801.07	1324.14	153.70	1810.40	918.54	-218.33	67.85	1537.66	-208.57	73.51	907.80
6.33000	1340.72	88.66	130.84	1292.74	74.03	138.69	1064.32	48.84	135.51	1133.23	110.21	170.18	1569.12	-47.65	177.50	1523.99	-41.49	197.31	1313.33	-35.21	259.26	1383.26	-91.42	268.21	1405.27	84.08	1346.96	0.00	0.00	0.00	1459.20	149.78	1772.68	1454.13	4.15	1768.87	1323.94	3.85	1800.21	1329.41	152.84	1809.49	918.46	-218.40	67.87	1537.27	-208.67	73.38	907.78
6.34000	1341.59	88.97	130.83	1292.85	73.98	138.57	1064.64	48.48	135.72	1133.85	109.60	170.31	1588.40	-47.46	172.01	1543.51	-41.45	191.54	1330.87	-34.96	250.84	1401.49	-92.15	259.56	1411.23	83.82	1346.16	0.00	0.00	0.00	1464.24	149.05	1771.85	1459.48	3.43	1768.12	1329.37	2.97	1799.23	1334.81	152.01	1808.52	918.47	-217.96	67.96	1538.14	-208.51	73.70	907.84
6.35000	1340.67	88.62	130.54	1293.02	74.02	138.43	1064.82	48.76	136.16	1134.27	109.35	170.64	1608.56	-47.53	166.81	1562.84	-41.64	185.62	1349.07	-36.07	242.09	1419.43	-93.28	251.39	1417.44	83.52	1345.14	0.00	0.00	0.00	1470.16	147.99	1770.87	1465.78	2.45	1766.95	1334.98	2.29	1798.15	1340.08	151.36	1807.43	918.49	-218.11	67.99	1537.34	-208.40	73.46	907.74
6.36000	1341.28	89.30	130.15	1293.43	73.95	138.31	1064.95	48.14	136.69	1134.63	109.49	171.20	1627.17	-47.48	161.58	1582.01	-41.83	179.93	1366.96	-37.46	233.46	1437.79	-93.67	243.29	1423.27	83.17	1344.03	0.00	0.00	0.00	1475.83	146.89	1769.89	1470.89	1.67	1765.97	1340.47	1.22	1796.87	1345.78	150.21	1806.25	918.40	-218.11	68.04	1537.67	-208.30	73.52	907.87
6.37000	1341.11	89.38	129.77	1293.45	74.06	137.89	1065.50	48.47	137.12	1135.27	108.95	171.52	1646.10	-47.63	156.66	1600.13	-42.24	174.24	1384.24	-38.57	225.23	1454.31	-95.69	236.17	1429.27	82.98	1342.71	0.00	0.00	0.00	1481.03	146.32	1768.79	1476.11	0.75	1764.96	1346.21	0.27	1795.53	1351.45	149.32	1804.94	918.25	-218.03	68.08	1537.35	-208.39	73.42	907.60
6.38000	1341.60	89.65	129.46	1293.65	73.97	137.70	1065.64	47.08	137.73	1135.66	109.10	172.14	1664.62	-48.17	152.10	1619.26	-42.95	169.34	1401.53	-38.64	217.18	1471.48	-96.21	228.86	1435.30	82.58	1341.36	0.00	0.00	0.00	1487.01	145.23	1767.59	1482.13	-0.39	1763.69	1351.92	-0.74	1794.06	1357.24	148.40	1803.54	918.17	-217.76	68.07	1537.63	-208.30	73.48	907.64
6.39000	1341.26	89.59	129.05	1294.24	73.79	137.56	1066.09	47.29	138.41	1136.28	108.83	172.74	1682.18	-47.39	148.57	1635.64	-42.55	164.93	1417.92	-39.53	209.31	1488.19	-96.82	221.84	1441.90	82.23	1339.88	0.00	0.00	0.00	1493.28	143.81	1766.34	1488.11	-1.40	1762.42	1357.80	-1.89	1792.47	1363.37	147.23	1802.13	918.50	-218.90	67.84	1537.68	-208.36	73.44	907.74
6.40000	1341.78	89.64	128.90	1294.41	73.79	137.20	1066.82	46.65	139.02	1137.11	108.43	173.21	1700.18	-47.33	145.51	1653.42	-42.64	161.17	1434.16	-40.30	201.25	1504.18	-97.80	215.20	1448.04	81.90	1338.30	0.00	0.00	0.00	1499.15	142.48	1765.09	1494.99	-2.34	1760.86	1364.12	-2.57	1790.90	1369.44	146.29	1800.54	918.62	-219.47	67.67	1537.59	-208.28	73.38	907.85
6.41000	1341.83	89.56	128.86	1294.02	73.48	136.90	1067.26	46.68	139.78	1137.69	108.34	173.93	1716.75	-46.26	143.39	1669.65	-41.98	158.08	1449.53	-41.24	193.70	1519.69	-98.42	208.98	1454.39	81.49	1336.60	0.00	0.00	0.00	1505.25	141.76	1763.45	1500.63	-3.66	1759.45	1370.20	-3.91	1789.06	1375.64	145.26	1798.87	918.19	-217.87	68.19	1537.40	-208.35	73.37	907.47
6.42000	1341.85	89.47	128.58	1294.99	73.61	136.83	1067.11	45.82	141.14	1138.41	108.25	174.62	1733.02	-45.71	141.13	1686.03	-41.96	154.80	1464.63	-42.00	186.15	1535.22	-98.60	202.90	1460.61	80.96	1334.87	0.00	0.00	0.00	1512.14	140.55	1761.74	1507.05	-4.88	1757.77	1376.39	-5.18	1787.24	1381.97	144.23	1797.10	918.20	-217.85	68.18	1536.74	-208.58	73.10	907.84
6.43000	1342.25	89.65	128.54	1295.18	73.66	136.46	1067.72	47.17	142.16	1139.10	107.98	175.29	1748.55	-44.99	139.39	1701.77	-41.74	152.07	1479.49	-43.27	178.88	1549.95	-98.92	196.99	1467.06	80.52	1333.03	0.00	0.00	0.00	1518.57	139.12	1760.09	1513.08	-5.76	1756.09	1382.71	-6.50	1785.33	1388.61	142.72	1795.31	918.47	-218.82	67.90	1537.16	-208.57	73.26	907.89
6.44000	1342.87	89.93	128.40	1295.51	73.61	136.40	1067.95	46.66	143.53	1139.69	108.26	176.20	1764.65	-44.65	137.97	1716.20	-41.29	149.57	1493.42	-44.23	172.10	1563.92	-99.58	191.65	1473.66	79.95	1331.21	0.00	0.00	0.00	1525.04	137.60	1758.41	1519.87	-7.36	1754.17	1389.50	-7.34	1783.46	1395.21	141.40	1793.42	918.52	-218.12	67.82	1537.19	-208.64	73.30	907.65
6.45000	1342.90	89.88	128.31	1295.78	73.81	136.02	1068.54	46.95	144.93	1140.34	108.57	177.15	1779.13	-44.42	136.03	1730.69	-41.13	146.94	1507.41	-45.97	165.37	1576.62	-101.15	186.86	1480.66	79.38	1329.24	0.00	0.00	0.00	1531.16	136.51	1756.53	1526.34	-8.65	1752.19	1395.81	-9.04	1781.38	1401.92	140.00	1791.46	918.55	-218.00	67.79	1536.68	-208.79	73.14	907.83
6.46000	1343.58	90.27	128.20	1295.62	73.94	135.79	1069.14	47.00	146.22	1140.99	108.94	178.20	1792.42	-44.96	133.42	1744.42	-41.60	143.99	1520.60	-46.75	159.22	1589.53	-102.00	181.95	1487.70	78.68	1327.30	0.00	0.00	0.00	1537.73	135.00	1754.72	1532.93	-10.17	1750.18	1402.46	-10.43	1779.23	1408.73	138.44	1789.47	918.69	-218.68	67.69	1536.55	-208.82	73.14	907.73
6.47000	1343.74	90.50	127.91	1296.29	74.38	135.27	1069.95	47.18	147.77	1142.04	108.78	179.09	1805.98	-45.33	131.12	1757.20	-42.34	140.78	1533.20	-47.24	153.47	1606.19	-102.46	181.41	1494.98	78.09	1325.26	0.00	0.00	0.00	1544.21	133.51	1752.79	1539.96	-11.70	1747.98	1409.33	-11.82	1777.05	1415.63	136.75	1787.40	918.56	-218.67	67.88	1536.80	-208.79	73.19	907.37
6.48000	1344.04	90.58	127.95	1296.91	74.30	135.35	1070.60	46.63	149.32	1143.00	108.72	180.10	1819.19	-46.40	128.60	1770.15	-43.36	137.77	1545.52	-47.98	147.63	1616.99	-103.45	176.65	1502.42	77.37	1323.14	0.00	0.00	0.00	1551.19	132.01	1750.63	1546.51	-13.00	1745.96	1416.29	-13.27	1774.74	1422.44	135.25	1785.18	918.44	-218.49	67.95	1537.18	-208.76	73.37	907.49
6.49000	1343.80	90.78	127.65	1297.16	74.74	134.78	1070.86	47.87	151.44	1143.94	108.79	181.18	1830.99	-47.18	126.03	1781.55	-44.28	134.55	1556.82	-48.49	142.15	1627.68	-104.72	171.76	1509.74	76.65	1320.97	0.00	0.00	0.00	1558.51	130.77	1748.44	1553.47	-14.69	1743.72	1423.36	-14.82	1772.30	1429.36	133.70	1782.93	918.47	-218.49	67.85	1537.57	-208.72	73.51	907.65
6.50000	1344.20	90.78	127.71	1298.17	75.07	134.81	1071.65	47.35	152.95	1144.81	108.86	182.25	1842.09	-48.84	123.04	1792.44	-45.54	131.38	1567.58	-49.53	136.70	1634.43	-106.25	163.71	1517.40	75.85	1318.66	0.00	0.00	0.00	1565.59	129.19	1746.22	1560.72	-16.44	1741.27	1430.75	-16.25	1769.81	1436.25	132.33	1780.60	918.35	-218.33	67.93	1537.20	-208.76	73.47	907.77
6.51000	1344.17	91.26	127.31	1298.02	75.29	134.51	1072.40	46.96	154.52	1145.88	108.36	183.06	1852.48	-50.35	120.30	1803.38	-47.43	128.06	1577.23	-49.83	131.59	1644.46	-106.17	158.07	1524.51	75.06	1316.30	0.00	0.00	0.00	1572.29	127.38	1744.04	1568.04	-17.93	1738.93	1437.85	-18.10	1767.23	1443.45	130.46	1778.11	918.44	-218.20	67.93	1537.98	-208.64	73.77	907.69
6.52000	1344.55	91.31	127.40	1298.24	75.62	134.26	1072.90	47.60	156.44	1146.81	108.61	184.12	1862.39	-52.24	116.83	1812.72	-48.70	124.46	1586.70	-50.56	126.20	1651.78	-108.38	153.92	1532.48	74.19	1313.96	0.00	0.00	0.00	1579.65	125.76	1741.63	1574.93	-19.70	1736.49	1445.14	-19.73	1764.56	1450.86	128.39	1775.61	918.38	-217.91	68.13	1538.10	-208.58	73.79	907.52
6.53000	1344.16	91.40	127.05	1298.88	76.12	133.92	1074.36	46.71	157.64	1147.56	109.08	185.39	1870.45	-53.63	112.36	1821.68	-49.75	120.45	1594.99	-51.48	121.36	1659.01	-110.21	149.61	1540.21	73.35	1311.51	0.00	0.00	0.00	1587.09	123.94	1739.08	1582.22	-21.90	1733.74	1452.52	-21.41	1761.88	1458.46	126.13	1773.07	918.43	-218.18	67.93	1537.95	-208.58	73.66	907.61
6.54000	1344.41	91.40	127.15	1299.20	76.71	133.61	1074.74	48.56	160.12	1148.72	109.11	186.50	1878.04	-54.31	107.29	1828.93	-50.72	115.40	1602.22	-52.17	116.93	1666.56	-110.84	144.73	1548.42	72.45	1308.98	0.00	0.00	0.00	1594.12	122.30	1736.46	1589.47	-23.51	1731.16	1459.96	-22.99	1759.19	1465.74	124.39	1770.31	918.35	-218.03	67.86	1538.31	-208.65	73.78	907.53
6.55000	1344.38	91.30	127.19	1298.36	76.87	135.77	1075.39	48.59	162.51	1149.85	109.60	187.80	1884.54	-54.65	101.22	1835.50	-51.32	109.75	1608.83	-52.58	112.59	1673.40	-111.00	139.36	1556.43	71.40	1306.40	0.00	0.00	0.00	1601.46	120.39	1734.00	1597.00	-25.41	1728.61	1467.07	-25.27	1756.25	1472.94	122.81	1767.50	918.27	-217.83	67.95	1537.74	-208.75	73.59	907.69
6.56000	1344.31	91.51	126.87	1298.54	77.12	135.35	1076.74	49.05	164.64	1150.89	110.32	189.31	1888.99	-54.98	93.88	1840.09	-51.43	103.33	1614.20	-52.74	108.27	1678.84	-111.60	134.09	1564.93	70.33	1303.75	0.00	0.00	0.00	1609.03	118.76	1731.27	1604.08	-27.33	1725.98	1474.71	-27.00	1753.42	1480.54	120.47	1764.59	918.15	-217.87	68.14	1537.60	-208.79	73.63	907.59
6.57000	1344.19	91.63	126.64	1299.46	77.44	135.10	1077.86	49.99	167.20	1152.23	110.51	190.73	1892.98	-54.83	86.44	1843.68	-51.69	96.21	1617.78	-52.84	104.09	1681.85	-113.02	128.97	1573.73	69.09	1301.02	0.00	0.00	0.00	1616.30	116.67	1728.67	1611.74	-29.34	1723.27	1482.57	-28.64	1750.37	1487.80	118.67	1761.54	918.47	-218.46	67.85	1537.26	-208.80	73.39	907.38
6.58000	1344.18	91.57	126.71	1299.91	77.91	134.56	1079.09	49.48	169.72	1153.61	110.77	192.19	1895.52	-55.13	77.79	1845.70	-51.80	88.37	1620.30	-52.57	99.53	1685.99	-111.51	122.55	1582.07	67.70	1298.10	0.00	0.00	0.00	1623.52	115.04	1725.80	1619.45	-31.36	1720.45	1490.58	-30.14	1747.28	1494.97	117.07	1758.34	918.57	-218.26	67.92	1537.08	-208.77	73.35	907.35
6.59000	1344.45	91.68	126.71	1300.43	78.23	134.25	1080.60	49.10	172.36	1154.99	111.14	193.88	1896.18	-53.76	68.36	1846.60	-51.63	79.77	1621.44	-52.65	95.08	1687.02	-111.90	116.79	1591.06	66.25	1295.11	0.00	0.00	0.00	1631.28	112.95	1722.95	1626.97	-33.54	1717.51	1498.50	-32.06	1743.95	1502.16	115.15	1754.95	918.40	-217.79	68.01	1538.20	-208.65	73.70	907.62
6.60000	1344.24	91.86	126.38	1300.91	78.59	133.79	1081.80	49.50	175.51	1156.59	111.28	195.56	1894.51	-48.77	66.21	1845.34	-49.50	74.87	1620.17	-52.58	89.36	1685.06	-112.16	112.85	1600.58	64.73	1291.91	0.00	0.00	0.00	1639.02	111.08	1720.04	1634.73	-35.88	1714.42	1506.20	-34.30	1740.32	1509.69	112.56	1751.54	918.25	-217.89	68.07	1538.39	-208.59	73.78	907.53
6.61000	1344.46	92.08	126.16	1301.67	79.15	133.47	1083.01	49.77	179.03	1158.45	111.23	197.24	1893.72	-46.74	65.56	1843.06	-46.45	73.43	1616.83	-52.91	81.30	1682.27	-110.81	107.80	1610.26	63.01	1288.54	0.00	0.00	0.00	1646.17	108.90	1717.14	1643.05	-37.94	1711.41	1513.99	-36.70	1736.63	1517.20	110.41	1748.09	918.42	-218.09	68.00	1538.37	-208.53	73.74	907.47
6.62000	1344.35	92.08	126.12	1302.36	79.63	133.06	1084.92	50.58	182.65	1160.40	111.59	199.29	1891.47	-45.17	65.57	1840.72	-44.72	72.20	1614.56	-51.26	71.94	1679.44	-106.86	101.59	1619.30	61.18	1285.06	0.00	0.00	0.00	1654.66	106.48	1714.38	1651.14	-40.11	1708.38	1521.69	-39.46	1733.15	1524.92	108.17	1744.88	918.40	-218.26	67.95	1538.85	-208.42	73.97	907.42
6.63000	1344.73	92.41	125.99	1303.63	80.19	132.85	1087.07	50.74	186.92	1162.65	112.35	201.88	1890.52	-43.98	65.49	1839.74	-43.46	71.16	1612.45	-48.60	64.76	1676.33	-103.56	97.24	1628.70	59.45	1281.64	0.00	0.00	0.00	1662.77	104.30	1711.73	1658.54	-42.83	1705.55	1529.85	-42.12	1729.79	1532.92	105.78	1741.89	918.53	-218.13	67.79	1538.25	-208.50	73.70	907.35
6.64000	1344.46	92.21	125.90	1304.31	80.86	132.35	1089.45	51.05	192.22	1165.56	112.87	204.70	1890.88	-43.21	64.62	1839.24	-41.21	70.73	1611.68	-46.25	59.70	1676.16	-100.30	94.00	1638.01	57.55	1278.38	0.00	0.00	0.00	1671.48	101.72	1709.28	1667.30	-44.97	1702.89	1538.36	-44.66	1726.59	1541.47	102.91	1739.12	918.68	-218.31	67.62	1539.00	-208.39	73.95	907.30
6.65000	1345.00	92.56	125.83	1305.44	81.47	131.93	1092.72	51.23	198.23	1168.87	114.05	208.24	1891.25	-42.80	63.27	1838.90	-39.33	70.00	1611.64	-44.24	56.66	1675.69	-98.46	92.69	1647.35	55.69	1275.36	0.00	0.00	0.00	1679.56	99.56	1707.08	1676.01	-47.19	1700.29	1547.14	-47.32	1723.61	1550.00	100.43	1736.52	918.34	-217.53	68.01	1538.85	-208.33	73.91	907.49
6.66000	1345.11	92.78	125.68	1306.64	82.26	131.48	1096.76	53.33	205.26	1173.07	115.08	212.22	1891.13	-41.68	62.54	1838.87	-38.02	69.53	1611.39	-43.00	55.08	1676.14	-95.98	91.51	1656.40	53.64	1272.62	0.00	0.00	0.00	1688.83	96.92	1705.21	1684.70	-49.50	1697.97	1555.97	-49.90	1720.91	1558.78	97.92	1734.39	918.37	-217.70	67.98	1538.57	-208.31	73.83	907.73
6.67000	1346.02	93.21	125.66	1308.43	82.76	131.08	1101.75	53.13	213.03	1178.11	116.23	216.85	1891.40	-41.63	61.91	1839.35	-37.21	69.55	1611.40	-42.50	54.48	1676.08	-95.44	91.28	1665.86	51.46	1270.30	0.00	0.00	0.00	1697.45	94.88	1703.58	1694.16	-51.87	1695.88	1564.80	-52.63	1718.69	1567.63	95.67	1732.69	918.40	-217.68	68.00	1538.16	-208.38	73.62	907.59
6.68000	1346.49	93.56	125.45	1310.23	83.26	130.76	1108.10	54.89	221.52	1183.84	117.66	222.24	1891.48	-41.73	61.50	1838.99	-37.23	69.27	1611.47	-42.40	54.28	1676.34	-95.73	91.35	1674.92	49.12	1268.46	0.00	0.00	0.00	1706.40	92.69	1702.45	1703.64	-54.11	1694.35	1574.07	-55.06	1717.11	1576.87	93.16	1731.40	918.41	-218.14	67.96	1537.61	-208.45	73.48	907.72
6.69000	1347.65	94.30	125.14	1311.36	83.54	130.13	1115.03	56.37	231.19	1190.50	119.13	228.25	1891.66	-42.00	61.30	1839.54	-37.43	69.49	1611.43	-42.58	54.48	1677.20	-95.88	90.83	1684.37	46.59	1267.33	0.00	0.00	0.00	1715.52	90.55	1701.52	1712.38	-56.27	1693.49	1583.27	-57.56	1716.04	1585.97	90.95	1730.46	918.59	-218.24	67.83	1537.97	-208.52	73.61	907.78
6.70000	1348.43	94.48	125.17	1315.06	83.77	130.77	1123.45	56.75	241.57	1198.30	119.95	234.71	1891.29	-41.98	61.44	1839.40	-37.94	69.53	1611.30	-43.16	54.64	1677.54	-96.66	90.55	1692.98	44.02	1266.74	0.00	0.00	0.00	1724.92	88.09	1700.85	1722.29	-58.09	1692.84	1592.90	-59.66	1715.43	1595.12	88.50	1729.95	918.47	-218.31	67.79	1538.55	-208.41	73.78	907.81
6.71000	1350.23	95.32	124.90	1317.93	84.07	131.38	1132.89	57.88	253.03	1206.93	121.10	241.73	1891.53	-42.17	61.73	1839.32	-38.48	69.66	1611.31	-44.03	54.63	1677.18	-97.61	90.30	1701.59	41.54	1266.63	0.00	0.00	0.00	1733.96	86.12	1700.47	1731.08	-60.28	1692.46	1602.23	-61.95	1715.19	1604.13	86.35	1729.67	918.14	-217.55	68.18	1538.59	-208.35	73.81	907.93
6.72000	1351.62	96.06	124.42	1321.32	84.47	132.34	1143.83	57.26	264.77	1216.86	121.56	248.90	1891.30	-42.27	62.12	1839.07	-38.62	69.93	1610.91	-44.27	54.55	1676.87	-98.80	90.13	1709.46	39.28	1266.81	0.00	0.00	0.00	1742.21	84.74	1700.36	1739.80	-61.97	1692.49	1611.49	-64.24	1715.24	1613.05	84.22	1729.77	918.25	-216.99	68.16	1538.60	-208.44	73.87	907.55
6.73000	1354.28	96.75	124.17	1325.05	84.80	133.89	1156.36	57.12	276.90	1227.53	122.74	256.84	1890.66	-42.56	62.47	1838.81	-38.45	70.41	1610.93	-44.70	53.80	1677.15	-98.67	89.37	1717.20	37.30	1267.25	0.00	0.00	0.00	1750.68	83.26	1700.57	1749.52	-63.60	1692.67	1620.50	-66.33	1715.66	1621.68	82.58	1730.10	918.27	-217.57	68.09	1538.21	-208.49	73.69	907.15
6.74000	1355.70	96.71	125.59	1330.16	85.10	136.45	1170.24	56.95	289.34	1239.43	123.68	265.04	1890.69	-42.84	63.09	1838.52	-38.66	70.66	1610.69	-44.66	52.98	1676.34	-98.79	88.77	1724.72	35.54	1267.87	0.00	0.00	0.00	1759.89	81.05	1701.30	1758.31	-65.21	1693.25	1629.54	-68.18	1716.25	1630.49	80.58	1730.82	918.49	-217.98	67.93	1538.20	-208.44	73.61	907.35
6.75000	1360.29	96.93	124.42	1336.45	85.23	140.34	1185.19	57.09	302.01	1252.44	124.05	273.43	1889.89	-42.74	63.93	1838.35	-38.68	71.10	1610.45	-44.51	52.34	1675.71	-99.19	88.36	1731.97	34.09	1268.51	0.00	0.00	0.00	1768.66	79.65	1702.17	1767.48	-66.55	1694.12	1638.12	-70.14	1716.93	1639.18	78.71	1731.74	918.54	-217.48	68.00	1538.30	-208.43	73.63	907.47
6.76000	1364.96	97.02	122.54	1342.69	85.41	144.45	1201.34	57.57	314.83	1266.19	124.05	282.16	1889.86	-43.19	64.71	1837.74	-38.80	71.43	1609.98	-44.65	51.86	1676.03	-98.95	87.55	1739.46	32.97	1269.16	0.00	0.00	0.00	1776.77	78.63	1703.35	1772.44	-69.81	1698.36	1646.99	-71.61	1717.83	1647.66	77.15	1732.86	918.61	-217.76	68.11	1538.72	-208.44	73.82	907.71
6.77000	1371.40	97.07	121.05	1350.87	85.38	149.21	1219.05	55.69	326.54	1280.41	123.51	290.53	1889.36	-43.37	65.60	1837.80	-39.08	71.79	1609.68	-45.14	51.34	1675.27	-99.38	87.38	1747.01	32.21	1269.84	0.00	0.00	0.00	1785.40	77.22	1704.92	1779.75	-71.58	1700.38	1656.02	-72.60	1718.86	1655.76	76.07	1734.08	918.51	-217.64	68.19	1538.71	-208.40	73.81	907.78
6.78000	1378.73	97.75	119.73	1360.04	85.55	154.35	1235.77	54.15	335.63	1294.76	122.51	298.43	1889.29	-43.71	66.44	1837.28	-39.18	72.22	1609.45	-44.97	50.87	1675.01	-99.47	86.98	1754.81	31.71	1270.55	0.00	0.00	0.00	1793.52	76.58	1706.52	1788.18	-72.71	1701.83	1664.70	-73.87	1719.93	1664.40	74.17	1735.44	918.36	-217.54	68.45	1538.79	-208.38	73.92	907.71
6.79000	1390.45	101.44	123.15	1372.75	87.39	160.22	1249.60	53.42	342.16	1308.36	121.24	305.80	1888.88	-43.66	67.45	1836.79	-38.85	72.91	1609.68	-45.54	50.21	1674.85	-99.43	86.69	1762.34	31.48	1271.37	0.00	0.00	0.00	1801.42	75.60	1708.30	1797.00	-73.83	1703.28	1672.93	-75.27	1720.92	1672.73	72.56	1736.81	918.13	-217.36	68.64	1538.30	-208.39	73.62	907.60
6.80000	1407.59	105.94	133.17	1387.95	90.63	167.76	1264.67	49.01	346.45	1322.03	119.55	312.80	1888.87	-43.84	68.51	1836.76	-39.14	73.50	1609.17	-45.55	50.12	1674.51	-99.63	86.49	1770.08	31.50	1272.18	0.00	0.00	0.00	1809.99	73.97	1710.06	1805.68	-74.65	1704.82	1681.54	-76.13	1722.10	1680.62	71.68	1738.10	918.33	-217.33	68.44	1538.39	-208.50	73.60	907.61
6.81000	1425.70	109.67	142.07	1405.57	93.45	175.52	1277.91	46.07	350.34	1335.88	118.22	319.21	1888.09	-43.87	69.35	1836.87	-39.57	73.98	1609.04	-45.43	49.97	1673.70	-100.28	86.62	1777.62	31.48	1273.03	0.00	0.00	0.00	1818.25	72.96	1711.84	1814.14	-75.42	1706.32	1689.92	-77.05	1723.29	1688.64	70.62	1739.45	918.20	-217.71	68.56	1538.50	-208.34	73.76	907.50
6.82000	1443.89	112.45	148.47	1423.11	95.17	181.34	1293.27	43.49	352.19	1350.80	117.14	324.13	1887.49	-43.64	70.42	1836.68	-39.81	74.40	1609.15	-45.48	49.56	1674.58	-99.14	85.79	1785.36	31.54	1273.94	0.00	0.00	0.00	1826.03	72.43	1713.56	1822.64	-75.95	1707.81	1698.26	-78.19	1724.36	1697.07	69.31	1740.79	918.29	-217.57	68.56	1538.53	-208.32	73.76	907.43
6.83000	1461.88	113.76	153.23	1439.65	96.04	185.18	1308.37	42.03	354.20	1366.89	116.00	327.56	1887.36	-43.71	71.37	1836.41	-39.66	75.00	1608.95	-45.73	49.47	1674.47	-99.28	85.65	1793.37	31.47	1274.90	0.00	0.00	0.00	1834.17	71.82	1715.15	1831.30	-76.56	1709.31	1706.36	-78.97	1725.50	1705.09	68.74	1742.01	918.35	-217.53	68.53	1538.87	-208.35	73.75	907.39
6.84000	1479.85	114.32	156.15	1457.10	96.32	187.86	1324.37	41.92	355.59	1383.20	115.76	329.70	1887.39	-43.50	72.71	1836.27	-39.60	75.66	1608.54	-45.38	49.59	1673.83	-99.69	85.70	1801.66	31.38	1275.93	0.00	0.00	0.00	1842.37	71.18	1716.57	1838.70	-77.15	1710.85	1715.19	-79.76	1726.55	1713.10	68.26	1743.15	918.22	-216.98	68.53	1538.41	-208.44	73.53	907.39
6.85000	1497.75	114.55	157.61	1475.13	96.49	189.22	1340.87	42.25	355.81	1400.16	115.66	330.34	1886.84	-44.00	73.23	1836.26	-39.57	76.39	1608.01	-47.00	48.21	1673.68	-99.73	85.67	1810.03	31.26	1276.91	0.00	0.00	0.00	1850.52	70.78	1717.92	1847.53	-77.56	1712.04	1723.50	-80.62	1727.56	1721.47	67.46	1744.29	918.13	-216.66	68.72	1538.03	-208.46	73.46	907.49
6.86000	1516.87	114.44	158.13	1494.66	96.53	189.96	1357.80	42.58	354.44	1417.24	115.83	329.61	1885.98	-43.79	74.03	1835.80	-39.59	76.78	1607.83	-47.62	48.16	1669.99	-100.40	87.23	1818.08	31.12	1277.74	0.00	0.00	0.00	1858.51	70.52	1719.17	1856.11	-77.81	1713.02	1732.10	-80.96	1728.50	1729.96	66.76	1745.33	918.11	-216.94	68.80	1538.18	-208.53	73.54	907.56
6.87000	1537.74	113.88	158.07	1514.06	96.13	189.30	1374.64	42.29	351.91	1434.41	116.74	327.74	1885.95	-44.22	74.58	1835.54	-39.69	77.07	1608.05	-47.51	47.92	1669.75	-100.42	87.61	1826.14	30.99	1278.46	0.00	0.00	0.00	1866.87	70.26	1720.14	1864.55	-78.12	1714.09	1740.69	-81.22	1729.33	1738.01	66.74	1746.11	918.24	-217.14	68.57	1538.03	-208.45	73.44	907.54
6.88000	1558.61	113.19	156.91	1534.34	95.72	187.77	1392.08	43.31	347.99	1452.34	117.29	324.44	1885.78	-44.53	75.11	1835.43	-39.64	77.61	1607.93	-47.68	47.90	1669.88	-100.76	87.95	1833.53	30.85	1278.99	0.00	0.00	0.00	1875.29	69.87	1720.90	1872.69	-78.17	1714.89	1749.06	-81.47	1730.05	1746.18	66.70	1746.80	918.35	-217.51	68.46	1538.59	-208.46	73.68	907.66
6.89000	1581.24	112.30	155.04	1555.52	95.01	185.31	1409.40	44.39	343.08	1471.04	117.91	319.85	1885.56	-44.52	75.67	1835.05	-39.75	77.65	1607.84	-47.82	47.81	1669.26	-100.53	87.54	1840.99	30.78	1279.32	0.00	0.00	0.00	1883.87	69.73	1721.52	1880.47	-78.33	1715.59	1757.71	-81.49	1730.70	1754.84	65.82	1747.38	918.12	-216.92	68.72	1537.50	-208.47	73.27	907.83
6.90000	1604.59	111.39	152.64	1578.72	94.61	182.43	1427.33	45.50	336.52	1490.43	118.25	314.09	1885.20	-44.31	76.27	1835.30	-39.94	77.88	1607.63	-47.85	47.77	1668.75	-100.90	87.74	1848.05	30.73	1279.44	0.00	0.00	0.00	1892.22	69.89	1721.83	1889.18	-78.23	1716.12	1757.71	-81.49	1730.70	1763.02	65.90	1747.87	918.53	-217.77	68.35	1537.55	-208.47	73.35	907.84
6.91000	1629.70	111.03	150.00	1601.44	94.30	178.57	1445.53	47.26	328.83	1509.78	119.57	307.49	1884.59	-44.16	76.52	1834.79	-39.84	77.95	1607.97	-45.70	48.85	1669.47	-100.54	87.92	1854.86	30.73	1279.36	0.00	0.00	0.00	1900.06	70.07	1722.13	1897.41	-78.14	1716.44	1757.71	-81.49	1730.70	1771.32	66.05	1748.25	918.35	-218.30	68.34	1537.46	-208.61	73.20	907.82
6.92000	1655.19	110.76	146.75	1626.28	94.25	174.67	1464.54	48.22	319.65	1529.50	121.28	299.91	1884.22	-44.08	76.61	1834.85	-39.79	78.02	1607.95	-45.19	48.97	1669.19	-99.94	87.37	1861.65	30.77	1279.11	0.00	0.00	0.00	1907.90	70.79	1722.22	1905.72	-77.92	1716.60	1757.71	-81.49	1730.70	1779.67	66.15	1748.44	918.35	-217.57	68.39	1537.70	-208.60	73.35	907.67
6.93000	1682.26	111.08	143.56	1651.68	94.58	170.28	1484.47	51.91	309.14	1550.66	122.35	291.17	1884.64	-44.24	76.70	1834.76	-39.95	77.81	1608.00	-45.05	48.88	1669.21	-100.10	87.63	1868.44	30.90	1278.74	0.00	0.00	0.00	1916.07	70.94	1722.26	1914.22	-77.64	1716.63	1757.71	-81.49	1730.70	1788.29	66.01	1748.61	918.42	-217.24	68.42	1537.71	-208.52	73.40	907.67
6.94000	1710.58	111.68	140.07	1678.62	95.40	165.89	1504.75	54.41	297.37	1572.52	123.40	281.54	1884.23	-43.84	76.60	1834.67	-39.44	77.99	1607.92	-44.65	49.06	1670.58	-99.85	87.96	1875.32	31.11	1278.27	0.00	0.00	0.00	1924.60	71.46	1722.05	1922.56	-77.16	1716.46	1757.71	-81.49	1730.70	1796.73	66.29	1748.56	918.28	-216.97	68.69	1538.00	-208.54	73.56	907.76
6.95000	1740.60	112.76	136.75	1706.69	96.81	160.99	1527.01	56.74	283.94	1594.68	125.07	271.22	1883.99	-43.64	76.28	1834.30	-40.25	80.92	1608.02	-44.75	48.99	1671.18	-99.38	88.36	1882.27	31.39	1277.62	0.00	0.00	0.00	1932.43	72.24	1721.72	1931.20	-76.65	1716.22	1757.71	-81.49	1730.70	1805.01	66.67	1748.42	918.38	-217.39	68.49	1537.60	-208.57	73.49	907.46
6.96000	1770.52	114.03	132.94	1736.10	98.54	155.99	1548.78	58.35	270.70	1617.96	126.85	260.43	1883.75	-44.08	79.86	1834.26	-40.26	80.87	1608.07	-44.73	49.04	1670.96	-99.37	88.35	1889.43	31.86	1276.92	0.00	0.00	0.00	1941.26	72.64	1721.18	1939.89	-76.04	1715.82	1757.71	-81.49	1730.70	1813.05	67.48	1748.06	918.58	-217.82	68.27	1537.92	-208.43	73.60	907.55
6.97000	1801.99	115.67	129.53	1765.79	100.49	150.64	1572.10	60.01	256.26	1642.20	128.33	248.78	1883.60	-43.82	79.55	1834.08	-40.20	80.42	1608.15	-44.85	48.99	1672.72	-98.61	85.75	1896.90	32.37	1276.15	0.00	0.00	0.00	1949.72	73.11	1720.72	1949.08	-75.36	1715.20	1757.71	-81.49	1730.70	1821.53	67.66	1747.65	918.21	-217.31	68.64	1537.90	-208.46	73.55	907.49
6.98000	1831.93	117.53	125.41	1795.80	102.67	145.37	1597.01	61.69	240.97	1666.96	130.57	236.99	1883.43	-43.61	79.02	1834.57	-40.05	80.28	1608.40	-44.51	49.05	1673.23	-98.25	85.43	1904.58	33.08	1275.31	0.00	0.00	0.00	1957.61	73.84	1720.16	1957.17	-74.72	1714.57	1757.71	-81.49	1730.70	1829.92	68.14	1747.14	918.55	-217.82	68.25	1538.03	-208.38	73.65	907.72
6.99000	1862.37	119.67	121.48	1826.68	105.07	140.29	1621.02	65.42	226.11	1693.35	132.37	224.69	1883.31	-43.44	78.34	1834.98	-39.93	80.03	1608.34	-44.74	49.18	1673.78	-97.64	85.31	1912.48	33.78	1274.40	0.00	0.00	0.00	1965.96	74.78	1719.38	1965.78	-73.88	1713.87	1757.71	-81.49	1730.70	1838.29	68.79	1746.44	918.47	-217.37	68.33	1538.23	-208.31	73.73	907.50
7.00000	1893.03	122.19	117.68	1857.12	107.67	135.03	1646.70	68.93	210.21	1719.58	135.63	212.64	1883.69	-43.15	77.84	1835.12	-39.94	79.74	1600.50	-39.37	48.75	1673.96	-97.35	85.25	1920.62	34.61	1273.42	0.00	0.00	0.00	1974.46	75.40	1718.58	1974.59	-73.02	1712.96	1757.71	-81.49	1730.70	1847.11	69.08	1745.74	918.51	-217.31	68.31	1538.23	-208.31	73.72	907.39
7.01000	1924.62	125.12	114.38	1887.87	110.66	129.91	1672.80	72.16	194.20	1747.15	138.29	200.27	1884.16	-43.01	77.41	1835.35	-39.84	79.38	1607.66	-44.29	49.17	1673.66	-97.60	85.65	1929.05	35.49	1272.37	0.00	0.00	0.00	1983.32	76.26	1717.70	1983.29	-72.12	1712.06	1757.71	-81.49	1730.70	1855.77	69.87	1744.81	918.47	-217.95	68.31	1538.74	-208.24	73.92	907.53
7.02000	1956.76	128.47	111.67	1919.06	114.00	125.08	1700.21	73.38	178.03	1773.91	143.54	189.03	1884.31	-42.74	76.76	1835.42	-39.80	78.95	1608.57	-44.96	49.34	1674.10	-97.11	85.59	1937.15	36.42	1271.25	0.00	0.00	0.00	1991.90	77.42	1716.73	1992.86	-71.01	1711.00	1757.71	-81.49	1730.70	1864.67	70.50	1743.86	918.64	-218.14	68.25	1538.23	-208.28	73.67	907.57
7.03000	1989.87	132.21	109.79	1951.06	117.82	120.85	1728.95	78.36	162.82	1802.94	146.87	177.37	1885.08	-42.56	76.50	1835.56	-39.60	78.62	1608.77	-44.79	49.42	1674.43	-96.79	85.55	1945.93	37.40	1270.08	0.00	0.00	0.00	2001.08	78.12	1715.80	2001.18	-69.92	1710.05	1757.71	-81.49	1730.70	1873.59	71.24	1742.84	918.35	-217.53	68.63	1538.61	-208.21	73.79	907.63
7.04000	2022.56	136.37	108.08	1983.64	122.11	117.38	1760.98	83.93	146.79	1831.58	152.22	166.71	1885.33	-42.38	75.96	1835.28	-39.49	77.95	1609.23	-44.68	49.37	1674.52	-96.61	85.80	1954.63	38.38	1268.77	0.00	0.00	0.00	2009.89	79.26	1714.75	2010.51	-68.76	1708.96	1757.71	-81.49	1730.70	1882.47	72.39	1741.68	918.39	-217.18	68.58	1537.83	-208.37	73.56	907.72
7.05000	2056.62	140.86	107.72	2016.78	126.71	114.73	1796.46	87.53	132.17	1861.98	156.12	156.02	1885.23	-42.38	75.15	1835.45	-39.29	73.58	1608.85	-43.95	49.86	1674.90	-96.21	85.87	1963.20	39.40	1267.38	0.00	0.00	0.00	2019.00	80.89	1713.44	2019.51	-67.51	1707.85	1757.71	-81.49	1730.70	1891.27	73.81	1740.36	918.36	-218.11	68.44	1538.52	-208.36	73.84	907.29
7.06000	2089.37	145.62	107.41	2049.35	131.56	112.47	1831.34	90.78	117.78	1891.52	162.05	146.73	1885.68	-41.85	70.19	1835.21	-38.96	72.78	1609.08	-44.16	49.93	1675.48	-95.56	85.86	1971.89	40.41	1265.91	0.00	0.00	0.00	2028.17	82.11	1712.30	2028.66	-66.14	1706.68	1757.71	-81.49	1730.70	1900.26	75.05	1738.99	918.27	-217.96	68.37	1538.06	-208.33	73.64	907.25
7.07000	2123.08	150.78	108.49	2081.98	136.70	110.99	1862.54	98.30	105.91	1922.38	167.10	137.82	1885.80	-41.62	69.08	1835.28	-39.05	72.06	1608.99	-43.80	50.28	1675.53	-95.50	86.19	1980.68	41.43	1264.30	0.00	0.00	0.00	2036.83	83.86	1711.10	2038.10	-64.67	1705.49	1757.71	-81.49	1730.70	1909.25	76.49	1737.54	918.31	-217.67	68.53	1538.32	-208.27	73.68	907.41
7.08000	2156.62	156.01	110.19	2115.35	142.04	110.73	1895.91	103.25	94.01	1953.31	172.81	130.05	1886.44	-41.95	68.12	1835.62	-38.82	71.71	1609.24	-43.78	50.40	1675.95	-95.06	86.36	1989.44	42.44	1262.62	0.00	0.00	0.00	2046.08	85.13	1709.85	2047.24	-63.29	1704.31	1757.71	-81.49	1730.70	1918.70	77.72	1736.12	918.19	-217.28	68.69	1538.68	-208.32	73.79	907.50
7.09000	2190.45	161.35	113.11	2148.36	147.47	111.12	1927.61	109.98	83.99	1984.64	178.72	123.43	1886.59	-42.21	66.97	1835.98	-38.66	71.28	1609.46	-43.76	50.54	1676.84	-94.15	86.35	1998.57	43.48	1260.84	0.00	0.00	0.00	2055.14	86.88	1708.54	2056.49	-61.72	1703.08	1757.71	-81.49	1730.70	1928.10	79.30	1734.50	918.19	-217.27	68.62	1538.61	-208.32	73.80	907.64
7.10000	2223.35	166.62	116.36	2181.18	152.98	112.56	1957.53	119.58	76.64	2016.18	184.39	117.77	1886.79	-41.50	66.59	1836.17	-38.23	70.95	1610.00	-43.73	50.68	1676.66	-94.47	86.91	2007.43	44.51	1258.97	0.00	0.00	0.00	2064.91	88.33	1707.28	2066.10	-60.00	1701.85	1757.71	-81.49	1730.70	1937.45	81.20	1732.84	918.42	-217.69	68.39	1537.97	-208.47	73.60	907.75
7.11000	2259.14	171.85	118.17	2213.83	158.48	114.90	1992.34	123.08	67.98	2048.16	189.68	112.98	1887.06	-41.50	65.68	1836.91	-38.29	70.50	1609.88	-43.41	51.19	1677.28	-93.89	87.09	2016.74	45.58	1257.06	0.00	0.00	0.00	2075.07	89.83	1705.94	2076.23	-58.22	1700.62	1757.71	-81.49	1730.70	1947.17	83.00	1731.11	918.30	-217.76	68.52	1537.91	-208.56	73.54	907.56
7.12000	2292.51	176.56	120.70	2246.08	163.88	118.51	2024.78	129.43	62.07	2080.29	194.46	109.15	1888.03	-41.81	64.70	1836.97	-38.06	69.92	1609.96	-42.98	51.68	1677.74	-93.68	87.44	2026.23	46.75	1255.08	0.00	0.00	0.00	2084.77	91.77	1704.46	2086.27	-56.31	1699.31	1757.71	-81.49	1730.70	1957.02	84.85	1729.29	918.46	-217.63	68.53	1537.65	-208.54	73.45	907.44
7.13000	2323.52	180.78	123.80	2276.98	169.00	122.80	2059.43	133.04	56.18	2112.09	199.86	106.92	1888.61	-41.94	63.77	1837.27	-37.66	69.64	1609.98	-42.85	52.38	1678.28	-93.49	87.79	2036.03	48.01	1253.08	0.00	0.00	0.00	2094.88	93.66	1703.10	2095.70	-54.50	1698.05	1757.71	-81.49	1730.70	1966.83	86.76	1727.40	918.41	-217.60	68.55	1537.67	-208.43	73.52	907.78
7.14000	2352.23	184.53	127.31	2307.25	173.84	128.78	2089.01	142.95	54.49	2142.54	205.26	106.10	1888.88	-41.39	63.14	1837.45	-37.65	69.08	1610.52	-42.86	52.56	1679.19	-92.77	88.02	2046.06	49.29	1251.05	0.00	0.00	0.00	2104.29	95.91	1701.63	2105.59	-52.40	1696.71	1757.71	-81.49	1730.70	1976.53	89.24	1725.31	918.35	-217.57	68.58	1537.65	-208.53	73.46	907.75
7.15000	2378.72	187.85	131.08	2336.03	178.24	136.29	2121.22	147.80	51.94	2172.32	210.17	106.44	1889.16	-41.62	62.07	1837.66	-37.57	68.69	1610.63	-42.26	53.25	1678.99	-93.52	89.06	2056.08	50.71	1249.00	0.00	0.00	0.00	2114.62	98.20	1699.80	2115.68	-50.37	1695.33	1757.71	-81.49	1730.70	1986.27	91.93	1723.09	918.40	-217.39	68.57	1538.26	-208.50	73.68	907.63
7.16000	2403.07	190.76	134.95	2362.84	182.16	145.24	2149.44	156.77	51.98	2199.97	215.28	108.09	1889.79	-41.39	61.57	1837.94	-37.35	68.53	1611.13	-42.64	53.81	1680.17	-92.71	89.42	2066.73	52.24	1246.95	0.00	0.00	0.00	2124.73	100.19	1698.38	2126.26	-48.09	1693.80	1757.71	-81.49	1730.70	1996.69	94.06	1721.04	918.33	-217.32	68.53	1538.30	-208.30	73.71	907.66
7.17000	2425.34	193.29	138.75	2387.19	185.34	155.13	2180.31	158.40	49.60	2226.04	219.16	110.14	1890.07	-41.17	60.99	1838.13	-37.39	68.10	1611.02	-41.99	54.74	1680.52	-92.92	90.42	2077.65	53.84	1244.91	0.00	0.00	0.00	2135.37	102.25	1696.64	2136.59	-45.78	1692.23	1757.71	-81.49	1730.70	2007.22	96.36	1718.87	918.29	-217.13	68.52	1538.15	-208.35	73.71	907.88
7.18000	2445.59	195.46	142.34	2408.72	187.72	165.25	2203.75	165.25	49.79	2249.15	222.34	112.41	1890.04	-41.29	60.17	1838.59	-37.33	67.78	1611.32	-42.37	55.67	1681.42	-92.57	91.15	2088.96	55.52	1242.87	0.00	0.00	0.00	2145.58	104.68	1694.89	2146.58	-43.41	1690.62	1757.71	-81.49	1730.70	2017.38	99.11	1716.61	918.21	-217.32	68.52	1538.21	-208.39	73.70	907.47
7.19000	2463.91	197.32	145.56	2427.28	189.90	174.59	2227.82	166.26	48.39	2269.62	223.53	113.20	1890.59	-41.35	59.59	1838.68	-37.58	67.33	1611.88	-42.09	56.47	1681.19	-93.72	92.86	2100.25	57.25	1240.80	0.00	0.00	0.00	2155.99	107.42	1693.15	2157.25	-40.89	1688.83	1757.71	-81.49	1730.70	2027.97	101.50	1714.28	918.63	-217.98	68.24	1537.71	-208.44	73.45	907.52
7.20000	2480.37	198.89	148.25	2441.87	192.43	181.03	2248.45	163.87	46.15	2286.83	223.38	112.00	1890.99	-41.21	59.15	1838.99	-37.43	67.10	1611.97	-41.83	57.76	1682.47	-93.26	93.79	2111.70	59.07	1238.71	0.00	0.00	0.00	2166.90	109.78	1691.24	2167.85	-38.28	1686.98	1757.71	-81.49	1730.70	2038.42	104.19	1711.99	918.51	-217.24	68.42	1537.53	-208.40	73.48	907.63
7.21000	2495.02	200.18	150.25	2453.51	194.97	183.14	2262.60	162.83	44.27	2299.42	223.70	109.80	1891.60	-41.40	58.42	1839.29	-37.47	66.86	1612.64	-42.16	59.45	1682.96	-93.66	95.28	2123.26	60.97	1236.61	0.00	0.00	0.00	2177.49	112.27	1689.53	2178.33	-35.63	1685.21	1757.71	-81.49	1730.70	2049.07	106.84	1709.69	918.50	-217.72	68.35	1537.43	-208.52	73.42	907.55
7.22000	2507.96	201.24	151.41	2462.96	196.77	180.17	2268.83	164.94	43.65	2310.70	221.73	105.58	1891.86	-41.30	57.76	1839.43	-37.69	66.43	1613.95	-42.82	61.42	1684.10	-94.21	96.90	2134.62	62.99	1234.42	0.00	0.00	0.00	2188.38	114.73	1687.76	2188.87	-32.80	1683.43	1757.71	-81.49	1730.70	2059.29	110.21	1707.35	918.40	-217.62	68.44	1537.85	-208.41	73.54	907.60
7.23000	2519.23	202.10	151.57	2471.87	196.61	172.46	2276.53	160.45	42.62	2317.53	221.23	102.98	1892.50	-41.63	57.03	1840.37	-37.73	66.46	1614.63	-42.47	64.40	1685.21	-94.22	98.78	2146.24	65.10	1232.20	0.00	0.00	0.00	2198.82	117.93	1685.98	2199.71	-29.84	1681.69	1757.71	-81.49	1730.70	2070.07	113.16	1705.16	918.26	-217.40	68.76	1537.75	-208.38	73.57	907.70
7.24000	2528.92	202.77	150.57	2480.28	195.46	161.78	2280.05	159.69	43.14	2322.36	220.44	100.94	1892.48	-41.01	56.58	1841.14	-37.77	66.40	1615.31	-43.06	68.14	1687.34	-94.32	100.95	2157.75	67.42	1230.07	0.00	0.00	0.00	2209.55	120.83	1684.39	2210.16	-26.89	1680.14	1757.71	-81.49	1730.70	2080.98	116.10	1703.05	918.28	-217.68	68.62	1537.92	-208.40	73.66	907.41
7.25000	2537.10	203.29	148.26	2489.24	194.53	151.13	2284.00	158.38	43.45	2328.25	219.84	98.45	1893.39	-40.70	56.29	1841.80	-37.94	66.07	1616.42	-44.36	72.35	1689.14	-94.70	103.51	2169.11	69.84	1228.17	0.00	0.00	0.00	2220.19	123.89	1683.00	2221.16	-23.80	1678.68	1757.71	-81.49	1730.70	2091.24	119.65	1701.14	918.24	-217.98	68.51	1538.67	-208.41	73.89	907.39
7.26000	2543.84	203.68	144.48	2498.07	192.88	141.77	2286.95	158.78	45.22	2336.02	219.39	96.47	1893.94	-40.86	55.48	1843.10	-38.51	65.68	1617.99	-44.44	77.26	1692.16	-94.28	106.28	2180.15	72.53	1226.60	0.00	0.00	0.00	2231.19	127.06	1681.79	2232.14	-20.60	1677.48	1757.71	-81.49	1730.70	2102.27	122.58	1699.75	918.28	-216.93	68.74	1538.72	-208.52	73.97	907.54
7.27000	2549.20	203.98	139.07	2505.43	190.76	132.47	2292.67	156.37	45.33	2343.47	219.22	94.20	1894.45	-40.56	55.02	1843.91	-38.28	65.64	1620.20	-43.68	82.63	1694.91	-94.38	109.78	2191.26	75.41	1225.51	0.00	0.00	0.00	2242.33	130.20	1680.86	2242.69	-17.42	1676.64	1757.71	-81.49	1730.70	2113.74	125.35	1698.75	918.40	-217.75	68.55	1538.69	-208.51	73.90	907.62
7.28000	2553.27	204.22	131.87	2511.61	188.73	122.47	2295.12	157.61	47.05	2349.53	219.08	91.88	1895.32	-40.62	54.58	1845.34	-37.99	65.79	1622.50	-43.79	89.17	1697.31	-95.27	114.09	2202.57	78.41	1224.88	0.00	0.00	0.00	2252.82	133.85	1680.08	2253.97	-14.18	1675.88	1757.71	-81.49	1730.70	2125.11	128.29	1697.86	918.52	-218.17	68.42	1538.11	-208.54	73.70	907.40
7.29000	2559.89	203.80	120.51	2517.07	188.05	113.53	2298.86	156.90	48.32	2354.17	219.22	90.20	1895.62	-40.42	54.25	1847.66	-38.92	65.28	1625.71	-44.25	96.31	1701.28	-95.23	118.60	2214.07	81.57	1224.63	0.00	0.00	0.00	2263.73	137.26	1679.45	2264.97	-10.93	1675.32	1757.71	-81.49	1730.70	2135.74	132.08	1697.22	918.31	-217.76	68.50	1537.92	-208.58	73.70	907.34
7.30000	2564.43	205.04	110.81	2521.11	189.00	106.08	2303.23	154.47	48.42	2354.17	219.22	90.20	1896.50	-40.59	53.92	1849.98	-39.69	64.82	1629.83	-44.44	104.42	1706.54	-95.00	123.25	2226.03	84.81	1224.81	0.00	0.00	0.00	2275.08	140.20	1679.24	2275.63	-7.62	1675.16	1757.71	-81.49	1730.70	2147.01	135.32	1697.07	918.15	-217.82	68.66	1537.69	-208.56	73.61	907.37
7.31000	2566.66	206.38	102.27	2523.99	190.22	99.87	2303.39	155.64	49.88	2354.17	219.22	90.20	1896.95	-40.44	53.66	1852.38	-39.88	64.70	1634.75	-44.57	113.65	1712.32	-95.27	128.66	2238.24	88.04	1225.49	0.00	0.00	0.00	2286.11	143.34	1679.37	2286.73	-4.37	1675.29	1757.71	-81.49	1730.70	2158.22	138.42	1697.31	918.38	-217.87	68.53	1538.62	-208.48	74.05	907.43
7.32000	2568.59	206.66	95.39	2526.03	190.42	94.60	2304.58	155.60	50.66	2354.17	219.22	90.20	1897.94	-40.87	53.35	1855.22	-40.61	63.90	1640.71	-45.28	124.07	1716.92	-97.75	135.84	2250.78	91.14	1226.63	0.00	0.00	0.00	2296.83	146.50	1679.82	2297.50	-1.12	1675.77	1757.71	-81.49	1730.70	2169.18	142.04	1697.86	918.54	-218.18	68.43	1539.10	-208.52	74.18	907.70
7.33000	2570.12	206.19	90.63	2527.32	189.82	90.69	2302.76	158.63	52.79	2354.17	219.22	90.20	1898.74	-41.20	52.94	1858.30	-40.68	63.59	1648.17	-45.16	135.44	1716.92	-97.75	135.84	2263.17	94.08	1228.18	0.00	0.00	0.00	2307.77	149.68	1680.71	2308.31	2.08	1676.65	1757.71	-81.49	1730.70	2179.78	145.95	1698.81	918.29	-217.80	68.59	1539.14	-208.60	74.22	907.87
7.34000	2569.84	205.17	88.54	2528.19	189.28	88.02	2305.48	156.12	51.86	2354.17	219.22	90.20	1899.83	-41.68	52.54	1861.92	-41.12	63.09	1657.38	-46.02	147.74	1716.92	-97.75	135.84	2275.60	97.01	1230.12	0.00	0.00	0.00	2318.91	152.89	1681.81	2318.91	5.19	1677.85	1757.71	-81.49	1730.70	2190.71	149.52	1700.12	918.37	-217.57	68.58	1538.05	-208.65	73.76	907.76
7.35000	2571.63	204.70	85.44	2528.84	189.22	85.35	2306.32	155.45	51.91	2354.17	219.22	90.20	1901.09	-41.88	52.21	1865.35	-41.61	62.91	1668.44	-45.88	161.19	1716.92	-97.75	135.84	2287.92	99.92	1232.35	0.00	0.00	0.00	2329.90	155.78	1683.36	2329.51	8.21	1679.42	1757.71	-81.49	1730.70	2201.62	152.91	1701.75	918.59	-217.94	68.28	1538.75	-208.74	73.96	907.43
7.36000	2573.25	204.51	82.88	2529.56	189.15	83.35	2306.42	155.72	52.88	2354.17	219.22	90.20	1903.38	-42.46	51.83	1868.51	-42.11	64.11	1680.99	-45.73	175.97	1716.92	-97.75	135.84	2299.83	102.84	1234.83	0.00	0.00	0.00	2340.44	158.72	1685.29	2340.32	11.17	1681.30	1757.71	-81.49	1730.70	2211.95	156.60	1703.62	918.85	-218.34	68.20	1538.96	-208.66	74.13	907.45
7.37000	2574.06	204.00	80.88	2529.78	188.77	81.83	2306.10	156.73	53.41	2354.17	219.22	90.20	1906.12	-43.32	51.19	1870.42	-42.64	64.61	1695.77	-46.75	191.59	1716.92	-97.75	135.84	2311.21	105.68	1237.50	0.00	0.00	0.00	2350.58	161.83	1687.21	2350.67	14.02	1683.41	1757.71	-81.49	1730.70	2222.96	159.26	1705.76	918.19	-217.55	68.64	1538.97	-208.64	74.21	907.52
7.38000	2574.87	203.69	79.70	2530.09	188.52	80.86	2306.44	156.84	53.48	2354.17	219.22	90.20	1909.44	-44.07	50.49	1876.02	-42.86	66.59	1712.02	-47.19	208.17	1716.92	-97.75	135.84	2322.24	108.49	1240.27	0.00	0.00	0.00	2360.68	164.39	1689.58	2360.97	16.76	1685.67	1757.71	-81.49	1730.70	2233.26	162.39	1707.92	918.36	-217.90	68.36	1538.75	-208.64	74.15	907.63
7.39000	2575.12	203.67	78.81	2530.14	188.52	80.20	2306.51	156.53	53.64	2354.17	219.22	90.20	1914.08	-44.22	51.17	1885.43	-42.44	67.27	1731.92	-47.29	224.22	1716.92	-97.75	135.84	2333.14	111.09	1243.10	0.00	0.00	0.00	2367.74	165.22	1695.30	2370.92	19.26	1688.19	1757.71	-81.49	1730.70	2243.13	165.69	1710.14	918.26	-217.62	68.49	1538.70	-208.75	74.07	907.66
7.40000	2575.44	203.51	78.30	2530.25	188.48	79.82	2307.97	155.21	52.80	2354.17	219.22	90.20	1920.64	-44.52	49.61	1893.22	-41.11	71.15	1753.42	-45.31	240.50	1716.92	-97.75	135.84	2343.82	113.42	1245.93	0.00	0.00	0.00	2376.84	167.27	1698.58	2381.17	21.69	1690.74	1757.71	-81.49	1730.70	2253.75	167.89	1712.62	918.23	-217.25	68.71	1538.15	-208.90	73.82	907.58
7.41000	2575.49	203.46	77.88	2530.24	188.46	79.48	2307.84	155.33	53.14	2354.17	219.22	90.20	1926.84	-45.02	47.43	1900.87	-40.90	74.38	1777.53	-44.27	255.66	1716.92	-97.75	135.84	2354.58	115.41	1248.78	0.00	0.00	0.00	2386.91	169.49	1701.10	2391.26	23.94	1693.37	1757.71	-81.49	1730.70	2264.29	169.70	1715.27	918.40	-217.93	68.52	1538.82	-208.73	74.06	907.68
7.42000	2575.58	203.44	77.66	2530.21	188.50	79.27	2307.94	155.23	52.97	2354.17	219.22	90.20	1934.12	-44.95	45.04	1911.76	-40.90	78.48	1803.47	-40.18	270.62	1716.92	-97.75	135.84	2365.08	117.06	1251.58	0.00	0.00	0.00	2396.91	171.54	1703.71	2401.27	26.06	1696.07	1757.71	-81.49	1730.70	2274.08	172.03	1717.84	918.33	-217.67	68.54	1538.42	-208.85	73.97	907.73
7.43000	2575.34	203.39	77.37	2530.11	188.52	79.07	2306.22	157.28	53.69	2354.17	219.22	90.20	1944.05	-45.52	45.27	1923.81	-39.25	83.33	1827.33	-37.61	281.59	1716.92	-97.75	135.84	2375.48	118.36	1254.33	0.00	0.00	0.00	2406.88	173.55	1706.26	2410.90	28.01	1698.87	1757.71	-81.49	1730.70	2284.05	173.98	1720.40	918.36	-217.34	68.54	1537.78	-208.97	73.79	907.48
7.44000	2575.34	203.39	77.27	2530.14	188.57	79.01	2306.70	156.60	53.51	2354.17	219.22	90.20	1960.49	-44.90	51.63	1939.39	-39.62	89.43	1850.06	-35.37	290.15	1716.92	-97.75	135.84	2385.77	119.30	1257.06	0.00	0.00	0.00	2416.48	175.29	1708.97	2420.94	29.79	1701.65	1757.71	-81.49	1730.70	2293.73	175.93	1722.94	918.58	-217.74	68.38	1538.40	-208.79	73.96	907.53
7.45000	2575.45	203.38	77.31	2530.15	188.70	78.94	2306.41	156.87	53.92	2354.17	219.22	90.20	1982.21	-43.34	59.58	1960.75	-37.89	97.78	1871.41	-33.00	297.28	1716.92	-97.75	135.84	2395.71	119.98	1259.76	0.00	0.00	0.00	2426.22	176.79	1711.57	2430.32	31.34	1704.49	1757.71	-81.49	1730.70	2303.55	177.40	1725.55	918.28	-217.44	68.55	1538.29	-208.99	73.91	907.69
7.46000	2575.34	203.46	77.15	2530.10	188.82	78.84	2308.48	154.34	52.73	2354.17	219.22	90.20	2007.92	-40.53	67.69	1985.82	-36.72	105.35	1892.88	-31.39	302.29	1716.92	-97.75	135.84	2405.46	120.44	1262.44	0.00	0.00	0.00	2436.19	178.23	1714.18	2440.02	32.80	1707.25	1757.71	-81.49	1730.70	2313.51	178.29	1728.22	918.32	-217.31	68.54	1538.44	-208.95	73.93	907.55
7.47000	2575.22	203.51	77.02	2529.85	188.94	78.63	2305.80	157.12	53.78	2354.17	219.22	90.20	2036.26	-36.78	75.37	2012.92	-32.40	112.83	1913.77	-29.59	305.81	1716.92	-97.75	135.84	2414.78	120.69	1265.03	0.00	0.00	0.00	2445.38	179.46	1716.77	2449.60	33.93	1709.93	1757.71	-81.49	1730.70	2322.78	179.79	1730.67	918.29	-217.65	68.61	1537.98	-209.03	73.80	907.56
7.48000	2575.30	203.57	77.00	2529.80	189.07	78.51	2306.31	156.63	53.69	2354.17	219.22	90.20	2065.32	-32.74	81.91	2041.39	-29.47	118.40	1935.80	-28.35	307.74	1716.92	-97.75	135.84	2423.87	120.82	1267.58	0.00	0.00	0.00	2454.85	180.48	1719.32	2458.87	34.93	1712.67	1757.71	-81.49	1730.70	2332.44	180.51	1733.26	918.08	-217.57	68.89	1537.25	-208.98	73.53	908.02
7.49000	2575.14	203.67	76.84	2529.80	189.17	78.43	2306.72	156.39	53.66	2354.17	219.22	90.20	2095.65	-28.75	87.50	2070.64	-26.34	122.75	1957.98	-26.41	308.26	1716.92	-97.75	135.84	2432.76	120.86	1270.13	0.00	0.00	0.00	2464.06	181.36	1721.82	2468.26	35.79	1715.29	1757.71	-81.49	1730.70	2341.95	181.33	1735.71	918.21	-217.13	68.71	1536.90	-209.10	73.40	907.50
7.50000	2574.94	203.73	76.58	2529.63	189.28	78.22	2306.17	156.81	54.25	2354.17	219.22	90.20	2126.61	-25.20	91.87	2099.19	-21.45	126.69	1980.88	-24.00	307.26	1716.92	-97.75	135.84	2441.47	120.93	1272.62	0.00	0.00	0.00	2473.50	181.96	1724.23	2477.53	36.53	1717.76	1757.71	-81.49	1730.70	2351.32	181.84	1738.18	918.37	-217.70	68.58	1537.74	-208.97	73.70	907.54
7.51000	2575.11	203.75	76.57	2529.74	189.31	78.18	2305.27	157.74	54.53	2354.17	219.22	90.20	2157.53	-22.31	94.90	2129.06	-19.50	128.41	2004.25	-20.71	305.29	1716.92	-97.75	135.84	2450.22	121.07	1275.03	0.00	0.00	0.00	2482.79	182.53	1726.53	2486.98	37.10	1720.03	1757.71	-81.49	1730.70	2351.32	181.84	1738.18	918.45	-217.59	68.36	1536.29	-209.20	73.28	907.47
7.52000	2574.90	203.80	76.27	2529.82	189.35	78.12	2307.03	156.52	54.34	2354.17	219.22	90.20	2188.99	-19.98	96.65	2158.63	-15.83	129.82	2028.81	-17.43	301.84	1716.92	-97.75	135.84	2458.80	121.33	1277.37	0.00	0.00	0.00	2491.68	182.97	1728.68	2495.89	37.51	1722.26	1757.71	-81.49	1730.70	2351.32	181.84	1738.18	918.26	-217.46	68.63	1537.61	-208.93	73.63	907.61
7.53000	2575.10	203.79	76.18	2529.76	189.38	77.94	2306.65	157.58	55.02	2354.17	219.22	90.20	2220.53	-17.93	97.22	2188.17	-13.87	129.20	2054.11	-14.62	297.00	1716.92	-97.75	135.84	2467.52	121.76	1279.61	0.00	0.00	0.00	2500.71	183.23	1730.83	2504.96	37.70	1724.27	1757.71	-81.49	1730.70	2351.32	181.84	1738.18	918.23	-217.68	68.55	1537.59	-209.14	73.53	907.75
7.54000	2575.37	203.87	76.15	2529.90	189.43	77.88	2307.92	156.56	54.80	2354.17	219.22	90.20	2252.65	-15.80	96.90	2218.77	-12.88	127.38	2079.06	-10.25	291.49	1716.92	-97.75	135.84	2476.34	122.34	1281.72	0.00	0.00	0.00	2509.95	183.39	1732.57	2514.05	37.87	1726.10	1757.71	-81.49	1730.70	2351.32	181.84	1738.18	918.34	-217.29	68.64	1537.59	-209.14	73.53	907.60
7.55000	2575.65	203.93	76.08	2529.94	189.50	77.78	2306.93	158.48	56.06	2354.17	219.22	90.20	2285.23	-13.54	95.92	2251.78	-9.07	127.81	2105.11	-7.02	284.59	1716.92	-97.75	135.84	2485.33	123.02	1283.72	0.00	0.00	0.00	2518.69	183.41	1734.30	2522.98	37.88	1727.80	1757.71	-81.49	1730.70	2351.32	181.84	1738.18	918.25	-217.58	68.56	1537.59	-209.14	73.53	907.70
7.56000	2575.61	204.01	75.82	2530.20	189.59	77.81	2308.32	155.73	54.93	2354.17	219.22	90.20	2318.47	-11.08	94.67	2289.02	-7.37	128.06	2130.47	-3.11	276.91	1716.92	-97.75	135.84	2494.60	123.78	1285.50	0.00	0.00	0.00	2527.45	183.33	1735.81	2531.89	37.81	1729.27	1757.71	-81.49	1730.70	2351.32	181.84	1738.18	918.28	-217.63	68.54	1537.59	-209.14	73.53	907.64
7.57000	2575.76	204.12	75.75	2530.14	189.71	77.66	2305.29	158.08	56.06	2354.17	219.22	90.20	2352.53	-8.40	93.25	2324.85	-5.30	127.90	2156.52	-0.26	267.62	1716.92	-97.75	135.84	2503.85	124.57	1287.06	0.00	0.00	0.00	2536.70	183.16	1737.07	2540.70	37.62	1730.48	1757.71	-81.49	1730.70	2351.32	181.84	1738.18	918.05	-217.79	68.84	1537.59	-209.14	73.53	907.44
7.58000	2576.10	204.21	75.70	2530.17	189.87	77.59	2304.09	157.96	56.10	2354.17	219.22	90.20	2388.82	-5.58	92.80	2352.74	-3.81	121.86	2183.63	1.89	256.97	1716.92	-97.75	135.84	2513.13	125.34	1288.36	0.00	0.00	0.00	2545.25	182.83	1738.28	2549.70	37.40	1731.44	1757.71	-81.49	1730.70	2351.32	181.84	1738.18	918.28	-217.27	68.78	1537.59	-209.14	73.53	907.77
7.59000	2575.83	204.37	75.30	2530.23	190.01	77.56	2302.85	159.25	56.93	2354.17	219.22	90.20	2422.84	-3.08	90.38	2376.52	-2.41	116.63	2211.99	2.67	245.13	1716.92	-97.75	135.84	2522.44	126.03	1289.36	0.00	0.00	0.00	2553.88	182.49	1739.20	2558.43	37.06	1732.21	1757.71	-81.49	1730.70	2351.32	181.84	1738.18	918.58	-217.35	68.37	1537.59	-209.14	73.53	907.70
7.60000	2576.08	204.53	75.30	2530.08	190.18	77.38	2303.21	158.99	56.94	2354.17	219.22	90.20	2459.04	-0.62	89.06	2407.40	0.36	112.20	2241.11	3.34	232.11	1716.92	-97.75	135.84	2531.66	126.61	1290.06	0.00	0.00	0.00	2562.90	182.17	1739.84	2567.44	36.65	1732.75	1757.71	-81.49	1730.70	2351.32	181.84	1738.18	918.39	-217.49	68.50	1537.59	-209.14	73.53	907.58
7.61000	2576.19	204.70	75.22	2530.18	190.35	77.38	2303.90	158.21	56.76	2354.17	219.22	90.20	2496.31	1.58	88.31	2455.63	4.33	114.32	2271.09	4.30	218.46	1716.92	-97.75	135.84	2540.91	127.12	1290.48	0.00	0.00	0.00	2571.64	181.66	1740.39	2576.67	36.19	1733.01	1757.71	-81.49	1730.70	2351.32	181.84	1738.18	918.22	-217.18	68.66	1537.59	-209.14	73.53	907.59
7.62000	2575.99	204.83	75.02	2529.98	190.59	77.25	2305.63	156.83	55.86	2354.17	219.22	90.20	2533.69	3.30	87.72	2492.25	7.10	112.89	2300.51	6.04	204.67	1716.92	-97.75	135.84	2550.18	127.50	1290.61	0.00	0.00	0.00	2580.64	181.09	1740.72	2585.34	35.60	1733.14	1757.71	-81.49	1730.70	2351.32	181.84	1738.18	918.45	-217.64	68.44	1537.59	-209.14	73.53	907.58
7.63000	2575.74	204.98	74.74	2530.19	190.82	77.33	2308.54	154.51	54.85	2354.17	219.22	90.20	2571.87	4.60	87.71	2526.81	7.89	110.11	2330.28	8.46	190.88	1716.92	-97.75	135.84	2559.37	127.79	1290.48	0.00	0.00	0.00	2589.33	180.46	1740.89	2594.52	35.02	1733.03	1757.71	-81.49	1730.70	2351.32	181.84	1738.18	918.21	-217.11	68.65	1537.59	-209.14	73.53	907.66
7.64000	2575.85	205.10	74.68	2530.16	190.95	77.14	2309.86	153.05	54.16	2354.17	219.22	90.20	2610.33	5.40	88.16	2567.65	9.08	108.12	2362.74	8.41	175.87	1716.92	-97.75	135.84	2568.57	128.01	1290.13	0.00	0.00	0.00	2598.23	179.73	1740.85	2603.35	34.31	1732.79	1757.71	-81.49	1730.70	2351.32	181.84	1738.18	918.57	-217.77	68.29	1537.59	-209.14	73.53	907.51
7.65000	2576.05	205.19	74.56	2530.50	191.01	77.09	2308.87	153.97	54.44	2354.17	219.22	90.20	2649.18	5.59	89.31	2605.06	9.47	106.54	2395.46	8.70	161.12	1716.92	-97.75	135.84	2577.66	128.12	1289.58	0.00	0.00	0.00	2606.95	178.95	1740.71	2612.30	33.51	1732.40	1757.71	-81.49	1730.70	2351.32	181.84	1738.18	918.61	-217.67	68.35	1537.59	-209.14	73.53	907.75
7.66000	2576.20	205.24	74.45	2530.64	191.03	76.98	2309.31	153.53	54.27	2354.17	219.22	90.20	2687.38	5.20	90.87	2643.11	9.33	105.81	2428.99	8.74	146.48	1716.92	-97.75	135.84	2586.80	128.14	1288.84	0.00	0.00	0.00	2615.82	178.05	1740.41	2621.38	32.69	1731.89	1757.71	-81.49	1730.70	2351.32	181.84	1738.18	918.51	-217.74	68.46	1537.59	-209.14	73.53	907.71
7.67000	2576.51	205.27	74.36	2530.58	190.97	76.81	2307.00	156.27	55.98	2354.17	219.22	90.20	2725.46	4.20	93.19	2680.41	8.50	105.57	2462.06	9.10	132.53	1716.92	-97.75	135.84	2595.80	128.12	1287.97	0.00	0.00	0.00	2624.92	177.15	1739.92	2630.81	31.80	1731.20	1757.71	-81.49	1730.70	2351.32	181.84	1738.18	918.23	-217.80	68.70	1537.59	-209.14	73.53	907.77
7.68000	2576.53	205.23	74.04	2530.41	190.85	76.56	2306.68	157.04	55.82	2354.17	219.22	90.20	2763.44	2.78	96.64	2717.44	7.08	106.11	2462.06	9.10	132.53	1716.92	-97.75	135.84	2604.98	128.06	1286.96	0.00	0.00	0.00	2633.55	176.10	1739.35	2640.14	30.86	1730.38	1757.71	-81.49	1730.70	2351.32	181.84	1738.18	918.30	-217.60	68.65	1537.59	-209.14	73.53	907.64
7.69000	2576.67	205.17	73.75	2530.58	190.69	76.35	2307.42	155.69	55.60	2354.17	219.22	90.20	2800.48	0.73	100.67	2754.10	5.28	107.52	2462.06	9.10	132.53	1716.92	-97.75	135.84	2614.20	127.93	1285.86	0.00	0.00	0.00	2642.95	175.10	1738.57	2649.36	29.71	1729.52	1757.71	-81.49	1730.70	2351.32	181.84	1738.18	918.26	-217.60	68.67	1537.59	-209.14	73.53	907.62
7.70000	2576.60	205.12	73.21	2530.55	190.53	76.04	2308.14	155.22	55.69	2354.17	219.22	90.20	2836.88	-1.72	106.02	2790.54	3.10	110.11	2462.06	9.10	132.53	1716.92	-97.75	135.84	2623.52	127.68	1284.69	0.00	0.00	0.00	2652.10	173.94	1737.79	2658.61	28.49	1728.54	1757.71	-81.49	1730.70	2351.32	181.84	1738.18	918.04	-217.23	68.86	1537.59	-209.14	73.53	907.70
7.71000	2576.86	205.03	72.89	2530.68	190.40	75.85	2306.32	156.88	56.66	2354.17	219.22	90.20	2873.60	-4.43	113.35	2826.14	0.58	113.72	2462.06	9.10	132.53	1716.92	-97.75	135.84	2633.14	127.36	1283.48	0.00	0.00	0.00	2661.59	172.66	1736.83	2668.23	27.25	1727.37	1757.71	-81.49	1730.70	2351.32	181.84	1738.18	918.30	-217.33	68.62	1537.59	-209.14	73.53	907.64
7.72000	2576.92	205.02	72.50	2530.90	190.27	75.70	2306.92	156.68	56.90	2354.17	219.22	90.20	2908.79	-7.06	121.91	2860.86	-1.96	119.04	2462.06	9.10	132.53	1716.92	-97.75	135.84	2643.02	126.86	1282.20	0.00	0.00	0.00	2670.89	171.31	1735.80	2678.00	25.97	1726.13	1757.71	-81.49	1730.70	2351.32	181.84	1738.18	918.35	-217.97	68.60	1537.59	-209.14	73.53	907.58
7.73000	2577.18	204.94	72.22	2531.08	190.14	75.44	2307.58	155.57	56.69	2354.17	219.22	90.20	2943.08	-9.35	132.49	2895.15	-4.36	126.54	2462.06	9.10	132.53	1716.92	-97.75	135.84	2653.25	126.26	1280.82	0.00	0.00	0.00	2680.17	169.87	1734.65	2687.72	24.56	1724.77	1757.71	-81.49	1730.70	2351.32	181.84	1738.18	918.29	-217.72	68.60	1537.59	-209.14	73.53	907.85
7.74000	2577.56	204.90	71.96	2531.30	190.04	75.23	2306.67	156.71	57.71	2354.17	219.22	90.20	2974.98	-11.21	144.27	2927.39	-6.45	135.16	2462.06	9.10	132.53	1716.92	-97.75	135.84	2663.58	125.54	1279.37	0.00	0.00	0.00	2689.92	168.34	1733.46	2697.46	23.00	1723.34	1757.71	-81.49	1730.70	2351.32	181.84	1738.18	918.42	-217.76	68.43	1537.59	-209.14	73.53	907.76
7.75000	2577.75	204.92	71.54	2531.57	189.90	74.95	2308.22	155.30	57.81	2354.17	219.22	90.20	3004.63	-12.51	157.14	2958.31	-8.12	145.52	2462.06	9.10	132.53	1716.92	-97.75	135.84	2674.00	124.73	1277.82	0.00	0.00	0.00	2699.12	166.62	1732.20	2707.22	21.35	1721.82	1757.71	-81.49	1730.70	2351.32	181.84	1738.18	918.42	-218.13	68.44	1537.59	-209.14	73.53	907.46
7.76000	2577.73	204.96	71.00	2531.85	189.79	74.65	2307.76	155.34	58.43	2354.17	219.22	90.20	3031.48	-13.32	170.46	2986.63	-9.22	156.39	2462.06	9.10	132.53	1716.92	-97.75	135.84	2684.39	123.82	1276.21	0.00	0.00	0.00	2708.78	164.92	1730.88	2717.24	19.64	1720.16	1757.71	-81.49	1730.70	2351.32	181.84	1738.18	918.24	-217.50	68.68	1537.59	-209.14	73.53	907.49
7.77000	2578.03	204.98	70.56	2532.15	189.60	74.27	2307.47	156.32	58.99	2354.17	219.22	90.20	3056.05	-13.56	183.76	3012.07	-9.79	166.91	2462.06	9.10	132.53	1716.92	-97.75	135.84	2694.94	122.83	1274.53	0.00	0.00	0.00	2717.91	163.00	1729.49	2727.13	17.83	1718.47	1757.71	-81.49	1730.70	2351.32	181.84	1738.18	918.31	-217.59	68.59	1537.59	-209.14	73.53	907.84
7.78000	2578.40	205.07	70.14	2532.47	189.51	73.90	2307.82	155.93	59.80	2354.17	219.22	90.20	3077.08	-13.83	195.29	3035.53	-10.20	177.38	2462.06	9.10	132.53	1716.92	-97.75	135.84	2705.54	121.74	1272.78	0.00	0.00	0.00	2727.56	161.07	1727.94	2737.16	15.98	1716.69	1757.71	-81.49	1730.70	2351.32	181.84	1738.18	918.58	-217.86	68.37	1537.59	-209.14	73.53	907.66
7.79000	2578.68	205.16	69.62	2532.75	189.36	73.41	2309.91	153.65	59.83	2354.17	219.22	90.20	3095.44	-14.74	204.28	3051.72	-10.98	182.69	2462.06	9.10	132.53	1716.92	-97.75	135.84	2716.10	120.62	1271.00	0.00	0.00	0.00	2737.03	159.02	1726.32	2747.24	14.04	1714.92	1757.71	-81.49	1730.70	2351.32	181.84	1738.18	918.45	-217.56	68.47	1537.59	-209.14	73.53	907.74
7.80000	2579.19	205.26	69.21	2533.05	189.22	72.91	2310.34	153.21	60.83	2354.17	219.22	90.20	3095.44	-14.74	204.28	3070.06	-12.25	187.94	2462.06	9.10	132.53	1716.92	-97.75	135.84	2726.64	119.44	1269.22	0.00	0.00	0.00	2746.85	156.83	1724.65	2757.46	11.93	1713.06	1757.71	-81.49	1730.70	2351.32	181.84	1738.18	918.31	-217.47	68.59	1537.59	-209.14	73.53	907.69
7.81000	2579.50	205.44	68.65	2533.52	189.10	72.47	2310.39	153.56	61.97	2354.17	219.22	90.20	3095.44	-14.74	204.28	3083.43	-13.39	188.71	2462.06	9.10	132.53	1716.92	-97.75	135.84	2737.40	118.18	1267.37	0.00	0.00	0.00	2756.70	154.58	1722.90	2767.51	9.67	1711.21	1757.71	-81.49	1730.70	2351.32	181.84	1738.18	918.49	-217.99	68.33	1537.59	-209.14	73.53	907.66
7.82000	2579.97	205.59	68.20	2534.00	189.03	71.97	2312.38	151.73	62.85	2354.17	219.22	90.20	3095.44	-14.74	204.28	3094.28	-13.89	186.03	2462.06	9.10	132.53	1716.92	-97.75	135.84	2748.41	116.83	1265.47	0.00	0.00	0.00	2766.35	152.28	1721.16	2777.71	7.35	1709.34	1757.71	-81.49	1730.70	2351.32	181.84	1738.18	918.46	-217.80	68.51	1537.59	-209.14	73.53	907.76
7.83000	2580.41	205.78	67.69	2534.56	189.07	71.53	2311.91	152.64	64.73	2354.17	219.22	90.20	3095.44	-14.74	204.28	3102.75	-13.96	180.66	2462.06	9.10	132.53	1716.92	-97.75	135.84	2759.44	115.34	1263.48	0.00	0.00	0.00	2776.49	149.80	1719.43	2787.87	5.01	1707.53	1757.71	-81.49	1730.70	2351.32	181.84	1738.18	918.44	-218.15	68.48	1537.59	-209.14	73.53	907.63
7.84000	2581.04	206.07	67.24	2535.08	189.09	70.88	2312.71	152.55	66.91	2354.17	219.22	90.20	3095.44	-14.74	204.28	3107.61	-14.32	172.54	2462.06	9.10	132.53	1716.92	-97.75	135.84	2770.60	113.68	1261.45	0.00	0.00	0.00	2786.43	147.18	1717.80	2798.14	2.53	1705.77	1757.71	-81.49	1730.70	2351.32	181.84	1738.18	918.50	-218.06	68.38	1537.59	-209.14	73.53	907.47
7.85000	2581.59	206.29	66.67	2536.01	189.22	70.33	2315.04	151.03	69.06	2354.17	219.22	90.20	3095.44	-14.74	204.28	3107.61	-14.32	172.54	2462.06	9.10	132.53	1716.92	-97.75	135.84	2781.98	111.94	1259.42	0.00	0.00	0.00	2796.37	144.46	1716.19	2808.47	-0.13	1703.99	1757.71	-81.49	1730.70	2351.32	181.84	1738.18	918.46	-218.18	68.34	1537.59	-209.14	73.53	907.53
7.86000	2582.31	206.58	66.22	2537.15	189.32	69.78	2314.95	152.31	73.28	2354.17	219.22	90.20	3095.44	-14.74	204.28	3107.61	-14.32	172.54	2462.06	9.10	132.53	1716.92	-97.75	135.84	2793.31	110.08	1257.47	0.00	0.00	0.00	2806.48	141.70	1714.73	2818.92	-2.87	1702.34	1757.71	-81.49	1730.70	2351.32	181.84	1738.18	918.45	-218.26	68.48	1537.59	-209.14	73.53	907.56
7.87000	2583.07	206.80	65.77	2538.16	189.47	69.06	2315.68	153.44	78.52	2354.17	219.22	90.20	3095.44	-14.74	204.28	3107.61	-14.32	172.54	2462.06	9.10	132.53	1716.92	-97.75	135.84	2804.35	108.06	1255.74	0.00	0.00	0.00	2816.80	138.81	1713.64	2829.63	-5.61	1700.99	1757.71	-81.49	1730.70	2351.32	181.84	1738.18	918.35	-217.58	68.61	1537.59	-209.14	73.53	907.47
7.88000	2583.89	207.06	65.41	2539.54	189.76	68.44	2317.99	152.77	82.70	2354.17	219.22	90.20	3095.44	-14.74	204.28	3107.61	-14.32	172.54	2462.06	9.10	132.53	1716.92	-97.75	135.84	2815.33	105.85	1254.28	0.00	0.00	0.00	2827.15	135.84	1712.84	2840.27	-8.47	1699.94	1757.71	-81.49	1730.70	2351.32	181.84	1738.18	918.36	-217.47	68.49	1537.59	-209.14	73.53	907.69
7.89000	2584.89	207.36	65.18	2541.13	190.08	67.76	2321.98	151.23	88.75	2354.17	219.22	90.20	3095.44	-14.74	204.28	3107.61	-14.32	172.54	2462.06	9.10	132.53	1716.92	-97.75	135.84	2826.51	103.53	1253.13	0.00	0.00	0.00	2837.20	132.96	1712.05	2850.93	-11.39	1699.03	1757.71	-81.49	1730.70	2351.32	181.84	1738.18	918.30	-217.28	68.68	1537.59	-209.14	73.53	907.87
7.90000	2585.69	207.72	64.94	2543.27	190.52	67.26	2325.10	151.50	96.22	2354.17	219.22	90.20	3095.44	-14.74	204.28	3107.61	-14.32	172.54	2462.06	9.10	132.53	1716.92	-97.75	135.84	2837.61	101.27	1252.28	0.00	0.00	0.00	2847.47	129.90	1711.41	2861.59	-14.26	1698.25	1757.71	-81.49	1730.70	2351.32	181.84	1738.18	918.26	-216.93	68.65	1537.59	-209.14	73.53	907.68
7.91000	2586.78	208.14	64.79	2545.18	191.01	66.52	2327.25	152.79	105.41	2354.17	219.22	90.20	3095.44	-14.74	204.28	3107.61	-14.32	172.54	2462.06	9.10	132.53	1716.92	-97.75	135.84	2848.49	98.99	1251.77	0.00	0.00	0.00	2858.29	127.11	1710.94	2872.54	-17.06	1697.72	1757.71	-81.49	1730.70	2351.32	181.84	1738.18	918.29	-217.47	68.65	1537.59	-209.14	73.53	907.42
7.92000	2587.81	208.60	64.59	2547.75	191.56	66.00	2333.80	150.67	114.59	2354.17	219.22	90.20	3095.44	-14.74	204.28	3107.61	-14.32	172.54	2462.06	9.10	132.53	1716.92	-97.75	135.84	2859.52	96.60	1251.68	0.00	0.00	0.00	2868.65	124.30	1710.79	2883.66	-19.86	1697.45	1757.71	-81.49	1730.70	2351.32	181.84	1738.18	918.47	-217.59	68.42	1537.59	-209.14	73.53	907.53
7.93000	2588.59	209.12	64.20	2550.33	192.10	65.39	2337.84	152.73	126.58	2354.17	219.22	90.20	3095.44	-14.74	204.28	3107.61	-14.32	172.54	2462.06	9.10	132.53	1716.92	-97.75	135.84	2870.74	94.10	1252.03	0.00	0.00	0.00	2878.91	121.42	1710.88	2894.62	-22.66	1697.45	1757.71	-81.49	1730.70	2351.32	181.84	1738.18	918.48	-218.11	68.33	1537.59	-209.14	73.53	907.53
7.94000	2589.80	209.84	63.91	2553.13	192.56	64.97	2348.27	150.22	138.37	2354.17	219.22	90.20	3095.44	-14.74	204.28	3107.61	-14.32	172.54	2462.06	9.10	132.53	1716.92	-97.75	135.84	2882.09	91.57	1252.71	0.00	0.00	0.00	2889.19	118.55	1711.30	2905.59	-25.40	1697.72	1757.71	-81.49	1730.70	2351.32	181.84	1738.18	918.59	-218.62	68.22	1537.59	-209.14	73.53	907.37
7.95000	2591.24	210.61	63.43	2556.45	193.02	64.97	2359.76	147.32	150.90	2354.17	219.22	90.20	3095.44	-14.74	204.28	3107.61	-14.32	172.54	2462.06	9.10	132.53	1716.92	-97.75	135.84	2893.34	89.08	1253.64	0.00	0.00	0.00	2899.42	115.85	1711.98	2916.39	-28.12	1698.26	1757.71	-81.49	1730.70	2351.32	181.84	1738.18	918.42	-217.87	68.51	1537.59	-209.14	73.53	907.38
7.96000	2593.45	211.56	62.79	2560.08	193.48	65.75	2372.38	146.38	165.38	2354.17	219.22	90.20	3095.44	-14.74	204.28	3107.61	-14.32	172.54	2462.06	9.10	132.53	1716.92	-97.75	135.84	2904.29	86.68	1254.81	0.00	0.00	0.00	2909.43	113.19	1712.96	2927.11	-30.86	1699.12	1757.71	-81.49	1730.70	2351.32	181.84	1738.18	918.48	-217.88	68.40	1537.59	-209.14	73.53	907.43
7.97000	2596.00	212.40	61.81	2564.15	193.98	67.19	2386.50	145.23	181.49	2354.17	219.22	90.20	3095.44	-14.74	204.28	3107.61	-14.32	172.54	2462.06	9.10	132.53	1716.92	-97.75	135.84	2914.90	84.39	1256.21	0.00	0.00	0.00	2919.38	110.55	1714.28	2937.57	-33.59	1700.29	1757.71	-81.49	1730.70	2351.32	181.84	1738.18	918.29	-217.57	68.63	1537.59	-209.14	73.53	907.40
7.98000	2599.17	213.04	60.77	2569.02	194.35	69.35	2403.41	143.25	196.89	2354.17	219.22	90.20	3095.44	-14.74	204.28	3107.61	-14.32	172.54	2462.06	9.10	132.53	1716.92	-97.75	135.84	2925.13	82.19	1257.82	0.00	0.00	0.00	2929.99	107.90	1715.72	2947.81	-36.26	1701.64	1757.71	-81.49	1730.70	2351.32	181.84	1738.18	918.47	-218.15	68.46	1537.59	-209.14	73.53	907.57
7.99000	2603.64	213.06	59.53	2575.13	194.57	72.61	2423.45	140.42	212.50	2354.17	219.22	90.20	3095.44	-14.74	204.28	3107.61	-14.32	172.54	2462.06	9.10	132.53	1716.92	-97.75	135.84	2934.94	80.18	1259.57	0.00	0.00	0.00	2940.18	105.40	1717.37	2958.28	-38.88	1703.11	1757.71	-81.49	1730.70	2351.32	181.84	1738.18	918.32	-217.19	68.62	1537.59	-209.14	73.53	907.54
8.00000	2609.30	212.61	57.77	2582.42	194.65	76.84	2423.45	140.42	212.50	2354.17	219.22	90.20	3095.44	-14.74	204.28	3107.61	-14.32	172.54	2462.06	9.10	132.53	1716.92	-97.75	135.84	2944.40	78.30	1261.40	0.00	0.00	0.00	2950.44	103.04	1719.20	2968.92	-41.26	1704.74	1757.71	-81.49	1730.70	2351.32	181.84	1738.18	918.27	-217.07	68.68	1537.59	-209.14	73.53	907.35
8.01000	2615.63	212.37	55.23	2591.07	194.40	81.32	2423.45	140.42	212.50	2354.17	219.22	90.20	3095.44	-14.74	204.28	3107.61	-14.32	172.54	2462.06	9.10	132.53	1716.92	-97.75	135.84	2954.05	76.61	1263.37	0.00	0.00	0.00	2959.97	100.72	1721.29	2979.04	-43.48	1706.58	1757.71	-81.49	1730.70	2351.32	181.84	1738.18	918.22	-217.03	68.75	1537.59	-209.14	73.53	907.33
8.02000	2622.75	212.25	53.05	2601.60	193.93	85.96	2423.45	140.42	212.50	2354.17	219.22	90.20	3095.44	-14.74	204.28	3107.61	-14.32	172.54	2462.06	9.10	132.53	1716.92	-97.75	135.84	2963.62	75.04	1265.42	0.00	0.00	0.00	2970.04	98.50	1723.62	2988.73	-45.72	1708.61	1757.71	-81.49	1730.70	2351.32	181.84	1738.18	918.30	-217.57	68.59	1537.59	-209.14	73.53	907.49
8.03000	2634.40	213.19	55.56	2615.14	193.57	91.26	2423.45	140.42	212.50	2354.17	219.22	90.20	3095.44	-14.74	204.28	3107.61	-14.32	172.54	2462.06	9.10	132.53	1716.92	-97.75	135.84	2972.87	73.60	1267.44	0.00	0.00	0.00	2979.43	96.23	1726.14	2998.11	-47.86	1710.82	1757.71	-81.49	1730.70	2351.32	181.84	1738.18	918.50	-217.69	68.46	1537.59	-209.14	73.53	907.43
8.04000	2652.97	213.00	64.25	2633.60	193.44	98.92	2423.45	140.42	212.50	2354.17	219.22	90.20	3095.44	-14.74	204.28	3107.61	-14.32	172.54	2462.06	9.10	132.53	1716.92	-97.75	135.84	2981.88	72.30	1269.47	0.00	0.00	0.00	2989.04	94.27	1728.74	3007.99	-49.69	1713.07	1757.71	-81.49	1730.70	2351.32	181.84	1738.18	918.53	-218.23	68.27	1537.59	-209.14	73.53	907.51
8.05000	2675.67	212.15	73.17	2655.49	192.75	106.99	2423.45	140.42	212.50	2354.17	219.22	90.20	3095.44	-14.74	204.28	3107.61	-14.32	172.54	2462.06	9.10	132.53	1716.92	-97.75	135.84	2991.23	71.24	1271.67	0.00	0.00	0.00	2998.90	92.43	1731.30	3017.22	-51.42	1715.28	1757.71	-81.49	1730.70	2351.32	181.84	1738.18	918.45	-217.53	68.45	1537.59	-209.14	73.53	907.71
8.06000	2700.23	210.59	81.13	2678.77	191.28	113.97	2423.45	140.42	212.50	2354.17	219.22	90.20	3095.44	-14.74	204.28	3107.61	-14.32	172.54	2462.06	9.10	132.53	1716.92	-97.75	135.84	3000.28	70.29	1273.87	0.00	0.00	0.00	3008.66	90.76	1733.84	3027.35	-52.96	1717.46	1757.71	-81.49	1730.70	2351.32	181.84	1738.18	918.34	-217.98	68.54	1537.59	-209.14	73.53	907.73
8.07000	2725.75	208.12	87.94	2703.07	189.17	119.96	2423.45	140.42	212.50	2354.17	219.22	90.20	3095.44	-14.74	204.28	3107.61	-14.32	172.54	2462.06	9.10	132.53	1716.92	-97.75	135.84	3008.76	69.41	1276.02	0.00	0.00	0.00	3018.11	89.27	1736.46	3036.97	-54.34	1719.78	1757.71	-81.49	1730.70	2351.32	181.84	1738.18	918.53	-218.06	68.34	1537.59	-209.14	73.53	907.62
8.08000	2750.91	205.30	92.66	2727.69	186.66	124.53	2423.45	140.42	212.50	2354.17	219.22	90.20	3095.44	-14.74	204.28	3107.61	-14.32	172.54	2462.06	9.10	132.53	1716.92	-97.75	135.84	3017.35	68.57	1278.27	0.00	0.00	0.00	3027.39	87.94	1738.98	3047.13	-55.43	1722.15	1757.71	-81.49	1730.70	2351.32	181.84	1738.18	918.44	-217.84	68.49	1537.59	-209.14	73.53	907.76
8.09000	2776.28	202.56	96.07	2752.33	184.14	127.69	2423.45	140.42	212.50	2354.17	219.22	90.20	3095.44	-14.74	204.28	3107.61	-14.32	172.54	2462.06	9.10	132.53	1716.92	-97.75	135.84	3026.39	67.71	1280.65	0.00	0.00	0.00	3036.85	86.79	1741.33	3056.03	-56.50	1724.56	1757.71	-81.49	1730.70	2351.32	181.84	1738.18	918.63	-217.81	68.35	1537.59	-209.14	73.53	907.77
8.10000	2801.62	199.98	98.12	2777.19	181.79	129.50	2423.45	140.42	212.50	2354.17	219.22	90.20	3095.44	-14.74	204.28	3107.61	-14.32	172.54	2462.06	9.10	132.53	1716.92	-97.75	135.84	3035.14	66.77	1282.92	0.00	0.00	0.00	3046.19	85.84	1743.55	3064.40	-57.54	1726.95	1757.71	-81.49	1730.70	2351.32	181.84	1738.18	918.65	-218.08	68.17	1537.59	-209.14	73.53	907.65
8.11000	2828.18	197.53	99.69	2803.01	179.55	130.60	2423.45	140.42	212.50	2354.17	219.22	90.20	3095.44	-14.74	204.28	3107.61	-14.32	172.54	2462.06	9.10	132.53	1716.92	-97.75	135.84	3043.88	65.73	1285.08	0.00	0.00	0.00	3055.20	85.05	1745.67	3072.29	-58.54	1729.24	1757.71	-81.49	1730.70	2351.32	181.84	1738.18	918.29	-217.86	68.48	1537.59	-209.14	73.53	907.76
8.12000	2854.76	195.10	100.07	2828.95	177.32	130.39	2423.45	140.42	212.50	2354.17	219.22	90.20	3095.44	-14.74	204.28	3107.61	-14.32	172.54	2462.06	9.10	132.53	1716.92	-97.75	135.84	3053.15	64.56	1287.21	0.00	0.00	0.00	3064.33	84.39	1747.54	3076.55	-58.95	1730.41	1757.71	-81.49	1730.70	2351.32	181.84	1738.18	918.31	-217.31	68.62	1537.59	-209.14	73.53	907.53
8.13000	2882.23	192.52	99.53	2854.66	174.97	128.84	2423.45	140.42	212.50	2354.17	219.22	90.20	3095.44	-14.74	204.28	3107.61	-14.32	172.54	2462.06	9.10	132.53	1716.92	-97.75	135.84	3062.36	63.29	1289.10	0.00	0.00	0.00	3064.33	84.39	1747.54	3086.49	-59.62	1732.64	1757.71	-81.49	1730.70	2351.32	181.84	1738.18	918.47	-217.93	68.40	1537.59	-209.14	73.53	907.54
8.14000	2910.58	189.68	98.52	2882.49	172.40	127.55	2423.45	140.42	212.50	2354.17	219.22	90.20	3095.44	-14.74	204.28	3107.61	-14.32	172.54	2462.06	9.10	132.53	1716.92	-97.75	135.84	3071.45	61.92	1290.76	0.00	0.00	0.00	3064.33	84.39	1747.54	3098.20	-60.49	1735.29	1757.71	-81.49	1730.70	2351.32	181.84	1738.18	918.53	-217.98	68.39	1537.59	-209.14	73.53	907.65
8.15000	2939.51	186.56	97.11	2911.16	169.69	125.69	2423.45	140.42	212.50	2354.17	219.22	90.20	3095.44	-14.74	204.28	3107.61	-14.32	172.54	2462.06	9.10	132.53	1716.92	-97.75	135.84	3080.52	60.50	1292.15	0.00	0.00	0.00	3064.33	84.39	1747.54	3106.56	-60.94	1736.95	1757.71	-81.49	1730.70	2351.32	181.84	1738.18	918.61	-217.96	68.21	1537.59	-209.14	73.53	907.63
8.16000	2968.58	183.16	94.84	2939.95	166.79	122.92	2423.45	140.42	212.50	2354.17	219.22	90.20	3095.44	-14.74	204.28	3107.61	-14.32	172.54	2462.06	9.10	132.53	1716.92	-97.75	135.84	3080.52	60.50	1292.15	0.00	0.00	0.00	3064.33	84.39	1747.54	3106.56	-60.94	1736.95	1757.71	-81.49	1730.70	2351.32	181.84	1738.18	918.38	-217.68	68.51	1537.59	-209.14	73.53	907.45
8.17000	2999.96	179.72	93.69	2969.25	163.86	120.08	2423.45	140.42	212.50	2354.17	219.22	90.20	3095.44	-14.74	204.28	3107.61	-14.32	172.54	2462.06	9.10	132.53	1716.92	-97.75	135.84	3080.52	60.50	1292.15	0.00	0.00	0.00	3064.33	84.39	1747.54	3106.56	-60.94	1736.95	1757.71	-81.49	1730.70	2351.32	181.84	1738.18	918.20	-217.56	68.67	1537.59	-209.14	73.53	907.62
8.18000	2999.96	179.72	93.69	2998.18	160.79	116.17	2423.45	140.42	212.50	2354.17	219.22	90.20	3095.44	-14.74	204.28	3107.61	-14.32	172.54	2462.06	9.10	132.53	1716.92	-97.75	135.84	3080.52	60.50	1292.15	0.00	0.00	0.00	3064.33	84.39	1747.54	3106.56	-60.94	1736.95	1757.71	-81.49	1730.70	2351.32	181.84	1738.18	918.29	-217.38	68.73	1537.59	-209.14	73.53	907.53
8.19000	2999.96	179.72	93.69	3029.57	157.70	113.86	2423.45	140.42	212.50	2354.17	219.22	90.20	3095.44	-14.74	204.28	3107.61	-14.32	172.54	2462.06	9.10	132.53	1716.92	-97.75	135.84	3080.52	60.50	1292.15	0.00	0.00	0.00	3064.33	84.39	1747.54	3106.56	-60.94	1736.95	1757.71	-81.49	1730.70	2351.32	181.84	1738.18	918.76	-218.44	68.10	1537.59	-209.14	73.53	907.45
8.20000	2999.96	179.72	93.69	3029.57	157.70	113.86	2423.45	140.42	212.50	2354.17	219.22	90.20	3095.44	-14.74	204.28	3107.61	-14.32	172.54	2462.06	9.10	132.53	1716.92	-97.75	135.84	3080.52	60.50	1292.15	0.00	0.00	0.00	3064.33	84.39	1747.54	3106.56	-60.94	1736.95	1757.71	-81.49	1730.70	2351.32	181.84	1738.18	918.54	-217.86	68.41	1537.59	-209.14	73.53	907.53
8.21000	2999.96	179.72	93.69	3029.57	157.70	113.86	2423.45	140.42	212.50	2354.17	219.22	90.20	3095.44	-14.74	204.28	3107.61	-14.32	172.54	2462.06	9.10	132.53	1716.92	-97.75	135.84	3080.52	60.50	1292.15	0.00	0.00	0.00	3064.33	84.39	1747.54	3106.56	-60.94	1736.95	1757.71	-81.49	1730.70	2351.32	181.84	1738.18	918.45	-218.18	68.48	1537.59	-209.14	73.53	907.65
8.22000	2999.96	179.72	93.69	3029.57	157.70	113.86	2423.45	140.42	212.50	2354.17	219.22	90.20	3095.44	-14.74	204.28	3107.61	-14.32	172.54	2462.06	9.10	132.53	1716.92	-97.75	135.84	3080.52	60.50	1292.15	0.00	0.00	0.00	3064.33	84.39	1747.54	3106.56	-60.94	1736.95	1757.71	-81.49	1730.70	2351.32	181.84	1738.18	918.51	-218.10	68.43	1537.59	-209.14	73.53	907.58
8.23000	2999.96	179.72	93.69	3029.57	157.70	113.86	2423.45	140.42	212.50	2354.17	219.22	90.20	3095.44	-14.74	204.28	3107.61	-14.32	172.54	2462.06	9.10	132.53	1716.92	-97.75	135.84	3080.52	60.50	1292.15	0.00	0.00	0.00	3064.33	84.39	1747.54	3106.56	-60.94	1736.95	1757.71	-81.49	1730.70	2351.32	181.84	1738.18	918.30	-217.83	68.69	1537.59	-209.14	73.53	907.42
8.24000	2999.96	179.72	93.69	3029.57	157.70	113.86	2423.45	140.42	212.50	2354.17	219.22	90.20	3095.44	-14.74	204.28	3107.61	-14.32	172.54	2462.06	9.10	132.53	1716.92	-97.75	135.84	3080.52	60.50	1292.15	0.00	0.00	0.00	3064.33	84.39	1747.54	3106.56	-60.94	1736.95	1757.71	-81.49	1730.70	2351.32	181.84	1738.18	918.41	-217.92	68.51	1537.59	-209.14	73.53	907.40
8.25000	2999.96	179.72	93.69	3029.57	157.70	113.86	2423.45	140.42	212.50	2354.17	219.22	90.20	3095.44	-14.74	204.28	3107.61	-14.32	172.54	2462.06	9.10	132.53	1716.92	-97.75	135.84	3080.52	60.50	1292.15	0.00	0.00	0.00	3064.33	84.39	1747.54	3106.56	-60.94	1736.95	1757.71	-81.49	1730.70	2351.32	181.84	1738.18	918.70	-217.88	68.16	1537.59	-209.14	73.53	907.75
8.26000	2999.96	179.72	93.69	3029.57	157.70	113.86	2423.45	140.42	212.50	2354.17	219.22	90.20	3095.44	-14.74	204.28	3107.61	-14.32	172.54	2462.06	9.10	132.53	1716.92	-97.75	135.84	3080.52	60.50	1292.15	0.00	0.00	0.00	3064.33	84.39	1747.54	3106.56	-60.94	1736.95	1757.71	-81.49	1730.70	2351.32	181.84	1738.18	918.54	-218.02	68.23	1537.59	-209.14	73.53	907.69
8.27000	2999.96	179.72	93.69	3029.57	157.70	113.86	2423.45	140.42	212.50	2354.17	219.22	90.20	3095.44	-14.74	204.28	3107.61	-14.32	172.54	2462.06	9.10	132.53	1716.92	-97.75	135.84	3080.52	60.50	1292.15	0.00	0.00	0.00	3064.33	84.39	1747.54	3106.56	-60.94	1736.95	1757.71	-81.49	1730.70	2351.32	181.84	1738.18	918.70	-218.66	68.12	1537.59	-209.14	73.53	907.60
8.28000	2999.96	179.72	93.69	3029.57	157.70	113.86	2423.45	140.42	212.50	2354.17	219.22	90.20	3095.44	-14.74	204.28	3107.61	-14.32	172.54	2462.06	9.10	132.53	1716.92	-97.75	135.84	3080.52	60.50	1292.15	0.00	0.00	0.00	3064.33	84.39	1747.54	3106.56	-60.94	1736.95	1757.71	-81.49	1730.70	2351.32	181.84	1738.18	918.45	-218.12	68.46	1537.59	-209.14	73.53	907.68
8.29000	2999.96	179.72	93.69	3029.57	157.70	113.86	2423.45	140.42	212.50	2354.17	219.22	90.20	3095.44	-14.74	204.28	3107.61	-14.32	172.54	2462.06	9.10	132.53	1716.92	-97.75	135.84	3080.52	60.50	1292.15	0.00	0.00	0.00	3064.33	84.39	1747.54	3106.56	-60.94	1736.95	1757.71	-81.49	1730.70	2351.32	181.84	1738.18	918.33	-218.46	68.50	1537.59	-209.14	73.53	907.47
8.30000	2999.96	179.72	93.69	3029.57	157.70	113.86	2423.45	140.42	212.50	2354.17	219.22	90.20	3095.44	-14.74	204.28	3107.61	-14.32	172.54	2462.06	9.10	132.53	1716.92	-97.75	135.84	3080.52	60.50	1292.15	0.00	0.00	0.00	3064.33	84.39	1747.54	3106.56	-60.94	1736.95	1757.71	-81.49	1730.70	2351.32	181.84	1738.18	918.39	-217.89	68.40	1537.59	-209.14	73.53	907.70
8.31000	2999.96	179.72	93.69	3029.57	157.70	113.86	2423.45	140.42	212.50	2354.17	219.22	90.20	3095.44	-14.74	204.28	3107.61	-14.32	172.54	2462.06	9.10	132.53	1716.92	-97.75	135.84	3080.52	60.50	1292.15	0.00	0.00	0.00	3064.33	84.39	1747.54	3106.56	-60.94	1736.95	1757.71	-81.49	1730.70	2351.32	181.84	1738.18	918.30	-217.80	68.59	1537.59	-209.14	73.53	907.80
8.32000	2999.96	179.72	93.69	3029.57	157.70	113.86	2423.45	140.42	212.50	2354.17	219.22	90.20	3095.44	-14.74	204.28	3107.61	-14.32	172.54	2462.06	9.10	132.53	1716.92	-97.75	135.84	3080.52	60.50	1292.15	0.00	0.00	0.00	3064.33	84.39	1747.54	3106.56	-60.94	1736.95	1757.71	-81.49	1730.70	2351.32	181.84	1738.18	918.45	-218.04	68.47	1537.59	-209.14	73.53	907.67
8.33000	2999.96	179.72	93.69	3029.57	157.70	113.86	2423.45	140.42	212.50	2354.17	219.22	90.20	3095.44	-14.74	204.28	3107.61	-14.32	172.54	2462.06	9.10	132.53	1716.92	-97.75	135.84	3080.52	60.50	1292.15	0.00	0.00	0.00	3064.33	84.39	1747.54	3106.56	-60.94	1736.95	1757.71	-81.49	1730.70	2351.32	181.84	1738.18	918.48	-217.92	68.27	1537.59	-209.14	73.53	907.38
8.34000	2999.96	179.72	93.69	3029.57	157.70	113.86	2423.45	140.42	212.50	2354.17	219.22	90.20	3095.44	-14.74	204.28	3107.61	-14.32	172.54	2462.06	9.10	132.53	1716.92	-97.75	135.84	3080.52	60.50	1292.15	0.00	0.00	0.00	3064.33	84.39	1747.54	3106.56	-60.94	1736.95	1757.71	-81.49	1730.70	2351.32	181.84	1738.18	918.56	-218.01	68.28	1537.59	-209.14	73.53	907.49
8.35000	2999.96	179.72	93.69	3029.57	157.70	113.86	2423.45	140.42	212.50	2354.17	219.22	90.20	3095.44	-14.74	204.28	3107.61	-14.32	172.54	2462.06	9.10	132.53	1716.92	-97.75	135.84	3080.52	60.50	1292.15	0.00	0.00	0.00	3064.33	84.39	1747.54	3106.56	-60.94	1736.95	1757.71	-81.49	1730.70	2351.32	181.84	1738.18	918.36	-217.49	68.67	1537.59	-209.14	73.53	907.70
8.36000	2999.96	179.72	93.69	3029.57	157.70	113.86	2423.45	140.42	212.50	2354.17	219.22	90.20	3095.44	-14.74	204.28	3107.61	-14.32	172.54	2462.06	9.10	132.53	1716.92	-97.75	135.84	3080.52	60.50	1292.15	0.00	0.00	0.00	3064.33	84.39	1747.54	3106.56	-60.94	1736.95	1757.71	-81.49	1730.70	2351.32	181.84	1738.18	918.72	-218.91	68.23	1537.59	-209.14	73.53	907.63
8.37000	2999.96	179.72	93.69	3029.57	157.70	113.86	2423.45	140.42	212.50	2354.17	219.22	90.20	3095.44	-14.74	204.28	3107.61	-14.32	172.54	2462.06	9.10	132.53	1716.92	-97.75	135.84	3080.52	60.50	1292.15	0.00	0.00	0.00	3064.33	84.39	1747.54	3106.56	-60.94	1736.95	1757.71	-81.49	1730.70	2351.32	181.84	1738.18	918.32	-217.87	68.48	1537.59	-209.14	73.53	907.38
8.38000	2999.96	179.72	93.69	3029.57	157.70	113.86	2423.45	140.42	212.50	2354.17	219.22	90.20	3095.44	-14.74	204.28	3107.61	-14.32	172.54	2462.06	9.10	132.53	1716.92	-97.75	135.84	3080.52	60.50	1292.15	0.00	0.00	0.00	3064.33	84.39	1747.54	3106.56	-60.94	1736.95	1757.71	-81.49	1730.70	2351.32	181.84	1738.18	918.42	-217.17	68.59	1537.59	-209.14	73.53	907.54
8.39000	2999.96	179.72	93.69	3029.57	157.70	113.86	2423.45	140.42	212.50	2354.17	219.22	90.20	3095.44	-14.74	204.28	3107.61	-14.32	172.54	2462.06	9.10	132.53	1716.92	-97.75	135.84	3080.52	60.50	1292.15	0.00	0.00	0.00	3064.33	84.39	1747.54	3106.56	-60.94	1736.95	1757.71	-81.49	1730.70	2351.32	181.84	1738.18	918.43	-217.34	68.55	1537.59	-209.14	73.53	907.52
8.40000	2999.96	179.72	93.69	3029.57	157.70	113.86	2423.45	140.42	212.50	2354.17	219.22	90.20	3095.44	-14.74	204.28	3107.61	-14.32	172.54	2462.06	9.10	132.53	1716.92	-97.75	135.84	3080.52	60.50	1292.15	0.00	0.00	0.00	3064.33	84.39	1747.54	3106.56	-60.94	1736.95	1757.71	-81.49	1730.70	2351.32	181.84	1738.18	918.67	-218.71	68.20	1537.59	-209.14	73.53	907.52
8.41000	2999.96	179.72	93.69	3029.57	157.70	113.86	2423.45	140.42	212.50	2354.17	219.22	90.20	3095.44	-14.74	204.28	3107.61	-14.32	172.54	2462.06	9.10	132.53	1716.92	-97.75	135.84	3080.52	60.50	1292.15	0.00	0.00	0.00	3064.33	84.39	1747.54	3106.56	-60.94	1736.95	1757.71	-81.49	1730.70	2351.32	181.84	1738.18	918.83	-218.42	68.13	1537.59	-209.14	73.53	907.34
8.42000	2999.96	179.72	93.69	3029.57	157.70	113.86	2423.45	140.42	212.50	2354.17	219.22	90.20	3095.44	-14.74	204.28	3107.61	-14.32	172.54	2462.06	9.10	132.53	1716.92	-97.75	135.84	3080.52	60.50	1292.15	0.00	0.00	0.00	3064.33	84.39	1747.54	3106.56	-60.94	1736.95	1757.71	-81.49	1730.70	2351.32	181.84	1738.18	918.33	-217.63	68.68	1537.59	-209.14	73.53	907.58
8.43000	2999.96	179.72	93.69	3029.57	157.70	113.86	2423.45	140.42	212.50	2354.17	219.22	90.20	3095.44	-14.74	204.28	3107.61	-14.32	172.54	2462.06	9.10	132.53	1716.92	-97.75	135.84	3080.52	60.50	1292.15	0.00	0.00	0.00	3064.33	84.39	1747.54	3106.56	-60.94	1736.95	1757.71	-81.49	1730.70	2351.32	181.84	1738.18	918.50	-217.66	68.45	1537.59	-209.14	73.53	907.44
8.44000	2999.96	179.72	93.69	3029.57	157.70	113.86	2423.45	140.42	212.50	2354.17	219.22	90.20	3095.44	-14.74	204.28	3107.61	-14.32	172.54	2462.06	9.10	132.53	1716.92	-97.75	135.84	3080.52	60.50	1292.15	0.00	0.00	0.00	3064.33	84.39	1747.54	3106.56	-60.94	1736.95	1757.71	-81.49	1730.70	2351.32	181.84	1738.18	918.76	-218.27	68.23	1537.59	-209.14	73.53	907.28
8.45000	2999.96	179.72	93.69	3029.57	157.70	113.86	2423.45	140.42	212.50	2354.17	219.22	90.20	3095.44	-14.74	204.28	3107.61	-14.32	172.54	2462.06	9.10	132.53	1716.92	-97.75	135.84	3080.52	60.50	1292.15	0.00	0.00	0.00	3064.33	84.39	1747.54	3106.56	-60.94	1736.95	1757.71	-81.49	1730.70	2351.32	181.84	1738.18	918.41	-217.60	68.58	1537.59	-209.14	73.53	907.34
8.46000	2999.96	179.72	93.69	3029.57	157.70	113.86	2423.45	140.42	212.50	2354.17	219.22	90.20	3095.44	-14.74	204.28	3107.61	-14.32	172.54	2462.06	9.10	132.53	1716.92	-97.75	135.84	3080.52	60.50	1292.15	0.00	0.00	0.00	3064.33	84.39	1747.54	3106.56	-60.94	1736.95	1757.71	-81.49	1730.70	2351.32	181.84	1738.18	918.51	-218.08	68.43	1537.59	-209.14	73.53	907.42
8.47000	2999.96	179.72	93.69	3029.57	157.70	113.86	2423.45	140.42	212.50	2354.17	219.22	90.20	3095.44	-14.74	204.28	3107.61	-14.32	172.54	2462.06	9.10	132.53	1716.92	-97.75	135.84	3080.52	60.50	1292.15	0.00	0.00	0.00	3064.33	84.39	1747.54	3106.56	-60.94	1736.95	1757.71	-81.49	1730.70	2351.32	181.84	1738.18	918.64	-217.98	68.41	1537.59	-209.14	73.53	907.59
8.48000	2999.96	179.72	93.69	3029.57	157.70	113.86	2423.45	140.42	212.50	2354.17	219.22	90.20	3095.44	-14.74	204.28	3107.61	-14.32	172.54	2462.06	9.10	132.53	1716.92	-97.75	135.84	3080.52	60.50	1292.15	0.00	0.00	0.00	3064.33	84.39	1747.54	3106.56	-60.94	1736.95	1757.71	-81.49	1730.70	2351.32	181.84	1738.18	918.27	-217.24	68.63	1537.59	-209.14	73.53	907.56
8.49000	2999.96	179.72	93.69	3029.57	157.70	113.86	2423.45	140.42	212.50	2354.17	219.22	90.20	3095.44	-14.74	204.28	3107.61	-14.32	172.54	2462.06	9.10	132.53	1716.92	-97.75	135.84	3080.52	60.50	1292.15	0.00	0.00	0.00	3064.33	84.39	1747.54	3106.56	-60.94	1736.95	1757.71	-81.49	1730.70	2351.32	181.84	1738.18	918.27	-217.24	68.63	1537.59	-209.14	73.53	907.56
[truncated: 35 more columns]
