# Supplementary material for: The impact of mobile phone use on where we look and how we walk when negotiating floor based obstacles
Source: PLoS One. 2017 Jun 30;12(6):e0179802. doi: 10.1371/journal.pone.0179802 (PMC5493336; doi:10.1371/journal.pone.0179802)
Supplement: S1 File — (ZIP) [file pone.0179802.s001.zip › Gait/PP14/obs no phone 2.txt]

CODAmotion Analysis Text
Codamotion Analysis Text Save of: obs no phone 2.mdf
Time	Markers
Time	1:LTOE.X	1:LTOE.Y	1:LTOE.Z	2:L2nd.X	2:L2nd.Y	2:L2nd.Z	3:LHEE.X	3:LHEE.Y	3:LHEE.Z	4:LANK.X	4:LANK.Y	4:LANK.Z	5:RTOE.X	5:RTOE.Y	5:RTOE.Z	6:R2nd.X	6:R2nd.Y	6:R2nd.Z	7:RHEE.X	7:RHEE.Y	7:RHEE.Z	8:RANK.X	8:RANK.Y	8:RANK.Z	9:STRN.X	9:STRN.Y	9:STRN.Z	10:Marker 10.X	10:Marker 10.Y	10:Marker 10.Z	11:FLHD.X	11:FLHD.Y	11:FLHD.Z	12:FRHD.X	12:FRHD.Y	12:FRHD.Z	13:BRHD.X	13:BRHD.Y	13:BRHD.Z	14:BLHD.X	14:BLHD.Y	14:BLHD.Z	15:BLSTEP.X	15:BLSTEP.Y	15:BLSTEP.Z	16:FLSTEP.X	16:FLSTEP.Y	16:FLSTEP.Z	17:BRSTEP.X
(s)	(mm)	(mm)	(mm)	(mm)	(mm)	(mm)	(mm)	(mm)	(mm)	(mm)	(mm)	(mm)	(mm)	(mm)	(mm)	(mm)	(mm)	(mm)	(mm)	(mm)	(mm)	(mm)	(mm)	(mm)	(mm)	(mm)	(mm)	(mm)	(mm)	(mm)	(mm)	(mm)	(mm)	(mm)	(mm)	(mm)	(mm)	(mm)	(mm)	(mm)	(mm)	(mm)	(mm)	(mm)	(mm)	(mm)	(mm)	(mm)	(mm)
0.00000	-2458.33	210.53	40.24	-2566.37	190.12	43.64	-1437.54	134.26	47.16	-1372.44	193.82	82.24	-2562.08	44.40	61.08	-2604.13	47.56	84.92	-520.55	-72.24	280.57	-1708.29	-12.30	480.40	-2607.49	172.15	1244.34	0.00	0.00	0.00	-2505.62	247.94	1632.00	-2507.50	96.09	1633.12	-1690.89	-41.98	1688.16	-1631.39	113.33	1690.07	916.79	-208.51	68.56	1535.68	-201.33	73.23	907.00
0.01000	-2458.33	210.53	40.24	-2520.49	191.59	50.16	-1437.54	134.26	47.16	-1372.44	193.82	82.24	-2488.27	47.01	67.43	-2529.21	51.23	88.24	-520.55	-72.24	280.57	-1708.29	-12.30	480.40	-2563.56	175.82	1243.17	0.00	0.00	0.00	-2456.25	247.69	1629.53	-2468.23	99.35	1630.01	-1690.89	-41.98	1688.16	-1631.39	113.33	1690.07	916.82	-208.49	68.59	1536.00	-201.37	73.37	907.67
0.02000	-2458.33	210.53	40.24	-2539.67	193.29	47.82	-1437.54	134.26	47.16	-1372.44	193.82	82.24	-2473.83	45.88	62.58	-2499.32	50.83	86.03	-520.55	-72.24	280.57	-1708.29	-12.30	480.40	-2551.25	176.53	1242.64	0.00	0.00	0.00	-2437.64	248.53	1628.73	-2452.86	98.86	1630.64	-1690.89	-41.98	1688.16	-1631.39	113.33	1690.07	916.69	-208.63	68.54	1536.60	-201.31	73.64	907.86
0.03000	-2458.33	210.53	40.24	-2524.99	193.23	49.18	-1437.54	134.26	47.16	-1372.44	193.82	82.24	-2451.16	45.13	62.39	-2470.24	48.56	83.20	-520.55	-72.24	280.57	-1708.29	-12.30	480.40	-2529.14	177.30	1242.72	0.00	0.00	0.00	-2438.93	247.06	1629.97	-2456.62	99.55	1631.23	-1690.89	-41.98	1688.16	-1631.39	113.33	1690.07	916.88	-207.99	68.62	1536.11	-201.28	73.44	907.98
0.04000	-2458.33	210.53	40.24	-2543.43	193.18	45.60	-1437.54	134.26	47.16	-1372.44	193.82	82.24	-2424.23	44.34	62.85	-2434.64	47.81	83.04	-520.55	-72.24	280.57	-1708.29	-12.30	480.40	-2515.74	178.11	1242.54	0.00	0.00	0.00	-2442.00	246.62	1630.99	-2464.44	98.57	1631.73	-1690.89	-41.98	1688.16	-1631.39	113.33	1690.07	916.95	-208.29	68.60	1536.21	-201.25	73.48	907.87
0.05000	-2458.33	210.53	40.24	-2544.87	195.26	44.77	-1437.54	134.26	47.16	-1372.44	193.82	82.24	-2367.74	42.27	68.17	-2428.32	47.36	77.36	-520.55	-72.24	280.57	-1708.29	-12.30	480.40	-2505.88	177.67	1242.21	0.00	0.00	0.00	-2411.09	247.09	1629.87	-2424.78	99.22	1629.40	-1690.89	-41.98	1688.16	-1631.39	113.33	1690.07	916.87	-207.93	68.62	1536.00	-201.33	73.45	907.77
0.06000	-2458.33	210.53	40.24	-2530.41	195.36	47.85	-1437.54	134.26	47.16	-1372.44	193.82	82.24	-2356.12	40.72	68.66	-2389.00	45.40	78.94	-520.55	-72.24	280.57	-1708.29	-12.30	480.40	-2498.19	177.82	1241.51	0.00	0.00	0.00	-2407.00	243.79	1629.42	-2438.46	96.95	1630.58	-1690.89	-41.98	1688.16	-1631.39	113.33	1690.07	916.85	-208.12	68.63	1536.20	-201.29	73.52	907.92
0.07000	-2458.33	210.53	40.24	-2543.35	197.26	44.37	-1437.54	134.26	47.16	-1372.44	193.82	82.24	-2314.07	40.63	73.27	-2352.06	44.25	80.46	-520.55	-72.24	280.57	-1708.29	-12.30	480.40	-2489.84	178.08	1240.97	0.00	0.00	0.00	-2408.21	244.69	1629.68	-2421.90	98.01	1628.39	-1690.89	-41.98	1688.16	-1631.39	113.33	1690.07	916.82	-208.19	68.67	1535.95	-201.26	73.36	907.99
0.08000	-2458.33	210.53	40.24	-2533.08	196.35	45.19	-1437.54	134.26	47.16	-1372.44	193.82	82.24	-2273.06	39.04	80.61	-2300.15	43.85	86.76	-520.55	-72.24	280.57	-1708.29	-12.30	480.40	-2480.68	177.90	1240.48	0.00	0.00	0.00	-2398.67	242.53	1627.99	-2403.44	95.22	1628.52	-1690.89	-41.98	1688.16	-1631.39	113.33	1690.07	916.81	-208.26	68.61	1536.33	-201.20	73.49	908.02
0.09000	-2458.33	210.53	40.24	-2521.23	197.22	46.53	-1437.54	134.26	47.16	-1372.44	193.82	82.24	-2234.30	37.87	84.65	-2288.14	41.59	85.56	-520.55	-72.24	280.57	-1708.29	-12.30	480.40	-2463.86	176.85	1239.20	0.00	0.00	0.00	-2368.49	240.76	1626.64	-2403.01	95.15	1627.22	-1690.89	-41.98	1688.16	-1631.39	113.33	1690.07	916.74	-208.02	68.77	1536.07	-201.17	73.41	908.18
0.10000	-2458.33	210.53	40.24	-2535.79	197.40	43.21	-1437.54	134.26	47.16	-1372.44	193.82	82.24	-2196.42	36.74	89.28	-2259.53	41.25	89.26	-520.55	-72.24	280.57	-1708.29	-12.30	480.40	-2464.13	176.76	1238.28	0.00	0.00	0.00	-2374.01	241.12	1626.62	-2382.43	94.25	1625.56	-1690.89	-41.98	1688.16	-1631.39	113.33	1690.07	916.78	-208.00	68.67	1536.15	-201.22	73.42	908.09
0.11000	-2458.33	210.53	40.24	-2536.34	195.94	43.06	-1437.54	134.26	47.16	-1372.44	193.82	82.24	-2159.56	35.66	94.40	-2230.18	40.29	95.19	-520.55	-72.24	280.57	-1708.29	-12.30	480.40	-2446.78	176.79	1237.45	0.00	0.00	0.00	-2374.92	240.72	1626.97	-2373.30	93.35	1624.56	-1690.89	-41.98	1688.16	-1631.39	113.33	1690.07	916.80	-208.04	68.67	1536.58	-201.35	73.55	907.95
0.12000	-2458.33	210.53	40.24	-2521.39	195.79	45.14	-1437.54	134.26	47.16	-1372.44	193.82	82.24	-2123.83	34.63	99.88	-2194.37	39.11	103.50	-520.55	-72.24	280.57	-1708.29	-12.30	480.40	-2439.27	176.15	1236.29	0.00	0.00	0.00	-2341.88	236.70	1624.88	-2370.34	90.64	1623.30	-1690.89	-41.98	1688.16	-1631.39	113.33	1690.07	916.71	-207.98	68.72	1536.78	-201.16	73.63	907.79
0.13000	-2458.33	210.53	40.24	-2524.89	197.15	43.18	-1437.54	134.26	47.16	-1372.44	193.82	82.24	-2089.36	33.66	105.61	-2161.50	38.14	107.15	-520.55	-72.24	280.57	-1708.29	-12.30	480.40	-2434.46	175.80	1234.94	0.00	0.00	0.00	-2337.74	234.49	1623.36	-2347.86	87.54	1621.58	-1690.89	-41.98	1688.16	-1631.39	113.33	1690.07	916.71	-207.96	68.72	1535.52	-201.23	73.19	907.96
0.14000	-2458.33	210.53	40.24	-2531.40	196.83	42.34	-1437.54	134.26	47.16	-1372.44	193.82	82.24	-2056.29	32.76	111.48	-2131.13	37.61	110.53	-520.55	-72.24	280.57	-1708.29	-12.30	480.40	-2423.63	174.85	1233.71	0.00	0.00	0.00	-2318.45	234.61	1621.74	-2345.53	88.72	1620.35	-1690.89	-41.98	1688.16	-1631.39	113.33	1690.07	916.71	-207.62	68.83	1536.29	-201.28	73.53	907.89
0.15000	-2458.33	210.53	40.24	-2534.97	197.02	40.87	-1437.54	134.26	47.16	-1372.44	193.82	82.24	-2024.74	31.93	117.38	-2103.19	37.46	113.62	-520.55	-72.24	280.57	-1708.29	-12.30	480.40	-2416.47	173.62	1231.96	0.00	0.00	0.00	-2319.84	231.07	1620.79	-2340.80	86.42	1618.95	-1690.89	-41.98	1688.16	-1631.39	113.33	1690.07	916.69	-207.93	68.91	1536.55	-201.25	73.63	907.93
0.16000	-2458.33	210.53	40.24	-2540.62	197.47	39.62	-1437.54	134.26	47.16	-1372.44	193.82	82.24	-1994.84	31.19	123.20	-2077.60	37.65	116.38	-520.55	-72.24	280.57	-1708.29	-12.30	480.40	-2404.41	171.91	1230.78	0.00	0.00	0.00	-2310.19	229.59	1619.55	-2319.73	84.92	1616.40	-1690.89	-41.98	1688.16	-1631.39	113.33	1690.07	917.09	-208.52	68.40	1536.04	-201.28	73.38	907.97
0.17000	-2458.33	210.53	40.24	-2527.76	196.68	41.55	-1437.54	134.26	47.16	-1372.44	193.82	82.24	-1966.72	30.53	128.81	-2054.29	38.15	118.79	-520.55	-72.24	280.57	-1708.29	-12.30	480.40	-2398.31	172.20	1228.48	0.00	0.00	0.00	-2308.89	227.14	1618.62	-2316.87	82.16	1616.09	-1690.89	-41.98	1688.16	-1631.39	113.33	1690.07	917.01	-208.65	68.52	1536.25	-201.25	73.49	907.99
0.18000	-2458.33	210.53	40.24	-2532.94	196.87	40.82	-1437.54	134.26	47.16	-1372.44	193.82	82.24	-1940.50	29.97	134.10	-2033.20	38.91	120.83	-520.55	-72.24	280.57	-1708.29	-12.30	480.40	-2386.39	170.66	1227.27	0.00	0.00	0.00	-2307.17	227.53	1619.07	-2296.38	80.39	1614.54	-1690.89	-41.98	1688.16	-1631.39	113.33	1690.07	916.71	-208.14	68.73	1536.43	-201.27	73.52	907.72
0.19000	-2458.33	210.53	40.24	-2514.34	197.55	43.61	-1437.54	134.26	47.16	-1372.44	193.82	82.24	-1916.31	29.52	138.97	-2014.23	39.89	122.46	-520.55	-72.24	280.57	-1708.29	-12.30	480.40	-2376.18	169.10	1225.55	0.00	0.00	0.00	-2304.31	224.33	1617.81	-2292.70	79.01	1613.24	-1690.89	-41.98	1688.16	-1631.39	113.33	1690.07	916.81	-208.06	68.64	1535.94	-201.42	73.35	907.65
0.20000	-2458.33	210.53	40.24	-2521.59	197.83	42.17	-1437.54	134.26	47.16	-1372.44	193.82	82.24	-1894.28	29.17	143.30	-1997.32	41.04	123.67	-520.55	-72.24	280.57	-1708.29	-12.30	480.40	-2367.86	167.65	1223.93	0.00	0.00	0.00	-2285.45	221.67	1616.30	-2301.56	76.63	1613.44	-1690.89	-41.98	1688.16	-1631.39	113.33	1690.07	916.95	-208.13	68.49	1536.46	-201.16	73.61	907.74
0.21000	-2458.33	210.53	40.24	-2523.32	197.69	41.98	-1437.54	134.26	47.16	-1372.44	193.82	82.24	-1874.54	28.94	146.97	-1982.39	42.32	124.42	-520.55	-72.24	280.57	-1708.29	-12.30	480.40	-2357.95	165.45	1222.91	0.00	0.00	0.00	-2279.57	218.13	1615.71	-2297.75	73.28	1612.00	-1690.89	-41.98	1688.16	-1631.39	113.33	1690.07	917.07	-208.53	68.41	1536.18	-201.21	73.48	907.59
0.22000	-2458.33	210.53	40.24	-2525.37	197.20	40.76	-1437.54	134.26	47.16	-1372.44	193.82	82.24	-1857.22	28.83	149.87	-1969.37	43.69	124.70	-520.55	-72.24	280.57	-1708.29	-12.30	480.40	-2344.36	163.94	1221.56	0.00	0.00	0.00	-2261.00	214.94	1614.21	-2244.09	69.97	1608.17	-1690.89	-41.98	1688.16	-1631.39	113.33	1690.07	916.98	-208.85	68.63	1535.78	-201.26	73.33	907.94
0.23000	-2458.35	210.53	40.24	-2520.08	197.58	41.69	-1437.54	134.26	47.16	-1372.44	193.82	82.24	-1842.44	28.86	151.88	-1958.18	45.10	124.47	-520.55	-72.24	280.57	-1708.29	-12.30	480.40	-2332.94	161.84	1220.09	0.00	0.00	0.00	-2250.42	211.50	1613.26	-2247.47	66.22	1608.41	-1690.89	-41.98	1688.16	-1631.39	113.33	1690.07	916.89	-208.43	68.52	1536.10	-201.29	73.47	908.06
0.24000	-2476.78	211.31	38.35	-2513.48	197.12	42.96	-1437.54	134.26	47.16	-1372.44	193.82	82.24	-1830.32	29.02	152.90	-1948.75	46.52	123.71	-520.55	-72.24	280.57	-1708.29	-12.30	480.40	-2324.62	159.91	1219.01	0.00	0.00	0.00	-2243.32	211.01	1613.98	-2271.26	64.97	1609.83	-1690.89	-41.98	1688.16	-1631.39	113.33	1690.07	916.82	-208.07	68.65	1536.31	-201.29	73.54	907.98
0.25000	-2482.28	211.51	35.80	-2507.60	199.52	42.89	-1437.54	134.26	47.16	-1372.44	193.82	82.24	-1821.01	29.33	152.81	-1941.01	47.90	122.39	-520.55	-72.24	280.57	-1708.29	-12.30	480.40	-2313.46	157.68	1217.85	0.00	0.00	0.00	-2240.65	208.10	1612.99	-2232.00	63.45	1607.83	-1690.89	-41.98	1688.16	-1631.39	113.33	1690.07	916.84	-208.12	68.73	1536.17	-201.37	73.49	907.95
0.26000	-2450.77	212.31	41.19	-2502.07	197.69	43.35	-1437.54	134.26	47.16	-1372.44	193.82	82.24	-1814.62	29.78	151.50	-1934.87	49.19	120.49	-520.55	-72.24	280.57	-1708.29	-12.30	480.40	-2302.06	154.53	1216.60	0.00	0.00	0.00	-2218.45	205.08	1612.89	-2243.52	59.61	1608.05	-1690.89	-41.98	1688.16	-1631.39	113.33	1690.07	917.15	-208.84	68.37	1536.14	-201.24	73.47	907.84
0.27000	-2441.88	212.09	44.55	-2500.47	198.69	42.25	-1437.54	134.26	47.16	-1372.44	193.82	82.24	-1811.29	30.40	148.85	-1930.26	50.36	117.99	-520.55	-72.24	280.57	-1708.29	-12.30	480.40	-2291.49	152.38	1215.34	0.00	0.00	0.00	-2216.12	201.82	1613.19	-2222.57	56.02	1606.02	-1690.89	-41.98	1688.16	-1631.39	113.33	1690.07	916.88	-207.88	68.65	1536.08	-201.24	73.43	907.82
0.28000	-2466.73	213.75	38.60	-2500.31	199.68	41.69	-1437.54	134.26	47.16	-1372.44	193.82	82.24	-1811.14	31.18	144.74	-1927.12	51.35	114.85	-520.55	-72.24	280.57	-1708.29	-12.30	480.40	-2286.55	149.59	1214.57	0.00	0.00	0.00	-2216.64	198.04	1613.73	-2210.64	54.05	1607.07	-1690.89	-41.98	1688.16	-1631.39	113.33	1690.07	916.83	-207.95	68.69	1535.85	-201.30	73.35	907.81
0.29000	-2468.23	212.82	36.91	-2487.78	199.97	42.81	-1437.54	134.26	47.16	-1372.44	193.82	82.24	-1814.30	32.13	139.07	-1925.36	52.14	111.04	-520.55	-72.24	280.57	-1708.29	-12.30	480.40	-2279.10	145.87	1214.01	0.00	0.00	0.00	-2214.63	194.51	1615.20	-2203.00	48.26	1607.57	-1690.89	-41.98	1688.16	-1631.39	113.33	1690.07	916.95	-208.22	68.54	1535.94	-201.31	73.33	907.81
0.30000	-2456.96	212.24	38.16	-2477.01	201.48	44.13	-1437.54	134.26	47.16	-1372.44	193.82	82.24	-1820.90	33.26	131.72	-1924.91	52.67	106.56	-520.55	-72.24	280.57	-1708.29	-12.30	480.40	-2261.74	143.12	1214.48	0.00	0.00	0.00	-2183.13	191.26	1615.33	-2189.30	44.69	1607.33	-1690.89	-41.98	1688.16	-1631.39	113.33	1690.07	916.78	-207.74	68.78	1536.23	-201.36	73.49	907.95
0.31000	-2461.35	213.43	36.51	-2480.96	202.04	41.26	-1437.54	134.26	47.16	-1372.44	193.82	82.24	-1831.06	34.58	122.58	-1925.70	52.90	101.36	-520.55	-72.24	280.57	-1708.29	-12.30	480.40	-2251.08	140.50	1214.30	0.00	0.00	0.00	-2194.28	186.78	1617.02	-2187.17	41.56	1609.03	-1690.89	-41.98	1688.16	-1631.39	113.33	1690.07	916.78	-208.64	68.55	1536.21	-201.29	73.49	908.01
0.32000	-2475.85	212.36	34.26	-2461.64	203.12	42.25	-1437.54	134.26	47.16	-1372.44	193.82	82.24	-1844.92	36.09	111.54	-1927.66	52.79	95.42	-520.55	-72.24	280.57	-1708.29	-12.30	480.40	-2235.48	138.06	1214.99	0.00	0.00	0.00	-2182.57	181.86	1618.31	-2169.55	38.09	1609.15	-1690.89	-41.98	1688.16	-1631.39	113.33	1690.07	916.67	-208.43	68.67	1535.92	-201.30	73.33	907.95
0.33000	-2482.22	213.96	32.43	-2451.90	204.29	42.00	-1437.54	134.26	47.16	-1372.44	193.82	82.24	-1862.59	37.80	98.47	-1950.94	52.72	84.23	-520.55	-72.24	280.57	-1708.29	-12.30	480.40	-2225.53	135.41	1215.50	0.00	0.00	0.00	-2183.02	181.06	1620.25	-2186.30	34.64	1611.27	-1690.89	-41.98	1688.16	-1631.39	113.33	1690.07	916.87	-208.51	68.56	1535.63	-201.34	73.26	908.05
0.34000	-2492.43	213.81	29.53	-2446.49	205.75	41.25	-1437.54	134.26	47.16	-1372.44	193.82	82.24	-1886.66	38.75	86.93	-1921.49	52.36	85.13	-520.55	-72.24	280.57	-1708.29	-12.30	480.40	-2214.36	133.32	1216.30	0.00	0.00	0.00	-2152.05	178.03	1621.25	-2166.04	32.44	1612.69	-1690.89	-41.98	1688.16	-1631.39	113.33	1690.07	916.82	-207.76	68.84	1535.75	-201.25	73.31	907.99
0.35000	-2464.14	214.16	33.08	-2433.52	207.67	43.65	-1437.54	134.26	47.16	-1372.44	193.82	82.24	-1877.73	40.47	81.81	-1929.52	52.18	78.56	-520.55	-72.24	280.57	-1708.29	-12.30	480.40	-2208.39	131.40	1217.18	0.00	0.00	0.00	-2136.01	174.71	1621.94	-2148.12	28.35	1614.24	-1690.89	-41.98	1688.16	-1631.39	113.33	1690.07	917.02	-208.11	68.59	1535.62	-201.30	73.24	907.75
0.36000	-2464.73	216.86	30.90	-2418.27	207.63	46.87	-1437.54	134.26	47.16	-1372.44	193.82	82.24	-1886.64	41.86	72.65	-1934.04	50.93	73.86	-520.55	-72.24	280.57	-1708.29	-12.30	480.40	-2203.71	129.79	1218.62	0.00	0.00	0.00	-2118.80	171.54	1623.56	-2143.46	25.35	1616.72	-1690.89	-41.98	1688.16	-1631.39	113.33	1690.07	917.01	-208.62	68.47	1535.74	-201.26	73.34	907.72
0.37000	-2463.83	217.69	27.79	-2416.67	210.85	48.49	-1437.54	134.26	47.16	-1372.44	193.82	82.24	-1895.04	43.18	64.00	-1931.86	51.46	71.21	-520.55	-72.24	280.57	-1708.29	-12.30	480.40	-2187.00	127.64	1220.03	0.00	0.00	0.00	-2111.83	165.97	1627.18	-2126.24	23.23	1618.36	-1690.89	-41.98	1688.16	-1631.39	113.33	1690.07	916.84	-207.82	68.55	1536.15	-201.23	73.45	907.86
0.38000	-2439.30	219.72	28.10	-2399.75	211.52	54.10	-1437.54	134.26	47.16	-1372.44	193.82	82.24	-1902.92	44.42	55.82	-1942.99	51.74	65.97	-520.55	-72.24	280.57	-1708.29	-12.30	480.40	-2174.30	125.47	1221.31	0.00	0.00	0.00	-2115.71	162.32	1629.23	-2112.79	18.45	1620.99	-1690.89	-41.98	1688.16	-1631.39	113.33	1690.07	917.06	-208.22	68.43	1536.27	-201.24	73.46	907.89
0.39000	-2407.11	221.92	29.40	-2404.67	213.36	57.72	-1437.54	134.26	47.16	-1372.44	193.82	82.24	-1910.32	45.59	48.12	-1945.70	51.66	60.59	-520.55	-72.24	280.57	-1708.29	-12.30	480.40	-2161.52	123.36	1222.46	0.00	0.00	0.00	-2119.07	160.15	1632.41	-2104.87	15.63	1622.36	-1690.89	-41.98	1688.16	-1631.39	113.33	1690.07	916.83	-208.35	68.75	1536.25	-201.28	73.49	908.00
0.40000	-2377.80	226.13	29.89	-2388.05	214.25	66.86	-1437.54	134.26	47.16	-1372.44	193.82	82.24	-1917.23	46.69	40.88	-1948.56	51.60	54.98	-520.55	-72.24	280.57	-1708.29	-12.30	480.40	-2153.45	120.18	1223.67	0.00	0.00	0.00	-2125.90	155.93	1635.90	-2091.41	10.68	1624.29	-1690.89	-41.98	1688.16	-1631.39	113.33	1690.07	916.91	-208.13	68.73	1536.09	-201.39	73.43	907.93
0.41000	-2369.57	229.14	35.17	-2382.06	216.84	74.87	-1437.54	134.26	47.16	-1372.44	193.82	82.24	-1923.67	47.72	34.09	-1951.57	51.56	49.15	-520.55	-72.24	280.57	-1708.29	-12.30	480.40	-2145.23	117.10	1225.01	0.00	0.00	0.00	-2100.57	150.66	1637.32	-2089.90	7.93	1627.95	-1690.89	-41.98	1688.16	-1631.39	113.33	1690.07	917.00	-208.52	68.45	1536.39	-201.29	73.48	907.99
0.42000	-2353.65	233.19	48.44	-2377.43	220.17	85.89	-1437.54	134.26	47.16	-1372.44	193.82	82.24	-1929.64	48.68	27.74	-1954.72	51.53	43.11	-520.55	-72.24	280.57	-1708.29	-12.30	480.40	-2131.77	114.99	1225.23	0.00	0.00	0.00	-2073.10	147.18	1639.29	-2072.67	5.40	1629.41	-1690.89	-41.98	1688.16	-1631.39	113.33	1690.07	916.90	-208.37	68.57	1536.42	-201.30	73.54	907.87
0.43000	-2370.03	235.85	55.51	-2380.89	223.01	94.59	-1437.54	134.26	47.16	-1372.44	193.82	82.24	-1935.17	49.58	21.82	-1958.00	51.51	36.87	-520.55	-72.24	280.57	-1708.29	-12.30	480.40	-2126.76	112.81	1225.97	0.00	0.00	0.00	-2069.36	146.92	1641.63	-2053.60	3.41	1630.08	-1690.89	-41.98	1688.16	-1631.39	113.33	1690.07	916.70	-207.79	68.75	1536.04	-201.28	73.32	907.96
0.44000	-2366.90	236.99	66.22	-2366.22	223.91	106.33	-1437.54	134.26	47.16	-1372.44	193.82	82.24	-1940.27	50.42	16.32	-1961.39	51.51	30.45	-520.55	-72.24	280.57	-1708.29	-12.30	480.40	-2116.94	111.66	1226.94	0.00	0.00	0.00	-2054.31	142.18	1643.26	-2043.45	-1.25	1632.43	-1690.89	-41.98	1688.16	-1631.39	113.33	1690.07	916.72	-207.91	68.66	1535.98	-201.33	73.36	908.00
0.45000	-2336.65	238.56	80.62	-2351.08	226.38	118.25	-1437.54	134.26	47.16	-1372.44	193.82	82.24	-1944.93	51.19	11.22	-1964.90	51.52	23.87	-520.55	-72.24	280.57	-1708.29	-12.30	480.40	-2108.68	109.77	1227.41	0.00	0.00	0.00	-2066.23	140.43	1646.62	-2028.21	-4.53	1634.22	-1690.89	-41.98	1688.16	-1631.39	113.33	1690.07	916.89	-208.00	68.58	1535.83	-201.32	73.38	907.95
0.46000	-2302.24	241.19	95.62	-2332.57	228.70	129.16	-1437.54	134.26	47.16	-1372.44	193.82	82.24	-1949.18	51.89	6.52	-1968.51	51.54	17.13	-520.55	-72.24	280.57	-1708.29	-12.30	480.40	-2099.24	108.89	1228.55	0.00	0.00	0.00	-2058.74	137.01	1649.73	-2043.94	-8.75	1637.56	-1690.89	-41.98	1688.16	-1631.39	113.33	1690.07	916.82	-208.14	68.63	1536.54	-201.22	73.61	908.10
0.47000	-2294.57	244.47	105.52	-2300.45	230.74	143.03	-1437.54	134.26	47.16	-1372.44	193.82	82.24	-1953.03	52.54	2.21	-1972.21	51.57	10.25	-520.55	-72.24	280.57	-1708.29	-12.30	480.40	-2092.68	107.05	1229.60	0.00	0.00	0.00	-2044.34	134.82	1650.83	-2054.47	-10.96	1640.87	-1690.89	-41.98	1688.16	-1631.39	113.33	1690.07	916.70	-207.56	68.80	1536.18	-201.21	73.48	907.81
0.48000	-2256.43	245.31	120.52	-2281.30	233.39	153.75	-1437.54	134.26	47.16	-1372.44	193.82	82.24	-1956.48	53.13	-1.73	-1975.99	51.61	3.25	-520.55	-72.24	280.57	-1708.29	-12.30	480.40	-2081.36	107.52	1230.87	0.00	0.00	0.00	-2032.30	130.99	1654.37	-2017.88	-12.41	1642.03	-1690.89	-41.98	1688.16	-1631.39	113.33	1690.07	916.71	-207.40	68.84	1536.13	-201.27	73.44	907.77
0.49000	-2238.55	248.20	131.34	-2255.55	234.59	165.38	-1437.54	134.26	47.16	-1372.44	193.82	82.24	-1959.56	53.67	-5.31	-1979.85	51.65	-3.87	-520.55	-72.24	280.57	-1708.29	-12.30	480.40	-2073.01	107.64	1232.49	0.00	0.00	0.00	-2024.70	128.34	1657.13	-2018.02	-16.75	1643.97	-1690.89	-41.98	1688.16	-1631.39	113.33	1690.07	916.90	-208.12	68.64	1536.89	-201.08	73.72	908.01
0.50000	-2199.73	250.05	144.63	-2227.22	236.10	176.59	-1437.54	134.26	47.16	-1372.44	193.82	82.24	-1962.26	54.15	-8.53	-1983.78	51.71	-11.08	-520.55	-72.24	280.57	-1708.29	-12.30	480.40	-2071.40	107.63	1234.25	0.00	0.00	0.00	-2023.09	127.25	1658.53	-2014.36	-18.56	1646.25	-1690.89	-41.98	1688.16	-1631.39	113.33	1690.07	916.80	-207.89	68.71	1536.20	-201.29	73.50	907.91
0.51000	-2172.94	251.09	155.72	-2196.32	236.58	187.66	-1437.54	134.26	47.16	-1372.44	193.82	82.24	-1964.61	54.57	-11.41	-1987.76	51.77	-18.38	-520.55	-72.24	280.57	-1708.29	-12.30	480.40	-2062.39	108.07	1235.36	0.00	0.00	0.00	-1993.71	122.65	1659.82	-2009.72	-21.51	1649.55	-1690.89	-41.98	1688.16	-1631.39	113.33	1690.07	916.80	-207.89	68.73	1536.16	-201.24	73.46	907.78
0.52000	-2146.87	251.11	166.42	-2170.16	237.19	197.35	-1437.54	134.26	47.16	-1372.44	193.82	82.24	-1966.61	54.94	-13.96	-1991.79	51.84	-25.75	-520.55	-72.24	280.57	-1708.29	-12.30	480.40	-2056.71	107.68	1237.40	0.00	0.00	0.00	-1993.74	120.83	1662.81	-2013.44	-23.30	1652.18	-1690.89	-41.98	1688.16	-1631.39	113.33	1690.07	916.72	-207.85	68.87	1535.98	-201.27	73.37	907.95
0.53000	-2116.67	250.34	178.21	-2144.14	236.73	207.39	-1437.54	134.26	47.16	-1372.44	193.82	82.24	-1968.27	55.26	-16.19	-1995.85	51.91	-33.17	-520.55	-72.24	280.57	-1708.29	-12.30	480.40	-2045.24	107.14	1239.38	0.00	0.00	0.00	-1989.48	120.37	1665.58	-1977.38	-25.73	1652.44	-1690.89	-41.98	1688.16	-1631.39	113.33	1690.07	916.68	-207.18	68.89	1536.57	-201.31	73.63	907.88
0.54000	-2087.27	249.71	188.83	-2118.38	235.96	217.18	-1437.54	134.26	47.16	-1372.44	193.82	82.24	-1969.62	55.53	-18.11	-1999.95	51.99	-40.64	-520.55	-72.24	280.57	-1708.29	-12.30	480.40	-2047.59	106.42	1240.79	0.00	0.00	0.00	-1961.48	118.85	1667.30	-1979.95	-25.20	1655.25	-1690.89	-41.98	1688.16	-1631.39	113.33	1690.07	916.72	-208.15	68.74	1535.97	-201.40	73.36	907.83
0.55000	-2055.70	248.56	200.31	-2087.47	234.73	227.39	-1437.54	134.26	47.16	-1372.44	193.82	82.24	-1970.65	55.75	-19.73	-2004.06	52.07	-48.14	-520.55	-72.24	280.57	-1708.29	-12.30	480.40	-2037.04	106.03	1242.35	0.00	0.00	0.00	-1962.69	116.76	1670.39	-1981.22	-28.34	1658.86	-1690.89	-41.98	1688.16	-1631.39	113.33	1690.07	917.03	-208.15	68.55	1536.23	-201.24	73.48	908.02
0.56000	-2032.76	247.36	209.92	-2061.13	233.08	236.94	-1437.54	134.26	47.16	-1372.44	193.82	82.24	-1971.37	55.93	-21.06	-2008.19	52.16	-55.65	-520.55	-72.24	280.57	-1708.29	-12.30	480.40	-2030.84	105.10	1243.69	0.00	0.00	0.00	-1969.40	113.99	1673.85	-1965.95	-31.16	1659.92	-1690.89	-41.98	1688.16	-1631.39	113.33	1690.07	917.00	-207.80	68.66	1536.66	-201.26	73.64	907.91
0.57000	-1998.04	245.52	220.81	-2028.64	232.83	246.50	-1437.54	134.26	47.16	-1372.44	193.82	82.24	-1971.81	56.05	-22.12	-2012.32	52.25	-63.17	-520.55	-72.24	280.57	-1708.29	-12.30	480.40	-2020.88	104.51	1244.70	0.00	0.00	0.00	-1936.41	112.89	1673.76	-1940.68	-31.42	1660.62	-1690.89	-41.98	1688.16	-1631.39	113.33	1690.07	917.06	-208.25	68.50	1536.14	-201.31	73.42	907.89
0.58000	-1969.19	244.15	230.42	-2000.60	231.24	254.87	-1437.54	134.26	47.16	-1372.44	193.82	82.24	-1971.97	56.14	-22.91	-2016.45	52.34	-70.67	-520.55	-72.24	280.57	-1708.29	-12.30	480.40	-2008.19	103.32	1245.81	0.00	0.00	0.00	-1941.03	110.93	1677.20	-1937.18	-33.81	1663.33	-1690.89	-41.98	1688.16	-1631.39	113.33	1690.07	916.96	-208.26	68.54	1536.73	-201.24	73.65	908.19
0.59000	-1944.97	243.03	238.26	-1981.84	230.48	261.23	-1437.54	134.26	47.16	-1372.44	193.82	82.24	-1971.87	56.18	-23.45	-2020.55	52.42	-78.14	-520.55	-72.24	280.57	-1708.29	-12.30	480.40	-2000.12	101.38	1246.93	0.00	0.00	0.00	-1957.21	108.25	1679.28	-1931.44	-33.98	1664.88	-1690.89	-41.98	1688.16	-1631.39	113.33	1690.07	916.90	-208.29	68.45	1536.86	-201.20	73.75	908.12
0.60000	-1925.95	242.60	253.52	-1950.26	228.65	268.43	-1437.54	134.26	47.16	-1372.44	193.82	82.24	-1971.51	56.19	-23.74	-2024.64	52.51	-85.58	-520.55	-72.24	280.57	-1708.29	-12.30	480.40	-1993.62	99.41	1247.33	0.00	0.00	0.00	-1929.97	107.78	1680.40	-1931.75	-35.70	1666.33	-1690.89	-41.98	1688.16	-1631.39	113.33	1690.07	916.69	-207.99	68.71	1536.90	-201.28	73.76	907.91
0.61000	-1897.02	240.35	261.84	-1925.11	227.85	274.78	-1437.54	134.26	47.16	-1372.44	193.82	82.24	-1970.90	56.15	-23.79	-2028.69	52.60	-92.96	-520.55	-72.24	280.57	-1708.29	-12.30	480.40	-1987.20	97.87	1247.65	0.00	0.00	0.00	-1932.03	108.04	1682.65	-1917.20	-37.38	1666.48	-1690.89	-41.98	1688.16	-1631.39	113.33	1690.07	917.05	-208.67	68.31	1536.67	-201.23	73.68	907.56
0.62000	-1870.04	239.17	269.62	-1907.34	224.89	287.71	-1437.54	134.26	47.16	-1372.44	193.82	82.24	-1970.06	56.07	-23.63	-2032.69	52.69	-100.27	-520.55	-72.24	280.57	-1708.29	-12.30	480.40	-1976.65	96.51	1247.91	0.00	0.00	0.00	-1931.80	105.45	1683.68	-1902.88	-36.66	1668.21	-1690.89	-41.98	1688.16	-1631.39	113.33	1690.07	916.94	-208.38	68.38	1536.33	-201.32	73.54	907.79
0.63000	-1838.32	236.28	277.78	-1880.53	224.52	293.31	-1437.54	134.26	47.16	-1372.44	193.82	82.24	-1969.00	55.96	-23.25	-2036.65	52.77	-107.50	-520.55	-72.24	280.57	-1708.29	-12.30	480.40	-1972.35	95.25	1248.40	0.00	0.00	0.00	-1936.05	104.53	1685.83	-1917.02	-39.31	1670.77	-1690.89	-41.98	1688.16	-1631.39	113.33	1690.07	916.87	-208.08	68.40	1535.65	-201.35	73.26	907.96
0.64000	-1808.91	235.08	285.10	-1852.34	222.29	298.87	-1437.54	134.26	47.16	-1372.44	193.82	82.24	-1967.74	55.81	-22.68	-2040.54	52.85	-114.64	-520.55	-72.24	280.57	-1708.29	-12.30	480.40	-1962.07	94.08	1248.18	0.00	0.00	0.00	-1916.33	102.65	1687.23	-1901.53	-41.50	1671.29	-1690.89	-41.98	1688.16	-1631.39	113.33	1690.07	916.80	-208.07	68.61	1536.00	-201.33	73.41	907.94
0.65000	-1781.39	233.27	291.67	-1826.33	220.80	303.47	-1437.54	134.26	47.16	-1372.44	193.82	82.24	-1966.27	55.63	-21.91	-2044.36	52.93	-121.67	-520.55	-72.24	280.57	-1708.29	-12.30	480.40	-1953.36	92.47	1248.63	0.00	0.00	0.00	-1903.17	101.40	1687.91	-1896.51	-44.70	1672.85	-1690.89	-41.98	1688.16	-1631.39	113.33	1690.07	916.79	-207.92	68.67	1536.66	-201.23	73.64	907.84
0.66000	-1751.13	231.19	298.64	-1796.68	219.20	308.34	-1437.54	134.26	47.16	-1372.44	193.82	82.24	-1964.61	55.42	-20.96	-2048.11	53.00	-128.57	-520.55	-72.24	280.57	-1708.29	-12.30	480.40	-1952.69	90.84	1248.45	0.00	0.00	0.00	-1887.28	101.58	1687.37	-1882.05	-44.81	1673.08	-1690.89	-41.98	1688.16	-1631.39	113.33	1690.07	916.84	-208.36	68.50	1536.10	-201.30	73.40	907.84
0.67000	-1722.95	229.68	304.60	-1771.55	217.27	312.11	-1437.54	134.26	47.16	-1372.44	193.82	82.24	-1962.79	55.18	-19.85	-2051.76	53.07	-135.34	-520.55	-72.24	280.57	-1708.29	-12.30	480.40	-1938.85	90.28	1248.75	0.00	0.00	0.00	-1883.49	99.50	1689.20	-1879.06	-45.11	1673.47	-1690.89	-41.98	1688.16	-1631.39	113.33	1690.07	916.95	-208.36	68.60	1536.13	-201.27	73.36	907.83
0.68000	-1700.59	227.45	308.73	-1742.93	215.01	316.00	-1437.54	134.26	47.16	-1372.44	193.82	82.24	-1960.79	54.90	-18.57	-2055.32	53.13	-141.95	-520.55	-72.24	280.57	-1708.29	-12.30	480.40	-1939.24	88.82	1248.11	0.00	0.00	0.00	-1880.53	98.33	1689.93	-1875.09	-45.99	1675.82	-1690.89	-41.98	1688.16	-1631.39	113.33	1690.07	916.75	-208.27	68.68	1536.25	-201.13	73.44	907.96
0.69000	-1668.63	225.05	314.47	-1716.41	212.75	318.78	-1437.54	134.26	47.16	-1372.44	193.82	82.24	-1958.65	54.60	-17.15	-2058.78	53.18	-148.40	-520.55	-72.24	280.57	-1708.29	-12.30	480.40	-1927.03	87.75	1248.42	0.00	0.00	0.00	-1873.79	96.75	1690.17	-1866.48	-47.03	1675.08	-1690.89	-41.98	1688.16	-1631.39	113.33	1690.07	916.90	-208.75	68.40	1536.65	-201.17	73.61	907.83
0.70000	-1655.42	223.82	316.98	-1690.28	210.78	320.88	-1437.54	134.26	47.16	-1372.44	193.82	82.24	-1956.36	54.28	-15.60	-2062.12	53.22	-154.68	-520.55	-72.24	280.57	-1708.29	-12.30	480.40	-1922.45	86.99	1248.18	0.00	0.00	0.00	-1866.56	97.71	1691.17	-1845.48	-48.11	1673.58	-1690.89	-41.98	1688.16	-1631.39	113.33	1690.07	916.98	-208.23	68.54	1536.72	-201.27	73.67	907.87
0.71000	-1629.56	221.55	319.48	-1665.15	208.50	322.12	-1437.54	134.26	47.16	-1372.44	193.82	82.24	-1953.94	53.93	-13.92	-2065.33	53.25	-160.76	-520.55	-72.24	280.57	-1708.29	-12.30	480.40	-1910.62	86.45	1248.18	0.00	0.00	0.00	-1860.96	97.00	1691.27	-1826.05	-49.40	1674.38	-1690.89	-41.98	1688.16	-1631.39	113.33	1690.07	917.06	-208.88	68.28	1536.58	-201.20	73.56	907.88
0.72000	-1604.50	219.49	320.88	-1641.73	206.31	322.21	-1437.54	134.26	47.16	-1372.44	193.82	82.24	-1951.40	53.55	-12.13	-2068.41	53.28	-166.63	-520.55	-72.24	280.57	-1708.29	-12.30	480.40	-1905.96	84.64	1248.07	0.00	0.00	0.00	-1839.70	94.78	1690.39	-1818.22	-49.12	1674.09	-1690.89	-41.98	1688.16	-1631.39	113.33	1690.07	916.58	-208.12	68.80	1536.61	-201.27	73.58	907.98
0.73000	-1579.91	217.42	321.37	-1617.60	203.73	321.70	-1437.54	134.26	47.16	-1372.44	193.82	82.24	-1948.76	53.16	-10.23	-2071.35	53.29	-172.29	-520.55	-72.24	280.57	-1708.29	-12.30	480.40	-1896.98	83.82	1247.88	0.00	0.00	0.00	-1839.77	94.82	1690.84	-1831.56	-50.55	1674.97	-1690.89	-41.98	1688.16	-1631.39	113.33	1690.07	916.74	-207.79	68.79	1536.62	-201.22	73.55	908.05
0.74000	-1555.54	214.21	321.36	-1591.58	201.26	320.86	-1437.54	134.26	47.16	-1372.44	193.82	82.24	-1946.02	52.74	-8.24	-2074.14	53.30	-177.71	-520.55	-72.24	280.57	-1708.29	-12.30	480.40	-1883.40	83.04	1247.54	0.00	0.00	0.00	-1812.80	92.90	1697.29	-1825.01	-51.57	1675.23	-1690.89	-41.98	1688.16	-1631.39	113.33	1690.07	916.80	-208.27	68.63	1536.43	-201.21	73.55	908.09
0.75000	-1531.77	211.12	320.52	-1568.83	198.28	318.90	-1437.54	134.26	47.16	-1372.44	193.82	82.24	-1943.20	52.30	-6.17	-2076.77	53.29	-182.88	-520.55	-72.24	280.57	-1708.29	-12.30	480.40	-1884.40	82.31	1246.65	0.00	0.00	0.00	-1803.90	92.34	1698.42	-1826.18	-51.73	1675.04	-1690.89	-41.98	1688.16	-1631.39	113.33	1690.07	916.86	-207.81	68.58	1536.31	-201.17	73.53	907.81
0.76000	-1508.36	207.54	319.06	-1546.35	195.51	316.31	-1437.54	134.26	47.16	-1372.44	193.82	82.24	-1940.30	51.85	-4.03	-2079.22	53.26	-187.79	-520.55	-72.24	280.57	-1708.29	-12.30	480.40	-1874.06	81.33	1245.93	0.00	0.00	0.00	-1796.98	91.44	1697.84	-1808.60	-52.70	1673.74	-1690.89	-41.98	1688.16	-1631.39	113.33	1690.07	917.02	-208.40	68.40	1536.14	-201.17	73.42	907.72
0.77000	-1486.37	204.75	316.83	-1524.47	192.92	313.29	-1437.54	134.26	47.16	-1372.44	193.82	82.24	-1937.34	51.38	-1.83	-2081.50	53.23	-192.43	-520.55	-72.24	280.57	-1708.29	-12.30	480.40	-1866.27	80.34	1245.22	0.00	0.00	0.00	-1789.73	90.77	1697.38	-1800.65	-52.72	1673.75	-1690.89	-41.98	1688.16	-1631.39	113.33	1690.07	916.88	-208.50	68.46	1536.14	-201.28	73.43	907.93
0.78000	-1464.99	201.91	314.04	-1503.06	190.10	309.67	-1437.54	134.26	47.16	-1372.44	193.82	82.24	-1934.34	50.90	0.42	-2083.60	53.18	-196.78	-520.55	-72.24	280.57	-1708.29	-12.30	480.40	-1861.40	79.08	1244.38	0.00	0.00	0.00	-1778.30	90.57	1696.29	-1789.18	-53.36	1673.02	-1690.89	-41.98	1688.16	-1631.39	113.33	1690.07	917.00	-208.57	68.50	1535.76	-201.30	73.29	907.99
0.79000	-1444.26	198.82	311.27	-1483.73	187.31	305.86	-1437.54	134.26	47.16	-1372.44	193.82	82.24	-1931.29	50.40	2.70	-2085.49	53.11	-200.83	-520.55	-72.24	280.57	-1708.29	-12.30	480.40	-1849.31	78.43	1243.23	0.00	0.00	0.00	-1769.33	90.42	1695.51	-1776.01	-52.89	1671.65	-1690.89	-41.98	1688.16	-1631.39	113.33	1690.07	916.94	-208.15	68.49	1535.68	-201.28	73.25	908.08
0.80000	-1425.12	196.42	308.23	-1462.32	184.69	302.69	-1437.54	134.26	47.16	-1372.44	193.82	82.24	-1928.22	49.89	5.02	-2087.18	53.03	-204.55	-520.55	-72.24	280.57	-1708.29	-12.30	480.40	-1843.05	76.95	1242.17	0.00	0.00	0.00	-1761.59	90.33	1694.33	-1766.39	-53.14	1670.38	-1690.89	-41.98	1688.16	-1631.39	113.33	1690.07	916.92	-207.83	68.62	1535.89	-201.31	73.26	908.18
0.81000	-1406.15	193.41	305.57	-1449.24	182.51	299.10	-1437.54	134.26	47.16	-1372.44	193.82	82.24	-1925.13	49.38	7.35	-2088.66	52.93	-207.95	-520.55	-72.24	280.57	-1708.29	-12.30	480.40	-1828.65	76.24	1246.66	0.00	0.00	0.00	-1753.58	90.49	1693.32	-1776.12	-54.21	1670.63	-1690.89	-41.98	1688.16	-1631.39	113.33	1690.07	916.76	-207.75	68.75	1535.78	-201.32	73.25	908.00
0.82000	-1388.15	191.10	302.43	-1431.67	180.80	294.64	-1437.54	134.26	47.16	-1372.44	193.82	82.24	-1922.03	48.85	9.68	-2089.92	52.81	-211.01	-520.55	-72.24	280.57	-1708.29	-12.30	480.40	-1815.35	75.07	1248.54	0.00	0.00	0.00	-1744.45	89.71	1692.09	-1762.10	-55.62	1669.62	-1690.89	-41.98	1688.16	-1631.39	113.33	1690.07	916.83	-207.06	68.82	1535.69	-201.31	73.23	907.88
0.83000	-1371.42	188.91	299.09	-1414.43	178.64	290.06	-1437.54	134.26	47.16	-1372.44	193.82	82.24	-1918.94	48.31	12.01	-2090.94	52.67	-213.70	-520.55	-72.24	280.57	-1708.29	-12.30	480.40	-1806.72	73.85	1247.42	0.00	0.00	0.00	-1737.28	89.29	1690.83	-1754.99	-55.90	1667.84	-1690.89	-41.98	1688.16	-1631.39	113.33	1690.07	916.84	-207.96	68.67	1535.70	-201.32	73.30	908.04
0.84000	-1355.67	187.44	295.05	-1398.04	177.10	284.80	-1437.54	134.26	47.16	-1372.44	193.82	82.24	-1915.87	47.77	14.33	-2091.72	52.52	-216.03	-520.55	-72.24	280.57	-1708.29	-12.30	480.40	-1798.26	72.42	1245.86	0.00	0.00	0.00	-1726.49	89.74	1689.26	-1760.40	-55.91	1666.47	-1690.89	-41.98	1688.16	-1631.39	113.33	1690.07	916.78	-208.57	68.60	1535.79	-201.29	73.32	908.15
0.85000	-1340.45	186.15	290.55	-1382.62	176.63	278.80	-1437.54	134.26	47.16	-1372.44	193.82	82.24	-1912.83	47.23	16.62	-2092.25	52.34	-217.96	-520.55	-72.24	280.57	-1708.29	-12.30	480.40	-1790.93	71.00	1244.27	0.00	0.00	0.00	-1719.10	90.04	1687.59	-1725.25	-51.15	1674.73	-1690.89	-41.98	1688.16	-1631.39	113.33	1690.07	916.87	-208.15	68.61	1536.25	-201.15	73.50	908.04
0.86000	-1325.99	185.15	285.50	-1368.02	176.05	272.52	-1437.54	134.26	47.16	-1372.44	193.82	82.24	-1909.83	46.68	18.86	-2092.51	52.15	-219.50	-520.55	-72.24	280.57	-1708.29	-12.30	480.40	-1782.14	68.96	1242.87	0.00	0.00	0.00	-1711.31	90.41	1685.97	-1710.72	-49.63	1675.49	-1690.89	-41.98	1688.16	-1631.39	113.33	1690.07	916.87	-208.00	68.64	1536.38	-201.12	73.57	907.85
0.87000	-1312.44	184.23	279.92	-1353.98	175.20	266.00	-1437.54	134.26	47.16	-1372.44	193.82	82.24	-1906.89	46.14	21.06	-2092.52	51.93	-220.63	-520.55	-72.24	280.57	-1708.29	-12.30	480.40	-1776.47	71.61	1238.64	0.00	0.00	0.00	-1703.73	90.72	1684.14	-1706.08	-49.95	1674.10	-1690.89	-41.98	1688.16	-1631.39	113.33	1690.07	916.79	-207.73	68.74	1536.07	-201.22	73.40	907.92
0.88000	-1299.77	183.46	273.87	-1340.88	174.52	259.06	-1437.54	134.26	47.16	-1372.44	193.82	82.24	-1904.00	45.59	23.20	-2092.24	51.69	-221.32	-520.55	-72.24	280.57	-1708.29	-12.30	480.40	-1767.08	71.45	1236.47	0.00	0.00	0.00	-1694.01	91.02	1682.33	-1695.13	-49.53	1672.47	-1690.89	-41.98	1688.16	-1631.39	113.33	1690.07	916.91	-208.25	68.50	1536.59	-201.15	73.65	908.10
0.89000	-1288.20	183.85	267.10	-1328.86	174.71	251.59	-1437.54	134.26	47.16	-1372.44	193.82	82.24	-1901.20	45.04	25.27	-2091.68	51.42	-221.58	-520.55	-72.24	280.57	-1708.29	-12.30	480.40	-1757.81	70.78	1234.61	0.00	0.00	0.00	-1685.11	91.39	1680.23	-1688.40	-49.05	1670.95	-1690.89	-41.98	1688.16	-1631.39	113.33	1690.07	916.83	-208.09	68.67	1535.77	-201.38	73.35	908.02
0.90000	-1277.03	182.97	260.79	-1317.20	173.32	244.74	-1437.54	134.26	47.16	-1372.44	193.82	82.24	-1898.48	44.50	27.26	-2090.82	51.14	-221.38	-520.55	-72.24	280.57	-1708.29	-12.30	480.40	-1749.27	69.77	1232.69	0.00	0.00	0.00	-1673.18	91.86	1678.01	-1675.43	-48.41	1669.09	-1690.89	-41.98	1688.16	-1631.39	113.33	1690.07	916.73	-207.96	68.72	1535.30	-201.32	73.13	908.03
0.91000	-1266.84	182.25	254.29	-1306.82	172.45	237.64	-1437.54	134.26	47.16	-1372.44	193.82	82.24	-1895.85	43.96	29.16	-2089.65	50.82	-220.71	-520.55	-72.24	280.57	-1708.29	-12.30	480.40	-1741.68	68.68	1230.81	0.00	0.00	0.00	-1666.62	92.61	1676.27	-1669.66	-48.00	1667.34	-1690.89	-41.98	1688.16	-1631.39	113.33	1690.07	916.62	-207.94	68.81	1535.51	-201.39	73.17	907.96
0.92000	-1257.64	181.30	248.09	-1297.71	172.04	230.70	-1437.54	134.26	47.16	-1372.44	193.82	82.24	-1893.34	43.43	30.95	-2088.18	50.48	-219.56	-520.55	-72.24	280.57	-1708.29	-12.30	480.40	-1725.32	64.89	1231.57	0.00	0.00	0.00	-1657.29	93.23	1674.48	-1660.82	-46.97	1665.70	-1690.89	-41.98	1688.16	-1631.39	113.33	1690.07	916.69	-207.88	68.70	1536.02	-201.38	73.39	908.11
0.93000	-1249.75	180.43	242.18	-1289.36	171.09	224.26	-1437.54	134.26	47.16	-1372.44	193.82	82.24	-1890.95	42.91	32.63	-2086.38	50.12	-217.92	-520.55	-72.24	280.57	-1708.29	-12.30	480.40	-1713.89	64.96	1230.01	0.00	0.00	0.00	-1648.69	93.80	1672.84	-1647.05	-46.53	1663.90	-1690.89	-41.98	1688.16	-1631.39	113.33	1690.07	916.65	-207.80	68.94	1536.50	-201.17	73.52	908.24
0.94000	-1242.96	179.86	236.24	-1282.00	170.23	217.90	-1437.54	134.26	47.16	-1372.44	193.82	82.24	-1888.69	42.39	34.18	-2084.25	49.72	-215.76	-520.55	-72.24	280.57	-1708.29	-12.30	480.40	-1705.02	65.22	1228.00	0.00	0.00	0.00	-1636.40	94.50	1670.88	-1640.18	-45.76	1662.63	-1690.89	-41.98	1688.16	-1631.39	113.33	1690.07	916.97	-208.54	68.56	1536.29	-201.12	73.48	908.11
0.95000	-1236.71	178.80	230.60	-1275.70	169.57	211.41	-1437.54	134.26	47.16	-1372.44	193.82	82.24	-1886.57	41.88	35.60	-2081.77	49.30	-213.08	-520.55	-72.24	280.57	-1708.29	-12.30	480.40	-1696.06	65.51	1226.00	0.00	0.00	0.00	-1627.05	95.94	1669.37	-1628.86	-44.71	1661.06	-1690.89	-41.98	1688.16	-1631.39	113.33	1690.07	916.76	-208.12	68.79	1536.14	-201.13	73.43	908.12
0.96000	-1231.49	178.59	224.01	-1270.43	169.76	204.33	-1437.54	134.26	47.16	-1372.44	193.82	82.24	-1884.61	41.39	36.87	-2078.95	48.85	-209.86	-520.55	-72.24	280.57	-1708.29	-12.30	480.40	-1684.56	65.49	1224.12	0.00	0.00	0.00	-1619.45	96.90	1668.06	-1618.72	-43.97	1659.60	-1690.89	-41.98	1688.16	-1631.39	113.33	1690.07	916.73	-207.97	68.72	1536.07	-201.23	73.47	907.85
0.97000	-1226.86	177.92	217.35	-1265.30	168.50	197.48	-1437.54	134.26	47.16	-1372.44	193.82	82.24	-1882.81	40.91	37.98	-2075.77	48.37	-206.09	-520.55	-72.24	280.57	-1708.29	-12.30	480.40	-1673.94	65.40	1222.52	0.00	0.00	0.00	-1610.53	97.74	1666.71	-1609.87	-42.88	1658.37	-1690.89	-41.98	1688.16	-1631.39	113.33	1690.07	916.84	-207.85	68.79	1535.99	-201.27	73.37	907.81
0.98000	-1223.34	178.28	209.53	-1261.04	167.17	190.18	-1437.54	134.26	47.16	-1372.44	193.82	82.24	-1881.19	40.45	38.92	-2072.22	47.86	-201.76	-520.55	-72.24	280.57	-1708.29	-12.30	480.40	-1663.35	64.84	1220.62	0.00	0.00	0.00	-1600.66	99.04	1665.40	-1597.73	-41.91	1657.20	-1690.89	-41.98	1688.16	-1631.39	113.33	1690.07	916.87	-208.18	68.59	1536.32	-201.13	73.46	907.87
0.99000	-1220.32	177.77	201.52	-1257.75	165.85	182.40	-1437.54	134.26	47.16	-1372.44	193.82	82.24	-1879.76	40.00	39.69	-2068.30	47.32	-196.84	-520.55	-72.24	280.57	-1708.29	-12.30	480.40	-1651.68	64.73	1218.93	0.00	0.00	0.00	-1589.60	100.25	1664.38	-1587.22	-40.33	1656.06	-1690.89	-41.98	1688.16	-1631.39	113.33	1690.07	917.16	-208.08	68.48	1536.33	-201.23	73.52	907.68
1.00000	-1218.24	177.76	192.54	-1255.42	164.56	173.98	-1437.54	134.26	47.16	-1372.44	193.82	82.24	-1878.54	39.57	40.26	-2063.99	46.74	-191.33	-520.55	-72.24	280.57	-1708.29	-12.30	480.40	-1637.78	64.84	1217.46	0.00	0.00	0.00	-1576.63	101.75	1663.49	-1576.79	-38.88	1655.52	-1690.89	-41.98	1688.16	-1631.39	113.33	1690.07	917.08	-207.91	68.54	1535.38	-201.36	73.23	907.73
1.01000	-1216.73	176.60	183.05	-1253.84	162.49	165.30	-1437.54	134.26	47.16	-1372.44	193.82	82.24	-1877.52	39.16	40.64	-2059.28	46.14	-185.22	-520.55	-72.24	280.57	-1708.29	-12.30	480.40	-1627.11	64.66	1216.02	0.00	0.00	0.00	-1567.08	103.00	1662.85	-1563.59	-37.79	1654.85	-1690.89	-41.98	1688.16	-1631.39	113.33	1690.07	916.78	-207.72	68.75	1535.81	-201.30	73.39	907.82
1.02000	-1215.93	173.93	173.64	-1253.64	160.81	155.84	-1437.54	134.26	47.16	-1372.44	193.82	82.24	-1876.73	38.77	40.80	-2054.17	45.49	-178.48	-520.55	-72.24	280.57	-1708.29	-12.30	480.40	-1614.45	64.57	1214.73	0.00	0.00	0.00	-1555.05	104.77	1661.72	-1551.28	-35.98	1654.50	-1690.88	-41.98	1688.16	-1631.39	113.33	1690.07	916.88	-207.31	68.65	1536.59	-201.09	73.67	907.83
1.03000	-1216.45	172.40	163.21	-1253.55	158.10	146.31	-1437.54	134.26	47.16	-1372.44	193.82	82.24	-1876.17	38.40	40.74	-2048.65	44.82	-171.11	-520.55	-72.24	280.57	-1708.29	-12.30	480.40	-1603.37	64.74	1213.50	0.00	0.00	0.00	-1543.80	106.09	1661.04	-1537.95	-34.15	1654.56	-1679.55	-40.27	1687.33	-1631.39	113.33	1690.07	916.99	-208.14	68.51	1536.05	-201.21	73.46	907.84
1.04000	-1209.78	167.39	154.48	-1249.00	155.24	138.17	-1437.54	134.26	47.16	-1372.44	193.82	82.24	-1875.86	38.05	40.44	-2042.70	44.11	-163.09	-520.55	-72.24	280.57	-1708.29	-12.30	480.40	-1591.64	65.22	1212.36	0.00	0.00	0.00	-1531.97	108.08	1660.08	-1528.55	-32.50	1654.90	-1668.15	-38.24	1686.64	-1631.39	113.33	1690.07	916.94	-207.73	68.52	1535.74	-201.20	73.27	907.89
1.05000	-1203.14	164.45	145.37	-1241.20	151.68	130.74	-1437.54	134.26	47.16	-1372.44	193.82	82.24	-1875.97	37.56	40.01	-2036.33	43.36	-154.41	-520.55	-72.24	280.57	-1708.29	-12.30	480.40	-1578.40	65.97	1211.40	0.00	0.00	0.00	-1520.08	110.24	1659.46	-1518.07	-30.49	1655.33	-1656.72	-35.66	1686.48	-1631.39	113.33	1690.07	916.95	-208.04	68.56	1535.47	-201.22	73.21	907.80
1.06000	-1192.11	161.37	134.20	-1232.77	147.85	121.13	-1437.54	134.26	47.16	-1372.44	193.82	82.24	-1876.61	36.24	39.04	-2029.51	42.58	-145.05	-520.55	-72.24	280.57	-1708.29	-12.30	480.40	-1566.16	66.34	1210.62	0.00	0.00	0.00	-1505.43	112.01	1659.44	-1504.06	-28.59	1656.29	-1644.34	-33.90	1686.65	-1631.39	113.33	1690.07	916.89	-207.84	68.65	1535.93	-201.27	73.39	907.71
1.07000	-1185.52	157.73	122.53	-1226.97	143.76	112.16	-1437.54	134.26	47.16	-1372.44	193.82	82.24	-1875.83	36.80	39.09	-2022.24	41.75	-135.00	-520.55	-72.24	280.57	-1708.29	-12.30	480.40	-1552.76	67.28	1210.10	0.00	0.00	0.00	-1496.38	113.87	1660.17	-1493.53	-26.49	1657.49	-1632.55	-30.94	1687.09	-1631.38	113.33	1690.07	916.69	-207.03	68.91	1535.90	-201.27	73.32	907.74
1.08000	-1181.06	153.64	114.43	-1223.00	139.75	105.72	-1437.54	134.26	47.16	-1372.44	193.82	82.24	-1875.79	36.56	38.60	-2014.52	40.89	-124.25	-520.55	-72.24	280.57	-1708.29	-12.30	480.40	-1539.74	67.89	1209.72	0.00	0.00	0.00	-1483.02	116.09	1660.51	-1478.37	-24.09	1658.30	-1620.53	-28.46	1687.14	-1619.93	114.38	1689.84	916.77	-208.15	68.58	1536.45	-201.24	73.57	908.03
1.09000	-1176.85	150.84	107.48	-1219.55	137.79	99.82	-1437.54	134.26	47.16	-1372.44	193.82	82.24	-1875.66	36.20	38.27	-2006.33	39.99	-112.78	-520.55	-72.24	280.57	-1708.29	-12.30	480.40	-1528.35	69.15	1209.36	0.00	0.00	0.00	-1469.89	118.54	1661.17	-1467.54	-22.52	1659.32	-1608.57	-25.99	1687.40	-1607.20	117.23	1689.70	917.05	-208.27	68.37	1536.26	-201.25	73.49	908.22
1.10000	-1173.19	149.82	100.69	-1216.56	137.49	94.28	-1437.54	134.26	47.16	-1372.44	193.82	82.24	-1874.60	37.11	38.48	-1997.66	39.05	-100.58	-520.55	-72.24	280.57	-1708.29	-12.30	480.40	-1514.51	70.41	1209.28	0.00	0.00	0.00	-1456.59	120.73	1662.46	-1452.61	-20.39	1660.68	-1595.46	-24.39	1687.95	-1594.30	119.97	1690.14	916.85	-208.38	68.54	1535.62	-201.29	73.27	907.96
1.11000	-1170.35	149.94	94.54	-1214.63	137.95	87.68	-1437.54	134.26	47.16	-1372.44	193.82	82.24	-1874.54	36.61	38.06	-1988.51	38.07	-87.63	-520.55	-72.24	280.57	-1708.29	-12.30	480.40	-1502.59	72.01	1209.57	0.00	0.00	0.00	-1445.91	123.00	1664.14	-1444.59	-18.70	1662.63	-1583.28	-21.36	1688.91	-1581.80	122.10	1691.31	916.79	-208.22	68.65	1535.80	-201.28	73.29	907.78
1.12000	-1168.50	150.53	89.34	-1214.58	138.06	83.25	-1437.54	134.26	47.16	-1372.44	193.82	82.24	-1873.91	36.50	37.91	-1978.86	37.05	-73.93	-520.55	-72.24	280.57	-1708.29	-12.30	480.40	-1491.26	73.60	1210.29	0.00	0.00	0.00	-1429.99	125.15	1665.63	-1431.85	-16.49	1664.30	-1570.66	-19.34	1689.88	-1569.91	122.92	1692.58	916.76	-207.90	68.71	1536.01	-201.31	73.40	907.61
1.13000	-1166.91	151.07	84.72	-1212.83	139.35	79.54	-1437.54	134.26	47.16	-1372.44	193.82	82.24	-1873.70	35.63	37.38	-1968.71	35.98	-59.45	-520.55	-72.24	280.57	-1708.29	-12.30	480.40	-1477.51	75.61	1211.25	0.00	0.00	0.00	-1417.11	127.02	1667.72	-1418.36	-14.23	1665.84	-1558.06	-17.12	1691.01	-1555.78	126.83	1693.70	916.79	-207.29	68.71	1535.71	-201.32	73.26	907.87
1.14000	-1165.67	151.57	80.51	-1208.48	139.56	77.18	-1437.54	134.26	47.16	-1372.44	193.82	82.24	-1872.68	34.72	36.91	-1958.05	34.87	-44.18	-520.55	-72.24	280.57	-1708.29	-12.30	480.40	-1464.02	77.68	1212.36	0.00	0.00	0.00	-1406.61	129.13	1670.08	-1405.01	-12.06	1667.61	-1545.13	-15.42	1692.29	-1543.36	128.75	1695.46	916.77	-207.61	68.77	1535.67	-201.38	73.30	908.00
1.15000	-1164.76	151.97	76.77	-1208.99	139.39	74.01	-1437.54	134.26	47.16	-1372.44	193.82	82.24	-1870.30	34.46	37.00	-1946.87	33.72	-28.12	-520.55	-72.24	280.57	-1708.29	-12.30	480.40	-1452.35	79.43	1213.83	0.00	0.00	0.00	-1389.68	131.21	1672.06	-1395.91	-10.21	1669.77	-1532.50	-13.65	1693.80	-1531.08	130.38	1697.36	916.87	-208.10	68.52	1536.56	-201.22	73.66	907.82
1.16000	-1164.01	151.98	73.59	-1206.95	139.04	71.91	-1437.34	134.38	47.15	-1371.17	193.70	82.13	-1868.00	32.62	36.50	-1935.16	32.52	-11.24	-520.55	-72.24	280.57	-1708.29	-12.30	480.40	-1438.99	81.51	1215.63	0.00	0.00	0.00	-1379.16	133.16	1674.43	-1382.70	-7.97	1671.71	-1520.17	-11.70	1695.43	-1518.61	132.39	1699.40	916.86	-207.99	68.60	1536.56	-201.12	73.61	907.99
1.17000	-1163.67	150.87	72.18	-1206.51	138.26	70.28	-1436.54	133.56	47.58	-1370.17	193.44	82.20	-1863.96	30.83	35.85	-1922.90	31.28	6.47	-520.55	-72.24	280.57	-1708.29	-12.30	480.40	-1426.67	83.15	1217.53	0.00	0.00	0.00	-1366.10	135.04	1676.39	-1367.38	-6.54	1673.35	-1508.22	-9.72	1697.19	-1506.14	134.55	1701.23	917.05	-208.21	68.44	1536.34	-201.23	73.50	908.04
1.18000	-1163.44	150.01	70.93	-1207.28	137.52	68.64	-1436.69	134.26	47.45	-1369.43	193.22	82.30	-1859.13	28.28	34.90	-1910.10	29.98	25.02	-520.55	-72.24	280.57	-1708.29	-12.30	480.40	-1414.09	84.95	1219.36	0.00	0.00	0.00	-1354.06	136.72	1678.58	-1354.62	-4.71	1675.27	-1496.32	-8.01	1698.82	-1494.53	135.88	1703.28	917.06	-208.41	68.46	1535.75	-201.20	73.32	907.87
1.19000	-1163.12	149.71	69.62	-1206.45	137.36	67.49	-1436.34	133.30	47.85	-1369.34	192.08	81.94	-1853.10	26.61	33.74	-1896.74	28.65	44.43	-520.55	-72.24	280.57	-1708.29	-12.30	480.40	-1401.45	86.21	1221.20	0.00	0.00	0.00	-1344.04	138.36	1680.47	-1345.47	-3.15	1677.09	-1484.54	-6.44	1700.28	-1483.22	136.74	1705.04	916.81	-207.83	68.71	1535.50	-201.29	73.22	907.85
1.20000	-1162.77	148.92	68.76	-1206.92	136.68	66.54	-1436.28	133.46	47.85	-1368.77	191.90	81.93	-1848.77	25.76	36.52	-1882.82	27.26	64.70	-520.55	-72.24	280.57	-1708.29	-12.30	480.40	-1389.71	86.88	1222.80	0.00	0.00	0.00	-1332.29	139.62	1682.48	-1329.89	-1.92	1678.59	-1473.01	-5.04	1701.80	-1471.43	138.81	1706.68	916.83	-208.32	68.54	1535.99	-201.23	73.33	907.82
1.21000	-1162.54	148.70	67.71	-1207.65	136.78	65.24	-1436.45	133.97	47.45	-1368.35	191.73	81.94	-1846.54	18.35	48.16	-1868.32	25.82	85.86	-520.55	-72.24	280.57	-1708.29	-12.30	480.40	-1377.83	86.53	1224.29	0.00	0.00	0.00	-1320.16	140.52	1684.16	-1319.02	-0.38	1680.36	-1461.69	-3.63	1703.28	-1460.57	139.30	1708.54	916.88	-208.59	68.45	1536.88	-201.09	73.65	907.82
1.22000	-1162.26	148.32	66.95	-1207.90	136.29	64.33	-1436.77	134.87	47.15	-1367.91	191.57	81.85	-1839.85	11.79	64.65	-1856.33	21.95	102.78	-520.55	-72.24	280.57	-1708.29	-12.30	480.40	-1370.30	88.52	1223.58	0.00	0.00	0.00	-1309.08	141.84	1685.87	-1311.97	0.73	1682.34	-1450.57	-2.17	1704.82	-1449.14	141.19	1709.93	916.75	-208.32	68.64	1536.02	-201.25	73.25	907.98
1.23000	-1162.00	148.15	66.28	-1207.08	136.70	63.86	-1436.39	133.69	47.72	-1367.66	191.45	81.77	-1830.59	7.21	83.22	-1846.95	20.09	121.96	-520.55	-72.24	280.57	-1708.29	-12.30	480.40	-1358.18	89.51	1224.52	0.00	0.00	0.00	-1298.27	142.97	1687.48	-1298.54	2.11	1683.63	-1439.64	-0.64	1706.40	-1437.74	142.58	1711.59	916.70	-207.78	68.72	1536.47	-201.25	73.48	908.06
1.24000	-1161.88	148.18	65.72	-1206.73	136.52	63.55	-1436.11	133.49	48.13	-1367.29	191.65	81.96	-1817.67	4.68	99.82	-1832.27	18.64	142.95	-520.55	-72.24	280.57	-1708.29	-12.30	480.40	-1348.94	90.15	1225.72	0.00	0.00	0.00	-1287.36	143.67	1688.93	-1288.57	2.62	1685.06	-1428.60	0.36	1708.04	-1426.74	143.32	1713.32	916.80	-208.12	68.75	1535.83	-201.36	73.31	907.91
1.25000	-1161.65	147.94	65.40	-1207.78	136.77	62.77	-1435.74	133.06	48.34	-1366.92	191.75	81.89	-1803.53	4.30	120.63	-1817.87	18.01	164.08	-520.55	-72.24	280.57	-1708.29	-12.30	480.40	-1339.44	90.55	1227.16	0.00	0.00	0.00	-1275.92	144.39	1690.27	-1277.27	3.51	1686.49	-1417.92	1.44	1709.80	-1415.10	145.03	1715.03	916.94	-208.40	68.54	1535.96	-201.26	73.38	908.12
1.26000	-1161.73	148.12	65.04	-1207.68	136.98	62.50	-1436.21	133.94	47.84	-1366.94	191.68	81.84	-1790.39	4.30	141.11	-1808.73	18.03	184.19	-520.55	-72.24	280.57	-1708.29	-12.30	480.40	-1331.87	90.57	1228.60	0.00	0.00	0.00	-1263.15	145.30	1691.67	-1269.26	4.20	1688.05	-1407.42	2.52	1711.56	-1404.48	145.11	1716.85	917.09	-208.79	68.45	1536.35	-201.16	73.54	908.12
1.27000	-1161.62	147.77	64.96	-1208.33	136.80	62.22	-1436.50	134.72	47.48	-1366.81	191.55	81.86	-1777.05	4.54	164.87	-1792.34	17.97	206.50	-520.55	-72.24	280.57	-1708.29	-12.30	480.40	-1322.40	90.79	1230.16	0.00	0.00	0.00	-1253.67	145.31	1693.09	-1256.96	4.72	1689.43	-1396.89	3.68	1713.42	-1393.21	146.68	1718.48	916.97	-208.55	68.53	1536.53	-201.18	73.55	908.09
1.28000	-1161.69	147.66	64.80	-1207.88	136.96	61.82	-1436.85	135.20	47.25	-1366.62	191.48	81.87	-1762.88	5.21	183.78	-1776.77	17.70	225.05	-520.55	-72.24	280.57	-1708.29	-12.30	480.40	-1313.19	90.95	1231.98	0.00	0.00	0.00	-1243.16	145.66	1694.29	-1245.91	5.49	1690.61	-1386.01	3.75	1715.09	-1382.64	147.35	1720.38	917.13	-208.85	68.31	1535.97	-201.35	73.36	908.13
1.29000	-1161.72	147.69	64.56	-1208.65	136.95	61.58	-1436.44	134.86	47.25	-1366.29	191.77	82.11	-1745.16	6.16	202.51	-1756.10	18.21	245.98	-520.55	-72.24	280.57	-1708.29	-12.30	480.40	-1304.48	91.39	1233.87	0.00	0.00	0.00	-1233.52	146.48	1695.64	-1235.88	5.79	1692.04	-1375.28	3.73	1716.82	-1371.62	148.23	1722.13	916.88	-208.92	68.54	1535.69	-201.29	73.24	907.97
1.30000	-1161.75	147.81	64.30	-1207.00	136.83	61.70	-1436.37	134.48	47.66	-1366.23	191.40	82.17	-1725.64	5.88	220.77	-1738.64	17.74	264.13	-520.55	-72.24	280.57	-1708.29	-12.30	480.40	-1295.27	91.51	1235.91	0.00	0.00	0.00	-1223.23	146.89	1696.99	-1223.87	6.24	1693.19	-1364.89	4.13	1718.58	-1361.11	148.27	1723.90	916.91	-208.76	68.52	1536.14	-201.25	73.40	907.92
1.31000	-1161.60	147.54	64.22	-1206.86	136.88	61.38	-1436.81	135.34	46.90	-1366.70	190.49	81.87	-1707.93	5.35	236.60	-1717.62	16.91	281.25	-520.55	-72.24	280.57	-1708.29	-12.30	480.40	-1286.37	91.87	1237.86	0.00	0.00	0.00	-1212.04	146.68	1698.02	-1215.13	6.49	1694.47	-1354.91	5.00	1720.40	-1350.40	149.30	1725.50	916.86	-208.97	68.57	1536.29	-201.18	73.45	908.12
1.32000	-1161.45	147.30	64.08	-1208.16	136.91	60.87	-1436.24	133.91	47.89	-1365.95	191.15	82.45	-1685.50	4.55	251.79	-1694.66	17.46	294.86	-520.55	-72.24	280.57	-1708.29	-12.30	480.40	-1273.80	89.23	1241.68	0.00	0.00	0.00	-1202.74	146.54	1699.34	-1204.18	6.86	1695.53	-1344.69	5.36	1722.09	-1340.35	149.25	1727.01	917.16	-209.34	68.14	1536.02	-201.26	73.38	908.00
1.33000	-1161.38	147.43	63.63	-1207.56	137.00	60.56	-1436.64	135.02	47.29	-1365.76	191.03	82.59	-1662.79	3.80	265.39	-1673.68	17.19	308.37	-520.55	-72.24	280.57	-1708.27	-12.30	480.41	-1263.93	91.94	1243.64	0.00	0.00	0.00	-1193.26	146.52	1700.45	-1194.35	6.81	1696.63	-1334.39	5.21	1723.53	-1330.26	149.46	1728.56	917.07	-208.72	68.39	1535.71	-201.31	73.29	907.99
1.34000	-1161.40	147.69	63.12	-1205.91	137.13	60.51	-1436.85	135.06	47.45	-1365.99	190.18	82.44	-1638.88	3.22	277.16	-1649.73	15.11	320.08	-520.55	-72.24	280.57	-1686.15	-13.58	491.67	-1255.86	92.89	1245.48	0.00	0.00	0.00	-1181.07	146.82	1701.19	-1185.61	6.83	1697.62	-1324.38	5.13	1724.93	-1320.34	149.56	1729.87	916.87	-208.35	68.56	1536.10	-201.26	73.49	907.84
1.35000	-1161.31	147.72	62.73	-1206.03	136.99	60.09	-1436.59	134.10	48.15	-1365.54	190.37	82.67	-1615.26	1.58	286.89	-1627.30	13.83	329.65	-520.55	-72.24	280.57	-1664.00	-15.37	500.67	-1245.48	93.45	1247.11	0.00	0.00	0.00	-1170.93	146.80	1702.09	-1173.53	6.46	1698.34	-1314.57	5.24	1726.15	-1310.26	149.68	1731.06	916.96	-207.93	68.53	1536.31	-201.23	73.52	908.01
1.36000	-1161.14	147.69	62.47	-1206.49	137.08	59.60	-1436.58	134.66	47.91	-1365.42	190.32	82.75	-1589.24	-0.35	294.76	-1602.19	11.14	337.14	-520.55	-72.24	280.57	-1642.66	-15.78	507.25	-1236.24	93.76	1248.53	0.00	0.00	0.00	-1162.20	146.37	1703.05	-1165.82	6.33	1699.38	-1304.98	5.20	1727.34	-1300.32	149.58	1732.18	916.90	-208.30	68.54	1536.20	-201.25	73.46	908.08
1.37000	-1160.97	147.64	62.23	-1207.77	137.08	59.06	-1436.32	134.67	48.06	-1365.43	189.95	82.76	-1561.83	-2.54	300.65	-1578.23	9.03	342.17	-520.55	-72.24	280.57	-1619.57	-18.42	512.17	-1227.30	94.21	1249.67	0.00	0.00	0.00	-1151.42	146.45	1703.73	-1156.85	6.19	1700.13	-1295.37	5.41	1728.37	-1290.37	149.57	1733.27	916.83	-208.38	68.54	1535.83	-201.30	73.28	908.02
1.38000	-1160.87	147.94	61.78	-1206.28	137.37	58.87	-1436.71	135.16	47.93	-1365.03	190.44	83.08	-1535.37	-5.07	304.23	-1551.51	6.42	345.27	-520.55	-72.24	280.57	-1597.51	-20.12	514.25	-1218.27	94.45	1250.59	0.00	0.00	0.00	-1141.57	146.02	1704.42	-1146.77	5.79	1700.62	-1285.59	5.20	1729.14	-1280.46	149.15	1734.04	917.00	-208.65	68.44	1536.31	-201.29	73.53	907.90
1.39000	-1160.57	147.86	61.41	-1206.40	137.39	58.44	-1435.97	134.29	48.47	-1364.86	190.11	82.91	-1504.85	-8.14	305.94	-1524.59	3.41	345.84	-520.55	-72.24	280.57	-1575.35	-21.39	513.67	-1208.26	92.15	1251.54	0.00	0.00	0.00	-1131.93	145.77	1704.95	-1137.24	5.62	1701.30	-1275.78	4.93	1729.77	-1270.59	149.19	1734.70	917.01	-208.21	68.40	1536.84	-201.21	73.70	907.87
1.40000	-1160.30	148.07	60.76	-1206.81	137.61	57.83	-1436.09	134.54	48.52	-1364.89	189.75	82.90	-1477.29	-11.00	305.48	-1486.15	3.02	342.32	-520.55	-72.24	280.57	-1552.67	-23.61	510.90	-1200.42	94.04	1250.53	0.00	0.00	0.00	-1122.50	145.54	1705.28	-1127.65	5.25	1701.81	-1266.09	4.89	1730.27	-1260.68	149.21	1735.11	917.02	-208.32	68.42	1536.52	-201.19	73.62	907.99
1.41000	-1160.06	148.33	60.09	-1205.38	137.58	57.59	-1435.89	134.17	48.99	-1364.75	189.48	82.93	-1449.20	-15.18	302.74	-1458.05	0.61	338.79	-520.55	-72.24	280.57	-1530.47	-24.94	505.12	-1192.07	94.67	1250.89	0.00	0.00	0.00	-1111.90	145.02	1705.43	-1116.67	4.85	1701.96	-1256.48	4.68	1730.62	-1250.50	149.58	1735.28	917.02	-208.83	68.33	1535.84	-201.27	73.33	907.97
1.42000	-1159.80	148.45	59.36	-1206.10	137.76	56.67	-1435.74	133.71	49.40	-1364.44	189.22	82.94	-1407.65	-15.23	293.42	-1427.29	-1.89	333.66	-520.55	-72.24	280.57	-1507.34	-27.27	497.29	-1181.41	94.82	1251.30	0.00	0.00	0.00	-1102.44	144.86	1705.48	-1106.38	4.54	1702.17	-1246.56	4.48	1730.71	-1240.52	149.35	1735.34	916.94	-207.83	68.64	1535.86	-201.28	73.29	908.16
1.43000	-1159.55	148.40	58.62	-1206.36	137.67	56.15	-1434.81	132.84	49.90	-1364.26	189.01	83.03	-1381.99	-21.64	292.13	-1404.25	-4.51	325.56	-520.55	-72.24	280.57	-1483.44	-30.32	487.26	-1172.25	95.13	1251.40	0.00	0.00	0.00	-1093.02	144.06	1705.43	-1097.16	4.29	1701.99	-1236.74	4.09	1730.66	-1230.31	149.28	1735.22	916.95	-208.14	68.49	1536.00	-201.21	73.40	908.09
1.44000	-1159.31	148.68	57.76	-1206.00	137.80	55.75	-1434.59	132.50	50.39	-1364.00	188.64	82.99	-1351.98	-25.29	284.14	-1368.47	-7.12	317.71	-520.55	-72.24	280.57	-1459.49	-32.86	474.61	-1163.34	95.29	1251.41	0.00	0.00	0.00	-1083.48	143.52	1705.18	-1087.97	3.71	1701.83	-1226.64	3.78	1730.46	-1220.13	148.80	1734.98	916.90	-208.90	68.49	1536.03	-201.15	73.44	908.20
1.45000	-1158.95	148.66	57.01	-1205.52	137.67	55.18	-1434.11	132.22	50.67	-1363.41	188.95	83.36	-1315.79	-28.17	275.60	-1340.28	-12.55	310.32	-520.55	-72.24	280.57	-1434.59	-35.94	460.07	-1153.48	95.14	1251.22	0.00	0.00	0.00	-1072.20	143.43	1704.41	-1078.06	3.47	1701.36	-1216.46	3.43	1730.06	-1210.02	148.11	1734.56	916.96	-209.02	68.30	1535.76	-201.22	73.28	907.90
1.46000	-1158.46	148.48	56.29	-1206.08	137.49	54.53	-1433.97	131.09	51.71	-1363.23	188.29	83.21	-1281.59	-31.78	265.77	-1307.91	-16.69	299.70	-520.55	-72.24	280.57	-1408.83	-39.86	443.69	-1142.90	94.76	1250.81	0.00	0.00	0.00	-1061.24	142.85	1703.83	-1065.90	2.97	1700.48	-1206.29	3.13	1729.57	-1199.71	147.74	1733.92	916.84	-208.77	68.47	1535.94	-201.26	73.38	907.95
1.47000	-1157.82	148.10	55.78	-1205.75	137.16	54.36	-1434.01	131.46	51.68	-1362.50	188.79	83.74	-1245.55	-35.25	255.54	-1274.89	-20.36	287.78	-520.55	-72.24	280.57	-1382.08	-43.38	425.32	-1132.55	94.73	1250.21	0.00	0.00	0.00	-1050.14	142.30	1702.72	-1057.44	2.51	1699.82	-1196.24	3.13	1728.99	-1189.41	146.95	1733.32	916.82	-209.08	68.49	1535.73	-201.31	73.31	908.05
1.48000	-1157.38	147.61	55.23	-1204.33	136.82	54.35	-1434.14	132.00	51.66	-1362.31	188.12	83.67	-1207.84	-39.57	245.28	-1241.32	-23.59	275.75	-520.55	-72.24	280.57	-1354.68	-47.06	405.56	-1121.63	95.02	1249.44	0.00	0.00	0.00	-1041.13	141.89	1701.72	-1047.07	1.65	1698.76	-1185.46	2.09	1728.08	-1178.80	146.35	1732.48	916.92	-208.12	68.49	1536.46	-201.29	73.53	908.00
1.49000	-1157.04	147.35	54.69	-1203.75	136.78	54.10	-1433.78	131.25	52.26	-1361.88	188.11	83.99	-1168.33	-43.56	234.89	-1205.35	-28.67	262.88	-520.55	-72.24	280.57	-1326.19	-50.84	384.50	-1111.82	94.64	1248.59	0.00	0.00	0.00	-1030.85	140.94	1700.52	-1036.89	0.86	1697.66	-1174.78	1.28	1727.11	-1168.35	145.01	1731.57	916.93	-208.39	68.45	1536.30	-201.26	73.51	907.93
1.50000	-1157.04	148.06	53.60	-1204.34	136.77	53.59	-1434.14	131.61	52.28	-1361.53	187.66	84.08	-1131.01	-47.77	224.35	-1168.02	-32.93	250.08	-520.55	-72.24	280.57	-1296.23	-56.28	363.03	-1101.15	94.55	1247.49	0.00	0.00	0.00	-1019.30	140.69	1699.06	-1024.16	0.23	1696.20	-1164.03	0.65	1726.11	-1157.16	144.93	1730.40	916.87	-208.10	68.57	1536.87	-201.08	73.68	907.80
1.51000	-1156.63	147.92	52.84	-1216.63	137.13	42.51	-1434.19	132.56	52.30	-1361.14	187.25	84.38	-1090.77	-52.36	214.08	-1130.22	-38.12	237.01	-520.55	-72.24	280.57	-1264.96	-61.53	340.84	-1090.68	94.32	1246.32	0.00	0.00	0.00	-1008.77	139.84	1697.71	-1012.93	-0.60	1694.67	-1153.25	0.04	1724.98	-1146.15	144.25	1729.27	916.77	-208.14	68.65	1536.47	-201.28	73.48	907.97
1.52000	-1156.45	147.98	51.93	-1208.33	137.15	44.86	-1434.09	132.58	52.60	-1360.62	187.22	84.87	-1052.92	-56.14	203.97	-1092.95	-42.34	224.62	-520.55	-72.24	280.57	-1233.08	-67.23	318.39	-1079.19	94.16	1245.10	0.00	0.00	0.00	-997.24	138.92	1696.07	-1001.44	-1.52	1692.99	-1142.41	-0.83	1723.78	-1135.37	143.07	1728.06	916.87	-208.45	68.41	1535.61	-201.28	73.23	908.07
1.53000	-1156.50	148.06	51.17	-1207.63	136.86	44.84	-1433.63	131.93	53.11	-1360.27	186.66	85.17	-1013.91	-61.54	193.58	-1052.91	-47.66	213.13	-520.55	-72.24	280.57	-1200.74	-72.48	295.72	-1070.87	93.90	1243.75	0.00	0.00	0.00	-987.78	138.24	1694.41	-990.56	-2.13	1691.45	-1131.19	-2.18	1722.42	-1124.29	142.38	1726.73	916.89	-208.18	68.47	1535.79	-201.30	73.33	907.92
1.54000	-1156.62	148.14	50.52	-1214.86	136.47	43.49	-1433.61	132.16	53.38	-1360.45	185.20	85.06	-973.52	-66.34	186.05	-1014.44	-53.70	202.06	-520.55	-72.24	280.57	-1167.10	-78.28	273.63	-1059.98	93.73	1242.39	0.00	0.00	0.00	-976.43	137.27	1692.58	-980.06	-3.64	1689.58	-1120.25	-2.96	1721.02	-1113.52	140.60	1725.43	917.12	-208.78	68.27	1535.74	-201.28	73.30	907.83
1.55000	-1156.68	148.24	49.97	-1211.82	137.64	43.42	-1433.20	131.42	54.32	-1359.68	185.32	85.69	-933.32	-71.53	179.45	-978.02	-59.95	191.80	-520.55	-72.24	280.57	-1132.11	-85.07	252.43	-1049.67	93.69	1240.94	0.00	0.00	0.00	-964.16	136.36	1690.59	-971.98	-5.11	1687.94	-1108.99	-4.19	1719.51	-1102.56	138.92	1723.94	916.86	-208.34	68.64	1536.45	-201.28	73.51	907.76
1.56000	-1156.52	148.35	49.48	-1208.32	138.37	44.44	-1432.48	130.37	54.99	-1359.47	184.76	86.07	-891.40	-77.52	174.31	-939.06	-65.74	182.88	-520.55	-72.24	280.57	-1097.10	-90.49	231.14	-1040.34	93.48	1239.47	0.00	0.00	0.00	-953.73	135.15	1688.74	-959.50	-6.17	1685.95	-1097.94	-5.41	1717.96	-1090.87	138.62	1722.25	916.93	-207.89	68.57	1536.39	-201.27	73.54	908.04
1.57000	-1156.00	148.49	49.02	-1201.18	138.37	45.42	-1432.21	130.40	55.50	-1358.65	184.91	86.88	-852.79	-84.00	170.01	-899.28	-72.50	175.54	-520.55	-72.24	280.57	-1061.79	-96.03	210.79	-1029.16	92.90	1237.98	0.00	0.00	0.00	-941.55	134.17	1686.79	-948.27	-7.38	1683.97	-1086.95	-6.57	1716.24	-1079.81	137.32	1720.66	916.93	-209.06	68.47	1536.42	-201.26	73.53	908.03
1.58000	-1154.97	148.64	48.58	-1202.16	136.39	51.41	-1432.23	130.92	55.74	-1358.46	183.99	87.15	-813.50	-90.35	167.11	-860.87	-79.29	169.36	-520.55	-72.24	280.57	-1025.70	-102.62	192.45	-1017.54	92.31	1236.32	0.00	0.00	0.00	-930.47	132.74	1684.92	-938.06	-8.64	1682.21	-1075.77	-8.25	1714.40	-1068.70	135.76	1718.90	916.50	-207.82	68.84	1536.22	-201.22	73.46	907.87
1.59000	-1153.29	148.83	48.13	-1200.96	136.54	51.54	-1432.26	130.99	56.42	-1357.78	183.79	87.94	-776.95	-97.36	165.11	-824.67	-85.77	163.79	-520.55	-72.24	280.57	-989.56	-109.87	176.74	-1007.78	91.54	1234.40	0.00	0.00	0.00	-920.48	131.32	1683.14	-924.15	-10.15	1680.17	-1064.38	-9.73	1712.49	-1057.19	134.23	1717.03	916.56	-207.85	68.73	1536.54	-201.16	73.64	907.91
1.60000	-1152.87	148.85	47.75	-1200.33	136.40	51.38	-1431.45	129.82	57.56	-1357.22	183.42	88.56	-738.55	-103.31	165.09	-788.12	-91.55	160.69	-520.55	-72.24	280.57	-954.26	-116.55	162.99	-997.13	90.54	1232.39	0.00	0.00	0.00	-908.79	129.98	1681.19	-914.45	-12.10	1678.12	-1052.90	-11.28	1710.53	-1045.47	132.84	1715.15	916.94	-208.11	68.45	1536.18	-201.21	73.46	908.10
1.61000	-1147.16	148.97	47.86	-1201.78	136.18	50.73	-1431.70	130.92	57.85	-1356.53	182.97	89.32	-706.24	-108.23	165.91	-753.41	-96.41	159.12	-520.55	-72.24	280.57	-919.53	-122.64	151.38	-986.23	89.47	1230.21	0.00	0.00	0.00	-896.38	128.51	1679.19	-903.23	-13.57	1676.19	-1041.50	-12.75	1708.47	-1033.98	131.16	1713.13	917.08	-208.12	68.39	1536.02	-201.24	73.37	908.03
1.62000	-1148.99	149.49	46.67	-1201.69	136.29	50.38	-1431.34	130.47	58.78	-1355.90	182.44	90.18	-673.49	-110.52	169.72	-718.68	-99.99	160.04	-520.55	-72.24	280.57	-886.08	-129.44	142.82	-974.01	87.96	1228.01	0.00	0.00	0.00	-884.63	126.55	1677.28	-891.76	-15.66	1674.15	-1029.95	-14.41	1706.37	-1022.73	128.90	1711.06	916.90	-208.42	68.55	1535.96	-201.16	73.38	908.13
1.63000	-1147.65	149.57	46.45	-1201.20	136.34	50.11	-1430.43	129.65	60.71	-1355.18	181.97	91.15	-645.34	-114.04	173.87	-689.20	-102.50	162.36	-520.55	-72.24	280.57	-855.24	-134.34	136.00	-962.62	86.32	1225.72	0.00	0.00	0.00	-874.48	124.45	1675.36	-879.83	-17.21	1672.16	-1018.39	-16.42	1704.15	-1011.36	126.82	1708.86	917.16	-208.22	68.32	1535.73	-201.26	73.25	907.98
1.64000	-1148.05	149.73	46.03	-1200.20	136.40	49.83	-1429.87	129.91	62.35	-1354.18	182.02	92.47	-619.62	-114.16	179.49	-664.73	-103.83	163.23	-520.55	-72.24	280.57	-826.95	-138.21	130.91	-951.12	84.37	1223.37	0.00	0.00	0.00	-862.91	122.36	1673.17	-866.86	-19.17	1669.94	-1006.78	-18.57	1701.81	-999.54	125.46	1706.43	917.02	-208.46	68.49	1536.23	-201.21	73.49	907.92
1.65000	-1145.51	149.91	45.99	-1197.90	136.62	49.89	-1429.61	130.62	63.89	-1353.04	182.09	93.89	-597.47	-114.10	184.56	-642.45	-104.86	165.89	-520.55	-72.24	280.57	-801.91	-140.99	127.09	-937.99	82.32	1220.99	0.00	0.00	0.00	-849.84	120.49	1671.04	-853.62	-21.37	1667.82	-995.05	-20.82	1699.44	-987.87	123.33	1704.12	916.64	-207.75	68.92	1536.34	-201.20	73.51	907.97
1.66000	-1146.48	150.02	45.20	-1199.34	136.64	49.09	-1428.83	130.46	66.36	-1351.88	182.10	95.45	-579.05	-113.94	188.19	-622.99	-104.28	168.17	-520.55	-72.24	280.57	-780.86	-142.48	123.75	-926.47	79.85	1218.52	0.00	0.00	0.00	-839.45	117.92	1669.04	-842.87	-23.42	1665.80	-983.31	-23.24	1697.11	-976.23	121.16	1701.73	916.69	-207.51	68.76	1536.05	-201.25	73.44	907.98
1.67000	-1147.26	150.15	44.40	-1199.02	136.84	48.56	-1428.20	130.91	68.88	-1350.47	182.28	97.16	-563.65	-113.58	189.37	-607.05	-103.59	168.43	-520.55	-72.24	280.57	-763.66	-142.60	120.37	-914.29	77.51	1216.19	0.00	0.00	0.00	-827.98	115.41	1667.10	-832.95	-26.00	1663.63	-971.53	-25.73	1694.82	-964.44	119.07	1699.45	916.91	-208.11	68.56	1535.99	-201.22	73.43	908.23
1.68000	-1146.74	150.39	44.11	-1197.44	137.42	48.31	-1426.79	130.99	72.07	-1348.86	182.23	99.08	-550.87	-111.54	188.15	-594.04	-102.82	166.14	-520.55	-72.24	280.57	-750.06	-141.51	116.47	-901.82	74.89	1213.89	0.00	0.00	0.00	-815.75	112.78	1665.19	-820.08	-28.61	1661.56	-959.59	-28.58	1692.57	-952.83	116.19	1697.36	916.77	-207.78	68.78	1535.49	-201.38	73.21	908.10
1.69000	-1146.11	150.54	43.86	-1197.23	137.66	47.73	-1425.96	132.27	75.50	-1347.53	181.47	101.16	-540.39	-109.45	184.05	-583.52	-100.18	162.19	-520.55	-72.24	280.57	-739.59	-139.64	112.04	-888.59	72.44	1211.83	0.00	0.00	0.00	-804.17	110.37	1663.30	-807.38	-31.21	1659.68	-947.46	-31.59	1690.36	-940.70	113.93	1695.25	916.94	-208.01	68.63	1536.39	-201.27	73.55	907.88
1.70000	-1146.60	150.58	43.36	-1195.89	138.08	47.16	-1424.75	133.55	79.41	-1345.30	181.82	103.91	-532.41	-107.12	177.58	-575.64	-97.54	156.03	-520.55	-72.24	280.57	-732.16	-136.32	106.40	-874.85	69.78	1209.91	0.00	0.00	0.00	-792.58	107.46	1661.67	-797.09	-33.59	1658.01	-935.23	-34.67	1688.33	-928.49	111.56	1693.22	917.09	-208.39	68.35	1536.07	-201.19	73.44	908.24
1.71000	-1146.39	150.97	42.91	-1194.37	138.52	46.54	-1422.78	133.62	84.63	-1342.97	181.77	106.81	-526.68	-102.31	168.17	-569.83	-93.07	149.03	-520.55	-72.24	280.57	-726.55	-133.59	102.57	-862.03	66.74	1208.16	0.00	0.00	0.00	-780.24	104.34	1660.11	-782.15	-36.50	1656.16	-923.09	-37.57	1686.38	-916.61	108.78	1691.41	916.77	-208.15	68.69	1535.62	-201.33	73.27	908.16
1.72000	-1144.67	150.90	42.92	-1193.44	138.93	45.73	-1420.42	134.57	90.02	-1340.01	182.19	110.24	-517.91	-96.35	157.57	-562.27	-88.25	140.47	-520.55	-72.24	280.57	-720.84	-132.03	99.39	-849.19	63.50	1206.60	0.00	0.00	0.00	-768.44	101.61	1658.67	-768.84	-39.24	1654.55	-911.09	-40.49	1684.60	-904.80	105.71	1689.65	916.96	-208.50	68.59	1536.56	-201.17	73.59	907.96
1.73000	-1145.71	150.89	42.43	-1191.75	139.46	45.04	-1417.37	135.40	96.55	-1336.47	182.81	114.19	-507.83	-91.86	146.17	-553.87	-84.49	130.54	-520.55	-72.24	280.57	-712.49	-132.71	96.63	-835.85	60.15	1205.22	0.00	0.00	0.00	-756.56	98.40	1657.55	-758.14	-42.47	1653.38	-898.68	-44.33	1683.02	-893.00	102.24	1688.36	916.91	-208.62	68.58	1535.89	-201.26	73.32	908.02
1.74000	-1145.74	150.81	42.03	-1190.52	140.05	44.11	-1413.90	137.18	104.18	-1332.09	183.65	118.73	-497.68	-87.54	132.95	-543.92	-81.23	119.34	-520.55	-72.24	280.57	-704.47	-134.10	94.10	-821.84	56.55	1204.12	0.00	0.00	0.00	-744.14	95.63	1657.07	-745.94	-45.27	1652.74	-886.14	-47.58	1682.06	-881.12	98.66	1687.51	916.82	-208.22	68.75	1536.22	-201.20	73.48	908.02
1.75000	-1143.41	151.30	41.90	-1187.81	140.64	43.41	-1408.34	136.06	113.81	-1327.04	184.00	123.95	-489.68	-85.59	120.96	-537.89	-78.86	109.97	-520.55	-72.24	280.57	-698.80	-135.31	92.00	-807.80	53.13	1203.41	0.00	0.00	0.00	-731.25	92.25	1656.81	-735.57	-48.16	1652.61	-873.54	-51.05	1681.33	-869.12	94.95	1686.78	916.76	-208.04	68.80	1535.54	-201.34	73.16	907.80
1.76000	-1144.71	151.37	41.28	-1185.40	141.29	41.98	-1401.22	133.91	125.14	-1321.65	182.92	129.41	-484.36	-85.56	110.98	-534.06	-79.47	102.95	-520.55	-72.24	280.57	-694.73	-135.68	90.33	-794.09	49.26	1203.09	0.00	0.00	0.00	-719.89	89.56	1656.40	-719.35	-51.20	1652.08	-861.15	-54.47	1680.73	-857.09	91.56	1686.17	916.63	-207.67	68.88	1535.93	-201.27	73.32	907.99
1.77000	-1144.04	151.47	41.02	-1183.09	142.15	41.13	-1392.99	133.22	137.54	-1313.55	183.81	136.80	-479.41	-87.51	102.00	-529.74	-81.13	96.57	-520.55	-72.24	280.57	-691.61	-136.22	89.29	-782.44	45.43	1202.93	0.00	0.00	0.00	-708.69	86.42	1656.44	-708.54	-54.52	1652.25	-848.64	-58.15	1680.45	-845.12	88.49	1685.91	916.62	-208.04	68.85	1536.42	-201.21	73.57	907.92
1.78000	-1142.40	152.22	40.81	-1180.10	142.01	40.64	-1382.50	130.36	152.35	-1304.15	184.14	145.28	-475.34	-89.26	94.06	-528.31	-82.21	90.19	-520.55	-72.24	280.57	-688.78	-136.95	88.43	-769.21	42.07	1203.05	0.00	0.00	0.00	-696.50	83.17	1656.84	-695.03	-57.32	1652.42	-836.11	-61.60	1680.67	-833.34	84.49	1686.15	916.75	-207.90	68.82	1536.32	-201.23	73.53	907.87
1.79000	-1141.12	153.16	39.81	-1178.08	142.44	40.92	-1370.29	129.15	167.44	-1292.42	185.01	155.19	-473.06	-89.39	86.57	-525.19	-82.49	84.43	-520.55	-72.24	280.57	-686.26	-137.54	87.48	-756.09	38.48	1203.79	0.00	0.00	0.00	-684.29	80.04	1657.32	-682.77	-60.34	1652.86	-823.44	-65.20	1681.08	-821.33	80.84	1686.60	916.67	-207.93	68.88	1536.03	-201.26	73.44	907.61
1.80000	-1139.75	153.98	37.87	-1172.53	142.54	42.56	-1355.57	127.72	183.73	-1279.07	185.58	165.91	-469.55	-88.84	80.74	-522.30	-82.61	79.64	-520.55	-72.24	280.57	-684.19	-137.46	86.70	-744.74	34.94	1204.82	0.00	0.00	0.00	-671.53	77.13	1657.91	-670.44	-63.31	1653.34	-810.83	-68.89	1681.63	-809.35	77.28	1687.34	916.58	-207.79	68.96	1536.11	-201.20	73.41	907.69
1.81000	-1137.33	155.13	36.85	-1166.62	142.73	44.69	-1338.59	126.26	200.22	-1263.63	185.66	177.34	-469.53	-88.13	78.37	-522.76	-82.68	76.95	-520.55	-72.24	280.57	-682.86	-137.05	86.51	-730.70	31.77	1206.29	0.00	0.00	0.00	-660.22	74.26	1658.71	-658.70	-66.43	1654.10	-798.38	-72.56	1682.36	-797.54	73.86	1688.31	916.64	-207.65	68.88	1535.81	-201.19	73.26	907.98
1.82000	-1132.00	155.31	35.02	-1160.30	141.84	48.15	-1317.31	127.79	217.06	-1246.62	184.47	188.81	-469.25	-88.00	76.42	-522.20	-82.91	75.66	-520.55	-72.24	280.57	-681.93	-136.42	86.42	-718.01	28.69	1207.88	0.00	0.00	0.00	-648.79	71.72	1659.85	-646.64	-69.11	1654.96	-786.15	-76.00	1683.30	-785.98	70.34	1689.50	916.70	-207.87	68.77	1536.40	-201.19	73.52	908.08
1.83000	-1126.15	156.23	32.40	-1151.39	141.26	53.44	-1296.19	124.05	233.68	-1228.45	181.98	200.11	-471.17	-87.64	73.78	-521.50	-82.69	73.84	-520.55	-72.24	280.57	-680.87	-136.06	86.42	-703.88	25.62	1209.61	0.00	0.00	0.00	-637.31	68.74	1661.05	-635.41	-72.02	1656.16	-774.10	-79.31	1684.46	-774.30	67.40	1690.91	916.88	-208.03	68.57	1536.20	-201.21	73.44	908.00
1.84000	-1118.66	156.27	28.50	-1142.43	140.39	59.29	-1271.56	121.32	249.96	-1208.51	179.81	211.44	-468.92	-87.84	72.49	-520.88	-82.28	72.76	-520.55	-72.24	280.57	-680.34	-135.49	86.46	-691.05	22.93	1211.37	0.00	0.00	0.00	-626.36	66.12	1662.67	-623.17	-74.92	1657.44	-762.23	-82.25	1685.81	-763.02	63.74	1692.51	916.70	-207.94	68.63	1535.51	-201.28	73.15	907.87
1.85000	-1109.78	157.19	26.97	-1129.96	142.03	64.73	-1247.65	116.18	263.15	-1187.20	177.87	222.08	-470.14	-87.39	71.09	-521.93	-81.97	71.25	-520.55	-72.24	280.57	-679.89	-134.87	86.54	-679.69	20.30	1213.17	0.00	0.00	0.00	-615.69	63.52	1664.54	-611.61	-77.32	1658.88	-750.52	-85.25	1687.27	-751.73	60.71	1694.29	916.76	-208.06	68.74	1535.69	-201.20	73.25	907.87
1.86000	-1093.11	157.91	34.58	-1113.23	142.39	71.28	-1224.37	112.82	273.64	-1165.79	175.26	232.04	-469.62	-87.61	69.89	-520.20	-81.10	70.80	-520.55	-72.24	280.57	-679.42	-134.28	86.58	-666.37	18.75	1215.12	0.00	0.00	0.00	-603.17	61.17	1666.37	-599.40	-79.70	1660.55	-739.03	-88.06	1688.92	-740.49	57.88	1696.38	916.82	-208.54	68.64	1535.54	-201.35	73.23	908.00
1.87000	-1071.44	159.61	45.06	-1091.91	142.49	80.14	-1202.55	107.28	281.58	-1145.05	170.85	241.33	-469.10	-87.36	69.19	-521.00	-81.52	69.62	-520.55	-72.24	280.57	-679.13	-134.00	86.81	-656.83	17.30	1217.21	0.00	0.00	0.00	-591.45	59.28	1668.53	-587.52	-81.72	1662.24	-727.62	-90.74	1690.72	-729.39	55.40	1698.68	916.83	-207.93	68.76	1535.84	-201.36	73.31	907.89
1.88000	-1045.65	160.04	54.75	-1066.59	141.62	89.22	-1180.89	101.65	287.43	-1122.88	167.03	249.26	-468.29	-86.50	68.78	-520.72	-80.77	69.37	-520.55	-72.24	280.57	-678.86	-133.52	86.93	-644.87	16.09	1219.52	0.00	0.00	0.00	-581.47	57.35	1671.04	-577.12	-84.26	1664.31	-716.27	-93.21	1692.79	-718.39	52.93	1701.12	916.64	-207.54	68.94	1535.62	-201.26	73.19	908.14
1.89000	-1019.78	158.89	62.58	-1039.87	140.73	96.59	-1157.95	98.41	292.44	-1100.16	162.29	255.36	-468.35	-86.09	67.87	-520.34	-80.27	68.79	-520.55	-72.24	280.57	-678.64	-133.21	87.10	-633.22	15.75	1221.92	0.00	0.00	0.00	-570.21	55.56	1673.61	-565.52	-85.95	1666.64	-704.91	-95.50	1695.12	-707.30	50.64	1703.96	916.65	-208.26	68.75	1536.59	-201.10	73.68	908.03
1.90000	-991.08	156.00	69.54	-1013.17	138.63	102.70	-1135.24	93.93	295.09	-1075.75	159.66	260.61	-467.76	-85.40	67.59	-519.79	-80.29	68.55	-520.55	-72.24	280.57	-678.42	-133.11	87.32	-623.14	15.69	1224.66	0.00	0.00	0.00	-559.32	53.88	1676.32	-555.33	-87.80	1669.17	-693.66	-97.44	1697.71	-696.10	48.96	1706.85	916.93	-208.41	68.53	1536.48	-201.00	73.60	908.04
1.91000	-963.23	153.25	74.91	-984.70	136.08	107.69	-1110.25	92.54	298.09	-1050.39	157.35	264.19	-469.36	-85.40	66.37	-521.06	-80.84	67.80	-520.55	-72.24	280.57	-678.24	-133.22	87.59	-612.70	15.77	1227.54	0.00	0.00	0.00	-548.74	52.80	1679.11	-544.20	-89.13	1671.81	-682.54	-99.14	1700.43	-685.02	47.23	1709.88	916.89	-207.69	68.60	1536.16	-201.12	73.36	908.09
1.92000	-931.93	149.77	79.48	-956.35	133.01	111.22	-1086.13	89.74	298.44	-1025.12	154.79	265.99	-467.42	-85.39	66.14	-520.61	-80.80	67.36	-520.55	-72.24	280.57	-678.03	-132.99	87.63	-604.47	16.33	1230.70	0.00	0.00	0.00	-537.09	51.56	1681.86	-534.19	-90.67	1674.47	-671.53	-100.97	1703.20	-674.19	45.36	1712.92	916.83	-207.72	68.57	1536.23	-201.31	73.42	908.17
1.93000	-901.46	146.22	82.52	-926.40	129.46	113.80	-1061.60	86.49	297.94	-999.60	152.05	266.11	-467.12	-85.16	65.57	-520.19	-81.06	67.07	-520.55	-72.24	280.57	-677.83	-132.90	87.82	-594.17	16.90	1233.97	0.00	0.00	0.00	-525.74	50.40	1684.58	-522.43	-91.78	1677.14	-660.58	-102.48	1706.04	-663.37	44.33	1715.89	916.73	-208.24	68.71	1536.43	-201.22	73.51	908.12
1.94000	-870.54	142.64	84.21	-896.89	126.09	114.85	-1036.25	84.24	295.63	-973.49	149.71	264.79	-466.48	-85.03	64.77	-519.05	-81.07	66.83	-520.55	-72.24	280.57	-677.59	-132.67	87.96	-583.85	16.99	1237.33	0.00	0.00	0.00	-515.89	49.89	1687.43	-511.81	-92.59	1679.92	-649.91	-103.53	1708.87	-652.74	43.46	1718.71	916.67	-207.85	68.80	1535.66	-201.26	73.18	907.88
1.95000	-838.03	138.51	85.21	-864.31	122.47	115.34	-1010.53	83.72	290.90	-946.87	147.63	262.06	-465.65	-84.91	64.12	-519.40	-79.83	64.52	-520.55	-72.24	280.57	-677.33	-132.58	88.25	-572.84	17.29	1240.65	0.00	0.00	0.00	-504.24	49.13	1690.03	-500.68	-93.03	1682.48	-639.38	-104.39	1711.61	-642.59	41.59	1721.51	916.77	-208.09	68.67	1536.16	-201.19	73.44	907.85
1.96000	-805.36	134.70	85.22	-833.50	118.86	114.47	-984.42	81.41	285.12	-919.45	145.41	258.00	-467.23	-85.20	62.64	-519.20	-79.86	63.70	-520.55	-72.24	280.57	-676.96	-132.58	88.58	-562.62	17.41	1243.80	0.00	0.00	0.00	-494.27	48.27	1692.64	-490.32	-93.87	1685.09	-628.99	-105.03	1714.22	-632.48	40.73	1724.05	916.88	-208.44	68.61	1536.48	-201.20	73.60	907.86
1.97000	-770.67	131.19	84.83	-800.85	115.65	112.99	-957.18	79.04	279.45	-891.70	143.60	252.87	-466.40	-85.02	61.85	-520.20	-79.40	63.06	-520.55	-72.24	280.57	-676.60	-132.52	88.98	-551.27	17.43	1246.75	0.00	0.00	0.00	-483.95	48.01	1695.05	-479.90	-94.46	1687.59	-618.67	-105.89	1716.56	-622.18	40.43	1726.34	916.86	-208.01	68.64	1536.21	-201.26	73.44	907.89
1.98000	-741.49	127.74	78.78	-766.31	112.15	111.47	-929.93	77.31	271.29	-863.39	141.72	246.74	-464.96	-84.76	61.40	-519.91	-79.43	63.96	-520.55	-72.24	280.57	-676.29	-132.17	89.25	-539.34	17.24	1249.42	0.00	0.00	0.00	-474.56	47.59	1697.40	-469.50	-94.86	1689.96	-608.36	-106.65	1718.68	-612.14	39.64	1728.57	916.95	-208.05	68.54	1536.70	-201.13	73.67	907.94
1.99000	-707.62	124.58	77.65	-738.99	109.39	103.70	-902.40	76.49	261.36	-834.81	139.65	239.57	-466.09	-85.24	59.98	-519.12	-78.96	63.42	-520.55	-72.24	280.57	-676.01	-131.60	89.50	-527.24	16.60	1251.70	0.00	0.00	0.00	-464.00	47.42	1699.57	-457.79	-94.70	1691.87	-598.10	-107.20	1720.51	-602.24	38.98	1730.41	916.92	-207.44	68.70	1536.04	-201.15	73.40	908.26
2.00000	-672.79	122.39	76.50	-704.08	106.89	101.52	-873.70	75.45	250.24	-805.21	138.38	231.85	-465.96	-85.43	59.11	-519.07	-78.97	63.02	-520.55	-72.24	280.57	-675.78	-130.91	89.68	-516.52	16.24	1253.72	0.00	0.00	0.00	-454.80	46.84	1701.59	-449.49	-95.36	1693.84	-587.87	-107.53	1722.07	-592.25	38.62	1731.99	916.87	-207.77	68.61	1536.34	-201.07	73.51	908.10
2.01000	-625.34	121.72	80.97	-665.23	105.34	99.86	-844.30	75.01	237.82	-775.20	137.43	223.41	-465.78	-85.42	58.44	-519.32	-78.62	61.60	-520.55	-72.24	280.57	-675.50	-130.49	89.97	-505.54	15.70	1255.33	0.00	0.00	0.00	-444.09	46.54	1703.20	-438.41	-95.50	1695.49	-577.51	-107.62	1723.44	-582.32	38.15	1733.34	916.82	-208.46	68.68	1536.24	-201.12	73.42	907.83
2.02000	-587.65	120.36	80.02	-623.79	105.20	101.43	-814.16	74.13	225.01	-743.88	138.01	214.80	-464.25	-84.80	58.32	-518.33	-79.64	62.98	-520.55	-72.24	280.57	-675.15	-130.33	90.34	-492.92	15.41	1256.63	0.00	0.00	0.00	-433.81	46.47	1704.58	-428.09	-95.68	1696.74	-567.16	-107.86	1724.49	-572.12	38.50	1734.29	916.84	-208.15	68.79	1536.31	-201.17	73.47	908.00
2.03000	-548.02	119.52	79.78	-584.44	104.69	99.24	-783.33	73.67	211.50	-712.50	137.82	205.33	-462.56	-84.26	58.35	-518.04	-77.78	61.57	-520.55	-72.24	280.57	-674.87	-130.00	90.62	-482.32	14.77	1257.46	0.00	0.00	0.00	-423.94	46.03	1705.68	-417.66	-95.64	1697.83	-556.98	-107.91	1725.29	-561.97	38.23	1735.14	916.97	-207.94	68.56	1536.04	-201.13	73.36	908.00
2.04000	-509.33	119.31	79.16	-546.90	104.53	96.72	-746.21	72.92	195.16	-680.06	138.42	195.75	-464.17	-83.97	57.56	-517.39	-77.73	61.31	-520.55	-72.24	280.57	-674.51	-130.01	91.00	-471.74	14.58	1257.90	0.00	0.00	0.00	-414.36	45.99	1706.65	-407.89	-95.77	1698.79	-546.66	-107.72	1725.88	-551.90	37.89	1735.63	916.81	-208.13	68.64	1536.21	-201.12	73.48	908.11
2.05000	-468.47	119.20	79.37	-507.91	104.43	94.51	-720.48	72.67	183.68	-646.91	139.08	185.96	-463.43	-83.91	57.24	-518.20	-77.86	60.57	-520.55	-72.24	280.57	-674.28	-129.62	91.21	-462.38	14.15	1257.95	0.00	0.00	0.00	-404.14	46.29	1707.05	-397.43	-95.41	1699.36	-536.26	-107.74	1726.14	-541.67	37.92	1735.91	916.71	-207.85	68.80	1536.28	-201.19	73.45	907.89
2.06000	-429.48	119.19	79.44	-469.46	104.78	92.57	-696.94	73.26	173.61	-613.50	139.44	175.94	-465.35	-83.62	56.41	-515.26	-77.30	61.15	-520.55	-72.24	280.57	-673.92	-129.48	91.51	-450.68	14.39	1257.67	0.00	0.00	0.00	-393.84	46.41	1707.39	-387.39	-95.35	1699.77	-525.73	-107.60	1726.25	-531.28	38.21	1735.86	916.88	-207.55	68.64	1535.89	-201.26	73.33	907.91
2.07000	-389.83	119.48	80.09	-431.61	105.05	90.91	-666.41	75.02	161.54	-579.48	140.54	166.15	-462.56	-83.53	56.53	-520.77	-74.44	59.68	-520.55	-72.24	280.57	-673.65	-129.01	91.69	-441.83	14.38	1257.11	0.00	0.00	0.00	-383.53	46.80	1707.43	-375.86	-95.11	1699.70	-515.19	-107.62	1726.00	-520.91	37.95	1735.70	917.09	-207.81	68.48	1535.56	-201.34	73.18	907.94
2.08000	-349.52	120.11	81.61	-392.56	106.10	89.75	-619.76	78.27	144.03	-544.78	142.28	156.88	-468.06	-79.30	55.45	-521.61	-74.93	58.67	-520.55	-72.24	280.57	-673.27	-128.71	91.97	-431.89	14.05	1256.28	0.00	0.00	0.00	-373.11	47.17	1707.18	-365.33	-94.68	1699.55	-504.53	-107.63	1725.54	-510.51	37.94	1735.27	916.82	-207.51	68.75	1535.80	-201.27	73.36	907.91
2.09000	-310.04	120.76	83.30	-354.11	107.00	89.15	-579.98	81.32	128.74	-509.64	144.47	148.07	-462.36	-79.57	55.78	-516.78	-74.89	59.29	-520.55	-72.24	280.57	-672.90	-128.66	92.30	-421.75	14.32	1255.25	0.00	0.00	0.00	-362.67	47.45	1706.77	-355.53	-94.17	1699.37	-493.86	-107.50	1724.83	-500.06	38.27	1734.50	916.76	-207.59	68.74	1536.09	-201.25	73.43	907.91
2.10000	-272.04	121.46	85.20	-315.07	108.36	89.17	-543.95	83.43	116.59	-474.07	146.67	139.78	-460.95	-80.09	55.07	-514.99	-76.01	59.15	-520.55	-72.24	280.57	-672.56	-128.23	92.51	-412.16	14.48	1254.02	0.00	0.00	0.00	-351.68	48.25	1706.09	-343.84	-93.39	1698.58	-483.03	-107.30	1723.90	-489.64	38.65	1733.58	916.88	-207.60	68.64	1536.80	-201.20	73.62	907.81
2.11000	-233.03	122.94	87.63	-277.18	109.78	89.57	-507.03	87.24	104.69	-438.87	148.42	132.02	-463.21	-81.49	53.77	-511.43	-76.29	59.52	-520.55	-72.24	280.57	-672.21	-128.02	92.83	-401.40	14.68	1252.69	0.00	0.00	0.00	-341.00	48.74	1705.38	-332.24	-92.78	1697.80	-472.11	-106.94	1722.78	-479.09	39.24	1732.58	917.05	-207.74	68.53	1536.58	-201.20	73.56	907.93
2.12000	-192.77	124.53	91.42	-239.14	111.42	90.51	-469.80	90.22	94.34	-403.17	151.01	125.48	-455.47	-81.50	55.02	-514.38	-78.00	58.97	-520.55	-72.24	280.57	-671.86	-127.77	93.17	-390.84	14.58	1251.27	0.00	0.00	0.00	-330.26	49.32	1704.57	-322.47	-92.10	1696.96	-461.14	-106.56	1721.48	-468.48	39.99	1731.44	916.79	-207.19	68.85	1536.49	-201.20	73.55	907.97
2.13000	-161.22	126.99	93.25	-202.43	113.72	92.18	-433.11	92.34	85.59	-368.00	152.92	119.65	-458.35	-82.03	53.04	-514.86	-78.44	58.48	-520.55	-72.24	280.57	-671.56	-127.44	93.50	-379.77	15.00	1249.85	0.00	0.00	0.00	-321.02	50.17	1703.71	-312.25	-91.40	1695.98	-450.19	-106.06	1720.14	-457.85	40.38	1730.30	916.80	-207.60	68.73	1536.24	-201.19	73.47	908.05
2.14000	-124.90	129.27	97.47	-165.81	115.89	95.02	-396.94	94.24	78.18	-333.24	155.28	115.12	-461.04	-84.28	52.56	-513.74	-78.51	58.40	-520.55	-72.24	280.57	-670.98	-127.34	94.01	-368.92	14.81	1248.29	0.00	0.00	0.00	-310.18	50.88	1702.78	-299.73	-90.61	1694.65	-439.33	-105.05	1718.78	-447.15	41.13	1729.01	916.84	-207.15	68.84	1536.11	-201.20	73.42	907.95
2.15000	-90.34	131.35	102.81	-131.31	117.67	98.75	-361.55	96.50	71.78	-299.81	157.39	111.60	-462.76	-84.60	51.53	-514.12	-78.54	57.97	-520.55	-72.24	280.57	-670.43	-127.18	94.61	-357.86	15.13	1246.95	0.00	0.00	0.00	-298.60	51.72	1701.61	-288.51	-89.80	1693.45	-428.43	-104.15	1717.35	-436.37	41.75	1727.77	916.85	-207.79	68.80	1536.11	-201.13	73.43	907.86
2.16000	-58.11	133.16	109.21	-98.10	119.45	103.66	-328.00	97.99	66.78	-267.42	159.02	108.91	-460.08	-84.79	51.54	-514.75	-78.84	57.33	-520.55	-72.24	280.57	-669.66	-127.12	95.42	-346.09	15.65	1245.47	0.00	0.00	0.00	-288.01	52.62	1700.49	-279.20	-88.84	1692.41	-417.45	-103.07	1715.91	-425.33	43.19	1726.32	916.88	-208.02	68.65	1536.44	-201.17	73.55	907.85
2.17000	-27.85	134.50	116.61	-66.98	120.59	109.81	-296.16	99.78	62.74	-236.82	160.49	107.26	-460.64	-84.76	50.82	-515.20	-78.91	56.82	-520.55	-72.24	280.57	-668.86	-126.90	96.40	-335.17	15.90	1244.01	0.00	0.00	0.00	-277.72	53.99	1699.34	-267.38	-87.60	1691.08	-406.60	-102.09	1714.39	-414.39	44.21	1724.93	917.03	-208.02	68.47	1536.14	-201.27	73.39	908.27
2.18000	-0.20	135.16	124.97	-39.64	121.10	116.61	-266.16	101.85	59.13	-208.77	161.86	106.44	-461.37	-85.17	49.82	-513.42	-78.49	57.03	-520.55	-72.24	280.57	-668.08	-126.58	97.47	-323.67	16.45	1242.58	0.00	0.00	0.00	-265.12	55.47	1697.82	-257.66	-86.64	1689.84	-395.78	-100.63	1712.94	-403.35	45.34	1723.42	916.68	-207.30	69.01	1535.28	-201.45	73.08	908.25
2.19000	24.11	135.00	133.94	-13.66	121.48	124.12	-238.81	102.66	56.36	-183.40	163.17	106.29	-459.77	-84.95	49.60	-512.99	-78.52	56.68	-520.55	-72.24	280.57	-666.97	-126.56	98.85	-313.01	17.10	1241.21	0.00	0.00	0.00	-254.70	56.73	1696.48	-246.02	-84.99	1688.55	-385.00	-99.30	1711.37	-392.43	46.71	1721.79	916.78	-207.31	68.84	1536.06	-201.24	73.41	908.29
2.20000	44.79	134.24	142.32	4.87	121.09	129.38	-214.29	104.01	53.28	-161.12	163.15	106.01	-459.15	-85.08	49.02	-512.61	-78.37	56.36	-520.55	-72.24	280.57	-665.83	-126.51	100.42	-301.22	18.30	1239.88	0.00	0.00	0.00	-244.18	58.46	1695.06	-234.59	-83.62	1687.27	-374.19	-97.65	1709.94	-381.52	48.07	1720.21	916.79	-207.79	68.89	1536.38	-201.24	73.58	908.01
2.21000	62.67	133.24	149.06	23.70	120.56	134.42	-193.11	103.25	50.93	-141.37	162.86	105.64	-458.10	-84.98	48.50	-510.70	-78.13	56.24	-520.55	-72.24	280.57	-664.48	-126.56	102.22	-288.23	19.25	1238.53	0.00	0.00	0.00	-233.36	59.82	1693.74	-223.76	-81.78	1686.04	-363.21	-95.83	1708.55	-370.61	49.66	1718.76	916.76	-207.64	68.86	1536.40	-201.22	73.58	907.85
2.22000	78.33	132.85	153.35	39.87	119.99	137.63	-174.54	102.28	48.12	-124.18	161.45	104.54	-458.58	-84.79	47.75	-511.80	-78.69	55.31	-520.55	-72.24	280.57	-663.03	-126.34	104.09	-276.24	20.24	1237.36	0.00	0.00	0.00	-221.74	61.53	1692.41	-213.57	-80.26	1684.88	-352.22	-93.88	1707.26	-359.55	51.94	1717.27	916.75	-207.78	68.78	1535.97	-201.30	73.38	908.02
2.23000	91.56	132.70	155.29	53.36	119.41	138.98	-159.40	99.42	46.17	-110.07	159.65	102.66	-458.05	-84.62	47.00	-510.49	-78.28	55.28	-520.55	-72.24	280.57	-661.33	-126.42	106.35	-264.27	21.12	1236.19	0.00	0.00	0.00	-210.49	63.81	1691.05	-202.33	-78.36	1683.77	-341.34	-92.00	1706.00	-348.58	54.25	1715.85	916.62	-207.53	68.88	1535.55	-201.32	73.20	908.03
2.24000	101.90	132.20	152.57	64.51	118.52	136.61	-148.96	97.38	46.24	-98.95	157.54	101.35	-456.31	-84.35	46.70	-509.56	-78.67	54.83	-520.55	-72.24	280.57	-659.34	-126.50	108.83	-252.06	22.54	1235.14	0.00	0.00	0.00	-199.74	65.67	1689.96	-190.87	-76.25	1682.79	-330.48	-89.69	1704.86	-337.58	56.74	1714.44	916.69	-207.00	68.95	1536.16	-201.25	73.43	907.97
2.25000	110.76	129.23	143.89	72.64	115.10	130.13	-143.36	95.49	47.11	-91.36	155.47	99.42	-456.14	-84.93	45.83	-508.47	-78.93	54.43	-520.55	-72.24	280.57	-657.12	-126.49	111.60	-240.72	23.87	1234.21	0.00	0.00	0.00	-188.86	67.52	1688.90	-181.24	-74.47	1681.98	-319.79	-87.24	1703.82	-326.70	58.70	1713.22	916.84	-207.49	68.88	1536.43	-201.18	73.53	908.13
2.26000	118.59	125.65	131.39	79.26	111.70	119.91	-140.45	95.63	47.37	-86.19	154.53	96.88	-457.20	-84.89	45.01	-507.77	-79.24	53.89	-520.55	-72.24	280.57	-654.57	-127.04	114.86	-228.00	25.25	1233.43	0.00	0.00	0.00	-177.54	69.59	1687.99	-170.38	-72.29	1681.30	-309.18	-84.72	1702.89	-315.85	60.99	1712.12	916.81	-207.95	68.84	1536.99	-201.11	73.77	908.06
2.27000	125.83	122.80	118.81	81.14	108.65	109.87	-137.94	95.51	48.28	-81.33	154.74	94.24	-456.59	-85.22	44.41	-505.66	-80.11	53.39	-520.55	-72.24	280.57	-651.73	-127.35	118.33	-215.68	26.49	1232.79	0.00	0.00	0.00	-167.13	71.97	1687.29	-159.17	-69.92	1680.80	-298.51	-81.89	1702.17	-304.91	63.91	1711.10	916.70	-208.21	68.83	1536.55	-201.20	73.56	907.95
2.28000	132.68	120.26	109.05	85.06	106.49	101.33	-135.79	97.56	49.01	-76.27	154.96	92.64	-456.81	-85.52	43.74	-502.74	-79.66	53.51	-520.55	-72.24	280.57	-648.37	-127.73	122.28	-202.64	28.26	1232.24	0.00	0.00	0.00	-155.79	74.36	1686.76	-148.50	-67.22	1680.68	-287.67	-79.15	1701.66	-293.87	66.84	1710.27	916.69	-207.71	68.73	1536.59	-201.10	73.63	907.77
2.29000	135.92	119.28	100.03	86.16	105.83	92.73	-133.18	95.35	50.62	-71.85	154.56	91.47	-454.49	-85.06	43.74	-501.08	-80.62	52.76	-520.55	-72.24	280.57	-644.45	-128.15	126.83	-190.00	29.82	1232.00	0.00	0.00	0.00	-144.80	76.97	1686.56	-136.91	-64.83	1680.59	-276.84	-76.18	1701.47	-282.68	69.77	1709.76	916.69	-207.39	68.85	1536.06	-201.26	73.45	908.22
2.30000	137.32	120.11	89.69	90.64	106.55	85.62	-131.36	94.92	52.10	-68.62	154.64	90.41	-455.37	-85.22	42.91	-499.41	-81.12	51.92	-520.55	-72.24	280.57	-639.71	-128.26	131.88	-177.48	31.35	1231.98	0.00	0.00	0.00	-133.43	79.62	1686.55	-126.49	-62.24	1680.95	-265.88	-73.40	1701.47	-271.34	72.74	1709.50	916.61	-207.13	68.91	1536.49	-201.18	73.56	908.17
2.31000	137.96	120.16	81.91	93.05	106.92	80.13	-129.90	95.85	53.02	-65.91	154.30	89.66	-452.44	-85.56	42.88	-497.74	-82.09	50.71	-520.55	-72.24	280.57	-633.92	-128.90	137.93	-165.37	33.27	1232.25	0.00	0.00	0.00	-121.50	82.29	1686.66	-115.72	-59.40	1681.52	-254.71	-70.45	1701.81	-260.01	75.67	1709.50	916.70	-207.10	68.86	1536.28	-201.20	73.52	908.24
2.32000	144.91	119.87	79.24	94.92	106.37	76.90	-129.09	95.13	53.03	-63.58	153.55	89.32	-453.06	-85.86	42.20	-494.19	-82.61	50.00	-520.55	-72.24	280.57	-626.92	-129.59	144.97	-152.99	34.81	1232.80	0.00	0.00	0.00	-110.17	85.08	1687.17	-103.06	-56.56	1682.16	-243.30	-67.45	1702.48	-248.69	78.89	1709.76	916.94	-207.98	68.51	1535.77	-201.28	73.30	908.08
2.33000	145.59	118.19	76.79	95.50	105.68	73.65	-128.24	95.67	53.97	-61.90	152.99	89.33	-453.52	-86.30	41.22	-492.33	-83.23	48.95	-520.55	-72.24	280.57	-618.30	-129.85	152.55	-140.34	36.93	1233.68	0.00	0.00	0.00	-99.13	88.04	1687.93	-91.99	-53.80	1683.12	-231.72	-64.48	1703.43	-237.37	81.89	1710.34	916.95	-207.90	68.50	1535.63	-201.34	73.16	908.02
2.34000	145.17	117.91	73.60	94.99	105.52	70.80	-127.62	95.25	54.14	-60.57	152.27	89.37	-450.63	-86.49	41.15	-487.98	-83.13	48.95	-520.55	-72.24	280.57	-607.96	-130.68	161.48	-128.40	38.97	1234.83	0.00	0.00	0.00	-88.18	91.09	1688.73	-80.56	-50.72	1684.25	-220.14	-61.65	1704.62	-226.10	84.38	1711.29	916.64	-207.29	68.90	1535.27	-201.37	73.00	908.02
2.35000	149.14	117.95	70.38	96.92	105.27	69.26	-127.44	94.51	54.21	-59.55	151.73	89.37	-449.76	-87.43	40.02	-482.04	-83.35	49.86	-520.55	-72.24	280.57	-595.79	-130.87	170.81	-116.56	40.55	1236.24	0.00	0.00	0.00	-77.19	93.99	1689.66	-69.69	-47.67	1685.51	-208.73	-58.83	1705.96	-214.73	87.40	1712.36	916.70	-207.47	68.81	1535.66	-201.34	73.19	908.06
2.36000	145.23	117.08	68.32	97.96	105.04	67.94	-127.02	93.52	54.14	-58.93	151.44	89.44	-447.52	-88.33	39.19	-477.72	-84.48	51.95	-520.55	-72.24	280.57	-581.70	-130.71	180.67	-104.57	42.47	1237.87	0.00	0.00	0.00	-65.63	96.75	1690.74	-58.02	-44.81	1686.76	-197.33	-56.09	1707.47	-203.36	90.42	1713.62	916.91	-207.83	68.63	1535.69	-201.31	73.34	908.04
2.37000	143.75	116.82	66.41	99.22	104.98	67.09	-126.98	95.14	54.88	-58.45	150.62	89.32	-442.13	-88.98	38.36	-471.42	-85.02	54.42	-520.55	-72.24	280.57	-565.42	-131.97	191.71	-92.69	43.84	1239.82	0.00	0.00	0.00	-54.05	99.37	1691.89	-47.08	-42.03	1688.21	-185.97	-53.51	1709.13	-191.99	93.13	1715.13	916.84	-207.89	68.65	1535.74	-201.27	73.34	907.87
2.38000	145.76	116.61	65.70	99.59	104.69	66.51	-127.05	93.83	54.36	-58.11	151.03	89.56	-437.55	-89.38	36.63	-464.19	-84.58	57.38	-520.55	-72.24	280.57	-547.42	-132.94	202.99	-80.01	45.54	1241.90	0.00	0.00	0.00	-42.58	102.05	1693.27	-35.04	-39.59	1689.59	-174.62	-51.13	1710.88	-180.71	95.46	1716.81	916.59	-207.38	68.98	1536.07	-201.29	73.39	907.69
2.39000	144.38	116.51	64.50	99.39	104.66	65.89	-126.96	93.56	54.27	-57.99	150.74	89.48	-429.04	-90.32	34.95	-455.16	-84.73	62.11	-520.55	-72.24	280.57	-528.28	-133.03	213.98	-68.10	46.78	1243.94	0.00	0.00	0.00	-32.20	104.26	1694.89	-24.54	-36.95	1691.44	-163.25	-48.59	1712.85	-169.68	97.83	1718.63	916.71	-207.46	68.75	1536.16	-201.17	73.45	907.76
2.40000	144.94	116.45	64.23	99.67	104.69	65.70	-127.19	94.15	54.85	-57.87	150.57	89.39	-422.07	-91.38	32.00	-444.70	-84.62	67.06	-520.55	-72.24	280.57	-507.71	-133.21	224.55	-56.24	48.07	1246.18	0.00	0.00	0.00	-20.43	106.39	1696.54	-13.11	-35.17	1693.12	-151.96	-46.45	1714.86	-158.36	100.23	1720.56	916.75	-208.04	68.65	1536.08	-201.13	73.39	907.77
2.41000	145.35	116.52	63.90	99.58	104.85	65.45	-126.87	93.25	54.20	-57.88	150.29	89.24	-412.21	-91.35	29.60	-430.87	-83.78	73.10	-520.55	-72.24	280.57	-486.34	-132.56	233.62	-44.52	49.29	1248.33	0.00	0.00	0.00	-9.16	108.54	1698.35	-1.78	-33.20	1695.02	-140.66	-44.27	1716.98	-147.08	102.65	1722.49	916.63	-207.69	68.69	1536.25	-201.18	73.46	907.81
2.42000	151.14	116.72	64.28	98.43	104.85	65.08	-126.77	93.55	54.20	-57.84	150.61	89.33	-397.69	-91.78	32.91	-412.65	-83.40	79.38	-520.53	-72.24	280.57	-466.05	-131.54	241.16	-33.32	49.97	1250.37	0.00	0.00	0.00	1.19	110.40	1700.26	9.66	-31.33	1697.01	-129.34	-42.38	1719.21	-135.76	104.50	1724.56	916.55	-206.99	68.96	1536.33	-201.27	73.60	907.92
2.43000	146.95	116.34	64.02	99.00	104.90	65.01	-126.21	93.86	54.76	-57.78	150.86	89.48	-373.17	-90.44	43.05	-390.49	-82.31	87.91	-500.48	-71.94	286.42	-445.79	-129.68	248.24	-22.05	50.51	1252.45	0.00	0.00	0.00	12.99	112.25	1702.17	20.52	-29.55	1699.16	-118.07	-40.60	1721.53	-124.43	106.68	1726.63	916.74	-207.16	68.76	1535.93	-201.23	73.44	907.79
2.44000	151.12	116.56	63.90	98.43	104.75	64.86	-125.74	95.03	55.49	-57.73	150.68	89.44	-344.73	-88.76	52.59	-364.42	-80.75	96.13	-480.51	-69.36	291.41	-424.31	-127.52	253.90	-17.12	51.48	1255.02	0.00	0.00	0.00	24.30	113.99	1704.18	32.03	-28.24	1701.28	-106.91	-39.02	1723.94	-113.18	108.34	1728.73	916.84	-208.30	68.39	1536.51	-201.14	73.54	907.83
2.45000	151.17	116.57	63.62	97.34	104.74	64.40	-125.33	94.94	55.46	-57.61	150.65	89.46	-315.89	-86.28	60.14	-337.92	-78.38	102.44	-459.37	-65.86	294.71	-401.47	-125.34	258.05	-7.27	51.66	1257.15	0.00	0.00	0.00	35.19	115.65	1706.28	40.98	-27.21	1703.79	-95.84	-37.57	1726.43	-102.08	109.77	1730.94	916.76	-208.27	68.54	1535.94	-201.30	73.39	908.03
2.46000	151.21	116.51	63.33	98.09	104.94	64.29	-125.25	95.67	55.61	-57.54	151.02	89.63	-284.30	-82.78	66.59	-308.88	-75.49	107.94	-437.52	-67.51	293.82	-377.05	-123.78	260.82	1.20	51.19	1259.23	0.00	0.00	0.00	45.96	117.08	1708.55	52.75	-25.84	1706.19	-85.01	-36.33	1728.87	-91.03	111.05	1733.12	916.73	-208.00	68.62	1536.10	-201.28	73.46	908.18
2.47000	151.34	116.58	63.00	97.52	105.09	63.90	-125.78	95.20	55.61	-57.45	150.83	89.61	-253.70	-79.94	71.35	-280.04	-73.27	111.30	-414.47	-65.70	292.86	-352.33	-122.00	261.78	12.17	50.79	1261.29	0.00	0.00	0.00	57.12	118.21	1710.74	62.69	-25.12	1708.80	-74.30	-35.15	1731.27	-80.16	111.87	1735.29	916.81	-207.80	68.68	1536.22	-201.22	73.46	907.99
2.48000	151.45	116.71	62.64	97.74	105.02	63.77	-126.49	94.61	56.00	-57.28	150.88	89.75	-222.44	-77.80	74.58	-250.43	-71.77	113.06	-392.80	-64.05	291.69	-327.36	-119.99	261.06	21.51	50.22	1263.36	0.00	0.00	0.00	68.45	119.16	1712.91	73.31	-24.46	1711.14	-63.67	-34.40	1733.45	-69.28	113.05	1737.36	916.81	-207.98	68.61	1536.20	-201.24	73.46	907.78
2.49000	151.50	116.78	62.33	96.96	105.09	63.37	-125.84	93.36	56.10	-57.21	150.75	89.79	-190.92	-76.86	76.09	-218.20	-70.23	114.10	-367.61	-59.95	286.91	-301.98	-117.82	258.80	33.42	49.81	1265.49	0.00	0.00	0.00	79.30	119.59	1714.97	84.83	-23.78	1713.27	-53.11	-33.47	1735.56	-58.47	113.56	1739.28	916.66	-207.48	68.81	1536.40	-201.25	73.54	907.76
2.50000	151.60	117.04	61.97	97.97	105.41	63.30	-125.48	92.88	56.67	-57.09	150.77	89.98	-157.31	-75.51	77.35	-187.08	-68.58	113.89	-339.89	-57.31	280.84	-275.99	-115.53	255.15	43.13	49.47	1267.35	0.00	0.00	0.00	89.25	120.31	1717.01	96.25	-23.31	1715.26	-42.58	-32.87	1737.41	-47.75	114.26	1741.01	916.77	-207.66	68.85	1535.73	-201.24	73.30	907.86
2.51000	151.66	117.12	61.65	98.55	105.65	63.06	-127.49	96.15	57.31	-57.01	150.81	90.15	-124.41	-75.37	76.83	-154.88	-67.78	112.75	-313.24	-50.78	275.69	-249.20	-113.46	250.34	52.12	49.31	1269.27	0.00	0.00	0.00	100.20	120.86	1718.72	105.81	-23.17	1717.31	-32.15	-32.72	1739.04	-37.19	114.47	1742.61	917.03	-207.54	68.62	1536.29	-201.25	73.52	907.76
2.52000	151.78	117.30	61.34	97.63	105.74	62.61	-130.81	101.68	58.20	-56.97	150.65	90.30	-90.01	-74.60	75.32	-122.27	-65.91	111.12	-286.02	-48.86	266.85	-222.15	-111.29	244.48	63.03	49.59	1270.79	0.00	0.00	0.00	110.47	121.04	1720.31	116.82	-23.12	1718.85	-21.67	-32.38	1740.48	-26.66	114.99	1743.96	916.86	-207.52	68.71	1536.66	-201.15	73.75	907.75
2.53000	151.91	117.39	61.07	98.26	105.57	62.68	-128.09	104.27	58.96	-56.86	150.40	90.34	-55.60	-73.38	74.34	-89.57	-65.03	108.14	-259.10	-46.88	257.29	-194.52	-109.50	237.74	71.63	49.86	1272.43	0.00	0.00	0.00	121.39	120.86	1721.61	127.81	-23.25	1720.00	-11.13	-32.11	1741.71	-16.02	115.04	1745.16	916.75	-207.66	68.92	1536.47	-201.20	73.65	907.72
2.54000	152.04	117.50	60.82	98.13	105.58	62.50	-126.93	103.03	57.62	-56.78	150.37	90.46	-17.06	-72.09	74.29	-54.32	-63.38	106.20	-231.33	-44.20	246.93	-166.06	-107.61	230.00	83.73	50.51	1273.76	0.00	0.00	0.00	132.27	120.83	1722.61	139.21	-23.38	1721.03	-0.56	-32.29	1742.62	-5.34	115.00	1746.12	916.77	-207.97	68.86	1536.33	-201.24	73.53	907.77
2.55000	152.07	117.67	60.55	98.02	105.40	62.41	-126.96	103.04	57.37	-56.71	150.44	90.59	18.84	-70.97	73.72	-19.45	-62.22	104.23	-203.35	-42.75	235.24	-136.59	-106.11	221.38	93.37	51.04	1274.73	0.00	0.00	0.00	143.17	120.31	1723.47	148.32	-23.75	1721.91	10.01	-32.49	1743.23	5.44	114.69	1746.89	917.01	-207.75	68.64	1536.29	-201.20	73.45	907.79
2.56000	151.92	117.66	60.32	96.77	105.05	62.23	-126.49	102.38	57.72	-56.65	150.28	90.59	56.01	-69.93	74.28	17.96	-60.46	102.79	-174.05	-40.09	226.54	-106.86	-105.51	212.41	103.28	51.52	1275.46	0.00	0.00	0.00	153.45	119.80	1724.10	158.83	-24.53	1722.30	20.50	-32.79	1743.62	16.18	114.37	1747.40	916.90	-206.93	68.83	1536.45	-201.16	73.59	907.81
2.57000	151.89	117.18	60.39	98.54	104.81	62.74	-126.68	96.72	54.94	-56.52	150.31	90.70	94.25	-68.69	74.81	54.13	-59.58	100.73	-144.90	-37.84	217.85	-76.69	-104.51	202.57	113.39	51.65	1275.83	0.00	0.00	0.00	164.36	119.28	1724.45	168.43	-25.17	1722.55	30.91	-33.24	1743.72	26.86	113.91	1747.70	916.80	-207.65	68.81	1536.40	-201.06	73.51	907.87
2.58000	152.07	117.05	60.23	97.01	104.63	62.36	-126.86	97.60	55.98	-56.42	150.27	90.82	132.30	-67.83	75.36	91.81	-58.87	99.14	-115.95	-35.98	209.18	-45.52	-104.79	192.84	124.14	52.03	1275.82	0.00	0.00	0.00	175.26	118.22	1724.68	178.61	-26.13	1722.50	41.26	-33.94	1743.59	37.52	113.35	1747.81	916.93	-208.19	68.66	1536.74	-201.11	73.64	907.76
2.59000	152.35	117.39	59.85	78.04	101.82	59.84	-125.44	94.49	56.83	-56.32	150.13	90.87	169.91	-66.94	75.93	128.51	-58.20	97.48	-87.25	-34.49	200.56	-13.48	-105.21	182.78	135.25	52.18	1275.52	0.00	0.00	0.00	185.42	117.49	1724.66	189.34	-26.71	1722.24	51.66	-34.64	1743.22	48.15	112.59	1747.71	916.94	-207.94	68.67	1536.51	-201.31	73.59	907.80
2.60000	152.90	117.47	59.53	77.29	102.22	59.92	-125.28	93.67	57.28	-56.20	149.83	90.92	208.34	-66.69	76.70	165.80	-58.38	95.68	-58.86	-33.35	192.00	18.80	-106.07	172.84	145.74	52.11	1274.81	0.00	0.00	0.00	196.25	116.59	1724.38	200.35	-27.58	1721.63	62.13	-35.45	1742.59	58.73	111.81	1747.35	916.79	-208.06	68.74	1536.13	-201.15	73.46	907.96
2.61000	153.78	117.57	59.21	76.49	102.42	59.59	-125.36	93.17	57.19	-56.05	149.87	91.11	245.81	-66.80	77.49	202.64	-58.66	94.06	-30.82	-32.53	183.53	51.79	-106.43	162.65	157.75	51.51	1273.96	0.00	0.00	0.00	207.09	115.27	1723.81	210.28	-28.92	1720.84	72.58	-36.50	1741.72	69.28	110.89	1746.81	916.65	-208.29	68.72	1535.62	-201.10	73.20	907.94
2.62000	154.63	117.66	58.89	78.78	103.02	59.94	-125.13	93.31	57.37	-55.81	149.48	91.11	283.61	-67.56	78.89	238.71	-59.52	92.56	-3.18	-32.02	175.15	85.40	-107.41	153.01	168.11	51.09	1272.73	0.00	0.00	0.00	217.12	114.02	1723.19	220.93	-30.10	1719.78	83.09	-37.76	1740.64	79.81	109.68	1746.10	916.69	-208.11	68.71	1536.35	-201.15	73.55	907.93
2.63000	155.09	117.73	58.56	76.42	103.81	59.06	-124.94	94.23	57.58	-55.59	149.13	91.18	320.22	-68.10	80.70	276.57	-60.50	92.43	24.00	-31.80	166.90	119.47	-108.64	144.03	178.11	50.62	1271.48	0.00	0.00	0.00	228.01	112.55	1722.25	230.20	-31.40	1718.77	93.66	-38.97	1739.39	90.41	108.63	1745.15	916.49	-207.64	68.89	1536.61	-201.25	73.60	908.05
2.64000	154.80	117.77	58.23	98.24	105.20	61.69	-124.91	93.48	57.79	-55.33	149.00	91.39	358.24	-68.75	84.09	313.08	-61.33	92.99	50.67	-31.85	158.78	153.25	-109.94	136.02	188.44	49.81	1269.90	0.00	0.00	0.00	238.24	111.02	1721.25	242.26	-32.78	1717.38	104.31	-40.32	1738.01	101.02	107.35	1744.07	916.85	-208.39	68.41	1536.44	-201.28	73.49	908.38
2.65000	153.41	117.74	57.89	98.26	105.58	61.22	-124.68	92.00	57.46	-55.04	148.68	91.55	394.59	-69.60	88.22	348.52	-61.98	94.48	76.79	-32.14	150.82	187.08	-111.31	128.98	198.96	48.96	1268.24	0.00	0.00	0.00	248.80	109.39	1720.09	253.28	-34.28	1715.75	115.08	-41.76	1736.50	111.63	106.15	1742.79	916.91	-208.25	68.42	1537.25	-201.15	73.88	908.07
2.66000	149.78	117.29	57.86	99.22	105.58	61.24	-124.58	92.50	58.28	-54.68	148.24	91.77	429.55	-69.98	93.68	382.93	-62.81	97.35	102.30	-32.66	143.03	220.73	-112.96	123.20	209.19	48.27	1266.54	0.00	0.00	0.00	259.31	107.46	1718.82	264.32	-35.88	1714.37	125.86	-43.43	1734.84	122.38	104.65	1741.42	916.87	-208.03	68.59	1536.31	-201.23	73.52	908.08
2.67000	151.01	117.64	57.58	99.35	105.75	60.93	-124.33	92.10	58.39	-54.15	148.08	92.24	456.29	-69.51	99.49	412.59	-63.07	101.05	127.15	-33.39	135.44	253.37	-114.32	118.28	218.16	47.42	1264.89	0.00	0.00	0.00	270.24	105.77	1717.34	274.12	-37.81	1712.73	136.72	-45.11	1733.10	133.17	102.96	1739.86	916.97	-208.16	68.56	1536.00	-201.28	73.35	908.09
2.68000	150.15	118.04	56.71	99.16	105.79	60.56	-124.08	92.54	58.59	-53.65	147.80	92.73	484.73	-69.42	106.96	430.86	-63.66	103.88	151.29	-34.30	128.05	284.85	-116.42	114.63	228.56	46.54	1263.19	0.00	0.00	0.00	281.49	103.68	1715.82	284.72	-39.56	1711.08	147.45	-47.14	1731.17	143.96	100.80	1738.29	916.58	-207.81	68.95	1536.47	-201.14	73.55	908.05
2.69000	149.33	118.31	55.85	99.39	105.76	60.20	-123.75	92.21	59.63	-52.99	147.48	93.32	515.42	-68.24	116.95	461.71	-64.34	110.40	174.68	-35.38	120.90	314.74	-117.97	111.60	240.38	45.81	1261.51	0.00	0.00	0.00	292.32	101.63	1714.24	296.08	-41.62	1709.16	158.12	-49.28	1729.16	154.90	98.59	1736.56	916.69	-207.89	68.99	1536.32	-201.04	73.56	908.03
2.70000	149.53	118.33	55.29	100.15	105.70	59.97	-123.35	92.03	60.31	-52.31	147.33	94.06	550.86	-67.45	127.28	491.54	-63.41	118.18	197.24	-36.61	113.99	342.66	-119.71	109.75	251.20	44.87	1259.86	0.00	0.00	0.00	303.22	99.41	1712.53	306.96	-43.76	1707.21	168.72	-51.35	1727.16	165.79	96.14	1734.80	916.99	-207.66	68.70	1536.59	-201.14	73.61	907.88
2.71000	149.48	118.74	54.64	100.71	105.68	59.61	-123.20	90.96	60.13	-51.52	146.74	94.85	574.36	-66.93	135.98	521.32	-62.95	126.35	218.95	-37.96	107.35	367.28	-121.30	108.92	261.47	43.71	1258.34	0.00	0.00	0.00	313.37	97.24	1710.84	316.49	-46.27	1705.35	179.30	-53.69	1725.07	176.64	93.77	1733.02	917.00	-207.62	68.67	1536.59	-201.17	73.59	907.96
2.72000	150.39	118.78	54.40	101.64	105.73	59.31	-122.56	90.68	61.76	-50.61	146.09	95.83	594.07	-66.35	142.92	542.27	-63.12	131.12	239.74	-39.41	100.99	388.36	-122.22	108.54	274.50	42.42	1256.74	0.00	0.00	0.00	324.63	94.85	1709.07	327.85	-48.52	1703.30	190.08	-56.17	1723.02	187.35	91.00	1731.33	917.03	-207.66	68.58	1536.11	-201.18	73.43	908.13
2.73000	150.81	119.13	53.71	103.65	105.50	59.44	-122.18	89.84	62.52	-49.54	145.87	97.14	611.20	-66.18	147.47	560.50	-62.68	134.34	259.57	-40.95	94.94	406.43	-122.12	107.84	285.22	40.74	1255.19	0.00	0.00	0.00	335.85	92.48	1707.27	339.02	-50.80	1701.25	200.84	-58.66	1721.10	198.00	88.30	1729.70	916.91	-208.25	68.62	1536.00	-201.16	73.41	908.06
2.74000	150.48	119.53	52.85	103.71	105.58	58.79	-121.35	91.02	65.14	-48.29	145.94	98.88	625.72	-66.74	149.42	577.65	-62.19	136.30	278.38	-42.56	89.21	421.25	-120.96	106.16	295.93	39.18	1253.69	0.00	0.00	0.00	345.66	90.05	1705.53	347.96	-53.44	1699.44	211.45	-61.65	1719.18	208.59	85.20	1728.10	916.85	-207.72	68.68	1536.29	-201.26	73.53	907.82
2.75000	152.07	119.65	52.54	105.58	105.67	58.67	-120.40	89.91	67.86	-46.83	145.45	100.61	637.72	-67.19	149.29	590.17	-62.35	135.68	296.13	-44.20	83.81	433.07	-119.35	103.50	307.29	37.23	1252.31	0.00	0.00	0.00	356.29	87.61	1703.74	359.52	-55.97	1697.47	222.20	-64.58	1717.40	219.08	82.41	1726.55	916.83	-207.40	68.67	1535.95	-201.33	73.34	907.94
2.76000	151.55	119.73	51.73	106.53	106.12	58.03	-119.09	89.81	70.93	-45.13	145.50	102.85	646.90	-67.60	147.08	595.80	-62.57	132.55	312.76	-45.88	78.78	442.04	-117.15	99.90	319.56	35.06	1251.05	0.00	0.00	0.00	366.88	85.20	1702.00	369.91	-58.88	1695.62	232.92	-67.64	1715.65	229.48	78.92	1725.06	916.71	-207.73	68.66	1535.68	-201.28	73.29	907.84
2.77000	152.79	119.81	51.41	105.93	106.22	57.08	-117.91	90.08	75.30	-43.03	145.83	105.52	652.81	-64.89	140.95	601.42	-59.59	127.12	328.22	-47.55	74.12	448.42	-115.43	98.12	328.96	33.07	1249.91	0.00	0.00	0.00	376.98	82.43	1700.47	380.42	-61.75	1693.92	243.60	-70.83	1713.96	239.77	75.68	1723.54	916.82	-208.20	68.58	1536.56	-201.15	73.57	907.94
2.78000	153.42	120.08	50.89	106.13	106.57	56.30	-116.06	90.31	79.98	-40.67	145.68	108.50	658.74	-61.45	129.97	607.66	-55.90	118.49	342.46	-49.21	69.85	453.05	-114.06	95.90	341.24	30.66	1248.78	0.00	0.00	0.00	387.30	79.56	1699.08	390.88	-64.45	1692.42	254.26	-74.13	1712.29	250.07	72.32	1722.17	916.68	-208.15	68.75	1536.54	-201.06	73.56	908.05
2.79000	152.72	120.37	50.02	105.58	106.92	55.29	-113.91	89.50	85.78	-37.76	145.91	112.25	661.74	-57.76	118.86	611.76	-53.31	108.85	355.43	-50.84	66.00	457.88	-113.96	93.57	352.76	28.25	1247.66	0.00	0.00	0.00	397.28	76.75	1698.00	402.33	-67.33	1690.99	264.86	-77.37	1710.74	260.31	68.58	1720.93	916.76	-208.16	68.64	1537.44	-200.93	73.96	907.81
2.80000	153.32	120.53	49.70	108.31	107.54	54.70	-110.55	91.29	93.50	-34.35	146.01	116.55	669.49	-54.56	108.57	620.40	-50.36	101.11	367.08	-52.40	62.57	462.87	-113.57	91.74	363.15	25.68	1246.72	0.00	0.00	0.00	407.51	73.86	1697.17	412.20	-70.35	1689.94	275.26	-80.75	1709.42	270.58	65.26	1719.85	916.67	-207.75	68.67	1536.93	-201.12	73.73	907.76
2.81000	153.55	120.83	49.26	110.79	108.23	54.02	-106.81	91.09	101.59	-30.09	147.20	122.15	676.06	-53.49	99.30	626.70	-48.79	93.76	377.36	-53.89	59.60	466.88	-113.29	90.70	374.62	23.10	1245.92	0.00	0.00	0.00	417.44	70.63	1696.71	423.25	-73.46	1689.26	285.69	-84.10	1708.32	280.88	61.55	1719.02	916.65	-207.52	68.83	1536.51	-201.18	73.63	907.91
2.82000	153.32	121.02	48.68	114.45	108.90	53.41	-101.88	91.43	111.92	-24.89	148.23	128.69	680.17	-54.32	89.90	630.18	-49.79	86.74	386.21	-55.28	57.09	469.55	-113.43	89.90	385.66	20.69	1245.46	0.00	0.00	0.00	427.34	67.51	1696.27	433.23	-76.73	1688.65	296.06	-87.89	1707.33	291.06	57.92	1718.31	916.71	-207.79	68.63	1536.61	-201.16	73.68	907.70
2.83000	154.30	121.39	48.35	116.03	109.68	52.54	-95.61	91.51	123.82	-18.40	149.73	136.41	683.86	-54.75	82.36	632.65	-51.03	81.06	393.60	-56.55	55.07	471.72	-113.05	89.11	396.27	18.30	1245.29	0.00	0.00	0.00	438.33	64.37	1696.02	443.98	-79.87	1688.17	306.64	-91.63	1706.55	301.38	54.35	1717.90	916.82	-207.82	68.51	1536.25	-201.09	73.46	907.59
2.84000	156.25	122.05	48.05	117.61	110.48	51.33	-87.37	93.15	137.88	-10.51	152.80	145.97	683.76	-54.12	78.61	633.93	-50.58	78.27	399.45	-57.69	53.56	473.47	-112.11	88.53	407.38	16.02	1245.20	0.00	0.00	0.00	448.85	61.25	1695.98	454.16	-83.22	1687.96	317.25	-95.16	1706.12	311.68	50.68	1717.75	916.72	-207.71	68.60	1536.40	-201.12	73.57	907.67
2.85000	157.57	122.91	47.43	121.84	111.48	51.30	-77.23	93.96	152.96	-0.70	155.19	156.14	684.00	-53.43	75.26	635.02	-49.71	75.72	403.73	-58.66	52.57	474.73	-111.24	88.34	419.07	13.62	1245.53	0.00	0.00	0.00	458.89	58.06	1696.16	465.08	-86.47	1687.73	327.87	-98.51	1705.92	321.86	47.51	1717.75	916.67	-207.05	68.67	1536.39	-201.16	73.59	907.72
2.86000	158.43	123.89	46.53	125.33	112.59	51.87	-64.79	93.52	169.60	11.13	155.87	166.31	685.53	-53.06	71.71	635.77	-49.72	73.04	406.39	-59.46	52.11	475.91	-110.75	88.39	430.16	11.38	1246.21	0.00	0.00	0.00	468.87	54.85	1696.40	475.19	-89.62	1687.79	338.34	-102.17	1705.93	331.97	44.16	1718.02	916.99	-207.65	68.41	1536.18	-201.25	73.47	907.58
2.87000	159.86	124.53	45.25	127.66	114.04	52.60	-49.42	93.78	187.62	25.16	156.64	177.35	686.95	-52.94	69.39	636.90	-49.61	71.51	407.37	-60.06	52.22	476.67	-110.59	88.36	439.84	9.39	1247.09	0.00	0.00	0.00	478.58	52.03	1696.73	486.52	-92.48	1687.88	348.82	-105.71	1706.08	341.98	40.58	1718.45	916.90	-207.66	68.47	1535.95	-201.23	73.42	907.74
2.88000	162.61	125.55	43.63	129.56	116.86	53.39	-31.11	93.63	206.33	41.39	156.61	188.50	687.02	-52.26	67.31	636.85	-49.54	69.96	407.26	-61.41	53.08	477.35	-110.26	88.32	450.91	7.14	1248.08	0.00	0.00	0.00	489.26	48.88	1697.11	496.97	-95.50	1688.06	359.35	-108.93	1706.48	351.95	37.14	1719.10	916.89	-207.57	68.47	1536.11	-201.22	73.44	907.52
2.89000	164.51	126.45	41.03	130.73	114.66	59.05	-10.09	93.27	225.52	59.30	156.71	200.01	687.88	-52.05	65.76	636.99	-49.16	68.97	406.90	-61.10	53.18	477.97	-109.84	88.20	461.79	5.26	1249.22	0.00	0.00	0.00	498.24	45.92	1697.76	506.10	-98.43	1688.52	369.75	-112.26	1707.06	361.90	34.00	1719.96	916.95	-208.06	68.38	1535.92	-201.26	73.40	907.56
2.90000	171.13	127.51	38.58	137.55	115.15	64.51	13.53	92.89	244.14	78.31	156.50	211.91	687.89	-51.64	64.59	637.73	-49.18	68.25	406.63	-61.25	53.45	478.41	-109.51	88.14	471.56	3.47	1250.57	0.00	0.00	0.00	508.31	43.07	1698.50	515.95	-101.30	1688.93	380.02	-115.33	1707.78	371.73	31.17	1720.95	917.02	-207.85	68.42	1536.46	-201.18	73.59	907.82
2.91000	175.87	129.06	35.79	142.20	115.51	69.74	37.46	93.42	260.65	98.17	155.56	223.22	688.44	-51.10	63.82	637.42	-48.67	67.61	406.67	-61.27	53.59	478.65	-109.38	88.21	481.55	1.91	1251.94	0.00	0.00	0.00	517.94	40.51	1699.41	526.72	-103.99	1689.48	390.10	-118.25	1708.66	381.61	28.12	1722.19	917.16	-208.36	68.39	1536.37	-201.23	73.56	907.79
2.92000	175.21	132.51	37.60	146.42	116.43	75.62	58.71	93.08	273.12	118.05	153.65	233.99	689.23	-51.07	63.20	637.82	-48.47	67.24	406.79	-61.95	54.09	479.03	-109.13	88.26	490.81	0.30	1253.41	0.00	0.00	0.00	528.05	38.09	1700.40	536.43	-106.28	1690.30	400.18	-120.90	1709.81	391.53	25.51	1723.69	917.09	-208.14	68.23	1536.76	-201.08	73.69	907.96
2.93000	224.18	135.63	57.05	168.70	118.44	87.09	78.88	91.35	283.53	138.05	152.78	245.48	688.93	-50.94	62.42	637.80	-48.80	66.75	407.13	-62.02	54.17	479.41	-108.58	88.18	500.28	-0.69	1254.97	0.00	0.00	0.00	537.93	36.04	1701.60	545.77	-108.75	1691.30	410.26	-123.39	1711.16	401.45	23.09	1725.42	917.00	-207.95	68.36	1536.48	-201.00	73.58	907.78
2.94000	257.29	137.95	73.81	216.18	120.89	104.79	98.92	88.68	291.88	159.04	151.83	256.69	688.63	-50.77	61.99	637.83	-48.22	66.63	407.98	-62.99	54.64	479.49	-108.68	88.39	510.81	-1.53	1256.74	0.00	0.00	0.00	548.01	33.66	1703.00	555.49	-110.88	1692.31	420.30	-125.63	1712.79	411.37	20.94	1727.32	917.04	-208.32	68.40	1536.37	-201.02	73.49	907.94
2.95000	283.53	139.76	86.58	260.52	122.74	120.50	119.74	86.15	299.05	180.80	151.99	267.36	688.63	-50.44	61.78	638.39	-48.37	66.46	409.29	-64.00	55.07	479.64	-108.79	88.63	518.91	-2.05	1258.60	0.00	0.00	0.00	557.81	31.52	1704.51	565.90	-113.21	1693.41	430.37	-127.65	1714.65	421.44	18.81	1729.46	917.11	-208.14	68.35	1536.60	-201.14	73.65	908.23
2.96000	309.42	140.07	97.98	285.74	122.94	131.00	141.52	85.29	305.64	203.36	151.87	276.90	689.91	-50.39	61.95	638.30	-48.12	66.37	410.37	-64.51	55.26	480.00	-108.43	88.62	527.49	-2.43	1260.66	0.00	0.00	0.00	567.32	29.80	1706.10	575.80	-115.23	1694.67	440.32	-129.60	1716.74	431.55	17.11	1731.75	917.10	-207.84	68.36	1536.04	-201.07	73.45	908.09
2.97000	336.83	141.12	108.00	309.66	122.78	140.25	163.78	83.29	311.20	226.34	151.31	285.15	689.30	-50.44	61.58	637.85	-48.06	66.08	410.81	-64.60	55.32	480.20	-108.42	88.79	535.00	-2.65	1262.77	0.00	0.00	0.00	577.19	27.91	1707.82	585.53	-116.57	1696.28	450.33	-131.14	1719.00	441.63	15.36	1734.16	917.08	-207.39	68.59	1535.31	-201.31	73.08	907.84
2.98000	364.08	140.80	117.73	336.72	122.59	149.32	186.32	81.83	315.92	249.58	151.05	292.32	689.71	-50.72	61.36	638.82	-48.08	66.26	410.74	-63.51	54.85	480.41	-108.36	88.96	542.75	-2.90	1265.17	0.00	0.00	0.00	587.00	26.61	1709.42	595.11	-118.22	1697.82	460.13	-132.66	1721.24	451.66	13.92	1736.48	916.87	-207.28	68.81	1536.00	-201.20	73.43	908.00
2.99000	391.92	140.27	126.63	365.18	122.02	157.74	209.37	80.79	319.86	273.31	149.75	298.06	689.44	-50.65	61.08	638.42	-47.95	66.01	410.00	-62.34	54.67	480.56	-108.44	89.12	551.95	-3.24	1267.53	0.00	0.00	0.00	596.72	25.31	1710.91	604.61	-119.38	1699.27	470.06	-133.92	1723.57	461.53	12.74	1738.71	917.17	-207.46	68.51	1536.24	-201.14	73.49	908.02
3.00000	419.38	139.87	134.56	391.89	121.42	165.14	232.80	79.14	322.72	297.62	148.78	302.89	689.69	-50.87	61.04	638.98	-48.03	66.14	409.30	-61.75	54.87	480.63	-108.60	89.33	560.53	-3.73	1269.97	0.00	0.00	0.00	606.74	24.04	1712.42	614.12	-120.46	1700.85	479.91	-135.18	1725.86	471.32	11.55	1740.89	916.94	-206.92	68.81	1536.03	-201.17	73.40	907.84
3.01000	448.07	139.35	142.01	418.93	120.48	171.70	256.77	77.14	324.56	322.20	147.60	306.69	690.10	-51.06	61.01	638.92	-48.12	66.12	409.36	-60.07	54.57	480.66	-108.73	89.49	569.96	-4.50	1272.33	0.00	0.00	0.00	616.08	22.96	1713.86	623.70	-121.57	1702.42	489.51	-136.24	1728.06	480.99	10.44	1742.94	916.90	-207.76	68.65	1535.99	-201.23	73.40	907.81
3.02000	477.92	137.79	149.54	447.96	119.20	178.06	281.22	76.17	325.86	346.85	146.59	309.75	690.51	-51.10	61.21	638.94	-48.27	66.11	409.36	-60.28	55.23	480.75	-108.70	89.58	579.21	-5.47	1274.52	0.00	0.00	0.00	625.41	22.19	1715.24	632.78	-122.52	1703.89	499.02	-137.12	1730.14	490.35	9.85	1744.75	917.02	-207.87	68.47	1535.98	-201.23	73.43	907.99
3.03000	506.26	136.24	157.47	476.75	117.86	183.91	306.15	75.22	326.47	371.72	145.29	311.93	689.75	-51.16	60.93	639.92	-48.22	66.42	409.74	-58.66	54.91	480.91	-108.56	89.63	588.55	-6.52	1276.52	0.00	0.00	0.00	633.78	21.41	1716.49	643.20	-123.23	1705.30	508.31	-138.08	1732.00	499.65	9.00	1746.50	916.88	-207.30	68.73	1536.78	-201.20	73.72	908.06
3.04000	535.55	135.19	163.24	506.03	116.95	189.38	331.85	73.50	325.70	397.05	143.39	313.32	689.88	-51.78	60.81	638.77	-48.17	66.24	410.03	-58.35	54.92	480.90	-108.79	89.86	597.92	-7.66	1278.35	0.00	0.00	0.00	643.55	20.67	1717.59	652.10	-124.20	1706.63	517.60	-138.73	1733.66	508.83	8.19	1748.06	916.61	-207.06	69.09	1536.23	-201.18	73.50	908.08
3.05000	566.59	133.98	169.37	535.18	115.89	194.28	357.74	71.76	324.50	422.82	141.75	314.18	689.72	-50.88	61.18	639.77	-47.93	66.58	409.80	-59.46	55.58	481.08	-108.42	89.78	606.97	-8.89	1279.73	0.00	0.00	0.00	652.59	19.87	1718.73	661.39	-124.69	1707.81	526.87	-139.36	1735.06	517.98	7.54	1749.37	916.88	-207.66	68.69	1536.60	-201.15	73.66	908.31
3.06000	598.06	132.98	175.59	565.63	114.90	199.05	383.65	70.46	322.85	449.00	140.23	314.47	689.73	-50.90	61.31	640.29	-47.41	70.17	409.87	-59.51	55.78	481.13	-108.47	89.86	617.01	-10.03	1281.07	0.00	0.00	0.00	661.93	18.98	1719.75	669.93	-125.46	1708.85	536.11	-140.09	1736.21	527.14	6.60	1750.51	916.94	-207.76	68.50	1536.65	-201.24	73.63	908.13
3.07000	630.85	131.86	182.04	599.11	114.18	204.44	409.90	68.62	320.13	475.03	138.67	314.21	690.72	-50.40	64.04	638.70	-47.48	70.07	410.17	-59.62	55.88	481.10	-108.78	90.10	626.08	-11.02	1281.96	0.00	0.00	0.00	670.56	18.40	1720.60	678.18	-126.17	1709.75	545.21	-140.70	1737.14	536.33	6.00	1751.40	917.06	-207.87	68.51	1536.38	-201.33	73.53	908.24
3.08000	664.45	130.37	186.78	629.10	112.86	208.76	435.64	66.90	316.72	501.17	137.09	313.46	691.05	-50.31	64.47	638.45	-47.56	69.90	410.03	-59.71	56.04	481.14	-108.68	90.18	634.79	-12.23	1282.55	0.00	0.00	0.00	679.53	17.79	1721.19	686.75	-126.89	1710.38	554.44	-141.10	1737.86	545.46	5.49	1752.04	916.84	-207.75	68.67	1536.60	-201.11	73.66	908.03
3.09000	695.83	128.96	192.19	659.89	111.33	213.12	461.30	65.80	312.83	527.81	135.13	312.02	690.72	-50.38	64.32	640.17	-47.41	70.35	410.28	-59.06	56.05	481.23	-108.62	90.21	645.03	-13.20	1282.94	0.00	0.00	0.00	688.78	17.16	1721.55	697.07	-127.49	1710.76	563.57	-141.62	1738.38	554.57	5.09	1752.47	917.02	-207.68	68.55	1536.57	-201.13	73.61	908.13
3.10000	727.16	127.26	197.35	691.04	109.61	217.05	485.19	63.75	310.36	554.62	134.08	310.31	689.72	-50.52	64.02	639.06	-47.54	69.87	409.92	-59.49	56.21	481.30	-108.52	90.29	653.12	-14.10	1282.86	0.00	0.00	0.00	698.39	16.85	1721.61	706.93	-127.84	1710.89	572.86	-141.87	1738.73	563.73	4.80	1752.65	917.20	-207.32	68.47	1536.57	-201.11	73.61	908.50
3.11000	759.44	125.72	202.50	720.83	107.78	220.54	509.03	61.04	304.83	581.89	132.71	307.98	687.83	-50.78	63.41	639.66	-47.81	67.14	409.87	-59.69	56.49	481.36	-108.36	90.26	659.78	-15.00	1282.64	0.00	0.00	0.00	707.69	16.39	1721.56	716.21	-128.12	1710.96	582.14	-142.23	1738.88	573.01	4.43	1752.68	917.21	-207.90	68.41	1536.23	-201.15	73.48	908.47
3.12000	789.81	123.71	207.11	753.38	105.76	224.51	533.21	59.17	298.81	609.30	131.44	305.25	690.25	-51.19	61.69	640.02	-49.06	66.63	410.33	-59.06	56.47	481.42	-108.27	90.32	668.25	-15.61	1282.07	0.00	0.00	0.00	716.16	16.19	1721.33	725.61	-128.63	1710.78	591.41	-142.75	1738.81	582.39	3.79	1752.56	917.55	-208.71	67.95	1535.67	-201.25	73.25	907.79
3.13000	821.13	121.58	211.79	784.61	104.22	227.94	559.32	59.42	292.90	636.23	130.20	302.17	690.70	-51.36	61.73	639.86	-48.61	66.75	410.47	-58.79	56.45	481.41	-108.41	90.44	676.46	-16.29	1281.36	0.00	0.00	0.00	725.55	16.06	1720.76	735.16	-128.88	1710.45	600.85	-142.98	1738.63	591.67	3.66	1752.21	917.76	-208.56	67.66	1535.71	-201.30	73.28	907.81
3.14000	853.82	119.88	216.84	815.35	102.07	231.43	588.02	60.63	286.90	663.66	128.47	298.56	691.02	-51.56	61.69	639.90	-48.62	66.78	410.54	-58.85	56.51	481.40	-108.38	90.49	684.05	-16.78	1280.61	0.00	0.00	0.00	735.12	15.65	1720.16	743.59	-129.63	1709.99	610.21	-143.33	1738.28	601.06	3.61	1751.72	917.76	-208.46	67.60	1536.40	-201.20	73.57	908.21
3.15000	884.57	117.44	221.61	845.32	100.22	234.68	619.37	57.63	279.22	690.97	127.20	294.86	690.47	-51.21	61.72	639.46	-48.88	66.66	410.39	-59.51	57.06	481.54	-108.32	90.53	691.66	-17.40	1279.66	0.00	0.00	0.00	744.56	15.55	1719.35	753.62	-129.44	1709.37	619.65	-143.51	1737.82	610.64	3.56	1751.14	917.71	-208.37	67.62	1536.68	-201.10	73.65	908.32
3.16000	915.13	115.43	226.17	874.93	98.18	237.76	652.53	56.55	271.89	718.31	125.66	290.92	689.86	-51.87	61.15	639.86	-49.04	66.59	410.81	-58.68	56.81	481.58	-108.59	90.76	699.48	-17.88	1278.55	0.00	0.00	0.00	754.33	15.45	1718.38	762.62	-129.66	1708.55	629.04	-143.84	1737.21	620.22	3.21	1750.50	917.63	-208.70	67.75	1536.83	-201.07	73.66	908.58
3.17000	945.09	113.19	230.76	905.73	97.70	237.59	681.48	54.95	265.50	745.63	124.44	286.97	690.34	-51.61	61.32	639.79	-48.97	66.65	410.98	-58.62	56.92	481.71	-108.44	90.84	708.43	-18.35	1277.51	0.00	0.00	0.00	763.04	15.33	1717.52	772.14	-129.75	1707.73	638.59	-143.90	1736.51	629.85	3.00	1749.76	917.87	-208.69	67.69	1536.20	-201.17	73.50	908.64
3.18000	975.09	111.80	234.99	933.70	95.51	240.47	709.82	53.23	258.87	772.74	122.25	282.51	690.47	-51.96	60.98	639.78	-49.33	66.38	410.62	-59.71	57.78	481.87	-108.80	91.19	716.52	-18.80	1276.51	0.00	0.00	0.00	772.90	15.42	1716.38	781.64	-129.66	1706.74	648.17	-144.03	1735.71	639.41	2.99	1748.90	918.03	-208.85	67.85	1535.26	-201.30	73.11	908.68
3.19000	1002.79	109.76	238.94	962.80	93.73	243.34	737.93	52.09	252.16	799.20	120.72	278.29	691.30	-51.99	61.00	639.45	-49.15	66.20	410.80	-59.48	57.93	482.16	-108.43	91.23	724.86	-19.41	1275.30	0.00	0.00	0.00	782.46	15.27	1715.25	791.20	-129.88	1705.64	657.79	-144.04	1734.82	648.93	3.11	1747.96	918.21	-208.74	67.79	1536.59	-201.04	73.64	908.76
3.20000	1031.35	108.12	243.24	990.43	91.87	245.84	765.61	50.02	245.39	825.86	118.57	273.79	691.05	-52.08	60.64	639.71	-49.16	66.12	411.10	-58.86	58.01	482.30	-108.70	91.72	733.05	-19.62	1274.11	0.00	0.00	0.00	792.42	15.18	1714.16	801.13	-129.71	1704.61	667.57	-143.80	1733.90	658.54	3.17	1746.95	918.25	-208.93	67.84	1536.89	-201.03	73.72	908.70
3.21000	1058.01	106.43	246.72	1017.65	90.50	247.97	792.56	48.32	239.08	852.05	116.80	269.47	691.23	-51.95	60.50	639.92	-49.05	66.10	411.64	-57.65	57.78	482.59	-108.58	91.99	742.11	-19.89	1272.99	0.00	0.00	0.00	802.21	15.32	1712.93	809.85	-129.74	1703.62	677.25	-143.92	1732.87	668.30	3.35	1745.90	918.30	-208.83	67.76	1536.41	-201.21	73.49	908.42
3.22000	1085.66	105.21	246.61	1045.15	88.58	250.64	819.02	46.43	232.78	877.82	115.33	265.26	690.86	-51.90	60.13	639.97	-49.13	65.97	411.78	-57.91	58.31	482.94	-108.44	92.30	750.09	-20.07	1271.77	0.00	0.00	0.00	811.96	15.77	1711.65	819.98	-129.55	1702.50	687.12	-143.69	1731.87	678.23	3.43	1744.85	918.20	-208.81	67.82	1536.29	-201.20	73.46	908.20
3.23000	1111.38	103.51	250.07	1070.56	86.92	252.51	845.08	45.05	226.40	903.22	113.75	261.05	691.07	-52.08	59.86	640.56	-48.99	66.07	411.56	-59.09	59.13	483.29	-108.37	92.71	759.03	-20.22	1270.51	0.00	0.00	0.00	821.16	15.85	1710.41	830.34	-129.37	1701.23	697.05	-143.45	1730.87	688.28	3.61	1743.79	917.61	-207.95	68.28	1536.88	-201.03	73.70	907.75
3.24000	1136.05	101.74	253.25	1095.48	85.09	254.40	870.32	44.04	220.61	927.74	112.23	256.83	690.96	-51.54	59.66	640.54	-49.27	65.71	412.26	-58.05	59.21	483.59	-108.51	93.29	768.80	-20.03	1269.26	0.00	0.00	0.00	832.28	16.26	1709.08	840.40	-128.90	1699.99	707.22	-143.02	1729.84	698.39	3.88	1742.66	917.36	-208.03	68.27	1536.76	-201.17	73.65	907.83
3.25000	1160.14	99.90	256.15	1119.76	83.37	256.07	895.09	42.42	214.67	951.32	111.26	252.94	691.15	-51.90	59.17	641.27	-49.01	65.79	412.15	-58.58	60.03	484.05	-108.57	93.79	777.51	-20.14	1268.03	0.00	0.00	0.00	841.78	16.64	1707.77	851.10	-128.42	1698.84	717.46	-142.57	1728.80	708.42	4.71	1741.41	917.13	-207.78	68.53	1536.18	-201.24	73.39	907.92
3.26000	1182.96	97.74	258.73	1143.12	81.38	257.63	919.26	41.11	209.22	974.55	110.03	249.00	691.83	-51.54	59.08	641.19	-49.26	65.47	412.65	-58.67	60.77	484.51	-108.67	94.38	786.19	-20.17	1266.74	0.00	0.00	0.00	852.14	17.37	1706.36	861.23	-128.03	1697.63	727.77	-141.99	1727.71	718.59	5.28	1740.19	917.02	-207.74	68.57	1535.89	-201.26	73.34	908.08
3.27000	1204.60	95.71	260.87	1165.04	79.63	258.61	942.62	40.07	203.61	996.72	109.21	245.35	691.93	-51.76	58.44	642.20	-49.28	65.57	412.85	-58.41	61.43	485.09	-108.74	95.03	796.00	-20.11	1265.38	0.00	0.00	0.00	862.54	17.97	1704.99	870.37	-127.55	1696.60	737.95	-141.38	1726.54	728.87	5.91	1738.94	916.92	-207.86	68.55	1536.04	-201.17	73.49	907.93
3.28000	1225.46	93.76	262.46	1184.83	77.40	258.98	964.44	40.22	198.54	1017.70	108.12	241.70	691.35	-51.85	57.69	642.27	-50.05	65.03	413.06	-59.14	62.78	485.73	-108.87	95.74	804.89	-19.94	1263.88	0.00	0.00	0.00	872.21	18.55	1703.74	880.98	-127.08	1695.33	748.17	-140.76	1725.35	739.34	6.30	1737.73	917.00	-207.25	68.44	1536.12	-201.20	73.54	907.97
3.29000	1244.47	91.08	263.86	1204.91	75.35	259.46	985.51	39.68	193.30	1037.74	106.83	238.08	692.71	-51.80	57.47	642.30	-49.87	64.84	413.51	-58.98	63.87	486.37	-108.89	96.49	814.95	-19.77	1262.41	0.00	0.00	0.00	883.21	19.52	1702.31	890.88	-126.42	1694.23	758.50	-139.88	1724.17	749.70	7.29	1736.42	916.75	-207.48	68.72	1536.30	-201.18	73.50	907.78
3.30000	1262.57	89.34	264.29	1223.47	73.34	259.18	1004.68	38.48	188.44	1056.47	105.30	234.41	692.09	-51.62	56.64	643.28	-50.03	64.65	414.11	-58.88	65.15	487.19	-108.83	97.37	824.49	-19.67	1260.88	0.00	0.00	0.00	892.87	20.49	1701.14	901.06	-125.65	1693.08	768.88	-139.24	1722.89	760.49	8.08	1735.05	916.87	-207.88	68.56	1536.18	-201.21	73.46	908.00
3.31000	1278.81	86.66	264.52	1239.27	71.29	258.16	1022.47	37.11	183.70	1073.36	104.20	230.86	693.43	-51.56	56.22	643.76	-50.00	64.42	414.47	-59.54	66.95	488.10	-108.84	98.34	834.65	-19.40	1259.26	0.00	0.00	0.00	904.27	21.13	1699.78	912.16	-124.82	1691.92	779.55	-138.23	1721.67	771.22	9.31	1733.63	917.05	-207.96	68.36	1536.36	-201.20	73.58	907.85
3.32000	1293.74	83.96	264.00	1256.37	68.74	257.74	1038.03	37.34	179.08	1088.54	103.02	227.24	693.83	-51.54	55.58	644.26	-50.11	64.19	415.49	-58.78	68.25	488.92	-109.10	99.54	844.71	-19.10	1257.61	0.00	0.00	0.00	915.30	22.21	1698.40	923.45	-123.59	1690.80	790.26	-137.14	1720.43	782.09	10.58	1732.25	916.92	-207.77	68.38	1536.41	-201.08	73.62	908.03
3.33000	1306.93	81.06	262.79	1269.05	66.13	255.60	1052.79	35.34	173.95	1102.48	100.96	223.23	693.78	-51.33	54.90	644.77	-50.67	63.78	416.67	-61.36	68.16	489.85	-109.24	100.76	854.62	-18.83	1256.00	0.00	0.00	0.00	926.37	23.60	1697.18	934.25	-122.43	1689.74	801.06	-135.98	1719.16	792.79	12.16	1730.81	917.03	-207.75	68.38	1536.11	-201.19	73.54	908.07
3.34000	1318.41	78.33	260.70	1281.84	63.71	253.28	1064.90	34.33	169.04	1114.40	99.28	219.13	694.66	-51.36	54.36	644.91	-50.78	63.31	417.56	-60.96	70.59	490.94	-109.32	102.00	864.90	-18.51	1254.44	0.00	0.00	0.00	937.23	24.86	1696.05	944.68	-121.11	1688.85	811.96	-134.65	1717.97	803.79	13.28	1729.49	917.03	-207.64	68.37	1536.56	-201.22	73.60	908.06
3.35000	1328.20	75.47	257.79	1291.10	61.40	249.38	1075.16	32.04	164.27	1124.99	96.77	214.55	695.27	-51.18	53.99	645.81	-51.31	62.98	417.97	-60.27	73.46	492.10	-109.53	103.37	874.95	-17.91	1252.81	0.00	0.00	0.00	948.44	26.42	1694.93	956.17	-119.63	1687.87	823.10	-133.08	1716.82	814.82	14.65	1728.19	916.89	-207.23	68.47	1535.92	-201.21	73.40	908.26
3.36000	1337.00	73.34	253.51	1302.10	59.08	246.24	1083.45	30.18	159.42	1133.75	94.26	209.73	695.24	-51.25	53.10	646.38	-51.14	62.78	419.03	-60.02	75.91	493.33	-109.81	104.91	885.97	-17.46	1251.30	0.00	0.00	0.00	959.06	28.02	1693.98	966.98	-117.93	1687.10	834.59	-131.16	1715.74	826.05	16.21	1726.95	916.98	-207.67	68.31	1536.29	-201.17	73.55	908.30
3.37000	1343.35	69.96	248.87	1307.76	56.38	240.82	1090.53	27.24	153.93	1140.60	92.04	204.80	695.54	-51.09	52.48	646.64	-51.39	62.34	420.29	-60.52	78.31	494.64	-110.11	106.52	896.53	-16.93	1249.92	0.00	0.00	0.00	970.76	29.72	1693.11	978.66	-116.22	1686.38	846.08	-129.29	1714.74	837.52	18.08	1725.80	917.06	-207.67	68.36	1536.66	-201.10	73.66	907.87
3.38000	1349.08	67.85	242.50	1313.37	53.92	235.03	1094.89	25.40	148.90	1145.90	89.48	199.38	696.38	-51.07	51.99	647.13	-51.89	61.81	421.54	-59.70	81.80	496.12	-110.05	108.12	906.77	-16.18	1248.56	0.00	0.00	0.00	982.09	31.54	1692.31	989.51	-114.32	1685.73	857.64	-127.30	1713.83	848.92	20.29	1724.71	917.05	-207.78	68.25	1536.63	-201.08	73.64	908.01
3.39000	1353.58	65.84	235.16	1315.01	51.06	227.56	1098.65	23.42	143.24	1149.74	86.66	193.43	696.73	-50.85	51.33	648.51	-51.96	61.65	422.96	-61.25	84.36	497.54	-110.64	110.21	918.14	-15.53	1247.25	0.00	0.00	0.00	993.71	33.60	1691.66	1000.96	-112.49	1685.32	869.12	-125.22	1713.02	860.40	22.70	1723.69	916.80	-207.10	68.60	1535.96	-201.17	73.37	908.10
3.40000	1356.59	63.60	227.09	1318.45	48.11	220.61	1100.49	20.24	137.18	1151.83	84.84	187.42	696.68	-50.82	50.49	649.64	-52.09	61.61	424.36	-60.42	88.59	499.22	-111.29	112.44	929.96	-14.68	1246.14	0.00	0.00	0.00	1005.46	36.12	1691.16	1013.20	-110.09	1685.10	880.63	-123.00	1712.32	871.90	25.08	1722.80	917.16	-207.63	68.35	1535.34	-201.34	73.14	908.22
3.41000	1357.56	60.55	218.76	1319.80	45.47	212.65	1100.95	17.71	130.72	1152.65	82.70	180.88	697.41	-50.47	50.17	650.36	-52.69	60.90	425.61	-60.02	92.85	501.19	-111.64	114.64	941.59	-13.81	1245.22	0.00	0.00	0.00	1017.09	38.53	1690.76	1024.92	-107.95	1684.87	892.37	-120.46	1711.77	883.62	27.29	1722.14	917.28	-208.10	68.07	1536.51	-201.12	73.59	908.26
3.42000	1357.13	57.12	210.47	1317.83	42.39	203.78	1100.60	15.83	124.16	1152.91	79.59	173.35	697.22	-50.87	49.25	651.38	-53.27	60.50	427.66	-61.26	96.56	503.11	-112.50	117.28	954.26	-12.83	1244.37	0.00	0.00	0.00	1028.77	41.04	1690.58	1036.10	-105.31	1685.01	904.24	-117.78	1711.33	895.37	29.88	1721.49	917.08	-207.89	68.27	1536.71	-201.12	73.71	908.32
3.43000	1360.06	53.32	201.13	1320.65	39.65	194.70	1101.99	13.78	122.32	1153.81	78.20	168.89	697.86	-51.00	48.82	653.00	-53.46	60.43	429.88	-60.08	101.44	505.52	-113.10	119.88	966.86	-11.75	1243.78	0.00	0.00	0.00	1041.08	43.72	1690.41	1047.65	-102.51	1685.18	916.08	-115.10	1711.08	907.26	32.82	1721.01	916.65	-207.81	67.60	1536.84	-201.13	73.93	908.10
3.44000	1366.17	49.48	188.95	1327.30	36.15	185.16	1105.58	11.27	123.40	1158.93	74.08	167.59	698.38	-50.91	48.63	654.29	-54.20	59.96	432.61	-61.72	105.77	508.28	-113.75	122.61	979.44	-10.65	1243.45	0.00	0.00	0.00	1053.05	46.53	1690.61	1060.75	-99.59	1685.43	927.99	-112.28	1711.10	919.19	35.98	1720.86	916.91	-208.32	67.20	1536.01	-201.20	73.61	907.36
3.45000	1375.64	46.64	174.90	1334.44	31.97	175.24	1110.40	8.37	125.37	1166.50	71.18	167.74	697.98	-50.09	46.59	655.62	-53.63	57.57	435.30	-62.59	111.87	511.27	-115.34	126.12	991.88	-9.43	1243.36	0.00	0.00	0.00	1064.51	49.59	1691.28	1072.18	-96.65	1686.30	939.96	-109.23	1711.65	931.22	39.10	1721.30	916.79	-208.25	67.39	1535.74	-201.24	73.41	907.57
3.46000	1382.70	44.47	169.01	1340.48	29.08	167.40	1112.99	7.86	126.99	1171.45	70.79	166.97	698.18	-50.08	46.09	657.24	-54.69	56.65	438.66	-64.28	117.88	514.77	-117.06	129.84	1004.02	-8.15	1243.75	0.00	0.00	0.00	1077.24	52.76	1692.12	1084.74	-93.46	1687.25	952.10	-105.93	1712.54	943.34	42.20	1721.92	916.99	-207.94	67.53	1536.16	-201.28	73.54	908.14
3.47000	1385.03	42.73	163.23	1342.26	27.64	162.69	1114.31	8.09	127.31	1174.11	69.87	165.91	698.48	-50.55	45.62	659.16	-56.54	55.44	442.38	-66.02	124.53	518.69	-118.97	133.82	1017.24	-6.63	1244.38	0.00	0.00	0.00	1089.73	56.41	1692.95	1095.94	-90.35	1688.67	964.31	-102.31	1713.36	955.35	45.34	1722.56	917.11	-207.86	67.41	1536.30	-201.32	73.55	908.04
3.48000	1385.44	43.87	159.72	1342.80	27.64	159.92	1115.10	8.00	127.71	1175.21	69.30	165.92	698.86	-51.11	45.14	660.94	-57.56	54.66	446.97	-66.94	131.86	523.31	-120.89	137.96	1029.40	-5.15	1245.17	0.00	0.00	0.00	1101.47	59.45	1694.17	1108.60	-87.02	1690.05	976.42	-98.71	1714.37	967.39	48.88	1723.31	917.10	-208.16	67.43	1536.24	-201.36	73.57	907.71
3.49000	1386.22	43.31	156.98	1343.98	27.22	157.07	1116.04	7.41	128.15	1177.00	68.96	165.79	698.95	-50.22	45.27	662.88	-58.27	53.91	452.13	-69.18	140.20	528.49	-123.45	142.58	1041.89	-3.53	1246.13	0.00	0.00	0.00	1113.76	63.01	1695.65	1121.13	-83.42	1691.68	988.50	-95.37	1715.74	979.74	52.14	1724.61	916.90	-208.15	67.61	1536.57	-201.33	73.67	907.71
3.50000	1388.01	42.08	152.31	1346.26	25.93	154.06	1116.90	7.48	128.66	1178.81	68.80	165.70	699.63	-51.19	44.74	665.01	-59.85	52.91	458.57	-71.72	148.39	534.55	-126.32	147.74	1054.57	-1.88	1247.42	0.00	0.00	0.00	1125.68	66.53	1697.42	1132.95	-80.30	1693.67	1000.56	-91.72	1717.54	991.89	55.92	1726.25	916.92	-207.73	67.66	1536.22	-201.33	73.50	907.88
3.51000	1389.25	41.10	151.11	1346.78	25.24	151.89	1116.95	7.57	129.22	1180.22	68.01	165.56	700.36	-50.88	44.73	667.22	-59.48	53.01	466.02	-73.77	157.65	541.46	-129.16	153.37	1067.23	-0.11	1249.15	0.00	0.00	0.00	1137.66	69.37	1699.41	1143.99	-77.18	1695.87	1012.38	-88.35	1719.61	1004.14	59.49	1728.19	916.89	-207.95	67.55	1536.65	-201.11	73.64	907.98
3.52000	1390.00	40.98	149.48	1347.09	25.19	150.15	1117.59	6.67	129.25	1181.09	67.70	165.53	701.78	-52.25	44.12	670.22	-61.48	52.33	474.84	-75.76	167.95	549.47	-131.39	159.42	1079.83	1.84	1251.32	0.00	0.00	0.00	1149.55	72.69	1701.57	1156.62	-73.97	1698.12	1024.23	-84.44	1722.05	1016.32	62.94	1730.38	917.14	-208.01	67.27	1536.82	-201.21	73.78	907.73
3.53000	1391.60	40.92	147.30	1347.45	25.35	148.15	1118.12	6.72	129.45	1181.97	67.50	165.55	703.55	-52.58	43.91	673.93	-63.87	52.65	485.11	-78.08	179.41	558.71	-133.71	166.40	1091.70	3.80	1253.92	0.00	0.00	0.00	1161.92	75.94	1703.72	1167.39	-70.96	1700.57	1035.81	-80.90	1724.73	1028.50	66.09	1732.83	917.13	-208.74	67.24	1536.55	-201.31	73.62	908.20
3.54000	1391.62	40.14	145.49	1348.39	24.83	147.08	1118.56	6.21	129.40	1183.04	66.56	165.36	706.18	-53.49	43.18	678.25	-65.35	53.86	496.66	-79.63	192.17	569.57	-135.15	173.85	1103.97	5.92	1256.77	0.00	0.00	0.00	1174.18	79.01	1706.04	1179.71	-67.85	1703.10	1047.32	-77.36	1727.68	1040.34	69.80	1735.45	916.72	-207.82	67.73	1536.44	-201.36	73.51	907.97
3.55000	1391.73	39.89	144.36	1348.59	25.18	146.03	1118.70	6.51	129.43	1183.22	66.95	165.49	709.87	-54.03	42.59	681.95	-64.49	61.03	509.85	-81.38	205.49	581.50	-136.20	181.99	1115.14	7.98	1259.95	0.00	0.00	0.00	1185.17	81.59	1708.75	1190.37	-64.86	1705.90	1058.82	-73.77	1730.78	1052.13	73.16	1738.23	916.73	-208.04	67.70	1536.11	-201.39	73.41	908.33
3.56000	1392.69	40.05	143.48	1349.25	25.32	145.63	1118.56	6.67	129.80	1183.60	66.87	165.36	714.84	-55.75	41.47	686.07	-64.85	65.31	524.58	-82.67	219.32	594.28	-137.12	191.35	1127.15	10.11	1263.23	0.00	0.00	0.00	1196.69	84.54	1711.26	1201.18	-62.18	1708.65	1070.10	-70.20	1733.94	1063.72	76.47	1741.11	916.65	-208.10	67.59	1535.94	-201.32	73.39	908.03
3.57000	1393.49	40.02	143.00	1349.45	25.44	145.18	1118.85	6.84	129.68	1183.68	67.17	165.50	721.03	-60.98	39.02	692.75	-66.91	70.07	540.82	-84.15	233.97	608.06	-137.94	201.68	1138.16	11.91	1266.55	0.00	0.00	0.00	1208.24	87.19	1713.77	1211.99	-59.58	1711.49	1080.92	-66.95	1737.05	1075.17	79.06	1744.08	916.56	-207.73	67.71	1535.69	-201.33	73.30	908.11
3.58000	1393.24	39.91	142.38	1349.18	25.45	144.68	1118.83	6.29	129.83	1184.03	66.83	165.32	727.09	-65.96	40.16	699.07	-68.33	76.21	557.86	-84.42	250.28	622.74	-137.95	212.75	1149.26	13.66	1269.77	0.00	0.00	0.00	1219.17	89.65	1716.42	1223.09	-56.72	1714.41	1091.46	-63.92	1740.21	1086.08	82.19	1746.97	916.66	-207.70	67.72	1535.84	-201.36	73.31	908.10
3.59000	1393.87	40.11	142.10	1350.13	25.68	144.65	1118.80	6.64	129.90	1184.12	67.04	165.37	730.56	-66.42	44.09	705.11	-69.55	83.36	576.18	-84.01	267.19	637.97	-137.94	224.77	1159.69	15.20	1272.91	0.00	0.00	0.00	1229.69	91.87	1719.09	1232.77	-54.52	1717.39	1101.52	-61.24	1743.41	1096.88	85.21	1749.93	916.61	-207.76	67.82	1536.51	-201.26	73.51	907.98
3.60000	1394.50	40.50	141.69	1349.83	25.97	144.31	1118.92	6.51	129.84	1184.29	66.99	165.29	735.08	-67.74	52.29	711.36	-68.66	95.12	595.16	-83.71	283.70	653.10	-137.65	237.90	1169.58	16.60	1275.98	0.00	0.00	0.00	1240.10	94.05	1721.75	1242.96	-52.16	1720.33	1111.54	-58.51	1746.73	1107.51	87.93	1752.88	916.58	-207.84	67.82	1536.52	-201.29	73.51	907.38
3.61000	1394.32	40.28	141.43	1349.56	26.12	144.04	1118.98	6.97	129.95	1184.36	67.17	165.31	743.58	-69.05	63.52	721.45	-69.45	106.64	613.17	-83.36	300.69	668.08	-137.53	252.63	1180.00	17.86	1279.20	0.00	0.00	0.00	1250.65	95.79	1724.44	1253.00	-50.06	1723.31	1121.26	-56.26	1750.03	1117.92	90.52	1755.85	916.73	-208.30	67.80	1536.59	-201.30	73.62	907.49
3.62000	1394.44	40.31	141.21	1348.82	26.22	143.64	1118.93	7.42	130.09	1184.49	66.99	165.22	752.40	-70.48	76.74	732.64	-70.50	121.46	630.46	-82.70	317.82	682.78	-138.85	268.74	1189.71	18.81	1282.43	0.00	0.00	0.00	1259.92	97.71	1727.16	1262.82	-48.11	1726.31	1130.87	-54.16	1753.37	1127.98	93.01	1758.85	916.77	-208.77	67.65	1536.16	-201.32	73.42	907.61
3.63000	1393.76	40.24	140.74	1349.74	26.40	143.79	1118.34	7.38	130.52	1184.57	67.04	165.23	764.28	-71.10	91.68	744.55	-71.46	136.51	647.12	-81.81	335.14	698.93	-138.59	284.72	1199.12	19.65	1285.81	0.00	0.00	0.00	1270.25	99.42	1729.69	1271.98	-46.20	1729.34	1140.37	-52.23	1756.74	1137.90	95.37	1761.89	916.87	-209.12	67.74	1536.76	-201.28	73.64	907.38
3.64000	1394.32	40.49	140.44	1349.24	26.56	143.39	1118.89	6.68	130.11	1184.45	67.47	165.38	777.93	-71.64	107.14	758.64	-71.84	152.60	664.06	-82.25	351.94	715.66	-138.16	300.87	1208.24	20.28	1289.23	0.00	0.00	0.00	1279.45	101.12	1732.41	1281.56	-44.55	1732.39	1149.69	-50.61	1760.12	1147.59	97.34	1765.03	916.87	-208.74	67.71	1536.12	-201.40	73.48	907.69
3.65000	1394.61	40.39	140.40	1349.76	26.77	143.49	1118.90	6.26	130.25	1184.78	66.92	165.17	793.06	-72.01	122.93	772.75	-72.24	168.21	680.99	-83.66	368.72	732.68	-138.17	317.04	1216.76	20.75	1292.72	0.00	0.00	0.00	1289.07	102.72	1735.07	1290.38	-42.91	1735.53	1159.09	-48.66	1763.59	1157.22	98.96	1768.26	916.98	-208.56	67.66	1536.55	-201.37	73.56	907.61
3.66000	1394.22	40.30	140.18	1349.59	26.82	143.41	1118.92	6.64	130.48	1184.82	66.93	165.21	807.29	-72.54	137.90	790.40	-72.43	184.37	699.05	-84.28	384.70	750.28	-138.49	332.71	1225.67	21.33	1296.25	0.00	0.00	0.00	1298.09	103.93	1737.92	1299.99	-41.43	1738.43	1168.29	-46.98	1767.04	1166.69	100.57	1771.49	917.01	-208.34	67.80	1536.19	-201.38	73.49	907.90
3.67000	1394.06	40.39	139.63	1349.49	26.94	143.15	1118.66	6.27	130.95	1184.95	67.04	165.38	822.61	-73.20	152.16	810.75	-72.57	198.90	718.05	-83.82	399.97	768.72	-138.74	347.49	1233.36	21.73	1299.81	0.00	0.00	0.00	1307.97	105.08	1740.51	1308.79	-40.01	1741.43	1177.32	-45.57	1770.46	1175.82	102.32	1774.75	916.83	-208.55	67.96	1536.32	-201.29	73.46	907.88
3.68000	1394.31	40.54	139.38	1349.90	26.83	143.24	1119.09	6.11	130.79	1185.08	66.94	165.36	840.13	-74.08	165.79	827.38	-74.10	211.77	737.52	-83.75	414.43	787.81	-138.78	361.24	1241.13	22.20	1303.43	0.00	0.00	0.00	1316.09	106.08	1743.43	1317.58	-38.86	1744.39	1185.76	-44.76	1773.77	1184.71	104.13	1777.87	917.07	-208.66	67.58	1536.02	-201.27	73.37	907.90
3.69000	1395.08	40.61	139.40	1350.01	26.94	143.03	1119.27	6.25	130.88	1185.19	66.82	165.46	856.85	-75.30	177.85	844.78	-74.46	224.32	757.52	-83.82	427.48	807.25	-139.14	373.89	1249.54	22.58	1307.10	0.00	0.00	0.00	1324.94	107.09	1746.17	1326.19	-38.17	1747.17	1194.41	-43.75	1777.07	1193.52	105.33	1781.07	916.89	-208.55	67.63	1536.58	-201.28	73.57	908.05
3.70000	1394.84	40.42	139.24	1349.93	27.02	142.98	1119.43	6.17	130.99	1185.02	67.47	165.81	875.09	-76.68	188.97	862.40	-75.12	235.35	777.67	-83.49	439.63	826.73	-140.42	385.64	1257.51	22.93	1310.74	0.00	0.00	0.00	1333.48	107.82	1748.89	1334.15	-37.27	1750.14	1203.01	-42.78	1780.40	1202.05	106.60	1784.16	916.90	-208.86	67.42	1536.42	-201.26	73.49	908.12
3.71000	1395.08	40.45	139.05	1349.82	26.94	142.88	1119.35	6.80	131.41	1185.31	67.10	165.80	892.51	-78.27	198.62	880.84	-76.01	245.12	798.80	-84.90	449.54	846.65	-140.81	395.71	1265.92	23.32	1314.27	0.00	0.00	0.00	1342.02	108.51	1751.59	1342.10	-36.55	1753.04	1211.56	-41.95	1783.53	1210.57	107.43	1787.27	916.63	-208.33	67.61	1536.01	-201.42	73.32	908.00
3.72000	1395.12	40.22	138.86	1350.12	26.87	142.86	1119.70	6.31	131.43	1185.33	67.20	165.92	913.00	-79.46	207.61	898.17	-77.65	253.11	819.36	-84.41	458.67	866.73	-141.11	404.51	1274.72	23.74	1317.72	0.00	0.00	0.00	1350.55	109.36	1754.11	1350.80	-36.04	1755.65	1220.05	-41.00	1786.59	1218.89	108.20	1790.28	916.54	-207.72	67.89	1536.46	-201.30	73.55	908.05
3.73000	1395.57	40.63	138.49	1350.32	26.79	142.94	1119.16	7.23	132.13	1185.53	66.96	166.06	932.69	-81.02	215.08	917.81	-78.73	260.60	839.41	-83.65	466.46	887.08	-141.57	412.12	1282.35	24.26	1320.99	0.00	0.00	0.00	1358.66	109.78	1756.62	1358.83	-35.38	1758.27	1228.59	-40.07	1789.53	1227.07	109.01	1793.07	916.50	-208.12	67.78	1537.39	-201.15	73.88	907.82
3.74000	1395.49	40.40	138.26	1350.22	26.61	142.91	1119.55	6.06	131.93	1185.62	66.98	166.23	953.29	-82.40	221.46	940.34	-79.46	267.40	859.19	-84.36	472.39	907.50	-142.03	418.46	1290.54	25.02	1324.19	0.00	0.00	0.00	1365.96	110.48	1759.08	1367.08	-35.05	1760.64	1236.69	-39.58	1792.32	1235.25	109.78	1795.73	916.51	-208.03	67.80	1536.55	-201.19	73.59	907.76
3.75000	1395.47	40.41	137.82	1350.93	26.83	142.82	1119.63	5.81	132.10	1185.78	67.02	166.39	976.26	-83.45	227.13	961.72	-79.80	273.03	878.84	-85.54	476.41	928.18	-142.11	423.32	1298.58	25.84	1327.27	0.00	0.00	0.00	1374.26	110.93	1761.17	1374.48	-34.78	1763.00	1244.85	-38.82	1794.99	1243.53	110.20	1798.26	916.78	-208.23	67.65	1535.99	-201.30	73.36	908.28
3.76000	1396.83	40.32	138.17	1350.00	26.63	142.45	1119.53	5.87	132.40	1185.84	67.03	166.57	998.99	-84.77	231.54	984.84	-81.11	277.35	897.82	-86.01	479.13	948.75	-142.87	427.19	1305.88	26.85	1330.21	0.00	0.00	0.00	1382.21	111.19	1763.29	1383.20	-34.19	1765.10	1252.66	-38.59	1797.39	1251.53	110.71	1800.58	916.82	-208.64	67.67	1536.29	-201.36	73.44	908.20
3.77000	1396.35	40.33	137.68	1350.76	26.89	142.42	1119.31	6.20	132.70	1185.74	67.43	166.84	1022.71	-85.90	234.97	1007.79	-82.50	280.30	916.93	-87.60	480.00	969.25	-143.24	429.62	1313.69	27.89	1332.95	0.00	0.00	0.00	1389.62	111.63	1765.13	1390.59	-33.92	1767.10	1260.59	-38.45	1799.57	1259.49	111.09	1802.76	916.90	-208.74	67.62	1535.58	-201.47	73.17	907.78
3.78000	1395.63	40.45	136.91	1351.01	27.02	142.34	1118.08	8.83	133.83	1186.13	66.92	166.79	1047.66	-87.13	237.52	1032.43	-83.70	282.26	935.80	-87.48	479.67	989.74	-143.39	430.76	1321.20	28.84	1335.45	0.00	0.00	0.00	1398.09	111.75	1766.73	1398.21	-33.94	1768.77	1268.61	-38.21	1801.59	1267.45	111.36	1804.75	916.92	-208.96	67.74	1536.43	-201.30	73.47	907.72
3.79000	1396.97	40.41	137.17	1351.21	27.06	142.29	1118.02	8.92	134.24	1186.24	66.89	166.93	1074.02	-88.23	239.24	1057.60	-84.57	283.39	954.82	-88.20	477.61	1010.26	-144.00	430.72	1328.61	29.72	1337.63	0.00	0.00	0.00	1406.29	111.92	1768.22	1406.08	-33.57	1770.20	1276.73	-37.98	1803.36	1275.28	111.64	1806.51	917.06	-208.80	67.69	1536.09	-201.31	73.27	907.74
3.80000	1396.37	40.43	136.47	1350.64	26.85	142.06	1116.99	10.65	135.01	1186.47	66.77	167.01	1100.63	-89.36	239.86	1082.63	-85.50	283.20	973.84	-88.70	474.23	1030.80	-144.55	429.33	1336.75	30.50	1339.65	0.00	0.00	0.00	1413.54	112.31	1769.52	1413.78	-33.58	1771.34	1284.65	-38.06	1804.83	1283.12	111.85	1808.03	917.16	-209.15	67.62	1535.94	-201.34	73.24	908.06
3.81000	1396.12	40.43	135.94	1351.05	26.84	142.01	1118.96	6.51	133.34	1186.58	66.74	167.15	1126.88	-90.52	239.27	1108.59	-86.96	282.20	993.34	-89.16	469.09	1051.62	-144.80	426.58	1344.97	31.07	1341.36	0.00	0.00	0.00	1421.53	112.31	1770.38	1421.67	-33.49	1772.30	1292.84	-37.92	1806.18	1291.17	111.40	1809.47	916.75	-208.34	67.84	1536.34	-201.39	73.42	907.92
3.82000	1396.58	40.35	135.91	1351.27	26.98	141.76	1119.37	6.33	133.23	1186.73	66.78	167.34	1155.62	-91.45	238.48	1133.45	-87.88	280.16	1012.56	-88.83	462.78	1072.69	-145.19	422.69	1352.76	31.61	1342.77	0.00	0.00	0.00	1428.91	112.45	1771.13	1429.64	-33.47	1773.07	1300.75	-38.04	1807.20	1299.09	111.35	1810.61	916.59	-208.52	67.92	1536.77	-201.26	73.63	907.93
3.83000	1395.98	40.51	135.15	1351.09	26.55	141.59	1119.50	7.21	133.70	1186.94	66.71	167.46	1183.20	-92.46	236.67	1159.80	-88.97	277.51	1032.34	-88.80	455.06	1093.82	-145.35	417.65	1360.16	32.02	1343.96	0.00	0.00	0.00	1437.18	112.50	1771.54	1437.28	-33.49	1773.44	1308.61	-38.29	1807.96	1307.02	111.26	1811.52	916.74	-209.05	67.76	1535.81	-201.42	73.32	908.06
3.84000	1396.79	40.26	135.25	1351.51	26.52	141.53	1119.46	6.78	134.01	1187.10	66.71	167.60	1211.42	-93.99	234.19	1186.10	-89.42	274.23	1052.40	-89.15	446.18	1115.24	-145.18	411.52	1368.53	32.36	1344.81	0.00	0.00	0.00	1444.67	112.30	1771.97	1445.87	-33.50	1773.57	1316.47	-38.65	1808.53	1315.04	110.94	1812.29	916.79	-208.71	67.67	1535.94	-201.41	73.38	907.99
3.85000	1396.89	40.16	135.09	1353.54	26.74	145.71	1119.80	6.54	133.93	1187.23	66.78	167.86	1240.48	-95.82	231.21	1211.90	-90.76	270.29	1072.28	-88.78	436.44	1136.66	-145.80	404.58	1376.71	32.55	1345.40	0.00	0.00	0.00	1452.84	112.14	1772.04	1453.38	-33.73	1773.54	1324.42	-38.88	1808.83	1323.01	110.82	1812.75	916.91	-208.67	67.57	1536.30	-201.32	73.48	908.18
3.86000	1398.90	40.27	141.15	1352.93	26.53	145.36	1120.03	6.31	133.87	1187.46	66.51	167.93	1270.31	-97.59	227.47	1239.86	-92.27	265.59	1092.73	-88.40	425.43	1158.26	-146.14	396.64	1385.29	32.83	1345.75	0.00	0.00	0.00	1460.03	112.04	1772.03	1461.40	-33.62	1773.42	1332.55	-39.18	1809.00	1330.94	110.72	1813.00	916.81	-208.42	67.82	1536.51	-201.19	73.55	908.16
3.87000	1398.91	39.95	140.99	1353.36	26.18	145.55	1120.56	5.75	133.51	1187.71	66.37	168.01	1300.66	-99.13	223.24	1268.44	-93.65	260.09	1113.75	-88.50	413.20	1180.11	-146.44	387.88	1393.28	32.99	1345.83	0.00	0.00	0.00	1467.81	111.65	1771.85	1469.09	-34.01	1773.08	1340.92	-39.33	1808.94	1338.90	110.55	1813.08	916.93	-208.43	67.68	1537.15	-201.09	73.77	907.89
3.88000	1399.15	39.67	140.86	1353.38	25.82	145.46	1120.43	5.69	133.82	1187.93	66.29	168.13	1331.71	-100.21	218.89	1297.05	-94.77	253.72	1135.13	-88.25	399.96	1202.59	-146.63	378.13	1401.97	33.14	1345.73	0.00	0.00	0.00	1475.49	111.34	1771.50	1477.07	-34.64	1772.46	1348.92	-39.90	1808.64	1347.02	109.99	1813.02	917.08	-208.37	67.55	1536.47	-201.28	73.54	908.05
3.89000	1399.88	39.42	141.03	1353.53	25.64	145.43	1120.72	5.87	133.82	1188.08	66.37	168.26	1362.31	-101.15	214.21	1326.32	-95.60	247.36	1156.81	-88.13	385.87	1225.49	-146.24	367.47	1409.81	33.38	1345.42	0.00	0.00	0.00	1483.77	111.00	1770.80	1485.10	-34.92	1771.77	1357.02	-40.70	1808.13	1355.11	109.40	1812.76	917.00	-208.74	67.58	1535.82	-201.29	73.36	907.90
3.90000	1400.39	39.15	140.96	1352.99	25.31	145.06	1120.52	6.26	134.26	1188.42	66.02	168.29	1392.87	-101.66	209.43	1355.53	-96.19	240.83	1178.62	-88.80	371.20	1248.80	-145.93	356.16	1417.90	33.70	1344.97	0.00	0.00	0.00	1491.80	110.70	1769.99	1492.95	-35.23	1770.85	1365.48	-41.01	1807.54	1363.30	108.95	1812.32	916.63	-208.23	68.01	1536.21	-201.27	73.48	907.89
3.91000	1400.30	38.73	140.70	1352.31	25.29	140.96	1120.48	5.39	134.55	1188.58	66.29	168.59	1423.23	-101.79	204.49	1385.30	-95.84	234.06	1200.55	-88.93	356.06	1273.32	-144.59	343.75	1426.06	33.96	1344.36	0.00	0.00	0.00	1499.48	110.32	1769.09	1500.97	-35.83	1769.80	1373.78	-41.72	1806.75	1371.40	108.64	1811.64	916.85	-208.97	67.64	1535.80	-201.23	73.30	908.06
3.92000	1400.39	38.95	140.27	1352.58	25.46	140.50	1120.97	5.43	134.35	1189.16	65.64	168.54	1454.44	-102.02	198.22	1414.59	-95.27	227.31	1222.93	-88.99	340.47	1296.81	-144.76	331.54	1434.30	34.32	1343.60	0.00	0.00	0.00	1507.93	109.91	1767.85	1509.52	-36.41	1768.42	1382.14	-42.25	1805.86	1379.90	107.66	1810.86	916.87	-208.83	67.60	1535.54	-201.21	73.17	907.83
3.93000	1400.51	39.03	139.75	1352.83	25.64	140.20	1121.31	4.64	134.58	1189.25	66.00	168.99	1484.95	-100.85	193.58	1444.63	-94.20	221.14	1245.45	-89.92	323.96	1320.79	-144.80	318.92	1442.65	34.67	1342.77	0.00	0.00	0.00	1516.01	109.24	1766.57	1518.41	-36.96	1767.00	1390.59	-43.11	1804.69	1388.46	106.79	1809.97	916.62	-208.60	67.77	1535.46	-201.21	73.23	907.94
3.94000	1400.93	39.30	139.30	1352.96	25.79	139.95	1121.11	5.36	135.23	1189.84	65.63	169.17	1516.50	-99.55	189.16	1473.37	-93.35	214.28	1270.88	-88.54	306.35	1345.28	-144.45	305.67	1451.04	34.76	1341.74	0.00	0.00	0.00	1524.56	108.23	1765.23	1526.38	-37.82	1765.63	1399.26	-43.82	1803.43	1396.86	106.21	1808.75	916.69	-208.21	67.77	1536.05	-201.13	73.52	908.11
3.95000	1399.55	39.96	133.11	1352.64	25.79	139.75	1121.09	5.03	135.35	1190.06	65.95	169.65	1547.04	-98.45	184.49	1504.10	-93.03	207.56	1297.79	-87.63	288.21	1370.07	-143.69	292.13	1458.82	34.83	1340.58	0.00	0.00	0.00	1532.73	107.61	1763.77	1534.40	-38.45	1763.96	1407.94	-44.74	1801.95	1405.60	104.85	1807.60	916.66	-208.00	67.86	1535.81	-201.02	73.41	908.02
3.96000	1398.58	40.10	132.49	1352.28	25.74	139.52	1121.27	5.11	135.56	1190.54	65.62	169.87	1577.91	-96.91	180.31	1533.02	-91.28	201.36	1324.72	-87.71	270.61	1396.00	-142.43	278.33	1467.39	34.72	1339.30	0.00	0.00	0.00	1541.60	106.47	1762.25	1543.22	-39.49	1762.09	1416.79	-45.47	1800.40	1414.43	103.36	1806.32	916.69	-208.23	67.77	1536.06	-200.99	73.48	907.94
3.97000	1398.53	40.08	132.57	1352.12	25.95	139.12	1121.37	4.89	135.83	1191.00	65.19	169.95	1607.79	-95.03	176.26	1563.10	-90.32	195.06	1351.25	-87.75	253.60	1420.83	-142.69	265.20	1475.88	34.53	1337.84	0.00	0.00	0.00	1550.04	105.42	1760.64	1550.95	-40.77	1760.28	1425.51	-46.54	1798.68	1422.98	102.49	1804.78	916.68	-208.61	67.71	1536.53	-200.93	73.62	908.24
3.98000	1398.26	40.49	132.04	1352.05	26.06	138.84	1121.54	5.10	136.04	1191.38	65.02	170.14	1638.55	-93.71	172.70	1592.17	-88.33	189.38	1376.22	-86.46	238.11	1446.31	-142.12	252.02	1484.60	34.22	1336.23	0.00	0.00	0.00	1558.46	104.46	1758.94	1560.15	-42.05	1758.25	1433.67	-48.18	1796.67	1431.80	101.02	1803.25	916.79	-208.51	67.62	1535.98	-200.97	73.32	908.34
3.99000	1398.14	40.45	131.84	1352.31	26.15	138.84	1121.73	4.57	136.19	1191.57	65.19	170.46	1667.73	-91.65	169.17	1621.39	-86.87	183.76	1402.18	-86.44	221.82	1471.62	-142.25	239.25	1493.26	33.84	1334.58	0.00	0.00	0.00	1567.10	103.05	1757.19	1569.43	-43.03	1756.07	1442.27	-49.54	1794.65	1440.45	99.72	1801.53	916.88	-208.68	67.58	1535.89	-200.93	73.29	908.12
4.00000	1397.72	40.71	131.45	1352.26	26.14	138.59	1121.73	3.92	136.45	1191.93	65.14	170.69	1696.78	-89.57	166.27	1649.63	-84.75	178.79	1429.00	-86.67	205.74	1498.82	-140.27	225.96	1502.42	33.40	1332.73	0.00	0.00	0.00	1575.71	101.79	1755.32	1578.41	-44.21	1753.88	1450.77	-51.16	1792.47	1449.35	98.23	1799.82	916.77	-208.63	67.69	1536.43	-201.15	73.48	907.87
4.01000	1398.00	40.79	131.44	1351.78	26.14	138.11	1121.97	4.14	136.71	1192.37	64.82	170.86	1725.99	-88.02	163.98	1678.33	-83.69	174.06	1455.74	-85.82	190.55	1524.47	-140.26	214.06	1511.24	32.88	1330.74	0.00	0.00	0.00	1584.29	100.45	1753.37	1586.99	-45.58	1751.69	1459.75	-52.43	1790.29	1458.38	96.36	1797.92	916.94	-208.48	67.62	1535.80	-201.34	73.20	908.10
4.02000	1398.04	40.94	131.17	1352.02	26.07	137.93	1122.53	3.36	136.60	1192.86	64.47	171.11	1754.49	-86.46	162.44	1706.38	-81.92	170.63	1482.02	-85.16	176.67	1551.23	-138.73	202.44	1520.70	32.32	1328.66	0.00	0.00	0.00	1593.34	99.10	1751.36	1595.46	-47.19	1749.46	1468.51	-54.18	1787.88	1467.20	94.92	1795.85	916.80	-207.53	67.77	1535.66	-201.48	73.32	908.03
4.03000	1397.95	40.97	130.86	1352.10	25.91	137.64	1122.48	4.07	137.25	1193.16	64.62	171.59	1782.16	-84.25	162.31	1733.91	-80.50	167.93	1508.16	-85.05	163.83	1578.96	-139.16	196.68	1530.14	31.81	1326.47	0.00	0.00	0.00	1602.18	97.25	1749.38	1603.91	-48.85	1747.20	1477.34	-55.95	1785.37	1476.23	93.37	1793.73	916.80	-207.96	67.84	1534.91	-201.74	73.10	907.85
4.04000	1398.06	41.00	130.63	1353.09	25.98	137.67	1122.90	2.71	137.53	1193.66	64.48	172.07	1808.52	-82.62	162.96	1760.55	-79.31	166.35	1534.14	-85.48	151.65	1601.60	-138.80	184.01	1539.54	31.21	1324.17	0.00	0.00	0.00	1610.84	95.58	1747.31	1613.38	-50.49	1744.69	1485.81	-58.08	1782.68	1485.37	91.40	1791.45	916.80	-208.29	67.69	1534.56	-201.94	73.08	907.80
4.05000	1398.52	41.01	130.57	1353.04	25.94	137.26	1122.70	3.47	138.63	1194.43	63.96	172.44	1834.14	-80.44	165.54	1785.85	-77.62	166.26	1559.12	-85.67	140.22	1623.93	-140.19	176.04	1548.74	30.56	1321.67	0.00	0.00	0.00	1620.32	93.72	1745.14	1622.00	-52.53	1742.26	1494.91	-59.74	1779.97	1494.10	89.95	1788.95	917.08	-208.40	67.49	1535.10	-201.89	73.29	907.67
4.06000	1399.25	41.36	130.26	1353.63	26.19	136.85	1123.49	2.53	138.92	1194.90	63.88	173.04	1857.68	-77.95	169.22	1809.89	-76.17	167.30	1584.70	-87.62	129.09	1648.14	-139.96	172.76	1558.42	30.03	1319.11	0.00	0.00	0.00	1629.23	92.04	1742.87	1631.16	-54.22	1739.80	1504.02	-61.40	1777.09	1503.20	87.73	1786.52	916.87	-208.19	67.81	1535.70	-201.73	73.57	907.90
4.07000	1399.27	41.43	129.99	1353.33	26.13	136.42	1123.88	2.94	139.85	1195.69	63.63	173.63	1879.54	-76.00	173.51	1832.64	-74.59	169.46	1608.48	-88.98	119.71	1669.63	-140.66	163.50	1567.89	29.44	1316.41	0.00	0.00	0.00	1637.92	89.93	1740.63	1640.53	-56.04	1737.02	1512.85	-63.55	1774.04	1512.44	85.26	1783.95	916.73	-208.47	67.77	1535.82	-201.67	73.72	907.83
4.08000	1399.06	41.75	129.44	1353.72	26.03	136.24	1124.18	2.75	140.94	1196.62	63.21	174.23	1900.73	-74.40	178.80	1853.54	-73.21	172.26	1631.80	-88.95	111.13	1690.40	-140.76	157.95	1578.23	28.77	1313.59	0.00	0.00	0.00	1647.23	87.39	1738.35	1649.17	-58.11	1734.35	1522.24	-65.22	1771.00	1521.61	82.97	1781.27	916.85	-208.61	67.74	1535.78	-201.82	73.66	907.72
4.09000	1400.13	41.86	129.53	1354.00	26.31	135.75	1124.33	2.36	142.09	1197.34	63.27	175.18	1920.22	-73.46	184.04	1872.09	-72.38	175.06	1653.08	-88.99	103.88	1690.40	-140.76	157.95	1588.49	28.19	1310.65	0.00	0.00	0.00	1656.55	85.56	1735.87	1658.82	-60.38	1731.43	1531.60	-67.31	1767.81	1530.87	80.61	1778.46	916.67	-208.02	68.00	1536.10	-201.84	73.80	908.19
4.10000	1400.03	42.30	128.95	1354.25	26.45	135.41	1125.09	2.23	143.71	1198.29	63.28	176.18	1936.83	-72.67	188.66	1889.52	-71.89	177.73	1673.35	-88.28	97.18	1690.40	-140.76	157.95	1598.84	27.51	1307.61	0.00	0.00	0.00	1665.59	83.59	1733.41	1667.70	-62.71	1728.71	1540.91	-69.51	1764.58	1539.61	79.10	1775.51	916.62	-208.41	68.00	1535.85	-201.83	73.68	908.30
4.11000	1399.81	42.15	128.58	1354.44	26.73	135.08	1126.09	2.79	145.51	1199.47	62.95	177.17	1953.72	-72.59	187.34	1906.21	-71.22	180.74	1691.96	-86.32	91.08	1690.40	-140.76	157.95	1609.34	26.86	1304.55	0.00	0.00	0.00	1674.84	81.44	1731.02	1677.05	-65.02	1725.87	1549.86	-72.14	1761.19	1548.84	76.91	1772.60	916.82	-208.66	67.71	1535.63	-201.90	73.67	907.75
4.12000	1400.85	42.64	128.38	1355.06	27.10	134.73	1126.91	3.60	147.75	1200.69	63.09	178.55	1967.03	-72.49	190.37	1920.57	-71.19	182.38	1709.17	-84.54	84.84	1690.40	-140.76	157.95	1619.24	26.06	1301.47	0.00	0.00	0.00	1683.90	79.12	1728.61	1686.04	-67.40	1723.09	1559.54	-74.16	1757.94	1558.38	74.39	1769.65	916.82	-208.46	67.75	1536.45	-201.79	73.92	907.72
4.13000	1401.42	42.86	128.26	1355.22	27.37	134.44	1127.81	2.92	150.25	1201.90	63.47	180.07	1978.91	-74.16	191.92	1932.63	-71.22	183.12	1723.84	-81.94	78.88	1690.40	-140.76	157.95	1629.73	25.24	1298.37	0.00	0.00	0.00	1693.96	76.51	1726.09	1696.17	-69.64	1720.15	1569.19	-76.39	1754.55	1567.79	72.16	1766.61	916.79	-207.94	67.84	1537.59	-201.69	74.42	907.81
4.14000	1401.81	42.96	128.14	1355.88	27.73	134.25	1128.90	2.71	152.96	1203.55	63.44	181.62	1988.44	-75.43	192.14	1942.81	-71.88	182.11	1734.97	-77.57	73.29	1690.40	-140.76	157.95	1640.63	24.38	1295.20	0.00	0.00	0.00	1703.36	74.37	1723.56	1705.62	-72.24	1717.29	1579.08	-78.78	1751.06	1577.08	70.01	1763.46	917.01	-208.12	67.58	1537.64	-201.65	74.41	908.09
4.15000	1401.26	43.36	127.59	1356.61	28.35	133.90	1130.17	3.17	155.99	1205.00	63.98	183.52	1995.78	-76.92	189.92	1950.06	-71.79	179.48	1743.39	-75.89	67.45	1690.40	-140.76	157.95	1651.60	23.35	1292.00	0.00	0.00	0.00	1713.84	71.58	1721.05	1714.94	-75.15	1714.33	1588.68	-81.52	1747.48	1586.63	67.57	1760.24	916.93	-208.04	67.68	1537.03	-201.52	74.22	907.90
4.16000	1401.75	43.75	127.32	1357.42	28.97	133.64	1131.50	3.56	159.65	1206.92	64.31	185.61	2000.84	-77.49	185.56	1955.48	-71.90	174.77	1749.35	-71.98	61.39	1690.40	-140.76	157.95	1663.09	22.20	1288.83	0.00	0.00	0.00	1723.41	69.19	1718.47	1725.22	-77.29	1711.46	1598.61	-84.12	1743.89	1596.47	64.61	1757.08	916.62	-207.83	67.96	1537.24	-201.57	74.17	907.91
4.17000	1401.74	43.75	127.09	1357.93	29.62	135.81	1132.89	4.34	163.96	1208.80	65.21	188.13	2003.73	-77.41	179.26	1959.99	-72.28	168.46	1752.57	-68.99	55.00	1690.40	-140.76	157.95	1674.71	20.90	1285.65	0.00	0.00	0.00	1733.70	67.08	1715.69	1734.82	-80.00	1708.61	1608.74	-86.57	1740.33	1606.25	61.69	1753.86	916.84	-208.24	67.72	1537.52	-201.48	74.27	907.92
4.18000	1402.10	44.23	126.86	1358.66	30.30	135.23	1135.59	3.50	168.02	1210.90	66.33	191.10	2005.32	-77.73	171.26	1961.61	-71.42	161.55	1753.02	-68.37	48.38	1690.40	-140.76	157.95	1686.40	19.46	1282.42	0.00	0.00	0.00	1743.29	63.98	1713.32	1745.08	-82.76	1705.72	1618.99	-88.92	1736.61	1616.00	58.91	1750.44	916.68	-208.05	67.88	1537.25	-201.62	74.10	907.74
4.19000	1401.86	44.13	126.70	1359.40	30.90	134.38	1137.73	5.49	174.28	1213.74	66.93	194.37	2005.36	-78.57	162.51	1961.93	-71.96	153.32	1752.49	-66.88	41.34	1690.40	-140.76	157.95	1698.64	17.93	1279.20	0.00	0.00	0.00	1753.39	61.80	1710.65	1751.74	-86.99	1706.05	1629.20	-91.71	1732.69	1625.63	56.43	1746.80	916.60	-207.79	67.98	1537.47	-201.68	74.17	907.90
4.20000	1402.27	44.48	126.42	1360.26	31.66	133.55	1141.14	5.93	180.55	1217.22	67.46	198.20	2006.80	-78.70	154.42	1963.75	-72.06	146.06	1753.23	-64.75	39.19	1690.40	-140.76	157.95	1710.59	16.23	1275.83	0.00	0.00	0.00	1763.13	59.34	1707.93	1761.33	-89.99	1703.82	1639.42	-94.50	1728.67	1635.56	53.24	1743.10	916.84	-208.61	67.61	1537.60	-201.49	74.12	908.14
4.21000	1402.34	44.58	126.22	1362.27	32.55	132.90	1145.08	7.12	188.37	1221.24	68.35	202.73	2010.59	-79.00	153.72	1969.25	-72.46	139.14	1756.80	-64.53	39.90	1690.40	-140.76	157.95	1723.24	14.51	1272.40	0.00	0.00	0.00	1773.37	56.30	1705.22	1772.00	-92.56	1700.94	1649.18	-97.84	1724.42	1645.43	50.42	1739.34	916.65	-208.44	67.84	1536.44	-201.59	73.68	907.95
4.22000	1403.04	45.05	126.02	1364.11	33.47	132.09	1149.98	7.19	197.35	1225.87	69.57	208.14	2020.57	-81.22	141.72	1976.68	-72.23	128.34	1762.76	-63.74	41.33	1690.40	-140.76	157.95	1735.00	12.73	1268.84	0.00	0.00	0.00	1783.91	53.78	1702.96	1782.47	-95.08	1698.36	1659.86	-100.36	1720.90	1655.79	47.37	1736.15	916.45	-207.83	68.19	1536.27	-201.76	73.62	907.89
4.23000	1402.58	45.05	125.81	1366.20	34.22	131.31	1156.15	8.22	208.05	1231.86	70.69	214.47	2029.13	-80.38	128.57	1982.16	-69.64	118.94	1766.67	-63.47	42.71	1690.40	-140.76	157.95	1746.90	10.95	1265.41	0.00	0.00	0.00	1794.78	50.80	1701.30	1793.69	-97.54	1696.26	1670.40	-103.43	1717.73	1666.31	44.39	1733.32	916.74	-208.38	67.90	1535.95	-201.80	73.48	907.91
4.24000	1403.62	45.94	125.67	1368.46	34.97	130.62	1164.47	8.34	220.12	1239.07	72.20	221.91	2034.44	-77.21	119.25	1988.24	-67.76	110.66	1768.99	-60.41	45.09	1690.40	-140.76	157.95	1758.70	9.20	1262.38	0.00	0.00	0.00	1805.00	48.44	1699.47	1804.62	-100.06	1694.37	1680.83	-106.55	1714.58	1676.46	41.98	1730.43	916.94	-208.45	67.69	1535.87	-201.77	73.45	907.68
4.25000	1404.33	46.68	125.37	1371.13	35.85	130.26	1175.08	8.02	233.81	1248.31	73.44	230.11	2039.18	-75.33	111.24	1992.43	-66.28	104.10	1770.68	-59.98	46.10	1690.40	-140.76	157.95	1770.07	7.54	1259.76	0.00	0.00	0.00	1815.84	45.94	1697.58	1815.59	-102.43	1692.50	1691.80	-109.44	1711.78	1686.81	39.46	1727.79	916.57	-207.96	68.01	1535.96	-201.69	73.49	907.77
4.26000	1405.79	47.59	125.03	1375.11	36.38	130.66	1188.40	7.69	248.69	1259.51	74.81	239.26	2042.59	-74.28	103.96	1995.82	-65.63	98.73	1771.76	-59.79	47.22	1690.40	-140.76	157.95	1780.87	5.93	1257.40	0.00	0.00	0.00	1826.57	44.32	1696.11	1826.53	-104.67	1690.94	1702.79	-112.37	1709.63	1697.51	36.76	1725.76	916.62	-208.42	67.93	1536.15	-201.59	73.56	907.88
4.27000	1406.84	48.38	124.64	1379.61	37.24	131.70	1203.72	9.85	265.75	1273.12	76.68	249.31	2046.42	-74.25	97.40	1997.90	-65.25	93.87	1772.97	-60.30	47.98	1690.40	-140.76	157.95	1791.11	4.38	1255.48	0.00	0.00	0.00	1837.81	41.52	1695.01	1838.13	-106.88	1689.69	1713.68	-115.21	1707.88	1708.55	33.66	1724.10	916.86	-208.47	67.82	1536.37	-201.50	73.65	908.01
4.28000	1409.72	49.71	126.31	1385.45	38.05	133.54	1221.68	10.69	283.52	1289.45	78.12	259.61	2048.78	-73.84	92.01	1999.27	-65.67	89.98	1774.26	-60.94	48.56	1690.40	-140.76	157.95	1801.65	3.07	1254.17	0.00	0.00	0.00	1848.33	39.23	1693.91	1849.20	-109.14	1688.60	1713.68	-115.21	1707.88	1719.41	31.13	1722.75	916.76	-208.14	67.92	1536.55	-201.45	73.71	907.88
4.29000	1414.61	50.73	125.04	1391.64	38.95	136.51	1242.90	12.28	300.85	1307.61	80.01	270.25	2050.00	-74.53	88.94	2000.02	-66.54	87.42	1774.88	-61.16	48.93	1690.40	-140.76	157.95	1812.26	1.80	1253.33	0.00	0.00	0.00	1859.75	36.79	1693.11	1859.64	-111.26	1687.67	1713.68	-115.21	1707.88	1730.57	28.42	1721.79	916.86	-208.78	67.79	1536.62	-201.46	73.71	907.74
4.30000	1421.20	51.60	123.24	1400.03	40.12	141.21	1267.12	13.69	317.37	1327.13	82.09	281.04	2050.31	-74.62	86.40	2000.86	-66.55	85.56	1775.03	-61.04	49.32	1690.40	-140.76	157.95	1822.56	0.68	1252.81	0.00	0.00	0.00	1870.15	35.24	1692.55	1870.85	-113.11	1686.85	1713.68	-115.21	1707.88	1741.47	26.31	1721.10	916.93	-208.40	68.20	1536.51	-201.57	73.63	907.79
4.31000	1429.29	52.63	121.68	1410.65	41.28	146.79	1292.82	15.62	333.64	1347.98	83.90	291.54	2050.59	-74.78	84.14	2000.94	-66.49	83.86	1775.66	-61.48	49.38	1690.40	-140.76	157.95	1833.13	-0.25	1252.53	0.00	0.00	0.00	1881.28	33.27	1692.30	1882.17	-114.95	1686.34	1713.68	-115.21	1707.88	1752.61	24.23	1720.80	916.92	-208.30	68.11	1536.10	-201.81	73.43	908.00
4.32000	1436.57	53.95	118.78	1421.53	42.26	151.92	1319.45	18.37	347.63	1368.86	86.10	301.03	2051.11	-75.07	82.43	2001.57	-66.73	82.43	1775.48	-60.87	49.81	1690.40	-140.76	157.95	1843.38	-0.98	1252.46	0.00	0.00	0.00	1891.97	31.47	1692.36	1893.30	-116.73	1686.01	1713.68	-115.21	1707.88	1763.86	22.13	1720.86	916.85	-207.60	68.37	1535.85	-201.89	73.23	907.95
4.33000	1446.07	55.79	116.34	1435.06	43.37	156.99	1343.40	19.26	357.88	1390.15	87.62	309.30	2051.05	-75.04	80.93	2001.38	-66.30	81.36	1776.01	-61.24	49.87	1690.40	-140.76	157.95	1853.39	-1.51	1252.69	0.00	0.00	0.00	1903.00	29.61	1692.78	1904.47	-118.39	1685.83	1713.68	-115.21	1707.88	1774.73	20.63	1721.37	916.63	-207.70	68.58	1535.91	-201.92	73.28	907.97
4.34000	1463.33	61.41	121.64	1452.66	46.78	162.50	1366.60	19.60	364.25	1410.89	88.86	316.38	2051.54	-75.47	79.66	2001.86	-66.26	80.65	1775.86	-61.02	50.18	1690.40	-140.76	157.95	1863.14	-1.80	1253.28	0.00	0.00	0.00	1913.39	28.57	1693.36	1915.31	-119.93	1686.07	1713.68	-115.21	1707.88	1786.06	18.76	1722.29	916.93	-208.13	68.24	1536.38	-201.93	73.50	908.04
4.35000	1487.94	67.65	130.90	1475.97	51.64	169.80	1387.10	18.01	369.05	1431.47	89.43	323.07	2051.87	-75.06	79.21	2002.02	-66.34	79.76	1775.92	-60.90	50.32	1690.40	-140.76	157.95	1872.81	-1.72	1254.30	0.00	0.00	0.00	1924.60	26.96	1694.42	1925.67	-121.22	1686.49	1713.68	-115.21	1707.88	1796.91	17.69	1723.44	916.82	-208.33	68.21	1535.89	-202.02	73.31	907.75
4.36000	1515.68	72.36	139.02	1502.15	55.82	176.43	1406.92	17.36	371.36	1452.67	89.91	328.20	2051.98	-75.18	78.32	2002.02	-66.17	79.04	1776.44	-61.30	50.32	1690.40	-140.76	157.95	1882.35	-1.46	1255.74	0.00	0.00	0.00	1935.23	25.64	1695.55	1936.79	-122.32	1687.10	1713.68	-115.21	1707.88	1808.08	16.52	1725.02	916.65	-208.00	68.30	1535.82	-202.05	73.34	907.86
4.37000	1545.20	75.72	145.03	1529.14	58.80	181.29	1426.69	18.20	372.09	1475.01	90.39	331.47	2051.75	-74.62	77.80	2002.18	-65.98	78.63	1775.73	-60.20	51.07	1690.40	-140.76	157.95	1891.66	-1.05	1257.56	0.00	0.00	0.00	1946.24	24.25	1696.93	1947.12	-123.24	1688.13	1713.68	-115.21	1707.88	1819.01	15.86	1726.82	916.84	-208.37	68.25	1536.28	-201.99	73.47	907.71
4.38000	1572.99	77.46	148.46	1555.85	60.23	184.21	1447.57	18.48	371.67	1498.28	91.63	333.14	2052.04	-74.72	76.96	2002.08	-66.09	77.88	1776.53	-61.12	50.82	1690.40	-140.76	157.95	1900.92	-0.53	1259.78	0.00	0.00	0.00	1956.93	23.67	1698.42	1957.28	-124.05	1689.47	1713.68	-115.21	1707.88	1829.77	15.26	1728.96	916.84	-208.03	68.50	1535.79	-201.99	73.38	907.79
4.39000	1600.56	78.03	150.33	1582.65	61.13	185.53	1468.82	21.75	370.26	1521.77	93.07	333.11	2052.10	-74.52	76.42	2002.33	-65.76	77.74	1776.88	-61.28	50.86	1690.40	-140.76	157.95	1910.15	-0.05	1262.29	0.00	0.00	0.00	1967.40	23.07	1700.05	1968.32	-124.41	1690.85	1713.68	-115.21	1707.88	1840.93	14.15	1731.32	916.68	-207.66	68.53	1535.38	-202.12	73.17	907.84
4.40000	1629.50	78.43	151.04	1608.63	61.77	185.17	1490.77	22.96	367.35	1545.30	95.01	331.55	2052.39	-74.78	75.71	2002.61	-65.84	77.45	1777.12	-61.19	51.28	1690.40	-140.76	157.95	1919.99	0.45	1265.04	0.00	0.00	0.00	1976.97	23.09	1701.83	1977.89	-124.81	1692.56	1713.68	-115.21	1707.88	1851.24	14.11	1733.55	916.70	-208.28	68.48	1535.55	-202.07	73.21	907.80
4.41000	1657.11	78.78	149.97	1636.26	62.45	184.05	1512.92	25.41	363.28	1569.02	97.08	328.43	2052.38	-74.42	75.54	2002.19	-65.89	77.03	1777.46	-61.35	51.48	1690.40	-140.76	157.95	1929.73	0.81	1267.92	0.00	0.00	0.00	1986.96	22.48	1703.84	1988.02	-124.94	1694.39	1713.68	-115.21	1707.88	1861.31	14.20	1735.90	916.79	-208.07	68.38	1535.31	-202.18	73.13	907.98
4.42000	1686.60	79.29	148.40	1663.19	63.16	181.55	1535.49	28.20	357.98	1593.08	98.86	323.73	2052.67	-74.59	75.19	2002.26	-65.94	76.86	1777.57	-61.40	51.64	1690.40	-140.76	157.95	1939.85	0.97	1270.82	0.00	0.00	0.00	1997.03	22.66	1705.78	1997.59	-124.96	1696.53	1713.68	-115.21	1707.88	1871.25	14.45	1738.15	916.78	-208.01	68.37	1535.06	-202.25	73.07	908.06
4.43000	1716.86	79.49	145.98	1691.85	63.61	178.35	1558.59	31.44	351.22	1617.20	101.07	317.92	2052.18	-74.48	74.90	2002.14	-65.95	76.77	1777.51	-61.34	51.79	1690.40	-140.76	157.95	1950.03	1.06	1273.62	0.00	0.00	0.00	2006.61	22.79	1707.74	2006.98	-124.92	1698.61	1713.68	-115.21	1707.88	1880.85	15.05	1740.26	916.55	-207.94	68.68	1534.27	-202.39	72.75	908.13
4.44000	1747.33	79.40	142.62	1722.09	64.00	174.80	1582.22	32.67	342.99	1642.33	102.73	310.77	2052.21	-74.29	74.98	2002.01	-66.05	76.73	1777.35	-61.17	51.97	1690.40	-140.76	157.95	1959.97	0.98	1276.21	0.00	0.00	0.00	2015.86	23.27	1709.70	2016.53	-124.57	1700.83	1713.68	-115.21	1707.88	1890.44	15.65	1742.25	916.52	-207.84	68.67	1534.43	-202.26	72.80	908.00
4.45000	1779.66	79.14	139.26	1752.02	64.01	170.21	1605.16	36.33	334.11	1668.14	104.22	302.69	2052.16	-74.77	74.56	2002.40	-66.49	76.56	1777.17	-60.89	52.21	1690.40	-140.76	157.95	1969.89	0.83	1278.54	0.00	0.00	0.00	2025.35	23.31	1711.80	2025.70	-124.20	1702.99	1713.68	-115.21	1707.88	1900.24	15.73	1744.10	916.81	-208.00	68.33	1535.33	-202.04	73.16	907.86
4.46000	1812.37	78.76	135.57	1784.51	64.20	165.95	1629.61	38.49	323.68	1694.90	105.34	293.69	2052.39	-74.97	74.43	2002.49	-66.47	76.57	1777.03	-60.50	52.56	1690.40	-140.76	157.95	1980.03	0.57	1280.70	0.00	0.00	0.00	2033.72	24.16	1713.77	2034.86	-123.90	1705.03	1713.68	-115.21	1707.88	1909.27	16.48	1745.69	916.79	-208.27	68.40	1535.51	-201.96	73.28	907.86
4.47000	1845.41	78.71	131.78	1817.32	64.54	161.52	1654.48	41.62	312.10	1721.23	108.18	284.66	2051.72	-74.51	74.41	2002.40	-66.34	76.53	1776.78	-59.70	53.15	1690.40	-140.76	157.95	1990.02	0.26	1282.44	0.00	0.00	0.00	2043.00	24.76	1715.47	2043.77	-123.47	1706.91	1713.68	-115.21	1707.88	1918.34	17.32	1747.10	916.65	-207.99	68.62	1535.19	-201.94	73.16	907.89
4.48000	1880.93	79.52	128.73	1849.67	65.37	156.65	1680.73	45.29	298.88	1749.15	108.93	274.42	2051.90	-74.48	74.45	2002.62	-66.50	76.61	1776.96	-59.98	53.17	1690.40	-140.76	157.95	1999.73	-0.20	1283.83	0.00	0.00	0.00	2052.35	24.79	1717.17	2052.89	-122.86	1708.61	1713.68	-115.21	1707.88	1927.05	18.44	1748.15	916.75	-208.05	68.47	1534.99	-202.07	73.06	907.77
4.49000	1915.46	80.88	125.12	1883.79	67.20	152.24	1705.99	48.16	285.66	1776.85	110.77	264.12	2052.60	-74.41	74.61	2002.54	-66.93	80.10	1776.92	-59.77	53.22	1690.40	-140.76	157.95	2009.12	-0.71	1284.85	0.00	0.00	0.00	2061.37	25.32	1718.60	2061.97	-122.35	1710.10	1713.68	-115.21	1707.88	1936.34	18.46	1749.16	916.74	-208.28	68.37	1535.64	-202.02	73.34	907.72
4.50000	1950.65	82.88	121.83	1918.45	69.55	147.59	1733.67	50.75	271.27	1804.55	112.99	253.78	2052.75	-74.79	74.31	2002.50	-67.00	80.31	1776.97	-59.76	53.23	1690.40	-140.76	157.95	2018.57	-1.22	1285.51	0.00	0.00	0.00	2070.42	25.92	1719.70	2070.65	-121.73	1711.29	1713.68	-115.21	1707.88	1944.95	19.29	1749.87	917.12	-208.52	67.97	1536.47	-201.79	73.66	907.88
4.51000	1985.65	85.11	118.71	1952.39	71.88	142.57	1761.38	50.28	256.39	1833.68	113.99	242.73	2052.18	-75.19	77.26	2002.61	-66.92	80.35	1777.16	-59.73	53.41	1690.40	-140.76	157.95	2027.95	-1.80	1285.79	0.00	0.00	0.00	2079.32	26.44	1720.74	2079.56	-121.15	1712.22	1713.68	-115.21	1707.88	1953.66	19.91	1750.21	917.02	-208.41	68.11	1535.74	-201.78	73.41	907.78
4.52000	2022.05	87.54	116.49	1986.61	74.22	137.90	1789.38	51.55	241.36	1863.64	114.96	231.43	2052.56	-75.17	77.48	2003.18	-66.75	80.50	1776.97	-59.26	53.61	1690.40	-140.76	157.95	2036.84	-2.43	1285.68	0.00	0.00	0.00	2088.45	27.09	1721.48	2088.99	-120.45	1712.80	1713.68	-115.21	1707.88	1962.71	20.16	1750.42	916.96	-208.30	68.16	1535.24	-201.80	73.10	907.96
4.53000	2057.87	90.06	114.14	2021.59	76.61	133.76	1817.50	53.08	225.72	1893.36	116.98	220.56	2053.01	-75.02	77.37	2003.73	-66.64	80.41	1777.28	-59.37	53.58	1690.40	-140.76	157.95	2045.93	-2.99	1285.17	0.00	0.00	0.00	2097.55	27.50	1722.13	2097.87	-119.85	1713.25	1713.68	-115.21	1707.88	1971.88	20.22	1750.37	916.97	-208.43	68.29	1535.02	-201.74	72.87	907.86
4.54000	2093.45	92.38	111.99	2056.78	78.98	129.89	1847.30	55.10	210.07	1923.92	118.70	209.36	2054.14	-74.89	77.56	2003.83	-66.61	80.05	1777.44	-59.41	53.68	1690.40	-140.76	157.95	2055.01	-3.50	1284.32	0.00	0.00	0.00	2106.48	28.27	1722.38	2107.00	-119.20	1713.34	1713.68	-115.21	1707.88	1980.86	20.62	1750.01	916.85	-208.23	68.38	1536.45	-201.56	73.40	907.72
4.55000	2130.05	94.72	110.69	2092.25	81.27	126.29	1877.05	58.24	194.93	1955.17	119.97	198.15	2054.46	-74.77	77.34	2003.98	-66.71	79.90	1777.36	-59.22	53.71	1690.40	-140.76	157.95	2063.97	-3.90	1283.12	0.00	0.00	0.00	2115.52	28.77	1722.50	2116.21	-118.58	1713.33	1713.68	-115.21	1707.88	1989.56	21.32	1749.42	916.63	-208.15	68.58	1535.31	-201.72	73.01	907.88
4.56000	2166.11	96.91	109.59	2127.57	83.45	123.10	1910.31	60.17	179.53	1985.65	122.71	187.54	2054.45	-74.65	76.92	2003.28	-66.70	79.46	1777.32	-59.12	53.81	1690.40	-140.76	157.95	2073.42	-4.18	1281.74	0.00	0.00	0.00	2124.58	29.73	1722.34	2125.63	-117.86	1713.01	1713.68	-115.21	1707.88	1998.39	22.09	1748.59	916.86	-208.21	68.31	1533.43	-201.95	72.08	907.70
4.57000	2203.20	98.94	109.60	2163.17	85.55	120.64	1945.81	61.88	164.27	2017.12	125.33	177.20	2054.31	-74.55	76.51	2003.69	-66.43	75.83	1777.56	-59.08	53.91	1690.40	-140.76	157.95	2082.75	-4.33	1280.19	0.00	0.00	0.00	2133.66	30.42	1721.94	2135.00	-117.16	1712.45	1713.68	-115.21	1707.88	2007.78	22.29	1747.65	916.89	-208.27	68.39	1530.27	-202.34	70.61	907.68
4.58000	2239.17	100.84	109.88	2198.35	87.49	118.65	1980.13	64.83	149.84	2048.26	128.28	167.31	2054.39	-74.05	72.84	2003.49	-66.53	75.09	1778.46	-60.32	53.45	1690.40	-140.76	157.95	2091.92	-4.32	1278.56	0.00	0.00	0.00	2143.02	30.99	1721.59	2144.40	-116.38	1711.79	1713.68	-115.21	1707.88	2016.83	23.14	1746.49	916.88	-208.30	68.41	1530.27	-202.34	70.61	907.60
4.59000	2274.92	102.58	110.87	2233.82	89.36	117.54	2012.94	69.42	136.20	2080.63	130.27	157.65	2054.68	-74.16	71.96	2003.06	-65.96	74.95	1778.04	-59.47	53.82	1690.40	-140.76	157.95	2100.98	-4.16	1276.86	0.00	0.00	0.00	2152.05	32.17	1720.85	2153.94	-115.50	1710.93	1713.68	-115.21	1707.88	2026.14	23.90	1745.13	917.10	-208.53	68.01	1530.27	-202.34	70.61	907.68
4.60000	2310.56	104.15	112.82	2268.70	91.07	117.25	2048.31	69.53	122.27	2112.56	133.00	148.71	2054.46	-73.75	71.42	2003.49	-66.12	74.63	1778.06	-59.24	54.01	1690.40	-140.76	157.95	2110.38	-3.79	1275.12	0.00	0.00	0.00	2162.06	32.73	1719.94	2163.36	-114.59	1709.85	1713.68	-115.21	1707.88	2035.79	24.73	1743.72	917.02	-208.17	68.29	1530.27	-202.34	70.61	907.83
4.61000	2345.38	105.45	115.81	2303.28	92.64	117.86	2080.46	73.32	110.15	2144.66	135.63	140.67	2054.65	-73.85	70.81	2003.66	-66.01	74.27	1777.94	-58.70	54.36	1690.40	-140.76	157.95	2119.66	-3.27	1273.31	0.00	0.00	0.00	2171.62	33.60	1718.81	2173.01	-113.61	1708.68	1713.68	-115.21	1707.88	2045.13	26.13	1742.08	916.83	-207.96	68.39	1530.27	-202.34	70.61	907.83
4.62000	2379.38	106.60	119.90	2337.12	93.95	119.57	2112.90	76.26	98.97	2177.89	137.27	133.05	2054.64	-73.36	70.50	2003.86	-66.05	73.83	1778.17	-58.66	54.55	1690.40	-140.76	157.95	2128.79	-2.68	1271.43	0.00	0.00	0.00	2181.12	35.10	1717.58	2182.74	-112.45	1707.45	1713.68	-115.21	1707.88	2055.30	26.80	1740.45	916.94	-208.22	68.40	1530.27	-202.34	70.61	907.95
4.63000	2412.41	107.58	125.31	2371.07	95.22	122.99	2144.44	81.94	89.55	2210.16	139.60	126.53	2055.03	-73.68	69.77	2004.36	-66.12	73.41	1778.52	-58.76	54.86	1690.40	-140.76	157.95	2138.22	-1.95	1269.58	0.00	0.00	0.00	2190.82	36.54	1716.16	2192.68	-111.22	1706.14	1713.68	-115.21	1707.88	2065.02	28.38	1738.62	917.03	-208.51	68.31	1530.27	-202.34	70.61	908.01
4.64000	2449.34	109.23	127.85	2403.71	96.41	127.53	2179.47	83.31	79.77	2241.90	142.31	121.49	2055.73	-73.62	69.26	2004.48	-65.86	73.16	1778.57	-58.49	55.29	1690.40	-140.76	157.95	2148.15	-1.13	1267.72	0.00	0.00	0.00	2201.21	37.46	1714.71	2202.30	-109.96	1704.83	1713.68	-115.21	1707.88	2075.24	29.65	1736.77	917.05	-208.78	68.19	1530.27	-202.34	70.61	907.90
4.65000	2483.28	110.85	130.33	2435.02	97.48	133.31	2210.61	88.10	72.69	2272.34	145.68	118.23	2056.18	-73.65	68.61	2005.00	-66.10	72.61	1778.85	-58.37	55.71	1690.40	-140.76	157.95	2157.97	-0.29	1265.89	0.00	0.00	0.00	2211.14	39.10	1713.23	2212.56	-108.43	1703.41	1713.68	-115.21	1707.88	2085.14	31.27	1734.81	916.82	-207.80	68.57	1530.27	-202.34	70.61	907.91
4.66000	2514.35	112.44	132.73	2464.95	98.71	140.36	2244.23	90.55	66.39	2304.53	146.39	115.25	2056.37	-73.22	68.13	2004.82	-65.83	72.17	1779.36	-58.74	56.04	1690.40	-140.76	157.95	2168.07	0.59	1264.05	0.00	0.00	0.00	2221.81	40.35	1711.68	2223.11	-106.87	1701.96	1713.68	-115.21	1707.88	2095.23	33.00	1732.79	916.94	-208.34	68.38	1530.27	-202.34	70.61	907.72
4.67000	2542.69	113.98	134.98	2493.62	99.96	148.68	2276.76	93.08	62.14	2334.19	148.34	114.22	2056.95	-73.48	67.25	2005.40	-65.89	71.94	1779.62	-58.42	56.65	1690.40	-140.76	157.95	2178.45	1.52	1262.19	0.00	0.00	0.00	2231.81	42.06	1710.08	2233.35	-105.20	1700.52	1713.68	-115.21	1707.88	2105.28	34.93	1730.84	916.74	-207.76	68.48	1530.27	-202.34	70.61	907.90
4.68000	2568.42	115.48	137.07	2520.11	101.59	157.74	2306.69	96.08	59.43	2361.87	150.43	114.44	2057.15	-73.30	66.54	2005.94	-65.86	71.68	1779.57	-57.53	57.59	1690.40	-140.76	157.95	2189.09	2.52	1260.34	0.00	0.00	0.00	2241.56	44.03	1708.36	2243.54	-103.46	1698.95	1713.68	-115.21	1707.88	2115.23	37.24	1728.68	916.82	-208.22	68.40	1530.27	-202.34	70.61	907.88
4.69000	2591.69	116.92	138.93	2543.97	103.44	166.78	2336.39	97.29	57.23	2387.59	152.41	115.77	2057.54	-73.25	65.70	2006.05	-65.85	71.21	1780.10	-57.98	58.10	1690.40	-140.76	157.95	2200.04	3.59	1258.43	0.00	0.00	0.00	2252.11	45.61	1706.60	2253.84	-101.60	1697.35	1713.68	-115.21	1707.88	2125.81	38.97	1726.61	917.02	-208.55	68.22	1530.27	-202.34	70.61	908.04
4.70000	2612.63	118.30	140.55	2565.69	105.11	175.24	2363.41	98.02	56.18	2411.93	152.77	116.87	2057.80	-73.07	65.00	2006.16	-65.84	70.72	1780.76	-58.09	58.89	1690.40	-140.76	157.95	2211.24	4.69	1256.55	0.00	0.00	0.00	2263.06	47.45	1704.79	2264.15	-99.65	1695.76	1713.68	-115.21	1707.88	2136.30	41.05	1724.59	916.88	-208.65	68.25	1530.27	-202.34	70.61	907.83
4.71000	2631.36	119.62	141.86	2583.68	106.34	181.36	2390.25	93.63	53.90	2411.93	152.77	116.87	2058.07	-73.14	64.07	2006.57	-65.83	70.30	1780.94	-57.51	60.13	1690.40	-140.76	157.95	2222.52	5.87	1254.61	0.00	0.00	0.00	2273.34	49.79	1702.99	2274.41	-97.59	1694.19	1713.68	-115.21	1707.88	2147.03	42.93	1722.44	916.82	-208.36	68.27	1530.27	-202.34	70.61	907.83
4.72000	2648.02	120.85	142.84	2605.42	108.96	189.49	2410.25	92.06	52.83	2411.93	152.77	116.87	2058.85	-73.35	63.22	2007.16	-65.78	70.03	1781.57	-57.21	61.77	1690.40	-140.76	157.95	2234.10	7.14	1252.64	0.00	0.00	0.00	2284.01	51.71	1701.38	2285.11	-95.25	1692.61	1713.68	-115.21	1707.88	2156.25	46.70	1720.08	916.76	-208.54	68.32	1530.27	-202.34	70.61	907.88
4.73000	2662.75	122.01	143.45	2617.00	112.17	192.84	2427.14	87.83	51.32	2411.93	152.77	116.87	2059.14	-73.08	62.46	2007.95	-65.69	69.88	1782.27	-57.28	63.73	1690.40	-140.76	157.95	2245.90	8.53	1250.61	0.00	0.00	0.00	2294.29	54.24	1699.62	2295.78	-92.83	1691.06	1713.68	-115.21	1707.88	2167.04	48.73	1717.92	916.78	-207.54	68.56	1530.27	-202.34	70.61	908.25
4.74000	2675.66	123.08	143.64	2624.51	115.15	190.91	2437.50	85.65	50.26	2411.93	152.77	116.87	2059.85	-73.04	61.87	2008.60	-65.82	69.66	1783.25	-57.59	65.96	1690.40	-140.76	157.95	2257.81	10.01	1248.46	0.00	0.00	0.00	2305.08	56.67	1698.09	2306.51	-90.39	1689.58	1713.68	-115.21	1707.88	2177.74	51.31	1715.84	916.92	-208.21	68.30	1530.27	-202.34	70.61	908.28
4.75000	2686.91	124.06	143.37	2634.02	117.08	183.21	2444.77	82.52	48.44	2411.93	152.77	116.87	2060.40	-73.07	61.15	2009.13	-65.73	69.50	1783.61	-56.90	68.91	1690.40	-140.76	157.95	2269.74	11.57	1246.27	0.00	0.00	0.00	2315.88	59.43	1696.51	2317.00	-87.74	1688.24	1713.68	-115.21	1707.88	2188.88	53.71	1713.82	916.83	-208.75	68.21	1530.27	-202.34	70.61	907.91
4.76000	2696.62	124.94	142.61	2643.15	118.23	176.80	2451.15	78.33	44.33	2411.93	152.77	116.87	2061.71	-73.34	60.66	2010.23	-66.20	69.08	1784.86	-57.44	72.02	1690.40	-140.76	157.95	2281.91	13.30	1244.06	0.00	0.00	0.00	2326.91	61.73	1695.22	2327.69	-85.09	1686.96	1713.68	-115.21	1707.88	2199.46	57.01	1711.82	916.76	-208.12	68.44	1530.27	-202.34	70.61	907.80
4.77000	2704.92	125.71	141.31	2649.99	118.24	168.11	2455.14	74.76	42.61	2411.93	152.77	116.87	2061.86	-72.76	60.21	2010.86	-66.12	69.14	1786.02	-57.71	75.43	1690.40	-140.76	157.95	2293.81	15.21	1241.92	0.00	0.00	0.00	2337.81	64.67	1693.90	2338.58	-82.13	1685.73	1713.68	-115.21	1707.88	2210.29	60.16	1709.92	916.92	-208.46	68.24	1530.27	-202.34	70.61	907.81
4.78000	2711.94	126.37	139.44	2656.64	118.11	159.68	2459.98	71.15	41.63	2411.93	152.77	116.87	2062.80	-72.80	59.71	2011.67	-66.32	68.89	1787.16	-57.46	79.59	1690.40	-140.76	157.95	2306.04	17.36	1239.93	0.00	0.00	0.00	2348.80	67.64	1692.64	2349.33	-79.26	1684.61	1713.68	-115.21	1707.88	2220.78	63.77	1707.93	916.81	-208.63	68.31	1530.27	-202.34	70.61	907.57
4.79000	2717.82	126.91	136.95	2664.63	117.20	150.84	2462.53	70.63	43.18	2411.93	152.77	116.87	2063.39	-72.88	58.97	2012.64	-66.46	68.76	1789.15	-58.30	83.86	1690.40	-140.76	157.95	2318.10	19.75	1238.19	0.00	0.00	0.00	2359.95	70.64	1691.55	2360.50	-76.08	1683.59	1713.68	-115.21	1707.88	2231.87	67.27	1706.32	916.91	-208.04	68.33	1530.27	-202.34	70.61	907.77
4.80000	2722.69	127.32	133.80	2673.50	115.28	141.76	2464.63	73.28	45.76	2411.93	152.77	116.87	2064.39	-72.75	58.58	2013.81	-66.70	68.50	1791.19	-58.89	88.83	1690.40	-140.76	157.95	2329.98	22.30	1236.77	0.00	0.00	0.00	2370.76	74.16	1690.74	2371.76	-72.96	1682.88	1713.68	-115.21	1707.88	2243.55	70.28	1705.24	916.83	-208.41	68.46	1530.27	-202.34	70.61	907.96
4.81000	2726.68	127.60	129.96	2681.07	112.80	132.08	2468.82	72.37	47.15	2411.93	152.77	116.87	2064.90	-72.53	58.29	2015.18	-66.71	68.52	1794.10	-59.88	94.25	1690.40	-140.76	157.95	2342.07	25.00	1235.75	0.00	0.00	0.00	2382.84	77.03	1690.19	2383.02	-69.70	1682.44	1713.68	-115.21	1707.88	2254.94	73.98	1704.16	916.56	-208.16	68.60	1530.27	-202.34	70.61	907.99
4.82000	2729.93	127.75	125.38	2687.24	110.05	123.22	2470.51	73.41	48.57	2411.93	152.77	116.87	2065.41	-72.62	57.96	2016.88	-67.20	68.17	1797.20	-60.05	100.71	1690.40	-140.76	157.95	2354.35	27.82	1235.11	0.00	0.00	0.00	2394.21	80.46	1689.71	2394.35	-66.32	1682.08	1713.68	-115.21	1707.88	2266.26	77.77	1703.21	916.74	-208.14	68.50	1530.27	-202.34	70.61	907.80
4.83000	2732.57	127.74	120.02	2692.15	108.82	115.12	2475.72	70.49	48.35	2411.93	152.77	116.87	2066.66	-72.99	57.53	2018.94	-67.98	67.85	1800.67	-60.59	107.98	1690.40	-140.76	157.95	2366.80	30.67	1234.75	0.00	0.00	0.00	2405.62	83.92	1689.36	2405.82	-62.93	1681.95	1713.68	-115.21	1707.88	2278.01	81.20	1702.54	916.76	-208.12	68.59	1530.27	-202.34	70.61	907.68
4.84000	2736.38	128.42	111.08	2695.87	109.22	108.15	2477.31	70.79	49.61	2411.93	152.77	116.87	2066.86	-73.29	56.89	2021.13	-68.90	67.32	1804.94	-61.47	116.05	1690.40	-140.76	157.95	2379.39	33.45	1234.69	0.00	0.00	0.00	2417.09	87.56	1689.22	2417.19	-59.49	1682.14	1713.68	-115.21	1707.88	2289.90	84.41	1702.23	916.81	-208.13	68.39	1530.27	-202.34	70.61	907.69
4.85000	2739.30	129.15	103.76	2698.77	109.58	102.35	2477.54	72.72	51.36	2411.93	152.77	116.87	2067.67	-73.46	56.73	2022.88	-69.28	66.74	1810.54	-62.77	124.93	1690.40	-140.76	157.95	2392.42	36.20	1234.99	0.00	0.00	0.00	2428.72	90.85	1689.65	2428.88	-55.89	1682.55	1713.68	-115.21	1707.88	2301.20	88.50	1702.15	916.78	-208.33	68.39	1530.27	-202.34	70.61	907.66
4.86000	2741.48	128.77	97.73	2701.10	108.99	97.52	2480.70	70.34	51.37	2411.93	152.77	116.87	2068.70	-73.91	56.36	2026.04	-70.11	66.08	1817.11	-63.57	135.17	1690.40	-140.76	157.95	2405.44	38.90	1235.69	0.00	0.00	0.00	2437.59	92.89	1692.86	2440.50	-52.48	1683.23	1713.68	-115.21	1707.88	2312.88	92.16	1702.43	916.96	-208.33	68.22	1530.27	-202.34	70.61	907.87
4.87000	2744.11	128.01	92.81	2702.71	108.30	93.26	2480.34	71.78	52.20	2411.93	152.77	116.87	2069.05	-74.04	55.96	2028.78	-71.16	65.62	1825.87	-65.81	145.88	1690.40	-140.76	157.95	2418.25	41.49	1236.70	0.00	0.00	0.00	2448.04	95.96	1694.25	2452.08	-49.01	1684.16	1713.68	-115.21	1707.88	2324.58	95.69	1703.02	916.88	-207.83	68.48	1530.27	-202.34	70.61	907.73
4.88000	2744.62	127.23	90.44	2703.56	108.26	90.51	2477.09	75.13	54.16	2411.93	152.77	116.87	2069.74	-73.96	55.84	2031.73	-71.72	65.03	1834.86	-65.89	158.31	1690.40	-140.76	157.95	2431.22	44.05	1237.97	0.00	0.00	0.00	2459.55	99.44	1695.15	2463.61	-45.62	1685.29	1713.68	-115.21	1707.88	2335.65	99.73	1703.70	916.90	-208.58	68.28	1530.27	-202.34	70.61	907.80
4.89000	2745.99	127.07	87.60	2704.31	108.56	88.05	2479.50	73.89	54.22	2411.93	152.77	116.87	2071.56	-75.01	55.05	2035.30	-72.24	65.09	1846.04	-66.78	171.79	1690.40	-140.76	157.95	2443.94	46.52	1239.48	0.00	0.00	0.00	2471.14	102.72	1696.20	2474.69	-42.42	1686.67	1713.68	-115.21	1707.88	2347.28	103.02	1704.68	916.94	-208.54	68.25	1530.27	-202.34	70.61	907.74
4.90000	2746.98	126.66	84.66	2704.93	108.50	85.78	2481.03	72.18	53.58	2411.93	152.77	116.87	2073.54	-75.55	54.88	2038.98	-72.90	65.61	1859.43	-68.70	185.72	1690.40	-140.76	157.95	2456.36	48.93	1241.20	0.00	0.00	0.00	2482.44	105.98	1697.40	2486.32	-39.25	1688.06	1713.68	-115.21	1707.88	2358.91	106.11	1705.94	917.12	-208.30	68.18	1530.27	-202.34	70.61	907.74
4.91000	2747.82	126.23	82.75	2705.22	108.31	84.17	2482.33	71.09	53.51	2411.93	152.77	116.87	2076.36	-76.56	55.41	2043.74	-73.57	66.99	1875.33	-71.03	200.38	1690.40	-140.76	157.95	2468.45	51.26	1243.06	0.00	0.00	0.00	2493.74	109.02	1698.67	2497.45	-36.22	1689.66	1713.68	-115.21	1707.88	2369.63	109.98	1707.19	916.98	-208.38	68.21	1530.27	-202.34	70.61	908.01
4.92000	2748.65	126.12	81.39	2705.59	108.28	83.07	2482.50	71.87	54.17	2411.93	152.77	116.87	2079.86	-77.51	54.25	2047.50	-74.61	68.77	1891.76	-71.50	216.10	1690.40	-140.76	157.95	2480.07	53.56	1245.01	0.00	0.00	0.00	2504.96	111.98	1700.16	2508.83	-33.25	1691.30	1713.68	-115.21	1707.88	2381.19	112.67	1708.81	916.72	-207.76	68.59	1530.27	-202.34	70.61	907.84
4.93000	2748.96	125.92	80.21	2705.91	108.20	82.30	2479.47	74.82	55.58	2411.93	152.77	116.87	2084.94	-78.25	52.93	2051.27	-76.03	71.21	1909.64	-71.62	232.02	1690.40	-140.76	157.95	2491.18	55.75	1246.99	0.00	0.00	0.00	2516.07	114.83	1701.65	2519.88	-30.43	1693.11	1713.68	-115.21	1707.88	2392.67	115.20	1710.52	916.90	-208.08	68.38	1530.27	-202.34	70.61	907.89
4.94000	2749.32	125.81	79.50	2706.08	108.16	81.72	2482.30	71.87	54.13	2411.93	152.77	116.87	2090.77	-79.19	51.09	2059.36	-77.28	72.40	1930.79	-73.59	246.65	1690.40	-140.76	157.95	2502.21	57.75	1249.01	0.00	0.00	0.00	2527.11	117.47	1703.33	2530.66	-27.82	1695.11	1713.68	-115.21	1707.88	2403.71	118.07	1712.25	916.80	-207.68	68.58	1530.27	-202.34	70.61	907.87
4.95000	2749.63	125.69	79.03	2706.23	108.11	81.32	2481.55	72.77	54.73	2411.93	152.77	116.87	2096.97	-80.12	49.13	2068.60	-77.39	75.62	1953.76	-75.25	260.69	1690.40	-140.76	157.95	2512.97	59.51	1251.06	0.00	0.00	0.00	2538.09	119.87	1705.10	2541.63	-25.42	1697.20	1713.68	-115.21	1707.88	2415.02	120.33	1714.15	917.00	-208.53	68.29	1530.27	-202.34	70.61	907.85
4.96000	2749.63	125.64	78.56	2706.38	108.08	81.04	2481.42	72.61	54.89	2411.93	152.77	116.87	2103.55	-80.85	46.73	2077.32	-78.52	78.55	1977.43	-76.19	272.90	1690.40	-140.76	157.95	2523.48	61.03	1253.13	0.00	0.00	0.00	2548.99	122.18	1706.88	2552.44	-23.21	1699.38	1713.68	-115.21	1707.88	2415.02	120.33	1714.15	916.74	-208.19	68.52	1530.27	-202.34	70.61	908.07
4.97000	2749.74	125.57	78.23	2706.35	108.06	80.73	2482.69	71.99	54.67	2411.93	152.77	116.87	2113.50	-82.18	47.15	2086.57	-77.99	83.74	2000.30	-77.53	282.53	1690.40	-140.76	157.95	2533.93	62.30	1255.23	0.00	0.00	0.00	2559.68	124.25	1708.81	2563.02	-21.16	1701.62	1713.68	-115.21	1707.88	2415.02	120.33	1714.15	916.93	-208.37	68.43	1530.27	-202.34	70.61	907.93
4.98000	2749.99	125.51	78.04	2706.32	108.04	80.48	2481.16	72.85	55.09	2411.93	152.77	116.87	2128.50	-83.42	53.23	2104.33	-80.05	90.24	2021.99	-78.10	290.58	1690.40	-140.76	157.95	2544.19	63.33	1257.41	0.00	0.00	0.00	2570.60	126.16	1710.72	2573.72	-19.26	1703.87	1713.68	-115.21	1707.88	2415.02	120.33	1714.15	916.96	-208.68	68.38	1530.27	-202.34	70.61	907.85
4.99000	2750.12	125.49	77.89	2706.42	108.09	80.31	2484.09	69.75	53.59	2411.93	152.77	116.87	2148.42	-84.25	60.02	2119.50	-81.65	100.95	2041.81	-77.29	297.48	1690.40	-140.76	157.95	2554.39	64.14	1259.68	0.00	0.00	0.00	2581.20	127.80	1712.69	2584.27	-17.56	1706.18	1713.68	-115.21	1707.88	2415.02	120.33	1714.15	917.02	-208.34	68.20	1530.27	-202.34	70.61	907.93
5.00000	2750.08	125.51	77.55	2706.49	108.16	80.16	2480.70	73.37	55.65	2411.93	152.77	116.87	2172.31	-84.42	67.37	2148.42	-80.28	105.90	2062.23	-78.19	302.26	1690.40	-140.76	157.95	2564.39	64.80	1262.05	0.00	0.00	0.00	2591.60	129.35	1714.68	2594.71	-16.07	1708.45	1713.68	-115.21	1707.88	2415.02	120.33	1714.15	916.86	-208.64	68.36	1530.27	-202.34	70.61	907.95
5.01000	2750.17	125.58	77.36	2706.53	108.23	80.01	2482.84	70.73	54.47	2411.93	152.77	116.87	2198.06	-84.03	74.13	2175.75	-81.38	111.68	2080.71	-77.16	306.31	1690.40	-140.76	157.95	2574.38	65.33	1264.50	0.00	0.00	0.00	2602.23	130.66	1716.66	2605.19	-14.73	1710.77	1713.68	-115.21	1707.88	2415.02	120.33	1714.15	916.78	-208.21	68.46	1530.27	-202.34	70.61	907.67
5.02000	2750.00	125.57	76.98	2706.45	108.28	79.78	2481.21	72.02	55.16	2411.93	152.77	116.87	2225.28	-83.31	80.20	2199.23	-78.74	117.17	2101.46	-78.00	308.20	1690.40	-140.76	157.95	2584.08	65.79	1266.98	0.00	0.00	0.00	2612.58	131.92	1718.68	2615.71	-13.55	1713.01	1713.68	-115.21	1707.88	2415.02	120.33	1714.15	916.69	-208.39	68.50	1530.27	-202.34	70.61	907.69
5.03000	2750.12	125.63	76.85	2706.47	108.38	79.63	2480.44	72.58	55.73	2411.93	152.77	116.87	2253.53	-82.44	85.34	2227.66	-78.83	121.20	2122.84	-79.47	308.48	1690.40	-140.76	157.95	2593.63	66.20	1269.47	0.00	0.00	0.00	2622.76	132.87	1720.66	2625.98	-12.52	1715.20	1713.68	-115.21	1707.88	2415.02	120.33	1714.15	916.70	-208.01	68.59	1530.27	-202.34	70.61	907.84
5.04000	2750.16	125.64	76.66	2706.46	108.40	79.51	2480.12	73.53	56.19	2411.93	152.77	116.87	2282.88	-81.60	89.64	2254.88	-77.82	124.28	2143.52	-78.86	307.95	1690.40	-140.76	157.95	2603.19	66.57	1271.99	0.00	0.00	0.00	2632.86	133.79	1722.69	2636.33	-11.66	1717.28	1713.68	-115.21	1707.88	2415.02	120.33	1714.15	916.73	-207.78	68.55	1530.27	-202.34	70.61	907.77
5.05000	2750.23	125.68	76.49	2706.50	108.45	79.34	2482.80	70.75	55.05	2411.93	152.77	116.87	2312.18	-81.07	92.58	2284.29	-77.20	127.74	2166.00	-79.00	305.89	1690.40	-140.76	157.95	2612.52	66.94	1274.43	0.00	0.00	0.00	2643.16	134.44	1724.63	2646.50	-10.96	1719.27	1713.68	-115.21	1707.88	2415.02	120.33	1714.15	916.69	-207.87	68.52	1530.27	-202.34	70.61	908.03
5.06000	2750.17	125.67	76.28	2706.44	108.48	79.16	2482.79	71.76	55.78	2411.93	152.77	116.87	2342.87	-80.61	95.07	2313.50	-76.53	129.72	2188.29	-77.91	302.81	1690.40	-140.76	157.95	2621.83	67.33	1276.81	0.00	0.00	0.00	2653.01	135.06	1726.48	2656.57	-10.36	1721.16	1713.68	-115.21	1707.88	2415.02	120.33	1714.15	916.78	-207.91	68.48	1530.27	-202.34	70.61	908.06
5.07000	2750.14	125.69	76.04	2706.48	108.47	79.04	2482.17	73.26	56.74	2411.93	152.77	116.87	2375.24	-80.18	97.46	2340.31	-77.46	128.08	2212.44	-77.98	298.22	1690.40	-140.76	157.95	2630.90	67.85	1279.06	0.00	0.00	0.00	2662.89	135.41	1728.23	2666.79	-9.89	1722.91	1713.68	-115.21	1707.88	2415.02	120.33	1714.15	916.87	-208.45	68.45	1530.27	-202.34	70.61	907.89
5.08000	2750.25	125.67	75.89	2706.52	108.48	78.89	2482.33	73.27	57.09	2411.93	152.77	116.87	2402.62	-80.39	95.09	2363.76	-77.57	124.98	2237.43	-78.10	292.43	1690.40	-140.76	157.95	2640.03	68.46	1281.15	0.00	0.00	0.00	2672.99	135.77	1729.75	2676.54	-9.59	1724.50	1713.68	-115.21	1707.88	2415.02	120.33	1714.15	917.00	-208.87	68.34	1530.27	-202.34	70.61	907.98
5.09000	2750.06	125.65	75.54	2706.54	108.48	78.74	2485.71	70.38	56.27	2411.93	152.77	116.87	2429.73	-80.50	91.62	2404.40	-74.87	115.87	2260.94	-75.98	286.41	1690.40	-140.76	157.95	2649.29	69.23	1283.11	0.00	0.00	0.00	2682.72	136.01	1731.11	2686.51	-9.35	1725.90	1713.68	-115.21	1707.88	2415.02	120.33	1714.15	916.67	-208.09	68.65	1530.27	-202.34	70.61	908.03
5.10000	2750.23	125.70	75.44	2706.64	108.54	78.62	2485.56	70.35	56.46	2411.93	152.77	116.87	2459.99	-80.10	89.15	2421.01	-76.80	118.40	2285.16	-74.09	279.29	1690.40	-140.76	157.95	2658.49	70.13	1284.85	0.00	0.00	0.00	2692.57	136.10	1732.31	2696.33	-9.20	1727.05	1713.68	-115.21	1707.88	2415.02	120.33	1714.15	916.48	-207.48	68.91	1530.27	-202.34	70.61	907.71
5.11000	2750.23	125.68	75.20	2706.67	108.56	78.50	2484.52	71.11	57.11	2411.93	152.77	116.87	2493.36	-79.17	87.45	2454.80	-75.69	119.41	2310.27	-73.18	270.68	1690.40	-140.76	157.95	2667.75	71.13	1286.38	0.00	0.00	0.00	2702.41	136.22	1733.30	2706.18	-9.11	1727.95	1713.68	-115.21	1707.88	2415.02	120.33	1714.15	916.81	-208.26	68.50	1530.27	-202.34	70.61	907.76
5.12000	2750.45	125.79	75.14	2706.70	108.66	78.37	2479.64	74.15	58.97	2411.93	152.77	116.87	2526.39	-78.11	85.25	2490.18	-74.25	117.64	2335.95	-72.38	261.29	1690.40	-140.76	157.95	2676.98	72.20	1287.66	0.00	0.00	0.00	2711.46	136.21	1734.17	2715.92	-9.08	1728.64	1713.68	-115.21	1707.88	2415.02	120.33	1714.15	916.77	-207.71	68.54	1530.27	-202.34	70.61	907.78
5.13000	2750.63	125.89	75.01	2706.85	108.78	78.35	2483.78	68.70	56.85	2411.93	152.77	116.87	2560.12	-76.88	83.08	2523.51	-72.97	114.47	2361.98	-71.86	250.35	1690.40	-140.76	157.95	2686.10	73.27	1288.67	0.00	0.00	0.00	2721.21	136.22	1734.70	2725.71	-9.05	1729.07	1713.68	-115.21	1707.88	2415.02	120.33	1714.15	916.94	-208.12	68.37	1530.27	-202.34	70.61	907.73
5.14000	2750.62	126.00	74.80	2706.77	108.89	78.18	2483.35	68.63	56.78	2411.93	152.77	116.87	2594.84	-75.39	81.27	2557.74	-71.54	111.51	2388.24	-70.83	238.70	1690.40	-140.76	157.95	2695.06	74.27	1289.42	0.00	0.00	0.00	2730.81	136.08	1735.07	2734.93	-9.22	1729.36	1713.68	-115.21	1707.88	2415.02	120.33	1714.15	916.85	-208.29	68.44	1530.27	-202.34	70.61	907.79
5.15000	2750.90	126.08	74.74	2706.65	109.03	77.99	2480.82	71.61	57.62	2411.93	152.77	116.87	2630.70	-73.65	80.05	2593.89	-69.90	109.21	2415.09	-69.96	226.19	1690.40	-140.76	157.95	2704.00	75.15	1289.91	0.00	0.00	0.00	2739.89	135.91	1735.27	2744.48	-9.34	1729.40	1713.68	-115.21	1707.88	2415.02	120.33	1714.15	916.79	-209.07	68.39	1530.27	-202.34	70.61	908.01
5.16000	2751.10	126.22	74.66	2706.69	109.18	77.92	2481.84	70.38	56.65	2411.93	152.77	116.87	2667.27	-71.78	79.33	2629.73	-68.07	106.79	2444.53	-71.13	212.09	1690.40	-140.76	157.95	2712.66	75.86	1290.11	0.00	0.00	0.00	2749.62	135.77	1735.22	2754.22	-9.49	1729.27	1713.68	-115.21	1707.88	2415.02	120.33	1714.15	916.88	-208.11	68.44	1530.27	-202.34	70.61	907.80
5.17000	2750.90	126.33	74.36	2706.67	109.34	77.83	2480.83	72.74	57.99	2411.93	152.77	116.87	2704.31	-69.98	78.91	2665.71	-66.24	104.44	2474.52	-71.29	197.91	1690.40	-140.76	157.95	2721.44	76.36	1290.08	0.00	0.00	0.00	2759.08	135.53	1735.07	2763.86	-9.72	1728.99	1713.68	-115.21	1707.88	2415.02	120.33	1714.15	916.89	-208.21	68.34	1530.27	-202.34	70.61	907.76
5.18000	2750.79	126.45	74.09	2706.74	109.54	77.83	2482.56	71.55	57.41	2411.93	152.77	116.87	2741.46	-68.44	78.69	2700.88	-64.75	101.89	2504.68	-70.88	183.72	1690.40	-140.76	157.95	2730.31	76.69	1289.84	0.00	0.00	0.00	2768.56	135.16	1734.71	2773.22	-10.03	1728.52	1713.68	-115.21	1707.88	2415.02	120.33	1714.15	916.88	-208.62	68.35	1530.27	-202.34	70.61	907.87
5.19000	2750.74	126.57	73.93	2706.79	109.70	77.74	2483.99	70.49	57.02	2411.93	152.77	116.87	2778.33	-67.20	78.51	2736.75	-63.46	99.68	2533.74	-68.38	169.87	1690.40	-140.76	157.95	2739.22	76.87	1289.42	0.00	0.00	0.00	2778.22	134.85	1734.18	2782.54	-10.44	1727.92	1713.68	-115.21	1707.88	2415.02	120.33	1714.15	916.57	-208.52	68.54	1530.27	-202.34	70.61	907.96
5.20000	2750.84	126.68	73.79	2706.94	109.81	77.64	2484.96	69.45	56.64	2411.93	152.77	116.87	2815.48	-66.08	79.08	2773.28	-62.29	98.15	2565.31	-67.15	155.53	1690.40	-140.76	157.95	2748.10	76.92	1288.82	0.00	0.00	0.00	2787.59	134.26	1733.55	2792.19	-10.88	1727.13	1713.68	-115.21	1707.88	2415.02	120.33	1714.15	916.62	-208.22	68.52	1530.27	-202.34	70.61	907.96
5.21000	2751.08	126.75	73.68	2707.09	109.82	77.57	2483.79	70.77	57.34	2411.93	152.77	116.87	2853.08	-65.18	80.69	2809.40	-61.31	96.77	2596.10	-64.22	141.99	1690.40	-140.76	157.95	2757.03	76.86	1288.08	0.00	0.00	0.00	2797.38	133.70	1732.74	2801.93	-11.45	1726.16	1713.68	-115.21	1707.88	2415.02	120.33	1714.15	916.85	-208.54	68.32	1530.27	-202.34	70.61	907.93
5.22000	2751.21	126.77	73.56	2707.03	109.77	77.43	2482.55	71.80	57.71	2411.93	152.77	116.87	2890.41	-64.40	83.00	2845.35	-60.38	96.39	2596.10	-64.22	141.99	1690.40	-140.76	157.95	2765.94	76.74	1287.17	0.00	0.00	0.00	2807.23	133.09	1731.80	2811.59	-12.11	1725.08	1713.68	-115.21	1707.88	2415.02	120.33	1714.15	917.01	-208.86	68.19	1530.27	-202.34	70.61	907.87
5.23000	2751.23	126.78	73.32	2707.03	109.65	77.27	2483.76	70.18	57.07	2411.93	152.77	116.87	2927.64	-63.53	86.61	2881.47	-59.54	97.13	2596.10	-64.22	141.99	1690.40	-140.76	157.95	2774.85	76.57	1286.12	0.00	0.00	0.00	2817.07	132.40	1730.70	2821.10	-12.90	1723.94	1713.68	-115.21	1707.88	2415.02	120.33	1714.15	917.08	-209.08	68.18	1530.27	-202.34	70.61	907.83
5.24000	2751.22	126.70	73.02	2707.13	109.50	77.09	2483.40	71.06	57.66	2411.93	152.77	116.87	2963.62	-62.98	90.71	2917.54	-58.74	98.90	2596.10	-64.22	141.99	1690.40	-140.76	157.95	2783.63	76.35	1284.99	0.00	0.00	0.00	2826.66	131.48	1729.56	2830.83	-13.75	1722.68	1713.68	-115.21	1707.88	2415.02	120.33	1714.15	916.83	-207.70	68.56	1530.27	-202.34	70.61	908.09
5.25000	2751.36	126.60	72.79	2707.35	109.33	76.95	2483.05	71.61	58.21	2411.93	152.77	116.87	2999.70	-62.20	96.61	2953.45	-57.64	102.14	2596.10	-64.22	141.99	1690.40	-140.76	157.95	2792.38	76.10	1283.78	0.00	0.00	0.00	2836.28	130.59	1728.33	2840.62	-14.65	1721.31	1713.68	-115.21	1707.88	2415.02	120.33	1714.15	916.69	-208.10	68.57	1530.27	-202.34	70.61	908.14
5.26000	2751.50	126.50	72.51	2707.50	109.16	76.79	2485.23	69.34	57.57	2411.93	152.77	116.87	3035.73	-61.01	104.41	2988.00	-56.53	106.02	2596.10	-64.22	141.99	1690.40	-140.76	157.95	2801.25	75.81	1282.54	0.00	0.00	0.00	2846.05	129.54	1727.00	2850.46	-15.62	1719.82	1713.68	-115.21	1707.88	2415.02	120.33	1714.15	916.89	-207.87	68.52	1530.27	-202.34	70.61	907.96
5.27000	2751.81	126.46	72.36	2707.58	109.05	76.58	2483.45	71.57	58.68	2411.93	152.77	116.87	3035.73	-61.01	104.41	3022.58	-55.16	111.96	2596.10	-64.22	141.99	1690.40	-140.76	157.95	2810.38	75.46	1281.25	0.00	0.00	0.00	2855.92	128.50	1725.61	2860.38	-16.63	1718.24	1713.68	-115.21	1707.88	2415.02	120.33	1714.15	916.93	-208.09	68.44	1530.27	-202.34	70.61	908.07
5.28000	2751.85	126.39	72.02	2707.59	108.93	76.32	2484.34	70.14	58.22	2411.93	152.77	116.87	3035.73	-61.01	104.41	3055.75	-53.38	119.64	2596.10	-64.22	141.99	1690.40	-140.76	157.95	2819.86	75.01	1279.88	0.00	0.00	0.00	2865.71	127.35	1724.13	2870.20	-17.83	1716.59	1713.68	-115.21	1707.88	2415.02	120.33	1714.15	916.85	-207.84	68.36	1530.27	-202.34	70.61	908.16
5.29000	2751.98	126.38	71.69	2707.71	108.89	76.07	2484.34	70.56	58.93	2411.93	152.77	116.87	3035.73	-61.01	104.41	3055.75	-53.38	119.64	2596.10	-64.22	141.99	1690.40	-140.76	157.95	2829.52	74.45	1278.44	0.00	0.00	0.00	2875.12	126.13	1722.65	2880.04	-19.05	1714.86	1713.68	-115.21	1707.88	2415.02	120.33	1714.15	916.79	-207.54	68.45	1530.27	-202.34	70.61	908.14
5.30000	2752.18	126.41	71.42	2707.85	108.77	75.84	2486.05	69.11	58.32	2411.93	152.77	116.87	3035.73	-61.01	104.41	3055.75	-53.38	119.64	2596.10	-64.22	141.99	1690.40	-140.76	157.95	2839.51	73.81	1276.92	0.00	0.00	0.00	2884.85	124.85	1721.01	2890.04	-20.38	1713.03	1713.68	-115.21	1707.88	2415.02	120.33	1714.15	916.60	-207.43	68.73	1530.27	-202.34	70.61	907.88
5.31000	2752.29	126.43	71.11	2707.98	108.73	75.58	2486.18	68.53	58.58	2411.93	152.77	116.87	3035.73	-61.01	104.41	3055.75	-53.38	119.64	2596.10	-64.22	141.99	1690.40	-140.76	157.95	2849.70	73.05	1275.31	0.00	0.00	0.00	2894.44	123.45	1719.32	2899.98	-21.79	1711.13	1713.68	-115.21	1707.88	2415.02	120.33	1714.15	916.56	-207.77	68.64	1530.27	-202.34	70.61	907.72
5.32000	2752.23	126.47	70.66	2707.99	108.69	75.20	2485.03	70.55	60.31	2411.93	152.77	116.87	3035.73	-61.01	104.41	3055.75	-53.38	119.64	2596.10	-64.22	141.99	1690.40	-140.76	157.95	2860.16	72.23	1273.60	0.00	0.00	0.00	2903.86	121.90	1717.62	2910.02	-23.27	1709.17	1713.68	-115.21	1707.88	2415.02	120.33	1714.15	916.66	-207.92	68.49	1530.27	-202.34	70.61	907.93
5.33000	2752.65	126.52	70.43	2708.45	108.61	75.05	2485.60	69.28	60.20	2411.93	152.77	116.87	3035.73	-61.01	104.41	3055.75	-53.38	119.64	2596.10	-64.22	141.99	1690.40	-140.76	157.95	2870.51	71.33	1271.85	0.00	0.00	0.00	2913.59	120.21	1715.84	2919.84	-24.94	1707.19	1713.68	-115.21	1707.88	2415.02	120.33	1714.15	916.68	-208.25	68.46	1530.27	-202.34	70.61	907.99
5.34000	2753.09	126.60	70.19	2708.66	108.53	74.67	2484.46	71.32	61.93	2411.93	152.77	116.87	3035.73	-61.01	104.41	3055.75	-53.38	119.64	2596.10	-64.22	141.99	1690.40	-140.76	157.95	2880.63	70.33	1270.08	0.00	0.00	0.00	2923.78	118.43	1713.94	2929.62	-26.73	1705.20	1713.68	-115.21	1707.88	2415.02	120.33	1714.15	916.71	-207.89	68.61	1530.27	-202.34	70.61	907.80
5.35000	2753.38	126.69	69.79	2708.89	108.47	74.29	2487.21	68.14	61.63	2411.93	152.77	116.87	3035.73	-61.01	104.41	3055.75	-53.38	119.64	2596.10	-64.22	141.99	1690.40	-140.76	157.95	2890.98	69.29	1268.25	0.00	0.00	0.00	2933.75	116.61	1712.04	2939.44	-28.63	1703.22	1713.68	-115.21	1707.88	2415.02	120.33	1714.15	916.95	-208.33	68.33	1530.27	-202.34	70.61	907.88
5.36000	2753.63	126.81	69.39	2709.20	108.42	73.94	2486.79	69.22	62.94	2411.93	152.77	116.87	3035.73	-61.01	104.41	3055.75	-53.38	119.64	2596.10	-64.22	141.99	1690.40	-140.76	157.95	2901.38	68.19	1266.37	0.00	0.00	0.00	2943.71	114.78	1710.15	2949.28	-30.63	1701.24	1713.68	-115.21	1707.88	2415.02	120.33	1714.15	916.70	-208.19	68.52	1530.27	-202.34	70.61	907.79
5.37000	2754.03	126.89	69.03	2709.57	108.46	73.61	2486.74	69.28	63.66	2411.93	152.77	116.87	3035.73	-61.01	104.41	3055.75	-53.38	119.64	2596.10	-64.22	141.99	1690.40	-140.76	157.95	2911.46	66.98	1264.48	0.00	0.00	0.00	2953.39	112.80	1708.39	2959.39	-32.73	1699.24	1713.68	-115.21	1707.88	2415.02	120.33	1714.15	916.95	-208.55	68.19	1530.27	-202.34	70.61	907.68
5.38000	2754.38	127.04	68.66	2709.88	108.51	73.19	2484.28	72.29	66.14	2411.93	152.77	116.87	3035.73	-61.01	104.41	3055.75	-53.38	119.64	2596.10	-64.22	141.99	1690.40	-140.76	157.95	2921.66	65.67	1262.48	0.00	0.00	0.00	2963.12	110.62	1706.72	2969.31	-35.01	1697.32	1713.68	-115.21	1707.88	2415.02	120.33	1714.15	916.82	-208.06	68.44	1530.27	-202.34	70.61	907.84
5.39000	2754.85	127.22	68.28	2710.37	108.59	72.75	2486.81	70.03	67.00	2411.93	152.77	116.87	3035.73	-61.01	104.41	3055.75	-53.38	119.64	2596.10	-64.22	141.99	1690.40	-140.76	157.95	2932.36	64.21	1260.32	0.00	0.00	0.00	2972.89	108.28	1705.16	2979.52	-37.33	1695.45	1713.68	-115.21	1707.88	2415.02	120.33	1714.15	916.87	-207.93	68.41	1530.27	-202.34	70.61	908.02
5.40000	2755.25	127.44	67.78	2710.99	108.70	72.24	2489.17	68.80	69.12	2411.93	152.77	116.87	3035.73	-61.01	104.41	3055.75	-53.38	119.64	2596.10	-64.22	141.99	1690.40	-140.76	157.95	2942.73	62.55	1258.18	0.00	0.00	0.00	2982.88	105.99	1703.56	2990.13	-39.58	1693.60	1713.68	-115.21	1707.88	2415.02	120.33	1714.15	916.88	-208.72	68.37	1530.27	-202.34	70.61	907.88
5.41000	2755.81	127.64	67.32	2711.63	108.85	71.62	2489.70	69.48	72.14	2411.93	152.77	116.87	3035.73	-61.01	104.41	3055.75	-53.38	119.64	2596.10	-64.22	141.99	1690.40	-140.76	157.95	2953.22	60.71	1256.06	0.00	0.00	0.00	2992.30	103.64	1702.05	3000.36	-41.92	1691.77	1713.68	-115.21	1707.88	2415.02	120.33	1714.15	916.78	-208.27	68.49	1530.27	-202.34	70.61	907.83
5.42000	2756.52	127.87	66.97	2712.60	109.02	71.09	2489.81	71.05	76.17	2411.93	152.77	116.87	3035.73	-61.01	104.41	3055.75	-53.38	119.64	2596.10	-64.22	141.99	1690.40	-140.76	157.95	2964.04	58.68	1253.98	0.00	0.00	0.00	3001.92	101.19	1700.72	3010.61	-44.44	1690.09	1713.68	-115.21	1707.88	2415.02	120.33	1714.15	916.65	-207.93	68.63	1530.27	-202.34	70.61	907.86
5.43000	2757.25	128.11	66.66	2713.72	109.33	70.57	2493.56	68.68	79.41	2411.93	152.77	116.87	3035.73	-61.01	104.41	3055.75	-53.38	119.64	2596.10	-64.22	141.99	1690.40	-140.76	157.95	2974.50	56.46	1252.22	0.00	0.00	0.00	3011.51	98.51	1699.69	3021.52	-46.80	1688.68	1713.68	-115.21	1707.88	2415.02	120.33	1714.15	916.81	-208.07	68.46	1530.27	-202.34	70.61	907.88
5.44000	2757.91	128.38	66.34	2714.92	109.75	69.94	2494.28	70.23	85.00	2411.93	152.77	116.87	3035.73	-61.01	104.41	3055.75	-53.38	119.64	2596.10	-64.22	141.99	1690.40	-140.76	157.95	2984.80	54.28	1250.92	0.00	0.00	0.00	3021.71	95.92	1698.71	3032.29	-49.13	1687.45	1713.68	-115.21	1707.88	2415.02	120.33	1714.15	916.70	-208.05	68.56	1530.27	-202.34	70.61	907.77
5.45000	2758.49	128.67	66.01	2716.32	110.26	69.27	2497.18	70.02	91.10	2411.93	152.77	116.87	3035.73	-61.01	104.41	3055.75	-53.38	119.64	2596.10	-64.22	141.99	1690.40	-140.76	157.95	2995.06	52.29	1250.02	0.00	0.00	0.00	3031.85	93.32	1697.78	3042.83	-51.59	1686.30	1713.68	-115.21	1707.88	2415.02	120.33	1714.15	916.83	-208.18	68.38	1530.27	-202.34	70.61	908.10
5.46000	2759.34	128.97	65.87	2717.97	110.83	68.61	2497.18	70.02	91.10	2411.93	152.77	116.87	3035.73	-61.01	104.41	3055.75	-53.38	119.64	2596.10	-64.22	141.99	1690.40	-140.76	157.95	3005.36	50.32	1249.40	0.00	0.00	0.00	3041.62	90.74	1697.10	3053.20	-54.06	1685.38	1713.68	-115.21	1707.88	2415.02	120.33	1714.15	916.85	-208.51	68.34	1530.27	-202.34	70.61	908.16
5.47000	2760.17	129.31	65.66	2719.80	111.58	67.92	2497.18	70.02	91.10	2411.93	152.77	116.87	3035.73	-61.01	104.41	3055.75	-53.38	119.64	2596.10	-64.22	141.99	1690.40	-140.76	157.95	3015.65	48.38	1249.08	0.00	0.00	0.00	3051.61	88.13	1696.63	3063.63	-56.41	1684.76	1713.68	-115.21	1707.88	2415.02	120.33	1714.15	916.74	-207.94	68.51	1530.27	-202.34	70.61	908.13
5.48000	2760.76	129.76	65.27	2722.02	112.37	67.31	2497.18	70.02	91.10	2411.93	152.77	116.87	3035.73	-61.01	104.41	3055.75	-53.38	119.64	2596.10	-64.22	141.99	1690.40	-140.76	157.95	3026.12	46.62	1249.14	0.00	0.00	0.00	3061.58	85.67	1696.38	3074.24	-58.88	1684.33	1713.68	-115.21	1707.88	2415.02	120.33	1714.15	916.70	-207.37	68.64	1530.27	-202.34	70.61	907.97
5.49000	2761.84	130.28	65.10	2724.59	113.19	66.78	2497.18	70.02	91.10	2411.93	152.77	116.87	3035.73	-61.01	104.41	3055.75	-53.38	119.64	2596.10	-64.22	141.99	1690.40	-140.76	157.95	3036.76	45.08	1249.60	0.00	0.00	0.00	3061.58	85.67	1696.38	3084.53	-61.38	1684.11	1713.68	-115.21	1707.88	2415.02	120.33	1714.15	916.61	-207.77	68.78	1530.27	-202.34	70.61	908.04
5.50000	2762.70	130.94	64.66	2727.33	114.03	66.41	2497.18	70.02	91.10	2411.93	152.77	116.87	3035.73	-61.01	104.41	3055.75	-53.38	119.64	2596.10	-64.22	141.99	1690.40	-140.76	157.95	3047.54	43.66	1250.40	0.00	0.00	0.00	3061.58	85.67	1696.38	3094.74	-63.84	1684.10	1713.68	-115.21	1707.88	2415.02	120.33	1714.15	916.89	-208.28	68.39	1530.27	-202.34	70.61	907.89
5.51000	2763.90	131.69	64.15	2730.48	114.76	66.38	2497.18	70.02	91.10	2411.93	152.77	116.87	3035.73	-61.01	104.41	3055.75	-53.38	119.64	2596.10	-64.22	141.99	1690.40	-140.76	157.95	3057.99	42.27	1251.41	0.00	0.00	0.00	3061.58	85.67	1696.38	3105.62	-66.47	1683.86	1713.68	-115.21	1707.88	2415.02	120.33	1714.15	916.63	-207.62	68.65	1530.27	-202.34	70.61	907.97
5.52000	2765.83	132.69	63.55	2733.86	115.65	66.96	2497.18	70.02	91.10	2411.93	152.77	116.87	3035.73	-61.01	104.41	3055.75	-53.38	119.64	2596.10	-64.22	141.99	1690.40	-140.76	157.95	3067.91	41.00	1252.56	0.00	0.00	0.00	3061.58	85.67	1696.38	3113.20	-68.33	1683.72	1713.68	-115.21	1707.88	2415.02	120.33	1714.15	916.99	-208.81	68.10	1530.27	-202.34	70.61	907.64
5.53000	2767.91	133.74	62.61	2737.69	116.54	68.03	2497.18	70.02	91.10	2411.93	152.77	116.87	3035.73	-61.01	104.41	3055.75	-53.38	119.64	2596.10	-64.22	141.99	1690.40	-140.76	157.95	3077.42	39.88	1253.86	0.00	0.00	0.00	3061.58	85.67	1696.38	3118.58	-69.64	1683.76	1713.68	-115.21	1707.88	2415.02	120.33	1714.15	917.28	-209.62	67.79	1530.27	-202.34	70.61	907.89
5.54000	2770.84	134.82	61.72	2741.97	117.41	69.79	2497.18	70.02	91.10	2411.93	152.77	116.87	3035.73	-61.01	104.41	3055.75	-53.38	119.64	2596.10	-64.22	141.99	1690.40	-140.76	157.95	3077.42	39.88	1253.86	0.00	0.00	0.00	3061.58	85.67	1696.38	3122.92	-70.62	1684.06	1713.68	-115.21	1707.88	2415.02	120.33	1714.15	916.90	-208.10	68.42	1530.27	-202.34	70.61	907.74
5.55000	2774.88	135.76	60.69	2747.32	118.23	72.70	2497.18	70.02	91.10	2411.93	152.77	116.87	3035.73	-61.01	104.41	3055.75	-53.38	119.64	2596.10	-64.22	141.99	1690.40	-140.76	157.95	3077.42	39.88	1253.86	0.00	0.00	0.00	3061.58	85.67	1696.38	3127.32	-71.47	1684.67	1713.68	-115.21	1707.88	2415.02	120.33	1714.15	916.83	-208.44	68.48	1530.27	-202.34	70.61	907.77
5.56000	2780.42	136.55	59.43	2753.84	119.12	76.74	2497.18	70.02	91.10	2411.93	152.77	116.87	3035.73	-61.01	104.41	3055.75	-53.38	119.64	2596.10	-64.22	141.99	1690.40	-140.76	157.95	3077.42	39.88	1253.86	0.00	0.00	0.00	3061.58	85.67	1696.38	3132.93	-72.42	1685.67	1713.68	-115.21	1707.88	2415.02	120.33	1714.15	916.82	-208.53	68.41	1530.27	-202.34	70.61	907.92
5.57000	2786.43	137.29	57.71	2761.49	120.03	81.16	2497.18	70.02	91.10	2411.93	152.77	116.87	3035.73	-61.01	104.41	3055.75	-53.38	119.64	2596.10	-64.22	141.99	1690.40	-140.76	157.95	3077.42	39.88	1253.86	0.00	0.00	0.00	3061.58	85.67	1696.38	3140.86	-73.68	1687.13	1713.68	-115.21	1707.88	2415.02	120.33	1714.15	916.88	-208.72	68.19	1530.27	-202.34	70.61	907.96
5.58000	2792.55	138.26	55.67	2770.52	120.90	85.71	2497.18	70.02	91.10	2411.93	152.77	116.87	3035.73	-61.01	104.41	3055.75	-53.38	119.64	2596.10	-64.22	141.99	1690.40	-140.76	157.95	3077.42	39.88	1253.86	0.00	0.00	0.00	3061.58	85.67	1696.38	3152.26	-75.47	1689.12	1713.68	-115.21	1707.88	2415.02	120.33	1714.15	916.73	-208.39	68.38	1530.27	-202.34	70.61	907.91
5.59000	2801.39	141.00	55.46	2782.45	122.48	90.81	2497.18	70.02	91.10	2411.93	152.77	116.87	3035.73	-61.01	104.41	3055.75	-53.38	119.64	2596.10	-64.22	141.99	1690.40	-140.76	157.95	3077.42	39.88	1253.86	0.00	0.00	0.00	3061.58	85.67	1696.38	3168.24	-77.99	1691.71	1713.68	-115.21	1707.88	2415.02	120.33	1714.15	916.83	-208.24	68.35	1530.27	-202.34	70.61	907.79
5.60000	2816.37	145.16	62.59	2797.74	125.45	97.23	2497.18	70.02	91.10	2411.93	152.77	116.87	3035.73	-61.01	104.41	3055.75	-53.38	119.64	2596.10	-64.22	141.99	1690.40	-140.76	157.95	3077.42	39.88	1253.86	0.00	0.00	0.00	3061.58	85.67	1696.38	3192.39	-82.23	1694.89	1713.68	-115.21	1707.88	2415.02	120.33	1714.15	916.81	-208.18	68.38	1530.27	-202.34	70.61	907.79
5.61000	2835.96	148.78	72.01	2815.74	128.55	104.52	2497.18	70.02	91.10	2411.93	152.77	116.87	3035.73	-61.01	104.41	3055.75	-53.38	119.64	2596.10	-64.22	141.99	1690.40	-140.76	157.95	3077.42	39.88	1253.86	0.00	0.00	0.00	3061.58	85.67	1696.38	3201.27	-83.47	1696.61	1713.68	-115.21	1707.88	2415.02	120.33	1714.15	916.74	-208.26	68.47	1530.27	-202.34	70.61	907.75
5.62000	2857.85	152.23	80.39	2836.37	131.30	111.53	2497.18	70.02	91.10	2411.93	152.77	116.87	3035.73	-61.01	104.41	3055.75	-53.38	119.64	2596.10	-64.22	141.99	1690.40	-140.76	157.95	3077.42	39.88	1253.86	0.00	0.00	0.00	3061.58	85.67	1696.38	3209.99	-84.53	1698.39	1713.68	-115.21	1707.88	2415.02	120.33	1714.15	916.76	-208.11	68.40	1530.27	-202.34	70.61	907.64
5.63000	2879.89	155.08	87.02	2858.12	133.58	117.47	2497.18	70.02	91.10	2411.93	152.77	116.87	3035.73	-61.01	104.41	3055.75	-53.38	119.64	2596.10	-64.22	141.99	1690.40	-140.76	157.95	3077.42	39.88	1253.86	0.00	0.00	0.00	3061.58	85.67	1696.38	3218.36	-85.43	1700.29	1713.68	-115.21	1707.88	2415.02	120.33	1714.15	916.88	-208.14	68.32	1530.27	-202.34	70.61	908.00
5.64000	2902.23	157.25	92.01	2879.74	135.36	121.77	2497.18	70.02	91.10	2411.93	152.77	116.87	3035.73	-61.01	104.41	3055.75	-53.38	119.64	2596.10	-64.22	141.99	1690.40	-140.76	157.95	3077.42	39.88	1253.86	0.00	0.00	0.00	3061.58	85.67	1696.38	3226.62	-86.16	1702.30	1713.68	-115.21	1707.88	2415.02	120.33	1714.15	916.87	-208.49	68.36	1530.27	-202.34	70.61	908.23
5.65000	2925.01	158.95	95.78	2902.01	136.85	124.99	2497.18	70.02	91.10	2411.93	152.77	116.87	3035.73	-61.01	104.41	3055.75	-53.38	119.64	2596.10	-64.22	141.99	1690.40	-140.76	157.95	3077.42	39.88	1253.86	0.00	0.00	0.00	3061.58	85.67	1696.38	3226.62	-86.16	1702.30	1713.68	-115.21	1707.88	2415.02	120.33	1714.15	916.73	-207.80	68.53	1530.27	-202.34	70.61	907.78
5.66000	2947.77	160.42	97.97	2924.68	138.14	126.95	2497.18	70.02	91.10	2411.93	152.77	116.87	3035.73	-61.01	104.41	3055.75	-53.38	119.64	2596.10	-64.22	141.99	1690.40	-140.76	157.95	3077.42	39.88	1253.86	0.00	0.00	0.00	3061.58	85.67	1696.38	3226.62	-86.16	1702.30	1713.68	-115.21	1707.88	2415.02	120.33	1714.15	917.04	-208.71	68.28	1530.27	-202.34	70.61	907.69
5.67000	2970.49	161.61	98.66	2947.61	139.23	127.63	2497.18	70.02	91.10	2411.93	152.77	116.87	3035.73	-61.01	104.41	3055.75	-53.38	119.64	2596.10	-64.22	141.99	1690.40	-140.76	157.95	3077.42	39.88	1253.86	0.00	0.00	0.00	3061.58	85.67	1696.38	3226.62	-86.16	1702.30	1713.68	-115.21	1707.88	2415.02	120.33	1714.15	916.75	-207.96	68.56	1530.27	-202.34	70.61	907.89
5.68000	2995.62	162.37	99.79	2970.63	139.97	127.26	2497.18	70.02	91.10	2411.93	152.77	116.87	3035.73	-61.01	104.41	3055.75	-53.38	119.64	2596.10	-64.22	141.99	1690.40	-140.76	157.95	3077.42	39.88	1253.86	0.00	0.00	0.00	3061.58	85.67	1696.38	3226.62	-86.16	1702.30	1713.68	-115.21	1707.88	2415.02	120.33	1714.15	916.90	-208.74	68.20	1530.27	-202.34	70.61	907.99
5.69000	3020.73	162.63	99.56	2995.15	140.39	126.59	2497.18	70.02	91.10	2411.93	152.77	116.87	3035.73	-61.01	104.41	3055.75	-53.38	119.64	2596.10	-64.22	141.99	1690.40	-140.76	157.95	3077.42	39.88	1253.86	0.00	0.00	0.00	3061.58	85.67	1696.38	3226.62	-86.16	1702.30	1713.68	-115.21	1707.88	2415.02	120.33	1714.15	917.04	-209.05	68.07	1530.27	-202.34	70.61	908.10
5.70000	3046.66	162.35	98.46	3019.89	140.40	124.55	2497.18	70.02	91.10	2411.93	152.77	116.87	3035.73	-61.01	104.41	3055.75	-53.38	119.64	2596.10	-64.22	141.99	1690.40	-140.76	157.95	3077.42	39.88	1253.86	0.00	0.00	0.00	3061.58	85.67	1696.38	3226.62	-86.16	1702.30	1713.68	-115.21	1707.88	2415.02	120.33	1714.15	916.70	-207.40	68.50	1530.27	-202.34	70.61	908.01
5.71000	3046.66	162.35	98.46	3046.10	140.09	122.92	2497.18	70.02	91.10	2411.93	152.77	116.87	3035.73	-61.01	104.41	3055.75	-53.38	119.64	2596.10	-64.22	141.99	1690.40	-140.76	157.95	3077.42	39.88	1253.86	0.00	0.00	0.00	3061.58	85.67	1696.38	3226.62	-86.16	1702.30	1713.68	-115.21	1707.88	2415.02	120.33	1714.15	916.83	-207.88	68.42	1530.27	-202.34	70.61	907.93
5.72000	3046.66	162.35	98.46	3046.10	140.09	122.92	2497.18	70.02	91.10	2411.93	152.77	116.87	3035.73	-61.01	104.41	3055.75	-53.38	119.64	2596.10	-64.22	141.99	1690.40	-140.76	157.95	3077.42	39.88	1253.86	0.00	0.00	0.00	3061.58	85.67	1696.38	3226.62	-86.16	1702.30	1713.68	-115.21	1707.88	2415.02	120.33	1714.15	916.83	-208.18	68.51	1530.27	-202.34	70.61	908.07
5.73000	3046.66	162.35	98.46	3046.10	140.09	122.92	2497.18	70.02	91.10	2411.93	152.77	116.87	3035.73	-61.01	104.41	3055.75	-53.38	119.64	2596.10	-64.22	141.99	1690.40	-140.76	157.95	3077.42	39.88	1253.86	0.00	0.00	0.00	3061.58	85.67	1696.38	3226.62	-86.16	1702.30	1713.68	-115.21	1707.88	2415.02	120.33	1714.15	916.80	-208.63	68.41	1530.27	-202.34	70.61	907.74
5.74000	3046.66	162.35	98.46	3046.10	140.09	122.92	2497.18	70.02	91.10	2411.93	152.77	116.87	3035.73	-61.01	104.41	3055.75	-53.38	119.64	2596.10	-64.22	141.99	1690.40	-140.76	157.95	3077.42	39.88	1253.86	0.00	0.00	0.00	3061.58	85.67	1696.38	3226.62	-86.16	1702.30	1713.68	-115.21	1707.88	2415.02	120.33	1714.15	916.81	-208.81	68.35	1530.27	-202.34	70.61	907.76
5.75000	3046.66	162.35	98.46	3046.10	140.09	122.92	2497.18	70.02	91.10	2411.93	152.77	116.87	3035.73	-61.01	104.41	3055.75	-53.38	119.64	2596.10	-64.22	141.99	1690.40	-140.76	157.95	3077.42	39.88	1253.86	0.00	0.00	0.00	3061.58	85.67	1696.38	3226.62	-86.16	1702.30	1713.68	-115.21	1707.88	2415.02	120.33	1714.15	916.74	-208.45	68.57	1530.27	-202.34	70.61	908.06
5.76000	3046.66	162.35	98.46	3046.10	140.09	122.92	2497.18	70.02	91.10	2411.93	152.77	116.87	3035.73	-61.01	104.41	3055.75	-53.38	119.64	2596.10	-64.22	141.99	1690.40	-140.76	157.95	3077.42	39.88	1253.86	0.00	0.00	0.00	3061.58	85.67	1696.38	3226.62	-86.16	1702.30	1713.68	-115.21	1707.88	2415.02	120.33	1714.15	916.90	-208.36	68.40	1530.27	-202.34	70.61	907.92
5.77000	3046.66	162.35	98.46	3046.10	140.09	122.92	2497.18	70.02	91.10	2411.93	152.77	116.87	3035.73	-61.01	104.41	3055.75	-53.38	119.64	2596.10	-64.22	141.99	1690.40	-140.76	157.95	3077.42	39.88	1253.86	0.00	0.00	0.00	3061.58	85.67	1696.38	3226.62	-86.16	1702.30	1713.68	-115.21	1707.88	2415.02	120.33	1714.15	916.89	-208.15	68.45	1530.27	-202.34	70.61	907.95
5.78000	3046.66	162.35	98.46	3046.10	140.09	122.92	2497.18	70.02	91.10	2411.93	152.77	116.87	3035.73	-61.01	104.41	3055.75	-53.38	119.64	2596.10	-64.22	141.99	1690.40	-140.76	157.95	3077.42	39.88	1253.86	0.00	0.00	0.00	3061.58	85.67	1696.38	3226.62	-86.16	1702.30	1713.68	-115.21	1707.88	2415.02	120.33	1714.15	916.75	-208.27	68.46	1530.27	-202.34	70.61	907.91
5.79000	3046.66	162.35	98.46	3046.10	140.09	122.92	2497.18	70.02	91.10	2411.93	152.77	116.87	3035.73	-61.01	104.41	3055.75	-53.38	119.64	2596.10	-64.22	141.99	1690.40	-140.76	157.95	3077.42	39.88	1253.86	0.00	0.00	0.00	3061.58	85.67	1696.38	3226.62	-86.16	1702.30	1713.68	-115.21	1707.88	2415.02	120.33	1714.15	916.76	-207.84	68.52	1530.27	-202.34	70.61	907.75
5.80000	3046.66	162.35	98.46	3046.10	140.09	122.92	2497.18	70.02	91.10	2411.93	152.77	116.87	3035.73	-61.01	104.41	3055.75	-53.38	119.64	2596.10	-64.22	141.99	1690.40	-140.76	157.95	3077.42	39.88	1253.86	0.00	0.00	0.00	3061.58	85.67	1696.38	3226.62	-86.16	1702.30	1713.68	-115.21	1707.88	2415.02	120.33	1714.15	916.82	-208.05	68.43	1530.27	-202.34	70.61	907.80
5.81000	3046.66	162.35	98.46	3046.10	140.09	122.92	2497.18	70.02	91.10	2411.93	152.77	116.87	3035.73	-61.01	104.41	3055.75	-53.38	119.64	2596.10	-64.22	141.99	1690.40	-140.76	157.95	3077.42	39.88	1253.86	0.00	0.00	0.00	3061.58	85.67	1696.38	3226.62	-86.16	1702.30	1713.68	-115.21	1707.88	2415.02	120.33	1714.15	916.88	-208.39	68.41	1530.27	-202.34	70.61	907.88
5.82000	3046.66	162.35	98.46	3046.10	140.09	122.92	2497.18	70.02	91.10	2411.93	152.77	116.87	3035.73	-61.01	104.41	3055.75	-53.38	119.64	2596.10	-64.22	141.99	1690.40	-140.76	157.95	3077.42	39.88	1253.86	0.00	0.00	0.00	3061.58	85.67	1696.38	3226.62	-86.16	1702.30	1713.68	-115.21	1707.88	2415.02	120.33	1714.15	916.68	-208.20	68.58	1530.27	-202.34	70.61	907.84
5.83000	3046.66	162.35	98.46	3046.10	140.09	122.92	2497.18	70.02	91.10	2411.93	152.77	116.87	3035.73	-61.01	104.41	3055.75	-53.38	119.64	2596.10	-64.22	141.99	1690.40	-140.76	157.95	3077.42	39.88	1253.86	0.00	0.00	0.00	3061.58	85.67	1696.38	3226.62	-86.16	1702.30	1713.68	-115.21	1707.88	2415.02	120.33	1714.15	916.65	-208.08	68.49	1530.27	-202.34	70.61	907.83
5.84000	3046.66	162.35	98.46	3046.10	140.09	122.92	2497.18	70.02	91.10	2411.93	152.77	116.87	3035.73	-61.01	104.41	3055.75	-53.38	119.64	2596.10	-64.22	141.99	1690.40	-140.76	157.95	3077.42	39.88	1253.86	0.00	0.00	0.00	3061.58	85.67	1696.38	3226.62	-86.16	1702.30	1713.68	-115.21	1707.88	2415.02	120.33	1714.15	916.82	-207.75	68.44	1530.27	-202.34	70.61	907.93
5.85000	3046.66	162.35	98.46	3046.10	140.09	122.92	2497.18	70.02	91.10	2411.93	152.77	116.87	3035.73	-61.01	104.41	3055.75	-53.38	119.64	2596.10	-64.22	141.99	1690.40	-140.76	157.95	3077.42	39.88	1253.86	0.00	0.00	0.00	3061.58	85.67	1696.38	3226.62	-86.16	1702.30	1713.68	-115.21	1707.88	2415.02	120.33	1714.15	916.96	-208.22	68.22	1530.27	-202.34	70.61	907.87
5.86000	3046.66	162.35	98.46	3046.10	140.09	122.92	2497.18	70.02	91.10	2411.93	152.77	116.87	3035.73	-61.01	104.41	3055.75	-53.38	119.64	2596.10	-64.22	141.99	1690.40	-140.76	157.95	3077.42	39.88	1253.86	0.00	0.00	0.00	3061.58	85.67	1696.38	3226.62	-86.16	1702.30	1713.68	-115.21	1707.88	2415.02	120.33	1714.15	916.93	-208.85	68.23	1530.27	-202.34	70.61	907.83
5.87000	3046.66	162.35	98.46	3046.10	140.09	122.92	2497.18	70.02	91.10	2411.93	152.77	116.87	3035.73	-61.01	104.41	3055.75	-53.38	119.64	2596.10	-64.22	141.99	1690.40	-140.76	157.95	3077.42	39.88	1253.86	0.00	0.00	0.00	3061.58	85.67	1696.38	3226.62	-86.16	1702.30	1713.68	-115.21	1707.88	2415.02	120.33	1714.15	916.76	-207.93	68.61	1530.27	-202.34	70.61	907.91
5.88000	3046.66	162.35	98.46	3046.10	140.09	122.92	2497.18	70.02	91.10	2411.93	152.77	116.87	3035.73	-61.01	104.41	3055.75	-53.38	119.64	2596.10	-64.22	141.99	1690.40	-140.76	157.95	3077.42	39.88	1253.86	0.00	0.00	0.00	3061.58	85.67	1696.38	3226.62	-86.16	1702.30	1713.68	-115.21	1707.88	2415.02	120.33	1714.15	916.65	-208.54	68.50	1530.27	-202.34	70.61	907.94
5.89000	3046.66	162.35	98.46	3046.10	140.09	122.92	2497.18	70.02	91.10	2411.93	152.77	116.87	3035.73	-61.01	104.41	3055.75	-53.38	119.64	2596.10	-64.22	141.99	1690.40	-140.76	157.95	3077.42	39.88	1253.86	0.00	0.00	0.00	3061.58	85.67	1696.38	3226.62	-86.16	1702.30	1713.68	-115.21	1707.88	2415.02	120.33	1714.15	916.99	-208.67	68.29	1530.27	-202.34	70.61	908.00
5.90000	3046.66	162.35	98.46	3046.10	140.09	122.92	2497.18	70.02	91.10	2411.93	152.77	116.87	3035.73	-61.01	104.41	3055.75	-53.38	119.64	2596.10	-64.22	141.99	1690.40	-140.76	157.95	3077.42	39.88	1253.86	0.00	0.00	0.00	3061.58	85.67	1696.38	3226.62	-86.16	1702.30	1713.68	-115.21	1707.88	2415.02	120.33	1714.15	917.03	-208.38	68.27	1530.27	-202.34	70.61	907.90
5.91000	3046.66	162.35	98.46	3046.10	140.09	122.92	2497.18	70.02	91.10	2411.93	152.77	116.87	3035.73	-61.01	104.41	3055.75	-53.38	119.64	2596.10	-64.22	141.99	1690.40	-140.76	157.95	3077.42	39.88	1253.86	0.00	0.00	0.00	3061.58	85.67	1696.38	3226.62	-86.16	1702.30	1713.68	-115.21	1707.88	2415.02	120.33	1714.15	916.80	-207.73	68.51	1530.27	-202.34	70.61	907.95
5.92000	3046.66	162.35	98.46	3046.10	140.09	122.92	2497.18	70.02	91.10	2411.93	152.77	116.87	3035.73	-61.01	104.41	3055.75	-53.38	119.64	2596.10	-64.22	141.99	1690.40	-140.76	157.95	3077.42	39.88	1253.86	0.00	0.00	0.00	3061.58	85.67	1696.38	3226.62	-86.16	1702.30	1713.68	-115.21	1707.88	2415.02	120.33	1714.15	916.82	-208.26	68.54	1530.27	-202.34	70.61	908.08
5.93000	3046.66	162.35	98.46	3046.10	140.09	122.92	2497.18	70.02	91.10	2411.93	152.77	116.87	3035.73	-61.01	104.41	3055.75	-53.38	119.64	2596.10	-64.22	141.99	1690.40	-140.76	157.95	3077.42	39.88	1253.86	0.00	0.00	0.00	3061.58	85.67	1696.38	3226.62	-86.16	1702.30	1713.68	-115.21	1707.88	2415.02	120.33	1714.15	916.90	-208.40	68.43	1530.27	-202.34	70.61	907.87
5.94000	3046.66	162.35	98.46	3046.10	140.09	122.92	2497.18	70.02	91.10	2411.93	152.77	116.87	3035.73	-61.01	104.41	3055.75	-53.38	119.64	2596.10	-64.22	141.99	1690.40	-140.76	157.95	3077.42	39.88	1253.86	0.00	0.00	0.00	3061.58	85.67	1696.38	3226.62	-86.16	1702.30	1713.68	-115.21	1707.88	2415.02	120.33	1714.15	916.62	-206.93	68.80	1530.27	-202.34	70.61	908.01
5.95000	3046.66	162.35	98.46	3046.10	140.09	122.92	2497.18	70.02	91.10	2411.93	152.77	116.87	3035.73	-61.01	104.41	3055.75	-53.38	119.64	2596.10	-64.22	141.99	1690.40	-140.76	157.95	3077.42	39.88	1253.86	0.00	0.00	0.00	3061.58	85.67	1696.38	3226.62	-86.16	1702.30	1713.68	-115.21	1707.88	2415.02	120.33	1714.15	916.50	-207.42	68.78	1530.27	-202.34	70.61	907.78
5.96000	3046.66	162.35	98.46	3046.10	140.09	122.92	2497.18	70.02	91.10	2411.93	152.77	116.87	3035.73	-61.01	104.41	3055.75	-53.38	119.64	2596.10	-64.22	141.99	1690.40	-140.76	157.95	3077.42	39.88	1253.86	0.00	0.00	0.00	3061.58	85.67	1696.38	3226.62	-86.16	1702.30	1713.68	-115.21	1707.88	2415.02	120.33	1714.15	916.60	-207.75	68.65	1530.27	-202.34	70.61	907.92
5.97000	3046.66	162.35	98.46	3046.10	140.09	122.92	2497.18	70.02	91.10	2411.93	152.77	116.87	3035.73	-61.01	104.41	3055.75	-53.38	119.64	2596.10	-64.22	141.99	1690.40	-140.76	157.95	3077.42	39.88	1253.86	0.00	0.00	0.00	3061.58	85.67	1696.38	3226.62	-86.16	1702.30	1713.68	-115.21	1707.88	2415.02	120.33	1714.15	916.95	-208.58	68.25	1530.27	-202.34	70.61	907.89
5.98000	3046.66	162.35	98.46	3046.10	140.09	122.92	2497.18	70.02	91.10	2411.93	152.77	116.87	3035.73	-61.01	104.41	3055.75	-53.38	119.64	2596.10	-64.22	141.99	1690.40	-140.76	157.95	3077.42	39.88	1253.86	0.00	0.00	0.00	3061.58	85.67	1696.38	3226.62	-86.16	1702.30	1713.68	-115.21	1707.88	2415.02	120.33	1714.15	916.68	-208.40	68.56	1530.27	-202.34	70.61	907.81
5.99000	3046.66	162.35	98.46	3046.10	140.09	122.92	2497.18	70.02	91.10	2411.93	152.77	116.87	3035.73	-61.01	104.41	3055.75	-53.38	119.64	2596.10	-64.22	141.99	1690.40	-140.76	157.95	3077.42	39.88	1253.86	0.00	0.00	0.00	3061.58	85.67	1696.38	3226.62	-86.16	1702.30	1713.68	-115.21	1707.88	2415.02	120.33	1714.15	916.79	-207.98	68.42	1530.27	-202.34	70.61	907.97
6.00000	3046.66	162.35	98.46	3046.10	140.09	122.92	2497.18	70.02	91.10	2411.93	152.77	116.87	3035.73	-61.01	104.41	3055.75	-53.38	119.64	2596.10	-64.22	141.99	1690.40	-140.76	157.95	3077.42	39.88	1253.86	0.00	0.00	0.00	3061.58	85.67	1696.38	3226.62	-86.16	1702.30	1713.68	-115.21	1707.88	2415.02	120.33	1714.15	916.89	-207.83	68.34	1530.27	-202.34	70.61	907.68
6.01000	3046.66	162.35	98.46	3046.10	140.09	122.92	2497.18	70.02	91.10	2411.93	152.77	116.87	3035.73	-61.01	104.41	3055.75	-53.38	119.64	2596.10	-64.22	141.99	1690.40	-140.76	157.95	3077.42	39.88	1253.86	0.00	0.00	0.00	3061.58	85.67	1696.38	3226.62	-86.16	1702.30	1713.68	-115.21	1707.88	2415.02	120.33	1714.15	916.73	-208.09	68.54	1530.27	-202.34	70.61	907.70
6.02000	3046.66	162.35	98.46	3046.10	140.09	122.92	2497.18	70.02	91.10	2411.93	152.77	116.87	3035.73	-61.01	104.41	3055.75	-53.38	119.64	2596.10	-64.22	141.99	1690.40	-140.76	157.95	3077.42	39.88	1253.86	0.00	0.00	0.00	3061.58	85.67	1696.38	3226.62	-86.16	1702.30	1713.68	-115.21	1707.88	2415.02	120.33	1714.15	916.63	-208.13	68.62	1530.27	-202.34	70.61	907.73
6.03000	3046.66	162.35	98.46	3046.10	140.09	122.92	2497.18	70.02	91.10	2411.93	152.77	116.87	3035.73	-61.01	104.41	3055.75	-53.38	119.64	2596.10	-64.22	141.99	1690.40	-140.76	157.95	3077.42	39.88	1253.86	0.00	0.00	0.00	3061.58	85.67	1696.38	3226.62	-86.16	1702.30	1713.68	-115.21	1707.88	2415.02	120.33	1714.15	917.03	-208.20	68.33	1530.27	-202.34	70.61	907.77
6.04000	3046.66	162.35	98.46	3046.10	140.09	122.92	2497.18	70.02	91.10	2411.93	152.77	116.87	3035.73	-61.01	104.41	3055.75	-53.38	119.64	2596.10	-64.22	141.99	1690.40	-140.76	157.95	3077.42	39.88	1253.86	0.00	0.00	0.00	3061.58	85.67	1696.38	3226.62	-86.16	1702.30	1713.68	-115.21	1707.88	2415.02	120.33	1714.15	916.92	-208.07	68.43	1530.27	-202.34	70.61	908.03
6.05000	3046.66	162.35	98.46	3046.10	140.09	122.92	2497.18	70.02	91.10	2411.93	152.77	116.87	3035.73	-61.01	104.41	3055.75	-53.38	119.64	2596.10	-64.22	141.99	1690.40	-140.76	157.95	3077.42	39.88	1253.86	0.00	0.00	0.00	3061.58	85.67	1696.38	3226.62	-86.16	1702.30	1713.68	-115.21	1707.88	2415.02	120.33	1714.15	916.97	-208.59	68.27	1530.27	-202.34	70.61	908.15
6.06000	3046.66	162.35	98.46	3046.10	140.09	122.92	2497.18	70.02	91.10	2411.93	152.77	116.87	3035.73	-61.01	104.41	3055.75	-53.38	119.64	2596.10	-64.22	141.99	1690.40	-140.76	157.95	3077.42	39.88	1253.86	0.00	0.00	0.00	3061.58	85.67	1696.38	3226.62	-86.16	1702.30	1713.68	-115.21	1707.88	2415.02	120.33	1714.15	916.84	-208.53	68.36	1530.27	-202.34	70.61	907.98
6.07000	3046.66	162.35	98.46	3046.10	140.09	122.92	2497.18	70.02	91.10	2411.93	152.77	116.87	3035.73	-61.01	104.41	3055.75	-53.38	119.64	2596.10	-64.22	141.99	1690.40	-140.76	157.95	3077.42	39.88	1253.86	0.00	0.00	0.00	3061.58	85.67	1696.38	3226.62	-86.16	1702.30	1713.68	-115.21	1707.88	2415.02	120.33	1714.15	916.84	-208.79	68.40	1530.27	-202.34	70.61	908.06
6.08000	3046.66	162.35	98.46	3046.10	140.09	122.92	2497.18	70.02	91.10	2411.93	152.77	116.87	3035.73	-61.01	104.41	3055.75	-53.38	119.64	2596.10	-64.22	141.99	1690.40	-140.76	157.95	3077.42	39.88	1253.86	0.00	0.00	0.00	3061.58	85.67	1696.38	3226.62	-86.16	1702.30	1713.68	-115.21	1707.88	2415.02	120.33	1714.15	916.87	-208.74	68.39	1530.27	-202.34	70.61	907.87
6.09000	3046.66	162.35	98.46	3046.10	140.09	122.92	2497.18	70.02	91.10	2411.93	152.77	116.87	3035.73	-61.01	104.41	3055.75	-53.38	119.64	2596.10	-64.22	141.99	1690.40	-140.76	157.95	3077.42	39.88	1253.86	0.00	0.00	0.00	3061.58	85.67	1696.38	3226.62	-86.16	1702.30	1713.68	-115.21	1707.88	2415.02	120.33	1714.15	916.72	-208.23	68.53	1530.27	-202.34	70.61	907.91
6.10000	3046.66	162.35	98.46	3046.10	140.09	122.92	2497.18	70.02	91.10	2411.93	152.77	116.87	3035.73	-61.01	104.41	3055.75	-53.38	119.64	2596.10	-64.22	141.99	1690.40	-140.76	157.95	3077.42	39.88	1253.86	0.00	0.00	0.00	3061.58	85.67	1696.38	3226.62	-86.16	1702.30	1713.68	-115.21	1707.88	2415.02	120.33	1714.15	916.96	-208.48	68.27	1530.27	-202.34	70.61	907.97
6.11000	3046.66	162.35	98.46	3046.10	140.09	122.92	2497.18	70.02	91.10	2411.93	152.77	116.87	3035.73	-61.01	104.41	3055.75	-53.38	119.64	2596.10	-64.22	141.99	1690.40	-140.76	157.95	3077.42	39.88	1253.86	0.00	0.00	0.00	3061.58	85.67	1696.38	3226.62	-86.16	1702.30	1713.68	-115.21	1707.88	2415.02	120.33	1714.15	916.96	-208.03	68.21	1530.27	-202.34	70.61	907.92
6.12000	3046.66	162.35	98.46	3046.10	140.09	122.92	2497.18	70.02	91.10	2411.93	152.77	116.87	3035.73	-61.01	104.41	3055.75	-53.38	119.64	2596.10	-64.22	141.99	1690.40	-140.76	157.95	3077.42	39.88	1253.86	0.00	0.00	0.00	3061.58	85.67	1696.38	3226.62	-86.16	1702.30	1713.68	-115.21	1707.88	2415.02	120.33	1714.15	916.98	-208.29	68.29	1530.27	-202.34	70.61	907.74
6.13000	3046.66	162.35	98.46	3046.10	140.09	122.92	2497.18	70.02	91.10	2411.93	152.77	116.87	3035.73	-61.01	104.41	3055.75	-53.38	119.64	2596.10	-64.22	141.99	1690.40	-140.76	157.95	3077.42	39.88	1253.86	0.00	0.00	0.00	3061.58	85.67	1696.38	3226.62	-86.16	1702.30	1713.68	-115.21	1707.88	2415.02	120.33	1714.15	916.83	-208.20	68.38	1530.27	-202.34	70.61	907.88
6.14000	3046.66	162.35	98.46	3046.10	140.09	122.92	2497.18	70.02	91.10	2411.93	152.77	116.87	3035.73	-61.01	104.41	3055.75	-53.38	119.64	2596.10	-64.22	141.99	1690.40	-140.76	157.95	3077.42	39.88	1253.86	0.00	0.00	0.00	3061.58	85.67	1696.38	3226.62	-86.16	1702.30	1713.68	-115.21	1707.88	2415.02	120.33	1714.15	916.74	-208.20	68.51	1530.27	-202.34	70.61	907.90
6.15000	3046.66	162.35	98.46	3046.10	140.09	122.92	2497.18	70.02	91.10	2411.93	152.77	116.87	3035.73	-61.01	104.41	3055.75	-53.38	119.64	2596.10	-64.22	141.99	1690.40	-140.76	157.95	3077.42	39.88	1253.86	0.00	0.00	0.00	3061.58	85.67	1696.38	3226.62	-86.16	1702.30	1713.68	-115.21	1707.88	2415.02	120.33	1714.15	916.64	-208.15	68.59	1530.27	-202.34	70.61	908.06
6.16000	3046.66	162.35	98.46	3046.10	140.09	122.92	2497.18	70.02	91.10	2411.93	152.77	116.87	3035.73	-61.01	104.41	3055.75	-53.38	119.64	2596.10	-64.22	141.99	1690.40	-140.76	157.95	3077.42	39.88	1253.86	0.00	0.00	0.00	3061.58	85.67	1696.38	3226.62	-86.16	1702.30	1713.68	-115.21	1707.88	2415.02	120.33	1714.15	916.84	-208.38	68.44	1530.27	-202.34	70.61	908.02
6.17000	3046.66	162.35	98.46	3046.10	140.09	122.92	2497.18	70.02	91.10	2411.93	152.77	116.87	3035.73	-61.01	104.41	3055.75	-53.38	119.64	2596.10	-64.22	141.99	1690.40	-140.76	157.95	3077.42	39.88	1253.86	0.00	0.00	0.00	3061.58	85.67	1696.38	3226.62	-86.16	1702.30	1713.68	-115.21	1707.88	2415.02	120.33	1714.15	916.92	-208.07	68.42	1530.27	-202.34	70.61	907.99
6.18000	3046.66	162.35	98.46	3046.10	140.09	122.92	2497.18	70.02	91.10	2411.93	152.77	116.87	3035.73	-61.01	104.41	3055.75	-53.38	119.64	2596.10	-64.22	141.99	1690.40	-140.76	157.95	3077.42	39.88	1253.86	0.00	0.00	0.00	3061.58	85.67	1696.38	3226.62	-86.16	1702.30	1713.68	-115.21	1707.88	2415.02	120.33	1714.15	916.52	-207.36	68.82	1530.27	-202.34	70.61	908.02
6.19000	3046.66	162.35	98.46	3046.10	140.09	122.92	2497.18	70.02	91.10	2411.93	152.77	116.87	3035.73	-61.01	104.41	3055.75	-53.38	119.64	2596.10	-64.22	141.99	1690.40	-140.76	157.95	3077.42	39.88	1253.86	0.00	0.00	0.00	3061.58	85.67	1696.38	3226.62	-86.16	1702.30	1713.68	-115.21	1707.88	2415.02	120.33	1714.15	916.47	-207.83	68.60	1530.27	-202.34	70.61	907.81
6.20000	3046.66	162.35	98.46	3046.10	140.09	122.92	2497.18	70.02	91.10	2411.93	152.77	116.87	3035.73	-61.01	104.41	3055.75	-53.38	119.64	2596.10	-64.22	141.99	1690.40	-140.76	157.95	3077.42	39.88	1253.86	0.00	0.00	0.00	3061.58	85.67	1696.38	3226.62	-86.16	1702.30	1713.68	-115.21	1707.88	2415.02	120.33	1714.15	916.50	-208.11	68.67	1530.27	-202.34	70.61	907.75
6.21000	3046.66	162.35	98.46	3046.10	140.09	122.92	2497.18	70.02	91.10	2411.93	152.77	116.87	3035.73	-61.01	104.41	3055.75	-53.38	119.64	2596.10	-64.22	141.99	1690.40	-140.76	157.95	3077.42	39.88	1253.86	0.00	0.00	0.00	3061.58	85.67	1696.38	3226.62	-86.16	1702.30	1713.68	-115.21	1707.88	2415.02	120.33	1714.15	916.58	-208.20	68.70	1530.27	-202.34	70.61	907.90
6.22000	3046.66	162.35	98.46	3046.10	140.09	122.92	2497.18	70.02	91.10	2411.93	152.77	116.87	3035.73	-61.01	104.41	3055.75	-53.38	119.64	2596.10	-64.22	141.99	1690.40	-140.76	157.95	3077.42	39.88	1253.86	0.00	0.00	0.00	3061.58	85.67	1696.38	3226.62	-86.16	1702.30	1713.68	-115.21	1707.88	2415.02	120.33	1714.15	916.82	-208.13	68.52	1530.27	-202.34	70.61	907.87
6.23000	3046.66	162.35	98.46	3046.10	140.09	122.92	2497.18	70.02	91.10	2411.93	152.77	116.87	3035.73	-61.01	104.41	3055.75	-53.38	119.64	2596.10	-64.22	141.99	1690.40	-140.76	157.95	3077.42	39.88	1253.86	0.00	0.00	0.00	3061.58	85.67	1696.38	3226.62	-86.16	1702.30	1713.68	-115.21	1707.88	2415.02	120.33	1714.15	916.81	-208.38	68.52	1530.27	-202.34	70.61	907.84
6.24000	3046.66	162.35	98.46	3046.10	140.09	122.92	2497.18	70.02	91.10	2411.93	152.77	116.87	3035.73	-61.01	104.41	3055.75	-53.38	119.64	2596.10	-64.22	141.99	1690.40	-140.76	157.95	3077.42	39.88	1253.86	0.00	0.00	0.00	3061.58	85.67	1696.38	3226.62	-86.16	1702.30	1713.68	-115.21	1707.88	2415.02	120.33	1714.15	916.82	-208.08	68.60	1530.27	-202.34	70.61	907.88
6.25000	3046.66	162.35	98.46	3046.10	140.09	122.92	2497.18	70.02	91.10	2411.93	152.77	116.87	3035.73	-61.01	104.41	3055.75	-53.38	119.64	2596.10	-64.22	141.99	1690.40	-140.76	157.95	3077.42	39.88	1253.86	0.00	0.00	0.00	3061.58	85.67	1696.38	3226.62	-86.16	1702.30	1713.68	-115.21	1707.88	2415.02	120.33	1714.15	916.58	-207.78	68.68	1530.27	-202.34	70.61	908.04
6.26000	3046.66	162.35	98.46	3046.10	140.09	122.92	2497.18	70.02	91.10	2411.93	152.77	116.87	3035.73	-61.01	104.41	3055.75	-53.38	119.64	2596.10	-64.22	141.99	1690.40	-140.76	157.95	3077.42	39.88	1253.86	0.00	0.00	0.00	3061.58	85.67	1696.38	3226.62	-86.16	1702.30	1713.68	-115.21	1707.88	2415.02	120.33	1714.15	916.88	-207.80	68.33	1530.27	-202.34	70.61	907.83
6.27000	3046.66	162.35	98.46	3046.10	140.09	122.92	2497.18	70.02	91.10	2411.93	152.77	116.87	3035.73	-61.01	104.41	3055.75	-53.38	119.64	2596.10	-64.22	141.99	1690.40	-140.76	157.95	3077.42	39.88	1253.86	0.00	0.00	0.00	3061.58	85.67	1696.38	3226.62	-86.16	1702.30	1713.68	-115.21	1707.88	2415.02	120.33	1714.15	917.36	-209.03	67.85	1530.27	-202.34	70.61	907.71
6.28000	3046.66	162.35	98.46	3046.10	140.09	122.92	2497.18	70.02	91.10	2411.93	152.77	116.87	3035.73	-61.01	104.41	3055.75	-53.38	119.64	2596.10	-64.22	141.99	1690.40	-140.76	157.95	3077.42	39.88	1253.86	0.00	0.00	0.00	3061.58	85.67	1696.38	3226.62	-86.16	1702.30	1713.68	-115.21	1707.88	2415.02	120.33	1714.15	917.03	-209.53	68.09	1530.27	-202.34	70.61	907.79
6.29000	3046.66	162.35	98.46	3046.10	140.09	122.92	2497.18	70.02	91.10	2411.93	152.77	116.87	3035.73	-61.01	104.41	3055.75	-53.38	119.64	2596.10	-64.22	141.99	1690.40	-140.76	157.95	3077.42	39.88	1253.86	0.00	0.00	0.00	3061.58	85.67	1696.38	3226.62	-86.16	1702.30	1713.68	-115.21	1707.88	2415.02	120.33	1714.15	916.94	-208.63	68.36	1530.27	-202.34	70.61	908.08
6.30000	3046.66	162.35	98.46	3046.10	140.09	122.92	2497.18	70.02	91.10	2411.93	152.77	116.87	3035.73	-61.01	104.41	3055.75	-53.38	119.64	2596.10	-64.22	141.99	1690.40	-140.76	157.95	3077.42	39.88	1253.86	0.00	0.00	0.00	3061.58	85.67	1696.38	3226.62	-86.16	1702.30	1713.68	-115.21	1707.88	2415.02	120.33	1714.15	916.64	-208.01	68.71	1530.27	-202.34	70.61	907.78
6.31000	3046.66	162.35	98.46	3046.10	140.09	122.92	2497.18	70.02	91.10	2411.93	152.77	116.87	3035.73	-61.01	104.41	3055.75	-53.38	119.64	2596.10	-64.22	141.99	1690.40	-140.76	157.95	3077.42	39.88	1253.86	0.00	0.00	0.00	3061.58	85.67	1696.38	3226.62	-86.16	1702.30	1713.68	-115.21	1707.88	2415.02	120.33	1714.15	916.87	-207.78	68.50	1530.27	-202.34	70.61	907.86
6.32000	3046.66	162.35	98.46	3046.10	140.09	122.92	2497.18	70.02	91.10	2411.93	152.77	116.87	3035.73	-61.01	104.41	3055.75	-53.38	119.64	2596.10	-64.22	141.99	1690.40	-140.76	157.95	3077.42	39.88	1253.86	0.00	0.00	0.00	3061.58	85.67	1696.38	3226.62	-86.16	1702.30	1713.68	-115.21	1707.88	2415.02	120.33	1714.15	916.84	-207.61	68.45	1530.27	-202.34	70.61	907.94
6.33000	3046.66	162.35	98.46	3046.10	140.09	122.92	2497.18	70.02	91.10	2411.93	152.77	116.87	3035.73	-61.01	104.41	3055.75	-53.38	119.64	2596.10	-64.22	141.99	1690.40	-140.76	157.95	3077.42	39.88	1253.86	0.00	0.00	0.00	3061.58	85.67	1696.38	3226.62	-86.16	1702.30	1713.68	-115.21	1707.88	2415.02	120.33	1714.15	917.18	-209.03	68.06	1530.27	-202.34	70.61	907.74
6.34000	3046.66	162.35	98.46	3046.10	140.09	122.92	2497.18	70.02	91.10	2411.93	152.77	116.87	3035.73	-61.01	104.41	3055.75	-53.38	119.64	2596.10	-64.22	141.99	1690.40	-140.76	157.95	3077.42	39.88	1253.86	0.00	0.00	0.00	3061.58	85.67	1696.38	3226.62	-86.16	1702.30	1713.68	-115.21	1707.88	2415.02	120.33	1714.15	916.95	-208.81	68.24	1530.27	-202.34	70.61	907.86
6.35000	3046.66	162.35	98.46	3046.10	140.09	122.92	2497.18	70.02	91.10	2411.93	152.77	116.87	3035.73	-61.01	104.41	3055.75	-53.38	119.64	2596.10	-64.22	141.99	1690.40	-140.76	157.95	3077.42	39.88	1253.86	0.00	0.00	0.00	3061.58	85.67	1696.38	3226.62	-86.16	1702.30	1713.68	-115.21	1707.88	2415.02	120.33	1714.15	917.12	-208.94	68.10	1530.27	-202.34	70.61	907.77
6.36000	3046.66	162.35	98.46	3046.10	140.09	122.92	2497.18	70.02	91.10	2411.93	152.77	116.87	3035.73	-61.01	104.41	3055.75	-53.38	119.64	2596.10	-64.22	141.99	1690.40	-140.76	157.95	3077.42	39.88	1253.86	0.00	0.00	0.00	3061.58	85.67	1696.38	3226.62	-86.16	1702.30	1713.68	-115.21	1707.88	2415.02	120.33	1714.15	916.73	-207.91	68.57	1530.27	-202.34	70.61	907.88
6.37000	3046.66	162.35	98.46	3046.10	140.09	122.92	2497.18	70.02	91.10	2411.93	152.77	116.87	3035.73	-61.01	104.41	3055.75	-53.38	119.64	2596.10	-64.22	141.99	1690.40	-140.76	157.95	3077.42	39.88	1253.86	0.00	0.00	0.00	3061.58	85.67	1696.38	3226.62	-86.16	1702.30	1713.68	-115.21	1707.88	2415.02	120.33	1714.15	916.86	-208.29	68.49	1530.27	-202.34	70.61	908.07
6.38000	3046.66	162.35	98.46	3046.10	140.09	122.92	2497.18	70.02	91.10	2411.93	152.77	116.87	3035.73	-61.01	104.41	3055.75	-53.38	119.64	2596.10	-64.22	141.99	1690.40	-140.76	157.95	3077.42	39.88	1253.86	0.00	0.00	0.00	3061.58	85.67	1696.38	3226.62	-86.16	1702.30	1713.68	-115.21	1707.88	2415.02	120.33	1714.15	916.94	-208.95	68.31	1530.27	-202.34	70.61	908.08
6.39000	3046.66	162.35	98.46	3046.10	140.09	122.92	2497.18	70.02	91.10	2411.93	152.77	116.87	3035.73	-61.01	104.41	3055.75	-53.38	119.64	2596.10	-64.22	141.99	1690.40	-140.76	157.95	3077.42	39.88	1253.86	0.00	0.00	0.00	3061.58	85.67	1696.38	3226.62	-86.16	1702.30	1713.68	-115.21	1707.88	2415.02	120.33	1714.15	916.87	-208.06	68.36	1530.27	-202.34	70.61	907.98
6.40000	3046.66	162.35	98.46	3046.10	140.09	122.92	2497.18	70.02	91.10	2411.93	152.77	116.87	3035.73	-61.01	104.41	3055.75	-53.38	119.64	2596.10	-64.22	141.99	1690.40	-140.76	157.95	3077.42	39.88	1253.86	0.00	0.00	0.00	3061.58	85.67	1696.38	3226.62	-86.16	1702.30	1713.68	-115.21	1707.88	2415.02	120.33	1714.15	916.55	-208.01	68.52	1530.27	-202.34	70.61	908.31
6.41000	3046.66	162.35	98.46	3046.10	140.09	122.92	2497.18	70.02	91.10	2411.93	152.77	116.87	3035.73	-61.01	104.41	3055.75	-53.38	119.64	2596.10	-64.22	141.99	1690.40	-140.76	157.95	3077.42	39.88	1253.86	0.00	0.00	0.00	3061.58	85.67	1696.38	3226.62	-86.16	1702.30	1713.68	-115.21	1707.88	2415.02	120.33	1714.15	916.64	-207.75	68.55	1530.27	-202.34	70.61	907.94
6.42000	3046.66	162.35	98.46	3046.10	140.09	122.92	2497.18	70.02	91.10	2411.93	152.77	116.87	3035.73	-61.01	104.41	3055.75	-53.38	119.64	2596.10	-64.22	141.99	1690.40	-140.76	157.95	3077.42	39.88	1253.86	0.00	0.00	0.00	3061.58	85.67	1696.38	3226.62	-86.16	1702.30	1713.68	-115.21	1707.88	2415.02	120.33	1714.15	916.95	-208.28	68.21	1530.27	-202.34	70.61	907.99
6.43000	3046.66	162.35	98.46	3046.10	140.09	122.92	2497.18	70.02	91.10	2411.93	152.77	116.87	3035.73	-61.01	104.41	3055.75	-53.38	119.64	2596.10	-64.22	141.99	1690.40	-140.76	157.95	3077.42	39.88	1253.86	0.00	0.00	0.00	3061.58	85.67	1696.38	3226.62	-86.16	1702.30	1713.68	-115.21	1707.88	2415.02	120.33	1714.15	916.88	-208.70	68.27	1530.27	-202.34	70.61	907.80
6.44000	3046.66	162.35	98.46	3046.10	140.09	122.92	2497.18	70.02	91.10	2411.93	152.77	116.87	3035.73	-61.01	104.41	3055.75	-53.38	119.64	2596.10	-64.22	141.99	1690.40	-140.76	157.95	3077.42	39.88	1253.86	0.00	0.00	0.00	3061.58	85.67	1696.38	3226.62	-86.16	1702.30	1713.68	-115.21	1707.88	2415.02	120.33	1714.15	916.61	-207.61	68.68	1530.27	-202.34	70.61	907.92
6.45000	3046.66	162.35	98.46	3046.10	140.09	122.92	2497.18	70.02	91.10	2411.93	152.77	116.87	3035.73	-61.01	104.41	3055.75	-53.38	119.64	2596.10	-64.22	141.99	1690.40	-140.76	157.95	3077.42	39.88	1253.86	0.00	0.00	0.00	3061.58	85.67	1696.38	3226.62	-86.16	1702.30	1713.68	-115.21	1707.88	2415.02	120.33	1714.15	916.86	-207.84	68.43	1530.27	-202.34	70.61	907.83
6.46000	3046.66	162.35	98.46	3046.10	140.09	122.92	2497.18	70.02	91.10	2411.93	152.77	116.87	3035.73	-61.01	104.41	3055.75	-53.38	119.64	2596.10	-64.22	141.99	1690.40	-140.76	157.95	3077.42	39.88	1253.86	0.00	0.00	0.00	3061.58	85.67	1696.38	3226.62	-86.16	1702.30	1713.68	-115.21	1707.88	2415.02	120.33	1714.15	916.82	-208.16	68.49	1530.27	-202.34	70.61	907.94
6.47000	3046.66	162.35	98.46	3046.10	140.09	122.92	2497.18	70.02	91.10	2411.93	152.77	116.87	3035.73	-61.01	104.41	3055.75	-53.38	119.64	2596.10	-64.22	141.99	1690.40	-140.76	157.95	3077.42	39.88	1253.86	0.00	0.00	0.00	3061.58	85.67	1696.38	3226.62	-86.16	1702.30	1713.68	-115.21	1707.88	2415.02	120.33	1714.15	917.00	-208.37	68.31	1530.27	-202.34	70.61	907.91
6.48000	3046.66	162.35	98.46	3046.10	140.09	122.92	2497.18	70.02	91.10	2411.93	152.77	116.87	3035.73	-61.01	104.41	3055.75	-53.38	119.64	2596.10	-64.22	141.99	1690.40	-140.76	157.95	3077.42	39.88	1253.86	0.00	0.00	0.00	3061.58	85.67	1696.38	3226.62	-86.16	1702.30	1713.68	-115.21	1707.88	2415.02	120.33	1714.15	916.81	-208.08	68.41	1530.27	-202.34	70.61	908.00
6.49000	3046.66	162.35	98.46	3046.10	140.09	122.92	2497.18	70.02	91.10	2411.93	152.77	116.87	3035.73	-61.01	104.41	3055.75	-53.38	119.64	2596.10	-64.22	141.99	1690.40	-140.76	157.95	3077.42	39.88	1253.86	0.00	0.00	0.00	3061.58	85.67	1696.38	3226.62	-86.16	1702.30	1713.68	-115.21	1707.88	2415.02	120.33	1714.15	916.75	-207.60	68.53	1530.27	-202.34	70.61	907.93
6.50000	3046.66	162.35	98.46	3046.10	140.09	122.92	2497.18	70.02	91.10	2411.93	152.77	116.87	3035.73	-61.01	104.41	3055.75	-53.38	119.64	2596.10	-64.22	141.99	1690.40	-140.76	157.95	3077.42	39.88	1253.86	0.00	0.00	0.00	3061.58	85.67	1696.38	3226.62	-86.16	1702.30	1713.68	-115.21	1707.88	2415.02	120.33	1714.15	916.85	-207.65	68.38	1530.27	-202.34	70.61	908.04
6.51000	3046.66	162.35	98.46	3046.10	140.09	122.92	2497.18	70.02	91.10	2411.93	152.77	116.87	3035.73	-61.01	104.41	3055.75	-53.38	119.64	2596.10	-64.22	141.99	1690.40	-140.76	157.95	3077.42	39.88	1253.86	0.00	0.00	0.00	3061.58	85.67	1696.38	3226.62	-86.16	1702.30	1713.68	-115.21	1707.88	2415.02	120.33	1714.15	916.54	-207.51	68.82	1530.27	-202.34	70.61	908.32
6.52000	3046.66	162.35	98.46	3046.10	140.09	122.92	2497.18	70.02	91.10	2411.93	152.77	116.87	3035.73	-61.01	104.41	3055.75	-53.38	119.64	2596.10	-64.22	141.99	1690.40	-140.76	157.95	3077.42	39.88	1253.86	0.00	0.00	0.00	3061.58	85.67	1696.38	3226.62	-86.16	1702.30	1713.68	-115.21	1707.88	2415.02	120.33	1714.15	916.96	-208.15	68.27	1530.27	-202.34	70.61	908.21
6.53000	3046.66	162.35	98.46	3046.10	140.09	122.92	2497.18	70.02	91.10	2411.93	152.77	116.87	3035.73	-61.01	104.41	3055.75	-53.38	119.64	2596.10	-64.22	141.99	1690.40	-140.76	157.95	3077.42	39.88	1253.86	0.00	0.00	0.00	3061.58	85.67	1696.38	3226.62	-86.16	1702.30	1713.68	-115.21	1707.88	2415.02	120.33	1714.15	916.91	-208.35	68.45	1530.27	-202.34	70.61	907.99
6.54000	3046.66	162.35	98.46	3046.10	140.09	122.92	2497.18	70.02	91.10	2411.93	152.77	116.87	3035.73	-61.01	104.41	3055.75	-53.38	119.64	2596.10	-64.22	141.99	1690.40	-140.76	157.95	3077.42	39.88	1253.86	0.00	0.00	0.00	3061.58	85.67	1696.38	3226.62	-86.16	1702.30	1713.68	-115.21	1707.88	2415.02	120.33	1714.15	916.74	-207.69	68.52	1530.27	-202.34	70.61	907.97
6.55000	3046.66	162.35	98.46	3046.10	140.09	122.92	2497.18	70.02	91.10	2411.93	152.77	116.87	3035.73	-61.01	104.41	3055.75	-53.38	119.64	2596.10	-64.22	141.99	1690.40	-140.76	157.95	3077.42	39.88	1253.86	0.00	0.00	0.00	3061.58	85.67	1696.38	3226.62	-86.16	1702.30	1713.68	-115.21	1707.88	2415.02	120.33	1714.15	916.76	-207.82	68.38	1530.27	-202.34	70.61	907.96
6.56000	3046.66	162.35	98.46	3046.10	140.09	122.92	2497.18	70.02	91.10	2411.93	152.77	116.87	3035.73	-61.01	104.41	3055.75	-53.38	119.64	2596.10	-64.22	141.99	1690.40	-140.76	157.95	3077.42	39.88	1253.86	0.00	0.00	0.00	3061.58	85.67	1696.38	3226.62	-86.16	1702.30	1713.68	-115.21	1707.88	2415.02	120.33	1714.15	917.01	-208.36	68.16	1530.27	-202.34	70.61	907.92
6.57000	3046.66	162.35	98.46	3046.10	140.09	122.92	2497.18	70.02	91.10	2411.93	152.77	116.87	3035.73	-61.01	104.41	3055.75	-53.38	119.64	2596.10	-64.22	141.99	1690.40	-140.76	157.95	3077.42	39.88	1253.86	0.00	0.00	0.00	3061.58	85.67	1696.38	3226.62	-86.16	1702.30	1713.68	-115.21	1707.88	2415.02	120.33	1714.15	916.70	-207.90	68.54	1530.27	-202.34	70.61	907.70
6.58000	3046.66	162.35	98.46	3046.10	140.09	122.92	2497.18	70.02	91.10	2411.93	152.77	116.87	3035.73	-61.01	104.41	3055.75	-53.38	119.64	2596.10	-64.22	141.99	1690.40	-140.76	157.95	3077.42	39.88	1253.86	0.00	0.00	0.00	3061.58	85.67	1696.38	3226.62	-86.16	1702.30	1713.68	-115.21	1707.88	2415.02	120.33	1714.15	916.79	-208.33	68.41	1530.27	-202.34	70.61	907.71
6.59000	3046.66	162.35	98.46	3046.10	140.09	122.92	2497.18	70.02	91.10	2411.93	152.77	116.87	3035.73	-61.01	104.41	3055.75	-53.38	119.64	2596.10	-64.22	141.99	1690.40	-140.76	157.95	3077.42	39.88	1253.86	0.00	0.00	0.00	3061.58	85.67	1696.38	3226.62	-86.16	1702.30	1713.68	-115.21	1707.88	2415.02	120.33	1714.15	916.74	-207.93	68.50	1530.27	-202.34	70.61	907.86
6.60000	3046.66	162.35	98.46	3046.10	140.09	122.92	2497.18	70.02	91.10	2411.93	152.77	116.87	3035.73	-61.01	104.41	3055.75	-53.38	119.64	2596.10	-64.22	141.99	1690.40	-140.76	157.95	3077.42	39.88	1253.86	0.00	0.00	0.00	3061.58	85.67	1696.38	3226.62	-86.16	1702.30	1713.68	-115.21	1707.88	2415.02	120.33	1714.15	916.70	-208.37	68.46	1530.27	-202.34	70.61	907.86
6.61000	3046.66	162.35	98.46	3046.10	140.09	122.92	2497.18	70.02	91.10	2411.93	152.77	116.87	3035.73	-61.01	104.41	3055.75	-53.38	119.64	2596.10	-64.22	141.99	1690.40	-140.76	157.95	3077.42	39.88	1253.86	0.00	0.00	0.00	3061.58	85.67	1696.38	3226.62	-86.16	1702.30	1713.68	-115.21	1707.88	2415.02	120.33	1714.15	916.79	-208.73	68.43	1530.27	-202.34	70.61	907.92
6.62000	3046.66	162.35	98.46	3046.10	140.09	122.92	2497.18	70.02	91.10	2411.93	152.77	116.87	3035.73	-61.01	104.41	3055.75	-53.38	119.64	2596.10	-64.22	141.99	1690.40	-140.76	157.95	3077.42	39.88	1253.86	0.00	0.00	0.00	3061.58	85.67	1696.38	3226.62	-86.16	1702.30	1713.68	-115.21	1707.88	2415.02	120.33	1714.15	916.82	-208.43	68.46	1530.27	-202.34	70.61	907.96
6.63000	3046.66	162.35	98.46	3046.10	140.09	122.92	2497.18	70.02	91.10	2411.93	152.77	116.87	3035.73	-61.01	104.41	3055.75	-53.38	119.64	2596.10	-64.22	141.99	1690.40	-140.76	157.95	3077.42	39.88	1253.86	0.00	0.00	0.00	3061.58	85.67	1696.38	3226.62	-86.16	1702.30	1713.68	-115.21	1707.88	2415.02	120.33	1714.15	916.70	-208.39	68.45	1530.27	-202.34	70.61	908.00
6.64000	3046.66	162.35	98.46	3046.10	140.09	122.92	2497.18	70.02	91.10	2411.93	152.77	116.87	3035.73	-61.01	104.41	3055.75	-53.38	119.64	2596.10	-64.22	141.99	1690.40	-140.76	157.95	3077.42	39.88	1253.86	0.00	0.00	0.00	3061.58	85.67	1696.38	3226.62	-86.16	1702.30	1713.68	-115.21	1707.88	2415.02	120.33	1714.15	916.66	-208.34	68.38	1530.27	-202.34	70.61	907.94
6.65000	3046.66	162.35	98.46	3046.10	140.09	122.92	2497.18	70.02	91.10	2411.93	152.77	116.87	3035.73	-61.01	104.41	3055.75	-53.38	119.64	2596.10	-64.22	141.99	1690.40	-140.76	157.95	3077.42	39.88	1253.86	0.00	0.00	0.00	3061.58	85.67	1696.38	3226.62	-86.16	1702.30	1713.68	-115.21	1707.88	2415.02	120.33	1714.15	916.58	-207.79	68.58	1530.27	-202.34	70.61	907.85
6.66000	3046.66	162.35	98.46	3046.10	140.09	122.92	2497.18	70.02	91.10	2411.93	152.77	116.87	3035.73	-61.01	104.41	3055.75	-53.38	119.64	2596.10	-64.22	141.99	1690.40	-140.76	157.95	3077.42	39.88	1253.86	0.00	0.00	0.00	3061.58	85.67	1696.38	3226.62	-86.16	1702.30	1713.68	-115.21	1707.88	2415.02	120.33	1714.15	917.07	-208.54	68.17	1530.27	-202.34	70.61	907.76
6.67000	3046.66	162.35	98.46	3046.10	140.09	122.92	2497.18	70.02	91.10	2411.93	152.77	116.87	3035.73	-61.01	104.41	3055.75	-53.38	119.64	2596.10	-64.22	141.99	1690.40	-140.76	157.95	3077.42	39.88	1253.86	0.00	0.00	0.00	3061.58	85.67	1696.38	3226.62	-86.16	1702.30	1713.68	-115.21	1707.88	2415.02	120.33	1714.15	916.86	-207.89	68.39	1530.27	-202.34	70.61	907.87
6.68000	3046.66	162.35	98.46	3046.10	140.09	122.92	2497.18	70.02	91.10	2411.93	152.77	116.87	3035.73	-61.01	104.41	3055.75	-53.38	119.64	2596.10	-64.22	141.99	1690.40	-140.76	157.95	3077.42	39.88	1253.86	0.00	0.00	0.00	3061.58	85.67	1696.38	3226.62	-86.16	1702.30	1713.68	-115.21	1707.88	2415.02	120.33	1714.15	916.90	-207.75	68.41	1530.27	-202.34	70.61	908.16
6.69000	3046.66	162.35	98.46	3046.10	140.09	122.92	2497.18	70.02	91.10	2411.93	152.77	116.87	3035.73	-61.01	104.41	3055.75	-53.38	119.64	2596.10	-64.22	141.99	1690.40	-140.76	157.95	3077.42	39.88	1253.86	0.00	0.00	0.00	3061.58	85.67	1696.38	3226.62	-86.16	1702.30	1713.68	-115.21	1707.88	2415.02	120.33	1714.15	917.06	-208.19	68.33	1530.27	-202.34	70.61	908.02
6.70000	3046.66	162.35	98.46	3046.10	140.09	122.92	2497.18	70.02	91.10	2411.93	152.77	116.87	3035.73	-61.01	104.41	3055.75	-53.38	119.64	2596.10	-64.22	141.99	1690.40	-140.76	157.95	3077.42	39.88	1253.86	0.00	0.00	0.00	3061.58	85.67	1696.38	3226.62	-86.16	1702.30	1713.68	-115.21	1707.88	2415.02	120.33	1714.15	916.87	-208.35	68.41	1530.27	-202.34	70.61	907.82
6.71000	3046.66	162.35	98.46	3046.10	140.09	122.92	2497.18	70.02	91.10	2411.93	152.77	116.87	3035.73	-61.01	104.41	3055.75	-53.38	119.64	2596.10	-64.22	141.99	1690.40	-140.76	157.95	3077.42	39.88	1253.86	0.00	0.00	0.00	3061.58	85.67	1696.38	3226.62	-86.16	1702.30	1713.68	-115.21	1707.88	2415.02	120.33	1714.15	917.05	-208.30	68.35	1530.27	-202.34	70.61	907.76
6.72000	3046.66	162.35	98.46	3046.10	140.09	122.92	2497.18	70.02	91.10	2411.93	152.77	116.87	3035.73	-61.01	104.41	3055.75	-53.38	119.64	2596.10	-64.22	141.99	1690.40	-140.76	157.95	3077.42	39.88	1253.86	0.00	0.00	0.00	3061.58	85.67	1696.38	3226.62	-86.16	1702.30	1713.68	-115.21	1707.88	2415.02	120.33	1714.15	916.95	-208.59	68.38	1530.27	-202.34	70.61	907.99
6.73000	3046.66	162.35	98.46	3046.10	140.09	122.92	2497.18	70.02	91.10	2411.93	152.77	116.87	3035.73	-61.01	104.41	3055.75	-53.38	119.64	2596.10	-64.22	141.99	1690.40	-140.76	157.95	3077.42	39.88	1253.86	0.00	0.00	0.00	3061.58	85.67	1696.38	3226.62	-86.16	1702.30	1713.68	-115.21	1707.88	2415.02	120.33	1714.15	916.99	-208.42	68.44	1530.27	-202.34	70.61	908.10
6.74000	3046.66	162.35	98.46	3046.10	140.09	122.92	2497.18	70.02	91.10	2411.93	152.77	116.87	3035.73	-61.01	104.41	3055.75	-53.38	119.64	2596.10	-64.22	141.99	1690.40	-140.76	157.95	3077.42	39.88	1253.86	0.00	0.00	0.00	3061.58	85.67	1696.38	3226.62	-86.16	1702.30	1713.68	-115.21	1707.88	2415.02	120.33	1714.15	916.66	-208.01	68.71	1530.27	-202.34	70.61	908.09
6.75000	3046.66	162.35	98.46	3046.10	140.09	122.92	2497.18	70.02	91.10	2411.93	152.77	116.87	3035.73	-61.01	104.41	3055.75	-53.38	119.64	2596.10	-64.22	141.99	1690.40	-140.76	157.95	3077.42	39.88	1253.86	0.00	0.00	0.00	3061.58	85.67	1696.38	3226.62	-86.16	1702.30	1713.68	-115.21	1707.88	2415.02	120.33	1714.15	916.81	-208.37	68.53	1530.27	-202.34	70.61	907.91
6.76000	3046.66	162.35	98.46	3046.10	140.09	122.92	2497.18	70.02	91.10	2411.93	152.77	116.87	3035.73	-61.01	104.41	3055.75	-53.38	119.64	2596.10	-64.22	141.99	1690.40	-140.76	157.95	3077.42	39.88	1253.86	0.00	0.00	0.00	3061.58	85.67	1696.38	3226.62	-86.16	1702.30	1713.68	-115.21	1707.88	2415.02	120.33	1714.15	916.91	-208.20	68.34	1530.27	-202.34	70.61	907.86
6.77000	3046.66	162.35	98.46	3046.10	140.09	122.92	2497.18	70.02	91.10	2411.93	152.77	116.87	3035.73	-61.01	104.41	3055.75	-53.38	119.64	2596.10	-64.22	141.99	1690.40	-140.76	157.95	3077.42	39.88	1253.86	0.00	0.00	0.00	3061.58	85.67	1696.38	3226.62	-86.16	1702.30	1713.68	-115.21	1707.88	2415.02	120.33	1714.15	917.04	-208.26	68.20	1530.27	-202.34	70.61	907.77
6.78000	3046.66	162.35	98.46	3046.10	140.09	122.92	2497.18	70.02	91.10	2411.93	152.77	116.87	3035.73	-61.01	104.41	3055.75	-53.38	119.64	2596.10	-64.22	141.99	1690.40	-140.76	157.95	3077.42	39.88	1253.86	0.00	0.00	0.00	3061.58	85.67	1696.38	3226.62	-86.16	1702.30	1713.68	-115.21	1707.88	2415.02	120.33	1714.15	917.00	-208.07	68.28	1530.27	-202.34	70.61	907.53
6.79000	3046.66	162.35	98.46	3046.10	140.09	122.92	2497.18	70.02	91.10	2411.93	152.77	116.87	3035.73	-61.01	104.41	3055.75	-53.38	119.64	2596.10	-64.22	141.99	1690.40	-140.76	157.95	3077.42	39.88	1253.86	0.00	0.00	0.00	3061.58	85.67	1696.38	3226.62	-86.16	1702.30	1713.68	-115.21	1707.88	2415.02	120.33	1714.15	916.63	-207.81	68.68	1530.27	-202.34	70.61	907.72
6.80000	3046.66	162.35	98.46	3046.10	140.09	122.92	2497.18	70.02	91.10	2411.93	152.77	116.87	3035.73	-61.01	104.41	3055.75	-53.38	119.64	2596.10	-64.22	141.99	1690.40	-140.76	157.95	3077.42	39.88	1253.86	0.00	0.00	0.00	3061.58	85.67	1696.38	3226.62	-86.16	1702.30	1713.68	-115.21	1707.88	2415.02	120.33	1714.15	916.69	-207.86	68.57	1530.27	-202.34	70.61	907.88
6.81000	3046.66	162.35	98.46	3046.10	140.09	122.92	2497.18	70.02	91.10	2411.93	152.77	116.87	3035.73	-61.01	104.41	3055.75	-53.38	119.64	2596.10	-64.22	141.99	1690.40	-140.76	157.95	3077.42	39.88	1253.86	0.00	0.00	0.00	3061.58	85.67	1696.38	3226.62	-86.16	1702.30	1713.68	-115.21	1707.88	2415.02	120.33	1714.15	916.99	-208.23	68.25	1530.27	-202.34	70.61	908.01
6.82000	3046.66	162.35	98.46	3046.10	140.09	122.92	2497.18	70.02	91.10	2411.93	152.77	116.87	3035.73	-61.01	104.41	3055.75	-53.38	119.64	2596.10	-64.22	141.99	1690.40	-140.76	157.95	3077.42	39.88	1253.86	0.00	0.00	0.00	3061.58	85.67	1696.38	3226.62	-86.16	1702.30	1713.68	-115.21	1707.88	2415.02	120.33	1714.15	916.72	-208.34	68.44	1530.27	-202.34	70.61	907.76
6.83000	3046.66	162.35	98.46	3046.10	140.09	122.92	2497.18	70.02	91.10	2411.93	152.77	116.87	3035.73	-61.01	104.41	3055.75	-53.38	119.64	2596.10	-64.22	141.99	1690.40	-140.76	157.95	3077.42	39.88	1253.86	0.00	0.00	0.00	3061.58	85.67	1696.38	3226.62	-86.16	1702.30	1713.68	-115.21	1707.88	2415.02	120.33	1714.15	916.79	-208.08	68.41	1530.27	-202.34	70.61	907.85
6.84000	3046.66	162.35	98.46	3046.10	140.09	122.92	2497.18	70.02	91.10	2411.93	152.77	116.87	3035.73	-61.01	104.41	3055.75	-53.38	119.64	2596.10	-64.22	141.99	1690.40	-140.76	157.95	3077.42	39.88	1253.86	0.00	0.00	0.00	3061.58	85.67	1696.38	3226.62	-86.16	1702.30	1713.68	-115.21	1707.88	2415.02	120.33	1714.15	916.70	-207.53	68.72	1530.27	-202.34	70.61	907.86
6.85000	3046.66	162.35	98.46	3046.10	140.09	122.92	2497.18	70.02	91.10	2411.93	152.77	116.87	3035.73	-61.01	104.41	3055.75	-53.38	119.64	2596.10	-64.22	141.99	1690.40	-140.76	157.95	3077.42	39.88	1253.86	0.00	0.00	0.00	3061.58	85.67	1696.38	3226.62	-86.16	1702.30	1713.68	-115.21	1707.88	2415.02	120.33	1714.15	916.77	-208.04	68.52	1530.27	-202.34	70.61	908.14
6.86000	3046.66	162.35	98.46	3046.10	140.09	122.92	2497.18	70.02	91.10	2411.93	152.77	116.87	3035.73	-61.01	104.41	3055.75	-53.38	119.64	2596.10	-64.22	141.99	1690.40	-140.76	157.95	3077.42	39.88	1253.86	0.00	0.00	0.00	3061.58	85.67	1696.38	3226.62	-86.16	1702.30	1713.68	-115.21	1707.88	2415.02	120.33	1714.15	916.85	-208.17	68.47	1530.27	-202.34	70.61	908.16
6.87000	3046.66	162.35	98.46	3046.10	140.09	122.92	2497.18	70.02	91.10	2411.93	152.77	116.87	3035.73	-61.01	104.41	3055.75	-53.38	119.64	2596.10	-64.22	141.99	1690.40	-140.76	157.95	3077.42	39.88	1253.86	0.00	0.00	0.00	3061.58	85.67	1696.38	3226.62	-86.16	1702.30	1713.68	-115.21	1707.88	2415.02	120.33	1714.15	916.92	-208.18	68.34	1530.27	-202.34	70.61	907.96
6.88000	3046.66	162.35	98.46	3046.10	140.09	122.92	2497.18	70.02	91.10	2411.93	152.77	116.87	3035.73	-61.01	104.41	3055.75	-53.38	119.64	2596.10	-64.22	141.99	1690.40	-140.76	157.95	3077.42	39.88	1253.86	0.00	0.00	0.00	3061.58	85.67	1696.38	3226.62	-86.16	1702.30	1713.68	-115.21	1707.88	2415.02	120.33	1714.15	916.76	-207.77	68.63	1530.27	-202.34	70.61	907.89
6.89000	3046.66	162.35	98.46	3046.10	140.09	122.92	2497.18	70.02	91.10	2411.93	152.77	116.87	3035.73	-61.01	104.41	3055.75	-53.38	119.64	2596.10	-64.22	141.99	1690.40	-140.76	157.95	3077.42	39.88	1253.86	0.00	0.00	0.00	3061.58	85.67	1696.38	3226.62	-86.16	1702.30	1713.68	-115.21	1707.88	2415.02	120.33	1714.15	916.99	-208.10	68.41	1530.27	-202.34	70.61	907.99
6.90000	3046.66	162.35	98.46	3046.10	140.09	122.92	2497.18	70.02	91.10	2411.93	152.77	116.87	3035.73	-61.01	104.41	3055.75	-53.38	119.64	2596.10	-64.22	141.99	1690.40	-140.76	157.95	3077.42	39.88	1253.86	0.00	0.00	0.00	3061.58	85.67	1696.38	3226.62	-86.16	1702.30	1713.68	-115.21	1707.88	2415.02	120.33	1714.15	917.14	-208.58	68.11	1530.27	-202.34	70.61	907.88
6.91000	3046.66	162.35	98.46	3046.10	140.09	122.92	2497.18	70.02	91.10	2411.93	152.77	116.87	3035.73	-61.01	104.41	3055.75	-53.38	119.64	2596.10	-64.22	141.99	1690.40	-140.76	157.95	3077.42	39.88	1253.86	0.00	0.00	0.00	3061.58	85.67	1696.38	3226.62	-86.16	1702.30	1713.68	-115.21	1707.88	2415.02	120.33	1714.15	916.71	-207.95	68.54	1530.27	-202.34	70.61	907.98
6.92000	3046.66	162.35	98.46	3046.10	140.09	122.92	2497.18	70.02	91.10	2411.93	152.77	116.87	3035.73	-61.01	104.41	3055.75	-53.38	119.64	2596.10	-64.22	141.99	1690.40	-140.76	157.95	3077.42	39.88	1253.86	0.00	0.00	0.00	3061.58	85.67	1696.38	3226.62	-86.16	1702.30	1713.68	-115.21	1707.88	2415.02	120.33	1714.15	916.80	-208.29	68.48	1530.27	-202.34	70.61	907.86
6.93000	3046.66	162.35	98.46	3046.10	140.09	122.92	2497.18	70.02	91.10	2411.93	152.77	116.87	3035.73	-61.01	104.41	3055.75	-53.38	119.64	2596.10	-64.22	141.99	1690.40	-140.76	157.95	3077.42	39.88	1253.86	0.00	0.00	0.00	3061.58	85.67	1696.38	3226.62	-86.16	1702.30	1713.68	-115.21	1707.88	2415.02	120.33	1714.15	916.83	-208.15	68.40	1530.27	-202.34	70.61	907.93
6.94000	3046.66	162.35	98.46	3046.10	140.09	122.92	2497.18	70.02	91.10	2411.93	152.77	116.87	3035.73	-61.01	104.41	3055.75	-53.38	119.64	2596.10	-64.22	141.99	1690.40	-140.76	157.95	3077.42	39.88	1253.86	0.00	0.00	0.00	3061.58	85.67	1696.38	3226.62	-86.16	1702.30	1713.68	-115.21	1707.88	2415.02	120.33	1714.15	916.62	-207.66	68.59	1530.27	-202.34	70.61	908.06
6.95000	3046.66	162.35	98.46	3046.10	140.09	122.92	2497.18	70.02	91.10	2411.93	152.77	116.87	3035.73	-61.01	104.41	3055.75	-53.38	119.64	2596.10	-64.22	141.99	1690.40	-140.76	157.95	3077.42	39.88	1253.86	0.00	0.00	0.00	3061.58	85.67	1696.38	3226.62	-86.16	1702.30	1713.68	-115.21	1707.88	2415.02	120.33	1714.15	916.53	-208.34	68.60	1530.27	-202.34	70.61	908.12
6.96000	3046.66	162.35	98.46	3046.10	140.09	122.92	2497.18	70.02	91.10	2411.93	152.77	116.87	3035.73	-61.01	104.41	3055.75	-53.38	119.64	2596.10	-64.22	141.99	1690.40	-140.76	157.95	3077.42	39.88	1253.86	0.00	0.00	0.00	3061.58	85.67	1696.38	3226.62	-86.16	1702.30	1713.68	-115.21	1707.88	2415.02	120.33	1714.15	916.67	-208.43	68.54	1530.27	-202.34	70.61	907.87
6.97000	3046.66	162.35	98.46	3046.10	140.09	122.92	2497.18	70.02	91.10	2411.93	152.77	116.87	3035.73	-61.01	104.41	3055.75	-53.38	119.64	2596.10	-64.22	141.99	1690.40	-140.76	157.95	3077.42	39.88	1253.86	0.00	0.00	0.00	3061.58	85.67	1696.38	3226.62	-86.16	1702.30	1713.68	-115.21	1707.88	2415.02	120.33	1714.15	916.96	-208.74	68.28	1530.27	-202.34	70.61	908.14
6.98000	3046.66	162.35	98.46	3046.10	140.09	122.92	2497.18	70.02	91.10	2411.93	152.77	116.87	3035.73	-61.01	104.41	3055.75	-53.38	119.64	2596.10	-64.22	141.99	1690.40	-140.76	157.95	3077.42	39.88	1253.86	0.00	0.00	0.00	3061.58	85.67	1696.38	3226.62	-86.16	1702.30	1713.68	-115.21	1707.88	2415.02	120.33	1714.15	916.78	-208.35	68.55	1530.27	-202.34	70.61	907.98
6.99000	3046.66	162.35	98.46	3046.10	140.09	122.92	2497.18	70.02	91.10	2411.93	152.77	116.87	3035.73	-61.01	104.41	3055.75	-53.38	119.64	2596.10	-64.22	141.99	1690.40	-140.76	157.95	3077.42	39.88	1253.86	0.00	0.00	0.00	3061.58	85.67	1696.38	3226.62	-86.16	1702.30	1713.68	-115.21	1707.88	2415.02	120.33	1714.15	916.83	-208.42	68.39	1530.27	-202.34	70.61	907.98
7.00000	3046.66	162.35	98.46	3046.10	140.09	122.92	2497.18	70.02	91.10	2411.93	152.77	116.87	3035.73	-61.01	104.41	3055.75	-53.38	119.64	2596.10	-64.22	141.99	1690.40	-140.76	157.95	3077.42	39.88	1253.86	0.00	0.00	0.00	3061.58	85.67	1696.38	3226.62	-86.16	1702.30	1713.68	-115.21	1707.88	2415.02	120.33	1714.15	917.04	-208.53	68.10	1530.27	-202.34	70.61	907.78
7.01000	3046.66	162.35	98.46	3046.10	140.09	122.92	2497.18	70.02	91.10	2411.93	152.77	116.87	3035.73	-61.01	104.41	3055.75	-53.38	119.64	2596.10	-64.22	141.99	1690.40	-140.76	157.95	3077.42	39.88	1253.86	0.00	0.00	0.00	3061.58	85.67	1696.38	3226.62	-86.16	1702.30	1713.68	-115.21	1707.88	2415.02	120.33	1714.15	917.12	-208.19	68.07	1530.27	-202.34	70.61	908.04
7.02000	3046.66	162.35	98.46	3046.10	140.09	122.92	2497.18	70.02	91.10	2411.93	152.77	116.87	3035.73	-61.01	104.41	3055.75	-53.38	119.64	2596.10	-64.22	141.99	1690.40	-140.76	157.95	3077.42	39.88	1253.86	0.00	0.00	0.00	3061.58	85.67	1696.38	3226.62	-86.16	1702.30	1713.68	-115.21	1707.88	2415.02	120.33	1714.15	916.90	-208.14	68.29	1530.27	-202.34	70.61	908.03
7.03000	3046.66	162.35	98.46	3046.10	140.09	122.92	2497.18	70.02	91.10	2411.93	152.77	116.87	3035.73	-61.01	104.41	3055.75	-53.38	119.64	2596.10	-64.22	141.99	1690.40	-140.76	157.95	3077.42	39.88	1253.86	0.00	0.00	0.00	3061.58	85.67	1696.38	3226.62	-86.16	1702.30	1713.68	-115.21	1707.88	2415.02	120.33	1714.15	916.80	-207.90	68.52	1530.27	-202.34	70.61	907.93
7.04000	3046.66	162.35	98.46	3046.10	140.09	122.92	2497.18	70.02	91.10	2411.93	152.77	116.87	3035.73	-61.01	104.41	3055.75	-53.38	119.64	2596.10	-64.22	141.99	1690.40	-140.76	157.95	3077.42	39.88	1253.86	0.00	0.00	0.00	3061.58	85.67	1696.38	3226.62	-86.16	1702.30	1713.68	-115.21	1707.88	2415.02	120.33	1714.15	916.71	-207.63	68.67	1530.27	-202.34	70.61	908.01
7.05000	3046.66	162.35	98.46	3046.10	140.09	122.92	2497.18	70.02	91.10	2411.93	152.77	116.87	3035.73	-61.01	104.41	3055.75	-53.38	119.64	2596.10	-64.22	141.99	1690.40	-140.76	157.95	3077.42	39.88	1253.86	0.00	0.00	0.00	3061.58	85.67	1696.38	3226.62	-86.16	1702.30	1713.68	-115.21	1707.88	2415.02	120.33	1714.15	917.00	-208.62	68.35	1530.27	-202.34	70.61	907.92
7.06000	3046.66	162.35	98.46	3046.10	140.09	122.92	2497.18	70.02	91.10	2411.93	152.77	116.87	3035.73	-61.01	104.41	3055.75	-53.38	119.64	2596.10	-64.22	141.99	1690.40	-140.76	157.95	3077.42	39.88	1253.86	0.00	0.00	0.00	3061.58	85.67	1696.38	3226.62	-86.16	1702.30	1713.68	-115.21	1707.88	2415.02	120.33	1714.15	916.76	-208.13	68.50	1530.27	-202.34	70.61	908.07
7.07000	3046.66	162.35	98.46	3046.10	140.09	122.92	2497.18	70.02	91.10	2411.93	152.77	116.87	3035.73	-61.01	104.41	3055.75	-53.38	119.64	2596.10	-64.22	141.99	1690.40	-140.76	157.95	3077.42	39.88	1253.86	0.00	0.00	0.00	3061.58	85.67	1696.38	3226.62	-86.16	1702.30	1713.68	-115.21	1707.88	2415.02	120.33	1714.15	916.73	-207.82	68.64	1530.27	-202.34	70.61	908.00
7.08000	3046.66	162.35	98.46	3046.10	140.09	122.92	2497.18	70.02	91.10	2411.93	152.77	116.87	3035.73	-61.01	104.41	3055.75	-53.38	119.64	2596.10	-64.22	141.99	1690.40	-140.76	157.95	3077.42	39.88	1253.86	0.00	0.00	0.00	3061.58	85.67	1696.38	3226.62	-86.16	1702.30	1713.68	-115.21	1707.88	2415.02	120.33	1714.15	917.08	-207.65	68.50	1530.27	-202.34	70.61	908.08
7.09000	3046.66	162.35	98.46	3046.10	140.09	122.92	2497.18	70.02	91.10	2411.93	152.77	116.87	3035.73	-61.01	104.41	3055.75	-53.38	119.64	2596.10	-64.22	141.99	1690.40	-140.76	157.95	3077.42	39.88	1253.86	0.00	0.00	0.00	3061.58	85.67	1696.38	3226.62	-86.16	1702.30	1713.68	-115.21	1707.88	2415.02	120.33	1714.15	916.97	-208.54	68.39	1530.27	-202.34	70.61	907.90
7.10000	3046.66	162.35	98.46	3046.10	140.09	122.92	2497.18	70.02	91.10	2411.93	152.77	116.87	3035.73	-61.01	104.41	3055.75	-53.38	119.64	2596.10	-64.22	141.99	1690.40	-140.76	157.95	3077.42	39.88	1253.86	0.00	0.00	0.00	3061.58	85.67	1696.38	3226.62	-86.16	1702.30	1713.68	-115.21	1707.88	2415.02	120.33	1714.15	916.83	-207.93	68.42	1530.27	-202.34	70.61	907.68
7.11000	3046.66	162.35	98.46	3046.10	140.09	122.92	2497.18	70.02	91.10	2411.93	152.77	116.87	3035.73	-61.01	104.41	3055.75	-53.38	119.64	2596.10	-64.22	141.99	1690.40	-140.76	157.95	3077.42	39.88	1253.86	0.00	0.00	0.00	3061.58	85.67	1696.38	3226.62	-86.16	1702.30	1713.68	-115.21	1707.88	2415.02	120.33	1714.15	916.68	-207.38	68.65	1530.27	-202.34	70.61	907.77
7.12000	3046.66	162.35	98.46	3046.10	140.09	122.92	2497.18	70.02	91.10	2411.93	152.77	116.87	3035.73	-61.01	104.41	3055.75	-53.38	119.64	2596.10	-64.22	141.99	1690.40	-140.76	157.95	3077.42	39.88	1253.86	0.00	0.00	0.00	3061.58	85.67	1696.38	3226.62	-86.16	1702.30	1713.68	-115.21	1707.88	2415.02	120.33	1714.15	916.94	-208.57	68.35	1530.27	-202.34	70.61	907.88
7.13000	3046.66	162.35	98.46	3046.10	140.09	122.92	2497.18	70.02	91.10	2411.93	152.77	116.87	3035.73	-61.01	104.41	3055.75	-53.38	119.64	2596.10	-64.22	141.99	1690.40	-140.76	157.95	3077.42	39.88	1253.86	0.00	0.00	0.00	3061.58	85.67	1696.38	3226.62	-86.16	1702.30	1713.68	-115.21	1707.88	2415.02	120.33	1714.15	916.94	-208.52	68.26	1530.27	-202.34	70.61	907.87
7.14000	3046.66	162.35	98.46	3046.10	140.09	122.92	2497.18	70.02	91.10	2411.93	152.77	116.87	3035.73	-61.01	104.41	3055.75	-53.38	119.64	2596.10	-64.22	141.99	1690.40	-140.76	157.95	3077.42	39.88	1253.86	0.00	0.00	0.00	3061.58	85.67	1696.38	3226.62	-86.16	1702.30	1713.68	-115.21	1707.88	2415.02	120.33	1714.15	916.76	-207.99	68.48	1530.27	-202.34	70.61	907.82
7.15000	3046.66	162.35	98.46	3046.10	140.09	122.92	2497.18	70.02	91.10	2411.93	152.77	116.87	3035.73	-61.01	104.41	3055.75	-53.38	119.64	2596.10	-64.22	141.99	1690.40	-140.76	157.95	3077.42	39.88	1253.86	0.00	0.00	0.00	3061.58	85.67	1696.38	3226.62	-86.16	1702.30	1713.68	-115.21	1707.88	2415.02	120.33	1714.15	916.71	-207.89	68.45	1530.27	-202.34	70.61	908.05
7.16000	3046.66	162.35	98.46	3046.10	140.09	122.92	2497.18	70.02	91.10	2411.93	152.77	116.87	3035.73	-61.01	104.41	3055.75	-53.38	119.64	2596.10	-64.22	141.99	1690.40	-140.76	157.95	3077.42	39.88	1253.86	0.00	0.00	0.00	3061.58	85.67	1696.38	3226.62	-86.16	1702.30	1713.68	-115.21	1707.88	2415.02	120.33	1714.15	916.91	-208.24	68.31	1530.27	-202.34	70.61	907.91
7.17000	3046.66	162.35	98.46	3046.10	140.09	122.92	2497.18	70.02	91.10	2411.93	152.77	116.87	3035.73	-61.01	104.41	3055.75	-53.38	119.64	2596.10	-64.22	141.99	1690.40	-140.76	157.95	3077.42	39.88	1253.86	0.00	0.00	0.00	3061.58	85.67	1696.38	3226.62	-86.16	1702.30	1713.68	-115.21	1707.88	2415.02	120.33	1714.15	916.91	-208.43	68.36	1530.27	-202.34	70.61	907.89
7.18000	3046.66	162.35	98.46	3046.10	140.09	122.92	2497.18	70.02	91.10	2411.93	152.77	116.87	3035.73	-61.01	104.41	3055.75	-53.38	119.64	2596.10	-64.22	141.99	1690.40	-140.76	157.95	3077.42	39.88	1253.86	0.00	0.00	0.00	3061.58	85.67	1696.38	3226.62	-86.16	1702.30	1713.68	-115.21	1707.88	2415.02	120.33	1714.15	916.81	-208.22	68.53	1530.27	-202.34	70.61	907.81
7.19000	3046.66	162.35	98.46	3046.10	140.09	122.92	2497.18	70.02	91.10	2411.93	152.77	116.87	3035.73	-61.01	104.41	3055.75	-53.38	119.64	2596.10	-64.22	141.99	1690.40	-140.76	157.95	3077.42	39.88	1253.86	0.00	0.00	0.00	3061.58	85.67	1696.38	3226.62	-86.16	1702.30	1713.68	-115.21	1707.88	2415.02	120.33	1714.15	916.48	-207.25	68.79	1530.27	-202.34	70.61	907.85
7.20000	3046.66	162.35	98.46	3046.10	140.09	122.92	2497.18	70.02	91.10	2411.93	152.77	116.87	3035.73	-61.01	104.41	3055.75	-53.38	119.64	2596.10	-64.22	141.99	1690.40	-140.76	157.95	3077.42	39.88	1253.86	0.00	0.00	0.00	3061.58	85.67	1696.38	3226.62	-86.16	1702.30	1713.68	-115.21	1707.88	2415.02	120.33	1714.15	916.83	-207.50	68.49	1530.27	-202.34	70.61	907.93
7.21000	3046.66	162.35	98.46	3046.10	140.09	122.92	2497.18	70.02	91.10	2411.93	152.77	116.87	3035.73	-61.01	104.41	3055.75	-53.38	119.64	2596.10	-64.22	141.99	1690.40	-140.76	157.95	3077.42	39.88	1253.86	0.00	0.00	0.00	3061.58	85.67	1696.38	3226.62	-86.16	1702.30	1713.68	-115.21	1707.88	2415.02	120.33	1714.15	916.81	-207.36	68.55	1530.27	-202.34	70.61	907.72
7.22000	3046.66	162.35	98.46	3046.10	140.09	122.92	2497.18	70.02	91.10	2411.93	152.77	116.87	3035.73	-61.01	104.41	3055.75	-53.38	119.64	2596.10	-64.22	141.99	1690.40	-140.76	157.95	3077.42	39.88	1253.86	0.00	0.00	0.00	3061.58	85.67	1696.38	3226.62	-86.16	1702.30	1713.68	-115.21	1707.88	2415.02	120.33	1714.15	916.88	-207.82	68.49	1530.27	-202.34	70.61	908.20
7.23000	3046.66	162.35	98.46	3046.10	140.09	122.92	2497.18	70.02	91.10	2411.93	152.77	116.87	3035.73	-61.01	104.41	3055.75	-53.38	119.64	2596.10	-64.22	141.99	1690.40	-140.76	157.95	3077.42	39.88	1253.86	0.00	0.00	0.00	3061.58	85.67	1696.38	3226.62	-86.16	1702.30	1713.68	-115.21	1707.88	2415.02	120.33	1714.15	916.92	-208.36	68.38	1530.27	-202.34	70.61	908.12
7.24000	3046.66	162.35	98.46	3046.10	140.09	122.92	2497.18	70.02	91.10	2411.93	152.77	116.87	3035.73	-61.01	104.41	3055.75	-53.38	119.64	2596.10	-64.22	141.99	1690.40	-140.76	157.95	3077.42	39.88	1253.86	0.00	0.00	0.00	3061.58	85.67	1696.38	3226.62	-86.16	1702.30	1713.68	-115.21	1707.88	2415.02	120.33	1714.15	917.05	-208.57	68.17	1530.27	-202.34	70.61	908.04
7.25000	3046.66	162.35	98.46	3046.10	140.09	122.92	2497.18	70.02	91.10	2411.93	152.77	116.87	3035.73	-61.01	104.41	3055.75	-53.38	119.64	2596.10	-64.22	141.99	1690.40	-140.76	157.95	3077.42	39.88	1253.86	0.00	0.00	0.00	3061.58	85.67	1696.38	3226.62	-86.16	1702.30	1713.68	-115.21	1707.88	2415.02	120.33	1714.15	916.75	-207.86	68.47	1530.27	-202.34	70.61	907.65
7.26000	3046.66	162.35	98.46	3046.10	140.09	122.92	2497.18	70.02	91.10	2411.93	152.77	116.87	3035.73	-61.01	104.41	3055.75	-53.38	119.64	2596.10	-64.22	141.99	1690.40	-140.76	157.95	3077.42	39.88	1253.86	0.00	0.00	0.00	3061.58	85.67	1696.38	3226.62	-86.16	1702.30	1713.68	-115.21	1707.88	2415.02	120.33	1714.15	916.51	-207.91	68.73	1530.27	-202.34	70.61	907.76
7.27000	3046.66	162.35	98.46	3046.10	140.09	122.92	2497.18	70.02	91.10	2411.93	152.77	116.87	3035.73	-61.01	104.41	3055.75	-53.38	119.64	2596.10	-64.22	141.99	1690.40	-140.76	157.95	3077.42	39.88	1253.86	0.00	0.00	0.00	3061.58	85.67	1696.38	3226.62	-86.16	1702.30	1713.68	-115.21	1707.88	2415.02	120.33	1714.15	916.97	-208.57	68.17	1530.27	-202.34	70.61	907.96
7.28000	3046.66	162.35	98.46	3046.10	140.09	122.92	2497.18	70.02	91.10	2411.93	152.77	116.87	3035.73	-61.01	104.41	3055.75	-53.38	119.64	2596.10	-64.22	141.99	1690.40	-140.76	157.95	3077.42	39.88	1253.86	0.00	0.00	0.00	3061.58	85.67	1696.38	3226.62	-86.16	1702.30	1713.68	-115.21	1707.88	2415.02	120.33	1714.15	917.01	-208.35	68.32	1530.27	-202.34	70.61	908.02
7.29000	3046.66	162.35	98.46	3046.10	140.09	122.92	2497.18	70.02	91.10	2411.93	152.77	116.87	3035.73	-61.01	104.41	3055.75	-53.38	119.64	2596.10	-64.22	141.99	1690.40	-140.76	157.95	3077.42	39.88	1253.86	0.00	0.00	0.00	3061.58	85.67	1696.38	3226.62	-86.16	1702.30	1713.68	-115.21	1707.88	2415.02	120.33	1714.15	916.94	-208.57	68.31	1530.27	-202.34	70.61	907.91
7.30000	3046.66	162.35	98.46	3046.10	140.09	122.92	2497.18	70.02	91.10	2411.93	152.77	116.87	3035.73	-61.01	104.41	3055.75	-53.38	119.64	2596.10	-64.22	141.99	1690.40	-140.76	157.95	3077.42	39.88	1253.86	0.00	0.00	0.00	3061.58	85.67	1696.38	3226.62	-86.16	1702.30	1713.68	-115.21	1707.88	2415.02	120.33	1714.15	917.01	-207.90	68.39	1530.27	-202.34	70.61	907.69
7.31000	3046.66	162.35	98.46	3046.10	140.09	122.92	2497.18	70.02	91.10	2411.93	152.77	116.87	3035.73	-61.01	104.41	3055.75	-53.38	119.64	2596.10	-64.22	141.99	1690.40	-140.76	157.95	3077.42	39.88	1253.86	0.00	0.00	0.00	3061.58	85.67	1696.38	3226.62	-86.16	1702.30	1713.68	-115.21	1707.88	2415.02	120.33	1714.15	916.77	-207.79	68.53	1530.27	-202.34	70.61	907.77
7.32000	3046.66	162.35	98.46	3046.10	140.09	122.92	2497.18	70.02	91.10	2411.93	152.77	116.87	3035.73	-61.01	104.41	3055.75	-53.38	119.64	2596.10	-64.22	141.99	1690.40	-140.76	157.95	3077.42	39.88	1253.86	0.00	0.00	0.00	3061.58	85.67	1696.38	3226.62	-86.16	1702.30	1713.68	-115.21	1707.88	2415.02	120.33	1714.15	916.98	-208.51	68.25	1530.27	-202.34	70.61	908.19
7.33000	3046.66	162.35	98.46	3046.10	140.09	122.92	2497.18	70.02	91.10	2411.93	152.77	116.87	3035.73	-61.01	104.41	3055.75	-53.38	119.64	2596.10	-64.22	141.99	1690.40	-140.76	157.95	3077.42	39.88	1253.86	0.00	0.00	0.00	3061.58	85.67	1696.38	3226.62	-86.16	1702.30	1713.68	-115.21	1707.88	2415.02	120.33	1714.15	916.94	-208.12	68.34	1530.27	-202.34	70.61	907.88
7.34000	3046.66	162.35	98.46	3046.10	140.09	122.92	2497.18	70.02	91.10	2411.93	152.77	116.87	3035.73	-61.01	104.41	3055.75	-53.38	119.64	2596.10	-64.22	141.99	1690.40	-140.76	157.95	3077.42	39.88	1253.86	0.00	0.00	0.00	3061.58	85.67	1696.38	3226.62	-86.16	1702.30	1713.68	-115.21	1707.88	2415.02	120.33	1714.15	916.73	-207.94	68.48	1530.27	-202.34	70.61	907.93
7.35000	3046.66	162.35	98.46	3046.10	140.09	122.92	2497.18	70.02	91.10	2411.93	152.77	116.87	3035.73	-61.01	104.41	3055.75	-53.38	119.64	2596.10	-64.22	141.99	1690.40	-140.76	157.95	3077.42	39.88	1253.86	0.00	0.00	0.00	3061.58	85.67	1696.38	3226.62	-86.16	1702.30	1713.68	-115.21	1707.88	2415.02	120.33	1714.15	916.80	-207.56	68.51	1530.27	-202.34	70.61	907.76
7.36000	3046.66	162.35	98.46	3046.10	140.09	122.92	2497.18	70.02	91.10	2411.93	152.77	116.87	3035.73	-61.01	104.41	3055.75	-53.38	119.64	2596.10	-64.22	141.99	1690.40	-140.76	157.95	3077.42	39.88	1253.86	0.00	0.00	0.00	3061.58	85.67	1696.38	3226.62	-86.16	1702.30	1713.68	-115.21	1707.88	2415.02	120.33	1714.15	916.90	-208.44	68.37	1530.27	-202.34	70.61	907.84
7.37000	3046.66	162.35	98.46	3046.10	140.09	122.92	2497.18	70.02	91.10	2411.93	152.77	116.87	3035.73	-61.01	104.41	3055.75	-53.38	119.64	2596.10	-64.22	141.99	1690.40	-140.76	157.95	3077.42	39.88	1253.86	0.00	0.00	0.00	3061.58	85.67	1696.38	3226.62	-86.16	1702.30	1713.68	-115.21	1707.88	2415.02	120.33	1714.15	916.89	-208.57	68.27	1530.27	-202.34	70.61	907.76
7.38000	3046.66	162.35	98.46	3046.10	140.09	122.92	2497.18	70.02	91.10	2411.93	152.77	116.87	3035.73	-61.01	104.41	3055.75	-53.38	119.64	2596.10	-64.22	141.99	1690.40	-140.76	157.95	3077.42	39.88	1253.86	0.00	0.00	0.00	3061.58	85.67	1696.38	3226.62	-86.16	1702.30	1713.68	-115.21	1707.88	2415.02	120.33	1714.15	916.77	-207.93	68.42	1530.27	-202.34	70.61	907.86
7.39000	3046.66	162.35	98.46	3046.10	140.09	122.92	2497.18	70.02	91.10	2411.93	152.77	116.87	3035.73	-61.01	104.41	3055.75	-53.38	119.64	2596.10	-64.22	141.99	1690.40	-140.76	157.95	3077.42	39.88	1253.86	0.00	0.00	0.00	3061.58	85.67	1696.38	3226.62	-86.16	1702.30	1713.68	-115.21	1707.88	2415.02	120.33	1714.15	916.83	-207.80	68.56	1530.27	-202.34	70.61	907.89
7.40000	3046.66	162.35	98.46	3046.10	140.09	122.92	2497.18	70.02	91.10	2411.93	152.77	116.87	3035.73	-61.01	104.41	3055.75	-53.38	119.64	2596.10	-64.22	141.99	1690.40	-140.76	157.95	3077.42	39.88	1253.86	0.00	0.00	0.00	3061.58	85.67	1696.38	3226.62	-86.16	1702.30	1713.68	-115.21	1707.88	2415.02	120.33	1714.15	916.89	-208.38	68.33	1530.27	-202.34	70.61	907.95
7.41000	3046.66	162.35	98.46	3046.10	140.09	122.92	2497.18	70.02	91.10	2411.93	152.77	116.87	3035.73	-61.01	104.41	3055.75	-53.38	119.64	2596.10	-64.22	141.99	1690.40	-140.76	157.95	3077.42	39.88	1253.86	0.00	0.00	0.00	3061.58	85.67	1696.38	3226.62	-86.16	1702.30	1713.68	-115.21	1707.88	2415.02	120.33	1714.15	916.71	-208.17	68.65	1530.27	-202.34	70.61	907.85
7.42000	3046.66	162.35	98.46	3046.10	140.09	122.92	2497.18	70.02	91.10	2411.93	152.77	116.87	3035.73	-61.01	104.41	3055.75	-53.38	119.64	2596.10	-64.22	141.99	1690.40	-140.76	157.95	3077.42	39.88	1253.86	0.00	0.00	0.00	3061.58	85.67	1696.38	3226.62	-86.16	1702.30	1713.68	-115.21	1707.88	2415.02	120.33	1714.15	916.82	-208.01	68.47	1530.27	-202.34	70.61	907.97
7.43000	3046.66	162.35	98.46	3046.10	140.09	122.92	2497.18	70.02	91.10	2411.93	152.77	116.87	3035.73	-61.01	104.41	3055.75	-53.38	119.64	2596.10	-64.22	141.99	1690.40	-140.76	157.95	3077.42	39.88	1253.86	0.00	0.00	0.00	3061.58	85.67	1696.38	3226.62	-86.16	1702.30	1713.68	-115.21	1707.88	2415.02	120.33	1714.15	916.63	-207.79	68.63	1530.27	-202.34	70.61	907.76
7.44000	3046.66	162.35	98.46	3046.10	140.09	122.92	2497.18	70.02	91.10	2411.93	152.77	116.87	3035.73	-61.01	104.41	3055.75	-53.38	119.64	2596.10	-64.22	141.99	1690.40	-140.76	157.95	3077.42	39.88	1253.86	0.00	0.00	0.00	3061.58	85.67	1696.38	3226.62	-86.16	1702.30	1713.68	-115.21	1707.88	2415.02	120.33	1714.15	916.86	-208.04	68.46	1530.27	-202.34	70.61	907.73
7.45000	3046.66	162.35	98.46	3046.10	140.09	122.92	2497.18	70.02	91.10	2411.93	152.77	116.87	3035.73	-61.01	104.41	3055.75	-53.38	119.64	2596.10	-64.22	141.99	1690.40	-140.76	157.95	3077.42	39.88	1253.86	0.00	0.00	0.00	3061.58	85.67	1696.38	3226.62	-86.16	1702.30	1713.68	-115.21	1707.88	2415.02	120.33	1714.15	916.58	-207.96	68.75	1530.27	-202.34	70.61	907.72
7.46000	3046.66	162.35	98.46	3046.10	140.09	122.92	2497.18	70.02	91.10	2411.93	152.77	116.87	3035.73	-61.01	104.41	3055.75	-53.38	119.64	2596.10	-64.22	141.99	1690.40	-140.76	157.95	3077.42	39.88	1253.86	0.00	0.00	0.00	3061.58	85.67	1696.38	3226.62	-86.16	1702.30	1713.68	-115.21	1707.88	2415.02	120.33	1714.15	916.73	-207.81	68.55	1530.27	-202.34	70.61	907.74
7.47000	3046.66	162.35	98.46	3046.10	140.09	122.92	2497.18	70.02	91.10	2411.93	152.77	116.87	3035.73	-61.01	104.41	3055.75	-53.38	119.64	2596.10	-64.22	141.99	1690.40	-140.76	157.95	3077.42	39.88	1253.86	0.00	0.00	0.00	3061.58	85.67	1696.38	3226.62	-86.16	1702.30	1713.68	-115.21	1707.88	2415.02	120.33	1714.15	916.86	-208.08	68.46	1530.27	-202.34	70.61	907.83
7.48000	3046.66	162.35	98.46	3046.10	140.09	122.92	2497.18	70.02	91.10	2411.93	152.77	116.87	3035.73	-61.01	104.41	3055.75	-53.38	119.64	2596.10	-64.22	141.99	1690.40	-140.76	157.95	3077.42	39.88	1253.86	0.00	0.00	0.00	3061.58	85.67	1696.38	3226.62	-86.16	1702.30	1713.68	-115.21	1707.88	2415.02	120.33	1714.15	916.84	-207.63	68.47	1530.27	-202.34	70.61	907.93
7.49000	3046.66	162.35	98.46	3046.10	140.09	122.92	2497.18	70.02	91.10	2411.93	152.77	116.87	3035.73	-61.01	104.41	3055.75	-53.38	119.64	2596.10	-64.22	141.99	1690.40	-140.76	157.95	3077.42	39.88	1253.86	0.00	0.00	0.00	3061.58	85.67	1696.38	3226.62	-86.16	1702.30	1713.68	-115.21	1707.88	2415.02	120.33	1714.15	916.79	-207.98	68.60	1530.27	-202.34	70.61	907.80
7.50000	3046.66	162.35	98.46	3046.10	140.09	122.92	2497.18	70.02	91.10	2411.93	152.77	116.87	3035.73	-61.01	104.41	3055.75	-53.38	119.64	2596.10	-64.22	141.99	1690.40	-140.76	157.95	3077.42	39.88	1253.86	0.00	0.00	0.00	3061.58	85.67	1696.38	3226.62	-86.16	1702.30	1713.68	-115.21	1707.88	2415.02	120.33	1714.15	916.77	-207.71	68.67	1530.27	-202.34	70.61	907.81
7.51000	3046.66	162.35	98.46	3046.10	140.09	122.92	2497.18	70.02	91.10	2411.93	152.77	116.87	3035.73	-61.01	104.41	3055.75	-53.38	119.64	2596.10	-64.22	141.99	1690.40	-140.76	157.95	3077.42	39.88	1253.86	0.00	0.00	0.00	3061.58	85.67	1696.38	3226.62	-86.16	1702.30	1713.68	-115.21	1707.88	2415.02	120.33	1714.15	916.86	-207.97	68.44	1530.27	-202.34	70.61	907.70
7.52000	3046.66	162.35	98.46	3046.10	140.09	122.92	2497.18	70.02	91.10	2411.93	152.77	116.87	3035.73	-61.01	104.41	3055.75	-53.38	119.64	2596.10	-64.22	141.99	1690.40	-140.76	157.95	3077.42	39.88	1253.86	0.00	0.00	0.00	3061.58	85.67	1696.38	3226.62	-86.16	1702.30	1713.68	-115.21	1707.88	2415.02	120.33	1714.15	916.71	-208.13	68.50	1530.27	-202.34	70.61	907.90
7.53000	3046.66	162.35	98.46	3046.10	140.09	122.92	2497.18	70.02	91.10	2411.93	152.77	116.87	3035.73	-61.01	104.41	3055.75	-53.38	119.64	2596.10	-64.22	141.99	1690.40	-140.76	157.95	3077.42	39.88	1253.86	0.00	0.00	0.00	3061.58	85.67	1696.38	3226.62	-86.16	1702.30	1713.68	-115.21	1707.88	2415.02	120.33	1714.15	916.72	-208.69	68.35	1530.27	-202.34	70.61	907.74
7.54000	3046.66	162.35	98.46	3046.10	140.09	122.92	2497.18	70.02	91.10	2411.93	152.77	116.87	3035.73	-61.01	104.41	3055.75	-53.38	119.64	2596.10	-64.22	141.99	1690.40	-140.76	157.95	3077.42	39.88	1253.86	0.00	0.00	0.00	3061.58	85.67	1696.38	3226.62	-86.16	1702.30	1713.68	-115.21	1707.88	2415.02	120.33	1714.15	916.73	-208.44	68.48	1530.27	-202.34	70.61	907.93
7.55000	3046.66	162.35	98.46	3046.10	140.09	122.92	2497.18	70.02	91.10	2411.93	152.77	116.87	3035.73	-61.01	104.41	3055.75	-53.38	119.64	2596.10	-64.22	141.99	1690.40	-140.76	157.95	3077.42	39.88	1253.86	0.00	0.00	0.00	3061.58	85.67	1696.38	3226.62	-86.16	1702.30	1713.68	-115.21	1707.88	2415.02	120.33	1714.15	917.03	-208.89	68.17	1530.27	-202.34	70.61	907.94
7.56000	3046.66	162.35	98.46	3046.10	140.09	122.92	2497.18	70.02	91.10	2411.93	152.77	116.87	3035.73	-61.01	104.41	3055.75	-53.38	119.64	2596.10	-64.22	141.99	1690.40	-140.76	157.95	3077.42	39.88	1253.86	0.00	0.00	0.00	3061.58	85.67	1696.38	3226.62	-86.16	1702.30	1713.68	-115.21	1707.88	2415.02	120.33	1714.15	916.91	-208.27	68.40	1530.27	-202.34	70.61	908.02
7.57000	3046.66	162.35	98.46	3046.10	140.09	122.92	2497.18	70.02	91.10	2411.93	152.77	116.87	3035.73	-61.01	104.41	3055.75	-53.38	119.64	2596.10	-64.22	141.99	1690.40	-140.76	157.95	3077.42	39.88	1253.86	0.00	0.00	0.00	3061.58	85.67	1696.38	3226.62	-86.16	1702.30	1713.68	-115.21	1707.88	2415.02	120.33	1714.15	916.87	-208.79	68.32	1530.27	-202.34	70.61	908.03
7.58000	3046.66	162.35	98.46	3046.10	140.09	122.92	2497.18	70.02	91.10	2411.93	152.77	116.87	3035.73	-61.01	104.41	3055.75	-53.38	119.64	2596.10	-64.22	141.99	1690.40	-140.76	157.95	3077.42	39.88	1253.86	0.00	0.00	0.00	3061.58	85.67	1696.38	3226.62	-86.16	1702.30	1713.68	-115.21	1707.88	2415.02	120.33	1714.15	916.87	-208.53	68.41	1530.27	-202.34	70.61	908.01
7.59000	3046.66	162.35	98.46	3046.10	140.09	122.92	2497.18	70.02	91.10	2411.93	152.77	116.87	3035.73	-61.01	104.41	3055.75	-53.38	119.64	2596.10	-64.22	141.99	1690.40	-140.76	157.95	3077.42	39.88	1253.86	0.00	0.00	0.00	3061.58	85.67	1696.38	3226.62	-86.16	1702.30	1713.68	-115.21	1707.88	2415.02	120.33	1714.15	916.80	-207.76	68.54	1530.27	-202.34	70.61	907.81
7.60000	3046.66	162.35	98.46	3046.10	140.09	122.92	2497.18	70.02	91.10	2411.93	152.77	116.87	3035.73	-61.01	104.41	3055.75	-53.38	119.64	2596.10	-64.22	141.99	1690.40	-140.76	157.95	3077.42	39.88	1253.86	0.00	0.00	0.00	3061.58	85.67	1696.38	3226.62	-86.16	1702.30	1713.68	-115.21	1707.88	2415.02	120.33	1714.15	916.76	-208.14	68.44	1530.27	-202.34	70.61	907.96
7.61000	3046.66	162.35	98.46	3046.10	140.09	122.92	2497.18	70.02	91.10	2411.93	152.77	116.87	3035.73	-61.01	104.41	3055.75	-53.38	119.64	2596.10	-64.22	141.99	1690.40	-140.76	157.95	3077.42	39.88	1253.86	0.00	0.00	0.00	3061.58	85.67	1696.38	3226.62	-86.16	1702.30	1713.68	-115.21	1707.88	2415.02	120.33	1714.15	916.91	-208.08	68.34	1530.27	-202.34	70.61	907.74
7.62000	3046.66	162.35	98.46	3046.10	140.09	122.92	2497.18	70.02	91.10	2411.93	152.77	116.87	3035.73	-61.01	104.41	3055.75	-53.38	119.64	2596.10	-64.22	141.99	1690.40	-140.76	157.95	3077.42	39.88	1253.86	0.00	0.00	0.00	3061.58	85.67	1696.38	3226.62	-86.16	1702.30	1713.68	-115.21	1707.88	2415.02	120.33	1714.15	916.83	-208.01	68.39	1530.27	-202.34	70.61	907.87
7.63000	3046.66	162.35	98.46	3046.10	140.09	122.92	2497.18	70.02	91.10	2411.93	152.77	116.87	3035.73	-61.01	104.41	3055.75	-53.38	119.64	2596.10	-64.22	141.99	1690.40	-140.76	157.95	3077.42	39.88	1253.86	0.00	0.00	0.00	3061.58	85.67	1696.38	3226.62	-86.16	1702.30	1713.68	-115.21	1707.88	2415.02	120.33	1714.15	916.74	-208.21	68.49	1530.27	-202.34	70.61	908.07
7.64000	3046.66	162.35	98.46	3046.10	140.09	122.92	2497.18	70.02	91.10	2411.93	152.77	116.87	3035.73	-61.01	104.41	3055.75	-53.38	119.64	2596.10	-64.22	141.99	1690.40	-140.76	157.95	3077.42	39.88	1253.86	0.00	0.00	0.00	3061.58	85.67	1696.38	3226.62	-86.16	1702.30	1713.68	-115.21	1707.88	2415.02	120.33	1714.15	916.81	-207.71	68.55	1530.27	-202.34	70.61	907.91
7.65000	3046.66	162.35	98.46	3046.10	140.09	122.92	2497.18	70.02	91.10	2411.93	152.77	116.87	3035.73	-61.01	104.41	3055.75	-53.38	119.64	2596.10	-64.22	141.99	1690.40	-140.76	157.95	3077.42	39.88	1253.86	0.00	0.00	0.00	3061.58	85.67	1696.38	3226.62	-86.16	1702.30	1713.68	-115.21	1707.88	2415.02	120.33	1714.15	916.94	-208.58	68.28	1530.27	-202.34	70.61	907.70
7.66000	3046.66	162.35	98.46	3046.10	140.09	122.92	2497.18	70.02	91.10	2411.93	152.77	116.87	3035.73	-61.01	104.41	3055.75	-53.38	119.64	2596.10	-64.22	141.99	1690.40	-140.76	157.95	3077.42	39.88	1253.86	0.00	0.00	0.00	3061.58	85.67	1696.38	3226.62	-86.16	1702.30	1713.68	-115.21	1707.88	2415.02	120.33	1714.15	916.83	-208.24	68.43	1530.27	-202.34	70.61	907.83
7.67000	3046.66	162.35	98.46	3046.10	140.09	122.92	2497.18	70.02	91.10	2411.93	152.77	116.87	3035.73	-61.01	104.41	3055.75	-53.38	119.64	2596.10	-64.22	141.99	1690.40	-140.76	157.95	3077.42	39.88	1253.86	0.00	0.00	0.00	3061.58	85.67	1696.38	3226.62	-86.16	1702.30	1713.68	-115.21	1707.88	2415.02	120.33	1714.15	916.99	-208.59	68.27	1530.27	-202.34	70.61	907.83
7.68000	3046.66	162.35	98.46	3046.10	140.09	122.92	2497.18	70.02	91.10	2411.93	152.77	116.87	3035.73	-61.01	104.41	3055.75	-53.38	119.64	2596.10	-64.22	141.99	1690.40	-140.76	157.95	3077.42	39.88	1253.86	0.00	0.00	0.00	3061.58	85.67	1696.38	3226.62	-86.16	1702.30	1713.68	-115.21	1707.88	2415.02	120.33	1714.15	916.78	-208.85	68.38	1530.27	-202.34	70.61	907.85
7.69000	3046.66	162.35	98.46	3046.10	140.09	122.92	2497.18	70.02	91.10	2411.93	152.77	116.87	3035.73	-61.01	104.41	3055.75	-53.38	119.64	2596.10	-64.22	141.99	1690.40	-140.76	157.95	3077.42	39.88	1253.86	0.00	0.00	0.00	3061.58	85.67	1696.38	3226.62	-86.16	1702.30	1713.68	-115.21	1707.88	2415.02	120.33	1714.15	916.80	-208.31	68.43	1530.27	-202.34	70.61	907.88
7.70000	3046.66	162.35	98.46	3046.10	140.09	122.92	2497.18	70.02	91.10	2411.93	152.77	116.87	3035.73	-61.01	104.41	3055.75	-53.38	119.64	2596.10	-64.22	141.99	1690.40	-140.76	157.95	3077.42	39.88	1253.86	0.00	0.00	0.00	3061.58	85.67	1696.38	3226.62	-86.16	1702.30	1713.68	-115.21	1707.88	2415.02	120.33	1714.15	917.00	-208.34	68.23	1530.27	-202.34	70.61	908.11
7.71000	3046.66	162.35	98.46	3046.10	140.09	122.92	2497.18	70.02	91.10	2411.93	152.77	116.87	3035.73	-61.01	104.41	3055.75	-53.38	119.64	2596.10	-64.22	141.99	1690.40	-140.76	157.95	3077.42	39.88	1253.86	0.00	0.00	0.00	3061.58	85.67	1696.38	3226.62	-86.16	1702.30	1713.68	-115.21	1707.88	2415.02	120.33	1714.15	916.59	-208.07	68.48	1530.27	-202.34	70.61	907.81
7.72000	3046.66	162.35	98.46	3046.10	140.09	122.92	2497.18	70.02	91.10	2411.93	152.77	116.87	3035.73	-61.01	104.41	3055.75	-53.38	119.64	2596.10	-64.22	141.99	1690.40	-140.76	157.95	3077.42	39.88	1253.86	0.00	0.00	0.00	3061.58	85.67	1696.38	3226.62	-86.16	1702.30	1713.68	-115.21	1707.88	2415.02	120.33	1714.15	916.61	-208.17	68.49	1530.27	-202.34	70.61	907.76
7.73000	3046.66	162.35	98.46	3046.10	140.09	122.92	2497.18	70.02	91.10	2411.93	152.77	116.87	3035.73	-61.01	104.41	3055.75	-53.38	119.64	2596.10	-64.22	141.99	1690.40	-140.76	157.95	3077.42	39.88	1253.86	0.00	0.00	0.00	3061.58	85.67	1696.38	3226.62	-86.16	1702.30	1713.68	-115.21	1707.88	2415.02	120.33	1714.15	916.87	-208.38	68.33	1530.27	-202.34	70.61	907.94
7.74000	3046.66	162.35	98.46	3046.10	140.09	122.92	2497.18	70.02	91.10	2411.93	152.77	116.87	3035.73	-61.01	104.41	3055.75	-53.38	119.64	2596.10	-64.22	141.99	1690.40	-140.76	157.95	3077.42	39.88	1253.86	0.00	0.00	0.00	3061.58	85.67	1696.38	3226.62	-86.16	1702.30	1713.68	-115.21	1707.88	2415.02	120.33	1714.15	917.08	-208.74	68.02	1530.27	-202.34	70.61	907.77
7.75000	3046.66	162.35	98.46	3046.10	140.09	122.92	2497.18	70.02	91.10	2411.93	152.77	116.87	3035.73	-61.01	104.41	3055.75	-53.38	119.64	2596.10	-64.22	141.99	1690.40	-140.76	157.95	3077.42	39.88	1253.86	0.00	0.00	0.00	3061.58	85.67	1696.38	3226.62	-86.16	1702.30	1713.68	-115.21	1707.88	2415.02	120.33	1714.15	917.07	-208.94	68.14	1530.27	-202.34	70.61	907.88
7.76000	3046.66	162.35	98.46	3046.10	140.09	122.92	2497.18	70.02	91.10	2411.93	152.77	116.87	3035.73	-61.01	104.41	3055.75	-53.38	119.64	2596.10	-64.22	141.99	1690.40	-140.76	157.95	3077.42	39.88	1253.86	0.00	0.00	0.00	3061.58	85.67	1696.38	3226.62	-86.16	1702.30	1713.68	-115.21	1707.88	2415.02	120.33	1714.15	916.91	-208.49	68.31	1530.27	-202.34	70.61	907.95
7.77000	3046.66	162.35	98.46	3046.10	140.09	122.92	2497.18	70.02	91.10	2411.93	152.77	116.87	3035.73	-61.01	104.41	3055.75	-53.38	119.64	2596.10	-64.22	141.99	1690.40	-140.76	157.95	3077.42	39.88	1253.86	0.00	0.00	0.00	3061.58	85.67	1696.38	3226.62	-86.16	1702.30	1713.68	-115.21	1707.88	2415.02	120.33	1714.15	916.79	-207.93	68.54	1530.27	-202.34	70.61	907.71
7.78000	3046.66	162.35	98.46	3046.10	140.09	122.92	2497.18	70.02	91.10	2411.93	152.77	116.87	3035.73	-61.01	104.41	3055.75	-53.38	119.64	2596.10	-64.22	141.99	1690.40	-140.76	157.95	3077.42	39.88	1253.86	0.00	0.00	0.00	3061.58	85.67	1696.38	3226.62	-86.16	1702.30	1713.68	-115.21	1707.88	2415.02	120.33	1714.15	916.84	-208.15	68.50	1530.27	-202.34	70.61	907.75
7.79000	3046.66	162.35	98.46	3046.10	140.09	122.92	2497.18	70.02	91.10	2411.93	152.77	116.87	3035.73	-61.01	104.41	3055.75	-53.38	119.64	2596.10	-64.22	141.99	1690.40	-140.76	157.95	3077.42	39.88	1253.86	0.00	0.00	0.00	3061.58	85.67	1696.38	3226.62	-86.16	1702.30	1713.68	-115.21	1707.88	2415.02	120.33	1714.15	916.90	-207.95	68.51	1530.27	-202.34	70.61	908.05
7.80000	3046.66	162.35	98.46	3046.10	140.09	122.92	2497.18	70.02	91.10	2411.93	152.77	116.87	3035.73	-61.01	104.41	3055.75	-53.38	119.64	2596.10	-64.22	141.99	1690.40	-140.76	157.95	3077.42	39.88	1253.86	0.00	0.00	0.00	3061.58	85.67	1696.38	3226.62	-86.16	1702.30	1713.68	-115.21	1707.88	2415.02	120.33	1714.15	916.92	-208.29	68.37	1530.27	-202.34	70.61	907.72
7.81000	3046.66	162.35	98.46	3046.10	140.09	122.92	2497.18	70.02	91.10	2411.93	152.77	116.87	3035.73	-61.01	104.41	3055.75	-53.38	119.64	2596.10	-64.22	141.99	1690.40	-140.76	157.95	3077.42	39.88	1253.86	0.00	0.00	0.00	3061.58	85.67	1696.38	3226.62	-86.16	1702.30	1713.68	-115.21	1707.88	2415.02	120.33	1714.15	916.65	-208.04	68.60	1530.27	-202.34	70.61	907.85
7.82000	3046.66	162.35	98.46	3046.10	140.09	122.92	2497.18	70.02	91.10	2411.93	152.77	116.87	3035.73	-61.01	104.41	3055.75	-53.38	119.64	2596.10	-64.22	141.99	1690.40	-140.76	157.95	3077.42	39.88	1253.86	0.00	0.00	0.00	3061.58	85.67	1696.38	3226.62	-86.16	1702.30	1713.68	-115.21	1707.88	2415.02	120.33	1714.15	916.75	-207.66	68.67	1530.27	-202.34	70.61	907.92
7.83000	3046.66	162.35	98.46	3046.10	140.09	122.92	2497.18	70.02	91.10	2411.93	152.77	116.87	3035.73	-61.01	104.41	3055.75	-53.38	119.64	2596.10	-64.22	141.99	1690.40	-140.76	157.95	3077.42	39.88	1253.86	0.00	0.00	0.00	3061.58	85.67	1696.38	3226.62	-86.16	1702.30	1713.68	-115.21	1707.88	2415.02	120.33	1714.15	916.84	-208.00	68.54	1530.27	-202.34	70.61	907.62
7.84000	3046.66	162.35	98.46	3046.10	140.09	122.92	2497.18	70.02	91.10	2411.93	152.77	116.87	3035.73	-61.01	104.41	3055.75	-53.38	119.64	2596.10	-64.22	141.99	1690.40	-140.76	157.95	3077.42	39.88	1253.86	0.00	0.00	0.00	3061.58	85.67	1696.38	3226.62	-86.16	1702.30	1713.68	-115.21	1707.88	2415.02	120.33	1714.15	916.90	-208.36	68.46	1530.27	-202.34	70.61	907.64
7.85000	3046.66	162.35	98.46	3046.10	140.09	122.92	2497.18	70.02	91.10	2411.93	152.77	116.87	3035.73	-61.01	104.41	3055.75	-53.38	119.64	2596.10	-64.22	141.99	1690.40	-140.76	157.95	3077.42	39.88	1253.86	0.00	0.00	0.00	3061.58	85.67	1696.38	3226.62	-86.16	1702.30	1713.68	-115.21	1707.88	2415.02	120.33	1714.15	917.22	-208.55	68.09	1530.27	-202.34	70.61	908.00
7.86000	3046.66	162.35	98.46	3046.10	140.09	122.92	2497.18	70.02	91.10	2411.93	152.77	116.87	3035.73	-61.01	104.41	3055.75	-53.38	119.64	2596.10	-64.22	141.99	1690.40	-140.76	157.95	3077.42	39.88	1253.86	0.00	0.00	0.00	3061.58	85.67	1696.38	3226.62	-86.16	1702.30	1713.68	-115.21	1707.88	2415.02	120.33	1714.15	917.11	-208.33	68.10	1530.27	-202.34	70.61	908.05
7.87000	3046.66	162.35	98.46	3046.10	140.09	122.92	2497.18	70.02	91.10	2411.93	152.77	116.87	3035.73	-61.01	104.41	3055.75	-53.38	119.64	2596.10	-64.22	141.99	1690.40	-140.76	157.95	3077.42	39.88	1253.86	0.00	0.00	0.00	3061.58	85.67	1696.38	3226.62	-86.16	1702.30	1713.68	-115.21	1707.88	2415.02	120.33	1714.15	916.85	-207.94	68.41	1530.27	-202.34	70.61	908.10
7.88000	3046.66	162.35	98.46	3046.10	140.09	122.92	2497.18	70.02	91.10	2411.93	152.77	116.87	3035.73	-61.01	104.41	3055.75	-53.38	119.64	2596.10	-64.22	141.99	1690.40	-140.76	157.95	3077.42	39.88	1253.86	0.00	0.00	0.00	3061.58	85.67	1696.38	3226.62	-86.16	1702.30	1713.68	-115.21	1707.88	2415.02	120.33	1714.15	916.71	-208.28	68.57	1530.27	-202.34	70.61	907.99
7.89000	3046.66	162.35	98.46	3046.10	140.09	122.92	2497.18	70.02	91.10	2411.93	152.77	116.87	3035.73	-61.01	104.41	3055.75	-53.38	119.64	2596.10	-64.22	141.99	1690.40	-140.76	157.95	3077.42	39.88	1253.86	0.00	0.00	0.00	3061.58	85.67	1696.38	3226.62	-86.16	1702.30	1713.68	-115.21	1707.88	2415.02	120.33	1714.15	916.66	-208.11	68.65	1530.27	-202.34	70.61	907.88
7.90000	3046.66	162.35	98.46	3046.10	140.09	122.92	2497.18	70.02	91.10	2411.93	152.77	116.87	3035.73	-61.01	104.41	3055.75	-53.38	119.64	2596.10	-64.22	141.99	1690.40	-140.76	157.95	3077.42	39.88	1253.86	0.00	0.00	0.00	3061.58	85.67	1696.38	3226.62	-86.16	1702.30	1713.68	-115.21	1707.88	2415.02	120.33	1714.15	916.78	-207.57	68.55	1530.27	-202.34	70.61	907.99
7.91000	3046.66	162.35	98.46	3046.10	140.09	122.92	2497.18	70.02	91.10	2411.93	152.77	116.87	3035.73	-61.01	104.41	3055.75	-53.38	119.64	2596.10	-64.22	141.99	1690.40	-140.76	157.95	3077.42	39.88	1253.86	0.00	0.00	0.00	3061.58	85.67	1696.38	3226.62	-86.16	1702.30	1713.68	-115.21	1707.88	2415.02	120.33	1714.15	916.47	-207.55	68.77	1530.27	-202.34	70.61	908.05
7.92000	3046.66	162.35	98.46	3046.10	140.09	122.92	2497.18	70.02	91.10	2411.93	152.77	116.87	3035.73	-61.01	104.41	3055.75	-53.38	119.64	2596.10	-64.22	141.99	1690.40	-140.76	157.95	3077.42	39.88	1253.86	0.00	0.00	0.00	3061.58	85.67	1696.38	3226.62	-86.16	1702.30	1713.68	-115.21	1707.88	2415.02	120.33	1714.15	916.84	-207.79	68.43	1530.27	-202.34	70.61	908.09
7.93000	3046.66	162.35	98.46	3046.10	140.09	122.92	2497.18	70.02	91.10	2411.93	152.77	116.87	3035.73	-61.01	104.41	3055.75	-53.38	119.64	2596.10	-64.22	141.99	1690.40	-140.76	157.95	3077.42	39.88	1253.86	0.00	0.00	0.00	3061.58	85.67	1696.38	3226.62	-86.16	1702.30	1713.68	-115.21	1707.88	2415.02	120.33	1714.15	916.71	-208.09	68.55	1530.27	-202.34	70.61	907.72
7.94000	3046.66	162.35	98.46	3046.10	140.09	122.92	2497.18	70.02	91.10	2411.93	152.77	116.87	3035.73	-61.01	104.41	3055.75	-53.38	119.64	2596.10	-64.22	141.99	1690.40	-140.76	157.95	3077.42	39.88	1253.86	0.00	0.00	0.00	3061.58	85.67	1696.38	3226.62	-86.16	1702.30	1713.68	-115.21	1707.88	2415.02	120.33	1714.15	916.70	-208.18	68.55	1530.27	-202.34	70.61	907.82
7.95000	3046.66	162.35	98.46	3046.10	140.09	122.92	2497.18	70.02	91.10	2411.93	152.77	116.87	3035.73	-61.01	104.41	3055.75	-53.38	119.64	2596.10	-64.22	141.99	1690.40	-140.76	157.95	3077.42	39.88	1253.86	0.00	0.00	0.00	3061.58	85.67	1696.38	3226.62	-86.16	1702.30	1713.68	-115.21	1707.88	2415.02	120.33	1714.15	916.74	-207.93	68.44	1530.27	-202.34	70.61	908.05
7.96000	3046.66	162.35	98.46	3046.10	140.09	122.92	2497.18	70.02	91.10	2411.93	152.77	116.87	3035.73	-61.01	104.41	3055.75	-53.38	119.64	2596.10	-64.22	141.99	1690.40	-140.76	157.95	3077.42	39.88	1253.86	0.00	0.00	0.00	3061.58	85.67	1696.38	3226.62	-86.16	1702.30	1713.68	-115.21	1707.88	2415.02	120.33	1714.15	917.00	-208.64	68.24	1530.27	-202.34	70.61	907.99
7.97000	3046.66	162.35	98.46	3046.10	140.09	122.92	2497.18	70.02	91.10	2411.93	152.77	116.87	3035.73	-61.01	104.41	3055.75	-53.38	119.64	2596.10	-64.22	141.99	1690.40	-140.76	157.95	3077.42	39.88	1253.86	0.00	0.00	0.00	3061.58	85.67	1696.38	3226.62	-86.16	1702.30	1713.68	-115.21	1707.88	2415.02	120.33	1714.15	916.84	-208.86	68.23	1530.27	-202.34	70.61	907.63
7.98000	3046.66	162.35	98.46	3046.10	140.09	122.92	2497.18	70.02	91.10	2411.93	152.77	116.87	3035.73	-61.01	104.41	3055.75	-53.38	119.64	2596.10	-64.22	141.99	1690.40	-140.76	157.95	3077.42	39.88	1253.86	0.00	0.00	0.00	3061.58	85.67	1696.38	3226.62	-86.16	1702.30	1713.68	-115.21	1707.88	2415.02	120.33	1714.15	916.94	-208.08	68.26	1530.27	-202.34	70.61	907.83
7.99000	3046.66	162.35	98.46	3046.10	140.09	122.92	2497.18	70.02	91.10	2411.93	152.77	116.87	3035.73	-61.01	104.41	3055.75	-53.38	119.64	2596.10	-64.22	141.99	1690.40	-140.76	157.95	3077.42	39.88	1253.86	0.00	0.00	0.00	3061.58	85.67	1696.38	3226.62	-86.16	1702.30	1713.68	-115.21	1707.88	2415.02	120.33	1714.15	916.72	-208.14	68.50	1530.27	-202.34	70.61	907.93
8.00000	3046.66	162.35	98.46	3046.10	140.09	122.92	2497.18	70.02	91.10	2411.93	152.77	116.87	3035.73	-61.01	104.41	3055.75	-53.38	119.64	2596.10	-64.22	141.99	1690.40	-140.76	157.95	3077.42	39.88	1253.86	0.00	0.00	0.00	3061.58	85.67	1696.38	3226.62	-86.16	1702.30	1713.68	-115.21	1707.88	2415.02	120.33	1714.15	916.72	-208.14	68.50	1530.27	-202.34	70.61	907.93
[truncated: 35 more columns]
