# Supplementary material for: The impact of mobile phone use on where we look and how we walk when negotiating floor based obstacles
Source: PLoS One. 2017 Jun 30;12(6):e0179802. doi: 10.1371/journal.pone.0179802 (PMC5493336; doi:10.1371/journal.pone.0179802)
Supplement: S1 File — (ZIP) [file pone.0179802.s001.zip › Gait/PP14/obs read 1.txt]

CODAmotion Analysis Text
Codamotion Analysis Text Save of: obs read 1.mdf
Time	Markers
Time	1:LTOE.X	1:LTOE.Y	1:LTOE.Z	2:L2nd.X	2:L2nd.Y	2:L2nd.Z	3:LHEE.X	3:LHEE.Y	3:LHEE.Z	4:LANK.X	4:LANK.Y	4:LANK.Z	5:RTOE.X	5:RTOE.Y	5:RTOE.Z	6:R2nd.X	6:R2nd.Y	6:R2nd.Z	7:RHEE.X	7:RHEE.Y	7:RHEE.Z	8:RANK.X	8:RANK.Y	8:RANK.Z	9:STRN.X	9:STRN.Y	9:STRN.Z	10:Marker 10.X	10:Marker 10.Y	10:Marker 10.Z	11:FLHD.X	11:FLHD.Y	11:FLHD.Z	12:FRHD.X	12:FRHD.Y	12:FRHD.Z	13:BRHD.X	13:BRHD.Y	13:BRHD.Z	14:BLHD.X	14:BLHD.Y	14:BLHD.Z	15:BLSTEP.X	15:BLSTEP.Y	15:BLSTEP.Z	16:FLSTEP.X	16:FLSTEP.Y	16:FLSTEP.Z	17:BRSTEP.X
(s)	(mm)	(mm)	(mm)	(mm)	(mm)	(mm)	(mm)	(mm)	(mm)	(mm)	(mm)	(mm)	(mm)	(mm)	(mm)	(mm)	(mm)	(mm)	(mm)	(mm)	(mm)	(mm)	(mm)	(mm)	(mm)	(mm)	(mm)	(mm)	(mm)	(mm)	(mm)	(mm)	(mm)	(mm)	(mm)	(mm)	(mm)	(mm)	(mm)	(mm)	(mm)	(mm)	(mm)	(mm)	(mm)	(mm)	(mm)	(mm)	(mm)
0.00000	-3209.51	188.86	58.45	-3357.52	169.83	58.61	-1457.36	17.44	85.88	-1417.67	83.17	80.87	-3407.19	71.34	36.92	-3513.47	44.17	41.21	-1841.23	-69.15	447.49	-3567.51	-94.09	55.33	-3533.55	92.92	1233.42	0.00	0.00	0.00	-3303.02	154.55	1648.89	-3709.15	88.30	1655.62	-1626.71	-136.61	1673.65	-1648.66	5.73	1682.35	917.92	-211.09	68.79	1538.14	-205.53	73.80	908.40
0.01000	-3209.51	188.86	58.45	-3357.52	169.83	58.61	-1457.36	17.44	85.88	-1417.67	83.17	80.87	-3407.19	71.34	36.92	-3513.47	44.17	41.21	-1841.23	-69.15	447.49	-3523.90	-93.68	62.81	-3533.55	92.92	1233.42	0.00	0.00	0.00	-3303.02	154.55	1648.89	-3679.16	89.78	1655.24	-1626.71	-136.61	1673.65	-1648.66	5.73	1682.35	917.76	-211.53	68.87	1537.30	-205.51	73.52	909.11
0.02000	-3209.51	188.86	58.45	-3357.52	169.83	58.61	-1457.36	17.44	85.88	-1417.67	83.17	80.87	-3407.19	71.34	36.92	-3513.47	44.17	41.21	-1841.23	-69.15	447.49	-3527.97	-97.88	63.43	-3533.55	92.92	1233.42	0.00	0.00	0.00	-3303.02	154.55	1648.89	-3650.51	87.60	1655.25	-1626.71	-136.61	1673.65	-1648.66	5.73	1682.35	917.82	-212.08	68.62	1536.84	-205.64	73.36	909.15
0.03000	-3209.51	188.86	58.45	-3357.52	169.83	58.61	-1457.36	17.44	85.88	-1417.67	83.17	80.87	-3407.19	71.34	36.92	-3513.47	44.17	41.21	-1841.23	-69.15	447.49	-3542.85	-98.83	58.54	-3533.55	92.92	1233.42	0.00	0.00	0.00	-3303.02	154.55	1648.89	-3664.28	82.87	1656.59	-1626.71	-136.61	1673.65	-1648.66	5.73	1682.35	918.10	-212.78	68.28	1537.14	-205.54	73.50	909.09
0.04000	-3209.51	188.86	58.45	-3357.52	169.83	58.61	-1457.36	17.44	85.88	-1417.67	83.17	80.87	-3407.19	71.34	36.92	-3513.47	44.17	41.21	-1841.23	-69.15	447.49	-3510.60	-98.86	64.68	-3533.55	92.92	1233.42	0.00	0.00	0.00	-3303.02	154.55	1648.89	-3651.58	80.77	1655.53	-1626.71	-136.61	1673.65	-1648.66	5.73	1682.35	917.91	-212.15	68.50	1536.64	-205.66	73.29	909.12
0.05000	-3209.51	188.86	58.45	-3357.52	169.83	58.61	-1457.36	17.44	85.88	-1417.67	83.17	80.87	-3407.19	71.34	36.92	-3513.47	44.17	41.21	-1841.23	-69.15	447.49	-3508.28	-98.11	63.10	-3533.55	92.92	1233.42	0.00	0.00	0.00	-3303.02	154.55	1648.89	-3653.95	77.43	1656.71	-1626.71	-136.61	1673.65	-1648.66	5.73	1682.35	918.00	-212.21	68.47	1536.87	-205.66	73.35	909.07
0.06000	-3209.51	188.86	58.45	-3357.52	169.83	58.61	-1457.36	17.44	85.88	-1417.67	83.17	80.87	-3407.19	71.34	36.92	-3513.47	44.17	41.21	-1841.23	-69.15	447.49	-3504.45	-98.47	62.83	-3533.55	92.92	1233.42	0.00	0.00	0.00	-3303.02	154.55	1648.89	-3620.57	75.88	1656.70	-1626.71	-136.61	1673.65	-1648.66	5.73	1682.35	917.93	-212.82	68.41	1536.98	-205.57	73.36	909.12
0.07000	-3209.51	188.86	58.45	-3357.52	169.83	58.61	-1457.36	17.44	85.88	-1417.67	83.17	80.87	-3407.19	71.34	36.92	-3513.47	44.17	41.21	-1841.23	-69.15	447.49	-3524.59	-100.44	59.03	-3533.55	92.92	1233.42	0.00	0.00	0.00	-3303.02	154.55	1648.89	-3631.94	72.56	1656.88	-1626.71	-136.61	1673.65	-1648.66	5.73	1682.35	917.91	-212.54	68.46	1537.14	-205.51	73.43	909.39
0.08000	-3209.51	188.86	58.45	-3357.52	169.83	58.61	-1457.36	17.44	85.88	-1417.67	83.17	80.87	-3407.19	71.34	36.92	-3513.47	44.17	41.21	-1841.23	-69.15	447.49	-3495.51	-97.87	64.09	-3533.55	92.92	1233.42	0.00	0.00	0.00	-3303.02	154.55	1648.89	-3647.20	69.06	1658.46	-1626.71	-136.61	1673.65	-1648.66	5.73	1682.35	917.72	-211.90	68.80	1537.23	-205.57	73.48	909.26
0.09000	-3209.51	188.86	58.45	-3357.52	169.83	58.61	-1457.36	17.44	85.88	-1417.67	83.17	80.87	-3407.19	71.34	36.92	-3513.47	44.17	41.21	-1841.23	-69.15	447.49	-3513.11	-96.84	61.84	-3533.55	92.92	1233.42	0.00	0.00	0.00	-3303.02	154.55	1648.89	-3644.33	66.49	1659.78	-1626.71	-136.61	1673.65	-1648.66	5.73	1682.35	917.49	-211.70	68.89	1536.93	-205.49	73.40	909.34
0.10000	-3209.51	188.86	58.45	-3357.52	169.83	58.61	-1457.36	17.44	85.88	-1417.67	83.17	80.87	-3407.19	71.34	36.92	-3513.47	44.17	41.21	-1841.23	-69.15	447.49	-3506.21	-95.89	61.26	-3533.55	92.92	1233.42	0.00	0.00	0.00	-3303.02	154.55	1648.89	-3647.13	64.03	1660.04	-1626.71	-136.61	1673.65	-1648.66	5.73	1682.35	917.75	-212.14	68.65	1536.87	-205.47	73.38	909.23
0.11000	-3209.51	188.86	58.45	-3357.52	169.83	58.61	-1457.36	17.44	85.88	-1417.67	83.17	80.87	-3407.19	71.34	36.92	-3513.47	44.17	41.21	-1841.23	-69.15	447.49	-3534.41	-96.68	55.85	-3533.55	92.92	1233.42	0.00	0.00	0.00	-3303.02	154.55	1648.89	-3628.82	60.66	1659.70	-1626.71	-136.61	1673.65	-1648.66	5.73	1682.35	917.79	-212.26	68.69	1537.00	-205.48	73.36	909.23
0.12000	-3209.51	188.86	58.45	-3357.52	169.83	58.61	-1457.36	17.44	85.88	-1417.67	83.17	80.87	-3407.19	71.34	36.92	-3513.47	44.17	41.21	-1841.23	-69.15	447.49	-3523.76	-95.62	59.50	-3533.55	92.92	1233.42	0.00	0.00	0.00	-3303.02	154.55	1648.89	-3628.16	58.44	1660.15	-1626.71	-136.61	1673.65	-1648.66	5.73	1682.35	917.46	-212.05	69.05	1536.74	-205.56	73.30	909.18
0.13000	-3209.51	188.86	58.45	-3357.52	169.83	58.61	-1457.36	17.44	85.88	-1417.67	83.17	80.87	-3407.19	71.34	36.92	-3513.47	44.17	41.21	-1841.23	-69.15	447.49	-3499.47	-95.65	61.36	-3533.55	92.92	1233.42	0.00	0.00	0.00	-3303.02	154.55	1648.89	-3623.31	58.17	1660.44	-1626.71	-136.61	1673.65	-1648.66	5.73	1682.35	917.77	-212.55	68.71	1537.49	-205.46	73.65	909.03
0.14000	-3209.51	188.86	58.45	-3357.52	169.83	58.61	-1457.36	17.44	85.88	-1417.67	83.17	80.87	-3407.19	71.34	36.92	-3513.47	44.17	41.21	-1841.23	-69.15	447.49	-3522.55	-98.13	58.40	-3533.55	92.92	1233.42	0.00	0.00	0.00	-3303.02	154.55	1648.89	-3593.71	55.55	1659.41	-1626.71	-136.61	1673.65	-1648.66	5.73	1682.35	917.83	-212.11	68.68	1538.12	-205.40	73.84	909.07
0.15000	-3209.51	188.86	58.45	-3357.52	169.83	58.61	-1457.36	17.44	85.88	-1417.67	83.17	80.87	-3407.19	71.34	36.92	-3513.47	44.17	41.21	-1841.23	-69.15	447.49	-3536.11	-99.28	53.72	-3533.55	92.92	1233.42	0.00	0.00	0.00	-3303.02	154.55	1648.89	-3626.55	53.35	1660.46	-1626.71	-136.61	1673.65	-1648.66	5.73	1682.35	917.79	-211.28	68.71	1537.41	-205.49	73.53	909.23
0.16000	-3209.51	188.86	58.45	-3357.52	169.83	58.61	-1457.36	17.44	85.88	-1417.67	83.17	80.87	-3407.19	71.34	36.92	-3513.47	44.17	41.21	-1841.23	-69.15	447.49	-3527.19	-97.82	55.34	-3533.55	92.92	1233.42	0.00	0.00	0.00	-3303.02	154.55	1648.89	-3617.68	47.40	1660.47	-1626.71	-136.61	1673.65	-1648.66	5.73	1682.35	917.73	-212.34	68.53	1537.31	-205.53	73.54	909.14
0.17000	-3209.51	188.86	58.45	-3357.52	169.83	58.61	-1457.36	17.44	85.88	-1417.67	83.17	80.87	-3407.19	71.34	36.92	-3513.47	44.17	41.21	-1841.23	-69.15	447.49	-3515.33	-100.16	57.03	-3533.55	92.92	1233.42	0.00	0.00	0.00	-3303.02	154.55	1648.89	-3604.79	45.25	1659.79	-1626.71	-136.61	1673.65	-1648.66	5.73	1682.35	917.81	-211.99	68.62	1536.96	-205.53	73.37	909.01
0.18000	-3209.51	188.86	58.45	-3357.52	169.83	58.61	-1457.36	17.44	85.88	-1417.67	83.17	80.87	-3407.19	71.34	36.92	-3513.47	44.17	41.21	-1841.23	-69.15	447.49	-3531.80	-101.35	54.86	-3533.55	92.92	1233.42	0.00	0.00	0.00	-3303.02	154.55	1648.89	-3577.43	45.22	1660.05	-1626.71	-136.61	1673.65	-1648.66	5.73	1682.35	917.70	-212.04	68.75	1536.39	-205.55	73.14	908.97
0.19000	-3209.51	188.86	58.45	-3357.52	169.83	58.61	-1457.36	17.44	85.88	-1417.67	83.17	80.87	-3407.19	71.34	36.92	-3513.47	44.17	41.21	-1841.23	-69.15	447.49	-3519.80	-98.30	56.57	-3533.55	92.92	1233.42	0.00	0.00	0.00	-3303.02	154.55	1648.89	-3583.21	43.38	1660.12	-1626.71	-136.61	1673.65	-1648.66	5.73	1682.35	917.85	-211.97	68.67	1537.23	-205.50	73.48	909.18
0.20000	-3209.51	188.86	58.45	-3357.52	169.83	58.61	-1457.36	17.44	85.88	-1417.67	83.17	80.87	-3407.19	71.34	36.92	-3513.47	44.17	41.21	-1841.23	-69.15	447.49	-3488.45	-98.21	60.57	-3533.55	92.92	1233.42	0.00	0.00	0.00	-3303.02	154.55	1648.89	-3583.01	40.81	1660.88	-1626.71	-136.61	1673.65	-1648.66	5.73	1682.35	917.96	-212.67	68.50	1537.59	-205.46	73.64	909.04
0.21000	-3209.51	188.86	58.45	-3357.52	169.83	58.61	-1457.36	17.44	85.88	-1417.67	83.17	80.87	-3407.19	71.34	36.92	-3513.47	44.17	41.21	-1841.23	-69.15	447.49	-3518.66	-98.23	57.67	-3533.55	92.92	1233.42	0.00	0.00	0.00	-3303.02	154.55	1648.89	-3571.52	40.20	1660.31	-1626.71	-136.61	1673.65	-1648.66	5.73	1682.35	917.90	-212.69	68.53	1537.11	-205.48	73.42	909.10
0.22000	-3209.51	188.86	58.45	-3357.52	169.83	58.61	-1457.36	17.44	85.88	-1417.67	83.17	80.87	-3407.19	71.34	36.92	-3513.47	44.17	41.21	-1841.23	-69.15	447.49	-3513.87	-96.26	57.05	-3533.55	92.92	1233.42	0.00	0.00	0.00	-3303.02	154.55	1648.89	-3562.06	38.23	1659.73	-1626.71	-136.61	1673.65	-1648.66	5.73	1682.35	917.77	-212.28	68.72	1537.11	-205.52	73.42	909.12
0.23000	-3209.51	188.86	58.45	-3357.52	169.83	58.61	-1457.36	17.44	85.88	-1417.67	83.17	80.87	-3407.19	71.34	36.92	-3513.47	44.17	41.21	-1841.23	-69.15	447.49	-3508.83	-98.30	57.62	-3533.55	92.92	1233.42	0.00	0.00	0.00	-3303.02	154.55	1648.89	-3575.29	33.44	1660.09	-1626.71	-136.61	1673.65	-1648.66	5.73	1682.35	917.84	-212.48	68.53	1536.27	-205.61	73.10	909.04
0.24000	-3209.51	188.86	58.45	-3357.52	169.83	58.61	-1457.36	17.44	85.88	-1417.67	83.17	80.87	-3407.19	71.34	36.92	-3513.47	44.17	41.21	-1841.23	-69.15	447.49	-3515.05	-96.47	56.89	-3533.55	92.92	1233.42	0.00	0.00	0.00	-3303.02	154.55	1648.89	-3555.69	32.51	1657.78	-1626.71	-136.61	1673.65	-1648.66	5.73	1682.35	917.77	-212.25	68.61	1536.86	-205.40	73.34	909.16
0.25000	-3209.51	188.86	58.45	-3357.52	169.83	58.61	-1457.36	17.44	85.88	-1417.67	83.17	80.87	-3407.19	71.34	36.92	-3513.47	44.17	41.21	-1841.23	-69.15	447.49	-3522.86	-97.49	55.92	-3533.55	92.92	1233.42	0.00	0.00	0.00	-3303.02	154.55	1648.89	-3552.00	30.68	1658.47	-1626.71	-136.61	1673.65	-1648.66	5.73	1682.35	917.86	-212.52	68.52	1537.57	-205.41	73.64	909.24
0.26000	-3209.51	188.86	58.45	-3357.52	169.83	58.61	-1457.36	17.44	85.88	-1417.67	83.17	80.87	-3407.19	71.34	36.92	-3513.47	44.17	41.21	-1841.23	-69.15	447.49	-3536.54	-100.02	52.68	-3533.55	92.92	1233.42	0.00	0.00	0.00	-3303.02	154.55	1648.89	-3543.23	27.52	1658.86	-1626.71	-136.61	1673.65	-1648.66	5.73	1682.35	917.81	-212.51	68.63	1537.35	-205.45	73.52	909.18
0.27000	-3209.51	188.86	58.45	-3357.52	169.83	58.61	-1457.36	17.44	85.88	-1417.67	83.17	80.87	-3407.19	71.34	36.92	-3513.47	44.17	41.21	-1841.23	-69.15	447.49	-3522.47	-99.22	54.10	-3533.55	92.92	1233.42	0.00	0.00	0.00	-3303.02	154.55	1648.89	-3542.88	24.74	1658.42	-1626.71	-136.61	1673.65	-1648.66	5.73	1682.35	917.79	-212.65	68.67	1536.97	-205.43	73.37	909.09
0.28000	-3209.51	188.86	58.45	-3357.52	169.83	58.61	-1457.36	17.44	85.88	-1417.67	83.17	80.87	-3407.19	71.34	36.92	-3513.47	44.17	41.21	-1841.23	-69.15	447.49	-3498.96	-96.58	56.50	-3533.55	92.92	1233.42	0.00	0.00	0.00	-3303.02	154.55	1648.89	-3544.74	24.44	1657.51	-1626.71	-136.61	1673.65	-1648.66	5.73	1682.35	918.00	-212.96	68.47	1537.65	-205.43	73.62	909.08
0.29000	-3209.51	188.86	58.45	-3357.52	169.83	58.61	-1457.36	17.44	85.88	-1417.67	83.17	80.87	-3407.19	71.34	36.92	-3513.47	44.17	41.21	-1841.23	-69.15	447.49	-3521.93	-98.86	53.91	-3533.55	92.92	1233.42	0.00	0.00	0.00	-3303.02	154.55	1648.89	-3528.94	21.65	1657.75	-1626.71	-136.61	1673.65	-1648.66	5.73	1682.35	917.85	-212.66	68.52	1537.50	-205.44	73.59	908.89
0.30000	-3209.51	188.86	58.45	-3357.52	169.83	58.61	-1457.36	17.44	85.88	-1417.67	83.17	80.87	-3407.19	71.34	36.92	-3513.47	44.17	41.21	-1841.23	-69.15	447.49	-3497.46	-97.60	57.12	-3533.55	92.92	1233.42	0.00	0.00	0.00	-3303.02	154.55	1648.89	-3530.08	19.90	1658.65	-1626.71	-136.61	1673.65	-1648.66	5.73	1682.35	917.92	-212.76	68.46	1537.42	-205.47	73.49	909.08
0.31000	-3209.51	188.86	58.45	-3357.52	169.83	58.61	-1457.36	17.44	85.88	-1417.67	83.17	80.87	-3407.19	71.34	36.92	-3513.47	44.17	41.21	-1841.23	-69.15	447.49	-3521.04	-96.61	53.93	-3533.55	92.92	1233.42	0.00	0.00	0.00	-3303.02	154.55	1648.89	-3512.98	17.20	1658.30	-1626.71	-136.61	1673.65	-1648.66	5.73	1682.35	918.03	-212.49	68.49	1537.46	-205.40	73.61	909.06
0.32000	-3209.51	188.86	58.45	-3357.52	169.83	58.61	-1457.36	17.44	85.88	-1417.67	83.17	80.87	-3407.19	71.34	36.92	-3513.47	44.17	41.21	-1841.23	-69.15	447.49	-3512.01	-96.44	54.82	-3533.55	92.92	1233.42	0.00	0.00	0.00	-3303.02	154.55	1648.89	-3549.94	15.74	1659.54	-1626.71	-136.61	1673.65	-1648.66	5.73	1682.35	918.02	-212.60	68.40	1536.86	-205.49	73.41	909.04
0.33000	-3209.51	188.86	58.45	-3357.52	169.83	58.61	-1457.36	17.44	85.88	-1417.67	83.17	80.87	-3407.19	71.34	36.92	-3513.47	44.17	41.21	-1841.23	-69.15	447.49	-3511.93	-99.24	55.05	-3533.55	92.92	1233.42	0.00	0.00	0.00	-3303.02	154.55	1648.89	-3509.52	13.12	1656.60	-1626.71	-136.61	1673.65	-1648.66	5.73	1682.35	917.91	-212.46	68.48	1537.31	-205.49	73.55	909.16
0.34000	-3209.51	188.86	58.45	-3357.52	169.83	58.61	-1457.36	17.44	85.88	-1417.67	83.17	80.87	-3407.19	71.34	36.92	-3513.47	44.17	41.21	-1841.23	-69.15	447.49	-3540.03	-99.56	52.49	-3533.55	92.92	1233.42	0.00	0.00	0.00	-3303.02	154.55	1648.89	-3496.17	14.82	1657.19	-1626.71	-136.61	1673.65	-1648.66	5.73	1682.35	917.43	-211.86	68.99	1537.43	-205.53	73.60	909.14
0.35000	-3209.51	188.86	58.45	-3357.52	169.83	58.61	-1457.36	17.44	85.88	-1417.67	83.17	80.87	-3407.19	71.34	36.92	-3513.47	44.17	41.21	-1841.23	-69.15	447.49	-3502.27	-96.54	58.60	-3533.55	92.92	1233.42	0.00	0.00	0.00	-3303.02	154.55	1648.89	-3509.99	10.96	1659.36	-1626.71	-136.61	1673.65	-1648.66	5.73	1682.35	917.59	-212.25	68.80	1537.58	-205.52	73.62	909.07
0.36000	-3209.51	188.86	58.45	-3357.52	169.83	58.61	-1457.36	17.44	85.88	-1417.67	83.17	80.87	-3407.19	71.34	36.92	-3513.47	44.17	41.21	-1841.23	-69.15	447.49	-3491.91	-96.10	59.50	-3533.55	92.92	1233.42	0.00	0.00	0.00	-3303.02	154.55	1648.89	-3477.03	11.82	1659.09	-1626.71	-136.61	1673.65	-1648.66	5.73	1682.35	917.94	-212.46	68.59	1537.28	-205.51	73.44	909.11
0.37000	-3209.51	188.86	58.45	-3357.52	169.83	58.61	-1457.36	17.44	85.88	-1417.67	83.17	80.87	-3407.19	71.34	36.92	-3513.47	44.17	41.21	-1841.23	-69.15	447.49	-3495.64	-96.87	57.58	-3533.55	92.92	1233.42	0.00	0.00	0.00	-3303.02	154.55	1648.89	-3492.32	8.97	1660.58	-1626.71	-136.61	1673.65	-1648.66	5.73	1682.35	918.10	-212.53	68.40	1537.46	-205.47	73.53	908.98
0.38000	-3209.51	188.86	58.45	-3357.52	169.83	58.61	-1457.36	17.44	85.88	-1417.67	83.17	80.87	-3407.19	71.34	36.92	-3513.47	44.17	41.21	-1841.23	-69.15	447.49	-3480.83	-96.40	58.90	-3533.55	92.92	1233.42	0.00	0.00	0.00	-3303.02	154.55	1648.89	-3488.09	7.06	1660.81	-1626.71	-136.61	1673.65	-1648.66	5.73	1682.35	917.91	-212.84	68.51	1537.49	-205.39	73.56	908.95
0.39000	-3209.51	188.86	58.45	-3357.52	169.83	58.61	-1457.36	17.44	85.88	-1417.67	83.17	80.87	-3407.19	71.34	36.92	-3513.47	44.17	41.21	-1841.23	-69.15	447.49	-3519.54	-96.46	54.68	-3533.55	92.92	1233.42	0.00	0.00	0.00	-3303.02	154.55	1648.89	-3490.38	4.61	1661.69	-1626.71	-136.61	1673.65	-1648.66	5.73	1682.35	917.78	-212.11	68.67	1537.42	-205.39	73.58	909.06
0.40000	-3209.51	188.86	58.45	-3357.52	169.83	58.61	-1457.36	17.44	85.88	-1417.67	83.17	80.87	-3407.19	71.34	36.92	-3513.47	44.17	41.21	-1841.23	-69.15	447.49	-3505.01	-95.37	56.68	-3533.55	92.92	1233.42	0.00	0.00	0.00	-3303.02	154.55	1648.89	-3512.02	2.55	1662.74	-1626.71	-136.61	1673.65	-1648.66	5.73	1682.35	917.93	-212.40	68.57	1537.19	-205.50	73.49	909.26
0.41000	-3209.51	188.86	58.45	-3357.52	169.83	58.61	-1457.36	17.44	85.88	-1417.67	83.17	80.87	-3407.19	71.34	36.92	-3513.47	44.17	41.21	-1841.23	-69.15	447.49	-3540.50	-99.70	52.14	-3533.55	92.92	1233.42	0.00	0.00	0.00	-3303.02	154.55	1648.89	-3478.03	1.95	1661.78	-1626.71	-136.61	1673.65	-1648.66	5.73	1682.35	917.80	-212.53	68.62	1537.06	-205.54	73.43	909.18
0.42000	-3209.51	188.86	58.45	-3357.52	169.83	58.61	-1457.36	17.44	85.88	-1417.67	83.17	80.87	-3407.19	71.34	36.92	-3513.47	44.17	41.21	-1841.23	-69.15	447.49	-3500.27	-98.18	57.67	-3533.55	92.92	1233.42	0.00	0.00	0.00	-3303.02	154.55	1648.89	-3489.58	3.34	1662.68	-1626.71	-136.61	1673.65	-1648.66	5.73	1682.35	917.91	-213.07	68.39	1537.12	-205.52	73.36	909.13
0.43000	-3209.51	188.86	58.45	-3357.52	169.83	58.61	-1457.36	17.44	85.88	-1417.67	83.17	80.87	-3407.19	71.34	36.92	-3513.47	44.17	41.21	-1841.23	-69.15	447.49	-3522.29	-95.57	54.62	-3533.55	92.92	1233.42	0.00	0.00	0.00	-3303.02	154.55	1648.89	-3476.81	2.20	1664.71	-1626.71	-136.61	1673.65	-1648.66	5.73	1682.35	918.13	-212.59	68.36	1536.94	-205.47	73.36	909.07
0.44000	-3209.51	188.86	58.45	-3357.52	169.83	58.61	-1457.36	17.44	85.88	-1417.67	83.17	80.87	-3407.19	71.34	36.92	-3513.47	44.17	41.21	-1841.23	-69.15	447.49	-3462.11	-93.23	63.40	-3533.58	92.92	1233.42	0.00	0.00	0.00	-3303.02	154.55	1648.89	-3463.61	1.82	1663.86	-1626.71	-136.61	1673.65	-1648.66	5.73	1682.35	918.08	-212.39	68.42	1537.50	-205.39	73.54	909.16
0.45000	-3209.51	188.86	58.45	-3357.52	169.83	58.61	-1457.36	17.44	85.88	-1417.67	83.17	80.87	-3407.19	71.34	36.92	-3513.47	44.17	41.21	-1841.23	-69.15	447.49	-3485.93	-96.19	59.05	-3559.51	89.20	1233.69	0.00	0.00	0.00	-3303.02	154.55	1648.89	-3463.34	0.16	1663.85	-1626.71	-136.61	1673.65	-1648.66	5.73	1682.35	917.67	-212.40	68.72	1537.40	-205.42	73.56	909.14
0.46000	-3209.51	188.86	58.45	-3357.52	169.83	58.61	-1457.36	17.44	85.88	-1417.67	83.17	80.87	-3407.19	71.34	36.92	-3513.47	44.17	41.21	-1841.23	-69.15	447.49	-3492.92	-95.02	59.46	-3554.35	90.85	1232.23	0.00	0.00	0.00	-3303.02	154.55	1648.89	-3467.44	-1.40	1665.53	-1626.71	-136.61	1673.65	-1648.66	5.73	1682.35	917.80	-211.85	68.74	1537.51	-205.45	73.62	909.13
0.47000	-3209.51	188.86	58.45	-3357.52	169.83	58.61	-1457.36	17.44	85.88	-1417.67	83.17	80.87	-3407.19	71.34	36.92	-3513.47	44.17	41.21	-1841.23	-69.15	447.49	-3526.94	-98.88	54.10	-3561.24	91.75	1232.73	0.00	0.00	0.00	-3303.02	154.55	1648.89	-3424.57	-1.60	1663.53	-1626.71	-136.61	1673.65	-1648.66	5.73	1682.35	917.74	-212.32	68.69	1537.39	-205.56	73.59	909.40
0.48000	-3209.51	188.86	58.45	-3357.52	169.83	58.61	-1457.36	17.44	85.88	-1417.67	83.17	80.87	-3407.19	71.34	36.92	-3513.47	44.17	41.21	-1841.23	-69.15	447.49	-3541.84	-97.28	49.85	-3562.78	91.09	1231.77	0.00	0.00	0.00	-3303.02	154.55	1648.89	-3452.24	-3.70	1665.70	-1626.71	-136.61	1673.65	-1648.66	5.73	1682.35	917.70	-212.12	68.81	1536.61	-205.58	73.25	909.31
0.49000	-3209.51	188.86	58.45	-3357.52	169.83	58.61	-1457.36	17.44	85.88	-1417.67	83.17	80.87	-3407.19	71.34	36.92	-3513.47	44.17	41.21	-1841.23	-69.15	447.49	-3501.75	-96.17	55.55	-3548.23	89.90	1232.52	0.00	0.00	0.00	-3303.02	154.55	1648.89	-3438.30	-3.66	1666.56	-1626.71	-136.61	1673.65	-1648.66	5.73	1682.35	917.78	-212.54	68.62	1536.89	-205.48	73.31	909.12
0.50000	-3209.51	188.86	58.45	-3357.52	169.83	58.61	-1457.36	17.44	85.88	-1417.67	83.17	80.87	-3407.19	71.34	36.92	-3513.47	44.17	41.21	-1841.23	-69.15	447.49	-3557.58	-97.68	48.51	-3576.65	89.85	1233.00	0.00	0.00	0.00	-3303.02	154.55	1648.89	-3426.39	-2.88	1664.76	-1626.71	-136.61	1673.65	-1648.66	5.73	1682.35	917.83	-212.52	68.73	1537.09	-205.47	73.41	909.37
0.51000	-3209.51	188.86	58.45	-3357.52	169.83	58.61	-1457.36	17.44	85.88	-1417.67	83.17	80.87	-3407.19	71.34	36.92	-3513.47	44.17	41.21	-1841.23	-69.15	447.49	-3500.23	-94.87	58.22	-3536.04	90.02	1233.91	0.00	0.00	0.00	-3303.02	154.55	1648.89	-3423.26	-7.25	1665.94	-1626.71	-136.61	1673.65	-1648.66	5.73	1682.35	917.86	-211.96	68.65	1537.11	-205.48	73.42	909.27
0.52000	-3209.51	188.86	58.45	-3357.52	169.83	58.61	-1457.36	17.44	85.88	-1417.67	83.17	80.87	-3407.19	71.34	36.92	-3513.47	44.17	41.21	-1841.23	-69.15	447.49	-3525.69	-96.31	53.95	-3566.84	89.00	1231.97	0.00	0.00	0.00	-3303.02	154.55	1648.89	-3447.49	-7.11	1668.00	-1626.71	-136.61	1673.65	-1648.66	5.73	1682.35	917.68	-211.53	68.80	1537.04	-205.49	73.39	909.18
0.53000	-3209.51	188.86	58.45	-3357.52	169.83	58.61	-1457.36	17.44	85.88	-1417.67	83.17	80.87	-3407.19	71.34	36.92	-3513.47	44.17	41.21	-1841.23	-69.15	447.49	-3552.79	-97.64	49.12	-3578.16	88.15	1232.07	0.00	0.00	0.00	-3303.02	154.55	1648.89	-3451.01	-9.85	1668.85	-1626.71	-136.61	1673.65	-1648.66	5.73	1682.35	917.78	-211.66	68.87	1537.48	-205.50	73.54	909.21
0.54000	-3209.51	188.86	58.45	-3357.52	169.83	58.61	-1457.36	17.44	85.88	-1417.67	83.17	80.87	-3407.19	71.34	36.92	-3513.47	44.17	41.21	-1841.23	-69.15	447.49	-3523.06	-94.80	54.93	-3551.74	89.80	1232.40	0.00	0.00	0.00	-3303.02	154.55	1648.89	-3466.32	-10.01	1668.60	-1626.71	-136.61	1673.65	-1648.66	5.73	1682.35	917.90	-212.32	68.56	1537.24	-205.52	73.51	909.13
0.55000	-3209.51	188.86	58.45	-3357.52	169.83	58.61	-1457.36	17.44	85.88	-1417.67	83.17	80.87	-3407.19	71.34	36.92	-3513.47	44.17	41.21	-1841.23	-69.15	447.49	-3530.43	-96.02	53.35	-3555.54	87.64	1232.81	0.00	0.00	0.00	-3303.02	154.55	1648.89	-3438.62	-9.51	1668.21	-1626.71	-136.61	1673.65	-1648.66	5.73	1682.35	917.81	-212.31	68.60	1537.10	-205.57	73.39	908.95
0.56000	-3209.51	188.86	58.45	-3357.52	169.83	58.61	-1457.36	17.44	85.88	-1417.67	83.17	80.87	-3407.19	71.34	36.92	-3513.47	44.17	41.21	-1841.23	-69.15	447.49	-3509.82	-96.00	55.14	-3530.71	86.83	1231.80	0.00	0.00	0.00	-3303.02	154.55	1648.89	-3399.83	-7.48	1665.94	-1626.71	-136.61	1673.65	-1648.66	5.73	1682.35	917.54	-212.21	68.86	1537.21	-205.43	73.47	909.00
0.57000	-3209.51	188.86	58.45	-3357.52	169.83	58.61	-1457.36	17.44	85.88	-1417.67	83.17	80.87	-3407.19	71.34	36.92	-3513.47	44.17	41.21	-1841.23	-69.15	447.49	-3519.19	-96.68	53.13	-3519.80	87.49	1231.75	0.00	0.00	0.00	-3303.02	154.55	1648.89	-3392.26	-10.11	1665.33	-1626.71	-136.61	1673.65	-1648.66	5.73	1682.35	917.79	-212.48	68.63	1536.62	-205.58	73.27	909.06
0.58000	-3209.51	188.86	58.45	-3357.52	169.83	58.61	-1457.36	17.44	85.88	-1417.67	83.17	80.87	-3407.19	71.34	36.92	-3513.47	44.17	41.21	-1841.23	-69.15	447.49	-3491.75	-95.04	59.27	-3495.73	88.08	1231.90	0.00	0.00	0.00	-3303.02	154.55	1648.89	-3427.95	-9.84	1667.48	-1626.71	-136.61	1673.65	-1648.66	5.73	1682.35	917.65	-211.76	68.89	1536.91	-205.54	73.31	909.16
0.59000	-3209.51	188.86	58.45	-3357.52	169.83	58.61	-1457.36	17.44	85.88	-1417.67	83.17	80.87	-3407.19	71.34	36.92	-3513.47	44.17	41.21	-1841.23	-69.15	447.49	-3529.83	-94.74	53.35	-3486.62	85.08	1231.99	0.00	0.00	0.00	-3303.02	154.55	1648.89	-3423.72	-9.10	1666.69	-1626.71	-136.61	1673.65	-1648.66	5.73	1682.35	917.82	-211.99	68.76	1537.12	-205.43	73.47	909.14
0.60000	-3209.51	188.86	58.45	-3357.52	169.83	58.61	-1457.36	17.44	85.88	-1417.67	83.17	80.87	-3407.19	71.34	36.92	-3513.47	44.17	41.21	-1841.23	-69.15	447.49	-3527.46	-99.20	54.42	-3464.75	85.77	1231.89	0.00	0.00	0.00	-3303.02	154.55	1648.89	-3406.66	-9.51	1666.75	-1626.71	-136.61	1673.65	-1648.66	5.73	1682.35	917.71	-211.90	68.76	1536.57	-205.65	73.22	909.10
0.61000	-3209.51	188.86	58.45	-3357.52	169.83	58.61	-1457.36	17.44	85.88	-1417.67	83.17	80.87	-3407.19	71.34	36.92	-3513.47	44.17	41.21	-1841.23	-69.15	447.49	-3508.09	-95.69	56.90	-3481.36	84.90	1231.69	0.00	0.00	0.00	-3303.02	154.55	1648.89	-3398.32	-9.21	1665.00	-1626.71	-136.61	1673.65	-1648.66	5.73	1682.35	917.85	-212.10	68.61	1537.19	-205.51	73.49	909.18
0.62000	-3209.51	188.86	58.45	-3357.52	169.83	58.61	-1457.36	17.44	85.88	-1417.67	83.17	80.87	-3407.19	71.34	36.92	-3513.47	44.17	41.21	-1841.23	-69.15	447.49	-3528.88	-93.85	51.71	-3449.21	85.79	1231.95	0.00	0.00	0.00	-3303.02	154.55	1648.89	-3412.30	-11.08	1665.71	-1626.71	-136.61	1673.65	-1648.66	5.73	1682.35	917.77	-212.54	68.61	1537.76	-205.41	73.61	908.99
0.63000	-3209.51	188.86	58.45	-3357.52	169.83	58.61	-1457.36	17.44	85.88	-1417.67	83.17	80.87	-3407.19	71.34	36.92	-3513.47	44.17	41.21	-1841.23	-69.15	447.49	-3562.21	-96.59	48.83	-3457.31	85.89	1231.52	0.00	0.00	0.00	-3303.02	154.55	1648.89	-3364.76	-10.52	1663.87	-1626.71	-136.61	1673.65	-1648.66	5.73	1682.35	918.15	-212.57	68.41	1537.25	-205.50	73.49	909.05
0.64000	-3209.51	188.86	58.45	-3357.52	169.83	58.61	-1457.36	17.44	85.88	-1417.67	83.17	80.87	-3407.19	71.34	36.92	-3513.47	44.17	41.21	-1841.23	-69.15	447.49	-3545.36	-99.53	52.99	-3452.34	85.66	1231.63	0.00	0.00	0.00	-3303.02	154.55	1648.89	-3382.99	-11.48	1664.87	-1626.71	-136.61	1673.65	-1648.66	5.73	1682.35	918.02	-212.60	68.47	1537.61	-205.41	73.68	909.06
0.65000	-3209.51	188.86	58.45	-3357.52	169.83	58.61	-1457.36	17.44	85.88	-1417.67	83.17	80.87	-3407.19	71.34	36.92	-3513.47	44.17	41.21	-1841.23	-69.15	447.49	-3509.93	-96.94	55.66	-3452.41	86.26	1231.42	0.00	0.00	0.00	-3303.02	154.55	1648.89	-3415.20	-10.13	1665.11	-1626.71	-136.61	1673.65	-1648.66	5.73	1682.35	918.00	-212.87	68.43	1537.51	-205.38	73.64	909.13
0.66000	-3209.51	188.86	58.45	-3357.52	169.83	58.61	-1457.36	17.44	85.88	-1417.67	83.17	80.87	-3407.19	71.34	36.92	-3513.47	44.17	41.21	-1841.23	-69.15	447.49	-3512.74	-95.52	56.12	-3457.83	86.37	1230.77	0.00	0.00	0.00	-3303.02	154.55	1648.89	-3415.17	-8.18	1663.78	-1626.71	-136.61	1673.65	-1648.66	5.73	1682.35	917.78	-212.18	68.72	1537.69	-205.41	73.68	909.17
0.67000	-3209.51	188.86	58.45	-3357.52	169.83	58.61	-1457.36	17.44	85.88	-1417.67	83.17	80.87	-3407.19	71.34	36.92	-3513.47	44.17	41.21	-1841.23	-69.15	447.49	-3505.92	-95.45	56.92	-3440.45	88.01	1231.55	0.00	0.00	0.00	-3303.02	154.55	1648.89	-3353.46	-8.21	1661.57	-1626.71	-136.61	1673.65	-1648.66	5.73	1682.35	917.62	-211.99	68.82	1537.51	-205.45	73.61	909.01
0.68000	-3209.51	188.86	58.45	-3363.97	169.22	57.12	-1457.36	17.44	85.88	-1417.67	83.17	80.87	-3407.19	71.34	36.92	-3513.47	44.17	41.21	-1841.23	-69.15	447.49	-3495.07	-95.11	58.77	-3453.13	87.92	1230.38	0.00	0.00	0.00	-3303.02	154.55	1648.89	-3375.23	-7.94	1661.84	-1626.71	-136.61	1673.65	-1648.66	5.73	1682.35	917.64	-212.19	68.85	1536.93	-205.55	73.40	909.07
0.69000	-3209.51	188.86	58.45	-3352.66	170.33	59.62	-1457.36	17.44	85.88	-1417.67	83.17	80.87	-3407.19	71.34	36.92	-3513.47	44.17	41.21	-1841.23	-69.15	447.49	-3490.10	-94.74	60.08	-3430.35	88.52	1230.77	0.00	0.00	0.00	-3303.02	154.55	1648.89	-3374.34	-9.32	1660.03	-1626.71	-136.61	1673.65	-1648.66	5.73	1682.35	917.58	-212.17	68.88	1536.71	-205.64	73.24	908.99
0.70000	-3209.51	188.86	58.45	-3343.92	170.76	58.55	-1457.36	17.44	85.88	-1417.67	83.17	80.87	-3407.19	71.34	36.92	-3513.47	44.17	41.21	-1841.23	-69.15	447.49	-3506.49	-94.09	58.37	-3416.95	89.41	1230.63	0.00	0.00	0.00	-3303.02	154.55	1648.89	-3378.43	-7.24	1660.91	-1626.71	-136.61	1673.65	-1648.66	5.73	1682.35	917.71	-212.18	68.70	1536.68	-205.57	73.24	909.26
0.71000	-3209.51	188.86	58.45	-3311.86	169.91	60.91	-1457.36	17.44	85.88	-1417.67	83.17	80.87	-3407.19	71.34	36.92	-3513.47	44.17	41.21	-1841.23	-69.15	447.49	-3486.29	-93.63	61.72	-3429.71	90.09	1230.11	0.00	0.00	0.00	-3303.02	154.55	1648.89	-3356.03	-8.12	1659.66	-1626.71	-136.61	1673.65	-1648.66	5.73	1682.35	917.86	-212.55	68.56	1536.53	-205.59	73.20	909.41
0.72000	-3209.51	188.86	58.45	-3328.51	168.94	54.78	-1457.36	17.44	85.88	-1417.67	83.17	80.87	-3407.19	71.34	36.92	-3513.47	44.17	41.21	-1841.23	-69.15	447.49	-3494.91	-93.37	59.86	-3418.92	89.89	1230.63	0.00	0.00	0.00	-3303.02	154.55	1648.89	-3350.17	-7.18	1657.67	-1626.71	-136.61	1673.65	-1648.66	5.73	1682.35	917.87	-212.63	68.56	1536.51	-205.64	73.19	909.19
0.73000	-3209.51	188.86	58.45	-3331.86	169.83	48.99	-1457.36	17.44	85.88	-1417.67	83.17	80.87	-3407.19	71.34	36.92	-3513.47	44.17	41.21	-1841.23	-69.15	447.49	-3506.98	-93.84	56.82	-3420.69	90.58	1230.29	0.00	0.00	0.00	-3303.02	154.55	1648.89	-3367.76	-4.57	1656.74	-1626.71	-136.61	1673.65	-1648.66	5.73	1682.35	917.73	-212.05	68.82	1537.11	-205.50	73.44	909.12
0.74000	-3209.51	188.86	58.45	-3330.41	170.37	45.25	-1457.36	17.44	85.88	-1417.67	83.17	80.87	-3407.19	71.34	36.92	-3513.47	44.17	41.21	-1841.23	-69.15	447.49	-3498.20	-90.74	59.48	-3420.09	92.41	1230.24	0.00	0.00	0.00	-3303.02	154.55	1648.89	-3395.28	-7.72	1657.02	-1626.71	-136.61	1673.65	-1648.66	5.73	1682.35	917.79	-212.01	68.61	1537.26	-205.49	73.58	909.20
0.75000	-3209.51	188.86	58.45	-3320.53	173.25	47.17	-1457.36	17.44	85.88	-1417.67	83.17	80.87	-3407.19	71.34	36.92	-3513.47	44.17	41.21	-1841.23	-69.15	447.49	-3494.96	-92.51	59.07	-3400.93	93.53	1229.87	0.00	0.00	0.00	-3303.02	154.55	1648.89	-3356.65	-4.44	1655.48	-1626.71	-136.61	1673.65	-1648.66	5.73	1682.35	917.83	-212.61	68.51	1537.49	-205.43	73.61	909.09
0.76000	-3209.51	188.86	58.45	-3298.28	173.52	50.23	-1457.36	17.44	85.88	-1417.67	83.17	80.87	-3407.19	71.34	36.92	-3513.47	44.17	41.21	-1841.23	-69.15	447.49	-3492.27	-93.06	58.32	-3412.42	94.05	1229.74	0.00	0.00	0.00	-3303.02	154.55	1648.89	-3366.20	-3.08	1654.49	-1626.71	-136.61	1673.65	-1648.66	5.73	1682.35	917.71	-211.83	68.77	1537.43	-205.50	73.54	908.98
0.77000	-3209.51	188.86	58.45	-3333.09	172.43	43.74	-1457.36	17.44	85.88	-1417.67	83.17	80.87	-3407.19	71.34	36.92	-3517.62	44.47	42.40	-1841.23	-69.15	447.49	-3495.84	-93.45	58.05	-3406.16	95.30	1229.51	0.00	0.00	0.00	-3303.02	154.55	1648.89	-3344.41	1.60	1653.22	-1626.71	-136.61	1673.65	-1648.66	5.73	1682.35	917.79	-212.07	68.65	1536.91	-205.51	73.40	909.11
0.78000	-3209.51	188.86	58.45	-3328.07	172.95	45.02	-1457.36	17.44	85.88	-1417.67	83.17	80.87	-3407.19	71.34	36.92	-3535.33	43.32	41.05	-1841.23	-69.15	447.49	-3509.92	-93.93	58.12	-3400.43	97.16	1230.31	0.00	0.00	0.00	-3303.02	154.55	1648.89	-3320.26	0.24	1650.83	-1626.71	-136.61	1673.65	-1648.66	5.73	1682.35	917.84	-212.45	68.58	1537.27	-205.45	73.50	909.38
0.79000	-3209.51	188.86	58.45	-3314.40	173.11	46.24	-1457.36	17.44	85.88	-1417.67	83.17	80.87	-3407.19	71.34	36.92	-3525.06	41.91	41.55	-1841.23	-69.15	447.49	-3491.46	-92.75	61.76	-3392.90	97.83	1229.74	0.00	0.00	0.00	-3303.02	154.55	1648.89	-3349.20	-2.80	1650.71	-1626.71	-136.61	1673.65	-1648.66	5.73	1682.35	917.89	-212.52	68.65	1537.50	-205.46	73.62	909.09
0.80000	-3209.51	188.86	58.45	-3316.56	174.05	45.04	-1457.36	17.44	85.88	-1417.67	83.17	80.87	-3407.19	71.34	36.92	-3487.38	42.65	45.65	-1841.23	-69.15	447.49	-3507.97	-91.14	60.22	-3401.29	98.38	1229.56	0.00	0.00	0.00	-3303.02	154.55	1648.89	-3349.62	-0.23	1650.41	-1626.71	-136.61	1673.65	-1648.66	5.73	1682.35	917.87	-211.97	68.68	1537.20	-205.44	73.51	908.97
0.81000	-3209.51	188.86	58.45	-3332.48	174.35	41.91	-1457.36	17.44	85.88	-1417.67	83.17	80.87	-3407.19	71.34	36.92	-3467.42	41.26	49.57	-1841.23	-69.15	447.49	-3473.24	-92.23	65.89	-3392.68	100.67	1230.03	0.00	0.00	0.00	-3303.02	154.55	1648.89	-3327.51	2.24	1650.15	-1626.71	-136.61	1673.65	-1648.66	5.73	1682.35	917.78	-211.57	68.74	1537.19	-205.57	73.55	909.25
0.82000	-3209.51	188.86	58.45	-3294.60	176.15	47.51	-1457.36	17.44	85.88	-1417.67	83.17	80.87	-3407.19	71.34	36.92	-3439.34	42.72	52.30	-1841.23	-69.15	447.49	-3470.98	-89.29	66.68	-3377.43	102.35	1229.79	0.00	0.00	0.00	-3303.02	154.55	1648.89	-3321.57	5.03	1650.03	-1626.71	-136.61	1673.65	-1648.66	5.73	1682.35	917.67	-211.46	68.88	1536.93	-205.56	73.42	909.07
0.83000	-3209.51	188.86	58.45	-3312.08	174.81	44.05	-1457.36	17.44	85.88	-1417.67	83.17	80.87	-3407.19	71.34	36.92	-3497.32	43.58	44.28	-1841.23	-69.15	447.49	-3459.74	-90.17	69.29	-3394.87	104.08	1230.64	0.00	0.00	0.00	-3303.02	154.55	1648.89	-3286.62	6.71	1646.44	-1626.71	-136.61	1673.65	-1648.66	5.73	1682.35	917.74	-211.19	68.83	1537.64	-205.43	73.63	909.18
0.84000	-3209.51	188.86	58.45	-3322.45	175.19	41.14	-1457.36	17.44	85.88	-1417.67	83.17	80.87	-3407.19	71.34	36.92	-3478.69	42.63	45.08	-1841.23	-69.15	447.49	-3449.17	-87.94	71.45	-3380.72	105.55	1230.42	0.00	0.00	0.00	-3303.02	154.55	1648.89	-3301.02	6.99	1645.56	-1626.71	-136.61	1673.65	-1648.66	5.73	1682.35	917.88	-211.96	68.72	1537.65	-205.48	73.66	909.14
0.85000	-3209.51	188.86	58.45	-3324.84	175.55	40.56	-1457.36	17.44	85.88	-1417.67	83.17	80.87	-3407.19	71.34	36.92	-3493.74	41.88	44.05	-1841.23	-69.15	447.49	-3502.57	-91.86	64.56	-3372.39	107.54	1231.49	0.00	0.00	0.00	-3303.02	154.55	1648.89	-3311.83	6.50	1645.87	-1626.71	-136.61	1673.65	-1648.66	5.73	1682.35	917.89	-212.20	68.59	1537.83	-205.27	73.72	909.12
0.86000	-3209.51	188.86	58.45	-3316.66	174.85	40.88	-1457.36	17.44	85.88	-1417.67	83.17	80.87	-3407.19	71.34	36.92	-3472.42	42.13	45.22	-1841.23	-69.15	447.49	-3494.05	-89.60	67.42	-3379.93	108.94	1231.52	0.00	0.00	0.00	-3303.02	154.55	1648.89	-3324.04	7.81	1649.21	-1626.71	-136.61	1673.65	-1648.66	5.73	1682.35	917.62	-212.25	68.89	1537.68	-205.36	73.68	909.21
0.87000	-3209.51	188.86	58.45	-3313.44	174.89	41.46	-1457.36	17.44	85.88	-1417.67	83.17	80.87	-3407.19	71.34	36.92	-3439.36	43.92	52.36	-1841.23	-69.15	447.49	-3510.24	-90.34	65.65	-3370.45	109.71	1232.01	0.00	0.00	0.00	-3303.02	154.55	1648.89	-3305.48	8.98	1646.63	-1626.71	-136.61	1673.65	-1648.66	5.73	1682.35	917.85	-212.57	68.56	1537.46	-205.43	73.57	909.16
0.88000	-3209.51	188.86	58.45	-3318.08	176.06	41.03	-1457.36	17.44	85.88	-1417.67	83.17	80.87	-3407.19	71.34	36.92	-3488.19	43.82	43.59	-1841.23	-69.15	447.49	-3475.92	-88.97	72.85	-3376.25	111.22	1232.56	0.00	0.00	0.00	-3303.02	154.55	1648.89	-3279.83	12.25	1644.93	-1626.71	-136.61	1673.65	-1648.66	5.73	1682.35	917.68	-212.13	68.80	1536.76	-205.53	73.27	909.02
0.89000	-3209.51	188.86	58.45	-3307.70	174.54	42.27	-1457.36	17.44	85.88	-1417.67	83.17	80.87	-3407.19	71.34	36.92	-3481.45	44.56	41.33	-1841.23	-69.15	447.49	-3499.20	-89.10	72.23	-3385.50	113.54	1232.77	0.00	0.00	0.00	-3303.07	154.56	1648.89	-3320.08	13.81	1645.48	-1626.71	-136.61	1673.65	-1648.66	5.73	1682.35	917.71	-212.14	68.72	1537.22	-205.48	73.49	909.17
0.90000	-3209.51	188.86	58.45	-3306.19	175.15	42.60	-1457.36	17.44	85.88	-1417.67	83.17	80.87	-3407.19	71.34	36.92	-3478.21	44.09	40.34	-1841.23	-69.15	447.49	-3490.53	-86.92	76.38	-3365.21	114.99	1232.77	0.00	0.00	0.00	-3352.06	159.39	1649.32	-3277.98	16.49	1644.05	-1626.71	-136.61	1673.65	-1648.66	5.73	1682.35	917.62	-211.80	68.84	1536.95	-205.50	73.42	909.07
0.91000	-3209.51	188.86	58.45	-3312.42	174.44	40.31	-1457.36	17.44	85.88	-1417.67	83.17	80.87	-3407.19	71.34	36.92	-3477.10	45.07	37.62	-1841.23	-69.15	447.49	-3519.61	-88.54	74.19	-3369.04	116.47	1233.54	0.00	0.00	0.00	-3295.76	161.57	1645.90	-3259.24	17.58	1642.26	-1626.71	-136.61	1673.65	-1648.66	5.73	1682.35	917.79	-212.87	68.51	1537.37	-205.44	73.56	909.06
0.92000	-3209.51	188.86	58.45	-3323.06	175.08	38.93	-1457.36	17.44	85.88	-1417.67	83.17	80.87	-3407.19	71.34	36.92	-3469.83	44.18	38.13	-1841.23	-69.15	447.49	-3528.59	-85.47	75.51	-3356.64	118.85	1235.10	0.00	0.00	0.00	-3256.93	163.76	1644.97	-3277.05	16.07	1643.08	-1626.71	-136.61	1673.65	-1648.66	5.73	1682.35	917.75	-212.60	68.71	1537.46	-205.40	73.61	908.95
0.93000	-3209.51	188.86	58.45	-3307.51	175.48	41.50	-1457.36	17.44	85.88	-1417.67	83.17	80.87	-3407.19	71.34	36.92	-3440.89	46.16	40.40	-1841.23	-69.15	447.49	-3489.98	-83.96	85.90	-3342.48	119.15	1234.69	0.00	0.00	0.00	-3281.55	164.61	1645.16	-3257.05	19.87	1641.87	-1626.71	-136.61	1673.65	-1648.66	5.73	1682.35	917.74	-212.03	68.71	1537.57	-205.44	73.66	909.00
0.94000	-3209.51	188.86	58.45	-3325.05	175.19	38.82	-1457.36	17.44	85.88	-1417.67	83.17	80.87	-3407.19	71.34	36.92	-3452.29	46.05	36.63	-1841.23	-69.15	447.49	-3489.39	-82.97	88.90	-3341.95	119.91	1236.16	0.00	0.00	0.00	-3293.83	166.16	1645.92	-3299.26	21.50	1641.03	-1626.71	-136.61	1673.65	-1648.66	5.73	1682.35	917.93	-212.26	68.63	1537.43	-205.46	73.53	909.10
0.95000	-3209.51	188.86	58.45	-3323.21	174.98	39.13	-1457.36	17.44	85.88	-1417.67	83.17	80.87	-3407.19	71.34	36.92	-3462.59	47.86	32.01	-1841.23	-69.15	447.49	-3488.83	-82.00	91.91	-3342.17	121.36	1236.35	0.00	0.00	0.00	-3233.64	164.76	1642.80	-3313.13	19.80	1639.22	-1626.71	-136.61	1673.65	-1648.66	5.73	1682.35	917.82	-212.43	68.63	1537.04	-205.47	73.40	909.23
0.96000	-3209.51	188.86	58.45	-3285.23	173.33	45.53	-1457.36	17.44	85.88	-1417.67	83.17	80.87	-3407.19	71.34	36.92	-3456.94	47.57	32.27	-1841.23	-69.15	447.49	-3488.28	-81.04	94.93	-3355.45	123.04	1236.42	0.00	0.00	0.00	-3259.21	167.30	1640.23	-3289.59	23.01	1638.66	-1626.71	-136.61	1673.65	-1648.66	5.73	1682.35	917.89	-212.67	68.46	1536.97	-205.46	73.33	909.24
0.97000	-3209.51	188.86	58.45	-3332.29	174.28	37.94	-1457.36	17.44	85.88	-1417.67	83.17	80.87	-3407.19	71.34	36.92	-3400.23	49.16	41.74	-1841.23	-69.15	447.49	-3487.75	-80.09	97.96	-3336.50	125.49	1237.04	0.00	0.00	0.00	-3300.19	165.90	1640.71	-3275.06	23.99	1637.87	-1626.71	-136.61	1673.65	-1648.66	5.73	1682.35	917.73	-212.76	68.66	1537.51	-205.49	73.60	909.46
0.98000	-3209.51	188.86	58.45	-3297.47	174.84	42.86	-1457.36	17.44	85.88	-1417.67	83.17	80.87	-3407.19	71.34	36.92	-3403.56	48.94	39.77	-1841.23	-69.15	447.49	-3487.25	-79.14	101.01	-3317.91	125.89	1237.51	0.00	0.00	0.00	-3288.78	165.69	1637.50	-3288.90	25.25	1636.41	-1626.71	-136.61	1673.65	-1648.66	5.73	1682.35	917.63	-212.23	68.82	1537.59	-205.42	73.64	909.27
0.99000	-3209.51	188.86	58.45	-3291.21	174.06	45.46	-1457.36	17.44	85.88	-1417.67	83.17	80.87	-3407.19	71.34	36.92	-3382.56	48.16	41.05	-1841.23	-69.15	447.49	-3486.76	-78.21	104.06	-3335.89	127.59	1237.77	0.00	0.00	0.00	-3281.76	170.97	1639.48	-3256.55	26.03	1634.39	-1626.71	-136.61	1673.65	-1648.66	5.73	1682.35	917.86	-212.28	68.58	1536.98	-205.52	73.40	909.14
1.00000	-3209.51	188.86	58.45	-3311.00	174.66	41.62	-1457.36	17.44	85.88	-1417.67	83.17	80.87	-3407.18	71.34	36.92	-3374.08	48.22	42.67	-1841.23	-69.15	447.49	-3486.29	-77.28	107.13	-3337.15	128.18	1237.90	0.00	0.00	0.00	-3267.30	172.60	1636.84	-3221.32	26.25	1631.61	-1626.71	-136.61	1673.65	-1648.66	5.73	1682.35	917.68	-212.44	68.69	1536.79	-205.61	73.32	909.27
1.01000	-3209.51	188.86	58.45	-3286.24	173.89	45.01	-1457.36	17.44	85.88	-1417.67	83.17	80.87	-3404.68	69.16	32.74	-3359.18	48.72	45.55	-1841.23	-69.15	447.49	-3485.83	-76.37	110.21	-3335.87	130.72	1237.89	0.00	0.00	0.00	-3273.19	174.09	1633.69	-3198.20	28.00	1627.27	-1626.71	-136.61	1673.65	-1648.66	5.73	1682.35	917.82	-211.92	68.73	1537.04	-205.53	73.44	909.19
1.02000	-3209.51	188.86	58.45	-3323.33	175.00	39.04	-1457.36	17.44	85.88	-1417.67	83.17	80.87	-3420.35	67.82	26.78	-3339.79	48.70	51.25	-1841.23	-69.15	447.49	-3485.40	-75.46	113.30	-3329.41	131.11	1238.26	0.00	0.00	0.00	-3280.51	174.77	1634.73	-3204.12	29.84	1627.18	-1626.71	-136.61	1673.65	-1648.66	5.73	1682.35	917.60	-211.60	68.89	1537.30	-205.46	73.53	909.17
1.03000	-3209.51	188.86	58.45	-3327.64	175.43	39.00	-1457.36	17.44	85.88	-1417.67	83.17	80.87	-3387.65	65.77	29.45	-3344.40	47.85	53.76	-1841.23	-69.15	447.49	-3484.98	-74.57	116.39	-3313.56	131.88	1238.39	0.00	0.00	0.00	-3237.11	174.25	1629.62	-3228.14	31.39	1626.61	-1626.71	-136.61	1673.65	-1648.66	5.73	1682.35	917.67	-211.84	68.70	1537.57	-205.45	73.62	909.17
1.04000	-3209.51	188.86	58.45	-3294.52	173.40	43.93	-1457.36	17.44	85.88	-1417.67	83.17	80.87	-3369.18	63.71	29.33	-3349.34	46.97	57.27	-1841.23	-69.15	447.49	-3484.58	-73.68	119.50	-3318.36	133.89	1238.75	0.00	0.00	0.00	-3243.91	175.82	1628.02	-3270.57	29.58	1627.41	-1626.71	-136.61	1673.65	-1648.66	5.73	1682.35	917.96	-212.55	68.53	1537.93	-205.43	73.69	909.24
1.05000	-3209.51	188.86	58.45	-3301.68	175.02	42.87	-1457.36	17.44	85.88	-1417.67	83.17	80.87	-3360.01	61.59	28.51	-3340.23	47.52	60.80	-1841.23	-69.15	447.49	-3484.19	-72.80	122.62	-3315.12	135.34	1239.03	0.00	0.00	0.00	-3207.58	175.28	1625.12	-3240.76	33.77	1624.91	-1626.71	-136.61	1673.65	-1648.66	5.73	1682.35	917.86	-212.16	68.62	1536.79	-205.55	73.30	909.35
1.06000	-3209.51	188.86	58.45	-3325.47	173.09	39.20	-1457.36	17.44	85.88	-1417.67	83.17	80.87	-3355.19	59.99	26.94	-3340.78	47.30	63.36	-1841.23	-69.15	447.49	-3483.81	-71.94	125.75	-3311.87	136.73	1239.29	0.00	0.00	0.00	-3242.08	175.72	1625.57	-3210.09	34.32	1620.46	-1626.71	-136.61	1673.65	-1648.66	5.73	1682.35	917.67	-212.03	68.89	1537.28	-205.50	73.50	909.01
1.07000	-3209.51	188.86	58.45	-3300.47	172.69	42.39	-1457.36	17.44	85.88	-1417.67	83.17	80.87	-3336.87	56.70	30.96	-3332.54	47.66	66.52	-1841.23	-69.15	447.49	-3483.46	-71.08	128.89	-3308.61	138.06	1239.54	0.00	0.00	0.00	-3196.86	178.97	1622.15	-3217.44	35.38	1618.12	-1626.71	-136.61	1673.65	-1648.66	5.73	1682.35	917.68	-212.04	68.76	1537.57	-205.37	73.60	909.00
1.08000	-3209.51	188.86	58.45	-3316.58	174.28	41.09	-1457.36	17.44	85.88	-1417.67	83.17	80.87	-3315.65	56.09	36.67	-3317.99	46.91	70.76	-1841.23	-69.15	447.49	-3483.11	-70.23	132.04	-3305.36	139.33	1239.79	0.00	0.00	0.00	-3226.71	179.66	1621.14	-3212.14	36.80	1616.96	-1626.71	-136.61	1673.65	-1648.66	5.73	1682.35	917.66	-211.67	68.78	1537.16	-205.52	73.47	909.29
1.09000	-3209.51	188.86	58.45	-3316.45	173.43	41.54	-1457.36	17.44	85.88	-1417.67	83.17	80.87	-3307.37	53.37	39.14	-3324.78	45.36	70.49	-1841.23	-69.15	447.49	-3482.78	-69.39	135.20	-3302.09	140.55	1240.02	0.00	0.00	0.00	-3257.10	179.82	1622.73	-3234.91	35.74	1617.40	-1626.71	-136.61	1673.65	-1648.66	5.73	1682.35	917.64	-212.04	68.81	1536.98	-205.55	73.42	909.22
1.10000	-3209.51	188.86	58.45	-3299.94	172.97	43.83	-1457.36	17.44	85.88	-1417.67	83.17	80.87	-3294.09	49.57	43.06	-3313.81	43.09	72.73	-1841.23	-69.15	447.49	-3482.46	-68.56	138.37	-3298.83	141.71	1240.25	0.00	0.00	0.00	-3242.59	179.96	1620.73	-3218.03	35.04	1614.95	-1626.71	-136.61	1673.65	-1648.66	5.73	1682.35	917.75	-211.74	68.73	1536.92	-205.47	73.41	909.17
1.11000	-3209.51	188.86	58.45	-3322.05	172.52	39.62	-1457.36	17.44	85.88	-1417.67	83.17	80.87	-3269.64	47.68	47.38	-3289.86	43.06	75.19	-1841.23	-69.15	447.49	-3482.16	-67.74	141.54	-3295.56	142.81	1240.46	0.00	0.00	0.00	-3196.79	180.21	1616.58	-3222.78	35.67	1612.90	-1626.71	-136.61	1673.65	-1648.66	5.73	1682.35	917.74	-211.91	68.75	1537.59	-205.41	73.57	909.12
1.12000	-3209.51	188.86	58.45	-3316.30	174.19	41.13	-1457.36	17.44	85.88	-1417.67	83.17	80.87	-3266.24	43.32	46.62	-3280.88	39.91	75.41	-1841.23	-69.15	447.49	-3481.86	-66.93	144.72	-3292.28	143.86	1240.67	0.00	0.00	0.00	-3226.19	181.07	1617.26	-3196.27	36.77	1611.18	-1626.71	-136.61	1673.65	-1648.66	5.73	1682.35	917.85	-212.64	68.63	1537.77	-205.46	73.70	909.13
1.13000	-3209.51	188.86	58.45	-3315.28	172.94	40.11	-1457.36	17.44	85.88	-1417.67	83.17	80.87	-3255.02	40.57	46.93	-3258.72	39.21	76.76	-1841.23	-69.15	447.49	-3481.58	-66.12	147.92	-3289.00	144.86	1240.87	0.00	0.00	0.00	-3229.34	182.80	1615.46	-3200.49	38.48	1609.63	-1626.71	-136.61	1673.65	-1648.66	5.73	1682.35	917.90	-212.81	68.48	1537.01	-205.52	73.40	909.07
1.14000	-3209.51	188.86	58.45	-3303.77	172.71	42.32	-1457.36	17.44	85.88	-1417.67	83.17	80.87	-3235.21	38.25	48.26	-3245.97	37.96	74.54	-1841.23	-69.15	447.49	-3481.31	-65.33	151.12	-3285.71	145.80	1241.06	0.00	0.00	0.00	-3247.21	181.22	1615.09	-3221.46	35.28	1608.12	-1626.71	-136.61	1673.65	-1648.66	5.73	1682.35	917.92	-212.24	68.51	1537.17	-205.55	73.46	909.37
1.15000	-3209.51	188.86	58.45	-3335.45	172.40	36.09	-1457.36	17.44	85.88	-1417.67	83.17	80.87	-3228.77	35.13	46.81	-3244.02	36.55	71.55	-1841.23	-69.15	447.49	-3481.05	-64.55	154.33	-3282.42	146.68	1241.24	0.00	0.00	0.00	-3194.27	182.72	1612.89	-3214.87	37.37	1607.83	-1626.71	-136.61	1673.65	-1648.66	5.73	1682.35	917.76	-212.17	68.71	1536.50	-205.58	73.19	909.32
1.16000	-3209.51	188.86	58.45	-3318.23	172.09	39.36	-1457.36	17.44	85.88	-1417.67	83.17	80.87	-3192.87	34.46	49.73	-3215.08	35.38	73.43	-1841.23	-69.15	447.49	-3480.80	-63.77	157.54	-3279.12	147.52	1241.42	0.00	0.00	0.00	-3217.51	181.94	1612.85	-3184.69	36.37	1605.98	-1626.71	-136.61	1673.65	-1648.66	5.73	1682.35	917.78	-212.60	68.63	1537.09	-205.55	73.42	908.97
1.17000	-3209.51	188.86	58.45	-3316.15	171.01	38.82	-1457.36	17.44	85.88	-1417.67	83.17	80.87	-3178.48	33.92	50.18	-3207.39	32.64	71.58	-1841.23	-69.15	447.49	-3480.56	-63.01	160.77	-3275.82	148.30	1241.58	0.00	0.00	0.00	-3216.50	182.57	1609.82	-3200.50	35.05	1604.66	-1626.71	-136.61	1673.65	-1648.66	5.73	1682.35	917.88	-212.37	68.61	1537.04	-205.60	73.38	909.20
1.18000	-3209.51	188.86	58.45	-3324.16	174.43	38.06	-1457.36	17.44	85.88	-1417.67	83.17	80.87	-3173.92	32.57	48.72	-3179.88	33.74	70.68	-1841.23	-69.15	447.49	-3480.32	-62.25	164.00	-3272.51	149.03	1241.74	0.00	0.00	0.00	-3167.76	180.26	1605.45	-3170.97	37.73	1601.84	-1626.71	-136.61	1673.65	-1648.66	5.73	1682.35	918.05	-212.66	68.33	1536.60	-205.55	73.16	909.09
1.19000	-3209.51	188.86	58.45	-3312.09	173.78	39.54	-1457.36	17.44	85.88	-1417.67	83.17	80.87	-3156.10	30.64	49.50	-3173.56	32.14	68.13	-1841.23	-69.15	447.49	-3480.10	-61.50	167.24	-3269.19	149.70	1241.89	0.00	0.00	0.00	-3189.51	182.58	1606.90	-3160.63	38.27	1601.45	-1626.71	-136.61	1673.65	-1648.66	5.73	1682.35	917.88	-213.13	68.41	1537.35	-205.41	73.52	909.15
1.20000	-3209.51	188.86	58.45	-3299.63	175.33	40.97	-1457.36	17.44	85.88	-1417.67	83.17	80.87	-3127.55	30.55	52.21	-3143.30	30.72	69.16	-1841.23	-69.15	447.49	-3479.88	-60.76	170.48	-3265.87	150.33	1242.03	0.00	0.00	0.00	-3179.72	181.18	1604.65	-3181.55	38.92	1600.57	-1626.71	-136.61	1673.65	-1648.66	5.73	1682.35	917.87	-212.42	68.58	1537.35	-205.35	73.56	909.29
1.21000	-3209.51	188.86	58.45	-3322.23	175.32	36.94	-1457.36	17.44	85.88	-1417.67	83.17	80.87	-3104.99	30.54	52.15	-3145.80	30.00	63.51	-1841.23	-69.15	447.49	-3479.68	-60.03	173.73	-3262.54	150.90	1242.16	0.00	0.00	0.00	-3190.55	179.47	1604.30	-3178.81	37.25	1597.41	-1626.71	-136.61	1673.65	-1648.66	5.73	1682.35	917.96	-212.85	68.39	1537.88	-205.31	73.72	909.13
1.22000	-3209.51	188.86	58.45	-3342.10	175.80	32.46	-1457.36	17.44	85.88	-1417.67	83.17	80.87	-3070.21	28.32	57.86	-3117.75	29.77	64.93	-1841.23	-69.15	447.49	-3479.48	-59.31	176.99	-3259.21	151.42	1242.28	0.00	0.00	0.00	-3168.89	180.83	1602.50	-3163.25	35.69	1596.16	-1626.71	-136.61	1673.65	-1648.66	5.73	1682.35	917.85	-212.70	68.47	1537.91	-205.40	73.74	909.29
1.23000	-3209.51	188.86	58.45	-3311.68	176.20	37.21	-1457.36	17.44	85.88	-1417.67	83.17	80.87	-3066.10	26.49	56.89	-3089.24	29.12	66.42	-1841.23	-69.15	447.49	-3479.28	-58.60	180.26	-3255.86	151.90	1242.40	0.00	0.00	0.00	-3140.66	179.53	1598.32	-3176.40	35.69	1596.95	-1626.71	-136.61	1673.65	-1648.66	5.73	1682.35	917.92	-212.05	68.57	1537.55	-205.50	73.61	909.31
1.24000	-3209.51	188.86	58.45	-3311.33	177.46	37.22	-1457.36	17.44	85.88	-1417.67	83.17	80.87	-3033.47	25.48	61.64	-3059.53	27.64	69.34	-1841.23	-69.15	447.49	-3479.09	-57.90	183.53	-3252.51	152.32	1242.50	0.00	0.00	0.00	-3153.21	179.49	1598.71	-3170.57	33.60	1595.28	-1626.71	-136.61	1673.65	-1648.66	5.73	1682.35	917.97	-212.81	68.46	1537.16	-205.41	73.51	909.31
1.25000	-3209.51	188.86	58.45	-3323.02	176.71	34.54	-1457.36	17.44	85.88	-1417.67	83.17	80.87	-3024.63	19.68	61.96	-3057.38	24.98	67.21	-1841.23	-69.15	447.49	-3478.91	-57.21	186.80	-3249.16	152.69	1242.60	0.00	0.00	0.00	-3185.68	177.72	1599.34	-3164.36	32.20	1593.38	-1626.71	-136.61	1673.65	-1648.66	5.73	1682.35	917.89	-212.24	68.61	1537.29	-205.50	73.57	909.30
1.26000	-3209.29	188.88	58.52	-3316.27	176.89	35.93	-1457.36	17.44	85.88	-1417.67	83.17	80.87	-3003.76	17.45	63.73	-3043.73	22.59	68.70	-1841.23	-69.15	447.49	-3478.73	-56.52	190.08	-3245.79	153.02	1242.69	0.00	0.00	0.00	-3163.89	178.35	1596.95	-3142.84	31.42	1590.09	-1626.71	-136.61	1673.65	-1648.66	5.73	1682.35	917.85	-212.29	68.61	1537.48	-205.38	73.58	909.20
1.27000	-3208.69	188.95	58.69	-3315.27	176.10	37.10	-1457.36	17.44	85.88	-1417.67	83.17	80.87	-2984.55	15.23	65.28	-3043.86	18.92	66.09	-1841.23	-69.15	447.49	-3478.56	-55.85	193.37	-3242.42	153.30	1242.78	0.00	0.00	0.00	-3163.65	175.99	1595.34	-3129.65	32.79	1588.75	-1626.71	-136.61	1673.65	-1648.66	5.73	1682.35	918.07	-212.37	68.37	1537.14	-205.41	73.39	909.13
1.28000	-3207.82	189.05	58.94	-3308.82	177.72	37.82	-1457.36	17.44	85.88	-1417.67	83.17	80.87	-2966.91	13.00	66.63	-3041.96	17.79	66.01	-1841.23	-69.15	447.49	-3478.39	-55.18	196.66	-3239.04	153.53	1242.85	0.00	0.00	0.00	-3166.22	176.09	1594.31	-3132.52	28.90	1587.24	-1626.71	-136.61	1673.65	-1648.66	5.73	1682.35	917.86	-212.34	68.54	1537.65	-205.46	73.65	909.14
1.29000	-3206.79	189.20	59.23	-3316.91	177.56	35.58	-1457.36	17.44	85.88	-1417.67	83.17	80.87	-2950.75	10.79	67.78	-3015.45	16.81	69.99	-1841.23	-69.15	447.49	-3478.22	-54.52	199.96	-3235.65	153.71	1242.92	0.00	0.00	0.00	-3138.83	174.30	1592.73	-3139.18	26.88	1584.74	-1626.71	-136.61	1673.65	-1648.66	5.73	1682.35	917.95	-212.57	68.41	1537.47	-205.41	73.62	909.05
1.30000	-3205.68	189.38	59.54	-3312.36	177.65	35.70	-1457.36	17.44	85.88	-1417.67	83.17	80.87	-2935.98	8.60	68.74	-2970.91	15.53	76.31	-1841.23	-69.15	447.49	-3478.06	-53.88	203.26	-3232.25	153.85	1242.98	0.00	0.00	0.00	-3159.09	176.38	1592.29	-3108.34	27.30	1582.26	-1626.71	-136.61	1673.65	-1648.66	5.73	1682.35	917.91	-212.44	68.58	1537.12	-205.55	73.54	909.15
1.31000	-3204.61	189.60	59.83	-3314.98	178.76	36.17	-1457.36	17.44	85.88	-1417.67	83.17	80.87	-2922.52	6.43	69.53	-2971.11	12.13	75.79	-1841.23	-69.15	447.49	-3477.90	-53.24	206.57	-3228.84	153.94	1243.03	0.00	0.00	0.00	-3074.86	172.85	1586.87	-3111.91	26.11	1582.62	-1626.71	-136.61	1673.65	-1648.66	5.73	1682.35	917.77	-211.98	68.73	1537.08	-205.58	73.47	909.38
1.32000	-3203.67	189.85	60.06	-3309.63	176.92	36.78	-1457.36	17.44	85.88	-1417.67	83.17	80.87	-2910.27	4.28	70.15	-2954.19	9.71	77.70	-1841.23	-69.15	447.49	-3477.74	-52.61	209.88	-3225.43	153.98	1243.08	0.00	0.00	0.00	-3117.98	171.56	1586.97	-3092.24	24.08	1580.17	-1626.71	-136.61	1673.65	-1648.66	5.73	1682.35	917.82	-212.13	68.60	1537.52	-205.53	73.55	908.96
1.33000	-3202.96	190.14	60.21	-3337.41	178.04	32.14	-1457.36	17.44	85.88	-1417.67	83.17	80.87	-2899.15	2.17	70.62	-2938.02	7.26	79.87	-1841.23	-69.15	447.49	-3477.58	-51.98	213.19	-3222.00	153.98	1243.12	0.00	0.00	0.00	-3138.23	171.49	1587.20	-3090.10	22.64	1577.95	-1626.71	-136.61	1673.65	-1648.66	5.73	1682.35	917.84	-212.00	68.63	1536.99	-205.49	73.31	909.23
1.34000	-3202.59	190.45	60.24	-3327.91	175.88	33.22	-1457.36	17.44	85.88	-1417.67	83.17	80.87	-2889.08	0.11	70.95	-2922.65	4.79	82.20	-1841.23	-69.15	447.49	-3477.42	-51.37	216.51	-3218.57	153.93	1243.15	0.00	0.00	0.00	-3076.19	169.30	1584.09	-3118.86	20.44	1577.98	-1626.71	-136.61	1673.65	-1648.66	5.73	1682.35	917.79	-212.21	68.76	1537.48	-205.43	73.53	909.24
1.35000	-3202.66	190.79	60.13	-3333.15	176.05	31.54	-1457.36	17.44	85.88	-1417.67	83.17	80.87	-2879.95	-1.91	71.14	-2908.10	2.31	84.61	-1841.23	-69.15	447.49	-3477.27	-50.77	219.83	-3215.12	153.84	1243.17	0.00	0.00	0.00	-3099.09	167.24	1583.28	-3090.20	19.77	1575.83	-1626.71	-136.61	1673.65	-1648.66	5.73	1682.35	917.89	-212.52	68.47	1537.38	-205.49	73.50	909.23
1.36000	-3203.26	191.16	59.83	-3319.63	177.86	34.64	-1457.36	17.44	85.88	-1417.67	83.17	80.87	-2871.69	-3.88	71.20	-2894.41	-0.13	87.00	-1841.23	-69.15	447.49	-3477.11	-50.17	223.16	-3211.67	153.71	1243.19	0.00	0.00	0.00	-3114.54	164.61	1581.91	-3077.62	19.97	1573.65	-1626.71	-136.61	1673.65	-1648.66	5.73	1682.35	917.83	-212.74	68.55	1538.28	-205.29	73.88	908.83
1.37000	-3204.51	191.56	59.32	-3334.59	177.64	31.00	-1457.36	17.44	85.88	-1417.67	83.17	80.87	-2864.21	-5.79	71.16	-2881.62	-2.54	89.28	-1841.23	-69.15	447.49	-3476.96	-49.58	226.49	-3208.21	153.53	1243.20	0.00	0.00	0.00	-3119.19	162.84	1582.82	-3067.53	18.24	1572.19	-1626.71	-136.61	1673.65	-1648.66	5.73	1682.35	917.88	-212.48	68.53	1537.84	-205.39	73.74	909.08
1.38000	-3206.50	191.97	58.57	-3331.08	176.48	32.44	-1457.36	17.44	85.88	-1417.67	83.17	80.87	-2857.42	-7.64	71.01	-2869.76	-4.87	91.36	-1841.23	-69.15	447.49	-3476.80	-49.00	229.82	-3204.73	153.31	1243.20	0.00	0.00	0.00	-3063.01	161.55	1578.38	-3062.44	15.52	1571.20	-1626.71	-136.61	1673.65	-1648.66	5.73	1682.35	917.68	-212.36	68.82	1537.72	-205.41	73.70	909.00
1.39000	-3209.33	192.41	57.54	-3323.46	178.06	31.77	-1457.36	17.44	85.88	-1417.67	83.17	80.87	-2851.23	-9.41	70.77	-2858.88	-7.11	93.15	-1841.23	-69.15	447.49	-3476.64	-48.43	233.15	-3201.25	153.04	1243.20	0.00	0.00	0.00	-3038.45	158.96	1576.55	-3086.18	12.40	1570.12	-1626.71	-136.61	1673.65	-1648.66	5.73	1682.35	917.71	-212.48	68.60	1537.74	-205.44	73.70	908.84
1.40000	-3213.10	192.86	56.20	-3309.96	176.91	34.36	-1457.36	17.44	85.88	-1417.67	83.17	80.87	-2845.55	-11.11	70.44	-2848.99	-9.25	94.55	-1841.23	-69.15	447.49	-3476.48	-47.87	236.49	-3197.76	152.74	1243.19	0.00	0.00	0.00	-3051.31	158.47	1575.97	-3028.04	13.74	1567.69	-1626.71	-136.61	1673.65	-1648.66	5.73	1682.35	917.93	-212.38	68.50	1537.52	-205.57	73.62	908.88
1.41000	-3217.93	193.33	54.53	-3321.92	176.36	31.86	-1457.36	17.44	85.88	-1417.67	83.17	80.87	-2840.30	-12.73	70.05	-2840.15	-11.25	95.49	-1841.23	-69.15	447.49	-3476.32	-47.32	239.83	-3194.25	152.39	1243.17	0.00	0.00	0.00	-3070.16	154.87	1574.93	-3036.31	9.58	1565.81	-1626.71	-136.61	1673.65	-1648.66	5.73	1682.35	917.81	-212.21	68.56	1537.67	-205.48	73.64	909.15
1.42000	-3223.89	193.82	52.48	-3315.00	176.60	33.03	-1457.36	17.44	85.88	-1417.67	83.17	80.87	-2835.39	-14.26	69.59	-2832.39	-13.09	95.87	-1841.23	-69.15	447.49	-3476.15	-46.78	243.17	-3190.74	152.00	1243.14	0.00	0.00	0.00	-3056.97	153.76	1572.99	-3046.36	7.80	1565.74	-1626.71	-136.61	1673.65	-1648.66	5.73	1682.35	917.84	-212.52	68.50	1537.58	-205.46	73.64	909.19
1.43000	-3231.14	194.32	50.02	-3300.02	176.62	35.55	-1457.36	17.44	85.88	-1417.67	83.17	80.87	-2830.72	-15.69	69.08	-2825.73	-14.76	95.59	-1841.23	-69.15	447.49	-3475.98	-46.24	246.51	-3187.21	151.57	1243.11	0.00	0.00	0.00	-3054.75	151.78	1571.80	-3058.10	4.97	1564.80	-1626.71	-136.61	1673.65	-1648.66	5.73	1682.35	917.84	-212.40	68.50	1537.35	-205.56	73.56	909.16
1.44000	-3265.53	195.66	41.85	-3306.71	177.74	32.77	-1457.36	17.44	85.88	-1417.67	83.17	80.87	-2826.22	-17.02	68.52	-2820.23	-16.23	94.57	-1841.23	-69.15	447.49	-3475.81	-45.72	249.86	-3183.67	151.10	1243.07	0.00	0.00	0.00	-3051.30	148.64	1571.42	-3039.55	2.13	1562.37	-1626.71	-136.61	1673.65	-1648.66	5.73	1682.35	918.00	-212.61	68.49	1536.65	-205.58	73.28	909.41
1.45000	-3263.81	194.80	40.75	-3303.77	176.88	32.43	-1457.36	17.44	85.88	-1417.67	83.17	80.87	-2821.80	-18.25	67.94	-2815.91	-17.48	92.71	-1841.23	-69.15	447.49	-3475.63	-45.20	253.20	-3180.12	150.59	1243.03	0.00	0.00	0.00	-3046.32	144.22	1570.71	-3022.37	-0.19	1560.97	-1626.71	-136.61	1673.65	-1648.66	5.73	1682.35	918.12	-212.96	68.26	1537.38	-205.50	73.53	909.23
1.46000	-3272.04	196.59	37.08	-3313.83	175.91	30.19	-1457.36	17.44	85.88	-1417.67	83.17	80.87	-2817.36	-19.37	67.34	-2812.81	-18.49	89.93	-1841.23	-69.15	447.49	-3475.44	-44.69	256.55	-3176.56	150.04	1242.98	0.00	0.00	0.00	-3020.86	143.12	1571.55	-3015.65	-5.92	1559.83	-1626.71	-136.61	1673.65	-1648.66	5.73	1682.35	917.82	-212.00	68.67	1537.22	-205.46	73.45	909.28
1.47000	-3247.52	196.79	42.09	-3306.86	176.78	29.75	-1457.36	17.44	85.88	-1417.67	83.17	80.87	-2812.82	-20.37	66.72	-2811.00	-19.24	86.12	-1841.23	-69.15	447.49	-3475.25	-44.19	259.90	-3172.99	149.46	1242.92	0.00	0.00	0.00	-3004.59	140.61	1568.90	-3020.52	-7.06	1559.35	-1626.71	-136.61	1673.65	-1648.66	5.73	1682.35	917.89	-212.48	68.40	1537.59	-205.29	73.62	909.17
1.48000	-3277.56	195.37	37.24	-3290.13	176.42	32.38	-1457.36	17.44	85.88	-1417.67	83.17	80.87	-2808.09	-21.25	66.11	-2846.77	-23.17	74.54	-1841.23	-69.15	447.49	-3475.06	-43.69	263.25	-3169.40	148.83	1242.86	0.00	0.00	0.00	-3012.36	137.92	1568.22	-3003.75	-7.94	1557.71	-1626.71	-136.61	1673.65	-1648.66	5.73	1682.35	917.86	-212.48	68.48	1537.53	-205.39	73.59	909.15
1.49000	-3252.57	198.26	40.04	-3280.76	176.22	32.49	-1457.36	17.44	85.88	-1417.67	83.17	80.87	-2803.08	-22.00	65.50	-2792.12	-21.05	79.55	-1841.23	-69.15	447.49	-3474.86	-43.21	266.60	-3165.80	148.17	1242.79	0.00	0.00	0.00	-3002.81	134.12	1566.91	-2986.27	-11.50	1555.80	-1626.71	-136.61	1673.65	-1648.66	5.73	1682.35	917.81	-212.58	68.53	1536.90	-205.49	73.34	909.17
1.50000	-3274.22	197.22	35.85	-3294.93	178.29	28.49	-1457.36	17.44	85.88	-1417.67	83.17	80.87	-2797.71	-22.61	64.92	-2807.25	-22.39	74.08	-1841.23	-69.15	447.49	-3474.65	-42.73	269.95	-3162.19	147.47	1242.72	0.00	0.00	0.00	-2992.71	129.80	1565.57	-2982.46	-13.41	1554.68	-1626.71	-136.61	1673.65	-1648.66	5.73	1682.35	917.77	-211.91	68.55	1536.90	-205.55	73.32	908.95
1.51000	-3287.99	197.21	31.83	-3271.87	178.34	32.00	-1457.36	17.44	85.88	-1417.67	83.17	80.87	-2791.89	-23.08	64.37	-2802.70	-24.53	69.95	-1841.23	-69.15	447.49	-3474.43	-42.27	273.30	-3158.57	146.73	1242.64	0.00	0.00	0.00	-2988.91	128.61	1565.30	-2977.92	-21.00	1555.20	-1626.71	-136.61	1673.65	-1648.66	5.73	1682.35	917.84	-212.19	68.52	1537.44	-205.44	73.57	909.01
1.52000	-3257.58	197.44	35.46	-3267.55	178.65	30.00	-1457.36	17.44	85.88	-1417.67	83.17	80.87	-2785.53	-23.40	63.86	-2806.54	-21.24	67.04	-1841.23	-69.15	447.49	-3474.21	-41.81	276.65	-3154.93	145.95	1242.55	0.00	0.00	0.00	-3010.12	124.35	1565.98	-2980.62	-23.24	1554.60	-1626.71	-136.61	1673.65	-1648.66	5.73	1682.35	917.83	-212.10	68.65	1537.06	-205.45	73.37	909.06
1.53000	-3281.73	197.72	30.71	-3287.52	177.04	26.28	-1457.36	17.44	85.88	-1417.67	83.17	80.87	-2778.47	-23.57	63.41	-2818.31	-19.96	60.88	-1841.23	-69.15	447.49	-3473.98	-41.36	280.00	-3151.29	145.14	1242.46	0.00	0.00	0.00	-2975.10	121.16	1564.49	-2961.95	-24.24	1552.45	-1626.71	-136.61	1673.65	-1648.66	5.73	1682.35	917.85	-212.35	68.63	1537.20	-205.49	73.43	909.17
1.54000	-3298.29	198.45	26.59	-3259.44	178.76	29.02	-1457.36	17.44	85.88	-1417.67	83.17	80.87	-2702.65	-23.12	73.61	-2779.83	-21.02	64.81	-1841.23	-69.15	447.49	-3473.74	-40.92	283.35	-3147.62	144.30	1242.36	0.00	0.00	0.00	-2958.08	117.32	1564.20	-2935.95	-27.85	1551.57	-1626.71	-136.61	1673.65	-1648.66	5.73	1682.35	917.92	-212.42	68.55	1538.38	-205.29	73.92	909.03
1.55000	-3270.00	198.13	32.69	-3267.62	179.08	26.67	-1457.36	17.44	85.88	-1417.67	83.17	80.87	-2785.35	-24.98	56.73	-2795.54	-19.97	59.43	-1841.23	-69.15	447.49	-3473.49	-40.48	286.70	-3143.95	143.42	1242.25	0.00	0.00	0.00	-2942.66	113.36	1563.90	-2923.27	-32.31	1551.07	-1626.71	-136.61	1673.65	-1648.66	5.73	1682.35	917.88	-212.78	68.56	1537.70	-205.43	73.69	909.27
1.56000	-3304.95	197.92	25.08	-3266.49	179.10	24.87	-1457.36	17.44	85.88	-1417.67	83.17	80.87	-2714.15	-21.80	67.31	-2813.24	-18.73	56.40	-1841.23	-69.15	447.49	-3473.22	-40.06	290.04	-3140.26	142.50	1242.14	0.00	0.00	0.00	-2949.03	111.57	1564.36	-2940.83	-35.95	1552.61	-1626.71	-136.61	1673.65	-1648.66	5.73	1682.35	917.85	-212.16	68.65	1537.37	-205.47	73.57	909.11
1.57000	-3269.44	200.70	30.41	-3253.48	178.47	26.13	-1457.36	17.44	85.88	-1417.67	83.17	80.87	-2758.76	-22.45	57.75	-2800.82	-19.80	57.49	-1841.23	-69.15	447.49	-3472.95	-39.64	293.39	-3136.55	141.55	1242.03	0.00	0.00	0.00	-2952.10	108.60	1565.13	-2925.70	-39.20	1553.48	-1626.71	-136.61	1673.65	-1648.66	5.73	1682.35	917.66	-211.83	68.79	1537.77	-205.33	73.69	909.11
1.58000	-3246.51	200.58	33.71	-3245.33	179.64	26.00	-1457.36	17.44	85.88	-1417.67	83.17	80.87	-2781.16	-26.69	55.88	-2779.93	-18.36	59.86	-1841.23	-69.15	447.49	-3472.67	-39.23	296.74	-3132.84	140.57	1241.91	0.00	0.00	0.00	-2935.22	104.97	1565.15	-2921.94	-42.96	1552.75	-1626.71	-136.61	1673.65	-1648.66	5.73	1682.35	917.84	-212.00	68.65	1537.60	-205.39	73.65	909.25
1.59000	-3267.36	200.33	28.87	-3252.43	181.29	23.63	-1457.36	17.44	85.88	-1417.67	83.17	80.87	-2735.45	-24.44	61.17	-2810.84	-18.47	53.55	-1841.23	-69.15	447.49	-3472.38	-38.83	300.08	-3129.10	139.55	1241.78	0.00	0.00	0.00	-2935.08	104.86	1567.00	-2917.93	-45.75	1552.78	-1626.71	-136.61	1673.65	-1648.66	5.73	1682.35	917.87	-212.34	68.66	1537.36	-205.47	73.56	909.35
1.60000	-3267.18	200.90	27.92	-3237.88	181.38	24.34	-1457.36	17.44	85.88	-1417.67	83.17	80.87	-2732.31	-23.46	61.87	-2799.98	-18.82	54.14	-1841.23	-69.15	447.49	-3472.07	-38.44	303.42	-3125.36	138.50	1241.65	0.00	0.00	0.00	-2902.35	100.28	1566.80	-2918.37	-46.79	1553.52	-1626.71	-136.61	1673.65	-1648.66	5.73	1682.35	917.78	-212.41	68.64	1537.25	-205.57	73.48	908.85
1.61000	-3253.48	203.53	28.17	-3240.67	180.11	23.38	-1457.36	17.44	85.88	-1417.67	83.17	80.87	-2750.80	-25.10	57.17	-2803.95	-19.33	53.19	-1841.23	-69.15	447.49	-3471.75	-38.05	306.76	-3121.60	137.42	1241.51	0.00	0.00	0.00	-2924.72	96.24	1569.10	-2908.76	-52.93	1553.64	-1626.71	-136.61	1673.65	-1648.66	5.73	1682.35	917.75	-211.67	68.71	1537.47	-205.50	73.54	909.10
1.62000	-3274.61	201.71	21.91	-3222.99	181.41	26.68	-1457.36	17.44	85.88	-1417.67	83.17	80.87	-2729.41	-24.35	60.63	-2790.10	-20.51	56.28	-1841.23	-69.15	447.49	-3471.42	-37.68	310.10	-3117.82	136.31	1241.37	0.00	0.00	0.00	-2905.42	92.41	1570.00	-2911.76	-55.59	1555.72	-1626.71	-136.61	1673.65	-1648.66	5.73	1682.35	917.75	-211.92	68.63	1537.22	-205.45	73.53	908.94
1.63000	-3264.45	203.30	20.32	-3233.65	181.53	24.36	-1457.36	17.44	85.88	-1417.67	83.17	80.87	-2728.74	-23.95	60.23	-2780.08	-20.40	56.81	-1841.23	-69.15	447.49	-3471.08	-37.31	313.43	-3114.03	135.17	1241.22	0.00	0.00	0.00	-2873.71	91.16	1569.77	-2894.89	-58.41	1555.55	-1626.71	-136.61	1673.65	-1648.66	5.73	1682.35	917.97	-212.18	68.58	1536.84	-205.48	73.39	909.14
1.64000	-3249.61	205.55	19.91	-3229.74	181.97	25.47	-1457.36	17.44	85.88	-1417.67	83.17	80.87	-2717.51	-23.35	61.14	-2786.01	-19.72	55.22	-1841.23	-69.15	447.49	-3470.72	-36.95	316.76	-3110.22	133.99	1241.07	0.00	0.00	0.00	-2883.79	87.87	1571.02	-2863.94	-60.43	1556.81	-1626.71	-136.61	1673.65	-1648.66	5.73	1682.35	917.81	-211.94	68.78	1537.06	-205.46	73.45	909.28
1.65000	-3229.77	203.53	19.45	-3230.30	180.74	25.92	-1457.36	17.44	85.88	-1417.67	83.17	80.87	-2724.91	-24.31	60.31	-2795.82	-19.68	53.05	-1841.23	-69.15	447.49	-3470.34	-36.60	320.09	-3106.40	132.79	1240.91	0.00	0.00	0.00	-2888.64	83.85	1573.45	-2858.19	-64.66	1558.12	-1626.71	-136.61	1673.65	-1648.66	5.73	1682.35	917.50	-212.12	68.90	1537.48	-205.45	73.52	909.07
1.66000	-3220.58	203.93	18.76	-3200.04	180.88	32.81	-1457.36	17.44	85.88	-1417.67	83.17	80.87	-2704.91	-22.89	63.68	-2809.92	-19.66	51.34	-1841.23	-69.15	447.49	-3469.95	-36.25	323.42	-3102.56	131.55	1240.75	0.00	0.00	0.00	-2867.50	80.06	1572.15	-2852.15	-68.68	1559.68	-1626.71	-136.61	1673.65	-1648.66	5.73	1682.35	917.73	-212.39	68.61	1536.99	-205.52	73.41	909.21
1.67000	-3216.92	203.56	15.20	-3205.37	182.00	33.46	-1457.36	17.44	85.88	-1417.67	83.17	80.87	-2660.21	-20.64	72.16	-2790.97	-18.68	53.91	-1841.23	-69.15	447.49	-3469.55	-35.92	326.74	-3098.71	130.29	1240.59	0.00	0.00	0.00	-2888.91	74.90	1574.18	-2858.67	-69.44	1559.90	-1626.71	-136.61	1673.65	-1648.66	5.73	1682.35	917.69	-212.49	68.66	1537.30	-205.55	73.50	909.49
1.68000	-3199.38	204.44	14.77	-3216.51	181.29	33.80	-1457.36	17.44	85.88	-1417.67	83.17	80.87	-2710.56	-23.43	62.90	-2790.49	-19.92	54.19	-1841.23	-69.15	447.49	-3469.13	-35.59	330.06	-3094.84	128.99	1240.41	0.00	0.00	0.00	-2865.96	73.18	1575.29	-2851.62	-71.94	1560.26	-1626.71	-136.61	1673.65	-1648.66	5.73	1682.35	917.89	-212.01	68.62	1537.25	-205.44	73.47	909.44
1.69000	-3193.42	203.27	12.94	-3192.58	179.53	39.44	-1457.36	17.44	85.88	-1417.67	83.17	80.87	-2769.01	-24.23	51.51	-2798.54	-19.71	52.23	-1841.23	-69.15	447.49	-3468.69	-35.27	333.38	-3090.95	127.67	1240.24	0.00	0.00	0.00	-2869.29	73.18	1576.77	-2871.96	-76.31	1561.29	-1626.71	-136.61	1673.65	-1648.66	5.73	1682.35	917.68	-211.86	68.84	1536.66	-205.54	73.24	909.34
1.70000	-3210.20	202.43	9.19	-3192.56	180.52	42.43	-1457.36	17.44	85.88	-1417.67	83.17	80.87	-2733.40	-21.57	57.50	-2792.51	-19.32	51.23	-1841.23	-69.15	447.49	-3468.24	-34.96	336.69	-3087.05	126.32	1240.06	0.00	0.00	0.00	-2834.25	70.66	1575.23	-2846.63	-78.69	1561.65	-1626.71	-136.61	1673.65	-1648.66	5.73	1682.35	917.87	-211.59	68.70	1536.64	-205.47	73.22	909.11
1.71000	-3187.17	202.48	17.16	-3159.67	178.90	51.50	-1457.36	17.44	85.88	-1417.67	83.17	80.87	-2731.55	-22.91	57.57	-2776.43	-18.52	55.55	-1841.23	-69.15	447.49	-3467.77	-34.65	339.99	-3083.13	124.95	1239.87	0.00	0.00	0.00	-2841.28	68.83	1577.04	-2842.17	-79.83	1564.50	-1626.71	-136.61	1673.65	-1648.66	5.73	1682.35	917.83	-211.93	68.75	1537.42	-205.45	73.58	909.16
1.72000	-3161.10	201.69	24.69	-3148.53	178.42	56.16	-1457.36	17.44	85.88	-1417.67	83.17	80.87	-2699.14	-22.32	65.44	-2787.87	-19.79	53.22	-1841.23	-69.15	447.49	-3467.28	-34.36	343.30	-3079.19	123.54	1239.68	0.00	0.00	0.00	-2872.75	65.34	1579.10	-2832.29	-82.71	1564.50	-1626.71	-136.61	1673.65	-1648.66	5.73	1682.35	917.87	-212.50	68.53	1537.34	-205.55	73.53	909.14
1.73000	-3124.60	201.22	33.97	-3132.14	176.54	61.38	-1457.36	17.44	85.88	-1417.67	83.17	80.87	-2745.45	-22.26	56.43	-2795.72	-20.26	51.30	-1841.23	-69.15	447.49	-3466.77	-34.07	346.60	-3075.24	122.11	1239.49	0.00	0.00	0.00	-2819.31	60.66	1578.56	-2825.02	-86.23	1563.74	-1626.71	-136.61	1673.65	-1648.66	5.73	1682.35	917.74	-212.25	68.72	1538.18	-205.37	73.83	909.29
1.74000	-3105.91	198.20	38.25	-3107.20	175.00	66.77	-1457.36	17.44	85.88	-1417.67	83.17	80.87	-2735.49	-22.06	57.42	-2785.47	-20.29	53.03	-1841.23	-69.15	447.49	-3466.25	-33.79	349.89	-3071.27	120.65	1239.29	0.00	0.00	0.00	-2814.21	59.25	1578.90	-2808.69	-86.56	1565.44	-1626.71	-136.61	1673.65	-1648.66	5.73	1682.35	917.78	-212.21	68.66	1537.58	-205.46	73.66	909.17
1.75000	-3077.87	196.36	43.57	-3082.16	172.99	71.36	-1457.36	17.44	85.88	-1417.67	83.17	80.87	-2721.13	-21.25	60.91	-2799.72	-21.57	51.57	-1841.23	-69.15	447.49	-3465.70	-33.52	353.18	-3067.28	119.17	1239.09	0.00	0.00	0.00	-2812.11	56.65	1578.73	-2794.96	-89.55	1565.71	-1626.71	-136.61	1673.65	-1648.66	5.73	1682.35	917.79	-211.90	68.77	1537.30	-205.50	73.58	909.09
1.76000	-3060.34	194.99	46.77	-3066.14	171.89	73.75	-1457.36	17.44	85.88	-1417.67	83.17	80.87	-2713.51	-24.67	60.59	-2790.72	-19.39	53.61	-1841.23	-69.15	447.49	-3465.13	-33.25	356.46	-3063.27	117.66	1238.88	0.00	0.00	0.00	-2805.01	54.74	1579.94	-2777.57	-91.37	1565.95	-1626.71	-136.61	1673.65	-1648.66	5.73	1682.35	917.86	-211.75	68.71	1537.20	-205.51	73.45	908.80
1.77000	-3043.01	192.27	48.77	-3060.37	169.87	73.40	-1457.36	17.44	85.88	-1417.67	83.17	80.87	-2712.04	-21.23	61.80	-2798.11	-20.31	51.98	-1841.23	-69.15	447.49	-3464.55	-33.00	359.74	-3059.25	116.13	1238.67	0.00	0.00	0.00	-2777.16	55.44	1579.81	-2802.85	-97.06	1566.89	-1626.71	-136.61	1673.65	-1648.66	5.73	1682.35	917.94	-212.31	68.47	1536.82	-205.62	73.35	908.97
1.78000	-3022.87	191.82	50.75	-3035.11	168.28	75.21	-1457.36	17.44	85.88	-1417.67	83.17	80.87	-2720.49	-25.09	59.97	-2782.10	-19.78	54.24	-1841.23	-69.15	447.49	-3463.94	-32.75	363.01	-3055.20	114.58	1238.46	0.00	0.00	0.00	-2791.50	51.79	1581.25	-2803.90	-96.86	1568.77	-1626.71	-136.61	1673.65	-1648.66	5.73	1682.35	917.62	-211.96	68.82	1536.78	-205.52	73.31	909.10
1.79000	-3020.58	190.16	49.07	-3001.60	166.39	78.29	-1457.36	17.44	85.88	-1417.67	83.17	80.87	-2712.49	-26.14	64.36	-2800.88	-22.21	51.48	-1841.23	-69.15	447.49	-3463.31	-32.51	366.27	-3051.14	113.00	1238.24	0.00	0.00	0.00	-2788.74	49.63	1581.05	-2804.19	-97.92	1569.09	-1626.71	-136.61	1673.65	-1648.66	5.73	1682.35	917.63	-211.74	68.88	1537.05	-205.53	73.36	909.26
1.80000	-2964.99	188.08	54.53	-2974.63	164.87	78.73	-1457.36	17.44	85.88	-1417.67	83.17	80.87	-2708.80	-22.02	63.77	-2757.25	-19.55	58.95	-1841.23	-69.15	447.49	-3462.66	-32.28	369.53	-3047.06	111.39	1238.02	0.00	0.00	0.00	-2779.54	48.44	1583.32	-2772.08	-98.96	1568.57	-1626.71	-136.61	1673.65	-1648.66	5.73	1682.35	917.77	-211.78	68.69	1537.07	-205.39	73.41	909.24
1.81000	-2965.02	185.82	51.02	-2950.65	163.45	78.66	-1457.36	17.44	85.88	-1417.67	83.17	80.87	-2719.29	-22.57	61.81	-2790.59	-19.42	54.48	-1841.23	-69.15	447.49	-3461.99	-32.05	372.79	-3042.97	109.77	1237.79	0.00	0.00	0.00	-2777.46	46.17	1584.90	-2764.31	-99.04	1568.72	-1626.71	-136.61	1673.65	-1648.66	5.73	1682.35	917.97	-212.44	68.52	1536.69	-205.54	73.26	909.22
1.82000	-2933.38	185.30	52.90	-2937.50	160.77	76.91	-1457.36	17.44	85.88	-1417.67	83.17	80.87	-2722.46	-22.56	61.23	-2784.18	-18.77	54.95	-1841.23	-69.15	447.49	-3461.29	-31.83	376.03	-3038.85	108.12	1237.56	0.00	0.00	0.00	-2745.82	45.90	1582.49	-2756.04	-101.75	1569.42	-1626.71	-136.61	1673.65	-1648.66	5.73	1682.35	918.01	-212.58	68.39	1536.79	-205.57	73.25	909.17
1.83000	-2910.04	182.70	54.07	-2920.04	160.03	75.37	-1457.36	17.44	85.88	-1417.67	83.17	80.87	-2707.57	-25.14	64.32	-2780.17	-18.08	56.74	-1841.23	-69.15	447.49	-3460.57	-31.62	379.27	-3034.71	106.45	1237.33	0.00	0.00	0.00	-2753.80	42.88	1583.35	-2763.91	-102.06	1571.64	-1626.71	-136.61	1673.65	-1648.66	5.73	1682.35	917.89	-212.24	68.56	1537.18	-205.49	73.49	909.32
1.84000	-2909.58	180.52	51.23	-2889.01	157.31	75.49	-1457.36	17.44	85.88	-1417.67	83.17	80.87	-2704.45	-23.63	67.23	-2757.73	-17.77	61.29	-1841.23	-69.15	447.49	-3459.82	-31.42	382.51	-3030.56	104.75	1237.09	0.00	0.00	0.00	-2736.65	44.73	1583.70	-2745.81	-103.24	1571.64	-1626.71	-136.61	1673.65	-1648.66	5.73	1682.35	917.65	-212.53	68.64	1537.15	-205.37	73.51	909.28
1.85000	-2884.69	178.83	51.94	-2870.35	156.38	73.58	-1457.36	17.44	85.88	-1417.67	83.17	80.87	-2713.07	-20.02	66.07	-2789.93	-18.79	56.06	-1841.23	-69.15	447.49	-3459.06	-31.23	385.73	-3026.38	103.04	1236.85	0.00	0.00	0.00	-2749.88	42.40	1585.01	-2752.75	-105.54	1572.60	-1626.71	-136.61	1673.65	-1648.66	5.73	1682.35	917.80	-212.45	68.57	1537.22	-205.48	73.50	909.14
1.86000	-2883.89	176.24	48.35	-2846.22	154.61	73.49	-1457.36	17.44	85.88	-1417.67	83.17	80.87	-2735.84	-22.58	63.70	-2787.34	-18.45	56.84	-1841.23	-69.15	447.49	-3458.26	-31.04	388.95	-3022.18	101.31	1236.61	0.00	0.00	0.00	-2739.73	36.85	1585.60	-2734.12	-107.69	1573.35	-1626.71	-136.61	1673.65	-1648.66	5.73	1682.35	917.80	-211.30	68.75	1536.93	-205.64	73.37	909.23
1.87000	-2832.20	174.16	54.56	-2816.27	151.84	73.29	-1457.36	17.44	85.88	-1417.67	83.17	80.87	-2712.06	-19.79	67.80	-2785.88	-18.15	57.85	-1841.23	-69.15	447.49	-3457.44	-30.86	392.16	-3017.97	99.56	1236.36	0.00	0.00	0.00	-2736.67	39.28	1587.07	-2711.11	-108.32	1572.61	-1626.71	-136.61	1673.65	-1648.66	5.73	1682.35	917.96	-212.22	68.45	1537.11	-205.43	73.44	909.04
1.88000	-2815.72	170.65	53.59	-2802.10	149.82	70.81	-1457.36	17.44	85.88	-1417.67	83.17	80.87	-2711.79	-22.52	68.81	-2799.29	-17.98	56.90	-1841.23	-69.15	447.49	-3456.60	-30.69	395.36	-3013.73	97.78	1236.11	0.00	0.00	0.00	-2728.04	34.88	1587.44	-2718.95	-109.99	1574.36	-1626.71	-136.61	1673.65	-1648.66	5.73	1682.35	917.85	-212.52	68.52	1537.62	-205.37	73.65	908.94
1.89000	-2789.09	169.43	54.73	-2790.77	148.09	66.87	-1457.36	17.44	85.88	-1417.67	83.17	80.87	-2702.11	-21.69	71.34	-2782.79	-17.86	59.67	-1841.23	-69.15	447.49	-3455.73	-30.53	398.56	-3009.48	95.99	1235.86	0.00	0.00	0.00	-2754.46	35.01	1589.00	-2714.91	-110.61	1574.65	-1626.71	-136.61	1673.65	-1648.66	5.73	1682.35	917.68	-212.30	68.76	1537.41	-205.43	73.54	909.14
1.90000	-2780.22	167.47	53.93	-2760.44	146.80	67.49	-1457.36	17.44	85.88	-1417.67	83.17	80.87	-2691.56	-20.91	73.43	-2793.98	-16.05	58.18	-1841.23	-69.15	447.49	-3454.83	-30.37	401.74	-3005.20	94.18	1235.60	0.00	0.00	0.00	-2716.71	36.94	1588.15	-2707.21	-110.42	1574.47	-1626.71	-136.61	1673.65	-1648.66	5.73	1682.35	918.00	-212.54	68.53	1537.53	-205.43	73.63	909.14
1.91000	-2758.11	163.61	54.07	-2726.80	144.42	68.89	-1457.36	17.44	85.88	-1417.67	83.17	80.87	-2727.90	-18.32	69.23	-2778.27	-14.80	60.89	-1841.23	-69.15	447.49	-3453.90	-30.22	404.92	-3000.91	92.35	1235.34	0.00	0.00	0.00	-2716.26	35.55	1589.01	-2726.57	-113.19	1576.01	-1626.71	-136.61	1673.65	-1648.66	5.73	1682.35	918.12	-212.56	68.39	1537.56	-205.39	73.64	909.21
1.92000	-2753.49	161.39	51.93	-2711.68	142.23	66.80	-1457.36	17.44	85.88	-1417.67	83.17	80.87	-2722.76	-18.96	69.43	-2787.83	-16.08	59.73	-1841.23	-69.15	447.49	-3452.95	-30.08	408.09	-2996.59	90.51	1235.08	0.00	0.00	0.00	-2706.84	35.13	1589.64	-2693.20	-112.08	1574.99	-1626.71	-136.61	1673.65	-1648.66	5.73	1682.35	917.92	-212.39	68.56	1537.66	-205.41	73.65	909.20
1.93000	-2741.54	158.19	51.52	-2686.01	139.43	67.13	-1457.36	17.44	85.88	-1417.67	83.17	80.87	-2718.13	-20.26	69.81	-2810.35	-15.03	55.27	-1841.23	-69.15	447.49	-3451.96	-29.95	411.25	-2992.25	88.64	1234.81	0.00	0.00	0.00	-2702.65	33.09	1590.75	-2702.71	-115.37	1576.01	-1626.71	-136.61	1673.65	-1648.66	5.73	1682.35	917.70	-211.08	68.85	1537.48	-205.40	73.52	909.20
1.94000	-2714.27	152.19	53.37	-2674.51	135.98	65.42	-1457.36	17.44	85.88	-1417.67	83.17	80.87	-2702.58	-18.79	72.72	-2777.44	-14.05	61.51	-1841.23	-69.15	447.49	-3450.95	-29.82	414.40	-2987.89	86.76	1234.55	0.00	0.00	0.00	-2703.25	31.60	1590.15	-2718.72	-115.98	1576.73	-1626.71	-136.61	1673.65	-1648.66	5.73	1682.35	917.95	-211.91	68.53	1537.17	-205.49	73.41	908.88
1.95000	-2684.50	146.67	55.91	-2671.38	132.34	62.73	-1457.36	17.44	85.88	-1417.67	83.17	80.87	-2732.03	-21.99	66.41	-2805.03	-15.31	57.12	-1841.23	-69.15	447.49	-3449.91	-29.70	417.54	-2983.50	84.87	1234.28	0.00	0.00	0.00	-2712.10	30.22	1590.26	-2702.16	-116.97	1575.95	-1626.71	-136.61	1673.65	-1648.66	5.73	1682.35	917.87	-211.88	68.62	1537.25	-205.46	73.50	908.96
1.96000	-2663.64	142.52	56.29	-2650.29	127.66	62.71	-1457.36	17.44	85.88	-1417.67	83.17	80.87	-2763.35	-21.49	60.18	-2788.14	-16.66	58.56	-1841.23	-69.15	447.49	-3448.84	-29.59	420.67	-2979.10	82.95	1234.00	0.00	0.00	0.00	-2710.87	31.34	1590.86	-2681.38	-116.47	1575.11	-1626.71	-136.61	1673.65	-1648.66	5.73	1682.35	917.89	-212.18	68.72	1537.02	-205.54	73.42	909.13
1.97000	-2645.30	138.30	56.22	-2649.26	123.01	60.70	-1457.36	17.44	85.88	-1417.67	83.17	80.87	-2702.02	-18.86	69.97	-2792.47	-18.09	55.74	-1841.23	-69.15	447.49	-3447.74	-29.49	423.79	-2974.67	81.03	1233.73	0.00	0.00	0.00	-2725.29	28.53	1590.96	-2701.64	-121.45	1576.42	-1626.71	-136.61	1673.65	-1648.66	5.73	1682.35	917.92	-212.29	68.61	1536.49	-205.59	73.24	909.18
1.98000	-2629.32	134.02	55.72	-2640.03	118.91	61.15	-1457.36	17.44	85.88	-1417.67	83.17	80.87	-2718.41	-23.84	68.12	-2788.42	-19.05	56.35	-1841.23	-69.15	447.49	-3446.61	-29.39	426.91	-2970.23	79.08	1233.45	0.00	0.00	0.00	-2681.98	27.65	1589.58	-2694.78	-120.07	1576.39	-1626.71	-136.61	1673.65	-1648.66	5.73	1682.35	917.93	-212.25	68.56	1537.28	-205.51	73.55	908.95
1.99000	-2615.59	129.70	54.83	-2610.21	113.87	65.14	-1457.36	17.44	85.88	-1417.67	83.17	80.87	-2685.26	-25.44	69.99	-2791.02	-20.66	55.09	-1841.23	-69.15	447.49	-3445.44	-29.30	430.01	-2965.76	77.13	1233.17	0.00	0.00	0.00	-2671.23	26.27	1589.08	-2690.38	-120.28	1575.51	-1626.71	-136.61	1673.65	-1648.66	5.73	1682.35	917.88	-212.39	68.60	1536.95	-205.52	73.38	909.02
2.00000	-2603.94	125.33	53.58	-2602.07	109.57	65.35	-1457.36	17.44	85.88	-1417.67	83.17	80.87	-2701.99	-25.58	65.11	-2797.47	-22.59	54.45	-1841.23	-69.15	447.49	-3444.24	-29.22	433.10	-2961.26	75.16	1232.89	0.00	0.00	0.00	-2692.52	25.71	1589.90	-2664.98	-118.89	1575.77	-1626.71	-136.61	1673.65	-1648.66	5.73	1682.35	917.90	-212.38	68.56	1536.82	-205.49	73.30	909.29
2.01000	-2594.25	120.93	52.00	-2609.44	104.48	62.76	-1457.36	17.44	85.88	-1417.67	83.17	80.87	-2703.91	-27.34	64.13	-2791.92	-23.82	53.64	-1841.23	-69.15	447.49	-3443.02	-29.14	436.18	-2956.75	73.17	1232.60	0.00	0.00	0.00	-2681.99	27.41	1590.07	-2635.78	-121.54	1573.77	-1626.71	-136.61	1673.65	-1648.66	5.73	1682.35	917.99	-212.47	68.56	1537.53	-205.18	73.57	909.22
2.02000	-2586.37	116.53	50.11	-2556.28	99.85	71.43	-1457.36	17.44	85.88	-1417.67	83.17	80.87	-2723.53	-29.71	59.37	-2803.61	-23.32	51.38	-1841.23	-69.15	447.49	-3441.75	-29.08	439.25	-2952.21	71.18	1232.31	0.00	0.00	0.00	-2689.25	25.76	1589.40	-2647.77	-122.11	1573.39	-1626.71	-136.61	1673.65	-1648.66	5.73	1682.35	917.88	-212.48	68.52	1537.55	-205.41	73.62	909.11
2.03000	-2580.16	112.11	47.96	-2552.63	96.52	72.94	-1457.36	17.44	85.88	-1417.67	83.17	80.87	-2724.08	-29.36	58.22	-2790.92	-22.57	53.18	-1841.23	-69.15	447.49	-3440.46	-29.02	442.30	-2947.65	69.17	1232.03	0.00	0.00	0.00	-2635.75	27.56	1587.89	-2680.64	-125.23	1574.81	-1626.71	-136.61	1673.65	-1648.66	5.73	1682.35	917.50	-211.94	68.98	1537.53	-205.51	73.63	908.97
2.04000	-2575.49	107.70	45.57	-2504.82	93.16	80.62	-1457.36	17.44	85.88	-1417.67	83.17	80.87	-2717.06	-29.52	59.22	-2779.65	-23.28	53.92	-1841.23	-69.15	447.49	-3439.13	-28.96	445.35	-2943.06	67.15	1231.73	0.00	0.00	0.00	-2642.06	26.62	1586.84	-2632.69	-121.07	1573.81	-1626.71	-136.61	1673.65	-1648.66	5.73	1682.35	918.02	-212.16	68.44	1537.87	-205.38	73.77	909.03
2.05000	-2572.21	103.31	42.97	-2492.84	90.31	84.28	-1457.36	17.44	85.88	-1417.67	83.17	80.87	-2731.66	-31.50	55.24	-2787.42	-25.47	52.14	-1841.23	-69.15	447.49	-3437.77	-28.92	448.39	-2938.45	65.11	1231.44	0.00	0.00	0.00	-2629.83	26.23	1585.66	-2631.26	-121.56	1572.61	-1626.71	-136.61	1673.65	-1648.66	5.73	1682.35	917.80	-212.80	68.48	1537.45	-205.39	73.63	909.10
2.06000	-2570.18	98.95	40.19	-2462.04	90.13	91.81	-1457.36	17.44	85.88	-1417.67	83.17	80.87	-2736.63	-31.73	52.99	-2801.94	-23.37	49.57	-1841.23	-69.15	447.49	-3436.37	-28.88	451.41	-2933.82	63.07	1231.15	0.00	0.00	0.00	-2620.32	25.80	1585.22	-2641.32	-122.35	1573.33	-1626.71	-136.61	1673.65	-1648.66	5.73	1682.35	917.88	-212.28	68.45	1537.98	-205.31	73.75	909.32
2.07000	-2569.27	94.63	37.27	-2436.07	87.14	97.10	-1457.36	17.44	85.88	-1417.67	83.17	80.87	-2733.25	-30.98	54.83	-2774.51	-24.22	53.66	-1841.23	-69.15	447.49	-3434.93	-28.85	454.42	-2929.16	61.02	1230.85	0.00	0.00	0.00	-2621.74	24.65	1585.80	-2639.25	-122.23	1572.06	-1626.71	-136.61	1673.65	-1648.66	5.73	1682.35	917.74	-212.03	68.83	1537.73	-205.32	73.61	909.21
2.08000	-2569.33	90.36	34.24	-2414.51	84.42	101.54	-1457.36	17.44	85.88	-1417.67	83.17	80.87	-2723.30	-31.27	56.43	-2778.93	-26.16	52.05	-1841.23	-69.15	447.49	-3433.46	-28.82	457.42	-2924.48	58.95	1230.55	0.00	0.00	0.00	-2652.95	21.97	1584.52	-2625.09	-122.68	1571.09	-1626.71	-136.61	1673.65	-1648.66	5.73	1682.35	917.69	-211.99	68.68	1537.26	-205.49	73.55	909.22
2.09000	-2570.22	86.15	31.12	-2396.95	81.89	105.17	-1457.36	17.44	85.88	-1417.67	83.17	80.87	-2725.10	-32.82	55.91	-2768.19	-23.69	54.19	-1841.23	-69.15	447.49	-3431.96	-28.81	460.41	-2919.77	56.88	1230.25	0.00	0.00	0.00	-2614.81	26.74	1582.46	-2608.54	-121.69	1570.59	-1626.71	-136.61	1673.65	-1648.66	5.73	1682.35	917.77	-212.00	68.60	1537.22	-205.51	73.51	909.24
2.10000	-2571.80	82.02	27.95	-2382.98	79.50	108.00	-1457.36	17.44	85.88	-1417.67	83.17	80.87	-2717.79	-31.05	55.11	-2771.16	-25.29	52.99	-1841.23	-69.15	447.49	-3430.41	-28.80	463.38	-2915.04	54.79	1229.95	0.00	0.00	0.00	-2602.68	22.94	1582.44	-2609.82	-121.46	1570.29	-1626.71	-136.61	1673.65	-1648.66	5.73	1682.35	917.58	-211.83	68.78	1537.09	-205.42	73.50	909.05
2.11000	-2573.94	77.97	24.76	-2372.17	77.18	110.06	-1457.36	17.44	85.88	-1417.67	83.17	80.87	-2709.30	-29.98	56.03	-2779.44	-24.50	50.91	-1841.23	-69.15	447.49	-3428.83	-28.80	466.34	-2910.29	52.70	1229.65	0.00	0.00	0.00	-2628.41	24.10	1582.39	-2591.74	-122.64	1568.10	-1626.71	-136.61	1673.65	-1648.66	5.73	1682.35	917.74	-212.18	68.63	1538.04	-205.42	73.84	909.30
2.12000	-2576.49	74.02	21.58	-2364.12	74.89	111.38	-1457.36	17.44	85.88	-1417.67	83.17	80.87	-2757.62	-31.70	46.61	-2768.41	-23.93	53.61	-1841.23	-69.15	447.49	-3427.21	-28.80	469.29	-2905.51	50.60	1229.34	0.00	0.00	0.00	-2600.29	24.84	1581.55	-2557.15	-119.90	1566.89	-1626.71	-136.61	1673.65	-1648.66	5.73	1682.35	917.76	-212.06	68.64	1537.55	-205.52	73.59	909.23
2.13000	-2579.31	70.17	18.44	-2358.40	72.56	111.98	-1457.36	17.44	85.88	-1417.67	83.17	80.87	-2727.38	-30.91	53.58	-2765.68	-23.84	53.93	-1841.23	-69.15	447.49	-3425.55	-28.81	472.22	-2900.70	48.49	1229.04	0.00	0.00	0.00	-2586.98	24.02	1579.76	-2582.12	-121.84	1566.97	-1626.71	-136.61	1673.65	-1648.66	5.73	1682.35	917.78	-211.91	68.66	1537.38	-205.53	73.52	909.18
2.14000	-2582.27	66.44	15.37	-2354.60	70.12	111.88	-1457.36	17.44	85.88	-1417.67	83.17	80.87	-2727.23	-30.87	53.36	-2763.50	-23.69	54.40	-1841.23	-69.15	447.49	-3423.86	-28.83	475.14	-2895.87	46.38	1228.73	0.00	0.00	0.00	-2588.22	24.28	1580.08	-2577.22	-121.73	1566.39	-1626.71	-136.61	1673.65	-1648.66	5.73	1682.35	917.88	-212.20	68.58	1537.48	-205.50	73.50	909.19
2.15000	-2585.22	62.84	12.41	-2352.30	67.53	111.12	-1457.36	17.44	85.88	-1417.67	83.17	80.87	-2726.84	-30.79	53.27	-2761.83	-23.49	55.01	-1841.23	-69.15	447.49	-3422.12	-28.86	478.05	-2891.01	44.26	1228.42	0.00	0.00	0.00	-2558.51	26.29	1579.48	-2579.54	-121.60	1565.95	-1626.71	-136.61	1673.65	-1648.66	5.73	1682.35	918.10	-212.80	68.32	1537.11	-205.57	73.45	908.98
2.16000	-2588.02	59.38	9.58	-2351.10	64.71	109.71	-1457.36	17.44	85.88	-1417.67	83.17	80.87	-2726.20	-30.69	53.32	-2760.58	-23.26	55.75	-1841.23	-69.15	447.49	-3420.34	-28.89	480.95	-2886.13	42.13	1228.11	0.00	0.00	0.00	-2569.32	24.96	1578.78	-2579.27	-120.75	1565.70	-1626.71	-136.61	1673.65	-1648.66	5.73	1682.35	918.07	-212.68	68.31	1537.23	-205.45	73.46	908.95
2.17000	-2590.53	56.08	6.91	-2350.56	61.62	107.68	-1457.36	17.44	85.88	-1417.67	83.17	80.87	-2725.30	-30.58	53.50	-2759.69	-23.01	56.62	-1841.23	-69.15	447.49	-3418.53	-28.93	483.82	-2881.22	39.99	1227.80	0.00	0.00	0.00	-2549.27	23.84	1578.52	-2577.65	-120.75	1565.27	-1626.71	-136.61	1673.65	-1648.66	5.73	1682.35	917.95	-212.35	68.49	1536.99	-205.52	73.39	909.11
2.18000	-2592.61	52.93	4.44	-2350.28	58.18	105.06	-1457.36	17.44	85.88	-1417.67	83.17	80.87	-2724.13	-30.47	53.78	-2759.10	-22.76	57.60	-1841.23	-69.15	447.49	-3416.67	-28.97	486.69	-2876.29	37.85	1227.49	0.00	0.00	0.00	-2574.74	24.49	1578.31	-2577.40	-119.84	1564.35	-1626.71	-136.61	1673.65	-1648.66	5.73	1682.35	917.98	-212.64	68.49	1537.01	-205.54	73.41	909.15
2.19000	-2594.13	49.96	2.20	-2349.85	54.35	101.87	-1457.36	17.44	85.88	-1417.67	83.17	80.87	-2722.67	-30.38	54.17	-2758.74	-22.51	58.68	-1841.23	-69.15	447.49	-3414.77	-29.03	489.54	-2871.33	35.71	1227.18	0.00	0.00	0.00	-2576.89	28.49	1577.76	-2529.56	-117.58	1564.11	-1626.71	-136.61	1673.65	-1648.66	5.73	1682.35	918.02	-212.60	68.58	1537.28	-205.56	73.44	909.24
2.20000	-2594.94	47.17	0.21	-2348.83	50.05	98.13	-1457.36	17.44	85.88	-1417.67	83.17	80.87	-2720.92	-30.30	54.65	-2758.54	-22.29	59.86	-1841.23	-69.15	447.49	-3412.83	-29.09	492.37	-2866.34	33.56	1226.86	0.00	0.00	0.00	-2555.75	30.22	1576.20	-2531.40	-116.03	1562.68	-1626.71	-136.61	1673.65	-1648.66	5.73	1682.35	917.81	-212.07	68.69	1537.83	-205.39	73.73	909.27
2.21000	-2594.90	44.58	-1.48	-2346.83	45.23	93.88	-1457.36	17.44	85.88	-1417.67	83.17	80.87	-2718.86	-30.26	55.22	-2758.45	-22.11	61.13	-1841.23	-69.15	447.49	-3410.84	-29.15	495.19	-2861.33	31.41	1226.55	0.00	0.00	0.00	-2549.79	30.02	1575.86	-2535.56	-115.90	1562.78	-1626.71	-136.61	1673.65	-1648.66	5.73	1682.35	918.10	-212.53	68.31	1537.95	-205.40	73.73	909.29
2.22000	-2593.88	42.20	-2.86	-2352.43	39.03	89.40	-1457.36	17.44	85.88	-1417.67	83.17	80.87	-2716.48	-30.26	55.86	-2758.39	-21.98	62.47	-1841.23	-69.15	447.49	-3408.82	-29.23	498.00	-2856.29	29.25	1226.23	0.00	0.00	0.00	-2528.09	33.06	1574.86	-2531.47	-115.79	1562.54	-1626.71	-136.61	1673.65	-1648.66	5.73	1682.35	917.89	-212.52	68.47	1537.27	-205.37	73.45	909.26
2.23000	-2591.72	40.04	-3.88	-2361.93	32.63	86.20	-1457.36	17.44	85.88	-1417.67	83.17	80.87	-2713.77	-30.32	56.57	-2758.29	-21.92	63.89	-1841.23	-69.15	447.49	-3406.75	-29.31	500.79	-2851.22	27.09	1225.92	0.00	0.00	0.00	-2513.68	33.46	1573.55	-2532.66	-113.73	1560.94	-1626.71	-136.61	1673.65	-1648.66	5.73	1682.35	917.97	-213.01	68.40	1537.28	-205.41	73.45	909.48
2.24000	-2588.30	38.10	-4.52	-2333.16	27.53	84.80	-1457.36	17.44	85.88	-1417.67	83.17	80.87	-2710.72	-30.45	57.33	-2758.10	-21.94	65.36	-1841.23	-69.15	447.49	-3404.63	-29.40	503.56	-2846.12	24.93	1225.60	0.00	0.00	0.00	-2502.14	34.90	1571.86	-2507.31	-111.51	1560.91	-1626.71	-136.61	1673.65	-1648.66	5.73	1682.35	917.81	-212.11	68.71	1537.39	-205.55	73.49	909.35
2.25000	-2583.47	36.41	-4.75	-2341.51	24.24	76.59	-1457.36	17.44	85.88	-1417.67	83.17	80.87	-2707.31	-30.67	58.14	-2757.75	-22.06	66.89	-1841.23	-69.15	447.49	-3402.47	-29.49	506.32	-2841.00	22.76	1225.29	0.00	0.00	0.00	-2497.56	35.80	1573.20	-2526.71	-111.25	1561.88	-1626.71	-136.61	1673.65	-1648.66	5.73	1682.35	917.86	-212.37	68.70	1537.34	-205.47	73.55	909.28
2.26000	-2577.09	34.96	-4.54	-2315.74	23.68	75.73	-1457.36	17.44	85.88	-1417.67	83.17	80.87	-2703.54	-30.97	58.99	-2757.16	-22.29	68.47	-1841.23	-69.15	447.49	-3400.27	-29.59	509.06	-2835.85	20.60	1224.97	0.00	0.00	0.00	-2499.32	36.32	1573.01	-2487.45	-109.71	1561.02	-1626.71	-136.61	1673.65	-1648.66	5.73	1682.35	917.50	-212.18	68.89	1536.93	-205.48	73.37	908.96
2.27000	-2569.03	33.79	-3.84	-2314.50	23.41	72.50	-1457.36	17.44	85.88	-1417.67	83.17	80.87	-2699.39	-31.38	59.87	-2756.29	-22.65	70.07	-1841.23	-69.15	447.49	-3398.02	-29.70	511.79	-2830.67	18.43	1224.65	0.00	0.00	0.00	-2515.94	35.80	1573.18	-2494.44	-108.32	1560.52	-1626.71	-136.61	1673.65	-1648.66	5.73	1682.35	917.60	-211.72	68.87	1537.40	-205.49	73.54	909.25
2.28000	-2559.13	32.88	-2.65	-2343.87	21.32	61.54	-1457.36	17.44	85.88	-1417.67	83.17	80.87	-2694.84	-31.91	60.77	-2755.05	-23.14	71.70	-1841.23	-69.15	447.49	-3395.72	-29.81	514.50	-2825.46	16.26	1224.34	0.00	0.00	0.00	-2492.34	37.02	1572.92	-2494.02	-106.69	1561.98	-1626.71	-136.61	1673.65	-1648.66	5.73	1682.35	917.68	-211.96	68.82	1537.66	-205.46	73.63	909.16
2.29000	-2547.27	32.26	-0.91	-2334.88	21.71	60.84	-1457.36	17.44	85.88	-1417.67	83.17	80.87	-2689.90	-32.56	61.67	-2753.38	-23.80	73.35	-1841.23	-69.15	447.49	-3393.38	-29.93	517.19	-2820.22	14.09	1224.02	0.00	0.00	0.00	-2461.03	38.77	1572.69	-2475.43	-104.95	1562.22	-1626.71	-136.61	1673.65	-1648.66	5.73	1682.35	917.70	-212.47	68.73	1537.30	-205.41	73.51	909.17
2.30000	-2533.30	31.94	1.39	-2337.69	21.17	57.25	-1457.36	17.44	85.88	-1417.67	83.17	80.87	-2684.54	-33.35	62.58	-2751.22	-24.62	75.01	-1841.23	-69.15	447.49	-3390.99	-30.06	519.86	-2814.96	11.93	1223.70	0.00	0.00	0.00	-2443.16	42.00	1573.13	-2453.40	-103.08	1562.61	-1626.71	-136.61	1673.65	-1648.66	5.73	1682.35	917.98	-212.32	68.60	1537.43	-205.39	73.54	909.20
2.31000	-2517.08	31.92	4.29	-2317.53	20.94	58.25	-1457.36	17.44	85.88	-1417.67	83.17	80.87	-2678.76	-34.29	63.48	-2748.51	-25.62	76.67	-1841.23	-69.15	447.49	-3388.56	-30.20	522.52	-2809.66	9.76	1223.38	0.00	0.00	0.00	-2438.08	44.96	1573.15	-2462.93	-103.04	1562.18	-1626.71	-136.61	1673.65	-1648.66	5.73	1682.35	917.88	-212.22	68.75	1536.75	-205.46	73.27	909.11
2.32000	-2498.48	32.22	7.82	-2326.09	21.16	55.58	-1457.36	17.44	85.88	-1417.67	83.17	80.87	-2672.54	-35.40	64.36	-2745.17	-26.82	78.31	-1841.23	-69.15	447.49	-3386.07	-30.34	525.16	-2804.34	7.59	1223.07	0.00	0.00	0.00	-2452.56	43.09	1574.32	-2460.34	-102.85	1562.93	-1626.71	-136.61	1673.65	-1648.66	5.73	1682.35	917.79	-212.30	68.72	1536.98	-205.54	73.40	909.28
2.33000	-2477.34	32.85	12.02	-2345.03	20.97	50.10	-1457.36	17.44	85.88	-1417.67	83.17	80.87	-2665.87	-36.68	65.21	-2741.14	-28.24	79.94	-1841.23	-69.15	447.49	-3383.54	-30.49	527.78	-2798.99	5.43	1222.75	0.00	0.00	0.00	-2461.06	43.39	1574.91	-2460.16	-101.17	1564.41	-1626.71	-136.61	1673.65	-1648.66	5.73	1682.35	917.67	-212.39	68.75	1537.92	-205.49	73.79	909.52
2.34000	-2453.54	33.83	16.90	-2332.40	21.44	52.43	-1457.36	17.44	85.88	-1417.67	83.17	80.87	-2658.73	-38.14	66.02	-2736.36	-29.88	81.54	-1841.23	-69.15	447.49	-3380.96	-30.64	530.39	-2793.61	3.26	1222.43	0.00	0.00	0.00	-2467.27	45.31	1576.10	-2442.71	-97.54	1563.68	-1626.71	-136.61	1673.65	-1648.66	5.73	1682.35	917.86	-212.29	68.69	1537.39	-205.51	73.62	909.25
2.35000	-2426.92	35.15	22.51	-2347.74	21.04	48.32	-1457.36	17.44	85.88	-1417.67	83.17	80.87	-2651.13	-39.81	66.79	-2730.76	-31.76	83.10	-1841.23	-69.15	447.49	-3378.32	-30.80	532.98	-2788.20	1.10	1222.12	0.00	0.00	0.00	-2432.88	45.57	1575.06	-2430.08	-96.82	1565.12	-1626.71	-136.61	1673.65	-1648.66	5.73	1682.35	917.82	-212.16	68.66	1538.02	-205.39	73.79	909.20
2.36000	-2397.36	36.84	28.88	-2337.63	20.61	48.90	-1457.36	17.44	85.88	-1417.67	83.17	80.87	-2643.04	-41.68	67.50	-2724.27	-33.90	84.62	-1841.23	-69.15	447.49	-3375.64	-30.97	535.54	-2782.76	-1.05	1221.80	0.00	0.00	0.00	-2426.62	47.70	1575.36	-2429.92	-97.49	1565.92	-1626.71	-136.61	1673.65	-1648.66	5.73	1682.35	917.85	-211.77	68.72	1537.43	-205.48	73.56	909.06
2.37000	-2364.72	38.90	36.03	-2336.77	19.57	48.47	-1457.36	17.44	85.88	-1417.67	83.17	80.87	-2634.45	-43.77	68.15	-2716.83	-36.31	86.08	-1841.23	-69.15	447.49	-3372.91	-31.14	538.09	-2777.29	-3.21	1221.49	0.00	0.00	0.00	-2419.05	49.10	1576.18	-2424.55	-96.46	1565.75	-1626.71	-136.61	1673.65	-1648.66	5.73	1682.35	917.99	-212.31	68.48	1537.32	-205.48	73.47	908.86
2.38000	-2328.84	41.35	43.99	-2330.55	20.95	49.21	-1457.36	17.44	85.88	-1417.67	83.17	80.87	-2625.36	-46.10	68.72	-2708.37	-39.00	87.48	-1841.23	-69.15	447.49	-3370.13	-31.32	540.62	-2771.78	-5.36	1221.17	0.00	0.00	0.00	-2408.21	51.43	1576.73	-2407.05	-95.74	1566.34	-1626.71	-136.61	1673.65	-1648.66	5.73	1682.35	917.94	-212.31	68.55	1536.89	-205.51	73.34	908.96
2.39000	-2289.61	44.20	52.80	-2334.35	21.07	48.06	-1457.36	17.44	85.88	-1417.67	83.17	80.87	-2615.75	-48.66	69.21	-2698.82	-42.00	88.81	-1841.23	-69.15	447.49	-3367.29	-31.51	543.14	-2766.25	-7.50	1220.86	0.00	0.00	0.00	-2413.60	51.98	1577.16	-2418.83	-93.95	1568.71	-1626.71	-136.61	1673.65	-1648.66	5.73	1682.35	917.66	-212.57	68.91	1536.50	-205.57	73.19	909.09
2.40000	-2269.12	45.72	57.43	-2336.16	20.20	46.90	-1457.36	17.44	85.88	-1417.67	83.17	80.87	-2605.60	-51.49	69.60	-2688.13	-45.30	90.06	-1841.23	-69.15	447.49	-3364.41	-31.70	545.63	-2760.69	-9.64	1220.54	0.00	0.00	0.00	-2400.87	52.77	1577.08	-2399.81	-93.42	1567.98	-1626.71	-136.61	1673.65	-1648.66	5.73	1682.35	918.05	-212.56	68.45	1536.59	-205.52	73.20	908.99
2.41000	-2241.50	47.36	63.41	-2335.54	20.72	47.69	-1457.36	17.44	85.88	-1417.67	83.17	80.87	-2594.91	-54.58	69.90	-2676.22	-48.94	91.22	-1841.23	-69.15	447.49	-3361.47	-31.90	548.10	-2755.10	-11.78	1220.23	0.00	0.00	0.00	-2392.11	53.07	1577.15	-2379.05	-93.44	1567.66	-1626.71	-136.61	1673.65	-1648.66	5.73	1682.35	917.94	-212.37	68.53	1536.88	-205.55	73.34	909.06
2.42000	-2234.31	46.99	64.43	-2335.53	20.95	47.06	-1457.36	17.44	85.88	-1417.67	83.17	80.87	-2583.66	-57.95	70.08	-2663.04	-52.92	92.28	-1841.23	-69.15	447.49	-3358.48	-32.11	550.56	-2749.47	-13.90	1219.92	0.00	0.00	0.00	-2371.99	53.17	1577.08	-2374.05	-91.06	1569.63	-1626.71	-136.61	1673.65	-1648.66	5.73	1682.35	917.83	-212.20	68.55	1537.09	-205.46	73.41	908.93
2.43000	-2240.82	45.52	62.20	-2358.04	20.67	42.28	-1457.36	17.44	85.88	-1417.67	83.17	80.87	-2571.85	-61.61	70.13	-2648.50	-57.25	93.24	-1841.23	-69.15	447.49	-3355.43	-32.32	552.99	-2743.82	-16.03	1219.61	0.00	0.00	0.00	-2382.73	52.66	1578.96	-2384.89	-92.96	1570.33	-1626.71	-136.61	1673.65	-1648.66	5.73	1682.35	917.81	-212.44	68.56	1537.22	-205.39	73.52	909.06
2.44000	-2254.30	43.83	58.41	-2335.60	21.16	45.85	-1457.36	17.44	85.88	-1417.67	83.17	80.87	-2559.46	-65.57	70.06	-2632.55	-61.96	94.07	-1841.23	-69.15	447.49	-3352.33	-32.54	555.41	-2738.13	-18.14	1219.30	0.00	0.00	0.00	-2366.47	54.12	1577.89	-2406.27	-93.02	1570.89	-1626.71	-136.61	1673.65	-1648.66	5.73	1682.35	917.93	-212.27	68.59	1537.27	-205.47	73.44	909.23
2.45000	-2268.00	42.82	54.76	-2334.13	20.61	45.99	-1457.36	17.44	85.88	-1417.67	83.17	80.87	-2546.48	-69.85	69.85	-2615.13	-67.05	94.79	-1841.23	-69.15	447.49	-3349.18	-32.77	557.80	-2732.41	-20.25	1218.99	0.00	0.00	0.00	-2352.34	54.43	1577.41	-2383.95	-90.78	1572.22	-1626.71	-136.61	1673.65	-1648.66	5.73	1682.35	917.79	-211.87	68.63	1537.97	-205.44	73.77	909.07
2.46000	-2269.51	42.04	54.45	-2335.51	19.87	45.73	-1457.36	17.44	85.88	-1417.67	83.17	80.87	-2532.89	-74.45	69.49	-2596.15	-72.55	95.37	-1841.23	-69.15	447.49	-3345.97	-33.00	560.17	-2726.66	-22.35	1218.68	0.00	0.00	0.00	-2351.68	57.21	1579.34	-2362.57	-89.72	1571.78	-1626.71	-136.61	1673.65	-1648.66	5.73	1682.35	917.91	-212.13	68.39	1537.34	-205.45	73.56	909.20
2.47000	-2289.68	42.87	49.02	-2343.92	21.72	43.81	-1457.36	17.44	85.88	-1417.67	83.17	80.87	-2518.69	-79.39	68.97	-2560.15	-78.01	100.85	-1841.23	-69.15	447.49	-3342.70	-33.24	562.53	-2720.88	-24.44	1218.37	0.00	0.00	0.00	-2332.05	57.55	1579.73	-2359.93	-91.47	1574.38	-1626.71	-136.61	1673.65	-1648.66	5.73	1682.35	917.89	-212.35	68.47	1537.37	-205.47	73.47	909.06
2.48000	-2290.36	42.27	46.88	-2339.50	20.36	45.00	-1457.36	17.44	85.88	-1417.67	83.17	80.87	-2503.88	-84.68	68.28	-2551.64	-85.08	101.26	-1841.23	-69.15	447.49	-3339.38	-33.48	564.86	-2715.06	-26.53	1218.07	0.00	0.00	0.00	-2322.82	56.88	1580.71	-2365.06	-90.50	1574.52	-1626.71	-136.61	1673.65	-1648.66	5.73	1682.35	917.90	-212.53	68.45	1537.03	-205.55	73.36	909.01
2.49000	-2269.10	44.38	53.72	-2327.68	21.38	46.85	-1457.36	17.44	85.88	-1417.67	83.17	80.87	-2498.85	-90.97	67.68	-2535.78	-91.31	101.25	-1841.23	-69.15	447.49	-3336.01	-33.73	567.17	-2709.22	-28.60	1217.76	0.00	0.00	0.00	-2324.99	57.43	1580.81	-2350.23	-89.68	1574.76	-1626.71	-136.61	1673.65	-1648.66	5.73	1682.35	917.93	-211.95	68.50	1537.31	-205.54	73.53	909.10
2.50000	-2282.91	41.38	50.34	-2337.14	20.84	44.95	-1457.36	17.44	85.88	-1417.67	83.17	80.87	-2476.10	-97.23	69.05	-2520.54	-96.14	101.78	-1841.23	-69.15	447.49	-3332.57	-33.99	569.46	-2703.34	-30.67	1217.46	0.00	0.00	0.00	-2305.07	55.49	1581.55	-2344.17	-88.73	1576.07	-1626.71	-136.61	1673.65	-1648.66	5.73	1682.35	917.75	-212.18	68.64	1537.72	-205.38	73.63	908.99
2.51000	-2289.16	38.89	49.13	-2330.62	20.24	45.14	-1457.36	17.44	85.88	-1417.67	83.17	80.87	-2458.41	-102.73	68.45	-2510.50	-101.06	99.54	-1841.23	-69.15	447.49	-3329.08	-34.25	571.73	-2697.42	-32.72	1217.16	0.00	0.00	0.00	-2315.64	56.72	1584.12	-2351.03	-88.77	1577.84	-1626.71	-136.61	1673.65	-1648.66	5.73	1682.35	917.69	-211.91	68.79	1537.89	-205.38	73.81	909.24
2.52000	-2287.53	43.28	49.14	-2342.45	19.58	43.17	-1457.36	17.44	85.88	-1417.67	83.17	80.87	-2452.04	-108.27	66.63	-2486.75	-104.99	99.39	-1841.23	-69.15	447.49	-3325.53	-34.52	573.97	-2691.48	-34.77	1216.86	0.00	0.00	0.00	-2327.32	58.04	1585.24	-2340.28	-89.41	1578.72	-1626.71	-136.61	1673.65	-1648.66	5.73	1682.35	918.06	-212.13	68.42	1536.96	-205.49	73.38	909.28
2.53000	-2282.18	39.89	47.97	-2326.51	20.37	46.69	-1457.36	17.44	85.88	-1417.67	83.17	80.87	-2433.50	-112.23	66.47	-2476.53	-108.79	96.75	-1841.23	-69.15	447.49	-3321.92	-34.80	576.19	-2685.50	-36.80	1216.56	0.00	0.00	0.00	-2295.52	58.60	1584.41	-2319.33	-88.15	1578.63	-1626.71	-136.61	1673.65	-1648.66	5.73	1682.35	917.76	-212.08	68.57	1537.71	-205.36	73.73	909.14
2.54000	-2280.41	40.39	48.63	-2332.24	19.44	45.14	-1457.36	17.44	85.88	-1417.67	83.17	80.87	-2414.28	-116.07	65.98	-2461.04	-112.58	95.38	-1841.23	-69.15	447.49	-3318.25	-35.08	578.40	-2679.49	-38.82	1216.26	0.00	0.00	0.00	-2304.15	57.35	1586.55	-2299.06	-88.57	1579.86	-1626.71	-136.61	1673.65	-1648.66	5.73	1682.35	917.89	-212.30	68.59	1537.61	-205.35	73.63	909.07
2.55000	-2294.42	41.44	47.47	-2308.94	20.39	49.70	-1457.36	17.44	85.88	-1417.67	83.17	80.87	-2410.69	-119.11	62.32	-2446.60	-115.46	91.93	-1841.23	-69.15	447.49	-3314.53	-35.37	580.58	-2673.44	-40.83	1215.97	0.00	0.00	0.00	-2284.48	57.35	1586.58	-2301.16	-89.31	1581.15	-1626.71	-136.61	1673.65	-1648.66	5.73	1682.35	918.04	-212.65	68.42	1537.12	-205.47	73.41	909.00
2.56000	-2259.37	41.51	52.15	-2336.98	20.22	44.24	-1457.36	17.44	85.88	-1417.67	83.17	80.87	-2386.92	-121.73	62.36	-2424.14	-117.00	91.02	-1841.23	-69.15	447.49	-3310.74	-35.66	582.73	-2667.36	-42.83	1215.68	0.00	0.00	0.00	-2282.94	57.74	1588.66	-2298.01	-88.18	1581.59	-1626.71	-136.61	1673.65	-1648.66	5.73	1682.35	918.00	-212.21	68.46	1537.00	-205.50	73.37	909.21
2.57000	-2279.47	40.93	52.74	-2332.26	18.15	45.30	-1457.36	17.44	85.88	-1417.67	83.17	80.87	-2385.44	-124.67	58.26	-2414.01	-119.28	87.35	-1841.23	-69.15	447.49	-3306.89	-35.96	584.87	-2661.25	-44.82	1215.39	0.00	0.00	0.00	-2267.60	57.51	1589.62	-2298.89	-88.34	1582.16	-1626.71	-136.61	1673.65	-1648.66	5.73	1682.35	917.80	-211.70	68.79	1537.53	-205.40	73.63	909.26
2.58000	-2279.50	39.24	49.45	-2343.49	18.70	43.24	-1457.36	17.44	85.88	-1417.67	83.17	80.87	-2365.28	-127.12	56.81	-2399.65	-122.76	83.98	-1841.23	-69.15	447.49	-3302.99	-36.27	586.98	-2655.10	-46.79	1215.10	0.00	0.00	0.00	-2266.92	57.74	1590.14	-2281.29	-86.64	1582.53	-1626.71	-136.61	1673.65	-1648.66	5.73	1682.35	917.77	-211.78	68.76	1537.09	-205.45	73.48	908.91
2.59000	-2266.67	38.92	52.65	-2329.43	19.11	46.53	-1457.36	17.44	85.88	-1417.67	83.17	80.87	-2338.17	-127.24	57.30	-2376.08	-123.57	81.89	-1841.23	-69.15	447.49	-3299.02	-36.58	589.06	-2648.91	-48.74	1214.81	0.00	0.00	0.00	-2268.25	57.76	1590.64	-2261.80	-85.78	1583.22	-1626.71	-136.61	1673.65	-1648.66	5.73	1682.35	917.68	-212.13	68.72	1536.77	-205.51	73.34	908.96
2.60000	-2271.52	36.04	51.31	-2336.94	17.72	45.59	-1457.36	17.44	85.88	-1417.67	83.17	80.87	-2330.38	-129.16	53.58	-2351.35	-123.74	80.16	-1841.23	-69.15	447.49	-3294.98	-36.90	591.13	-2642.70	-50.69	1214.53	0.00	0.00	0.00	-2261.14	57.09	1590.74	-2271.26	-86.84	1584.74	-1626.71	-136.61	1673.65	-1648.66	5.73	1682.35	917.83	-212.41	68.51	1537.64	-205.47	73.66	909.04
2.61000	-2312.23	37.55	43.56	-2317.53	18.77	49.49	-1457.36	17.44	85.88	-1417.67	83.17	80.87	-2303.41	-129.71	53.67	-2335.73	-124.62	76.28	-1841.23	-69.15	447.49	-3290.89	-37.22	593.17	-2636.44	-52.62	1214.24	0.00	0.00	0.00	-2232.39	57.47	1590.07	-2271.69	-88.74	1584.60	-1626.71	-136.61	1673.65	-1648.66	5.73	1682.35	918.04	-212.62	68.43	1537.02	-205.60	73.46	909.23
2.62000	-2285.46	38.95	49.84	-2340.71	16.82	45.85	-1457.36	17.44	85.88	-1417.67	83.17	80.87	-2267.51	-127.68	55.23	-2316.54	-123.83	73.84	-1841.23	-69.15	447.49	-3286.73	-37.55	595.18	-2630.16	-54.53	1213.96	0.00	0.00	0.00	-2252.74	55.51	1591.37	-2275.94	-90.75	1584.33	-1626.71	-136.61	1673.65	-1648.66	5.73	1682.35	918.11	-212.07	68.53	1536.87	-205.48	73.35	909.28
2.63000	-2264.71	37.79	53.40	-2333.82	17.96	46.80	-1457.36	17.44	85.88	-1417.67	83.17	80.87	-2253.23	-126.76	52.99	-2292.54	-123.14	71.81	-1841.23	-69.15	447.49	-3282.51	-37.89	597.18	-2623.83	-56.43	1213.69	0.00	0.00	0.00	-2244.94	56.21	1591.66	-2267.04	-91.46	1585.25	-1626.71	-136.61	1673.65	-1648.66	5.73	1682.35	917.88	-212.23	68.56	1537.70	-205.31	73.66	909.23
2.64000	-2258.87	38.40	55.05	-2323.20	18.71	48.52	-1457.36	17.44	85.88	-1417.67	83.17	80.87	-2223.02	-126.18	54.44	-2270.99	-121.62	70.04	-1841.23	-69.15	447.49	-3278.23	-38.23	599.14	-2617.48	-58.31	1213.41	0.00	0.00	0.00	-2232.99	56.36	1591.45	-2242.63	-88.19	1585.62	-1626.71	-136.61	1673.65	-1648.66	5.73	1682.35	917.91	-212.09	68.69	1537.83	-205.34	73.72	909.16
2.65000	-2239.49	38.57	58.81	-2353.27	17.75	42.58	-1457.36	17.44	85.88	-1417.67	83.17	80.87	-2210.33	-124.10	52.46	-2240.42	-119.93	69.55	-1841.23	-69.15	447.49	-3273.88	-38.58	601.09	-2611.08	-60.17	1213.14	0.00	0.00	0.00	-2227.74	53.67	1592.15	-2245.30	-89.11	1585.25	-1626.71	-136.61	1673.65	-1648.66	5.73	1682.35	917.63	-212.32	68.76	1537.00	-205.52	73.43	909.02
2.66000	-2241.91	40.06	58.22	-2326.24	19.03	47.22	-1457.36	17.44	85.88	-1417.67	83.17	80.87	-2173.46	-121.19	57.47	-2213.86	-118.40	69.88	-1841.23	-69.15	447.49	-3269.46	-38.93	603.01	-2604.65	-62.02	1212.87	0.00	0.00	0.00	-2215.62	54.68	1592.32	-2245.39	-90.56	1585.30	-1626.71	-136.61	1673.65	-1648.66	5.73	1682.35	917.72	-212.62	68.57	1537.37	-205.46	73.51	909.01
2.67000	-2289.91	39.32	49.51	-2337.11	19.90	44.63	-1457.36	17.44	85.88	-1417.67	83.17	80.87	-2167.04	-119.85	55.37	-2191.59	-115.35	70.03	-1841.23	-69.15	447.49	-3264.98	-39.29	604.90	-2598.19	-63.85	1212.60	0.00	0.00	0.00	-2211.17	53.91	1591.47	-2246.22	-91.60	1586.67	-1626.71	-136.61	1673.65	-1648.66	5.73	1682.35	917.72	-212.54	68.58	1537.39	-205.44	73.51	909.30
2.68000	-2271.44	39.61	51.33	-2344.04	20.33	43.51	-1457.36	17.44	85.88	-1417.67	83.17	80.87	-2117.98	-115.29	62.26	-2173.76	-113.21	69.22	-1841.23	-69.15	447.49	-3260.44	-39.65	606.77	-2591.68	-65.66	1212.34	0.00	0.00	0.00	-2230.16	54.39	1592.93	-2227.48	-91.23	1584.39	-1626.71	-136.61	1673.65	-1648.66	5.73	1682.35	917.66	-212.16	68.72	1537.47	-205.41	73.55	909.07
2.69000	-2281.94	43.31	49.55	-2317.82	21.58	47.89	-1457.36	17.44	85.88	-1417.67	83.17	80.87	-2098.31	-111.17	65.68	-2148.36	-110.10	71.42	-1841.23	-69.15	447.49	-3255.83	-40.03	608.61	-2585.14	-67.45	1212.08	0.00	0.00	0.00	-2222.72	52.85	1593.31	-2213.66	-89.48	1583.45	-1626.71	-136.61	1673.65	-1648.66	5.73	1682.35	917.74	-211.58	68.82	1537.10	-205.31	73.44	909.21
2.70000	-2281.60	42.24	48.45	-2331.43	21.03	45.44	-1457.36	17.44	85.88	-1417.67	83.17	80.87	-2061.18	-108.10	72.34	-2124.41	-108.14	74.35	-1841.23	-69.15	447.49	-3251.15	-40.40	610.43	-2578.57	-69.23	1211.82	0.00	0.00	0.00	-2172.89	54.71	1589.91	-2184.61	-90.83	1582.59	-1626.71	-136.61	1673.65	-1648.66	5.73	1682.35	917.94	-212.27	68.50	1537.17	-205.48	73.48	909.27
2.71000	-2280.51	42.49	48.83	-2328.21	22.09	45.15	-1457.36	17.44	85.88	-1417.67	83.17	80.87	-2041.17	-105.21	76.29	-2088.30	-102.43	78.93	-1841.23	-69.15	447.49	-3246.40	-40.78	612.22	-2571.96	-70.98	1211.57	0.00	0.00	0.00	-2192.47	53.94	1591.92	-2219.88	-95.26	1582.69	-1626.71	-136.61	1673.65	-1648.66	5.73	1682.35	918.13	-212.81	68.45	1537.34	-205.49	73.53	909.20
2.72000	-2258.63	45.66	50.58	-2335.56	22.79	43.55	-1457.36	17.44	85.88	-1417.67	83.17	80.87	-2031.04	-101.59	79.26	-2075.31	-100.01	79.65	-1841.23	-69.15	447.49	-3241.58	-41.17	613.98	-2565.31	-72.72	1211.31	0.00	0.00	0.00	-2179.93	52.29	1590.65	-2202.30	-94.39	1581.30	-1626.71	-136.61	1673.65	-1648.66	5.73	1682.35	918.08	-211.93	68.50	1537.17	-205.49	73.47	909.11
2.73000	-2268.65	45.70	50.04	-2332.71	22.56	42.82	-1457.36	17.44	85.88	-1417.67	83.17	80.87	-1994.05	-97.09	87.88	-2063.73	-97.13	81.46	-1841.23	-69.15	447.49	-3236.70	-41.57	615.72	-2558.62	-74.43	1211.06	0.00	0.00	0.00	-2187.85	51.54	1590.30	-2203.48	-93.30	1581.09	-1626.71	-136.61	1673.65	-1648.66	5.73	1682.35	918.07	-212.42	68.40	1537.32	-205.42	73.54	909.33
2.74000	-2312.86	44.89	39.93	-2344.90	22.13	40.99	-1457.36	17.44	85.88	-1417.67	83.17	80.87	-1995.82	-97.27	89.40	-2055.80	-93.22	83.69	-1841.23	-69.15	447.49	-3231.75	-41.97	617.43	-2551.89	-76.12	1210.82	0.00	0.00	0.00	-2178.86	51.79	1590.45	-2184.87	-94.48	1581.21	-1626.71	-136.61	1673.65	-1648.66	5.73	1682.35	917.96	-212.22	68.58	1537.76	-205.33	73.70	909.27
2.75000	-2285.37	46.55	43.14	-2325.99	23.20	44.04	-1457.36	17.44	85.88	-1417.67	83.17	80.87	-1985.16	-95.81	97.13	-2051.33	-92.88	84.75	-1841.23	-69.15	447.49	-3226.73	-42.37	619.12	-2545.13	-77.80	1210.58	0.00	0.00	0.00	-2168.45	50.67	1588.68	-2172.65	-94.48	1580.06	-1626.71	-136.61	1673.65	-1648.66	5.73	1682.35	918.00	-212.89	68.39	1537.31	-205.41	73.48	909.29
2.76000	-2274.06	45.27	44.39	-2333.79	22.87	42.79	-1457.36	17.44	85.88	-1417.67	83.17	80.87	-1973.11	-95.32	104.92	-2012.28	-88.64	91.95	-1841.23	-69.15	447.49	-3221.64	-42.78	620.78	-2538.33	-79.45	1210.34	0.00	0.00	0.00	-2157.67	49.86	1588.83	-2178.21	-95.54	1579.38	-1626.71	-136.61	1673.65	-1648.66	5.73	1682.35	917.94	-212.20	68.58	1537.27	-205.56	73.46	909.34
2.77000	-2294.96	45.44	40.55	-2311.63	23.30	46.13	-1457.36	17.44	85.88	-1417.67	83.17	80.87	-1959.86	-95.55	109.15	-1990.00	-87.55	96.69	-1841.23	-69.15	447.49	-3216.47	-43.20	622.41	-2531.49	-81.07	1210.10	0.00	0.00	0.00	-2146.58	48.69	1587.62	-2169.78	-97.68	1578.24	-1626.71	-136.61	1673.65	-1648.66	5.73	1682.35	917.95	-212.01	68.60	1537.08	-205.53	73.42	909.21
2.78000	-2274.98	47.36	43.71	-2333.11	22.99	42.11	-1457.36	17.44	85.88	-1417.67	83.17	80.87	-1947.35	-94.88	112.56	-1979.61	-84.95	98.28	-1841.23	-69.15	447.49	-3211.24	-43.62	624.01	-2524.62	-82.68	1209.87	0.00	0.00	0.00	-2141.33	46.34	1586.26	-2162.73	-97.23	1576.51	-1626.71	-136.61	1673.65	-1648.66	5.73	1682.35	917.89	-212.33	68.51	1536.89	-205.40	73.26	909.24
2.79000	-2284.74	47.66	42.57	-2335.16	23.02	41.92	-1457.36	17.44	85.88	-1417.67	83.17	80.87	-1938.60	-97.38	113.98	-1966.19	-86.75	99.86	-1841.23	-69.15	447.49	-3205.93	-44.05	625.59	-2517.70	-84.26	1209.64	0.00	0.00	0.00	-2150.72	46.16	1585.73	-2141.89	-97.73	1575.44	-1626.71	-136.61	1673.65	-1648.66	5.73	1682.35	917.80	-212.29	68.67	1537.32	-205.49	73.43	909.28
2.80000	-2277.19	46.19	42.92	-2321.14	24.26	43.83	-1457.36	17.44	85.88	-1417.67	83.17	80.87	-1931.33	-99.89	115.13	-1968.74	-87.94	99.13	-1841.23	-69.15	447.49	-3200.56	-44.49	627.13	-2510.75	-85.82	1209.42	0.00	0.00	0.00	-2124.96	45.55	1585.23	-2145.38	-99.09	1574.26	-1626.71	-136.61	1673.65	-1648.66	5.73	1682.35	917.59	-211.76	68.91	1537.80	-205.42	73.66	909.08
2.81000	-2308.85	45.83	35.83	-2330.49	22.63	42.02	-1457.36	17.44	85.88	-1417.67	83.17	80.87	-1925.63	-101.23	115.70	-1961.94	-87.93	99.33	-1841.23	-69.15	447.49	-3195.11	-44.92	628.65	-2503.76	-87.35	1209.19	0.00	0.00	0.00	-2122.65	45.20	1583.63	-2143.86	-101.50	1573.51	-1626.71	-136.61	1673.65	-1648.66	5.73	1682.35	917.89	-212.15	68.56	1537.61	-205.39	73.62	908.99
2.82000	-2317.18	46.58	33.68	-2332.48	23.33	41.19	-1457.36	17.44	85.88	-1417.67	83.17	80.87	-1920.93	-101.39	115.65	-1961.63	-89.14	104.51	-1841.23	-69.15	447.49	-3189.59	-45.37	630.15	-2496.73	-88.86	1208.98	0.00	0.00	0.00	-2127.62	42.82	1583.40	-2133.19	-99.80	1572.00	-1626.71	-136.61	1673.65	-1648.66	5.73	1682.35	917.97	-212.15	68.60	1537.70	-205.40	73.67	909.13
2.83000	-2294.44	46.64	38.19	-2336.47	23.43	40.06	-1457.36	17.44	85.88	-1417.67	83.17	80.87	-1919.59	-103.17	113.47	-1963.95	-89.89	101.82	-1841.23	-69.15	447.49	-3183.99	-45.82	631.61	-2489.65	-90.35	1208.76	0.00	0.00	0.00	-2128.10	41.63	1581.34	-2107.13	-100.37	1569.06	-1626.71	-136.61	1673.65	-1648.66	5.73	1682.35	917.82	-212.41	68.60	1537.30	-205.49	73.50	908.99
2.84000	-2274.36	46.57	40.90	-2344.83	21.99	38.50	-1457.36	17.44	85.88	-1417.67	83.17	80.87	-1918.69	-103.28	110.36	-1962.57	-89.37	99.09	-1841.23	-69.15	447.49	-3178.32	-46.28	633.04	-2482.54	-91.80	1208.56	0.00	0.00	0.00	-2099.26	39.09	1580.47	-2124.25	-104.60	1569.09	-1626.71	-136.61	1673.65	-1648.66	5.73	1682.35	917.84	-212.11	68.66	1537.56	-205.40	73.62	909.20
2.85000	-2281.99	46.04	38.65	-2338.49	22.95	38.63	-1457.36	17.44	85.88	-1417.67	83.17	80.87	-1916.44	-99.23	105.37	-1961.51	-87.46	94.19	-1841.23	-69.15	447.49	-3172.58	-46.74	634.45	-2475.39	-93.24	1208.35	0.00	0.00	0.00	-2111.67	38.57	1579.77	-2116.09	-105.38	1568.03	-1626.71	-136.61	1673.65	-1648.66	5.73	1682.35	917.84	-211.80	68.71	1537.32	-205.49	73.49	909.08
2.86000	-2294.76	45.91	36.92	-2330.96	24.06	40.60	-1457.36	17.44	85.88	-1417.67	83.17	80.87	-1913.58	-96.17	100.36	-1954.01	-84.34	90.81	-1841.23	-69.15	447.49	-3166.76	-47.20	635.82	-2468.20	-94.64	1208.15	0.00	0.00	0.00	-2103.85	38.57	1577.87	-2100.44	-107.02	1566.69	-1626.71	-136.61	1673.65	-1648.66	5.73	1682.35	917.75	-211.76	68.74	1537.19	-205.45	73.47	909.07
2.87000	-2276.61	48.57	39.15	-2336.61	23.66	38.69	-1457.36	17.44	85.88	-1417.67	83.17	80.87	-1910.82	-94.33	93.26	-1956.14	-81.04	84.95	-1841.23	-69.15	447.49	-3160.86	-47.68	637.17	-2460.97	-96.02	1207.95	0.00	0.00	0.00	-2106.81	37.19	1578.15	-2087.74	-107.76	1564.96	-1626.71	-136.61	1673.65	-1648.66	5.73	1682.35	917.92	-212.81	68.56	1537.15	-205.52	73.41	909.20
2.88000	-2287.32	49.61	37.46	-2325.74	24.40	40.07	-1457.36	17.44	85.88	-1417.67	83.17	80.87	-1905.45	-91.65	82.03	-1951.98	-80.14	78.26	-1841.23	-69.15	447.49	-3154.89	-48.15	638.49	-2453.70	-97.37	1207.76	0.00	0.00	0.00	-2104.47	35.85	1577.39	-2092.09	-109.34	1564.99	-1626.71	-136.61	1673.65	-1648.66	5.73	1682.35	917.95	-212.59	68.57	1537.22	-205.47	73.52	909.21
2.89000	-2294.05	46.28	33.92	-2326.91	25.45	39.17	-1457.36	17.44	85.88	-1417.67	83.17	80.87	-1903.69	-93.58	76.43	-1951.37	-79.18	72.66	-1841.23	-69.15	447.49	-3148.84	-48.64	639.78	-2446.39	-98.70	1207.57	0.00	0.00	0.00	-2082.72	33.56	1575.39	-2074.32	-110.74	1562.98	-1626.71	-136.61	1673.65	-1648.66	5.73	1682.35	917.98	-212.18	68.45	1537.48	-205.49	73.55	909.15
2.90000	-2273.56	48.91	36.88	-2332.09	26.05	37.27	-1457.36	17.44	85.88	-1417.67	83.17	80.87	-1903.20	-95.00	71.64	-1946.98	-77.91	70.11	-1841.23	-69.15	447.49	-3142.72	-49.12	641.03	-2439.04	-99.99	1207.39	0.00	0.00	0.00	-2079.91	32.59	1575.97	-2088.61	-112.85	1564.37	-1626.71	-136.61	1673.65	-1648.66	5.73	1682.35	917.96	-212.35	68.54	1537.22	-205.44	73.46	909.12
2.91000	-2296.86	49.02	31.78	-2321.94	27.04	37.50	-1457.36	17.44	85.88	-1417.67	83.17	80.87	-1901.23	-93.48	69.38	-1948.49	-79.23	70.13	-1841.23	-69.15	447.49	-3136.52	-49.62	642.26	-2431.65	-101.26	1207.21	0.00	0.00	0.00	-2062.30	31.67	1574.74	-2069.85	-114.99	1562.76	-1626.71	-136.61	1673.65	-1648.66	5.73	1682.35	918.01	-212.73	68.51	1536.90	-205.55	73.35	909.09
2.92000	-2291.37	50.42	32.45	-2314.45	27.84	37.61	-1457.36	17.44	85.88	-1417.67	83.17	80.87	-1899.90	-92.88	66.98	-1947.73	-78.38	68.58	-1841.23	-69.15	447.49	-3130.24	-50.12	643.46	-2424.21	-102.50	1207.03	0.00	0.00	0.00	-2085.92	30.63	1575.07	-2049.65	-116.16	1561.63	-1626.71	-136.61	1673.65	-1648.66	5.73	1682.35	917.94	-212.86	68.47	1536.76	-205.60	73.30	909.33
2.93000	-2281.45	51.76	33.64	-2314.56	29.08	36.07	-1457.36	17.44	85.88	-1417.67	83.17	80.87	-1899.35	-93.10	64.32	-1946.98	-77.81	66.80	-1841.23	-69.15	447.49	-3123.88	-50.62	644.62	-2416.74	-103.70	1206.86	0.00	0.00	0.00	-2058.80	28.71	1574.53	-2071.98	-118.29	1563.66	-1626.71	-136.61	1673.65	-1648.66	5.73	1682.35	917.82	-211.97	68.69	1537.03	-205.48	73.42	909.23
2.94000	-2304.83	52.12	29.34	-2304.07	31.42	36.76	-1457.36	17.44	85.88	-1417.67	83.17	80.87	-1897.57	-92.15	62.59	-1946.74	-78.05	65.16	-1841.23	-69.15	447.49	-3117.44	-51.13	645.76	-2409.22	-104.88	1206.70	0.00	0.00	0.00	-2076.46	25.71	1576.22	-2056.64	-120.13	1563.88	-1626.71	-136.61	1673.65	-1648.66	5.73	1682.35	917.86	-212.54	68.58	1537.42	-205.36	73.59	909.40
2.95000	-2274.74	52.77	33.30	-2293.37	33.53	38.07	-1457.36	17.44	85.88	-1417.67	83.17	80.87	-1896.83	-92.07	61.13	-1946.36	-78.20	64.04	-1841.23	-69.15	447.49	-3110.92	-51.65	646.86	-2401.66	-106.03	1206.54	0.00	0.00	0.00	-2051.85	27.12	1576.87	-2035.79	-119.59	1563.78	-1626.71	-136.61	1673.65	-1648.66	5.73	1682.35	917.94	-212.49	68.62	1537.74	-205.43	73.67	908.95
2.96000	-2284.40	55.10	30.84	-2299.49	35.42	36.63	-1457.36	17.44	85.88	-1417.67	83.17	80.87	-1895.75	-90.68	60.43	-1946.38	-78.55	62.98	-1841.23	-69.15	447.49	-3104.33	-52.17	647.94	-2394.06	-107.14	1206.38	0.00	0.00	0.00	-2059.82	23.54	1577.09	-2033.67	-120.71	1564.04	-1626.71	-136.61	1673.65	-1648.66	5.73	1682.35	917.83	-212.10	68.57	1537.89	-205.44	73.76	909.00
2.97000	-2291.75	56.22	27.33	-2287.18	37.40	40.19	-1457.36	17.44	85.88	-1417.67	83.17	80.87	-1895.99	-91.19	59.23	-1946.36	-78.70	62.31	-1841.23	-69.15	447.49	-3097.65	-52.69	648.98	-2386.42	-108.22	1206.23	0.00	0.00	0.00	-2038.81	21.28	1578.29	-2025.07	-123.55	1563.62	-1626.71	-136.61	1673.65	-1648.66	5.73	1682.35	917.71	-211.85	68.66	1537.80	-205.39	73.74	909.21
2.98000	-2284.50	59.20	25.63	-2280.68	39.49	42.85	-1457.36	17.44	85.88	-1417.67	83.17	80.87	-1895.54	-90.91	58.54	-1945.70	-78.07	61.87	-1841.23	-69.15	447.49	-3090.89	-53.22	649.99	-2378.73	-109.27	1206.09	0.00	0.00	0.00	-2016.30	23.06	1579.14	-2034.38	-126.40	1565.73	-1626.71	-136.61	1673.65	-1648.66	5.73	1682.35	917.90	-212.02	68.56	1538.04	-205.35	73.84	909.20
2.99000	-2278.11	60.32	23.36	-2279.63	42.18	47.02	-1457.36	17.44	85.88	-1417.67	83.17	80.87	-1895.98	-91.37	57.69	-1946.76	-79.48	60.77	-1841.23	-69.15	447.49	-3084.05	-53.76	650.97	-2371.01	-110.29	1205.95	0.00	0.00	0.00	-2013.41	20.72	1578.32	-2023.93	-126.26	1566.47	-1626.71	-136.61	1673.65	-1648.66	5.73	1682.35	917.84	-212.50	68.63	1537.50	-205.49	73.62	909.46
3.00000	-2264.45	64.61	21.44	-2273.70	44.43	52.81	-1457.36	17.44	85.88	-1417.67	83.17	80.87	-1895.07	-90.35	57.55	-1946.13	-78.73	60.56	-1841.23	-69.15	447.49	-3077.13	-54.30	651.91	-2363.24	-111.28	1205.81	0.00	0.00	0.00	-2002.37	18.00	1580.21	-2017.01	-126.91	1567.41	-1626.71	-136.61	1673.65	-1648.66	5.73	1682.35	917.94	-212.72	68.53	1536.74	-205.66	73.26	909.25
3.01000	-2252.17	67.97	23.75	-2271.34	47.16	59.14	-1457.36	17.44	85.88	-1417.67	83.17	80.87	-1895.81	-91.60	56.46	-1946.12	-78.97	60.06	-1841.23	-69.15	447.49	-3070.12	-54.84	652.82	-2355.42	-112.23	1205.68	0.00	0.00	0.00	-2008.52	16.19	1581.11	-2004.36	-129.42	1568.02	-1626.71	-136.61	1673.65	-1648.66	5.73	1682.35	917.91	-212.04	68.63	1536.81	-205.62	73.32	909.27
3.02000	-2242.80	70.81	34.90	-2250.10	51.00	71.77	-1457.36	17.44	85.88	-1417.67	83.17	80.87	-1895.73	-91.39	55.99	-1946.19	-79.10	59.83	-1841.23	-69.15	447.49	-3063.04	-55.39	653.70	-2347.57	-113.15	1205.56	0.00	0.00	0.00	-2017.63	14.49	1583.24	-1990.42	-131.81	1568.12	-1626.71	-136.61	1673.65	-1648.66	5.73	1682.35	917.87	-211.96	68.74	1538.02	-205.39	73.84	909.32
3.03000	-2225.78	74.40	48.44	-2236.85	55.35	84.45	-1457.36	17.44	85.88	-1417.67	83.17	80.87	-1895.41	-90.87	56.05	-1945.96	-78.82	59.70	-1841.23	-69.15	447.49	-3055.87	-55.95	654.55	-2339.67	-114.03	1205.44	0.00	0.00	0.00	-1999.89	12.45	1583.70	-1995.13	-132.26	1569.55	-1626.71	-136.61	1673.65	-1648.66	5.73	1682.35	917.89	-211.83	68.71	1537.91	-205.42	73.78	909.12
3.04000	-2208.66	78.37	61.63	-2211.77	59.46	99.28	-1457.36	17.44	85.88	-1417.67	83.17	80.87	-1895.85	-91.57	55.52	-1946.57	-79.75	58.99	-1841.23	-69.15	447.49	-3048.61	-56.51	655.37	-2331.72	-114.88	1205.32	0.00	0.00	0.00	-1977.23	11.37	1584.44	-1980.23	-132.99	1570.35	-1626.71	-136.61	1673.65	-1648.66	5.73	1682.35	917.63	-211.67	68.79	1537.29	-205.49	73.49	909.04
3.05000	-2174.05	81.70	77.78	-2189.95	63.69	112.47	-1457.36	17.44	85.88	-1417.67	83.17	80.87	-1895.30	-90.96	55.40	-1946.57	-79.95	58.72	-1841.23	-69.15	447.49	-3041.27	-57.08	656.15	-2323.74	-115.69	1205.21	0.00	0.00	0.00	-1964.46	11.52	1583.64	-1990.25	-133.52	1571.89	-1626.71	-136.61	1673.65	-1648.66	5.73	1682.35	917.78	-211.45	68.75	1537.00	-205.56	73.33	909.28
3.06000	-2167.13	86.05	88.75	-2182.41	67.22	122.64	-1457.36	17.44	85.88	-1417.67	83.17	80.87	-1895.47	-91.21	54.98	-1945.88	-79.03	58.78	-1841.23	-69.15	447.49	-3033.85	-57.65	656.90	-2315.71	-116.47	1205.11	0.00	0.00	0.00	-1960.18	10.15	1584.64	-1970.46	-135.34	1571.95	-1626.71	-136.61	1673.65	-1648.66	5.73	1682.35	917.90	-211.85	68.69	1537.62	-205.51	73.62	909.16
3.07000	-2142.18	91.43	103.26	-2148.28	73.17	137.61	-1457.36	17.44	85.88	-1417.67	83.17	80.87	-1894.98	-90.71	54.92	-1946.03	-78.96	58.63	-1841.23	-69.15	447.49	-3026.34	-58.22	657.61	-2307.63	-117.21	1205.02	0.00	0.00	0.00	-1983.86	6.79	1587.55	-1977.24	-135.52	1572.93	-1626.71	-136.61	1673.65	-1648.66	5.73	1682.35	917.89	-212.31	68.61	1537.63	-205.52	73.62	908.97
3.08000	-2110.61	96.67	118.70	-2130.37	77.87	149.60	-1457.36	17.44	85.88	-1417.67	83.17	80.87	-1895.27	-91.20	54.51	-1945.93	-79.28	58.35	-1841.23	-69.15	447.49	-3018.74	-58.80	658.29	-2299.51	-117.91	1204.92	0.00	0.00	0.00	-1946.13	8.16	1587.12	-1964.86	-136.46	1573.71	-1626.71	-136.61	1673.65	-1648.66	5.73	1682.35	917.88	-212.12	68.62	1536.96	-205.56	73.38	909.09
3.09000	-2074.26	103.32	135.21	-2105.14	83.79	163.29	-1457.36	17.44	85.88	-1417.67	83.17	80.87	-1895.31	-91.16	54.25	-1946.40	-79.86	57.94	-1841.23	-69.15	447.49	-3011.06	-59.39	658.94	-2291.35	-118.58	1204.84	0.00	0.00	0.00	-1961.00	6.44	1589.14	-1942.46	-136.52	1574.03	-1626.71	-136.61	1673.65	-1648.66	5.73	1682.35	917.89	-212.48	68.52	1537.50	-205.39	73.60	909.31
3.10000	-2076.03	108.49	144.33	-2083.90	89.12	175.85	-1457.36	17.44	85.88	-1417.67	83.17	80.87	-1895.06	-90.92	54.22	-1946.37	-79.65	57.99	-1841.23	-69.15	447.49	-3003.29	-59.98	659.55	-2283.14	-119.20	1204.76	0.00	0.00	0.00	-1971.76	7.85	1590.40	-1946.63	-138.36	1575.48	-1626.71	-136.61	1673.65	-1648.66	5.73	1682.35	917.87	-212.76	68.61	1537.45	-205.45	73.60	909.32
3.11000	-2047.33	114.54	158.14	-2069.87	93.76	185.99	-1457.36	17.44	85.88	-1417.67	83.17	80.87	-1894.90	-90.54	54.12	-1945.76	-79.00	58.11	-1841.23	-69.15	447.49	-2995.43	-60.58	660.12	-2274.88	-119.79	1204.69	0.00	0.00	0.00	-1949.92	6.21	1591.28	-1934.70	-138.22	1576.09	-1626.71	-136.61	1673.65	-1648.66	5.73	1682.35	917.91	-212.90	68.58	1536.41	-205.55	73.17	909.03
3.12000	-2017.47	120.09	172.71	-2044.54	99.37	197.63	-1457.36	17.44	85.88	-1417.67	83.17	80.87	-1894.60	-90.33	54.04	-1946.27	-79.57	57.70	-1841.23	-69.15	447.49	-2987.49	-61.18	660.67	-2266.59	-120.35	1204.62	0.00	0.00	0.00	-1927.77	5.38	1590.14	-1949.09	-141.08	1578.49	-1626.71	-136.61	1673.65	-1648.66	5.73	1682.35	917.83	-212.48	68.56	1536.55	-205.48	73.17	908.93
3.13000	-1991.02	124.39	184.76	-2019.83	103.11	209.04	-1457.36	17.44	85.88	-1417.67	83.17	80.87	-1895.68	-91.85	53.28	-1946.40	-79.87	57.47	-1841.23	-69.15	447.49	-2979.45	-61.78	661.17	-2258.24	-120.86	1204.56	0.00	0.00	0.00	-1924.89	3.39	1591.15	-1933.60	-140.92	1577.96	-1626.71	-136.61	1673.65	-1648.66	5.73	1682.35	917.85	-212.16	68.65	1536.78	-205.38	73.30	909.24
3.14000	-1964.39	128.57	197.14	-2010.56	106.55	218.16	-1457.36	17.44	85.88	-1417.67	83.17	80.87	-1895.12	-91.09	53.28	-1945.77	-79.12	57.61	-1841.23	-69.15	447.49	-2971.33	-62.39	661.65	-2249.85	-121.33	1204.50	0.00	0.00	0.00	-1944.81	4.04	1594.01	-1921.87	-140.53	1579.60	-1626.71	-136.61	1673.65	-1648.66	5.73	1682.35	917.73	-211.88	68.73	1537.14	-205.43	73.47	909.15
3.15000	-1949.92	131.83	208.27	-1989.00	110.17	228.90	-1457.36	17.44	85.88	-1417.67	83.17	80.87	-1894.93	-91.02	53.16	-1946.02	-79.47	57.31	-1841.23	-69.15	447.49	-2963.12	-63.01	662.08	-2241.42	-121.76	1204.46	0.00	0.00	0.00	-1936.38	2.48	1594.99	-1916.07	-142.18	1580.02	-1626.71	-136.61	1673.65	-1648.66	5.73	1682.35	917.87	-212.33	68.53	1537.30	-205.37	73.57	909.06
3.16000	-1922.71	134.20	219.93	-1973.41	112.77	238.19	-1457.36	17.44	85.88	-1417.67	83.17	80.87	-1894.41	-90.59	53.01	-1945.82	-79.25	57.29	-1841.23	-69.15	447.49	-2954.82	-63.63	662.48	-2232.93	-122.15	1204.41	0.00	0.00	0.00	-1925.35	4.42	1596.58	-1917.20	-141.36	1581.35	-1626.71	-136.61	1673.65	-1648.66	5.73	1682.35	918.04	-212.93	68.33	1537.15	-205.48	73.43	909.31
3.17000	-1900.41	136.52	230.88	-1953.04	115.16	247.43	-1457.36	17.44	85.88	-1417.67	83.17	80.87	-1894.73	-91.16	52.56	-1945.80	-79.36	57.14	-1841.23	-69.15	447.49	-2946.42	-64.25	662.85	-2224.41	-122.50	1204.38	0.00	0.00	0.00	-1912.22	2.92	1597.57	-1915.32	-144.32	1582.79	-1626.71	-136.61	1673.65	-1648.66	5.73	1682.35	917.79	-212.33	68.69	1537.54	-205.47	73.60	909.31
3.18000	-1876.86	137.83	241.12	-1923.85	117.17	257.62	-1457.36	17.44	85.88	-1417.67	83.17	80.87	-1894.27	-90.80	52.44	-1945.82	-79.36	56.92	-1841.23	-69.15	447.49	-2937.94	-64.88	663.18	-2215.83	-122.81	1204.35	0.00	0.00	0.00	-1910.38	0.76	1597.75	-1904.72	-143.93	1583.51	-1626.71	-136.61	1673.65	-1648.66	5.73	1682.35	917.74	-211.98	68.67	1537.52	-205.38	73.63	909.04
3.19000	-1861.90	141.74	258.81	-1891.82	118.78	268.32	-1457.36	17.44	85.88	-1417.67	83.17	80.87	-1894.06	-90.34	52.39	-1945.58	-79.05	56.96	-1841.23	-69.15	447.49	-2929.36	-65.52	663.47	-2207.21	-123.08	1204.33	0.00	0.00	0.00	-1918.85	0.31	1598.86	-1907.42	-144.80	1583.50	-1626.71	-136.61	1673.65	-1648.66	5.73	1682.35	917.97	-212.76	68.42	1537.92	-205.43	73.75	909.09
3.20000	-1833.66	142.32	269.77	-1865.71	119.66	277.07	-1457.36	17.44	85.88	-1417.67	83.17	80.87	-1893.61	-89.89	52.47	-1945.47	-79.05	56.91	-1841.23	-69.15	447.49	-2920.70	-66.15	663.72	-2198.54	-123.30	1204.31	0.00	0.00	0.00	-1932.13	-2.16	1602.22	-1908.34	-145.48	1585.92	-1626.71	-136.61	1673.65	-1648.66	5.73	1682.35	917.85	-212.39	68.56	1538.40	-205.31	73.91	909.31
3.21000	-1814.13	143.84	278.37	-1850.69	121.60	291.80	-1457.36	17.44	85.88	-1417.67	83.17	80.87	-1894.25	-90.71	51.89	-1945.26	-79.03	56.71	-1841.23	-69.15	447.49	-2911.94	-66.80	663.94	-2189.83	-123.49	1204.30	0.00	0.00	0.00	-1910.79	0.13	1600.93	-1889.92	-146.47	1585.85	-1626.71	-136.61	1673.65	-1648.66	5.73	1682.35	917.92	-212.28	68.54	1538.51	-205.39	73.96	909.20
3.22000	-1791.02	143.18	287.79	-1827.30	121.94	299.74	-1457.36	17.44	85.88	-1417.67	83.17	80.87	-1894.36	-91.27	51.56	-1944.88	-78.59	56.69	-1841.23	-69.15	447.49	-2903.08	-67.45	664.13	-2181.07	-123.62	1204.30	0.00	0.00	0.00	-1888.62	0.02	1601.74	-1872.15	-145.02	1586.18	-1626.71	-136.61	1673.65	-1648.66	5.73	1682.35	917.91	-212.86	68.43	1537.75	-205.46	73.70	909.36
3.23000	-1763.62	144.70	296.98	-1804.99	122.88	307.07	-1457.36	17.44	85.88	-1417.67	83.17	80.87	-1893.47	-90.13	51.78	-1944.71	-78.44	56.72	-1841.23	-69.15	447.49	-2894.14	-68.10	664.27	-2172.26	-123.72	1204.30	0.00	0.00	0.00	-1881.08	-3.17	1610.45	-1870.08	-145.90	1586.69	-1626.71	-136.61	1673.65	-1648.66	5.73	1682.35	917.97	-212.78	68.38	1537.11	-205.60	73.39	909.32
3.24000	-1739.31	144.45	305.76	-1784.95	122.71	312.66	-1457.36	17.44	85.88	-1417.67	83.17	80.87	-1894.47	-91.75	50.86	-1944.79	-78.74	56.51	-1841.23	-69.15	447.49	-2885.10	-68.76	664.38	-2163.40	-123.77	1204.32	0.00	0.00	0.00	-1874.83	-4.11	1612.46	-1875.20	-148.06	1587.28	-1626.71	-136.61	1673.65	-1648.66	5.73	1682.35	917.80	-212.12	68.66	1537.30	-205.50	73.46	909.32
3.25000	-1723.79	144.95	312.05	-1763.67	123.30	319.17	-1457.36	17.44	85.88	-1417.67	83.17	80.87	-1893.95	-91.50	50.78	-1944.02	-77.85	56.73	-1841.23	-69.15	447.49	-2875.96	-69.42	664.45	-2154.50	-123.77	1204.34	0.00	0.00	0.00	-1870.41	-4.23	1612.89	-1872.31	-148.07	1588.43	-1626.71	-136.61	1673.65	-1648.66	5.73	1682.35	917.75	-212.17	68.83	1537.00	-205.41	73.38	909.23
3.26000	-1694.77	144.57	320.57	-1739.95	124.13	325.43	-1457.36	17.44	85.88	-1417.67	83.17	80.87	-1893.98	-91.93	50.30	-1944.83	-79.13	56.13	-1841.23	-69.15	447.49	-2866.73	-70.08	664.48	-2145.55	-123.73	1204.36	0.00	0.00	0.00	-1866.01	-4.84	1613.51	-1875.28	-149.00	1589.34	-1626.71	-136.61	1673.65	-1648.66	5.73	1682.35	917.83	-212.50	68.61	1536.79	-205.49	73.34	909.34
3.27000	-1674.10	144.84	327.20	-1718.92	123.18	330.51	-1457.36	17.44	85.88	-1417.67	83.17	80.87	-1893.56	-91.79	50.07	-1944.63	-78.99	56.06	-1841.23	-69.15	447.49	-2857.41	-70.76	664.48	-2136.55	-123.64	1204.39	0.00	0.00	0.00	-1860.86	-5.52	1614.08	-1849.47	-148.24	1589.47	-1626.71	-136.61	1673.65	-1648.66	5.73	1682.35	917.81	-212.16	68.66	1537.28	-205.44	73.56	909.35
3.28000	-1649.29	144.71	333.96	-1695.33	123.67	335.98	-1457.36	17.44	85.88	-1417.67	83.17	80.87	-1893.95	-92.52	49.58	-1944.81	-79.26	55.84	-1841.23	-69.15	447.49	-2847.99	-71.43	664.43	-2127.50	-123.51	1204.44	0.00	0.00	0.00	-1856.65	-5.88	1614.07	-1845.41	-148.81	1589.80	-1626.71	-136.61	1673.65	-1648.66	5.73	1682.35	917.80	-212.25	68.57	1537.49	-205.45	73.60	909.58
3.29000	-1622.54	144.64	340.73	-1674.17	123.44	340.09	-1457.36	17.44	85.88	-1417.67	83.17	80.87	-1892.97	-91.71	49.65	-1944.44	-78.94	55.83	-1841.23	-69.15	447.49	-2838.47	-72.11	664.35	-2118.40	-123.33	1204.48	0.00	0.00	0.00	-1851.75	-6.40	1614.43	-1859.30	-151.92	1591.08	-1626.71	-136.61	1673.65	-1648.66	5.73	1682.35	917.75	-212.44	68.54	1537.46	-205.44	73.61	909.20
3.30000	-1617.90	145.92	343.47	-1652.80	124.36	344.63	-1457.36	17.44	85.88	-1417.67	83.17	80.87	-1893.37	-92.53	49.10	-1944.65	-79.28	55.56	-1841.23	-69.15	447.49	-2828.85	-72.80	664.23	-2109.25	-123.11	1204.54	0.00	0.00	0.00	-1848.00	-7.44	1614.83	-1833.69	-149.99	1590.55	-1626.71	-136.61	1673.65	-1648.66	5.73	1682.35	917.67	-212.72	68.66	1537.50	-205.37	73.55	909.24
3.31000	-1595.97	145.91	347.57	-1628.88	124.81	347.99	-1457.36	17.44	85.88	-1417.67	83.17	80.87	-1893.71	-93.24	48.52	-1944.70	-79.46	55.41	-1841.23	-69.15	447.49	-2819.14	-73.49	664.07	-2100.06	-122.83	1204.60	0.00	0.00	0.00	-1838.68	-7.99	1614.99	-1815.68	-150.95	1590.14	-1626.71	-136.61	1673.65	-1648.66	5.73	1682.35	917.93	-212.44	68.44	1537.73	-205.42	73.64	909.16
3.32000	-1575.13	146.65	350.96	-1607.44	125.63	350.63	-1457.36	17.44	85.88	-1417.67	83.17	80.87	-1893.27	-92.96	48.56	-1944.47	-79.38	55.54	-1841.23	-69.15	447.49	-2809.33	-74.18	663.87	-2090.81	-122.51	1204.67	0.00	0.00	0.00	-1834.65	-8.00	1615.21	-1817.57	-150.58	1590.34	-1626.71	-136.61	1673.65	-1648.66	5.73	1682.35	917.76	-212.56	68.56	1537.75	-205.46	73.68	909.17
3.33000	-1554.83	148.26	353.45	-1587.50	126.30	352.31	-1457.36	17.44	85.88	-1417.67	83.17	80.87	-1893.28	-93.19	48.25	-1944.35	-79.34	55.50	-1841.23	-69.15	447.49	-2799.42	-74.88	663.63	-2081.52	-122.14	1204.75	0.00	0.00	0.00	-1826.65	-8.25	1615.25	-1819.89	-151.92	1591.11	-1626.71	-136.61	1673.65	-1648.66	5.73	1682.35	917.66	-212.19	68.74	1537.17	-205.52	73.45	909.13
3.34000	-1534.50	148.94	355.89	-1567.70	127.16	353.65	-1457.36	17.44	85.88	-1417.67	83.17	80.87	-1894.16	-94.62	47.35	-1944.18	-79.34	55.47	-1841.23	-69.15	447.49	-2789.42	-75.58	663.35	-2072.18	-121.72	1204.84	0.00	0.00	0.00	-1823.40	-9.17	1615.70	-1831.01	-153.25	1591.98	-1626.71	-136.61	1673.65	-1648.66	5.73	1682.35	917.75	-212.55	68.63	1536.69	-205.50	73.29	909.31
3.35000	-1514.77	149.37	358.14	-1548.28	127.10	355.23	-1457.36	17.44	85.88	-1417.67	83.17	80.87	-1893.44	-93.83	47.57	-1944.36	-79.92	55.19	-1841.23	-69.15	447.49	-2779.31	-76.29	663.03	-2062.78	-121.25	1204.93	0.00	0.00	0.00	-1821.84	-9.86	1616.27	-1808.71	-152.50	1592.10	-1626.71	-136.61	1673.65	-1648.66	5.73	1682.35	917.95	-212.15	68.58	1537.32	-205.37	73.50	909.33
3.36000	-1495.70	150.03	359.88	-1528.97	127.51	356.05	-1457.36	17.44	85.88	-1417.67	83.17	80.87	-1892.21	-92.66	47.90	-1944.34	-80.14	55.09	-1841.23	-69.15	447.49	-2769.10	-77.00	662.68	-2053.34	-120.73	1205.03	0.00	0.00	0.00	-1813.74	-10.20	1616.29	-1808.05	-153.14	1592.35	-1626.71	-136.61	1673.65	-1648.66	5.73	1682.35	918.10	-212.63	68.42	1537.47	-205.39	73.57	909.16
3.37000	-1476.76	149.61	361.93	-1507.09	127.76	357.31	-1457.36	17.44	85.88	-1417.67	83.17	80.87	-1893.20	-94.11	46.99	-1943.58	-79.35	55.25	-1841.23	-69.15	447.49	-2758.79	-77.71	662.28	-2043.85	-120.16	1205.14	0.00	0.00	0.00	-1809.46	-10.66	1616.42	-1804.23	-153.43	1592.06	-1626.71	-136.61	1673.65	-1648.66	5.73	1682.35	917.96	-212.28	68.50	1537.53	-205.41	73.59	909.27
3.38000	-1459.24	149.86	363.02	-1490.53	127.17	357.56	-1457.36	17.44	85.88	-1417.67	83.17	80.87	-1892.56	-93.37	47.24	-1943.34	-79.17	55.38	-1841.23	-69.15	447.49	-2748.38	-78.43	661.84	-2034.30	-119.54	1205.26	0.00	0.00	0.00	-1805.13	-10.88	1616.42	-1808.00	-154.98	1592.49	-1626.71	-136.61	1673.65	-1648.66	5.73	1682.35	917.66	-212.17	68.78	1536.94	-205.45	73.33	909.25
3.39000	-1441.68	149.30	363.97	-1471.24	127.50	357.45	-1457.36	17.44	85.88	-1417.67	83.17	80.87	-1893.25	-94.52	46.50	-1943.73	-79.93	55.04	-1841.23	-69.15	447.49	-2737.87	-79.15	661.36	-2024.71	-118.86	1205.38	0.00	0.00	0.00	-1801.74	-11.75	1616.49	-1803.65	-156.07	1593.58	-1626.71	-136.61	1673.65	-1648.66	5.73	1682.35	917.58	-211.90	68.91	1537.10	-205.46	73.39	909.24
3.40000	-1424.41	148.21	364.24	-1451.87	126.73	357.27	-1457.36	17.44	85.88	-1417.67	83.17	80.87	-1892.42	-93.62	46.70	-1943.45	-79.78	54.98	-1841.23	-69.15	447.49	-2727.26	-79.88	660.84	-2015.06	-118.14	1205.52	0.00	0.00	0.00	-1795.66	-11.83	1616.46	-1790.33	-156.04	1591.75	-1626.71	-136.61	1673.65	-1648.66	5.73	1682.35	917.79	-212.41	68.79	1537.69	-205.38	73.65	909.24
3.41000	-1408.30	148.16	363.30	-1428.59	125.82	357.26	-1457.36	17.44	85.88	-1417.67	83.17	80.87	-1891.95	-93.49	46.50	-1943.19	-79.61	54.96	-1841.23	-69.15	447.49	-2716.55	-80.62	660.28	-2005.37	-117.36	1205.66	0.00	0.00	0.00	-1789.46	-12.56	1616.58	-1798.80	-157.01	1592.51	-1626.71	-136.61	1673.65	-1648.66	5.73	1682.35	917.87	-212.12	68.60	1537.51	-205.47	73.56	909.23
3.42000	-1392.25	146.90	362.01	-1430.37	126.06	352.61	-1457.36	17.44	85.88	-1417.67	83.17	80.87	-1891.70	-93.35	46.43	-1942.92	-79.56	54.88	-1841.23	-69.15	447.49	-2705.73	-81.35	659.68	-1995.62	-116.53	1205.81	0.00	0.00	0.00	-1787.72	-13.22	1616.71	-1773.80	-156.47	1592.23	-1626.71	-136.61	1673.65	-1648.66	5.73	1682.35	917.87	-211.55	68.61	1537.41	-205.55	73.56	909.19
3.43000	-1377.00	146.72	359.46	-1414.99	125.61	349.45	-1457.36	17.44	85.88	-1417.67	83.17	80.87	-1891.67	-93.47	46.09	-1943.17	-79.97	54.66	-1841.23	-69.15	447.49	-2694.81	-82.09	659.03	-1985.82	-115.65	1205.97	0.00	0.00	0.00	-1785.73	-13.61	1616.77	-1759.63	-154.95	1591.61	-1626.71	-136.61	1673.65	-1648.66	5.73	1682.35	918.09	-212.21	68.45	1537.57	-205.49	73.63	909.25
3.44000	-1361.84	145.54	356.71	-1400.20	125.47	345.67	-1457.36	17.44	85.88	-1417.67	83.17	80.87	-1891.50	-93.50	45.99	-1942.93	-80.01	54.62	-1841.23	-69.15	447.49	-2683.78	-82.84	658.35	-1975.97	-114.71	1206.14	0.00	0.00	0.00	-1775.62	-13.23	1616.32	-1761.46	-155.45	1591.78	-1626.71	-136.61	1673.65	-1648.66	5.73	1682.35	917.89	-212.60	68.55	1537.40	-205.46	73.53	909.02
3.45000	-1348.39	146.14	352.53	-1385.93	124.99	341.47	-1457.36	17.44	85.88	-1417.67	83.17	80.87	-1891.40	-93.41	45.78	-1942.90	-80.32	54.48	-1841.23	-69.15	447.49	-2672.65	-83.59	657.62	-1966.07	-113.72	1206.31	0.00	0.00	0.00	-1773.63	-13.72	1616.29	-1764.98	-157.33	1591.87	-1626.71	-136.61	1673.65	-1648.66	5.73	1682.35	917.87	-212.07	68.63	1537.20	-205.54	73.53	909.36
3.46000	-1334.81	144.91	348.62	-1372.22	124.51	336.72	-1457.36	17.44	85.88	-1417.67	83.17	80.87	-1891.28	-93.44	45.60	-1942.76	-80.47	54.34	-1841.23	-69.15	447.49	-2661.42	-84.34	656.85	-1956.11	-112.67	1206.50	0.00	0.00	0.00	-1764.63	-14.20	1615.99	-1755.13	-157.03	1591.44	-1626.71	-136.61	1673.65	-1648.66	5.73	1682.35	917.71	-211.87	68.82	1538.13	-205.48	73.83	909.46
3.47000	-1322.11	144.48	344.03	-1359.09	123.75	331.85	-1457.36	17.44	85.88	-1417.67	83.17	80.87	-1891.28	-93.59	45.49	-1942.58	-80.32	54.35	-1841.23	-69.15	447.49	-2650.08	-85.10	656.04	-1946.11	-111.57	1206.69	0.00	0.00	0.00	-1760.83	-14.51	1615.47	-1767.34	-157.99	1592.09	-1626.71	-136.61	1673.65	-1648.66	5.73	1682.35	917.61	-211.73	68.82	1537.89	-205.48	73.70	909.24
3.48000	-1310.30	143.96	339.52	-1347.02	123.43	326.78	-1457.36	17.44	85.88	-1417.67	83.17	80.87	-1890.90	-93.33	45.45	-1942.23	-80.02	54.32	-1841.23	-69.15	447.49	-2638.63	-85.86	655.18	-1936.05	-110.42	1206.89	0.00	0.00	0.00	-1753.02	-13.71	1615.11	-1758.80	-157.53	1591.45	-1626.71	-136.61	1673.65	-1648.66	5.73	1682.35	917.95	-211.97	68.48	1537.64	-205.35	73.65	909.16
3.49000	-1298.99	142.51	335.49	-1335.99	123.06	321.86	-1457.36	17.44	85.88	-1417.67	83.17	80.87	-1890.81	-93.20	45.26	-1942.51	-80.59	54.10	-1841.23	-69.15	447.49	-2627.08	-86.62	654.28	-1925.94	-109.20	1207.10	0.00	0.00	0.00	-1749.90	-14.64	1615.14	-1745.42	-157.43	1590.55	-1626.71	-136.61	1673.65	-1648.66	5.73	1682.35	917.75	-211.66	68.80	1537.66	-205.43	73.64	909.14
3.50000	-1288.78	141.79	331.50	-1325.69	122.58	317.10	-1457.36	17.44	85.88	-1417.67	83.17	80.87	-1890.49	-92.96	45.22	-1941.83	-80.03	54.17	-1841.23	-69.15	447.49	-2615.42	-87.39	653.34	-1915.77	-107.93	1207.32	0.00	0.00	0.00	-1741.65	-14.11	1614.37	-1745.12	-157.80	1589.17	-1626.71	-136.61	1673.65	-1648.66	5.73	1682.35	917.79	-211.96	68.78	1537.28	-205.51	73.48	909.27
3.51000	-1279.62	141.50	327.32	-1315.98	121.94	312.39	-1457.36	17.44	85.88	-1417.67	83.17	80.87	-1890.40	-93.01	44.94	-1941.66	-80.02	54.11	-1841.23	-69.15	447.49	-2603.65	-88.17	652.36	-1905.56	-106.61	1207.55	0.00	0.00	0.00	-1738.73	-14.13	1614.04	-1736.25	-157.48	1590.02	-1626.71	-136.61	1673.65	-1648.66	5.73	1682.35	917.67	-212.31	68.75	1536.98	-205.49	73.40	909.34
3.52000	-1270.51	140.32	323.64	-1306.77	121.11	307.85	-1457.36	17.44	85.88	-1417.67	83.17	80.87	-1890.64	-93.51	44.77	-1941.49	-80.03	54.08	-1841.23	-69.15	447.49	-2591.77	-88.94	651.33	-1895.29	-105.22	1207.79	0.00	0.00	0.00	-1732.63	-14.24	1613.49	-1736.99	-157.77	1588.95	-1626.71	-136.61	1673.65	-1648.66	5.73	1682.35	917.74	-212.26	68.66	1537.28	-205.49	73.54	909.21
3.53000	-1262.58	139.92	319.43	-1298.67	121.24	302.85	-1457.36	17.44	85.88	-1417.67	83.17	80.87	-1890.49	-93.58	44.66	-1941.27	-79.81	54.01	-1841.23	-69.15	447.49	-2579.79	-89.73	650.26	-1884.96	-103.78	1208.04	0.00	0.00	0.00	-1723.25	-13.47	1612.65	-1738.57	-157.91	1589.26	-1626.71	-136.61	1673.65	-1648.66	5.73	1682.35	917.74	-212.16	68.72	1537.87	-205.40	73.81	909.20
3.54000	-1254.95	138.96	315.13	-1291.11	120.91	297.80	-1457.36	17.44	85.88	-1417.67	83.17	80.87	-1889.90	-92.74	44.85	-1941.11	-79.83	54.02	-1841.23	-69.15	447.49	-2567.70	-90.51	649.14	-1874.59	-102.28	1208.29	0.00	0.00	0.00	-1721.61	-13.53	1612.49	-1711.40	-156.70	1587.98	-1626.71	-136.61	1673.65	-1648.66	5.73	1682.35	917.76	-212.08	68.63	1537.34	-205.45	73.50	909.26
3.55000	-1248.09	138.35	310.45	-1284.19	120.12	292.54	-1457.36	17.44	85.88	-1417.67	83.17	80.87	-1890.29	-93.37	44.46	-1941.40	-80.44	53.64	-1841.23	-69.15	447.49	-2555.50	-91.30	647.98	-1864.15	-100.72	1208.56	0.00	0.00	0.00	-1713.48	-13.18	1611.90	-1698.49	-156.30	1586.94	-1626.71	-136.61	1673.65	-1648.66	5.73	1682.35	917.63	-211.77	68.74	1536.79	-205.46	73.35	909.36
3.56000	-1242.28	137.84	305.26	-1277.84	119.11	287.10	-1457.36	17.44	85.88	-1417.67	83.17	80.87	-1889.91	-93.28	44.11	-1941.05	-80.25	53.55	-1841.23	-69.15	447.49	-2543.18	-92.09	646.78	-1853.67	-99.10	1208.83	0.00	0.00	0.00	-1710.46	-13.17	1611.41	-1705.36	-157.26	1587.26	-1626.71	-136.61	1673.65	-1648.66	5.73	1682.35	918.05	-212.56	68.39	1537.11	-205.40	73.53	909.20
3.57000	-1236.51	135.56	300.46	-1272.34	117.86	281.38	-1457.36	17.44	85.88	-1417.67	83.17	80.87	-1889.74	-93.06	44.17	-1941.01	-80.40	53.38	-1841.23	-69.15	447.49	-2530.76	-92.89	645.53	-1843.13	-97.42	1209.12	0.00	0.00	0.00	-1700.13	-11.78	1610.52	-1704.30	-155.37	1586.68	-1626.71	-136.61	1673.65	-1648.66	5.73	1682.35	917.94	-212.41	68.43	1536.96	-205.43	73.35	909.32
3.58000	-1231.70	133.97	294.90	-1267.51	116.37	275.37	-1457.36	17.44	85.88	-1417.67	83.17	80.87	-1889.43	-92.86	43.87	-1940.96	-80.51	53.18	-1841.23	-69.15	447.49	-2518.23	-93.69	644.24	-1832.53	-95.68	1209.41	0.00	0.00	0.00	-1694.45	-11.42	1609.92	-1701.59	-154.69	1586.52	-1626.71	-136.61	1673.65	-1648.66	5.73	1682.35	917.89	-212.32	68.46	1537.01	-205.50	73.36	909.47
3.59000	-1227.96	132.75	288.92	-1263.51	115.08	268.94	-1457.36	17.44	85.88	-1417.67	83.17	80.87	-1889.44	-93.24	43.56	-1940.71	-80.42	53.12	-1841.23	-69.15	447.49	-2505.58	-94.50	642.90	-1821.89	-93.88	1209.72	0.00	0.00	0.00	-1689.76	-11.31	1609.32	-1701.09	-155.42	1585.65	-1626.71	-136.61	1673.65	-1648.66	5.73	1682.35	918.12	-212.76	68.25	1537.07	-205.56	73.44	909.36
3.60000	-1224.38	130.25	283.12	-1259.96	113.22	262.56	-1457.36	17.44	85.88	-1417.67	83.17	80.87	-1889.36	-93.11	43.43	-1940.50	-80.47	53.02	-1841.23	-69.15	447.49	-2492.82	-95.31	641.52	-1811.18	-92.02	1210.03	0.00	0.00	0.00	-1680.34	-10.63	1608.58	-1680.91	-154.29	1584.50	-1626.71	-136.61	1673.65	-1648.66	5.73	1682.35	918.02	-212.78	68.35	1536.71	-205.45	73.30	909.17
3.61000	-1221.91	128.55	276.57	-1257.58	111.96	255.66	-1457.36	17.44	85.88	-1417.67	83.17	80.87	-1888.72	-92.60	43.43	-1939.91	-80.06	52.99	-1841.23	-69.15	447.49	-2479.95	-96.12	640.09	-1800.42	-90.10	1210.35	0.00	0.00	0.00	-1675.03	-9.53	1607.69	-1671.66	-152.98	1583.79	-1626.71	-136.61	1673.65	-1648.66	5.73	1682.35	917.92	-212.76	68.62	1536.91	-205.41	73.35	909.22
3.62000	-1220.20	127.26	269.47	-1255.73	110.36	248.48	-1457.36	17.44	85.88	-1417.67	83.17	80.87	-1889.20	-93.46	42.90	-1939.97	-80.54	52.66	-1841.23	-69.15	447.49	-2466.97	-96.93	638.62	-1789.61	-88.11	1210.69	0.00	0.00	0.00	-1665.97	-8.45	1606.92	-1657.04	-151.55	1582.17	-1626.71	-136.61	1673.65	-1648.66	5.73	1682.35	917.59	-211.79	68.94	1537.22	-205.31	73.43	909.32
3.63000	-1218.74	124.76	262.28	-1254.40	108.35	241.27	-1457.36	17.44	85.88	-1417.67	83.17	80.87	-1888.06	-92.20	43.13	-1939.93	-80.79	52.47	-1841.23	-69.15	447.49	-2453.87	-97.75	637.10	-1778.74	-86.07	1211.03	0.00	0.00	0.00	-1655.64	-7.55	1605.89	-1649.97	-147.59	1592.89	-1626.71	-136.61	1673.65	-1648.66	5.73	1682.35	917.99	-212.54	68.59	1537.15	-205.44	73.47	909.27
3.64000	-1218.03	122.33	254.69	-1253.72	105.93	233.73	-1457.36	17.44	85.88	-1417.67	83.17	80.87	-1888.38	-92.96	42.57	-1939.31	-80.65	52.41	-1841.23	-69.15	447.49	-2440.66	-98.58	635.53	-1767.82	-83.96	1211.38	0.00	0.00	0.00	-1650.32	-6.50	1605.02	-1643.27	-145.49	1594.74	-1626.71	-136.61	1673.65	-1648.66	5.73	1682.35	918.06	-212.42	68.51	1537.28	-205.45	73.53	909.26
3.65000	-1218.14	120.29	246.25	-1253.62	103.08	225.89	-1457.36	17.44	85.88	-1417.67	83.17	80.87	-1888.55	-93.16	42.28	-1939.49	-81.35	52.05	-1841.23	-69.15	447.49	-2427.34	-99.40	633.92	-1756.84	-81.78	1211.74	0.00	0.00	0.00	-1637.28	-5.30	1604.09	-1633.26	-144.40	1593.84	-1626.71	-136.61	1673.65	-1648.66	5.73	1682.35	917.87	-212.14	68.72	1537.11	-205.48	73.44	909.29
3.66000	-1218.77	117.65	237.51	-1254.08	99.69	217.54	-1457.36	17.44	85.88	-1417.67	83.17	80.87	-1887.82	-92.62	42.29	-1938.72	-80.88	52.30	-1841.23	-69.15	447.49	-2413.90	-100.24	632.26	-1745.80	-79.54	1212.12	0.00	0.00	0.00	-1631.25	-4.17	1603.12	-1623.03	-142.71	1592.62	-1626.71	-136.61	1673.65	-1648.66	5.73	1682.35	917.82	-212.23	68.65	1536.71	-205.55	73.25	909.14
3.67000	-1219.76	114.19	228.28	-1255.16	95.73	208.94	-1457.36	17.44	85.88	-1417.67	83.17	80.87	-1887.90	-93.05	41.87	-1939.01	-82.02	51.72	-1841.23	-69.15	447.49	-2400.34	-101.07	630.55	-1734.71	-77.24	1212.50	0.00	0.00	0.00	-1623.94	-3.09	1602.21	-1615.50	-141.77	1591.71	-1626.71	-136.61	1673.65	-1648.66	5.73	1682.35	917.83	-212.57	68.58	1537.73	-205.38	73.62	909.07
3.68000	-1221.57	110.88	218.29	-1257.35	92.50	199.40	-1457.36	17.44	85.88	-1417.67	83.17	80.87	-1887.34	-92.43	41.97	-1938.33	-81.71	51.77	-1841.23	-69.15	447.49	-2386.67	-101.91	628.80	-1723.56	-74.87	1212.89	0.00	0.00	0.00	-1615.53	-1.76	1601.36	-1604.15	-140.55	1590.58	-1626.71	-136.61	1673.65	-1648.66	5.73	1682.35	918.00	-212.24	68.62	1537.91	-205.30	73.71	908.93
3.69000	-1223.55	106.25	208.25	-1259.80	88.21	189.86	-1457.36	17.44	85.88	-1417.67	83.17	80.87	-1887.40	-92.75	41.60	-1937.62	-81.67	51.69	-1841.23	-69.15	447.49	-2372.88	-102.75	627.00	-1712.35	-72.43	1213.30	0.00	0.00	0.00	-1604.78	-0.35	1600.18	-1599.60	-139.01	1589.94	-1626.71	-136.61	1673.65	-1648.66	5.73	1682.35	917.66	-212.49	68.75	1538.39	-205.27	73.94	908.99
3.70000	-1226.40	101.80	197.64	-1262.68	83.87	179.92	-1457.36	17.44	85.88	-1417.67	83.17	80.87	-1887.03	-92.44	41.49	-1937.02	-81.69	51.75	-1841.23	-69.15	447.49	-2358.98	-103.60	625.15	-1701.09	-69.93	1213.71	0.00	0.00	0.00	-1595.27	1.52	1599.07	-1589.14	-137.31	1588.93	-1626.71	-136.61	1673.65	-1648.66	5.73	1682.35	917.93	-212.54	68.50	1537.30	-205.45	73.52	909.06
3.71000	-1229.67	97.32	186.98	-1266.66	80.14	169.49	-1457.36	17.44	85.88	-1417.67	83.17	80.87	-1886.77	-92.35	41.30	-1937.19	-82.69	51.54	-1841.23	-69.15	447.49	-2344.96	-104.45	623.26	-1689.77	-67.37	1214.14	0.00	0.00	0.00	-1586.69	3.03	1598.05	-1580.82	-135.94	1587.83	-1626.71	-136.61	1673.65	-1648.66	5.73	1682.35	918.11	-212.36	68.33	1537.52	-205.40	73.62	909.15
3.72000	-1234.06	94.23	175.32	-1271.23	76.61	158.60	-1457.36	17.44	85.88	-1417.67	83.17	80.87	-1887.11	-92.94	40.93	-1936.69	-82.94	51.36	-1841.23	-69.15	447.49	-2330.81	-105.30	621.32	-1678.39	-64.73	1214.57	0.00	0.00	0.00	-1575.67	4.82	1597.00	-1572.51	-133.91	1587.17	-1626.71	-136.61	1673.65	-1648.66	5.73	1682.35	918.05	-212.69	68.40	1537.23	-205.43	73.48	908.99
3.73000	-1238.75	90.24	163.94	-1276.17	73.03	147.85	-1457.36	17.44	85.88	-1417.67	83.17	80.87	-1886.92	-93.01	40.77	-1935.93	-82.97	51.31	-1841.23	-69.15	447.49	-2316.56	-106.15	619.33	-1666.96	-62.03	1215.02	0.00	0.00	0.00	-1562.33	7.20	1595.59	-1560.32	-132.33	1585.96	-1626.71	-136.61	1673.65	-1648.66	5.73	1682.35	918.01	-212.73	68.45	1537.19	-205.51	73.45	909.00
3.74000	-1244.22	87.01	152.07	-1282.03	70.18	136.83	-1457.36	17.44	85.88	-1417.67	83.17	80.87	-1886.39	-92.61	40.63	-1935.09	-82.99	51.28	-1841.23	-69.15	447.49	-2302.18	-107.01	617.29	-1655.46	-59.26	1215.48	0.00	0.00	0.00	-1554.49	9.04	1594.60	-1548.42	-130.09	1584.77	-1626.71	-136.61	1673.65	-1648.66	5.73	1682.35	917.68	-212.50	68.88	1537.95	-205.37	73.74	909.05
3.75000	-1246.68	83.99	141.17	-1284.35	67.07	126.95	-1457.36	17.44	85.88	-1417.67	83.17	80.87	-1886.41	-92.63	40.48	-1934.74	-83.98	50.85	-1841.23	-69.15	447.49	-2287.68	-107.88	615.20	-1643.91	-56.43	1215.94	0.00	0.00	0.00	-1542.91	11.42	1593.30	-1540.90	-128.39	1583.91	-1626.71	-136.61	1673.65	-1648.65	5.73	1682.35	917.59	-212.26	69.01	1536.92	-205.54	73.35	909.28
3.76000	-1241.08	81.13	134.82	-1280.34	64.38	122.09	-1457.36	17.44	85.88	-1417.67	83.17	80.87	-1885.73	-91.89	40.57	-1934.40	-85.09	50.42	-1841.23	-69.15	447.49	-2273.06	-108.74	613.06	-1632.31	-53.52	1216.42	0.00	0.00	0.00	-1532.68	13.20	1592.11	-1527.63	-126.14	1582.66	-1626.71	-136.61	1673.65	-1638.88	6.43	1681.38	917.64	-211.83	68.92	1537.06	-205.48	73.42	909.10
3.77000	-1237.64	79.73	127.97	-1272.82	60.55	117.25	-1457.36	17.44	85.88	-1417.67	83.17	80.87	-1885.26	-91.56	40.51	-1932.37	-84.00	51.11	-1841.23	-69.15	447.49	-2258.32	-109.61	610.88	-1620.64	-50.54	1216.91	0.00	0.00	0.00	-1521.00	15.58	1591.10	-1516.77	-123.62	1581.82	-1626.70	-136.61	1673.65	-1626.95	9.05	1680.57	917.62	-211.85	68.85	1537.15	-205.44	73.48	909.30
3.78000	-1227.51	77.74	117.27	-1265.87	57.91	108.92	-1457.36	17.44	85.88	-1417.67	83.17	80.87	-1885.22	-91.71	40.18	-1932.45	-85.96	50.24	-1841.23	-69.15	447.49	-2243.47	-110.49	608.64	-1608.91	-47.50	1217.41	0.00	0.00	0.00	-1506.92	18.42	1590.18	-1504.61	-121.36	1581.30	-1615.14	-133.76	1673.48	-1615.48	11.38	1680.05	917.87	-212.40	68.64	1537.92	-205.26	73.74	909.60
3.79000	-1222.29	75.49	107.22	-1264.42	55.54	99.00	-1457.36	17.44	85.88	-1417.67	83.17	80.87	-1884.68	-91.14	40.22	-1931.19	-86.37	49.89	-1841.23	-69.15	447.49	-2228.48	-111.37	606.36	-1597.13	-44.38	1217.92	0.00	0.00	0.00	-1498.21	20.99	1589.49	-1491.71	-118.56	1580.53	-1603.57	-131.04	1673.06	-1603.60	14.26	1679.48	917.63	-212.28	68.80	1537.58	-205.39	73.62	909.41
3.80000	-1218.77	72.40	101.59	-1260.85	53.33	94.26	-1457.36	17.44	85.88	-1417.67	83.17	80.87	-1884.64	-91.57	39.84	-1930.44	-87.76	49.34	-1841.23	-69.15	447.49	-2213.38	-112.25	604.03	-1585.29	-41.20	1218.45	0.00	0.00	0.00	-1484.38	23.05	1588.49	-1482.15	-116.39	1580.17	-1592.34	-127.67	1672.64	-1590.71	18.78	1678.77	917.68	-212.22	68.57	1537.49	-205.46	73.59	909.43
3.81000	-1216.37	71.55	96.73	-1257.27	53.14	90.29	-1457.36	17.44	85.88	-1417.67	83.17	80.87	-1884.75	-92.33	39.28	-1928.11	-86.95	49.61	-1841.23	-69.15	447.49	-2198.16	-113.13	601.65	-1573.39	-37.94	1218.98	0.00	0.00	0.00	-1472.53	25.97	1587.74	-1469.41	-113.20	1579.75	-1580.78	-124.24	1672.47	-1578.23	22.83	1678.17	917.83	-211.73	68.67	1537.62	-205.40	73.52	909.48
3.82000	-1214.30	72.11	91.40	-1256.11	53.56	85.75	-1457.36	17.44	85.88	-1417.67	83.17	80.87	-1884.37	-92.02	39.15	-1926.87	-88.26	48.82	-1841.23	-69.15	447.49	-2182.81	-114.02	599.21	-1561.43	-34.61	1219.53	0.00	0.00	0.00	-1461.04	28.93	1587.39	-1458.89	-110.28	1579.71	-1568.71	-121.32	1672.56	-1566.93	24.50	1678.02	917.72	-212.24	68.74	1537.51	-205.35	73.59	909.24
3.83000	-1212.31	71.68	86.93	-1254.37	53.10	82.24	-1457.36	17.44	85.88	-1417.67	83.17	80.87	-1884.26	-92.45	38.75	-1925.45	-89.29	48.22	-1841.23	-69.15	447.49	-2167.34	-114.91	596.73	-1550.60	-31.58	1219.55	0.00	0.00	0.00	-1447.22	31.67	1586.93	-1448.02	-107.52	1579.80	-1556.83	-117.96	1673.02	-1554.16	28.41	1678.04	917.76	-211.81	68.81	1536.98	-205.41	73.27	909.27
3.84000	-1210.94	71.52	83.39	-1252.25	52.92	79.64	-1457.36	17.44	85.88	-1417.67	83.17	80.87	-1883.75	-92.53	38.51	-1923.86	-90.75	47.53	-1841.23	-69.15	447.49	-2151.74	-115.80	594.20	-1539.88	-28.78	1219.72	0.00	0.00	0.00	-1436.24	34.54	1587.00	-1434.31	-104.82	1579.92	-1544.99	-114.49	1673.53	-1542.54	30.61	1678.45	917.64	-211.75	68.92	1537.37	-205.53	73.46	909.11
3.85000	-1209.81	72.06	80.26	-1251.03	53.73	77.04	-1457.36	17.44	85.88	-1417.67	83.17	80.87	-1882.76	-92.38	38.44	-1921.06	-90.94	47.40	-1841.23	-69.15	447.49	-2136.02	-116.70	591.61	-1528.97	-25.59	1220.12	0.00	0.00	0.00	-1425.00	37.43	1587.09	-1420.96	-102.00	1580.15	-1533.08	-111.25	1674.27	-1529.56	34.90	1678.72	917.68	-211.85	68.91	1537.41	-205.48	73.44	909.22
3.86000	-1208.91	72.95	77.26	-1249.35	54.09	74.79	-1457.36	17.44	85.88	-1417.67	83.17	80.87	-1882.69	-93.87	37.80	-1917.62	-91.13	47.52	-1841.23	-69.15	447.49	-2120.18	-117.60	588.98	-1518.37	-22.67	1220.77	0.00	0.00	0.00	-1411.82	40.37	1587.17	-1413.89	-99.71	1580.69	-1521.27	-108.17	1675.00	-1519.03	35.86	1679.52	917.78	-211.92	68.82	1537.82	-205.44	73.68	908.97
3.87000	-1207.95	73.44	74.41	-1250.27	54.10	72.28	-1457.36	17.44	85.88	-1417.67	83.17	80.87	-1880.61	-93.04	38.11	-1915.00	-92.65	47.65	-1841.23	-69.15	447.49	-2104.21	-118.50	586.29	-1507.86	-19.41	1221.68	0.00	0.00	0.00	-1399.53	42.87	1587.51	-1403.08	-96.51	1581.12	-1509.66	-105.09	1675.87	-1506.81	39.17	1680.08	917.66	-212.23	68.90	1537.94	-205.35	73.72	908.93
3.88000	-1206.95	72.97	72.29	-1248.28	54.35	70.50	-1457.36	17.44	85.88	-1417.67	83.17	80.87	-1878.88	-94.15	37.64	-1911.69	-94.33	48.34	-1841.23	-69.15	447.49	-2088.11	-119.41	583.56	-1497.63	-16.72	1222.76	0.00	0.00	0.00	-1389.30	45.80	1587.88	-1387.25	-93.78	1581.64	-1498.25	-102.02	1676.88	-1494.59	43.11	1680.65	917.73	-213.05	68.64	1538.10	-205.36	73.78	909.13
3.89000	-1206.64	72.07	70.80	-1247.66	53.62	68.94	-1457.36	17.44	85.88	-1417.67	83.17	80.87	-1875.84	-95.07	37.42	-1906.81	-94.99	50.24	-1841.23	-69.15	447.49	-2071.89	-120.32	580.77	-1487.41	-13.83	1223.94	0.00	0.00	0.00	-1377.12	48.42	1588.40	-1376.26	-91.02	1582.22	-1487.16	-99.00	1677.82	-1482.61	47.24	1681.32	917.80	-212.47	68.59	1537.76	-205.43	73.66	909.04
3.90000	-1205.64	71.29	69.13	-1249.64	53.12	66.86	-1457.36	17.44	85.88	-1417.67	83.17	80.87	-1872.01	-97.25	36.64	-1900.58	-95.14	53.81	-1841.23	-69.15	447.49	-2055.54	-121.23	577.93	-1477.01	-10.63	1225.33	0.00	0.00	0.00	-1366.99	51.03	1588.92	-1368.86	-88.49	1582.98	-1476.32	-96.64	1678.79	-1471.61	50.14	1682.05	917.95	-212.35	68.58	1536.91	-205.48	73.35	909.03
3.91000	-1205.08	70.79	67.83	-1250.02	52.93	65.39	-1457.36	17.44	85.88	-1417.67	83.17	80.87	-1867.06	-99.77	35.46	-1894.45	-96.75	58.65	-1841.23	-69.15	447.49	-2039.06	-122.15	575.04	-1465.50	-7.38	1226.27	0.00	0.00	0.00	-1356.90	53.60	1589.48	-1360.05	-85.91	1583.97	-1466.02	-94.00	1679.73	-1461.33	52.71	1682.80	917.74	-212.78	68.66	1536.83	-205.65	73.32	909.16
3.92000	-1204.46	70.16	66.64	-1247.57	52.91	64.77	-1457.36	17.44	85.88	-1416.85	83.32	80.84	-1860.47	-101.40	34.30	-1890.15	-100.98	63.71	-1841.23	-69.15	447.49	-2022.45	-123.07	572.09	-1454.17	-4.27	1227.17	0.00	0.00	0.00	-1346.05	56.13	1590.04	-1348.19	-83.45	1584.70	-1456.18	-91.26	1680.70	-1451.45	55.22	1683.50	917.81	-212.55	68.62	1537.09	-205.54	73.42	909.69
3.93000	-1203.92	69.69	65.54	-1248.30	52.34	63.52	-1457.36	17.44	85.88	-1417.08	82.27	80.45	-1854.92	-103.85	34.41	-1884.04	-103.07	71.39	-1841.23	-69.15	447.49	-2005.72	-123.99	569.09	-1443.04	-1.29	1228.03	0.00	0.00	0.00	-1338.10	58.12	1590.83	-1340.95	-81.62	1585.71	-1446.66	-88.68	1681.71	-1442.18	56.89	1684.43	917.86	-212.52	68.66	1537.27	-205.46	73.51	909.30
3.94000	-1203.22	68.81	64.94	-1247.89	52.12	62.75	-1457.36	17.44	85.88	-1416.42	82.53	80.58	-1852.40	-110.86	41.65	-1871.91	-106.19	78.10	-1841.23	-69.15	447.49	-1988.85	-124.91	566.04	-1432.09	1.56	1228.85	0.00	0.00	0.00	-1330.06	60.36	1591.73	-1330.11	-79.73	1586.36	-1437.32	-86.56	1682.62	-1432.33	59.88	1685.19	917.66	-211.77	68.93	1536.92	-205.56	73.35	909.17
3.95000	-1202.99	68.94	64.07	-1248.27	51.96	62.02	-1457.36	17.44	85.88	-1416.07	82.68	80.61	-1847.36	-119.00	53.74	-1866.86	-110.26	90.70	-1841.23	-69.15	447.49	-1971.86	-125.84	562.94	-1421.32	4.28	1229.64	0.00	0.00	0.00	-1320.05	62.26	1592.43	-1320.67	-77.67	1587.44	-1428.35	-84.40	1683.60	-1423.05	62.25	1686.02	917.57	-212.15	68.89	1537.94	-205.42	73.76	909.23
3.96000	-1202.73	68.85	63.45	-1247.44	52.29	61.61	-1457.36	17.44	85.88	-1415.46	83.26	80.87	-1840.33	-126.74	68.13	-1857.28	-114.67	105.80	-1841.23	-69.15	447.49	-1954.74	-126.77	559.79	-1410.73	6.87	1230.39	0.00	0.00	0.00	-1311.97	64.18	1593.38	-1312.31	-75.61	1588.44	-1419.85	-82.25	1684.79	-1413.89	64.82	1686.88	917.92	-212.61	68.46	1537.72	-205.35	73.69	909.47
3.97000	-1202.43	68.80	63.03	-1247.42	52.30	61.31	-1457.36	17.44	85.88	-1415.66	82.53	80.56	-1831.05	-131.89	84.46	-1845.03	-119.31	122.52	-1841.23	-69.15	447.49	-1937.49	-127.71	556.58	-1400.32	9.33	1231.11	0.00	0.00	0.00	-1302.81	65.79	1594.21	-1304.40	-74.02	1589.42	-1411.38	-80.50	1685.94	-1405.23	66.57	1688.03	917.98	-212.83	68.34	1537.79	-205.39	73.72	909.27
3.98000	-1202.24	68.69	62.71	-1247.70	52.58	60.75	-1457.36	17.44	85.88	-1415.73	82.26	80.34	-1816.82	-134.83	97.22	-1837.23	-122.75	138.88	-1841.23	-69.15	447.49	-1920.10	-128.64	553.32	-1390.09	11.67	1231.79	0.00	0.00	0.00	-1292.42	67.49	1594.94	-1295.77	-72.74	1590.32	-1403.04	-78.68	1687.22	-1397.14	67.54	1689.24	917.67	-211.91	68.78	1537.00	-205.50	73.40	909.18
3.99000	-1202.29	69.03	62.28	-1247.56	52.78	60.51	-1457.36	17.44	85.88	-1415.08	83.06	80.76	-1806.72	-138.97	113.43	-1820.01	-123.90	157.52	-1841.23	-69.15	447.49	-1902.59	-129.59	550.00	-1380.02	13.89	1232.43	0.00	0.00	0.00	-1285.60	68.81	1596.20	-1289.37	-71.42	1591.65	-1394.98	-77.18	1688.56	-1388.69	69.58	1690.60	917.61	-211.52	68.92	1537.20	-205.44	73.49	909.31
4.00000	-1202.20	68.93	62.12	-1246.28	52.56	60.59	-1457.36	17.44	85.88	-1415.21	82.45	80.56	-1799.66	-141.08	130.18	-1814.33	-125.86	174.07	-1841.23	-69.15	447.49	-1884.94	-130.53	546.63	-1370.13	15.98	1233.04	0.00	0.00	0.00	-1280.96	70.16	1597.55	-1278.98	-70.05	1592.61	-1387.11	-75.92	1689.98	-1381.66	69.51	1692.25	918.01	-212.78	68.39	1538.10	-205.32	73.84	909.32
4.01000	-1202.20	69.05	61.86	-1248.51	52.67	59.88	-1457.36	17.44	85.88	-1415.00	82.67	80.74	-1783.48	-142.05	148.58	-1803.36	-126.83	191.19	-1841.23	-69.15	447.49	-1867.16	-131.47	543.21	-1360.40	17.95	1233.62	0.00	0.00	0.00	-1271.17	71.26	1598.93	-1272.37	-69.00	1594.00	-1379.69	-74.60	1691.51	-1373.42	71.52	1693.64	918.23	-212.73	68.29	1537.64	-205.41	73.65	909.18
4.02000	-1202.06	68.71	61.88	-1247.23	52.99	59.94	-1457.36	17.44	85.88	-1414.76	82.91	80.88	-1772.70	-143.78	165.26	-1787.11	-126.79	209.23	-1841.23	-69.15	447.49	-1849.24	-132.42	539.73	-1350.83	19.81	1234.17	0.00	0.00	0.00	-1261.85	72.37	1600.16	-1267.39	-67.90	1595.65	-1372.10	-73.74	1693.04	-1366.25	72.11	1695.41	917.97	-212.74	68.29	1537.66	-205.47	73.64	909.10
4.03000	-1202.12	68.87	61.71	-1247.12	52.73	60.02	-1457.36	17.44	85.88	-1414.35	83.35	81.12	-1757.94	-143.45	182.35	-1774.04	-126.70	225.87	-1841.23	-69.15	447.49	-1831.20	-133.38	536.20	-1341.42	21.55	1234.68	0.00	0.00	0.00	-1255.60	73.15	1601.78	-1258.53	-67.05	1596.99	-1364.98	-72.49	1694.69	-1359.17	72.61	1697.15	917.80	-212.63	68.53	1537.34	-205.55	73.54	909.00
4.04000	-1202.06	68.82	61.63	-1247.04	52.98	59.75	-1457.36	17.44	85.88	-1414.42	83.05	81.13	-1744.66	-143.07	198.27	-1757.93	-126.86	241.88	-1841.21	-69.15	447.51	-1813.02	-134.33	532.61	-1332.17	23.17	1235.16	0.00	0.00	0.00	-1249.47	74.31	1603.56	-1251.24	-66.18	1598.66	-1357.78	-71.91	1696.36	-1352.27	73.29	1698.76	917.77	-212.44	68.64	1537.65	-205.38	73.65	909.20
4.05000	-1202.00	68.82	61.47	-1246.32	52.96	59.77	-1457.36	17.44	85.88	-1414.30	82.93	81.31	-1727.72	-143.26	213.48	-1744.38	-128.59	256.06	-1823.15	-68.13	462.92	-1794.70	-135.29	528.97	-1323.07	24.68	1235.61	0.00	0.00	0.00	-1241.89	74.94	1605.44	-1242.45	-65.38	1600.38	-1350.84	-71.21	1698.05	-1345.08	74.12	1700.52	917.75	-212.28	68.68	1537.04	-205.50	73.37	909.33
4.06000	-1201.86	68.64	61.33	-1248.80	52.84	58.98	-1457.36	17.44	85.88	-1414.55	82.43	81.10	-1710.15	-144.08	227.41	-1723.46	-129.03	270.46	-1806.12	-68.56	476.58	-1776.25	-136.25	525.27	-1314.12	26.08	1236.03	0.00	0.00	0.00	-1233.88	75.48	1607.15	-1235.31	-64.90	1602.28	-1344.14	-70.39	1699.72	-1338.09	75.06	1702.36	917.78	-212.17	68.66	1537.12	-205.47	73.38	909.30
4.07000	-1201.87	68.89	60.96	-1247.55	52.90	59.12	-1457.36	17.44	85.88	-1414.68	81.79	80.84	-1692.54	-145.55	239.74	-1706.95	-129.42	282.37	-1791.99	-72.43	487.57	-1757.67	-137.21	521.52	-1305.32	27.38	1236.42	0.00	0.00	0.00	-1227.98	75.96	1609.08	-1228.96	-64.37	1604.06	-1337.49	-70.22	1701.36	-1331.40	75.67	1704.05	917.69	-211.94	68.82	1536.69	-205.48	73.24	909.18
4.08000	-1201.66	68.82	60.61	-1246.36	53.07	59.06	-1457.36	17.44	85.88	-1414.11	82.53	81.26	-1676.05	-145.65	253.88	-1688.59	-129.05	293.59	-1771.27	-74.94	504.09	-1738.94	-138.18	517.71	-1296.66	28.56	1236.78	0.00	0.00	0.00	-1221.34	76.12	1610.99	-1222.28	-63.91	1605.85	-1331.04	-69.96	1703.01	-1325.22	75.52	1705.85	917.65	-212.18	68.71	1536.46	-205.61	73.19	909.20
4.09000	-1201.56	69.06	59.97	-1248.41	53.18	58.25	-1457.36	17.44	85.88	-1414.13	82.45	81.34	-1657.04	-145.99	263.75	-1669.10	-128.79	303.24	-1751.09	-77.39	519.99	-1720.09	-139.15	513.85	-1288.15	29.64	1237.11	0.00	0.00	0.00	-1215.37	76.28	1612.87	-1216.42	-63.69	1607.69	-1324.88	-69.64	1704.61	-1319.04	75.44	1707.66	917.81	-212.27	68.75	1537.19	-205.46	73.46	909.27
4.10000	-1201.24	68.93	59.47	-1248.85	53.27	57.67	-1457.36	17.44	85.88	-1413.83	82.71	81.49	-1637.64	-145.69	272.09	-1652.54	-128.66	311.37	-1731.44	-79.77	535.28	-1701.09	-140.12	509.93	-1279.77	30.62	1237.41	0.00	0.00	0.00	-1208.75	76.63	1614.83	-1210.21	-63.48	1609.34	-1318.73	-69.52	1706.06	-1312.90	75.88	1709.22	917.81	-211.85	68.82	1537.27	-205.39	73.43	909.38
4.11000	-1201.02	69.22	58.66	-1246.85	53.38	57.70	-1457.36	17.44	85.88	-1413.90	82.16	81.30	-1616.57	-144.72	279.08	-1633.65	-128.80	317.69	-1712.31	-82.08	549.98	-1681.96	-141.09	505.95	-1271.54	31.49	1237.68	0.00	0.00	0.00	-1203.40	76.48	1616.56	-1205.37	-63.26	1611.07	-1312.79	-69.37	1707.45	-1306.85	76.25	1710.80	917.69	-211.87	68.88	1537.56	-205.47	73.54	909.12
4.12000	-1200.74	69.40	57.77	-1246.87	53.40	57.02	-1457.36	17.44	85.88	-1413.83	81.70	81.21	-1593.21	-143.68	285.24	-1613.89	-128.30	323.22	-1693.70	-84.33	564.09	-1662.69	-142.07	501.92	-1263.43	32.27	1237.92	0.00	0.00	0.00	-1196.04	76.73	1618.24	-1199.97	-63.11	1612.73	-1306.81	-69.42	1708.73	-1300.73	76.58	1712.19	917.65	-212.20	68.75	1537.42	-205.49	73.51	908.96
4.13000	-1200.27	69.24	57.04	-1247.47	53.22	56.49	-1457.36	17.44	85.88	-1413.22	82.29	81.55	-1571.65	-142.73	289.23	-1583.50	-124.21	324.44	-1675.60	-86.51	577.62	-1643.28	-143.05	497.83	-1255.45	32.94	1238.14	0.00	0.00	0.00	-1191.93	76.63	1619.91	-1192.28	-62.79	1614.05	-1300.87	-69.40	1709.86	-1295.35	76.05	1713.58	917.57	-211.51	68.95	1537.27	-205.50	73.50	908.99
4.14000	-1199.92	69.61	56.05	-1248.09	53.14	55.86	-1457.36	17.44	85.88	-1412.64	82.64	81.93	-1549.59	-141.98	292.16	-1566.62	-123.73	326.00	-1658.01	-88.63	590.57	-1626.15	-143.66	498.88	-1247.61	33.52	1238.33	0.00	0.00	0.00	-1183.50	77.08	1621.32	-1188.09	-62.88	1615.78	-1294.85	-69.73	1710.81	-1289.42	76.33	1714.79	917.76	-212.06	68.76	1537.34	-205.52	73.58	909.21
4.15000	-1199.63	69.55	55.44	-1248.77	53.19	55.40	-1457.36	17.44	85.88	-1412.84	81.60	81.67	-1527.68	-142.01	293.89	-1544.36	-123.34	327.38	-1640.91	-90.69	602.95	-1608.71	-144.89	498.56	-1239.88	34.01	1238.50	0.00	0.00	0.00	-1177.69	77.02	1622.70	-1182.17	-62.55	1616.95	-1289.38	-69.32	1711.83	-1283.68	76.26	1715.94	917.70	-212.43	68.67	1537.03	-205.46	73.41	909.18
4.16000	-1199.49	70.07	54.64	-1248.29	53.28	55.09	-1457.36	17.44	85.88	-1412.36	81.62	81.98	-1503.87	-141.10	294.30	-1520.73	-122.88	327.03	-1624.30	-92.69	614.78	-1591.19	-145.94	496.45	-1232.28	34.40	1238.64	0.00	0.00	0.00	-1171.93	77.26	1623.86	-1175.73	-62.36	1618.10	-1283.77	-69.13	1712.76	-1278.10	75.61	1716.94	917.80	-212.82	68.63	1537.32	-205.54	73.46	909.27
4.17000	-1199.10	69.93	54.18	-1246.96	53.32	55.04	-1457.36	17.44	85.88	-1412.30	81.18	82.00	-1485.89	-140.61	292.11	-1498.78	-121.90	325.11	-1608.16	-94.63	626.05	-1573.71	-146.81	492.60	-1224.79	34.70	1238.75	0.00	0.00	0.00	-1164.71	77.07	1624.90	-1171.42	-62.63	1619.37	-1278.07	-69.08	1713.47	-1272.15	75.87	1717.71	917.89	-212.03	68.56	1537.97	-205.40	73.72	909.32
4.18000	-1197.32	69.92	52.52	-1246.38	53.02	55.04	-1457.36	17.44	85.88	-1411.94	81.11	82.22	-1460.47	-139.96	289.93	-1476.98	-121.88	321.91	-1592.50	-96.50	636.78	-1555.72	-147.93	487.21	-1217.43	34.92	1238.84	0.00	0.00	0.00	-1160.00	76.93	1625.94	-1164.26	-62.47	1620.24	-1272.39	-68.90	1714.10	-1266.19	76.01	1718.47	918.05	-212.42	68.38	1537.19	-205.50	73.41	909.35
4.19000	-1197.31	69.62	52.04	-1246.26	53.12	54.80	-1457.36	17.44	85.88	-1411.51	81.36	82.47	-1433.28	-139.18	286.35	-1447.39	-120.90	318.27	-1577.30	-98.32	646.97	-1537.71	-148.79	479.98	-1210.17	35.04	1238.91	0.00	0.00	0.00	-1152.45	77.03	1626.68	-1157.07	-62.58	1620.90	-1266.66	-68.87	1714.72	-1260.10	76.43	1719.13	917.83	-212.67	68.62	1537.41	-205.34	73.51	909.33
4.20000	-1198.77	69.64	50.96	-1247.19	52.85	54.38	-1457.36	17.44	85.88	-1411.01	81.38	82.75	-1412.20	-139.77	280.09	-1430.26	-121.21	311.67	-1562.56	-100.08	656.64	-1519.60	-149.45	471.30	-1203.02	35.08	1238.95	0.00	0.00	0.00	-1146.07	76.97	1627.51	-1151.81	-62.36	1621.65	-1260.83	-68.85	1715.14	-1254.21	76.43	1719.57	917.76	-212.43	68.74	1537.13	-205.53	73.45	909.28
4.21000	-1198.09	70.01	52.36	-1246.02	52.89	54.38	-1457.36	17.44	85.88	-1410.77	81.23	83.02	-1386.87	-139.22	274.03	-1411.22	-123.57	307.69	-1548.27	-101.79	665.78	-1500.73	-150.71	461.41	-1195.98	35.04	1238.97	0.00	0.00	0.00	-1140.83	76.90	1628.12	-1146.73	-62.73	1622.16	-1254.87	-69.00	1715.37	-1247.91	77.22	1719.86	917.66	-212.11	68.90	1537.21	-205.45	73.35	909.24
4.22000	-1199.78	69.47	49.88	-1245.78	52.72	54.19	-1457.36	17.44	85.88	-1410.78	80.63	82.86	-1360.51	-138.80	267.24	-1387.97	-122.95	300.48	-1534.41	-103.44	674.41	-1482.22	-150.47	449.44	-1189.05	34.91	1238.97	0.00	0.00	0.00	-1135.26	76.83	1628.77	-1140.74	-62.83	1622.64	-1248.82	-69.11	1715.61	-1242.52	76.05	1720.30	917.57	-212.68	68.85	1537.09	-205.53	73.35	909.39
4.23000	-1199.83	69.43	49.62	-1245.34	52.78	54.17	-1457.36	17.44	85.88	-1410.74	79.84	82.93	-1335.72	-137.89	259.05	-1363.48	-123.17	291.89	-1521.00	-105.03	682.53	-1463.11	-150.88	436.53	-1182.21	34.71	1238.95	0.00	0.00	0.00	-1127.51	77.30	1628.96	-1132.29	-62.70	1622.98	-1242.77	-69.24	1715.74	-1236.83	75.44	1720.59	917.69	-212.42	68.77	1537.19	-205.64	73.50	909.40
4.24000	-1197.08	69.21	50.01	-1246.36	52.54	53.77	-1457.36	17.44	85.88	-1410.08	80.29	83.40	-1308.65	-137.14	250.61	-1337.29	-125.00	283.79	-1508.01	-106.57	690.15	-1442.75	-152.34	422.58	-1175.47	34.42	1238.90	0.00	0.00	0.00	-1124.50	76.69	1629.52	-1127.03	-63.04	1623.15	-1236.70	-69.45	1715.78	-1230.62	75.58	1720.76	917.66	-211.68	68.82	1537.63	-205.46	73.67	909.49
4.25000	-1195.91	69.07	49.92	-1245.75	52.44	53.78	-1457.36	17.44	85.88	-1409.93	79.79	83.57	-1280.88	-137.44	241.59	-1311.11	-125.01	273.65	-1495.43	-108.06	697.29	-1421.64	-153.78	407.79	-1168.83	34.06	1238.84	0.00	0.00	0.00	-1116.85	76.50	1629.85	-1118.90	-62.92	1623.19	-1230.44	-70.08	1715.73	-1224.85	74.78	1721.07	917.83	-212.10	68.70	1537.13	-205.41	73.50	909.49
4.26000	-1197.00	69.03	49.28	-1245.89	52.18	53.59	-1457.36	17.44	85.88	-1409.67	79.39	83.75	-1252.11	-136.67	232.64	-1285.48	-125.36	262.73	-1483.27	-109.49	703.94	-1400.13	-155.48	392.05	-1162.28	33.63	1238.75	0.00	0.00	0.00	-1110.83	76.50	1630.19	-1112.71	-63.18	1623.24	-1224.20	-70.52	1715.53	-1218.46	74.95	1721.03	917.90	-213.10	68.60	1537.52	-205.33	73.59	909.13
4.27000	-1196.25	68.81	49.49	-1244.12	51.77	54.00	-1457.36	17.44	85.88	-1409.47	79.06	83.91	-1222.96	-136.79	223.37	-1259.81	-125.21	251.22	-1471.51	-110.88	710.12	-1378.05	-156.71	375.17	-1155.82	33.12	1238.64	0.00	0.00	0.00	-1103.95	75.80	1630.39	-1107.78	-63.59	1623.37	-1218.01	-70.89	1715.36	-1212.14	74.36	1721.07	917.78	-212.58	68.55	1536.82	-205.55	73.28	909.11
4.28000	-1197.04	68.39	49.08	-1245.21	51.60	53.66	-1457.36	17.44	85.88	-1409.00	79.21	84.37	-1194.00	-136.47	214.25	-1229.94	-126.00	240.45	-1460.15	-112.21	715.82	-1356.10	-156.92	357.26	-1149.44	32.54	1238.52	0.00	0.00	0.00	-1097.15	75.52	1630.38	-1099.44	-63.97	1623.18	-1211.77	-71.36	1715.09	-1205.69	73.84	1720.94	917.76	-211.51	68.65	1538.13	-205.38	73.79	909.28
4.29000	-1196.09	68.82	49.30	-1241.05	51.86	46.12	-1457.36	17.44	85.88	-1408.53	79.07	84.69	-1164.40	-135.92	204.95	-1199.78	-126.12	229.92	-1449.17	-113.49	721.07	-1332.96	-157.19	338.72	-1143.15	31.89	1238.38	0.00	0.00	0.00	-1093.30	75.11	1630.56	-1094.25	-64.65	1622.87	-1205.38	-72.02	1714.79	-1199.46	73.15	1720.82	917.75	-211.79	68.70	1538.02	-205.42	73.70	909.16
4.30000	-1195.26	68.83	49.34	-1252.04	50.76	43.62	-1457.36	17.44	85.88	-1408.35	78.41	84.77	-1133.50	-136.54	195.05	-1172.15	-125.92	218.86	-1438.58	-114.72	725.87	-1308.90	-158.04	320.19	-1136.94	31.18	1238.22	0.00	0.00	0.00	-1085.26	74.73	1630.37	-1086.85	-65.17	1622.72	-1198.79	-72.80	1714.34	-1192.93	72.58	1720.68	917.81	-211.94	68.66	1537.33	-205.46	73.43	909.05
4.31000	-1203.51	65.26	40.89	-1250.29	51.51	44.57	-1457.36	17.44	85.88	-1407.37	78.91	85.48	-1103.05	-137.63	186.50	-1143.02	-127.02	208.27	-1428.35	-115.91	730.22	-1283.31	-160.21	302.11	-1130.81	30.39	1238.04	0.00	0.00	0.00	-1078.21	73.90	1630.35	-1080.62	-65.62	1622.51	-1192.06	-73.88	1713.83	-1186.65	71.54	1720.48	917.69	-212.00	68.69	1537.21	-205.60	73.47	909.31
4.32000	-1190.29	66.02	43.94	-1250.10	51.92	44.30	-1457.36	17.44	85.88	-1407.62	77.81	85.39	-1072.06	-137.87	178.86	-1111.77	-127.30	198.45	-1418.50	-117.05	734.13	-1258.11	-161.60	283.74	-1124.75	29.55	1237.84	0.00	0.00	0.00	-1071.28	73.55	1630.18	-1071.06	-66.25	1622.07	-1185.18	-75.20	1713.23	-1180.40	70.28	1720.22	917.65	-212.43	68.70	1536.93	-205.59	73.42	909.21
4.33000	-1190.08	66.70	44.20	-1248.87	52.73	44.70	-1457.36	17.44	85.88	-1407.25	77.43	85.60	-1039.88	-138.15	172.23	-1082.04	-128.43	188.86	-1409.00	-118.14	737.61	-1231.70	-163.07	265.41	-1118.76	28.64	1237.63	0.00	0.00	0.00	-1066.11	72.64	1629.97	-1066.33	-67.13	1621.66	-1178.70	-75.74	1712.72	-1173.96	68.92	1719.97	917.74	-212.37	68.55	1537.38	-205.49	73.57	909.12
4.34000	-1179.40	67.84	46.51	-1249.78	51.98	44.32	-1457.36	17.44	85.88	-1406.52	77.73	86.22	-1009.61	-138.46	166.21	-1053.37	-129.26	178.29	-1399.85	-119.18	740.68	-1204.71	-164.74	247.34	-1112.84	27.67	1237.40	0.00	0.00	0.00	-1059.61	71.74	1629.83	-1061.76	-68.21	1621.42	-1171.90	-76.96	1712.05	-1167.27	67.85	1719.60	917.80	-212.21	68.63	1537.38	-205.42	73.49	909.16
4.35000	-1189.04	68.22	44.64	-1258.99	53.02	41.94	-1457.36	17.44	85.88	-1406.63	76.72	86.22	-976.75	-138.96	161.40	-1022.46	-129.99	171.72	-1391.04	-120.19	743.32	-1177.93	-165.29	229.32	-1106.98	26.65	1237.16	0.00	0.00	0.00	-1052.83	70.34	1629.46	-1055.49	-68.97	1620.77	-1164.86	-78.39	1711.23	-1160.50	66.79	1719.07	917.68	-211.84	68.77	1537.16	-205.48	73.40	909.12
4.36000	-1191.99	67.25	43.13	-1251.35	52.76	43.62	-1457.36	17.44	85.88	-1405.56	77.65	87.12	-948.91	-139.75	156.31	-992.29	-130.95	164.85	-1382.57	-121.14	745.56	-1150.96	-166.04	212.27	-1101.19	25.56	1236.90	0.00	0.00	0.00	-1044.04	69.86	1628.99	-1046.99	-69.92	1620.08	-1158.00	-79.74	1710.44	-1153.57	65.59	1718.44	917.80	-212.10	68.73	1537.25	-205.51	73.45	909.37
4.37000	-1185.68	68.32	44.66	-1251.80	52.08	42.80	-1457.36	17.44	85.88	-1405.76	76.22	86.92	-914.03	-139.27	153.55	-963.33	-131.72	158.68	-1374.42	-122.06	747.40	-1122.27	-168.61	196.95	-1095.46	24.43	1236.63	0.00	0.00	0.00	-1037.94	68.44	1628.46	-1041.69	-71.13	1619.20	-1150.97	-80.93	1709.55	-1146.53	64.46	1717.77	918.00	-213.08	68.31	1537.91	-205.30	73.67	909.34
4.38000	-1186.08	69.08	43.43	-1250.16	53.15	42.95	-1457.36	17.44	85.88	-1405.60	75.55	87.17	-885.92	-138.97	150.46	-933.75	-131.45	153.74	-1366.59	-122.93	748.85	-1093.18	-172.19	183.19	-1089.78	23.23	1236.34	0.00	0.00	0.00	-1030.80	67.58	1628.00	-1032.94	-72.19	1618.38	-1143.84	-82.13	1708.59	-1139.47	62.90	1717.10	917.96	-213.08	68.29	1537.87	-205.36	73.60	909.46
4.39000	-1175.02	70.15	45.59	-1244.30	52.17	51.42	-1457.36	17.44	85.88	-1405.19	75.41	87.64	-853.69	-137.84	149.64	-902.38	-131.19	150.24	-1359.08	-123.76	749.92	-1064.79	-174.44	170.33	-1084.16	21.99	1236.04	0.00	0.00	0.00	-1023.19	66.62	1627.26	-1025.61	-73.59	1617.48	-1136.10	-84.39	1707.38	-1132.27	61.57	1716.34	917.75	-212.84	68.65	1537.88	-205.47	73.61	909.18
4.40000	-1195.53	70.27	46.43	-1242.50	52.23	51.76	-1457.36	17.44	85.88	-1404.45	75.84	88.24	-825.71	-136.46	149.46	-874.02	-130.40	147.42	-1351.87	-124.56	750.61	-1036.98	-176.62	159.14	-1078.59	20.70	1235.73	0.00	0.00	0.00	-1018.05	64.70	1626.54	-1017.76	-74.77	1616.37	-1128.76	-85.80	1706.22	-1125.08	60.03	1715.31	917.69	-212.20	68.84	1538.11	-205.42	73.74	909.27
4.41000	-1193.18	70.46	46.83	-1241.68	52.41	51.65	-1457.36	17.44	85.88	-1404.00	75.50	88.64	-795.82	-133.94	151.49	-846.94	-129.15	146.45	-1344.95	-125.31	750.93	-1009.36	-178.87	149.92	-1073.07	19.36	1235.41	0.00	0.00	0.00	-1009.29	63.33	1625.71	-1011.13	-76.42	1615.26	-1121.27	-87.61	1704.95	-1118.19	57.93	1714.38	917.97	-212.51	68.50	1538.06	-205.54	73.78	909.23
4.42000	-1194.59	70.23	46.32	-1243.37	52.26	51.07	-1457.36	17.44	85.88	-1403.64	75.24	89.09	-773.27	-132.61	154.13	-820.59	-127.50	146.97	-1338.33	-126.02	750.89	-983.49	-180.14	142.14	-1067.59	17.97	1235.07	0.00	0.00	0.00	-1001.17	61.49	1624.76	-1001.00	-78.06	1613.92	-1113.73	-89.44	1703.53	-1110.69	56.60	1713.17	917.65	-212.25	68.75	1536.96	-205.56	73.30	909.32
4.43000	-1192.27	70.54	46.55	-1240.89	52.04	51.44	-1457.36	17.44	85.88	-1403.56	74.09	89.30	-750.91	-130.69	157.99	-796.40	-125.53	148.87	-1331.98	-126.70	750.50	-959.26	-181.05	135.90	-1062.16	16.54	1234.72	0.00	0.00	0.00	-995.30	59.95	1623.73	-993.16	-79.79	1612.53	-1106.25	-91.12	1702.10	-1103.57	54.09	1712.12	917.70	-212.15	68.81	1536.70	-205.59	73.27	909.08
4.44000	-1192.61	70.82	46.39	-1242.52	52.21	50.77	-1457.36	17.44	85.88	-1403.13	73.77	89.87	-730.97	-128.52	162.98	-778.66	-125.11	151.46	-1325.91	-127.34	749.76	-937.35	-181.44	130.82	-1056.76	15.07	1234.37	0.00	0.00	0.00	-987.28	58.36	1622.70	-984.39	-81.56	1611.08	-1098.58	-93.30	1700.47	-1096.10	52.12	1710.72	918.16	-213.43	68.23	1537.95	-205.34	73.74	909.22
4.45000	-1192.95	70.65	45.96	-1242.24	52.34	50.52	-1457.36	17.44	85.88	-1402.17	74.02	90.67	-713.66	-126.70	168.00	-761.17	-123.84	154.47	-1320.11	-127.94	748.68	-917.77	-181.23	126.71	-1051.40	13.56	1234.00	0.00	0.00	0.00	-978.75	56.74	1621.53	-977.77	-83.61	1609.65	-1090.75	-95.61	1698.73	-1088.77	49.28	1709.45	917.84	-213.00	68.66	1537.09	-205.64	73.41	909.25
4.46000	-1192.99	70.85	45.68	-1242.57	52.21	50.08	-1457.36	17.44	85.88	-1401.85	73.54	91.37	-698.96	-126.13	171.91	-745.10	-123.07	155.11	-1314.56	-128.51	747.28	-900.81	-180.74	123.35	-1046.08	12.01	1233.62	0.00	0.00	0.00	-970.16	54.92	1620.27	-969.45	-85.22	1607.93	-1082.80	-98.15	1696.89	-1080.73	47.56	1708.04	918.19	-213.12	68.24	1537.23	-205.62	73.44	909.30
4.47000	-1193.63	71.26	45.34	-1241.26	52.48	49.91	-1457.36	17.44	85.88	-1401.07	73.19	92.16	-686.47	-124.65	174.80	-732.55	-122.32	157.74	-1309.27	-129.05	745.55	-886.81	-179.95	120.49	-1040.78	10.42	1233.24	0.00	0.00	0.00	-963.98	52.70	1619.15	-960.69	-87.14	1606.31	-1074.80	-100.74	1695.13	-1073.15	45.17	1706.64	918.05	-212.80	68.37	1537.38	-205.50	73.50	909.46
4.48000	-1192.23	71.11	45.37	-1241.16	52.42	49.46	-1457.36	17.44	85.88	-1400.65	72.33	92.96	-675.64	-123.70	175.89	-720.88	-121.59	156.33	-1304.22	-129.55	743.50	-875.55	-178.76	117.74	-1035.51	8.80	1232.84	0.00	0.00	0.00	-955.95	50.20	1617.94	-952.83	-89.65	1604.81	-1066.76	-103.44	1693.39	-1065.45	42.92	1705.24	917.55	-212.21	68.90	1537.37	-205.48	73.53	909.30
4.49000	-1193.36	71.31	44.73	-1239.66	52.65	49.36	-1457.36	17.44	85.88	-1399.60	72.34	94.17	-667.44	-124.56	174.51	-711.94	-120.99	154.70	-1299.40	-130.02	741.15	-866.95	-176.91	114.65	-1030.27	7.14	1232.44	0.00	0.00	0.00	-948.33	47.78	1616.72	-946.58	-92.24	1603.13	-1058.70	-106.14	1691.67	-1057.82	39.93	1703.90	917.66	-211.46	68.92	1537.86	-205.40	73.71	909.35
4.50000	-1192.19	71.50	44.67	-1239.00	52.73	48.86	-1457.36	17.44	85.88	-1397.94	73.14	95.94	-660.80	-124.57	171.70	-705.06	-120.11	151.85	-1294.81	-130.46	738.49	-860.99	-174.30	110.81	-1025.05	5.45	1232.03	0.00	0.00	0.00	-940.35	45.86	1615.45	-937.65	-94.61	1601.62	-1050.71	-108.82	1689.97	-1049.90	37.48	1702.55	917.83	-212.50	68.67	1538.14	-205.43	73.78	909.36
4.51000	-1193.01	71.52	44.07	-1239.50	52.88	48.07	-1457.36	17.44	85.88	-1396.83	72.75	97.46	-656.22	-125.03	166.97	-701.22	-120.61	148.37	-1290.44	-130.86	735.55	-857.11	-172.26	106.66	-1019.84	3.74	1231.61	0.00	0.00	0.00	-932.89	43.17	1614.31	-929.24	-97.21	1600.11	-1042.59	-111.80	1688.26	-1042.45	33.54	1701.39	918.00	-212.61	68.45	1537.55	-205.45	73.54	909.45
4.52000	-1192.33	71.59	43.91	-1238.15	52.83	47.84	-1457.36	17.44	85.88	-1395.38	72.61	99.19	-652.87	-123.23	160.03	-697.35	-118.70	142.45	-1286.29	-131.24	732.32	-854.48	-169.97	103.62	-1014.66	1.99	1231.19	0.00	0.00	0.00	-925.80	40.45	1613.17	-921.86	-99.75	1598.73	-1034.36	-115.00	1686.65	-1034.33	30.83	1699.98	917.99	-212.34	68.58	1537.40	-205.48	73.50	909.14
4.53000	-1190.65	72.09	44.16	-1237.71	53.04	47.27	-1457.36	17.44	85.88	-1393.83	72.54	101.22	-647.81	-121.64	152.41	-692.75	-116.89	136.22	-1282.34	-131.59	728.81	-851.23	-169.01	101.31	-1009.48	0.22	1230.76	0.00	0.00	0.00	-916.58	37.62	1612.07	-911.96	-102.33	1597.18	-1026.04	-118.28	1685.02	-1026.26	27.80	1698.59	917.93	-212.04	68.64	1537.83	-205.47	73.74	909.17
4.54000	-1190.36	71.87	44.01	-1235.86	53.62	46.82	-1457.36	17.44	85.88	-1391.86	73.20	103.83	-641.54	-120.50	144.91	-686.76	-115.31	130.41	-1278.58	-131.91	725.04	-845.96	-169.25	99.43	-1004.32	-1.58	1230.33	0.00	0.00	0.00	-909.37	34.99	1611.16	-903.30	-105.25	1595.84	-1017.43	-121.59	1683.56	-1018.58	23.51	1697.72	917.99	-212.18	68.40	1537.57	-205.44	73.58	909.04
4.55000	-1191.98	72.01	43.41	-1235.09	53.84	46.20	-1457.36	17.44	85.88	-1389.01	74.70	107.03	-634.46	-118.28	136.36	-681.18	-114.55	122.66	-1275.02	-132.20	721.00	-840.43	-170.28	97.70	-999.16	-3.40	1229.89	0.00	0.00	0.00	-900.54	31.94	1610.58	-897.25	-108.36	1594.99	-1008.58	-124.88	1682.50	-1010.38	20.55	1696.96	918.08	-212.83	68.16	1537.22	-205.45	73.48	909.32
4.56000	-1188.94	72.41	43.72	-1234.78	54.50	45.39	-1456.35	19.74	89.77	-1386.75	74.49	109.93	-628.90	-115.92	127.74	-676.14	-113.20	114.81	-1271.64	-132.47	716.71	-835.68	-171.44	95.76	-994.01	-5.23	1229.45	0.00	0.00	0.00	-891.59	28.62	1610.00	-888.68	-111.51	1594.16	-999.58	-128.63	1681.49	-1001.78	17.47	1696.26	917.95	-212.51	68.45	1537.39	-205.45	73.62	909.26
4.57000	-1189.98	72.53	43.09	-1232.31	54.99	44.95	-1453.15	18.60	96.07	-1384.23	74.56	113.25	-624.57	-115.57	120.13	-673.83	-112.33	108.99	-1268.43	-132.71	712.17	-831.99	-171.90	93.91	-988.85	-7.09	1229.00	0.00	0.00	0.00	-883.69	25.54	1609.51	-876.30	-114.28	1593.21	-990.72	-132.14	1680.58	-993.37	13.48	1695.71	918.05	-212.42	68.41	1537.29	-205.50	73.46	909.08
4.58000	-1189.26	72.57	42.92	-1230.17	55.06	43.98	-1451.50	21.32	101.07	-1380.67	75.21	117.38	-621.78	-116.40	112.22	-669.15	-113.06	103.78	-1265.40	-132.93	707.39	-828.77	-172.40	92.74	-983.70	-8.97	1228.55	0.00	0.00	0.00	-875.71	22.35	1609.31	-867.24	-117.31	1592.64	-981.80	-135.74	1679.77	-984.75	10.30	1695.20	918.11	-213.20	68.30	1537.10	-205.44	73.40	909.11
4.59000	-1188.41	72.88	42.73	-1230.32	55.85	42.90	-1448.05	21.49	108.70	-1376.29	76.16	122.15	-616.96	-117.69	105.62	-666.26	-113.83	98.13	-1262.52	-133.12	702.39	-826.07	-173.07	91.81	-978.54	-10.86	1228.10	0.00	0.00	0.00	-866.73	19.61	1609.09	-858.95	-120.50	1592.18	-972.66	-139.47	1679.10	-976.36	6.14	1695.02	917.85	-212.21	68.75	1537.22	-205.54	73.50	909.03
4.60000	-1189.78	73.53	42.04	-1228.00	56.41	42.31	-1443.13	20.93	117.29	-1370.82	78.03	127.89	-614.23	-118.38	99.07	-663.79	-114.11	92.10	-1259.79	-133.30	697.15	-823.79	-173.35	90.72	-973.37	-12.76	1227.65	0.00	0.00	0.00	-857.87	16.60	1608.99	-848.94	-123.89	1591.66	-963.50	-143.15	1678.70	-967.15	3.37	1694.85	917.76	-211.81	68.79	1536.80	-205.56	73.27	909.35
4.61000	-1187.81	73.93	42.00	-1226.11	57.27	41.78	-1436.95	19.75	127.46	-1365.47	78.34	133.35	-612.39	-118.75	92.78	-661.37	-113.79	88.59	-1257.20	-133.45	691.71	-821.58	-174.14	89.96	-968.20	-14.68	1227.19	0.00	0.00	0.00	-849.86	13.15	1609.01	-842.20	-126.92	1591.54	-954.17	-147.09	1678.44	-958.68	-0.97	1694.93	917.88	-211.97	68.72	1537.01	-205.58	73.37	909.19
4.62000	-1189.70	74.29	41.17	-1222.95	58.24	41.69	-1430.22	19.05	138.37	-1358.39	79.89	140.16	-607.30	-118.11	87.91	-658.47	-113.23	84.07	-1254.75	-133.57	686.05	-819.72	-174.21	89.05	-963.01	-16.60	1226.74	0.00	0.00	0.00	-840.95	9.81	1609.24	-831.78	-129.82	1591.32	-945.14	-150.80	1678.32	-950.29	-4.94	1695.28	917.78	-212.15	68.74	1537.33	-205.59	73.49	909.30
4.63000	-1186.64	74.55	40.02	-1220.50	59.01	41.63	-1421.05	16.95	150.84	-1349.81	82.16	147.84	-606.38	-117.76	83.30	-658.54	-113.28	80.22	-1252.44	-133.68	680.19	-818.16	-174.41	88.42	-957.80	-18.54	1226.28	0.00	0.00	0.00	-833.11	6.82	1609.60	-824.55	-132.67	1591.24	-936.18	-154.28	1678.39	-941.95	-9.07	1695.76	917.89	-212.36	68.65	1537.67	-205.48	73.65	909.23
4.64000	-1185.94	76.31	39.40	-1216.91	59.29	42.30	-1412.14	17.40	163.11	-1341.09	82.54	155.46	-604.21	-118.14	79.69	-658.39	-113.40	77.29	-1250.24	-133.77	674.14	-817.00	-174.32	87.75	-952.57	-20.48	1225.82	0.00	0.00	0.00	-824.62	3.83	1610.06	-815.25	-135.66	1591.52	-927.31	-157.78	1678.64	-933.25	-12.16	1696.34	917.69	-212.48	68.75	1537.34	-205.55	73.50	909.07
4.65000	-1183.81	77.75	38.79	-1213.89	59.62	43.10	-1400.58	16.38	176.46	-1330.17	84.81	164.45	-603.42	-117.38	77.61	-656.97	-113.51	75.84	-1248.15	-133.84	667.91	-816.09	-174.49	87.48	-947.32	-22.42	1225.37	0.00	0.00	0.00	-816.39	1.04	1610.85	-806.33	-138.57	1591.92	-918.41	-161.37	1679.03	-924.28	-14.67	1696.96	917.76	-212.48	68.68	1537.64	-205.39	73.63	909.25
4.66000	-1182.90	78.37	37.47	-1209.08	59.65	45.08	-1387.09	14.19	190.63	-1319.22	84.71	172.95	-603.14	-117.28	75.82	-655.87	-113.94	75.90	-1246.18	-133.89	661.49	-815.50	-174.53	87.34	-942.05	-24.37	1224.91	0.00	0.00	0.00	-806.81	-2.13	1611.56	-798.34	-141.56	1592.53	-909.79	-164.53	1679.57	-916.25	-18.70	1697.78	918.02	-212.91	68.47	1537.40	-205.48	73.57	909.25
4.67000	-1179.22	79.17	36.31	-1203.84	59.71	47.67	-1372.33	13.35	204.25	-1306.47	85.55	182.25	-601.63	-116.85	75.00	-656.81	-113.28	73.59	-1244.30	-133.93	654.91	-815.13	-174.28	87.15	-936.75	-26.31	1224.46	0.00	0.00	0.00	-796.13	-4.95	1612.32	-789.01	-144.02	1593.17	-901.00	-168.15	1680.20	-907.98	-21.98	1698.68	917.52	-211.95	69.07	1536.92	-205.53	73.43	909.28
4.68000	-1174.28	79.70	35.09	-1197.88	59.90	51.79	-1357.08	13.76	217.26	-1293.25	85.17	191.48	-601.96	-116.65	73.89	-655.47	-113.10	72.91	-1242.51	-133.95	648.16	-814.64	-174.46	87.10	-931.41	-28.26	1224.01	0.00	0.00	0.00	-790.01	-7.67	1613.37	-781.18	-146.88	1594.12	-892.43	-171.09	1680.99	-900.04	-25.64	1699.71	917.82	-212.24	68.75	1537.17	-205.48	73.46	909.24
4.69000	-1167.76	79.92	32.89	-1190.88	59.56	56.35	-1339.62	11.88	230.83	-1279.43	84.27	200.91	-601.55	-116.23	73.35	-655.26	-113.16	72.23	-1240.80	-133.96	641.26	-814.35	-174.34	86.97	-926.04	-30.20	1223.56	0.00	0.00	0.00	-783.75	-10.55	1614.54	-772.44	-149.17	1595.12	-884.08	-173.92	1681.85	-891.94	-28.26	1700.75	918.02	-212.26	68.53	1537.46	-205.37	73.53	909.21
4.70000	-1159.73	80.92	30.84	-1182.03	60.00	61.65	-1321.69	10.66	242.88	-1265.24	82.59	209.51	-601.81	-116.08	72.60	-654.53	-113.81	73.35	-1239.17	-133.95	634.22	-814.19	-174.39	86.88	-920.64	-32.14	1223.12	0.00	0.00	0.00	-776.43	-12.85	1615.82	-764.63	-151.81	1596.08	-875.79	-176.70	1682.83	-884.22	-31.61	1701.95	917.98	-212.26	68.63	1537.20	-205.41	73.45	909.24
4.71000	-1152.92	83.27	32.21	-1173.36	60.91	66.54	-1305.22	8.84	251.48	-1250.39	81.92	218.01	-600.65	-116.26	72.23	-654.28	-114.18	73.20	-1237.61	-133.93	627.03	-814.02	-174.58	86.84	-915.19	-34.08	1222.68	0.00	0.00	0.00	-768.59	-15.28	1617.07	-757.86	-154.29	1597.20	-867.51	-179.70	1683.87	-876.17	-33.22	1703.05	918.01	-212.05	68.53	1536.86	-205.48	73.33	909.15
4.72000	-1140.88	85.82	39.83	-1160.94	63.35	72.99	-1289.16	5.84	258.55	-1236.65	79.67	225.41	-601.02	-115.89	71.83	-653.63	-113.64	72.98	-1236.11	-133.90	619.71	-813.93	-174.69	86.80	-909.71	-36.00	1222.24	0.00	0.00	0.00	-759.72	-17.54	1618.29	-748.42	-156.45	1598.34	-859.37	-182.34	1685.02	-868.48	-36.41	1704.43	917.89	-212.49	68.53	1537.68	-205.43	73.68	909.10
4.73000	-1125.39	88.70	47.89	-1145.12	66.33	80.30	-1272.78	2.23	264.82	-1221.95	77.86	232.66	-601.67	-116.65	71.23	-654.05	-113.79	72.59	-1234.66	-133.85	612.26	-813.88	-174.65	86.70	-904.17	-37.92	1221.81	0.00	0.00	0.00	-752.79	-19.38	1619.65	-740.77	-158.48	1599.64	-851.30	-184.74	1686.27	-860.93	-39.53	1705.90	917.86	-212.25	68.66	1537.53	-205.45	73.62	908.99
4.74000	-1109.52	90.54	54.97	-1130.13	68.14	86.42	-1257.05	0.23	269.37	-1206.22	77.02	239.16	-600.88	-116.27	71.38	-654.32	-114.26	72.51	-1233.25	-133.79	604.70	-813.94	-174.47	86.53	-898.59	-39.82	1221.38	0.00	0.00	0.00	-744.43	-21.78	1621.01	-733.46	-160.47	1600.95	-843.35	-187.19	1687.53	-853.18	-42.09	1707.36	917.89	-212.68	68.54	1536.89	-205.48	73.35	909.26
4.75000	-1091.55	91.93	61.40	-1111.23	68.69	92.34	-1240.60	-2.09	273.68	-1190.40	75.08	244.25	-600.80	-116.16	71.26	-654.88	-114.07	72.08	-1231.89	-133.73	597.03	-813.82	-174.80	86.61	-892.96	-41.71	1220.96	0.00	0.00	0.00	-737.91	-23.77	1622.66	-725.35	-162.25	1602.20	-835.45	-189.30	1688.95	-845.15	-43.84	1708.88	918.04	-212.48	68.41	1537.10	-205.54	73.46	909.37
4.76000	-1073.65	92.41	67.03	-1093.52	69.92	97.37	-1224.64	-2.83	276.54	-1173.79	74.16	248.78	-601.14	-116.54	71.00	-653.33	-113.95	72.50	-1230.55	-133.66	589.26	-813.83	-174.68	86.47	-887.27	-43.58	1220.55	0.00	0.00	0.00	-730.39	-25.38	1624.13	-717.64	-164.06	1603.76	-827.67	-190.95	1690.51	-837.76	-45.94	1710.50	917.91	-212.43	68.56	1537.04	-205.57	73.42	909.33
4.77000	-1053.81	92.79	72.04	-1075.04	69.38	101.51	-1207.72	-4.80	279.21	-1156.78	73.15	252.18	-602.47	-116.15	70.82	-655.01	-114.05	71.93	-1229.23	-133.57	581.40	-813.90	-174.62	86.36	-881.52	-45.44	1220.14	0.00	0.00	0.00	-722.92	-26.94	1625.58	-709.41	-165.73	1605.17	-820.09	-192.65	1692.07	-830.01	-46.86	1711.97	917.96	-212.40	68.53	1537.29	-205.56	73.48	909.23
4.78000	-1035.11	92.69	75.83	-1056.75	69.07	104.89	-1190.98	-5.09	280.22	-1139.42	72.61	254.55	-600.58	-115.94	71.45	-655.30	-113.78	72.32	-1227.93	-133.49	573.44	-813.80	-175.14	86.58	-875.71	-47.28	1219.75	0.00	0.00	0.00	-715.48	-28.39	1627.10	-701.80	-167.21	1606.59	-812.52	-194.26	1693.69	-822.57	-48.72	1713.71	917.90	-212.79	68.49	1536.76	-205.66	73.27	909.02
4.79000	-1014.49	93.18	79.24	-1037.61	68.76	107.20	-1173.63	-6.36	280.50	-1122.69	71.43	255.51	-600.70	-116.24	71.75	-656.04	-113.84	72.26	-1226.64	-133.39	565.41	-813.78	-175.29	86.61	-869.84	-49.10	1219.36	0.00	0.00	0.00	-708.34	-29.73	1628.55	-694.92	-168.66	1608.38	-804.98	-196.03	1695.23	-815.53	-50.90	1715.33	917.98	-212.69	68.43	1537.09	-205.57	73.40	909.18
4.80000	-995.23	92.55	81.10	-1018.69	68.14	108.75	-1156.32	-6.89	279.41	-1105.13	70.81	255.59	-601.89	-116.04	71.56	-654.90	-113.76	72.45	-1225.35	-133.29	557.31	-813.73	-175.55	86.64	-863.91	-50.89	1218.97	0.00	0.00	0.00	-700.23	-31.19	1630.11	-687.41	-169.84	1609.95	-797.48	-197.75	1696.72	-808.22	-52.24	1716.92	918.08	-212.95	68.34	1537.41	-205.43	73.57	909.04
4.81000	-973.91	92.65	82.45	-997.98	68.07	109.60	-1138.63	-7.86	277.51	-1086.72	70.81	254.76	-601.75	-116.52	71.71	-654.57	-114.18	72.80	-1224.04	-133.19	549.15	-813.85	-175.57	86.57	-857.90	-52.66	1218.60	0.00	0.00	0.00	-693.89	-32.24	1631.70	-680.24	-171.10	1611.51	-790.09	-199.45	1698.18	-801.00	-53.20	1718.32	918.06	-212.38	68.53	1537.57	-205.55	73.61	909.19
4.82000	-951.56	92.62	83.17	-977.55	67.87	109.86	-1120.86	-8.41	274.42	-1068.75	70.04	252.67	-602.69	-116.55	71.44	-654.71	-113.67	72.70	-1222.72	-133.08	540.93	-813.90	-175.58	86.56	-851.83	-54.41	1218.24	0.00	0.00	0.00	-688.48	-33.43	1633.23	-671.56	-172.21	1612.97	-782.74	-200.82	1699.64	-794.13	-54.82	1719.83	918.20	-212.92	68.41	1537.49	-205.55	73.53	909.30
4.83000	-932.01	93.70	80.63	-956.07	67.84	109.24	-1103.21	-8.69	270.22	-1050.39	69.69	249.80	-601.75	-116.29	71.61	-655.88	-113.54	72.55	-1221.38	-132.97	532.66	-813.89	-175.69	86.54	-845.67	-56.12	1217.89	0.00	0.00	0.00	-679.69	-34.49	1634.62	-665.02	-173.28	1614.52	-775.43	-202.38	1700.96	-787.52	-56.95	1721.31	918.27	-213.01	68.17	1537.14	-205.50	73.40	909.18
4.84000	-908.80	93.67	80.30	-938.31	66.62	104.18	-1084.63	-9.23	265.10	-1031.75	69.16	246.02	-600.50	-116.76	71.83	-654.22	-113.87	72.94	-1220.01	-132.86	524.35	-813.91	-176.05	86.61	-839.44	-57.81	1217.54	0.00	0.00	0.00	-671.97	-35.52	1636.03	-657.90	-174.36	1615.86	-768.30	-203.55	1702.23	-780.64	-57.89	1722.53	918.26	-212.25	68.30	1536.69	-205.58	73.26	909.18
4.85000	-885.52	94.82	79.56	-912.57	67.55	103.31	-1065.77	-9.65	258.92	-1012.52	69.33	241.73	-602.18	-117.14	71.40	-655.77	-113.55	72.76	-1218.60	-132.74	516.01	-813.94	-176.05	86.54	-833.13	-59.47	1217.21	0.00	0.00	0.00	-666.79	-36.53	1637.33	-651.92	-175.43	1617.17	-761.26	-204.61	1703.41	-773.93	-59.29	1723.72	918.16	-212.23	68.60	1537.29	-205.45	73.44	909.22
4.86000	-859.71	95.10	78.88	-889.74	68.46	101.79	-1046.66	-10.23	252.14	-993.64	68.80	236.50	-600.45	-117.24	71.86	-654.59	-114.06	72.84	-1217.14	-132.63	507.64	-814.01	-176.32	86.53	-826.73	-61.09	1216.90	0.00	0.00	0.00	-659.28	-37.46	1638.34	-644.75	-176.37	1618.37	-754.29	-205.72	1704.49	-767.24	-59.94	1724.73	917.96	-212.35	68.62	1537.71	-205.38	73.67	909.20
4.87000	-834.54	95.16	77.72	-865.65	68.72	99.86	-1027.54	-9.81	244.16	-974.09	68.51	230.61	-601.99	-117.89	71.49	-655.21	-114.29	72.94	-1215.63	-132.52	499.26	-814.01	-176.65	86.57	-820.25	-62.68	1216.59	0.00	0.00	0.00	-651.80	-38.60	1639.30	-637.50	-177.05	1619.28	-747.30	-206.76	1705.41	-760.59	-61.46	1725.79	918.02	-212.40	68.44	1537.54	-205.45	73.53	909.18
4.88000	-809.27	94.57	78.70	-841.20	68.08	96.73	-1008.15	-9.73	235.64	-954.11	67.85	224.22	-601.95	-118.13	71.59	-654.85	-114.42	73.42	-1214.05	-132.41	490.86	-814.04	-176.88	86.51	-813.68	-64.23	1216.30	0.00	0.00	0.00	-645.00	-39.49	1640.20	-630.50	-177.68	1620.18	-740.47	-207.68	1706.20	-754.09	-62.45	1726.47	917.96	-212.23	68.59	1537.45	-205.47	73.45	909.01
4.89000	-783.94	94.92	77.17	-813.98	69.56	97.97	-988.58	-8.99	226.65	-933.83	68.17	217.68	-602.23	-118.68	71.57	-654.50	-114.61	73.57	-1212.41	-132.30	482.47	-814.17	-176.71	86.29	-807.01	-65.74	1216.02	0.00	0.00	0.00	-638.88	-39.98	1640.90	-623.29	-178.60	1620.92	-733.51	-208.80	1706.83	-747.43	-63.80	1727.19	917.92	-212.51	68.56	1536.67	-205.66	73.17	909.15
4.90000	-756.62	94.96	76.19	-789.20	70.04	95.59	-968.07	-8.48	217.06	-913.06	68.84	210.79	-602.20	-119.51	71.45	-654.84	-115.58	73.91	-1210.69	-132.19	474.07	-814.16	-177.18	86.41	-800.25	-67.21	1215.75	0.00	0.00	0.00	-633.22	-40.78	1641.70	-617.00	-179.38	1621.44	-726.71	-209.78	1707.35	-740.98	-65.07	1727.75	918.04	-212.00	68.58	1536.85	-205.51	73.32	909.27
4.91000	-732.32	95.17	74.65	-763.90	70.66	93.00	-947.51	-7.44	207.21	-891.80	69.59	203.51	-600.59	-119.25	72.09	-655.23	-114.59	72.41	-1208.88	-132.09	465.70	-814.15	-177.24	86.34	-793.39	-68.64	1215.50	0.00	0.00	0.00	-624.09	-41.88	1642.22	-608.70	-179.88	1621.84	-719.80	-210.69	1707.75	-734.31	-65.94	1728.23	918.02	-212.17	68.69	1537.37	-205.41	73.51	909.14
4.92000	-705.51	94.72	73.19	-738.78	70.66	90.61	-926.44	-7.05	197.40	-870.61	69.84	195.76	-601.08	-119.01	72.30	-656.24	-114.70	72.25	-1206.98	-132.00	457.34	-814.16	-177.26	86.32	-786.43	-70.02	1215.26	0.00	0.00	0.00	-617.97	-42.56	1643.07	-602.79	-180.93	1622.29	-713.01	-211.52	1708.05	-727.65	-67.13	1728.60	917.93	-212.48	68.60	1537.16	-205.57	73.41	909.09
4.93000	-677.79	93.52	71.85	-711.99	70.63	88.16	-902.39	-5.88	185.78	-848.48	71.72	188.41	-601.36	-119.29	72.31	-655.01	-114.47	72.71	-1204.99	-131.91	449.01	-814.18	-177.41	86.33	-779.36	-71.36	1215.04	0.00	0.00	0.00	-611.43	-43.19	1643.45	-595.58	-181.65	1622.52	-706.12	-212.39	1708.21	-720.56	-67.51	1728.83	918.02	-212.89	68.40	1537.14	-205.55	73.41	909.35
4.94000	-649.08	94.11	72.32	-684.36	70.54	86.30	-883.58	-4.15	176.27	-825.88	72.83	180.61	-602.00	-118.89	72.46	-655.54	-114.26	72.70	-1202.88	-131.83	440.72	-814.04	-177.65	86.38	-772.19	-72.65	1214.84	0.00	0.00	0.00	-604.52	-43.65	1643.65	-586.99	-181.88	1622.63	-699.18	-213.30	1708.32	-713.47	-67.42	1728.98	918.05	-213.16	68.36	1537.44	-205.46	73.52	909.39
4.95000	-621.45	93.04	71.76	-659.16	70.60	84.42	-866.81	-1.99	167.73	-802.95	74.41	173.01	-600.75	-119.35	72.57	-654.19	-114.14	73.09	-1200.66	-131.75	432.47	-814.18	-177.33	86.15	-764.91	-73.89	1214.65	0.00	0.00	0.00	-597.55	-44.29	1643.78	-581.94	-182.47	1622.87	-692.19	-213.95	1708.38	-706.70	-68.66	1729.10	917.62	-212.36	68.77	1537.37	-205.52	73.56	909.31
4.96000	-592.72	91.67	71.71	-631.49	69.71	82.91	-848.88	0.46	159.02	-779.58	76.87	165.64	-601.92	-119.59	72.18	-656.98	-114.59	72.07	-1198.32	-131.69	424.27	-814.11	-177.44	86.18	-757.51	-75.08	1214.48	0.00	0.00	0.00	-590.58	-44.81	1643.74	-574.57	-183.37	1622.91	-685.16	-214.66	1708.34	-699.70	-69.41	1729.05	917.91	-212.51	68.59	1536.84	-205.51	73.32	909.40
4.97000	-565.09	89.87	72.03	-605.26	68.51	81.54	-826.59	3.08	149.01	-756.11	77.91	157.93	-600.98	-119.64	72.37	-656.47	-115.26	71.91	-1195.85	-131.63	416.13	-814.12	-177.40	86.12	-750.00	-76.21	1214.33	0.00	0.00	0.00	-583.69	-45.63	1643.72	-569.13	-184.12	1622.92	-678.18	-215.02	1708.28	-692.67	-69.60	1728.94	917.87	-212.26	68.70	1537.00	-205.45	73.34	909.46
4.98000	-537.35	88.13	72.88	-577.14	67.51	81.01	-796.76	5.74	136.57	-732.25	79.37	150.63	-600.66	-119.33	72.33	-661.52	-110.05	71.68	-1193.24	-131.59	408.05	-813.97	-177.50	86.19	-742.37	-77.30	1214.19	0.00	0.00	0.00	-576.69	-46.19	1643.64	-560.84	-184.24	1622.76	-670.99	-215.37	1708.14	-685.66	-70.25	1728.72	917.59	-212.22	68.87	1537.16	-205.43	73.49	909.17
4.99000	-511.35	86.32	73.80	-551.28	66.32	80.51	-769.26	7.89	124.84	-708.37	80.52	143.60	-601.78	-119.63	71.67	-659.81	-110.24	71.37	-1190.48	-131.55	400.05	-813.83	-177.65	86.29	-734.61	-78.32	1214.08	0.00	0.00	0.00	-569.43	-46.25	1643.36	-553.87	-184.52	1622.58	-663.76	-215.77	1707.92	-678.37	-70.06	1728.47	917.77	-212.37	68.68	1537.02	-205.54	73.42	909.22
5.00000	-482.98	84.52	76.18	-523.89	64.75	81.19	-744.79	9.53	115.43	-683.58	81.76	137.10	-600.11	-119.59	71.90	-664.24	-111.83	69.34	-1187.58	-131.53	392.13	-813.72	-177.40	86.22	-726.73	-79.29	1213.98	0.00	0.00	0.00	-562.26	-46.55	1643.01	-545.91	-184.93	1622.24	-656.48	-215.99	1707.69	-671.33	-70.91	1728.27	918.06	-212.23	68.53	1536.71	-205.58	73.31	909.24
5.01000	-455.03	82.11	79.36	-496.57	63.36	82.51	-720.19	11.60	106.29	-659.11	82.11	130.79	-598.93	-115.66	71.84	-653.00	-112.04	71.29	-1184.51	-131.52	384.31	-813.59	-177.30	86.20	-718.73	-80.19	1213.90	0.00	0.00	0.00	-555.02	-46.55	1642.62	-539.05	-184.86	1621.99	-649.19	-216.00	1707.42	-664.16	-71.14	1727.90	917.77	-212.05	68.84	1536.81	-205.72	73.33	909.33
5.02000	-426.42	80.16	83.55	-470.06	61.93	84.31	-695.04	13.30	97.92	-634.23	83.33	125.60	-603.49	-116.53	69.79	-659.99	-112.62	69.23	-1181.27	-131.53	376.57	-813.47	-177.22	86.20	-710.59	-81.04	1213.85	0.00	0.00	0.00	-547.64	-46.53	1642.14	-531.96	-184.85	1621.61	-641.83	-215.86	1707.07	-656.75	-71.08	1727.46	918.12	-212.63	68.46	1537.15	-205.67	73.47	909.18
5.03000	-398.63	77.76	88.74	-443.01	60.59	87.16	-669.96	15.81	89.54	-609.61	83.74	120.79	-596.06	-116.55	70.60	-658.55	-113.76	69.14	-1177.85	-131.55	368.95	-813.26	-177.43	86.41	-702.32	-81.82	1213.81	0.00	0.00	0.00	-540.24	-46.59	1641.65	-523.53	-184.97	1621.07	-634.44	-215.84	1706.64	-649.38	-71.37	1726.97	918.09	-212.48	68.51	1538.09	-205.40	73.82	909.28
5.04000	-376.11	76.41	93.32	-417.20	58.94	90.89	-644.13	16.68	82.61	-585.06	83.59	116.60	-601.25	-117.34	68.59	-659.41	-114.69	68.17	-1174.26	-131.58	361.43	-813.06	-177.36	86.47	-693.91	-82.53	1213.80	0.00	0.00	0.00	-532.84	-46.64	1641.00	-516.23	-184.70	1620.60	-626.88	-215.69	1706.17	-641.96	-71.02	1726.42	917.79	-211.90	68.82	1537.36	-205.41	73.50	909.04
5.05000	-350.62	74.68	99.58	-391.16	57.16	95.58	-617.99	17.12	76.68	-560.26	84.13	113.55	-600.05	-118.01	68.01	-655.11	-116.84	69.39	-1170.47	-131.63	354.04	-812.86	-177.17	86.49	-685.36	-83.18	1213.81	0.00	0.00	0.00	-525.23	-46.34	1640.32	-509.26	-184.81	1619.93	-619.43	-215.30	1705.66	-634.45	-71.06	1725.78	917.71	-212.18	68.68	1537.60	-205.31	73.62	908.95
5.06000	-325.99	72.48	106.87	-366.01	55.49	100.82	-592.70	17.38	71.44	-535.89	84.10	111.22	-605.42	-118.79	66.07	-653.32	-117.13	69.33	-1166.48	-131.70	346.77	-812.77	-176.68	86.43	-676.67	-83.75	1213.84	0.00	0.00	0.00	-517.54	-45.64	1639.44	-501.19	-184.41	1619.17	-611.78	-214.90	1705.01	-626.74	-70.51	1725.10	917.87	-212.21	68.53	1537.38	-205.40	73.50	909.02
5.07000	-302.18	70.48	114.79	-342.52	54.06	106.57	-567.72	18.94	66.31	-511.83	83.76	109.69	-602.05	-120.23	67.47	-653.97	-117.24	68.73	-1162.29	-131.79	339.63	-812.50	-176.64	86.62	-667.83	-84.26	1213.89	0.00	0.00	0.00	-511.61	-45.49	1638.15	-493.67	-184.05	1618.48	-604.15	-214.52	1704.30	-618.98	-69.82	1724.32	917.95	-212.40	68.58	1537.04	-205.46	73.36	908.93
5.08000	-279.15	68.60	123.20	-318.93	52.49	113.28	-543.09	18.15	62.97	-488.28	82.73	108.75	-593.26	-117.36	67.79	-653.76	-117.52	68.05	-1157.88	-131.90	332.64	-812.20	-176.49	86.67	-658.85	-84.69	1213.97	0.00	0.00	0.00	-502.96	-45.23	1637.17	-485.87	-183.74	1617.57	-596.32	-214.03	1703.58	-611.11	-68.77	1723.37	917.86	-212.25	68.72	1536.52	-205.54	73.24	909.06
5.09000	-256.65	67.26	131.79	-295.92	51.17	120.49	-518.49	17.76	60.13	-465.40	82.38	108.99	-598.21	-119.62	67.24	-654.32	-117.19	67.55	-1153.25	-132.02	325.80	-811.96	-176.31	86.85	-649.71	-85.05	1214.07	0.00	0.00	0.00	-495.19	-44.54	1636.26	-476.74	-183.07	1616.57	-588.41	-213.66	1702.71	-603.12	-68.23	1722.49	917.84	-212.39	68.60	1537.25	-205.43	73.51	909.03
5.10000	-235.41	66.43	140.41	-272.90	50.02	128.07	-494.07	16.31	58.21	-443.37	80.55	109.38	-600.80	-120.04	65.97	-652.65	-117.59	67.21	-1148.39	-132.17	319.12	-811.69	-176.09	86.95	-640.42	-85.33	1214.20	0.00	0.00	0.00	-487.11	-43.83	1635.18	-470.06	-182.66	1615.62	-580.36	-213.10	1701.80	-595.22	-68.04	1721.62	918.01	-212.44	68.49	1537.32	-205.49	73.46	909.03
5.11000	-215.45	66.18	149.03	-253.49	49.48	135.24	-469.87	13.81	57.15	-422.03	78.07	110.14	-600.72	-120.05	65.47	-654.39	-118.60	68.62	-1143.29	-132.34	312.61	-811.36	-175.83	87.04	-630.98	-85.53	1214.35	0.00	0.00	0.00	-480.00	-43.28	1634.11	-462.53	-182.17	1614.70	-572.24	-212.36	1700.87	-587.05	-67.06	1720.53	917.93	-212.21	68.58	1537.09	-205.53	73.37	909.10
5.12000	-196.52	66.73	157.32	-233.64	48.93	142.57	-446.38	10.88	56.50	-401.36	75.34	111.30	-599.57	-120.79	64.75	-653.87	-119.00	68.12	-1137.95	-132.54	306.26	-810.99	-175.74	87.26	-621.37	-85.66	1214.53	0.00	0.00	0.00	-471.45	-42.55	1632.97	-453.32	-181.25	1613.51	-563.85	-211.67	1699.83	-578.79	-66.12	1719.46	918.09	-212.63	68.37	1537.44	-205.50	73.60	909.11
5.13000	-178.74	67.84	165.44	-215.05	49.09	149.65	-423.66	5.29	57.32	-381.85	72.42	112.57	-598.82	-121.04	64.15	-653.23	-119.00	67.75	-1132.36	-132.75	300.10	-810.67	-175.40	87.37	-611.60	-85.70	1214.73	0.00	0.00	0.00	-462.60	-41.30	1631.60	-444.50	-180.28	1612.33	-555.45	-210.79	1698.77	-570.37	-65.22	1718.29	917.92	-211.92	68.73	1537.38	-205.42	73.56	909.14
5.14000	-162.11	69.44	172.95	-197.56	50.09	156.13	-402.06	-0.22	58.18	-363.34	68.72	113.85	-598.73	-120.70	63.74	-653.61	-118.81	66.97	-1126.51	-132.99	294.13	-810.44	-174.97	87.48	-601.66	-85.65	1214.96	0.00	0.00	0.00	-455.51	-40.11	1630.34	-437.07	-179.33	1611.32	-546.99	-209.71	1697.68	-561.82	-63.89	1717.10	918.03	-212.19	68.62	1536.76	-205.50	73.31	909.11
5.15000	-146.55	71.73	179.58	-181.26	50.94	162.21	-380.88	-6.73	59.55	-345.88	64.88	114.89	-599.47	-120.84	62.87	-653.83	-118.38	66.20	-1120.39	-133.26	288.35	-809.99	-174.75	87.72	-591.55	-85.52	1215.22	0.00	0.00	0.00	-446.83	-39.20	1629.11	-428.53	-177.99	1610.06	-538.51	-208.38	1696.59	-553.24	-63.19	1715.93	917.95	-212.50	68.57	1536.79	-205.63	73.33	909.01
5.16000	-132.29	73.57	185.25	-166.25	51.61	167.53	-361.58	-13.37	61.08	-329.93	60.52	115.50	-599.26	-120.71	62.27	-653.59	-118.80	65.69	-1113.99	-133.55	282.77	-809.53	-174.85	88.18	-581.28	-85.31	1215.50	0.00	0.00	0.00	-436.70	-38.16	1627.77	-419.77	-176.94	1608.86	-529.91	-206.99	1695.46	-544.25	-61.06	1714.59	917.56	-211.99	68.87	1536.94	-205.58	73.40	909.14
5.17000	-119.42	75.30	189.33	-152.53	52.67	171.19	-344.20	-19.47	62.32	-315.33	56.42	115.86	-596.57	-120.32	62.17	-651.82	-118.61	65.68	-1107.31	-133.87	277.41	-809.14	-174.28	88.30	-570.82	-85.00	1215.82	0.00	0.00	0.00	-427.56	-36.53	1626.21	-411.79	-176.13	1607.50	-521.11	-205.64	1694.27	-535.33	-59.76	1713.20	917.61	-211.55	68.96	1536.89	-205.49	73.34	909.07
5.18000	-107.76	76.24	191.74	-140.03	52.61	173.50	-329.09	-25.09	63.26	-302.20	52.74	116.07	-596.19	-120.26	61.63	-652.06	-118.61	64.96	-1100.35	-134.22	272.27	-808.55	-174.25	88.84	-560.19	-84.61	1216.16	0.00	0.00	0.00	-419.60	-34.84	1624.87	-402.69	-174.61	1606.20	-512.32	-204.13	1693.10	-526.25	-58.21	1711.82	917.67	-211.97	68.81	1536.81	-205.52	73.33	908.96
5.19000	-97.22	75.85	192.40	-128.69	51.49	174.24	-316.20	-29.52	63.36	-290.48	49.19	115.95	-596.36	-120.02	61.02	-650.88	-118.29	64.79	-1093.08	-134.59	267.35	-807.96	-174.34	89.49	-549.38	-84.12	1216.53	0.00	0.00	0.00	-410.14	-33.85	1623.37	-392.34	-173.23	1604.80	-503.41	-202.37	1691.96	-517.04	-56.54	1710.40	917.78	-211.66	68.83	1537.20	-205.48	73.52	909.17
5.20000	-87.50	74.84	191.25	-118.53	50.08	173.24	-305.36	-33.49	62.94	-280.27	45.94	115.52	-596.43	-120.10	60.18	-649.91	-117.92	64.45	-1085.51	-135.00	262.67	-807.39	-174.02	90.00	-538.39	-83.54	1216.93	0.00	0.00	0.00	-401.38	-32.16	1621.93	-384.06	-171.95	1603.51	-494.40	-200.72	1690.76	-507.79	-54.74	1709.00	918.13	-212.51	68.37	1537.96	-205.42	73.77	909.17
5.21000	-78.78	72.96	188.86	-109.47	47.86	171.16	-296.14	-38.50	62.58	-271.53	41.38	114.22	-596.03	-120.00	59.51	-650.09	-118.23	63.94	-1077.62	-135.43	258.23	-806.71	-173.94	90.70	-527.21	-82.86	1217.37	0.00	0.00	0.00	-391.26	-30.71	1620.29	-375.98	-170.62	1602.26	-485.30	-198.73	1689.59	-498.51	-53.10	1707.51	917.80	-211.98	68.62	1537.92	-205.39	73.62	909.07
5.22000	-71.06	70.95	185.38	-101.73	44.99	168.23	-288.41	-43.57	61.80	-263.97	37.66	112.62	-597.24	-119.86	58.45	-650.94	-117.91	63.15	-1069.42	-135.90	254.04	-805.97	-173.77	91.47	-515.84	-82.08	1217.83	0.00	0.00	0.00	-381.90	-28.64	1618.68	-366.23	-168.94	1600.93	-476.04	-196.73	1688.37	-489.00	-50.22	1705.90	918.10	-212.70	68.38	1537.13	-205.54	73.34	909.09
5.23000	-64.31	68.98	180.87	-94.95	42.48	164.37	-282.13	-48.19	60.19	-257.56	33.59	110.43	-596.07	-119.43	58.01	-651.55	-117.92	62.30	-1060.88	-136.40	250.10	-805.24	-173.71	92.42	-504.27	-81.20	1218.33	0.00	0.00	0.00	-371.90	-27.03	1617.20	-356.64	-167.40	1599.69	-466.67	-194.70	1687.08	-479.57	-48.43	1704.38	918.14	-212.95	68.37	1537.40	-205.51	73.54	909.09
5.24000	-58.51	65.94	176.07	-89.21	39.48	159.90	-276.76	-52.83	58.36	-252.06	29.33	107.68	-594.17	-119.04	57.68	-648.67	-117.54	62.66	-1052.01	-136.93	246.43	-804.38	-173.71	93.45	-492.51	-80.22	1218.85	0.00	0.00	0.00	-361.71	-24.85	1615.50	-347.66	-165.59	1598.40	-457.16	-192.35	1685.83	-470.00	-45.97	1702.77	917.97	-212.55	68.55	1537.27	-205.42	73.48	908.84
5.25000	-53.44	62.17	170.62	-84.28	35.74	154.95	-272.83	-57.32	56.01	-247.58	25.03	104.56	-596.82	-119.54	55.90	-649.13	-117.15	61.94	-1042.80	-137.50	243.03	-803.49	-173.66	94.59	-480.56	-79.14	1219.42	0.00	0.00	0.00	-352.02	-22.93	1613.86	-338.71	-163.54	1597.16	-447.67	-189.96	1684.61	-460.43	-43.62	1701.13	917.97	-212.55	68.59	1537.08	-205.42	73.37	908.86
5.26000	-49.11	58.08	164.59	-80.39	30.71	149.91	-270.30	-62.15	53.60	-244.23	20.41	100.88	-595.72	-119.04	55.44	-647.63	-116.74	61.60	-1033.23	-138.10	239.92	-802.46	-173.43	95.72	-468.40	-77.95	1220.01	0.00	0.00	0.00	-342.71	-20.66	1612.23	-328.72	-161.66	1595.97	-438.19	-187.32	1683.38	-450.75	-41.56	1699.50	917.95	-212.38	68.62	1536.75	-205.53	73.25	908.98
5.27000	-45.65	52.62	158.45	-77.36	25.87	144.03	-269.23	-65.37	49.99	-241.87	16.17	96.99	-595.81	-118.80	54.49	-647.78	-117.72	60.86	-1023.31	-138.74	237.09	-801.41	-173.20	97.03	-456.04	-76.65	1220.64	0.00	0.00	0.00	-332.94	-18.32	1610.40	-317.98	-159.24	1594.45	-428.64	-184.77	1682.13	-440.69	-38.04	1697.76	918.03	-212.25	68.57	1537.05	-205.59	73.40	909.01
5.28000	-40.89	46.22	152.11	-73.14	20.00	138.21	-268.41	-67.38	48.95	-239.81	13.09	94.81	-594.88	-118.46	53.58	-646.70	-117.43	60.38	-1013.02	-139.42	234.55	-800.13	-173.02	98.55	-443.47	-75.25	1221.30	0.00	0.00	0.00	-323.88	-16.29	1608.72	-309.53	-157.31	1593.10	-419.22	-182.10	1680.92	-430.97	-35.89	1696.10	917.86	-211.80	68.79	1536.53	-205.64	73.23	909.13
5.29000	-34.26	39.62	146.42	-67.89	14.61	133.17	-266.45	-68.53	48.06	-236.32	10.90	94.10	-593.26	-117.51	53.01	-646.73	-117.22	59.55	-1002.36	-140.13	232.32	-798.74	-172.69	100.13	-430.69	-73.73	1221.99	0.00	0.00	0.00	-313.57	-13.82	1606.89	-301.32	-154.91	1591.93	-409.69	-179.23	1679.74	-420.88	-32.96	1694.48	918.06	-212.17	68.44	1537.06	-205.44	73.37	909.16
5.30000	-27.53	34.22	139.52	-56.83	9.39	128.97	-262.87	-70.13	48.24	-230.72	8.11	93.77	-594.28	-117.49	51.54	-644.99	-117.44	58.89	-991.31	-140.88	230.40	-797.29	-172.41	101.92	-417.70	-72.10	1222.73	0.00	0.00	0.00	-303.38	-11.18	1605.25	-289.45	-152.37	1590.63	-399.99	-176.08	1678.76	-410.65	-29.68	1693.06	917.93	-212.05	68.56	1537.05	-205.47	73.38	909.29
5.31000	-18.79	30.45	131.12	-51.12	5.59	121.43	-259.42	-71.04	48.81	-224.70	6.44	93.44	-595.72	-117.49	49.94	-643.75	-117.58	58.53	-979.87	-141.67	228.80	-795.43	-172.85	104.22	-404.49	-70.36	1223.49	0.00	0.00	0.00	-292.92	-8.76	1603.91	-279.73	-150.26	1589.49	-390.12	-172.99	1677.98	-400.27	-26.79	1691.91	918.04	-212.22	68.71	1536.95	-205.47	73.34	909.13
5.32000	-11.83	27.34	121.76	-46.71	2.45	113.61	-256.97	-72.18	49.98	-219.72	5.58	92.49	-594.18	-116.66	49.42	-643.61	-117.78	57.70	-968.04	-142.50	227.52	-793.27	-173.65	107.01	-391.06	-68.50	1224.30	0.00	0.00	0.00	-282.76	-6.01	1602.54	-270.63	-147.58	1588.68	-380.31	-169.97	1677.28	-389.90	-24.11	1690.82	918.09	-212.20	68.60	1537.36	-205.43	73.53	909.18
5.33000	-6.28	24.72	113.99	-41.69	0.56	106.83	-254.97	-71.64	50.27	-215.78	5.29	91.38	-592.80	-117.09	48.65	-641.68	-117.70	57.19	-955.80	-143.37	226.58	-790.94	-174.25	109.89	-377.41	-66.52	1225.14	0.00	0.00	0.00	-272.18	-3.38	1601.39	-260.91	-144.94	1587.89	-370.55	-166.63	1676.64	-379.54	-20.68	1689.67	918.18	-212.13	68.36	1537.32	-205.51	73.54	909.27
5.34000	-1.92	23.71	106.51	-36.83	-0.44	101.04	-253.14	-71.95	51.12	-212.35	5.05	90.64	-592.11	-116.60	47.90	-640.30	-118.03	56.42	-943.15	-144.28	225.98	-788.33	-174.98	113.14	-363.54	-64.43	1226.02	0.00	0.00	0.00	-262.51	-0.69	1600.48	-250.21	-142.26	1587.29	-360.61	-163.30	1676.10	-369.15	-17.19	1688.73	917.94	-212.24	68.56	1536.95	-205.63	73.38	909.23
5.35000	5.40	23.78	100.72	-34.11	-0.75	95.24	-251.37	-72.06	52.01	-209.40	5.14	89.97	-592.81	-116.57	47.02	-639.74	-118.88	55.48	-930.09	-145.24	225.73	-785.49	-175.28	116.46	-349.44	-62.21	1226.94	0.00	0.00	0.00	-252.55	1.86	1599.71	-240.30	-139.73	1586.82	-350.39	-160.17	1675.81	-358.69	-14.14	1688.02	918.15	-212.36	68.34	1536.93	-205.59	73.41	909.16
5.36000	7.82	23.47	94.26	-31.61	-1.13	90.29	-250.14	-72.14	52.84	-206.95	5.55	89.61	-591.99	-116.42	46.42	-638.40	-119.35	54.81	-916.59	-146.24	225.83	-781.83	-176.66	120.68	-335.10	-59.87	1227.89	0.00	0.00	0.00	-241.62	4.36	1599.09	-230.97	-137.18	1586.62	-340.23	-157.06	1675.76	-348.21	-11.30	1687.68	917.90	-212.20	68.53	1536.55	-205.57	73.29	909.16
5.37000	10.26	23.57	89.03	-28.94	-1.02	86.09	-249.13	-71.75	53.37	-204.96	5.18	89.13	-591.37	-116.42	45.51	-635.90	-119.61	53.96	-902.66	-147.28	226.30	-777.41	-178.32	125.54	-320.54	-57.40	1228.88	0.00	0.00	0.00	-230.48	7.33	1598.59	-221.51	-134.52	1586.54	-330.07	-153.87	1675.94	-337.68	-7.86	1687.40	917.86	-212.44	68.62	1537.94	-205.36	73.75	909.17
5.38000	11.59	23.74	84.55	-27.45	-1.21	82.36	-248.32	-71.69	53.98	-203.24	5.51	88.90	-591.65	-116.69	44.30	-632.11	-119.85	53.56	-888.28	-148.37	227.14	-772.05	-180.28	130.87	-305.74	-54.81	1229.92	0.00	0.00	0.00	-219.12	10.34	1598.34	-210.26	-131.76	1586.72	-319.98	-150.60	1676.31	-327.14	-4.25	1687.33	917.91	-212.29	68.57	1537.30	-205.43	73.46	909.43
5.39000	11.85	23.96	80.33	-26.25	-0.88	79.05	-247.62	-71.95	54.75	-201.91	5.15	88.46	-588.94	-116.50	43.92	-628.94	-120.53	52.64	-873.46	-149.50	228.35	-765.75	-182.38	136.71	-290.70	-52.08	1230.99	0.00	0.00	0.00	-208.52	13.08	1598.28	-199.52	-128.95	1587.02	-310.00	-147.21	1676.84	-316.78	-1.39	1687.51	918.06	-212.57	68.54	1537.55	-205.46	73.55	909.31
5.40000	14.39	24.73	77.14	-25.53	-0.86	76.29	-246.98	-71.48	55.06	-200.74	5.52	88.44	-589.14	-117.10	42.65	-626.48	-120.68	51.62	-858.17	-150.69	229.96	-758.43	-184.70	142.99	-280.57	-50.44	1231.66	0.00	0.00	0.00	-199.17	15.96	1598.53	-190.58	-126.28	1587.62	-300.01	-143.98	1677.56	-306.40	2.01	1687.79	917.76	-212.20	68.82	1536.64	-205.48	73.23	909.30
5.41000	14.08	24.24	76.10	-24.24	-0.83	74.59	-246.55	-71.84	55.48	-199.83	5.16	88.29	-587.07	-117.09	42.21	-623.15	-121.91	51.18	-842.42	-151.92	231.96	-749.92	-186.86	149.29	-270.51	-48.15	1232.52	0.00	0.00	0.00	-188.77	18.85	1598.81	-180.77	-123.51	1588.41	-290.10	-140.65	1678.40	-296.07	5.09	1688.25	917.82	-212.12	68.73	1537.07	-205.50	73.43	909.34
5.42000	14.98	23.44	74.88	-24.51	-1.22	72.61	-246.19	-71.66	55.44	-198.83	5.00	88.31	-585.15	-117.77	41.54	-619.20	-123.06	51.02	-826.20	-153.20	234.36	-740.17	-190.00	156.57	-256.30	-45.66	1233.51	0.00	0.00	0.00	-178.90	21.67	1599.15	-171.16	-121.01	1589.17	-280.22	-137.52	1679.36	-285.71	8.06	1688.76	917.97	-212.52	68.50	1537.55	-205.54	73.60	909.18
5.43000	14.81	23.13	72.54	-24.04	-1.54	70.95	-245.84	-71.86	55.72	-197.95	4.47	88.26	-582.06	-118.61	40.83	-615.36	-123.98	51.55	-809.50	-154.52	237.17	-729.04	-193.10	164.32	-242.22	-43.21	1234.48	0.00	0.00	0.00	-169.35	24.45	1599.72	-160.58	-118.41	1589.99	-270.47	-134.41	1680.47	-275.44	11.59	1689.36	918.09	-213.01	68.31	1537.82	-205.42	73.68	909.41
5.44000	16.04	22.74	71.37	-23.39	-1.73	69.95	-245.63	-71.26	55.51	-197.28	4.68	88.36	-579.82	-120.00	39.73	-610.96	-125.37	52.82	-792.31	-155.90	240.40	-716.35	-196.85	172.73	-228.28	-40.78	1235.43	0.00	0.00	0.00	-159.35	27.00	1600.38	-151.93	-116.00	1591.03	-260.85	-131.55	1681.60	-265.49	14.10	1690.23	918.09	-212.72	68.35	1538.33	-205.33	73.93	909.54
5.45000	16.96	22.60	70.43	-23.92	-1.84	68.80	-245.42	-71.49	55.64	-196.81	4.39	88.30	-576.30	-121.24	38.61	-605.36	-126.91	55.08	-774.62	-157.34	244.05	-702.85	-200.03	181.03	-214.46	-38.39	1236.36	0.00	0.00	0.00	-148.49	29.67	1601.11	-143.35	-113.52	1592.24	-251.15	-128.61	1682.83	-255.64	17.06	1691.10	917.92	-211.98	68.47	1537.10	-205.40	73.46	909.64
5.46000	16.66	22.15	69.33	-23.42	-2.01	68.02	-245.26	-71.55	55.67	-196.37	4.62	88.46	-572.93	-123.29	37.48	-599.75	-128.72	57.95	-756.43	-158.82	248.14	-688.22	-203.03	189.47	-200.76	-36.02	1237.28	0.00	0.00	0.00	-139.27	32.00	1602.21	-132.17	-110.89	1593.38	-241.54	-125.94	1684.07	-245.84	19.98	1692.06	917.83	-211.96	68.54	1537.75	-205.29	73.69	909.50
5.47000	16.79	22.37	68.18	-23.47	-2.07	67.41	-245.08	-71.53	55.76	-195.99	4.87	88.62	-563.75	-125.23	37.30	-593.12	-131.12	61.59	-737.73	-160.36	252.67	-672.65	-205.86	197.92	-187.20	-33.69	1238.17	0.00	0.00	0.00	-130.22	34.82	1603.14	-123.43	-108.61	1594.68	-232.06	-123.19	1685.39	-236.15	22.85	1693.05	917.89	-211.97	68.53	1537.33	-205.47	73.50	909.25
5.48000	17.24	22.05	67.66	-22.08	-1.96	67.16	-245.12	-71.76	55.85	-195.79	4.24	88.48	-559.96	-127.72	35.19	-583.83	-132.85	65.95	-718.51	-161.95	257.64	-656.59	-208.49	206.37	-173.75	-31.39	1239.05	0.00	0.00	0.00	-120.61	37.27	1604.19	-114.37	-106.30	1596.07	-222.79	-120.47	1686.73	-226.70	25.46	1694.11	918.12	-212.50	68.22	1537.10	-205.57	73.41	909.59
5.49000	17.27	21.98	66.95	-23.33	-2.22	66.38	-245.07	-71.79	55.97	-195.40	4.73	88.70	-553.00	-129.64	33.41	-577.17	-134.39	69.97	-698.76	-163.59	263.08	-639.74	-211.62	214.61	-160.42	-29.11	1239.91	0.00	0.00	0.00	-110.51	39.53	1605.19	-103.95	-104.15	1597.30	-213.69	-117.93	1688.04	-217.23	27.86	1695.23	917.94	-212.53	68.54	1536.70	-205.52	73.27	909.49
5.50000	18.05	22.03	66.54	-22.96	-2.31	66.14	-245.03	-72.06	56.16	-195.29	4.22	88.57	-544.48	-131.74	32.06	-565.90	-136.13	74.96	-678.82	-166.21	273.49	-622.62	-214.92	222.62	-147.22	-26.87	1240.76	0.00	0.00	0.00	-100.78	41.46	1606.27	-94.88	-102.05	1598.65	-204.75	-115.56	1689.39	-207.82	30.24	1696.38	917.86	-212.33	68.67	1537.74	-205.42	73.65	909.45
5.51000	17.03	21.75	65.79	-22.08	-2.35	65.98	-245.11	-72.19	56.32	-195.15	3.92	88.45	-531.51	-133.67	36.32	-551.88	-137.03	80.82	-660.52	-167.73	281.43	-605.59	-216.96	229.35	-134.13	-24.66	1241.59	0.00	0.00	0.00	-91.63	43.47	1607.42	-85.80	-100.07	1599.96	-195.81	-113.26	1690.76	-198.66	32.46	1697.50	918.03	-212.48	68.45	1538.11	-205.43	73.88	909.38
5.52000	18.61	21.98	65.64	-22.38	-2.32	65.68	-245.06	-71.97	56.38	-194.95	4.14	88.54	-514.94	-135.80	43.48	-534.30	-138.77	87.70	-643.32	-169.71	288.15	-587.94	-219.51	236.46	-121.17	-22.47	1242.40	0.00	0.00	0.00	-82.05	45.48	1608.48	-77.33	-98.01	1601.42	-186.95	-110.99	1692.16	-189.54	34.69	1698.73	917.89	-211.74	68.53	1537.51	-205.49	73.53	909.50
5.53000	18.93	22.14	65.26	-22.99	-2.30	65.18	-245.25	-71.78	56.47	-194.79	4.56	88.71	-494.42	-137.82	51.11	-512.78	-140.53	94.86	-626.70	-171.14	292.70	-569.61	-220.56	242.43	-108.31	-20.31	1243.19	0.00	0.00	0.00	-73.52	47.18	1609.68	-68.03	-96.09	1602.77	-178.13	-109.08	1693.55	-180.60	36.74	1699.93	918.14	-212.39	68.43	1537.65	-205.35	73.58	909.57
5.54000	18.26	21.98	64.70	-22.50	-2.01	64.98	-245.04	-71.82	56.63	-194.64	4.95	88.86	-470.52	-139.48	58.50	-493.09	-141.89	100.83	-609.81	-172.96	295.83	-550.86	-221.26	247.29	-95.58	-18.19	1243.97	0.00	0.00	0.00	-64.95	48.89	1610.91	-60.05	-94.37	1604.32	-169.40	-107.05	1695.06	-171.88	38.76	1701.23	917.89	-211.90	68.67	1537.66	-205.32	73.63	909.39
5.55000	18.24	22.13	64.20	-22.45	-1.99	64.86	-244.94	-71.92	56.87	-194.45	5.02	88.90	-447.41	-140.77	64.34	-469.19	-143.36	106.00	-592.00	-173.85	297.35	-531.08	-222.24	251.48	-82.95	-16.09	1244.73	0.00	0.00	0.00	-56.77	50.74	1612.17	-52.15	-92.69	1605.84	-160.70	-104.74	1696.68	-163.06	40.53	1702.57	918.04	-212.26	68.50	1537.07	-205.52	73.44	909.44
5.56000	18.18	22.34	63.76	-21.65	-1.93	64.86	-244.56	-72.65	57.36	-194.35	4.91	88.92	-422.48	-142.66	68.94	-446.94	-145.99	109.25	-573.40	-174.73	298.05	-510.87	-222.42	254.26	-70.44	-14.02	1245.48	0.00	0.00	0.00	-47.08	52.32	1613.36	-42.61	-91.01	1607.20	-152.01	-102.66	1698.31	-154.39	42.16	1704.03	918.05	-213.04	68.40	1537.32	-205.53	73.48	909.57
5.57000	18.80	22.46	63.52	-21.70	-1.94	64.68	-244.37	-72.25	57.33	-194.14	4.35	88.67	-398.24	-144.82	71.85	-422.66	-147.39	111.85	-554.24	-174.86	297.55	-490.21	-222.44	255.91	-58.04	-11.97	1246.21	0.00	0.00	0.00	-37.82	53.88	1614.79	-33.85	-89.27	1608.82	-143.45	-100.93	1699.93	-145.65	43.73	1705.53	917.87	-212.68	68.57	1537.38	-205.40	73.54	909.57
5.58000	19.85	22.57	63.32	-22.65	-1.90	64.26	-244.21	-72.12	57.47	-194.07	5.10	89.04	-372.75	-147.74	73.47	-398.52	-149.39	112.95	-534.34	-174.26	295.72	-468.92	-222.51	256.44	-45.75	-9.96	1246.92	0.00	0.00	0.00	-29.45	55.63	1616.31	-25.09	-87.77	1610.53	-134.93	-99.38	1701.55	-137.07	45.49	1707.00	917.99	-212.18	68.54	1537.26	-205.55	73.51	909.17
5.59000	18.76	22.67	62.61	-22.59	-1.84	63.97	-244.31	-71.88	57.59	-193.91	4.89	89.11	-348.14	-149.55	74.15	-375.21	-151.34	112.77	-513.83	-174.16	293.43	-447.44	-222.48	255.92	-33.56	-7.97	1247.62	0.00	0.00	0.00	-21.64	57.13	1617.81	-17.11	-86.25	1612.24	-126.43	-97.52	1703.20	-128.56	47.03	1708.51	918.07	-212.31	68.47	1536.89	-205.55	73.33	909.06
5.60000	18.48	22.64	62.24	-22.12	-1.73	64.00	-244.56	-71.85	57.76	-193.79	5.08	89.25	-321.57	-151.86	73.94	-349.07	-152.91	112.11	-492.83	-172.43	289.13	-425.62	-222.40	254.40	-21.49	-6.01	1248.31	0.00	0.00	0.00	-13.92	58.57	1619.42	-8.87	-84.78	1613.90	-118.06	-95.90	1704.81	-120.20	48.38	1710.05	917.90	-212.60	68.44	1537.33	-205.49	73.50	909.10
5.61000	18.52	23.00	61.82	-21.99	-1.65	63.82	-244.86	-72.09	58.09	-193.70	4.91	89.34	-295.50	-153.66	73.00	-323.93	-154.21	110.65	-471.34	-171.07	283.83	-403.43	-222.13	251.85	-9.51	-4.08	1248.98	0.00	0.00	0.00	-5.04	59.98	1621.02	-0.96	-83.36	1615.57	-109.85	-94.36	1706.38	-112.03	50.11	1711.50	917.82	-212.40	68.59	1536.88	-205.50	73.36	908.78
5.62000	18.92	23.29	61.56	-22.51	-1.42	63.46	-244.53	-70.90	57.70	-193.58	4.83	89.35	-265.84	-154.55	72.60	-296.20	-154.23	109.31	-448.72	-170.41	279.60	-380.72	-221.61	248.32	2.35	-2.17	1249.64	0.00	0.00	0.00	2.33	61.34	1622.68	7.48	-81.84	1617.34	-101.83	-93.05	1707.82	-104.05	51.72	1712.95	917.81	-212.09	68.63	1537.45	-205.42	73.51	909.04
5.63000	19.81	23.28	61.56	-22.40	-1.26	63.36	-244.00	-71.42	58.35	-193.53	5.31	89.62	-236.83	-154.75	70.63	-270.05	-154.29	107.09	-429.79	-170.61	275.35	-357.42	-220.92	243.83	14.12	-0.29	1250.28	0.00	0.00	0.00	10.61	62.65	1624.28	15.18	-80.48	1619.05	-93.97	-91.61	1709.21	-96.15	53.20	1714.34	917.68	-212.72	68.57	1537.30	-205.42	73.47	909.40
5.64000	18.98	23.52	61.15	-21.37	-1.10	63.59	-243.79	-71.30	58.56	-193.54	5.10	89.52	-210.65	-154.32	68.99	-244.14	-153.33	104.05	-413.14	-171.31	270.63	-333.90	-220.00	238.53	25.78	1.56	1250.91	0.00	0.00	0.00	19.23	63.77	1625.86	23.72	-78.91	1620.58	-86.27	-90.22	1710.48	-88.31	54.92	1715.61	917.59	-212.18	68.70	1536.38	-205.61	73.18	909.33
5.65000	20.43	23.61	61.32	-22.23	-0.80	63.08	-243.71	-71.22	58.65	-193.43	5.00	89.52	-177.05	-152.66	69.36	-210.75	-151.34	103.09	-397.34	-172.18	264.99	-309.94	-219.18	232.71	37.35	3.39	1251.53	0.00	0.00	0.00	26.62	65.03	1627.40	31.89	-77.58	1622.19	-78.60	-88.78	1711.68	-80.66	56.45	1716.80	917.94	-212.10	68.42	1537.15	-205.43	73.49	909.18
5.66000	19.79	23.86	60.80	-22.00	-1.00	63.24	-243.73	-71.16	58.64	-193.39	5.46	89.72	-145.36	-150.15	69.14	-183.83	-149.77	100.78	-380.95	-172.86	257.97	-285.62	-217.95	226.29	48.82	5.19	1252.14	0.00	0.00	0.00	35.14	66.03	1628.81	39.31	-76.38	1623.54	-71.02	-87.41	1712.75	-72.99	58.10	1717.85	917.74	-212.55	68.66	1537.35	-205.47	73.50	909.20
5.67000	19.26	23.70	60.74	-22.61	-0.76	62.99	-243.81	-71.12	58.57	-193.40	5.40	89.75	-115.49	-148.20	68.83	-153.33	-147.07	99.21	-362.54	-173.01	249.14	-260.49	-216.43	219.17	60.18	6.96	1252.73	0.00	0.00	0.00	42.66	67.55	1630.08	47.37	-75.04	1624.84	-63.46	-86.04	1713.73	-65.37	59.49	1718.83	917.94	-212.55	68.54	1537.98	-205.29	73.73	909.37
5.68000	19.39	23.40	60.90	-21.94	-0.88	63.36	-243.93	-71.11	58.47	-193.25	5.18	89.78	-81.62	-145.64	70.30	-121.88	-145.20	97.62	-340.69	-172.26	238.03	-235.44	-214.44	211.52	71.46	8.71	1253.30	0.00	0.00	0.00	50.64	68.71	1631.21	54.80	-73.85	1626.06	-55.89	-84.74	1714.54	-57.71	60.87	1719.69	917.72	-211.60	68.86	1537.32	-205.49	73.51	909.32
5.69000	20.40	23.82	61.04	-21.43	-0.81	63.35	-244.06	-71.11	58.36	-193.34	4.96	89.70	-49.79	-143.48	70.01	-89.85	-142.71	95.92	-313.97	-170.28	224.19	-210.00	-212.74	203.77	82.64	10.44	1253.87	0.00	0.00	0.00	58.88	69.82	1632.11	62.64	-72.55	1627.07	-48.20	-83.58	1715.18	-50.11	62.02	1720.40	917.68	-212.48	68.76	1537.25	-205.52	73.38	909.39
5.70000	20.80	24.09	60.95	-21.68	-1.09	63.54	-244.16	-71.13	58.27	-193.25	5.34	89.89	-18.28	-140.89	69.58	-60.18	-140.12	93.50	-280.94	-166.72	207.17	-184.21	-210.16	195.40	93.72	12.14	1254.42	0.00	0.00	0.00	67.55	70.95	1632.82	71.13	-71.35	1627.75	-40.49	-82.52	1715.62	-42.57	63.34	1720.86	917.46	-212.78	68.83	1537.08	-205.48	73.32	909.34
5.71000	19.83	23.48	61.12	-22.79	-1.36	63.38	-244.21	-71.16	58.23	-193.17	5.13	89.91	14.57	-137.37	69.49	-29.78	-137.67	90.99	-240.21	-161.22	186.52	-157.68	-207.54	187.08	104.72	13.81	1254.97	0.00	0.00	0.00	74.37	72.35	1633.46	77.51	-70.23	1628.47	-32.68	-81.10	1715.94	-34.86	64.37	1721.17	917.78	-213.20	68.48	1537.10	-205.49	73.41	909.28
5.72000	21.69	23.73	61.52	-20.39	-2.68	63.98	-244.17	-71.20	58.26	-193.19	4.61	89.72	45.97	-133.89	69.27	2.46	-133.68	89.35	-208.26	-155.49	169.70	-130.79	-204.63	178.66	115.62	15.46	1255.50	0.00	0.00	0.00	82.37	73.22	1633.91	86.61	-68.97	1628.80	-24.75	-79.92	1716.10	-27.10	65.42	1721.28	917.95	-213.22	68.31	1537.58	-205.33	73.59	909.38
5.73000	19.77	23.66	60.95	-19.46	-2.59	64.40	-244.02	-71.17	58.28	-193.06	4.64	89.80	79.38	-129.38	70.11	34.57	-129.23	87.90	-181.99	-153.80	158.12	-104.03	-201.16	169.52	126.44	17.08	1256.02	0.00	0.00	0.00	90.49	74.46	1633.95	95.45	-67.95	1628.92	-16.71	-78.91	1716.08	-19.19	66.75	1721.26	917.99	-212.81	68.33	1537.33	-205.52	73.50	909.38
5.74000	27.04	19.65	64.23	-14.24	-1.84	65.94	-244.04	-71.34	58.47	-193.00	4.74	89.89	111.27	-124.41	71.15	65.07	-124.79	86.37	-151.53	-150.61	143.50	-77.67	-197.68	161.22	137.17	18.68	1256.53	0.00	0.00	0.00	98.18	75.88	1633.87	103.69	-66.95	1628.86	-8.55	-77.79	1716.00	-11.19	68.10	1721.10	917.85	-212.84	68.49	1536.89	-205.64	73.39	909.45
5.75000	31.18	20.24	65.48	-19.21	-1.89	64.40	-243.98	-71.32	58.51	-192.79	4.82	89.92	141.74	-118.86	72.17	96.52	-120.08	85.58	-122.06	-146.97	130.10	-48.28	-193.27	153.43	147.81	20.26	1257.02	0.00	0.00	0.00	106.19	76.80	1633.55	110.99	-65.95	1628.65	-0.29	-76.66	1715.78	-2.95	68.84	1720.86	917.73	-212.17	68.86	1537.13	-205.53	73.44	909.55
5.76000	35.22	20.96	66.38	-17.32	-1.44	64.75	-243.88	-71.31	58.48	-192.71	4.81	90.02	172.29	-113.31	73.95	126.90	-114.58	85.43	-93.57	-142.92	117.86	-19.02	-188.41	145.91	158.37	21.81	1257.51	0.00	0.00	0.00	114.43	77.90	1633.12	119.92	-65.12	1628.15	8.11	-75.82	1715.47	5.44	69.97	1720.45	917.93	-212.04	68.65	1537.18	-205.42	73.52	909.02
5.77000	30.39	21.11	65.16	-14.93	-0.14	65.36	-243.86	-71.32	58.62	-192.59	4.78	90.11	204.61	-107.37	76.66	157.28	-108.35	85.91	-66.07	-138.49	106.75	7.65	-184.06	138.45	168.84	23.34	1257.99	0.00	0.00	0.00	122.34	79.04	1632.49	127.78	-63.98	1627.72	16.64	-74.63	1715.09	13.96	70.87	1720.01	918.01	-212.67	68.44	1537.49	-205.40	73.59	909.16
5.78000	26.12	22.06	63.58	-21.64	0.04	63.23	-243.84	-71.30	58.66	-192.42	5.08	90.27	233.91	-101.23	79.39	187.27	-102.11	86.89	-39.55	-133.72	96.70	37.50	-178.49	132.35	179.23	24.85	1258.45	0.00	0.00	0.00	130.92	79.83	1631.67	136.22	-63.15	1627.07	25.21	-73.49	1714.57	22.48	71.77	1719.36	918.01	-212.55	68.62	1537.77	-205.41	73.70	909.15
5.79000	21.41	25.84	60.00	-21.50	0.23	63.15	-243.76	-71.47	58.75	-192.29	4.22	90.04	263.61	-94.96	83.12	217.65	-95.73	88.90	-14.00	-128.64	87.68	63.87	-173.01	126.34	189.55	26.33	1258.91	0.00	0.00	0.00	139.46	80.80	1630.72	145.12	-62.00	1626.26	33.81	-72.73	1713.85	31.15	73.04	1718.57	918.03	-212.44	68.60	1537.08	-205.52	73.36	909.28
5.80000	21.11	25.13	60.52	-21.66	0.47	62.87	-243.83	-71.11	58.60	-192.07	4.45	90.22	292.78	-87.66	87.90	246.00	-89.27	91.22	10.57	-123.28	79.63	92.02	-167.26	121.33	199.78	27.79	1259.36	0.00	0.00	0.00	148.35	81.69	1629.65	153.55	-61.00	1625.28	42.55	-71.90	1713.09	39.79	74.06	1717.69	917.91	-212.68	68.51	1536.50	-205.56	73.19	909.20
5.81000	20.28	24.88	60.18	-20.84	0.74	63.09	-243.72	-70.99	58.71	-191.90	4.54	90.38	323.41	-80.98	93.64	275.11	-82.65	94.93	34.18	-117.68	72.50	119.85	-161.24	117.23	209.93	29.23	1259.80	0.00	0.00	0.00	156.42	82.84	1628.48	161.77	-59.91	1624.15	51.40	-71.26	1712.19	48.55	74.61	1716.79	917.95	-212.97	68.43	1537.11	-205.41	73.46	909.26
5.82000	22.11	25.38	60.39	-22.57	0.49	62.63	-243.61	-70.99	58.81	-191.54	5.20	90.89	351.90	-73.96	100.16	302.39	-75.79	99.23	56.83	-111.87	66.26	147.37	-155.27	114.14	220.01	30.64	1260.23	0.00	0.00	0.00	165.06	83.70	1627.17	171.08	-59.20	1622.82	60.39	-70.77	1711.17	57.31	75.10	1715.76	917.92	-212.56	68.49	1537.07	-205.37	73.40	909.32
5.83000	21.11	26.04	59.75	-22.41	0.58	62.62	-243.52	-71.27	59.12	-191.33	4.57	90.84	379.02	-66.78	107.74	329.81	-69.29	104.58	78.52	-105.89	60.84	174.23	-149.11	111.93	230.01	32.03	1260.65	0.00	0.00	0.00	173.70	84.52	1625.85	179.73	-58.28	1621.40	69.57	-70.11	1710.08	66.13	75.72	1714.67	917.90	-212.32	68.57	1537.60	-205.42	73.58	909.29
5.84000	20.55	25.65	59.50	-22.01	0.43	62.61	-243.44	-71.22	59.21	-191.08	4.34	91.07	402.17	-61.00	115.27	355.34	-63.06	110.88	99.25	-99.76	56.20	200.42	-143.14	110.76	239.94	33.40	1261.06	0.00	0.00	0.00	182.19	85.22	1624.48	188.70	-57.42	1619.92	78.86	-69.28	1708.90	75.11	75.95	1713.54	917.91	-213.12	68.40	1536.94	-205.42	73.45	909.16
5.85000	20.50	25.72	59.25	-21.58	0.65	62.46	-243.24	-70.94	59.34	-190.66	4.38	91.31	427.45	-54.94	123.39	377.55	-57.19	117.63	119.03	-93.52	52.29	225.53	-137.48	110.62	249.80	34.75	1261.47	0.00	0.00	0.00	192.50	86.15	1622.88	197.97	-56.78	1618.23	88.12	-68.95	1707.52	83.98	76.23	1712.29	917.72	-212.73	68.58	1537.09	-205.47	73.48	909.17
5.86000	21.26	25.83	59.06	-21.06	0.81	62.29	-243.11	-70.98	59.61	-190.22	4.59	91.61	450.32	-49.77	132.54	396.92	-51.64	124.88	137.86	-87.21	49.06	248.86	-131.53	111.03	259.59	36.08	1261.86	0.00	0.00	0.00	200.67	87.15	1621.44	207.21	-56.08	1616.72	97.54	-68.61	1706.07	92.94	76.49	1710.99	917.70	-212.60	68.66	1536.76	-205.57	73.29	909.45
5.87000	21.00	25.98	58.64	-21.15	0.87	61.99	-243.01	-71.26	59.95	-189.69	4.80	92.17	471.36	-44.76	142.35	422.88	-47.28	133.60	155.74	-80.86	46.47	270.63	-125.46	112.09	269.30	37.39	1262.25	0.00	0.00	0.00	209.68	87.94	1619.99	216.06	-55.66	1615.12	107.13	-68.26	1704.53	102.08	76.75	1709.58	917.78	-212.25	68.68	1536.62	-205.52	73.23	909.42
5.88000	20.75	26.13	58.22	-21.29	0.86	61.75	-242.78	-71.42	60.43	-189.26	4.71	92.45	489.81	-41.98	153.28	443.13	-42.26	141.15	172.69	-74.50	44.46	290.63	-119.26	113.27	278.95	38.67	1262.63	0.00	0.00	0.00	218.72	88.67	1618.45	224.91	-55.00	1613.56	116.79	-68.03	1702.91	111.36	76.68	1708.24	917.83	-212.16	68.59	1536.86	-205.57	73.38	909.31
5.89000	21.34	26.56	57.73	-20.80	1.03	61.57	-242.68	-71.20	60.65	-188.78	4.76	92.94	506.77	-38.76	162.20	460.74	-39.37	148.52	188.70	-68.17	42.99	308.42	-112.51	114.11	288.53	39.93	1263.01	0.00	0.00	0.00	228.39	89.03	1617.01	236.05	-54.54	1611.77	126.64	-68.06	1701.23	120.67	76.74	1706.82	917.95	-212.32	68.45	1537.41	-205.48	73.57	909.27
5.90000	21.57	26.63	57.49	-20.98	1.04	61.20	-242.31	-71.18	61.12	-188.30	4.65	93.45	521.23	-35.91	170.00	475.90	-35.71	154.88	203.78	-61.90	42.00	323.47	-105.38	114.20	298.05	41.18	1263.37	0.00	0.00	0.00	237.49	89.67	1615.56	244.95	-54.61	1610.07	136.54	-68.18	1699.47	130.21	76.45	1705.36	918.09	-212.61	68.32	1537.79	-205.35	73.72	909.44
5.91000	22.37	26.79	57.16	-21.32	1.17	60.81	-242.08	-70.99	61.57	-187.51	5.54	94.49	532.69	-34.93	176.10	488.18	-33.22	159.56	217.93	-55.72	41.46	335.63	-98.23	113.34	307.50	42.40	1263.73	0.00	0.00	0.00	246.34	89.88	1614.12	254.90	-54.21	1608.30	146.51	-68.20	1697.72	139.81	76.85	1703.80	917.83	-212.37	68.64	1537.68	-205.32	73.57	909.61
5.92000	22.78	27.48	56.60	-19.69	1.45	60.79	-241.82	-71.32	62.29	-186.90	4.89	94.91	541.73	-34.20	178.88	497.90	-31.58	161.40	231.16	-49.67	41.30	344.50	-91.52	111.65	316.88	43.60	1264.09	0.00	0.00	0.00	255.49	90.07	1612.78	264.25	-54.03	1606.57	156.47	-68.38	1695.89	149.72	76.87	1702.28	917.58	-212.08	68.87	1537.74	-205.44	73.59	909.30
5.93000	22.84	27.45	56.22	-19.93	1.50	60.39	-241.50	-71.57	63.11	-186.13	5.25	95.90	549.28	-33.13	177.90	505.55	-29.35	160.15	243.46	-43.77	41.49	351.23	-84.13	109.01	326.21	44.78	1264.44	0.00	0.00	0.00	266.13	90.17	1611.25	275.32	-53.98	1604.65	166.58	-68.84	1694.00	159.69	76.36	1700.81	918.05	-212.71	68.48	1537.69	-205.34	73.64	909.07
5.94000	22.95	27.45	55.78	-19.68	1.64	60.11	-241.05	-71.49	64.02	-185.23	5.86	97.16	555.83	-31.48	173.38	511.59	-26.03	156.26	254.85	-38.08	41.97	355.79	-77.92	106.61	335.48	45.95	1264.78	0.00	0.00	0.00	276.27	90.40	1609.69	284.98	-53.96	1602.77	176.95	-69.38	1692.08	169.81	75.83	1699.36	918.23	-212.96	68.33	1537.35	-205.29	73.57	909.09
5.95000	23.37	27.76	55.15	-18.81	1.87	59.77	-240.40	-71.82	65.82	-184.20	6.13	98.44	561.33	-30.03	165.96	516.81	-21.91	150.01	265.33	-32.61	42.69	358.60	-71.84	103.90	344.68	47.09	1265.11	0.00	0.00	0.00	286.21	90.30	1608.24	295.36	-53.76	1600.86	187.47	-69.93	1690.16	180.05	75.44	1697.85	918.14	-212.73	68.46	1537.67	-205.35	73.68	909.28
5.96000	23.55	27.97	54.44	-20.32	1.69	58.81	-239.66	-71.24	67.67	-183.09	6.06	99.89	565.50	-26.11	157.28	518.97	-17.73	144.30	274.89	-27.40	43.61	360.31	-65.25	100.60	353.83	48.21	1265.45	0.00	0.00	0.00	296.52	90.01	1606.73	307.19	-53.80	1598.83	198.12	-70.82	1688.21	190.30	74.69	1696.32	917.93	-212.09	68.64	1536.72	-205.59	73.25	908.99
5.97000	22.75	28.19	53.60	-19.27	2.46	58.36	-238.77	-70.99	70.18	-181.78	6.95	101.87	567.62	-22.46	149.07	522.66	-12.69	137.48	283.55	-22.49	44.68	360.64	-58.88	96.84	362.93	49.32	1265.77	0.00	0.00	0.00	306.65	89.54	1605.14	317.24	-54.28	1596.77	208.91	-71.48	1686.27	200.67	73.99	1694.81	918.16	-212.59	68.33	1537.48	-205.39	73.59	908.99
5.98000	23.01	28.61	52.86	-18.83	2.31	58.13	-237.73	-70.87	73.18	-180.35	7.90	103.98	568.12	-16.14	141.13	522.30	-6.76	130.32	291.31	-17.90	45.85	361.05	-53.80	94.74	371.97	50.40	1266.09	0.00	0.00	0.00	317.17	89.12	1603.54	327.67	-54.76	1594.64	219.74	-72.51	1684.21	210.99	73.08	1693.32	918.11	-212.87	68.44	1537.37	-205.35	73.54	909.22
5.99000	23.36	28.61	52.32	-17.95	2.65	57.94	-236.56	-69.99	76.39	-178.87	8.33	106.14	572.89	-4.30	133.24	523.52	1.38	124.36	298.17	-13.68	47.06	363.07	-49.87	94.05	380.95	51.47	1266.41	0.00	0.00	0.00	327.17	88.70	1601.96	338.62	-55.49	1592.52	230.62	-73.76	1682.21	221.41	72.12	1691.89	918.00	-212.73	68.60	1536.74	-205.43	73.30	909.35
6.00000	24.88	28.86	52.07	-16.94	4.27	57.04	-235.31	-69.29	80.41	-177.18	9.53	108.72	575.18	5.04	128.55	526.52	9.16	120.46	304.14	-9.86	48.28	367.85	-46.94	93.52	389.89	52.52	1266.72	0.00	0.00	0.00	338.44	87.97	1600.38	349.16	-55.75	1590.56	241.85	-74.62	1680.40	232.10	70.94	1690.61	918.14	-212.89	68.48	1537.72	-205.36	73.66	909.03
6.01000	24.61	28.82	51.55	-15.94	4.71	56.91	-233.76	-68.50	85.30	-175.19	11.11	111.81	579.65	13.88	124.16	531.09	18.33	115.81	309.22	-6.47	49.45	373.45	-45.22	92.77	398.77	53.55	1267.03	0.00	0.00	0.00	349.42	87.08	1599.01	360.39	-56.70	1588.59	253.33	-75.77	1678.89	243.11	69.43	1689.63	918.08	-211.93	68.64	1537.75	-205.50	73.60	908.86
6.02000	25.71	29.36	51.31	-14.78	5.97	56.36	-231.89	-67.04	90.97	-172.94	12.78	115.40	579.82	21.72	115.03	534.12	25.46	109.53	313.41	-3.53	50.52	378.67	-44.60	91.37	407.61	54.56	1267.34	0.00	0.00	0.00	360.06	86.22	1597.86	372.07	-57.41	1586.97	264.89	-77.14	1677.53	254.30	68.32	1688.79	918.31	-212.84	68.33	1537.82	-205.53	73.59	909.00
6.03000	26.36	29.38	51.14	-13.28	7.36	55.59	-229.37	-65.61	97.72	-170.04	14.35	119.30	587.33	28.76	108.69	534.20	31.21	102.73	316.73	-1.10	51.45	382.79	-44.90	89.98	416.39	55.56	1267.64	0.00	0.00	0.00	370.44	85.22	1596.90	382.45	-58.27	1585.58	276.33	-78.40	1676.30	265.53	67.15	1688.06	917.98	-212.11	68.69	1537.33	-205.50	73.47	909.30
6.04000	26.61	29.74	50.75	-11.62	8.38	54.87	-226.08	-64.16	106.02	-166.51	16.21	123.87	590.12	31.90	102.70	535.43	34.04	97.79	319.16	0.80	52.19	376.33	-44.83	86.97	425.13	56.54	1267.94	0.00	0.00	0.00	381.56	84.18	1596.01	392.75	-59.37	1584.28	287.69	-79.58	1675.24	276.85	65.83	1687.46	917.90	-211.91	68.85	1537.55	-205.46	73.59	909.22
6.05000	27.20	29.87	50.53	-9.55	9.93	53.76	-221.77	-60.73	115.10	-162.10	18.64	129.26	592.57	31.29	96.54	539.61	33.51	93.12	320.72	2.14	52.69	386.35	-44.11	87.90	433.83	57.50	1268.23	0.00	0.00	0.00	392.20	83.33	1595.35	403.51	-60.36	1583.12	299.23	-80.97	1674.39	288.28	64.82	1687.08	918.20	-212.52	68.52	1537.61	-205.44	73.57	909.01
6.06000	27.97	30.34	50.29	-7.04	12.20	52.25	-216.40	-57.51	126.48	-156.42	22.02	135.74	596.90	29.94	91.62	541.96	32.67	89.48	321.41	2.88	52.89	389.52	-43.70	87.38	442.48	58.44	1268.52	0.00	0.00	0.00	402.70	82.35	1594.93	415.96	-61.06	1582.08	310.94	-82.32	1673.85	299.88	63.28	1687.07	917.94	-212.50	68.62	1536.61	-205.54	73.21	909.21
6.07000	28.22	30.80	49.84	-4.61	11.24	48.30	-209.30	-52.94	139.44	-149.31	26.06	143.28	597.41	31.28	89.00	541.68	32.65	86.64	322.09	3.37	53.01	390.62	-44.12	87.04	451.09	59.36	1268.81	0.00	0.00	0.00	413.54	81.14	1594.79	427.27	-62.01	1581.40	322.64	-83.47	1673.59	311.51	62.21	1687.34	918.12	-212.13	68.56	1536.72	-205.53	73.33	909.28
6.08000	29.56	31.33	49.63	-0.51	11.21	47.06	-200.53	-47.61	154.54	-140.42	31.13	151.95	597.73	32.08	86.89	543.05	33.33	85.27	322.58	3.97	52.97	391.61	-43.32	86.56	459.66	60.27	1269.10	0.00	0.00	0.00	425.37	80.23	1594.79	437.37	-63.22	1581.01	334.32	-84.98	1673.59	323.23	60.78	1687.97	918.02	-212.76	68.57	1537.72	-205.35	73.72	908.94
6.09000	30.26	32.04	49.04	3.85	13.22	47.86	-188.84	-41.15	171.29	-129.81	36.23	161.55	598.64	32.02	85.12	542.87	32.96	83.68	322.73	4.15	53.19	392.30	-42.71	86.14	468.19	61.17	1269.39	0.00	0.00	0.00	436.17	79.25	1595.24	448.52	-63.99	1580.93	346.03	-86.36	1673.94	334.73	59.78	1688.89	918.09	-212.78	68.52	1537.35	-205.43	73.56	909.07
6.10000	32.47	33.29	47.95	8.93	19.01	53.02	-174.40	-34.71	189.16	-116.90	42.33	172.41	597.77	31.62	83.48	544.73	32.35	82.97	322.72	4.34	53.27	392.83	-42.48	85.88	476.68	62.04	1269.67	0.00	0.00	0.00	447.93	78.17	1595.93	459.36	-64.98	1581.10	357.73	-87.60	1674.53	346.29	58.27	1690.04	917.85	-212.62	68.68	1537.51	-205.44	73.60	908.65
6.11000	37.05	35.39	47.18	13.33	20.22	54.80	-157.26	-27.72	207.95	-101.35	48.75	184.28	598.68	31.88	82.80	544.76	32.49	81.97	322.90	5.55	52.89	393.12	-42.24	85.77	485.13	62.90	1269.95	0.00	0.00	0.00	458.19	77.22	1596.90	470.27	-65.61	1581.48	369.29	-88.65	1675.22	357.54	57.10	1691.27	917.80	-212.17	68.82	1537.90	-205.38	73.79	908.83
6.12000	42.39	37.86	44.61	18.49	26.86	61.44	-136.90	-19.13	227.77	-83.53	55.57	196.35	598.57	32.06	81.80	545.48	32.52	81.27	322.87	5.67	52.92	393.41	-41.99	85.70	493.55	63.75	1270.23	0.00	0.00	0.00	469.03	76.69	1597.97	480.79	-66.37	1582.09	380.50	-89.96	1675.97	368.58	56.48	1692.55	918.12	-212.94	68.38	1537.49	-205.43	73.58	909.02
6.13000	48.03	42.61	41.40	30.12	30.60	68.51	-113.77	-9.72	247.73	-64.44	62.24	208.57	599.03	32.23	81.11	545.37	32.62	80.52	323.05	6.01	52.90	393.78	-41.81	85.66	501.93	64.58	1270.51	0.00	0.00	0.00	480.09	75.81	1599.18	492.11	-67.02	1582.85	391.48	-90.98	1676.82	379.42	55.90	1693.93	918.09	-212.73	68.40	1537.12	-205.46	73.49	908.97
6.14000	58.26	47.87	39.69	38.95	34.39	75.08	-89.46	-0.65	266.10	-44.32	68.46	220.46	598.92	32.05	80.30	546.81	33.00	80.35	322.81	6.28	53.03	393.91	-41.74	85.77	510.28	65.39	1270.79	0.00	0.00	0.00	490.97	75.10	1600.52	503.71	-67.52	1583.70	402.16	-91.74	1677.74	390.14	54.77	1695.25	918.06	-212.75	68.46	1537.68	-205.42	73.71	909.24
6.15000	66.80	52.66	40.73	54.43	39.41	83.31	-66.91	7.01	280.26	-23.52	75.06	231.90	597.93	32.87	79.48	546.37	33.19	79.63	322.56	5.51	53.42	394.25	-41.08	85.60	518.60	66.19	1271.07	0.00	0.00	0.00	500.66	74.63	1601.78	513.82	-68.15	1584.64	412.69	-92.39	1678.67	400.80	54.20	1696.60	918.16	-212.46	68.43	1537.22	-205.43	73.46	908.97
6.16000	88.07	56.72	51.25	73.11	45.62	93.83	-46.04	12.16	291.29	-2.89	81.55	243.66	598.06	33.39	79.23	546.29	33.46	79.10	322.51	5.51	53.46	394.36	-41.05	85.71	526.89	66.98	1271.35	0.00	0.00	0.00	511.96	73.94	1603.01	525.10	-68.18	1585.58	423.14	-93.00	1679.64	411.25	54.03	1697.90	918.02	-212.98	68.39	1537.33	-205.49	73.47	908.62
6.17000	111.99	70.22	67.95	96.09	54.20	106.41	-25.32	17.20	300.88	18.83	88.96	256.01	598.32	33.41	78.70	546.20	33.50	78.54	323.54	7.19	52.83	394.59	-40.67	85.66	535.15	67.74	1271.63	0.00	0.00	0.00	522.00	74.00	1604.22	534.40	-68.68	1586.63	433.63	-93.18	1680.76	421.89	53.82	1699.20	917.88	-212.53	68.54	1536.91	-205.51	73.35	908.81
6.18000	137.16	79.17	81.02	119.67	62.30	118.36	-4.41	22.06	309.17	41.52	96.47	267.49	597.45	33.29	77.88	546.71	33.66	78.27	324.26	6.47	53.37	394.61	-40.80	85.82	543.39	68.50	1271.91	0.00	0.00	0.00	532.05	73.51	1605.53	544.47	-68.99	1587.54	444.05	-93.40	1681.89	432.45	53.24	1700.66	917.94	-212.95	68.32	1536.78	-205.53	73.28	908.95
6.19000	163.43	86.90	92.59	147.34	70.00	129.55	17.38	27.81	315.66	65.03	103.81	277.78	598.51	33.93	78.02	546.91	33.51	77.90	325.81	7.58	52.98	394.81	-40.64	85.75	551.60	69.24	1272.19	0.00	0.00	0.00	542.82	73.43	1606.63	554.38	-68.81	1588.53	454.36	-93.59	1683.15	443.02	53.15	1702.19	917.90	-212.91	68.34	1536.59	-205.52	73.20	908.67
6.20000	161.60	93.94	97.42	172.86	76.96	139.08	39.94	33.69	321.76	89.40	109.90	286.46	598.09	33.48	76.99	547.42	33.48	77.63	326.49	7.33	53.29	394.91	-40.76	85.82	559.78	69.97	1272.47	0.00	0.00	0.00	553.10	73.45	1607.78	564.26	-68.84	1589.55	464.64	-93.47	1684.53	453.59	53.25	1703.69	917.93	-212.60	68.29	1537.49	-205.38	73.57	908.79
6.21000	178.44	100.91	104.67	192.53	83.65	146.43	63.14	38.64	326.45	114.19	115.41	293.69	598.69	33.52	76.61	547.85	33.37	77.23	326.49	7.06	53.51	395.01	-40.58	85.80	567.94	70.68	1272.75	0.00	0.00	0.00	562.83	73.64	1609.01	574.60	-68.79	1590.65	474.77	-93.43	1685.91	464.02	53.41	1705.17	917.64	-212.12	68.67	1536.99	-205.47	73.33	908.87
6.22000	221.88	108.72	117.35	225.32	90.86	155.56	86.73	43.57	330.23	139.46	121.15	299.96	599.01	34.26	76.46	547.63	33.02	76.36	324.90	5.44	54.25	395.24	-40.30	85.83	576.08	71.38	1273.03	0.00	0.00	0.00	573.20	73.84	1610.11	583.22	-68.58	1591.92	484.90	-93.17	1687.35	474.18	53.93	1706.65	917.55	-212.03	68.74	1537.19	-205.49	73.45	908.91
6.23000	280.81	116.23	131.10	258.22	97.48	163.65	111.03	48.52	332.60	165.26	126.24	304.90	599.78	34.10	75.75	548.08	33.39	75.94	322.78	4.41	54.54	395.25	-40.38	86.08	584.19	72.07	1273.32	0.00	0.00	0.00	582.90	74.34	1611.25	593.49	-68.08	1593.26	494.85	-92.90	1688.80	483.96	54.76	1708.02	917.34	-211.81	68.90	1537.14	-205.42	73.47	908.94
6.24000	311.30	123.00	138.95	288.53	104.01	170.54	135.62	53.18	333.77	191.18	130.88	308.54	599.45	34.29	74.97	548.37	33.30	75.44	321.66	3.53	54.70	395.28	-40.17	86.22	592.29	72.74	1273.60	0.00	0.00	0.00	592.17	74.83	1612.50	603.15	-67.53	1594.56	504.55	-92.57	1690.25	493.66	55.13	1709.40	917.71	-212.50	68.45	1537.28	-205.46	73.51	908.89
6.25000	344.21	129.23	146.85	317.94	110.02	176.43	160.67	57.51	333.33	217.13	135.46	311.21	599.16	34.56	74.15	549.46	33.66	75.34	322.28	4.61	54.02	395.46	-39.66	86.25	600.37	73.40	1273.89	0.00	0.00	0.00	601.89	75.31	1613.72	613.13	-67.20	1595.86	514.14	-91.79	1691.77	503.11	55.77	1710.78	917.81	-212.87	68.37	1537.48	-205.48	73.52	908.83
6.26000	376.13	134.98	153.88	350.56	115.10	182.23	186.03	61.75	331.98	243.41	139.50	312.78	600.59	34.88	74.13	548.55	33.99	74.66	323.43	6.30	53.43	395.54	-39.57	86.42	608.44	74.05	1274.19	0.00	0.00	0.00	610.85	75.98	1615.09	622.59	-66.24	1597.37	523.53	-91.06	1693.23	512.45	56.58	1712.02	917.64	-211.97	68.67	1537.79	-205.44	73.65	908.78
6.27000	409.09	140.55	160.63	383.12	119.97	188.12	211.99	65.80	329.78	270.53	143.63	313.52	601.87	34.66	73.66	549.60	34.31	74.81	323.51	5.82	54.16	395.61	-39.57	86.67	616.49	74.68	1274.48	0.00	0.00	0.00	620.31	76.61	1616.32	631.48	-65.56	1598.96	532.90	-90.11	1694.65	521.63	57.38	1713.27	917.74	-211.58	68.65	1537.26	-205.42	73.43	908.72
6.28000	442.81	145.95	166.95	414.45	125.34	193.03	238.75	70.68	326.66	298.26	148.01	313.53	600.96	34.66	72.92	550.06	34.12	74.49	324.13	7.03	53.96	395.70	-39.51	86.84	624.52	75.31	1274.78	0.00	0.00	0.00	629.06	77.51	1617.49	639.30	-65.08	1600.48	542.23	-89.21	1696.03	530.71	58.36	1714.42	917.77	-212.26	68.65	1537.81	-205.38	73.68	908.95
6.29000	476.91	150.50	173.15	448.82	130.46	197.84	266.55	75.30	322.48	326.21	151.55	312.54	601.56	35.47	73.18	550.20	34.83	74.58	324.11	6.16	54.52	395.84	-39.13	86.74	632.54	75.92	1275.08	0.00	0.00	0.00	638.16	78.38	1618.71	649.43	-64.16	1601.78	551.38	-88.70	1697.28	539.90	58.91	1715.61	917.66	-212.26	68.66	1537.25	-205.47	73.42	909.03
6.30000	512.88	154.85	179.80	481.40	135.06	202.22	294.03	78.55	317.76	354.23	154.93	310.88	600.70	35.83	72.85	551.04	34.98	78.28	324.28	6.47	54.56	396.02	-38.88	86.68	640.56	76.52	1275.38	0.00	0.00	0.00	647.28	79.06	1619.87	659.45	-63.46	1603.12	560.58	-87.80	1698.48	548.89	59.69	1716.70	917.55	-211.96	68.76	1537.40	-205.42	73.51	908.84
6.31000	549.77	158.16	185.43	516.64	138.82	207.22	322.12	83.00	312.11	382.56	158.14	308.60	601.10	36.32	72.95	549.26	35.02	77.64	324.31	6.55	54.73	396.06	-39.25	86.97	648.56	77.11	1275.69	0.00	0.00	0.00	656.01	80.17	1620.99	668.60	-62.38	1604.32	569.81	-87.02	1699.45	557.89	60.64	1717.63	917.56	-211.79	68.73	1537.15	-205.48	73.44	908.89
6.32000	584.09	161.61	191.43	549.58	142.16	211.46	349.94	86.19	305.77	411.53	160.82	305.74	601.12	35.63	75.25	550.44	34.85	77.37	324.59	7.41	54.42	396.12	-39.10	87.01	656.55	77.68	1276.00	0.00	0.00	0.00	665.34	81.08	1622.01	677.53	-61.94	1605.40	579.00	-86.21	1700.30	567.01	61.17	1718.45	917.56	-211.87	68.70	1536.66	-205.43	73.24	908.96
6.33000	620.97	164.79	197.87	586.06	145.14	216.60	377.69	87.39	302.98	441.16	163.32	302.37	603.60	35.37	75.66	550.87	34.60	77.15	324.81	7.91	54.47	396.35	-38.78	86.99	664.54	78.25	1276.31	0.00	0.00	0.00	674.54	82.06	1622.92	686.15	-61.05	1606.27	588.19	-85.41	1701.00	576.05	61.92	1719.19	917.92	-212.11	68.48	1536.85	-205.47	73.37	909.29
6.34000	655.74	167.50	203.68	618.94	147.44	220.21	402.78	89.18	295.22	471.00	164.83	298.33	600.95	34.83	74.50	549.87	34.09	76.57	324.75	6.93	55.03	396.45	-38.87	87.17	672.52	78.80	1276.63	0.00	0.00	0.00	683.52	82.76	1623.73	695.07	-60.02	1607.20	597.36	-84.75	1701.53	585.13	62.66	1719.71	917.84	-212.24	68.52	1537.32	-205.40	73.51	909.35
6.35000	688.49	169.28	208.95	652.49	149.33	223.90	427.77	90.43	285.36	500.58	167.28	294.47	601.98	34.22	74.31	551.01	34.33	73.70	324.67	6.56	55.44	396.52	-38.84	87.33	680.50	79.35	1276.96	0.00	0.00	0.00	693.02	83.42	1624.32	704.27	-59.27	1607.77	606.49	-84.17	1701.85	594.23	63.30	1720.16	917.82	-212.25	68.60	1537.35	-205.45	73.58	909.02
6.36000	724.03	170.92	214.30	687.07	150.95	227.74	455.04	92.67	275.88	530.77	168.63	289.95	602.89	35.15	71.38	551.18	33.95	73.10	324.80	6.69	55.65	396.70	-38.66	87.41	688.48	79.88	1277.29	0.00	0.00	0.00	702.53	84.01	1624.72	714.85	-58.61	1608.06	615.75	-83.41	1702.05	603.41	64.43	1720.39	918.07	-212.66	68.41	1537.18	-205.56	73.39	908.99
6.37000	757.91	171.61	219.47	721.01	153.00	228.41	483.92	98.10	267.54	561.32	170.28	285.43	603.71	34.52	70.83	551.37	33.90	72.89	325.01	7.39	55.46	396.77	-38.70	87.64	696.45	80.41	1277.62	0.00	0.00	0.00	711.37	84.77	1625.01	724.52	-57.69	1608.25	625.14	-82.52	1702.10	612.83	65.00	1720.46	918.22	-212.77	68.46	1537.67	-205.46	73.60	908.82
6.38000	791.54	171.51	224.58	753.25	152.91	231.68	526.40	100.47	257.97	592.05	171.60	280.57	603.31	34.51	70.20	551.10	33.98	72.63	325.04	6.84	55.95	396.80	-38.92	87.93	704.43	80.92	1277.96	0.00	0.00	0.00	720.52	85.62	1625.06	733.42	-56.87	1608.38	634.53	-81.78	1701.99	622.16	65.94	1720.37	918.14	-213.30	68.28	1537.52	-205.41	73.55	908.76
6.39000	824.92	171.61	229.56	785.44	152.85	234.59	560.52	101.92	249.72	622.45	172.48	275.46	603.43	34.60	69.74	551.17	34.18	72.38	325.17	7.45	55.94	397.07	-38.56	87.99	712.40	81.42	1278.31	0.00	0.00	0.00	730.43	86.35	1624.86	742.90	-56.06	1608.26	643.95	-81.05	1701.71	631.56	66.57	1720.17	918.08	-213.47	68.24	1537.50	-205.43	73.58	908.75
6.40000	857.91	170.88	234.60	817.43	152.69	237.46	592.62	103.31	241.24	653.15	172.90	270.08	602.26	34.81	68.78	551.04	34.36	72.06	325.09	7.06	56.44	397.42	-38.38	88.17	720.38	81.92	1278.66	0.00	0.00	0.00	739.99	87.31	1624.49	752.21	-55.47	1607.99	653.42	-80.20	1701.34	640.97	67.35	1719.82	917.80	-213.64	68.35	1537.68	-205.49	73.64	908.76
6.41000	891.50	170.56	239.65	849.26	152.36	240.37	625.44	105.97	233.47	683.66	174.08	265.11	602.65	34.94	68.24	550.99	34.40	71.66	325.58	7.41	56.69	397.71	-38.10	88.37	728.36	82.40	1279.02	0.00	0.00	0.00	749.82	88.02	1623.95	761.82	-54.62	1607.48	662.90	-79.41	1700.87	650.55	68.09	1719.32	917.73	-213.39	68.27	1536.80	-205.56	73.36	908.78
6.42000	921.66	169.97	240.92	880.92	151.91	243.50	656.84	107.26	225.62	714.13	174.41	259.88	603.17	34.96	67.65	552.09	34.30	71.42	325.68	8.14	56.67	397.98	-38.03	88.70	736.35	82.88	1279.38	0.00	0.00	0.00	759.75	89.28	1623.31	770.87	-53.76	1606.87	672.68	-78.36	1700.31	660.19	69.54	1718.67	917.54	-213.46	68.30	1537.28	-205.41	73.49	908.90
6.43000	952.57	169.59	245.29	912.13	151.59	246.43	688.28	107.81	217.71	744.50	174.58	254.79	603.62	35.13	67.10	551.90	34.30	71.01	326.13	8.63	56.79	398.29	-37.80	89.04	744.35	83.35	1279.76	0.00	0.00	0.00	769.41	90.02	1622.56	780.49	-52.91	1606.28	682.49	-77.32	1699.62	670.11	70.43	1717.99	917.64	-213.20	68.17	1537.56	-205.46	73.57	908.86
6.44000	983.01	169.74	249.26	942.90	151.38	249.06	718.72	108.21	210.95	774.07	174.84	249.85	604.34	35.64	66.78	552.62	34.65	70.91	326.16	8.64	57.24	398.78	-37.32	89.30	752.35	83.81	1280.14	0.00	0.00	0.00	779.22	91.08	1621.65	790.68	-51.82	1605.56	692.28	-76.27	1698.88	680.17	71.47	1717.15	917.80	-213.24	68.17	1537.00	-205.66	73.38	909.24
6.45000	1012.05	169.67	253.06	973.24	151.26	251.78	748.91	108.74	204.58	803.38	174.71	245.08	603.48	35.53	65.77	552.51	34.93	70.54	326.19	8.21	57.95	399.17	-37.08	89.73	760.36	84.26	1280.52	0.00	0.00	0.00	789.48	92.00	1620.68	800.30	-51.00	1604.62	702.13	-75.34	1698.07	690.10	72.91	1716.17	917.84	-213.51	68.31	1537.52	-205.52	73.56	909.23
6.46000	1040.03	170.12	256.14	1000.62	151.55	253.20	778.78	107.34	198.28	831.67	175.54	241.05	604.04	36.04	65.23	552.60	34.94	70.00	326.73	9.13	57.94	399.51	-37.00	90.29	768.39	84.70	1280.92	0.00	0.00	0.00	799.48	92.96	1619.70	811.04	-50.03	1603.73	712.16	-73.91	1697.25	700.19	74.06	1715.18	917.96	-213.54	68.27	1537.16	-205.48	73.37	908.76
6.47000	1067.29	170.62	258.62	1028.25	151.77	254.71	807.78	107.14	192.74	859.55	174.89	236.73	603.48	36.40	64.36	553.23	35.33	69.66	327.10	9.74	58.16	400.04	-36.65	90.75	776.42	85.13	1281.32	0.00	0.00	0.00	809.43	93.95	1618.66	821.61	-49.09	1602.79	722.04	-72.84	1696.28	710.27	75.48	1714.09	918.29	-213.40	68.14	1536.64	-205.53	73.25	909.20
6.48000	1093.15	170.65	260.62	1055.85	151.89	256.28	835.68	107.36	187.89	886.21	174.92	233.01	604.67	36.59	63.66	553.47	35.65	69.20	326.95	9.11	59.04	400.69	-36.12	91.29	784.47	85.56	1281.73	0.00	0.00	0.00	819.56	95.26	1617.53	831.11	-48.28	1601.85	732.18	-71.36	1695.37	720.49	76.77	1712.99	918.21	-212.46	68.36	1536.75	-205.54	73.27	909.00
6.49000	1117.71	170.43	262.13	1081.00	152.23	256.66	861.97	108.25	183.43	911.21	175.24	229.60	606.09	36.70	63.00	553.51	35.53	68.39	327.31	9.85	59.43	401.34	-35.80	92.01	792.54	85.98	1282.15	0.00	0.00	0.00	829.93	96.38	1616.34	840.93	-46.87	1600.95	742.47	-69.85	1694.42	730.72	78.17	1711.81	918.28	-212.29	68.33	1537.08	-205.52	73.36	908.60
6.50000	1141.23	170.04	262.92	1103.69	151.81	256.45	887.17	108.47	178.84	934.94	175.87	226.49	605.59	37.35	62.01	554.05	36.11	68.21	327.90	10.56	59.93	401.95	-35.63	92.76	800.62	86.39	1282.57	0.00	0.00	0.00	840.33	97.64	1615.06	851.17	-45.69	1600.04	752.66	-68.39	1693.37	741.14	79.82	1710.50	918.01	-212.64	68.53	1536.94	-205.57	73.39	908.54
6.51000	1162.75	168.92	263.34	1128.00	150.80	257.19	909.80	110.10	175.22	957.19	176.49	223.59	606.84	37.74	61.53	554.10	36.19	67.65	328.04	10.20	60.90	402.69	-34.89	93.41	808.72	86.80	1283.01	0.00	0.00	0.00	851.33	99.20	1613.77	861.30	-44.33	1598.99	763.06	-66.59	1692.35	751.59	81.66	1709.12	918.10	-212.61	68.36	1537.65	-205.48	73.62	908.61
6.52000	1182.86	167.74	263.17	1150.09	150.02	256.95	931.02	109.43	170.85	977.99	176.58	220.49	606.76	37.85	60.26	555.53	36.49	67.54	328.48	10.67	61.68	403.40	-34.63	94.26	816.83	87.20	1283.45	0.00	0.00	0.00	861.49	100.60	1612.38	872.01	-42.68	1597.96	773.51	-64.53	1691.29	762.21	83.41	1707.74	918.09	-212.56	68.33	1537.39	-205.51	73.50	908.86
6.53000	1201.26	166.23	262.69	1162.53	148.39	249.89	950.22	110.92	166.50	996.85	176.37	217.31	607.43	37.92	59.34	554.91	36.63	66.77	328.93	11.24	62.55	404.16	-34.11	95.14	824.97	87.59	1283.91	0.00	0.00	0.00	872.30	102.07	1611.04	882.47	-41.38	1596.88	783.75	-62.82	1690.07	772.65	85.48	1706.21	918.02	-211.43	68.67	1537.53	-205.34	73.60	908.91
6.54000	1216.78	163.46	262.31	1178.60	147.05	248.31	967.01	111.74	161.99	1013.55	176.13	213.99	607.84	38.40	58.56	556.05	36.61	66.33	329.13	11.28	64.04	404.96	-33.66	96.12	833.13	87.97	1284.37	0.00	0.00	0.00	882.53	103.77	1609.66	892.86	-39.99	1595.78	794.18	-60.69	1688.89	783.21	87.32	1704.75	917.72	-211.96	68.66	1536.91	-205.49	73.30	909.22
6.55000	1230.41	161.17	261.18	1192.23	144.79	246.66	981.86	112.85	157.06	1027.91	176.02	210.48	608.26	38.55	57.80	556.94	36.71	65.93	329.95	12.54	65.27	399.31	-33.27	95.72	841.32	88.35	1284.84	0.00	0.00	0.00	893.57	105.63	1608.11	903.67	-37.92	1594.62	804.68	-58.84	1687.60	793.87	89.62	1703.23	918.01	-212.65	68.31	1536.47	-205.46	73.13	909.09
6.56000	1241.98	159.24	259.01	1203.91	142.78	244.00	994.68	111.55	151.60	1040.29	174.86	206.24	608.16	39.39	57.01	557.18	37.07	65.61	330.73	12.97	67.03	406.05	-32.18	97.99	849.53	88.72	1285.33	0.00	0.00	0.00	904.30	107.69	1606.65	914.48	-36.14	1593.39	815.46	-56.84	1686.32	804.69	92.03	1701.73	917.89	-212.25	68.51	1536.47	-205.43	73.18	909.08
6.57000	1251.63	157.03	255.57	1213.71	141.07	239.98	1004.94	111.04	146.26	1050.23	174.30	201.89	608.94	38.89	55.99	557.89	36.77	65.07	331.28	12.02	69.56	407.88	-32.28	99.80	857.76	89.09	1285.82	0.00	0.00	0.00	915.65	109.68	1605.19	925.40	-34.10	1592.06	826.45	-54.42	1685.13	815.75	94.60	1700.29	917.70	-211.97	68.65	1537.43	-205.41	73.57	909.31
6.58000	1259.89	155.28	250.13	1221.79	139.45	234.59	1013.02	109.53	140.70	1058.14	173.38	196.96	609.31	39.24	55.26	558.38	37.04	64.61	332.09	11.83	72.13	409.07	-31.99	101.27	866.02	89.45	1286.33	0.00	0.00	0.00	927.01	112.07	1603.74	936.48	-31.94	1590.84	837.52	-51.89	1683.97	827.13	96.99	1698.90	917.91	-212.53	68.37	1537.55	-205.38	73.53	908.94
6.59000	1266.99	154.14	242.72	1228.43	137.90	227.53	1018.90	107.99	135.33	1064.39	171.94	191.46	609.49	39.25	54.36	559.36	36.91	64.34	333.56	13.28	74.28	410.33	-32.11	103.10	874.31	89.81	1286.84	0.00	0.00	0.00	938.47	114.41	1602.38	949.24	-29.56	1589.63	848.79	-49.28	1682.87	838.59	99.69	1697.57	918.11	-212.31	68.22	1537.19	-205.51	73.49	909.42
6.60000	1272.04	152.12	233.89	1233.30	135.86	219.28	1021.76	106.62	130.47	1068.87	170.08	185.43	610.81	39.67	54.09	560.95	36.50	64.16	334.71	12.62	77.44	405.32	-32.70	103.75	882.63	90.16	1287.37	0.00	0.00	0.00	950.14	116.93	1601.06	959.90	-27.15	1588.77	860.18	-46.58	1681.86	850.02	102.66	1696.28	917.97	-211.89	68.40	1537.38	-205.42	73.61	909.51
6.61000	1275.93	150.57	223.53	1237.17	134.59	209.64	1024.58	102.73	123.80	1071.60	168.04	178.85	611.12	39.57	53.27	561.75	36.57	63.96	336.22	13.12	80.58	405.36	-32.61	105.41	890.98	90.51	1287.91	0.00	0.00	0.00	962.04	119.69	1599.81	970.68	-24.84	1587.91	871.99	-43.40	1681.03	861.79	105.65	1695.09	918.08	-212.30	68.35	1537.01	-205.58	73.39	909.27
6.62000	1279.33	147.98	211.97	1241.37	132.56	203.74	1025.29	102.49	122.57	1073.61	166.69	173.28	611.13	39.69	52.40	562.92	36.32	63.73	337.73	12.65	84.47	406.91	-32.98	107.66	899.37	90.85	1288.46	0.00	0.00	0.00	973.48	122.66	1598.64	982.74	-22.00	1587.10	883.98	-40.17	1680.25	873.85	108.72	1693.98	917.83	-212.56	68.12	1537.00	-205.43	73.49	908.73
6.63000	1287.26	145.76	199.52	1247.11	130.13	193.46	1028.94	99.67	121.90	1077.75	164.66	170.52	612.93	39.96	52.21	564.32	35.85	63.44	339.36	11.88	88.92	416.23	-33.27	111.93	907.79	91.19	1289.02	0.00	0.00	0.00	985.53	125.33	1597.66	994.61	-19.32	1586.41	895.89	-37.19	1679.63	886.04	112.25	1692.91	917.74	-212.78	67.81	1536.87	-205.49	73.49	908.61
6.64000	1296.36	143.26	191.25	1254.56	127.12	182.65	1033.60	97.15	123.86	1085.36	162.43	169.62	613.11	39.69	51.35	565.27	35.75	63.09	341.53	11.22	93.72	419.57	-34.08	115.16	916.24	91.52	1289.59	0.00	0.00	0.00	997.93	128.39	1596.76	1006.75	-16.41	1585.95	908.28	-33.72	1679.31	898.68	115.37	1692.23	917.72	-212.46	67.99	1537.03	-205.50	73.52	908.94
6.65000	1303.17	141.11	179.18	1261.66	124.66	173.66	1037.22	96.93	125.65	1092.03	161.75	168.32	612.97	39.96	50.52	566.31	35.04	62.46	344.11	10.83	98.87	422.49	-34.88	118.34	924.73	91.85	1290.18	0.00	0.00	0.00	1010.84	131.57	1596.08	1019.42	-13.20	1585.85	920.78	-30.37	1679.32	911.39	118.88	1691.75	917.85	-212.99	67.84	1537.66	-205.50	73.73	909.13
6.66000	1307.73	138.98	170.31	1264.91	122.97	166.32	1039.16	97.36	126.77	1095.89	161.81	167.18	612.85	40.39	49.91	566.96	34.53	61.83	346.95	9.70	104.80	425.72	-35.74	121.80	933.26	92.18	1290.78	0.00	0.00	0.00	1023.80	134.55	1595.70	1031.54	-10.22	1585.93	933.43	-26.80	1679.45	924.13	122.70	1691.39	918.12	-212.72	67.73	1537.57	-205.40	73.58	908.95
6.67000	1310.35	138.88	164.61	1266.69	122.89	162.05	1039.98	96.94	127.50	1097.92	161.36	166.73	613.70	40.26	49.30	569.63	34.56	61.85	350.13	8.61	111.24	429.16	-37.51	125.85	941.83	92.50	1291.39	0.00	0.00	0.00	1036.67	138.06	1595.37	1044.63	-7.31	1586.18	946.28	-23.07	1679.73	937.36	126.19	1691.22	917.91	-212.67	67.84	1537.07	-205.48	73.44	908.98
6.68000	1310.03	139.21	160.70	1268.34	122.96	159.53	1040.72	95.72	128.12	1099.48	160.73	166.76	614.76	40.26	48.92	571.90	33.67	61.52	354.05	6.76	118.57	433.34	-39.11	130.08	950.44	92.82	1292.02	0.00	0.00	0.00	1049.84	141.42	1595.28	1057.28	-4.03	1586.60	959.27	-19.59	1680.19	950.65	129.99	1691.23	917.96	-212.22	67.89	1536.82	-205.59	73.38	909.28
6.69000	1310.48	138.95	157.04	1269.33	122.33	156.87	1041.42	97.04	128.82	1101.30	160.50	166.71	614.81	40.31	48.08	573.99	32.73	60.87	358.85	5.55	126.25	438.40	-40.55	134.57	959.10	93.14	1292.66	0.00	0.00	0.00	1063.38	144.73	1595.38	1069.96	-1.07	1587.11	972.76	-15.56	1680.96	964.10	133.86	1691.52	917.87	-212.66	67.85	1536.80	-205.56	73.34	909.14
6.70000	1312.38	138.04	153.26	1270.50	121.40	153.94	1041.96	97.20	129.61	1103.10	160.03	166.66	615.02	40.00	47.13	576.50	32.38	60.47	364.58	4.08	134.88	444.00	-42.42	139.65	967.79	93.45	1293.31	0.00	0.00	0.00	1077.03	147.95	1595.65	1083.39	2.43	1587.90	986.10	-11.86	1681.96	977.72	137.58	1692.11	918.10	-212.82	67.69	1537.33	-205.55	73.61	909.22
6.71000	1313.20	137.89	151.13	1272.15	121.17	151.89	1042.96	97.01	129.70	1104.88	159.86	166.64	616.50	39.87	46.64	577.99	31.97	59.61	371.47	2.89	144.17	450.67	-43.62	144.88	976.53	93.76	1293.98	0.00	0.00	0.00	1090.06	151.08	1596.18	1096.94	5.67	1588.81	999.31	-8.31	1683.15	991.27	141.44	1692.89	917.92	-212.83	67.86	1537.30	-205.54	73.48	909.33
6.72000	1314.28	137.91	149.04	1272.56	121.16	149.96	1043.43	96.42	129.92	1106.14	159.55	166.52	617.87	39.60	45.97	581.38	31.02	59.23	379.67	1.37	154.65	458.35	-45.36	150.90	985.32	94.07	1294.66	0.00	0.00	0.00	1103.13	154.62	1596.77	1109.36	9.07	1589.95	1012.46	-4.82	1684.62	1004.89	145.30	1693.94	918.27	-212.84	67.67	1536.91	-205.65	73.25	909.36
6.73000	1314.81	137.55	146.81	1273.48	121.25	148.18	1043.90	96.70	129.98	1106.99	159.35	166.53	619.37	39.35	45.32	584.61	30.07	59.07	389.43	0.27	166.19	467.23	-47.01	157.41	994.16	94.38	1295.36	0.00	0.00	0.00	1116.49	157.82	1597.53	1121.94	12.12	1591.16	1025.95	-0.85	1686.41	1018.64	148.90	1695.27	918.20	-212.47	67.81	1537.41	-205.59	73.45	909.42
6.74000	1316.41	137.24	145.46	1273.74	120.50	147.18	1044.35	95.90	130.10	1107.98	158.34	166.29	622.48	38.70	44.55	589.12	29.32	59.80	400.96	-0.56	178.73	477.83	-48.38	164.86	1003.04	94.68	1296.07	0.00	0.00	0.00	1129.34	160.54	1598.58	1135.43	15.20	1592.74	1038.88	2.25	1688.44	1032.24	152.16	1696.92	918.16	-212.20	67.90	1537.40	-205.60	73.53	909.46
6.75000	1316.86	136.96	144.99	1273.81	120.26	146.74	1044.39	95.64	130.28	1108.33	158.12	166.31	624.50	38.19	43.52	594.42	28.40	61.21	414.29	-1.46	192.44	489.57	-50.21	173.17	1011.98	94.98	1296.79	0.00	0.00	0.00	1142.33	163.57	1599.96	1146.79	17.95	1594.67	1052.07	6.06	1690.84	1045.51	155.64	1698.74	918.15	-212.92	67.81	1537.59	-205.48	73.49	909.62
6.76000	1317.04	137.27	144.39	1274.01	120.60	146.31	1045.07	95.55	129.76	1108.65	157.88	166.18	627.48	37.34	42.76	599.01	27.28	62.85	429.33	-2.65	206.92	503.12	-50.73	181.75	1020.97	95.28	1297.54	0.00	0.00	0.00	1154.56	166.46	1601.72	1158.30	20.36	1596.87	1064.78	9.61	1693.45	1058.60	158.82	1700.79	918.00	-212.35	67.99	1538.17	-205.40	73.72	909.85
6.77000	1316.31	137.14	143.94	1274.53	120.64	146.22	1044.68	95.95	130.06	1108.73	157.91	166.14	632.80	36.35	42.38	603.93	27.03	65.50	446.26	-4.34	222.13	517.80	-51.66	191.03	1030.01	95.58	1298.29	0.00	0.00	0.00	1166.69	169.01	1603.60	1170.55	22.99	1599.37	1076.90	12.68	1696.22	1071.38	162.09	1702.97	917.89	-212.09	68.04	1537.45	-205.61	73.53	909.81
6.78000	1317.00	136.74	144.03	1274.67	120.31	146.17	1045.01	95.47	129.66	1108.84	158.09	166.25	637.41	34.60	41.89	610.23	25.61	69.04	465.10	-5.67	237.56	533.82	-52.39	200.51	1039.10	95.88	1299.07	0.00	0.00	0.00	1178.52	171.50	1605.67	1183.09	25.61	1602.00	1088.59	15.53	1698.97	1083.78	164.96	1705.17	918.16	-212.73	67.75	1537.37	-205.59	73.50	909.79
6.79000	1317.35	136.94	143.86	1274.40	120.51	145.76	1044.82	95.97	129.81	1109.14	157.84	166.13	645.59	30.98	41.17	619.90	23.71	74.81	484.87	-6.48	252.55	550.38	-52.89	210.18	1048.26	96.18	1299.85	0.00	0.00	0.00	1190.50	174.00	1607.75	1194.21	27.58	1604.90	1100.08	18.22	1701.89	1095.97	167.42	1707.45	918.13	-212.62	67.66	1537.39	-205.62	73.49	909.89
6.80000	1317.48	136.82	143.81	1274.41	120.58	145.60	1044.47	96.34	129.88	1109.15	157.99	166.19	654.71	27.63	43.01	628.46	20.71	81.27	505.07	-7.01	266.94	567.02	-53.83	220.65	1057.47	96.48	1300.66	0.00	0.00	0.00	1201.99	176.15	1609.98	1205.89	29.76	1607.77	1111.68	21.19	1704.84	1107.43	170.25	1709.76	918.05	-212.95	67.70	1537.02	-205.58	73.36	909.80
6.81000	1317.01	136.62	143.71	1274.28	120.70	145.48	1044.66	96.84	129.96	1109.26	157.89	166.14	664.66	26.43	50.73	641.99	21.68	92.25	524.81	-7.35	280.85	583.80	-55.32	232.11	1066.73	96.78	1301.48	0.00	0.00	0.00	1213.13	178.44	1612.31	1217.45	31.54	1610.68	1123.00	23.71	1707.83	1118.76	172.49	1712.16	918.04	-212.72	67.78	1537.48	-205.54	73.50	909.09
6.82000	1317.37	136.91	143.67	1274.11	120.82	145.32	1045.17	95.51	129.28	1109.37	157.99	166.05	676.72	25.80	61.07	656.47	21.86	103.95	543.22	-8.05	294.27	601.14	-56.37	244.39	1076.06	97.08	1302.32	0.00	0.00	0.00	1223.95	180.16	1614.74	1228.03	33.29	1613.58	1133.93	25.82	1710.73	1129.87	174.67	1714.58	918.05	-213.31	67.63	1537.30	-205.53	73.46	909.25
6.83000	1317.87	137.00	143.77	1273.92	121.05	145.12	1044.54	95.86	129.71	1109.43	157.94	166.01	694.53	25.67	74.39	673.51	21.55	117.15	560.93	-9.04	307.05	619.23	-57.20	256.99	1085.45	97.37	1303.18	0.00	0.00	0.00	1234.64	181.98	1617.15	1239.03	34.99	1616.36	1144.67	27.51	1713.57	1140.93	176.25	1717.14	917.95	-213.07	67.78	1538.02	-205.50	73.72	909.24
6.84000	1317.49	137.02	143.47	1274.09	121.25	145.22	1043.93	96.52	130.01	1109.40	158.05	166.02	713.89	25.54	88.39	691.07	20.90	130.49	578.60	-9.88	319.24	637.50	-57.98	269.82	1094.91	97.67	1304.05	0.00	0.00	0.00	1245.31	183.09	1619.56	1248.62	36.25	1619.17	1155.60	29.59	1716.52	1151.90	177.51	1719.77	917.61	-212.42	68.03	1537.89	-205.42	73.71	909.18
6.85000	1317.79	137.01	143.54	1273.82	121.38	145.08	1043.94	96.98	129.89	1109.58	157.88	165.94	732.43	24.68	101.76	711.15	22.38	145.22	596.33	-11.20	331.26	656.12	-58.77	282.59	1104.42	97.97	1304.94	0.00	0.00	0.00	1255.86	184.35	1622.10	1259.58	37.39	1621.84	1166.17	31.26	1719.37	1162.42	178.80	1722.47	917.79	-212.70	67.76	1537.46	-205.53	73.54	908.94
6.86000	1318.18	137.06	143.76	1273.88	121.87	144.81	1044.35	95.63	129.67	1109.64	157.93	165.84	753.94	23.33	115.41	733.58	20.23	158.33	614.91	-11.79	342.92	675.31	-59.46	295.11	1114.00	98.27	1305.85	0.00	0.00	0.00	1265.70	185.25	1624.77	1268.48	38.26	1624.61	1176.58	32.26	1722.19	1172.65	180.00	1725.14	917.61	-213.26	67.84	1537.09	-205.45	73.44	909.16
6.87000	1318.01	137.25	143.31	1273.58	121.93	144.65	1044.27	96.73	129.93	1109.55	158.29	165.96	775.24	20.80	127.89	756.37	17.59	170.67	634.58	-11.71	354.02	695.07	-59.82	307.03	1123.65	98.57	1306.78	0.00	0.00	0.00	1275.71	185.99	1627.40	1279.17	39.24	1627.32	1186.84	33.16	1724.95	1182.94	180.67	1727.98	917.70	-212.73	67.93	1537.32	-205.47	73.52	908.82
6.88000	1317.96	137.09	143.10	1274.28	121.96	144.76	1044.50	95.20	129.85	1109.82	157.95	165.82	797.19	17.72	139.06	780.16	15.56	182.48	655.32	-10.88	364.60	715.40	-59.94	318.19	1133.37	98.87	1307.72	0.00	0.00	0.00	1285.62	186.77	1630.14	1288.43	39.81	1630.11	1197.03	34.15	1727.86	1193.16	181.06	1730.87	917.99	-212.98	67.74	1537.97	-205.43	73.79	908.94
6.89000	1318.02	136.90	142.95	1273.93	122.29	144.32	1044.60	97.00	130.06	1109.75	158.22	165.98	819.43	14.25	149.25	803.03	12.95	192.92	676.60	-8.55	374.25	736.78	-59.52	328.46	1143.16	99.17	1308.69	0.00	0.00	0.00	1295.20	187.44	1632.98	1298.61	40.35	1632.81	1207.05	35.05	1730.81	1203.02	181.87	1733.61	917.95	-212.76	67.90	1537.27	-205.57	73.50	909.27
6.90000	1318.13	136.90	142.36	1274.52	122.37	144.13	1044.82	96.87	130.37	1109.94	158.18	165.98	842.26	10.42	158.30	825.18	10.13	201.78	698.40	-7.64	382.80	758.18	-59.69	338.12	1153.02	99.48	1309.67	0.00	0.00	0.00	1305.36	187.75	1635.77	1308.29	40.67	1635.66	1216.81	35.86	1733.78	1212.55	182.72	1736.40	918.38	-213.60	67.28	1537.99	-205.37	73.74	909.48
6.91000	1318.98	137.21	141.60	1274.82	122.60	143.76	1045.03	96.03	130.45	1109.97	158.41	166.16	865.53	6.43	166.34	846.91	6.49	209.18	720.16	-5.71	390.74	779.58	-60.20	346.99	1162.95	99.78	1310.67	0.00	0.00	0.00	1314.29	187.91	1638.76	1318.08	40.69	1638.70	1226.14	35.91	1736.58	1222.23	182.91	1739.32	918.69	-213.88	67.08	1538.37	-205.44	73.86	909.38
6.92000	1319.15	137.17	141.04	1274.53	122.50	143.31	1045.40	96.22	130.77	1110.29	158.27	166.16	889.47	2.36	173.56	870.24	3.57	216.28	742.43	-4.73	396.63	801.58	-60.34	354.67	1172.96	100.09	1311.69	0.00	0.00	0.00	1323.58	187.85	1641.82	1326.55	40.81	1641.81	1235.45	36.47	1739.43	1231.51	183.40	1742.11	918.78	-214.00	67.09	1538.26	-205.32	73.84	909.25
6.93000	1319.76	137.37	140.37	1275.24	122.67	143.02	1045.77	96.16	130.63	1110.52	158.07	166.25	914.82	-1.69	180.21	894.51	0.01	222.40	764.72	-3.36	401.39	824.24	-59.76	361.14	1183.04	100.40	1312.73	0.00	0.00	0.00	1333.17	187.84	1644.81	1335.78	40.76	1644.77	1244.59	36.79	1742.26	1240.81	183.51	1744.96	918.76	-213.79	67.05	1537.69	-205.42	73.63	909.44
6.94000	1319.96	137.53	139.81	1275.09	122.66	142.84	1045.60	96.55	131.13	1110.83	157.83	166.29	940.52	-5.75	186.25	919.21	-2.49	228.13	786.91	-2.13	404.52	846.59	-59.95	366.64	1193.19	100.72	1313.80	0.00	0.00	0.00	1342.57	187.84	1647.80	1345.56	40.69	1647.76	1253.54	36.70	1744.96	1250.00	183.36	1747.76	918.42	-213.07	67.48	1537.43	-205.40	73.55	909.47
6.95000	1320.35	137.80	139.28	1274.53	122.54	142.49	1045.23	96.41	132.40	1110.93	157.75	166.38	967.03	-9.57	191.83	945.06	-5.07	233.85	808.57	-0.34	406.40	869.92	-59.12	370.62	1203.43	101.03	1314.88	0.00	0.00	0.00	1352.09	187.53	1650.80	1353.84	40.70	1650.84	1262.12	36.32	1747.52	1258.80	183.64	1750.42	917.93	-212.71	67.85	1537.69	-205.42	73.64	909.21
6.96000	1320.66	137.59	139.11	1275.19	122.60	142.58	1043.83	98.02	133.54	1110.97	157.84	166.54	996.70	-13.07	197.53	972.11	-7.80	237.62	830.50	0.42	406.51	892.64	-59.23	373.61	1213.74	101.35	1315.98	0.00	0.00	0.00	1361.42	187.31	1653.68	1362.90	40.12	1653.71	1270.74	35.98	1750.08	1267.65	183.67	1753.03	917.93	-212.76	67.87	1537.91	-205.43	73.75	909.32
6.97000	1320.57	137.46	138.75	1275.40	122.74	142.33	1042.68	97.73	133.59	1111.01	157.97	166.73	1024.31	-16.59	201.80	1000.04	-9.99	241.18	852.68	1.63	405.39	915.73	-59.10	375.31	1224.14	101.67	1317.10	0.00	0.00	0.00	1370.57	186.94	1656.56	1372.17	39.98	1656.49	1279.20	35.53	1752.45	1276.44	183.69	1755.59	917.80	-212.25	68.00	1537.78	-205.35	73.70	908.91
6.98000	1320.53	137.73	138.29	1275.88	122.58	142.48	1041.56	99.16	134.28	1111.26	157.66	166.79	1053.14	-19.69	205.45	1028.05	-12.26	243.76	875.34	1.70	402.82	939.26	-58.92	375.57	1234.61	102.00	1318.25	0.00	0.00	0.00	1379.61	186.54	1659.44	1381.42	39.74	1659.18	1288.20	35.88	1754.85	1285.13	183.50	1758.02	918.00	-213.07	67.83	1537.31	-205.36	73.53	909.03
6.99000	1321.09	137.51	138.31	1275.65	122.68	142.11	1042.75	97.60	133.47	1111.44	157.52	166.84	1083.18	-22.08	208.64	1055.70	-14.37	245.57	898.41	1.89	399.06	962.79	-59.24	374.83	1245.17	102.33	1319.41	0.00	0.00	0.00	1388.15	185.97	1662.13	1389.61	38.93	1661.64	1296.15	35.06	1756.88	1293.72	183.23	1760.31	917.92	-212.92	67.91	1537.19	-205.51	73.44	909.09
7.00000	1321.33	137.65	137.70	1275.93	122.57	141.92	1044.56	96.10	132.53	1111.66	157.31	166.91	1113.03	-24.21	211.03	1084.29	-16.34	246.55	921.56	2.08	394.41	986.78	-59.82	372.97	1255.82	102.66	1320.60	0.00	0.00	0.00	1397.47	185.60	1664.54	1398.57	38.79	1664.18	1304.32	34.43	1758.82	1302.18	183.09	1762.45	917.95	-213.14	67.87	1536.95	-205.57	73.30	909.05
7.01000	1321.13	137.78	137.12	1276.03	122.34	141.88	1045.26	95.89	132.50	1111.87	157.40	167.10	1143.36	-26.28	212.81	1111.94	-17.52	246.96	945.07	2.38	388.80	1011.14	-60.19	369.90	1266.55	103.00	1321.81	0.00	0.00	0.00	1406.25	185.29	1666.89	1407.01	38.13	1666.48	1312.31	33.45	1760.58	1311.01	182.09	1764.54	917.87	-212.53	68.12	1537.80	-205.37	73.63	909.33
7.02000	1321.69	137.51	137.07	1276.27	122.11	145.66	1045.29	96.72	132.90	1111.90	157.72	167.48	1174.24	-28.35	213.88	1140.33	-19.12	246.61	968.97	2.34	382.18	1035.41	-60.96	365.95	1276.63	103.68	1323.58	0.00	0.00	0.00	1414.91	184.75	1669.11	1415.89	37.78	1668.58	1320.87	33.11	1762.30	1319.39	181.70	1766.38	917.64	-212.30	68.36	1537.48	-205.55	73.50	909.25
7.03000	1324.04	137.43	143.35	1278.31	121.95	146.19	1045.89	95.50	132.73	1112.31	157.22	167.50	1205.18	-30.03	214.21	1169.80	-20.63	246.52	993.16	1.68	374.44	1060.25	-61.70	361.09	1286.00	104.24	1325.05	0.00	0.00	0.00	1424.12	184.07	1671.11	1424.69	37.29	1670.53	1329.26	32.72	1763.77	1328.01	180.98	1768.02	917.97	-212.55	68.05	1537.10	-205.59	73.38	909.16
7.04000	1323.86	137.01	142.66	1277.29	121.53	145.66	1046.11	95.87	132.97	1112.53	157.12	167.69	1237.18	-31.20	214.25	1199.75	-21.67	245.08	1017.71	1.11	365.92	1085.21	-62.45	355.35	1295.59	104.56	1326.40	0.00	0.00	0.00	1432.73	183.52	1672.99	1433.73	36.74	1672.26	1337.58	32.03	1764.96	1336.40	180.78	1769.38	918.11	-212.43	68.00	1537.57	-205.44	73.56	909.07
7.05000	1325.09	136.95	142.79	1277.36	121.20	145.45	1046.41	96.73	133.31	1112.88	156.94	167.99	1268.86	-32.00	213.85	1229.74	-22.61	242.90	1042.98	0.35	356.34	1110.86	-62.91	348.75	1305.49	104.83	1327.55	0.00	0.00	0.00	1441.24	183.17	1674.67	1442.07	36.17	1673.95	1346.06	31.38	1766.03	1344.92	180.15	1770.59	918.21	-212.65	67.84	1537.12	-205.48	73.41	909.39
7.06000	1324.85	136.74	142.19	1277.93	120.96	145.47	1046.68	95.89	133.28	1113.19	156.77	168.15	1302.49	-32.65	212.30	1260.75	-23.35	240.64	1068.51	-0.85	345.96	1136.74	-63.44	341.48	1315.64	104.43	1328.45	0.00	0.00	0.00	1450.25	182.45	1676.06	1451.34	35.71	1675.18	1354.31	30.51	1766.76	1353.64	179.40	1771.60	918.17	-212.38	67.93	1537.50	-205.42	73.56	909.13
7.07000	1324.59	136.55	141.75	1278.40	120.76	145.48	1046.51	95.44	133.77	1113.58	156.47	168.31	1332.82	-33.03	210.90	1291.75	-22.14	238.03	1094.66	-1.56	334.93	1162.47	-64.12	333.65	1325.52	104.61	1329.13	0.00	0.00	0.00	1458.62	181.93	1677.21	1459.89	35.02	1676.29	1362.96	29.93	1767.40	1362.24	178.73	1772.35	917.75	-211.46	68.37	1537.66	-205.46	73.56	909.15
7.08000	1325.60	136.70	141.95	1277.98	120.89	145.01	1046.72	95.78	133.93	1113.75	156.53	168.64	1365.71	-33.40	209.96	1322.86	-22.87	235.00	1120.49	-1.98	323.70	1189.28	-64.32	324.99	1335.60	105.23	1329.58	0.00	0.00	0.00	1467.92	181.17	1678.17	1468.40	33.96	1677.19	1371.62	29.30	1767.84	1370.94	177.87	1772.89	917.78	-211.76	68.26	1537.82	-205.46	73.63	909.25
7.09000	1326.30	136.56	141.68	1278.55	121.05	144.91	1046.84	95.57	134.07	1113.98	156.41	168.87	1396.66	-33.32	208.75	1354.05	-23.21	231.98	1146.48	-3.21	311.98	1216.12	-64.34	315.86	1344.98	105.26	1329.82	0.00	0.00	0.00	1476.73	180.33	1678.82	1477.82	33.38	1677.76	1380.18	28.37	1767.99	1379.91	176.91	1773.23	917.80	-212.16	68.27	1537.78	-205.49	73.69	909.41
7.10000	1325.28	136.73	140.75	1277.46	121.53	140.42	1047.30	95.45	133.96	1114.27	156.23	169.10	1428.81	-33.90	206.94	1384.61	-24.07	228.24	1170.87	-5.44	300.27	1243.38	-64.53	306.23	1354.42	105.13	1329.85	0.00	0.00	0.00	1485.97	179.88	1679.19	1486.14	32.61	1678.11	1388.98	27.39	1767.99	1388.75	176.13	1773.29	918.15	-212.68	67.89	1537.28	-205.40	73.48	909.33
7.11000	1326.43	136.93	140.86	1276.84	121.40	140.01	1047.07	95.13	134.48	1114.46	156.46	169.48	1460.03	-33.93	205.27	1415.26	-24.40	224.60	1199.68	-3.72	286.17	1271.13	-64.35	296.17	1364.33	105.05	1329.62	0.00	0.00	0.00	1494.87	178.89	1679.37	1495.29	31.87	1678.20	1397.78	26.30	1767.66	1397.55	175.38	1773.16	917.78	-212.03	68.32	1536.81	-205.41	73.26	909.54
7.12000	1325.70	137.08	140.39	1277.57	121.50	140.14	1047.25	95.74	134.78	1114.95	155.78	169.57	1492.42	-34.17	203.58	1446.51	-24.35	220.97	1231.03	-3.73	271.73	1298.88	-64.23	285.57	1374.03	104.91	1329.27	0.00	0.00	0.00	1504.37	177.92	1679.16	1504.50	30.74	1678.07	1406.88	25.49	1767.22	1406.50	174.50	1772.78	918.01	-212.29	68.04	1536.97	-205.42	73.37	909.45
7.13000	1323.51	137.34	133.86	1276.88	121.50	139.64	1047.43	95.00	134.88	1115.30	155.66	169.90	1523.41	-34.32	201.61	1477.43	-24.98	216.92	1262.20	-4.25	257.64	1327.43	-63.95	274.81	1384.26	104.73	1328.69	0.00	0.00	0.00	1513.37	176.98	1678.85	1513.74	29.53	1677.59	1416.17	24.83	1766.63	1415.61	173.62	1772.19	918.18	-212.80	67.68	1536.86	-205.45	73.40	909.44
7.14000	1323.42	137.71	133.36	1276.66	121.78	139.14	1047.71	94.36	135.15	1115.69	155.44	170.21	1555.07	-34.82	199.59	1508.61	-25.24	212.98	1292.62	-4.37	243.57	1354.78	-65.02	264.24	1393.65	104.64	1327.85	0.00	0.00	0.00	1522.73	175.97	1678.30	1523.48	28.57	1676.88	1425.25	24.01	1765.84	1424.90	172.69	1771.45	918.05	-213.43	67.86	1537.12	-205.35	73.46	909.36
7.15000	1323.75	137.62	133.18	1277.21	121.60	139.28	1048.19	94.49	135.28	1116.17	155.12	170.56	1586.60	-35.56	197.68	1539.55	-25.55	209.32	1319.71	-4.81	231.29	1383.68	-65.08	253.27	1403.37	104.54	1326.92	0.00	0.00	0.00	1532.04	174.70	1677.57	1532.31	27.49	1676.10	1434.40	23.10	1764.81	1434.13	171.59	1770.49	917.84	-212.38	68.21	1536.94	-205.40	73.34	909.23
7.16000	1323.32	137.88	132.48	1276.66	121.50	138.78	1048.25	94.61	135.70	1116.59	154.67	170.81	1618.02	-36.10	196.16	1570.47	-26.63	205.52	1349.07	-6.14	217.57	1411.25	-66.61	242.73	1413.13	104.43	1325.87	0.00	0.00	0.00	1541.65	173.38	1676.52	1541.24	26.25	1675.14	1443.16	21.35	1763.51	1443.55	170.39	1769.39	917.98	-212.39	68.05	1536.95	-205.48	73.35	909.41
7.17000	1322.92	137.96	132.04	1277.25	121.50	138.73	1048.08	94.39	136.34	1117.05	154.72	171.30	1648.90	-37.28	194.71	1601.13	-27.28	202.36	1378.01	-6.49	204.48	1440.05	-67.16	232.10	1423.34	104.35	1324.58	0.00	0.00	0.00	1550.81	172.10	1675.45	1550.85	24.87	1673.82	1452.60	20.40	1762.17	1453.03	169.12	1768.02	917.93	-212.34	68.24	1537.38	-205.25	73.50	909.66
7.18000	1323.27	138.21	131.71	1276.77	121.60	138.14	1048.47	94.34	136.64	1117.55	154.29	171.57	1679.39	-38.08	194.07	1631.47	-28.04	199.55	1407.97	-6.95	190.97	1468.76	-68.28	221.89	1433.97	104.25	1323.12	0.00	0.00	0.00	1560.34	170.22	1674.30	1560.36	23.46	1672.48	1461.91	18.99	1760.53	1462.42	168.00	1766.47	918.00	-212.54	68.21	1537.35	-205.31	73.48	909.46
7.19000	1323.31	138.09	131.45	1277.44	121.54	138.02	1048.93	93.76	136.88	1118.09	154.03	171.99	1709.13	-38.50	194.27	1661.20	-28.93	197.30	1437.33	-8.07	178.37	1496.90	-70.09	212.17	1443.86	104.08	1321.51	0.00	0.00	0.00	1570.18	168.91	1672.63	1569.07	21.83	1670.87	1471.66	18.11	1758.92	1472.06	166.26	1764.84	918.13	-212.71	67.94	1537.43	-205.22	73.52	909.45
7.20000	1323.55	138.62	130.79	1278.14	121.67	137.71	1049.18	93.46	137.49	1118.64	153.98	172.63	1738.92	-38.96	195.42	1690.46	-29.73	195.80	1466.73	-10.10	166.22	1525.54	-71.35	202.47	1454.15	103.84	1319.63	0.00	0.00	0.00	1579.86	167.25	1671.05	1578.75	20.38	1669.13	1480.78	16.31	1756.82	1481.56	164.74	1762.97	917.96	-212.64	68.14	1537.16	-205.24	73.37	909.31
7.21000	1324.24	138.67	130.83	1278.12	121.73	137.32	1049.61	93.16	137.86	1119.25	153.60	173.12	1766.70	-39.40	196.85	1719.74	-31.10	194.89	1495.92	-12.47	154.73	1553.19	-73.54	193.74	1464.83	103.48	1317.63	0.00	0.00	0.00	1589.68	165.53	1669.23	1588.59	18.63	1667.10	1490.43	15.10	1754.78	1491.28	163.31	1760.93	917.68	-212.43	68.50	1537.00	-205.23	73.30	909.46
7.22000	1324.11	138.85	130.24	1278.43	121.97	137.03	1050.09	92.77	138.70	1119.77	153.66	173.90	1794.92	-39.79	199.48	1747.00	-31.82	194.92	1524.92	-15.77	143.56	1581.12	-75.14	185.44	1474.93	103.07	1315.46	0.00	0.00	0.00	1599.40	163.69	1667.29	1598.10	16.90	1665.01	1499.99	13.58	1752.44	1501.06	161.69	1758.67	917.88	-212.44	68.23	1537.04	-205.38	73.35	909.21
7.23000	1324.68	139.37	129.99	1278.05	122.26	136.40	1050.67	92.84	139.42	1120.63	153.03	174.43	1820.76	-40.21	202.74	1773.42	-33.06	195.84	1553.83	-18.94	133.10	1607.64	-77.47	178.47	1485.90	102.48	1313.11	0.00	0.00	0.00	1609.25	161.81	1665.15	1607.98	15.09	1662.79	1509.56	11.91	1749.95	1510.80	159.89	1756.26	917.99	-212.69	68.09	1537.29	-205.39	73.45	909.44
7.24000	1324.91	139.46	129.75	1278.30	122.38	136.13	1051.18	92.24	139.98	1121.38	152.80	175.16	1845.33	-40.98	206.57	1798.65	-34.37	197.36	1580.71	-22.11	124.20	1632.88	-80.03	172.36	1496.67	101.87	1310.55	0.00	0.00	0.00	1619.12	159.98	1662.88	1617.52	13.14	1660.37	1519.32	10.15	1747.27	1520.65	157.92	1753.68	918.00	-212.08	68.26	1536.51	-205.51	73.21	909.40
7.25000	1325.33	139.66	129.58	1278.95	122.82	135.85	1051.19	92.44	141.45	1122.00	152.87	176.07	1868.65	-41.80	210.98	1821.78	-35.88	199.37	1608.09	-25.69	115.20	1657.02	-82.16	166.87	1508.44	101.10	1307.88	0.00	0.00	0.00	1628.82	158.01	1660.60	1627.78	11.42	1657.97	1529.32	8.40	1744.46	1530.10	156.28	1750.98	918.01	-212.15	68.17	1537.04	-205.41	73.43	909.42
7.26000	1325.06	139.99	129.02	1279.31	122.54	135.95	1052.07	92.58	142.63	1123.04	152.45	176.78	1891.13	-43.23	215.55	1844.02	-37.21	201.82	1631.88	-28.52	108.45	1679.53	-84.02	162.35	1519.80	100.22	1305.08	0.00	0.00	0.00	1638.55	155.93	1658.21	1637.29	9.63	1655.56	1539.10	6.49	1741.51	1540.06	153.71	1748.31	917.99	-212.68	68.17	1536.65	-205.48	73.26	909.37
7.27000	1325.37	140.18	128.81	1279.16	122.78	135.50	1052.65	92.76	144.17	1123.92	152.60	177.82	1909.54	-45.26	212.55	1863.84	-38.46	203.81	1654.43	-30.85	101.97	1699.70	-86.19	158.38	1531.51	99.36	1302.09	0.00	0.00	0.00	1648.27	153.63	1655.89	1647.45	7.17	1652.92	1548.60	4.10	1738.37	1549.71	151.52	1745.39	917.90	-212.52	68.25	1536.56	-205.61	73.33	909.23
7.28000	1325.15	140.25	128.39	1279.58	123.12	135.13	1053.22	92.40	146.06	1124.72	153.29	179.24	1926.16	-46.18	214.83	1881.48	-39.36	204.71	1674.21	-32.31	96.37	1699.70	-86.19	158.38	1543.04	98.44	1298.97	0.00	0.00	0.00	1658.25	151.38	1653.41	1657.39	4.75	1650.31	1558.29	1.77	1735.26	1559.31	149.28	1742.47	917.94	-213.07	68.08	1536.48	-205.72	73.35	909.31
7.29000	1324.96	140.61	127.83	1279.60	123.56	134.64	1054.27	92.91	148.13	1125.89	153.49	180.58	1940.62	-46.08	216.52	1898.41	-39.99	204.90	1692.05	-33.47	90.64	1699.70	-86.19	158.38	1555.49	97.42	1295.80	0.00	0.00	0.00	1668.61	149.11	1650.96	1666.98	2.40	1647.78	1567.77	-1.07	1731.87	1568.70	147.52	1739.38	917.85	-213.38	68.05	1537.79	-205.59	73.82	909.53
7.30000	1325.94	140.80	127.77	1280.89	124.05	134.40	1055.14	92.95	150.80	1127.43	153.32	182.03	1954.10	-46.86	216.37	1912.33	-40.17	203.71	1707.33	-34.40	84.96	1699.70	-86.19	158.38	1567.89	96.24	1292.44	0.00	0.00	0.00	1678.96	146.51	1648.63	1677.45	0.17	1645.28	1577.87	-3.43	1728.57	1578.50	144.85	1736.35	917.87	-212.93	68.25	1537.21	-205.58	73.58	909.32
7.31000	1326.44	140.99	127.61	1280.79	124.40	133.94	1056.37	93.29	153.58	1128.93	153.83	183.81	1965.41	-47.64	214.43	1923.46	-39.93	201.15	1720.13	-32.31	78.85	1699.70	-86.19	158.38	1580.43	95.04	1288.95	0.00	0.00	0.00	1689.91	143.83	1646.23	1688.08	-2.56	1642.52	1587.37	-6.74	1724.96	1588.37	142.22	1733.16	918.01	-212.50	68.04	1538.05	-205.55	73.91	909.29
7.32000	1326.23	141.14	127.33	1281.49	124.91	133.45	1057.86	92.93	156.82	1130.69	154.02	185.77	1974.42	-47.95	210.32	1932.68	-40.23	196.14	1731.76	-29.74	71.71	1699.70	-86.19	158.38	1593.28	93.71	1285.32	0.00	0.00	0.00	1700.78	140.93	1643.97	1698.77	-5.17	1639.94	1597.62	-9.29	1721.36	1598.26	139.36	1729.99	917.92	-212.23	68.19	1537.92	-205.52	73.91	909.28
7.33000	1326.81	141.35	127.27	1281.70	125.45	132.86	1059.09	93.89	160.89	1132.64	154.10	187.90	1981.89	-48.21	203.39	1939.07	-39.04	189.43	1737.77	-27.32	65.25	1699.70	-86.19	158.38	1606.12	92.36	1281.61	0.00	0.00	0.00	1710.66	138.76	1641.64	1709.82	-7.92	1637.47	1607.62	-12.40	1717.69	1608.35	136.10	1726.83	917.93	-212.44	68.31	1537.48	-205.45	73.72	909.36
7.34000	1327.06	141.47	126.93	1282.80	125.90	135.17	1060.81	93.52	165.21	1134.65	154.72	190.41	1986.34	-45.99	194.64	1944.70	-37.75	180.88	1742.32	-24.64	57.20	1699.70	-86.19	158.38	1619.58	90.84	1277.81	0.00	0.00	0.00	1721.19	135.67	1639.42	1720.32	-10.73	1635.01	1617.13	-16.11	1713.91	1618.28	132.97	1723.54	917.85	-213.14	68.21	1537.61	-205.34	73.72	909.12
7.35000	1326.86	141.93	126.44	1283.26	126.47	134.37	1062.57	93.75	169.88	1137.03	155.05	193.11	1990.39	-44.73	183.72	1948.65	-35.82	171.23	1744.66	-23.08	48.59	1699.70	-86.19	158.38	1640.96	89.49	1273.15	0.00	0.00	0.00	1737.87	134.74	1633.75	1731.13	-13.82	1632.62	1627.36	-19.55	1710.04	1627.97	130.20	1720.12	918.09	-212.96	67.91	1537.95	-205.31	73.87	909.04
7.36000	1326.26	141.70	126.33	1284.48	127.37	133.77	1064.91	94.15	175.53	1139.66	155.86	196.21	1991.38	-41.45	172.33	1950.53	-33.87	160.42	1744.82	-20.53	39.93	1699.70	-86.19	158.38	1646.23	87.59	1270.02	0.00	0.00	0.00	1749.65	132.90	1630.76	1742.57	-16.71	1630.30	1637.38	-23.48	1706.09	1637.75	126.99	1716.74	917.88	-212.62	68.22	1538.10	-205.25	73.88	909.16
7.37000	1326.92	142.00	126.22	1285.26	128.03	133.01	1067.39	95.00	182.15	1142.87	156.31	199.72	1995.52	-39.49	161.16	1953.94	-32.11	150.35	1746.02	-18.74	37.22	1699.70	-86.19	158.38	1657.82	85.72	1266.24	0.00	0.00	0.00	1761.62	128.73	1629.20	1754.30	-19.66	1628.02	1647.58	-27.24	1702.06	1647.57	123.41	1713.31	917.69	-212.07	68.45	1538.10	-205.23	73.84	909.05
7.38000	1327.29	142.52	126.04	1286.90	129.05	132.34	1071.20	94.72	189.59	1146.76	157.34	203.87	2004.03	-37.33	158.93	1962.26	-29.37	141.78	1751.61	-18.73	38.23	1699.70	-86.19	158.38	1671.39	83.81	1262.27	0.00	0.00	0.00	1768.80	123.46	1631.36	1766.25	-22.39	1625.84	1657.96	-30.92	1697.99	1657.35	119.99	1709.90	917.80	-212.43	68.30	1537.93	-205.35	73.77	909.18
7.39000	1327.67	142.76	125.88	1288.17	130.20	131.41	1076.57	95.61	198.30	1151.48	158.88	208.97	2016.01	-37.34	143.02	1970.50	-26.87	129.54	1757.57	-18.60	40.81	1699.70	-86.19	158.38	1685.45	81.81	1258.27	0.00	0.00	0.00	1779.85	120.24	1630.57	1777.66	-26.04	1623.91	1668.61	-34.86	1694.40	1668.33	115.86	1707.20	917.78	-212.54	68.29	1537.91	-205.19	73.72	909.08
7.40000	1328.22	143.37	125.64	1290.78	131.53	130.79	1083.03	97.06	209.00	1157.78	160.50	215.00	2025.53	-35.93	127.97	1977.57	-24.96	118.21	1761.34	-19.00	42.61	1699.70	-86.19	158.38	1699.38	79.65	1254.41	0.00	0.00	0.00	1795.92	118.64	1626.15	1789.93	-29.31	1622.73	1680.33	-38.67	1691.40	1679.65	111.91	1704.96	917.86	-212.66	68.26	1537.61	-205.21	73.63	909.12
7.41000	1328.58	143.30	125.78	1293.42	132.65	130.08	1091.64	99.02	221.23	1165.72	162.55	222.16	2031.86	-34.10	117.49	1984.37	-24.07	108.43	1764.14	-19.42	43.53	1699.70	-86.19	158.38	1713.23	77.42	1251.02	0.00	0.00	0.00	1808.90	115.78	1624.73	1798.70	-34.40	1624.79	1692.40	-42.34	1688.48	1691.12	107.74	1702.75	917.64	-211.88	68.41	1537.51	-205.34	73.56	909.14
7.42000	1329.86	144.55	125.34	1296.06	133.71	129.35	1102.41	99.57	235.54	1175.58	165.14	230.48	2036.46	-32.91	108.88	1988.07	-23.38	101.51	1764.92	-19.18	45.11	1699.70	-86.19	158.38	1726.41	75.24	1248.25	0.00	0.00	0.00	1821.48	112.20	1624.49	1811.01	-37.84	1624.60	1704.13	-46.49	1685.79	1702.63	103.87	1700.86	917.74	-212.22	68.30	1536.69	-205.39	73.24	909.10
7.43000	1331.39	144.88	125.53	1300.31	134.88	129.64	1115.66	102.01	251.62	1187.78	167.68	239.55	2039.83	-32.04	101.07	1991.03	-22.75	96.01	1766.54	-19.62	46.07	1699.70	-86.19	158.38	1739.47	72.99	1245.97	0.00	0.00	0.00	1834.41	108.83	1624.46	1823.61	-41.12	1623.97	1716.26	-50.39	1683.60	1713.95	100.80	1699.27	917.74	-212.43	68.32	1536.94	-205.39	73.34	909.09
7.44000	1333.66	146.70	124.87	1305.20	135.91	130.45	1132.13	105.83	269.00	1202.33	171.12	249.71	2043.36	-31.35	94.38	1993.66	-22.89	90.79	1767.82	-19.78	46.98	1699.70	-86.19	158.38	1751.92	70.53	1244.30	0.00	0.00	0.00	1846.68	106.18	1624.52	1836.48	-44.09	1623.47	1728.91	-53.97	1681.65	1725.92	96.51	1698.07	918.14	-212.99	67.80	1537.42	-205.39	73.56	909.42
7.45000	1336.17	147.54	126.81	1310.87	136.93	132.45	1151.61	109.39	286.74	1219.21	175.19	260.65	2045.62	-32.08	89.03	1995.17	-23.84	87.30	1768.60	-20.25	47.70	1699.70	-86.19	158.38	1764.32	68.06	1243.10	0.00	0.00	0.00	1859.21	103.09	1624.72	1849.17	-47.07	1623.09	1741.26	-57.95	1679.78	1737.71	92.68	1697.10	917.85	-212.43	68.21	1537.81	-205.31	73.70	909.48
7.46000	1342.29	148.91	125.40	1318.48	138.00	136.37	1174.10	112.26	304.92	1238.65	178.72	272.02	2045.99	-32.67	85.92	1996.51	-25.09	84.78	1769.31	-20.38	48.11	1699.70	-86.19	158.38	1776.95	65.90	1242.20	0.00	0.00	0.00	1871.78	100.14	1625.07	1862.68	-49.91	1622.69	1754.20	-62.08	1676.98	1749.61	88.82	1696.44	917.81	-212.26	68.42	1537.29	-205.36	73.49	909.26
7.47000	1349.90	150.25	123.14	1329.15	139.34	142.66	1198.38	116.60	323.09	1259.45	182.17	283.92	2046.30	-32.62	83.34	1996.98	-24.94	82.42	1769.68	-20.65	48.57	1699.70	-86.19	158.38	1789.49	64.14	1241.72	0.00	0.00	0.00	1884.21	97.32	1625.67	1875.02	-52.69	1622.60	1766.96	-66.00	1674.29	1761.71	85.07	1696.16	917.87	-212.53	68.35	1536.91	-205.34	73.30	909.01
7.48000	1358.54	151.61	120.85	1340.38	140.57	149.23	1226.32	120.42	339.02	1280.73	184.84	295.44	2046.73	-32.97	80.77	1997.73	-24.78	80.49	1770.12	-20.74	48.99	1699.70	-86.19	158.38	1801.42	62.73	1241.45	0.00	0.00	0.00	1897.26	93.77	1626.49	1886.94	-55.31	1622.68	1779.56	-69.71	1671.73	1773.35	82.36	1695.90	917.63	-212.08	68.71	1536.97	-205.45	73.28	909.23
7.49000	1367.02	153.44	117.66	1354.12	141.83	155.89	1251.82	121.33	351.90	1302.84	186.35	305.55	2047.33	-33.28	78.54	1997.75	-24.30	78.83	1770.53	-20.35	49.44	1699.70	-86.19	158.38	1812.91	61.59	1241.25	0.00	0.00	0.00	1909.94	91.22	1627.48	1899.88	-57.65	1623.02	1791.98	-73.22	1669.30	1785.59	79.19	1696.10	917.72	-211.66	68.75	1536.88	-205.44	73.30	909.32
7.50000	1383.45	159.64	121.66	1371.15	145.27	162.13	1275.38	120.22	360.33	1324.66	187.14	314.75	2048.09	-32.74	76.39	1998.17	-23.86	77.18	1770.99	-19.69	49.86	1699.70	-86.19	158.38	1824.54	60.67	1241.26	0.00	0.00	0.00	1922.22	89.23	1628.68	1912.14	-59.88	1623.53	1804.24	-76.53	1666.98	1797.51	76.66	1696.60	917.83	-211.94	68.55	1537.19	-205.58	73.33	908.90
7.51000	1406.10	167.28	131.92	1393.07	151.00	170.03	1297.88	118.28	367.24	1346.37	187.49	323.50	2049.14	-32.72	74.23	1998.59	-23.45	76.05	1771.76	-19.94	50.03	1699.70	-86.19	158.38	1835.70	60.08	1241.45	0.00	0.00	0.00	1933.79	87.90	1629.91	1924.09	-61.93	1624.41	1816.33	-79.65	1664.79	1809.62	74.13	1697.41	917.69	-211.71	68.59	1537.43	-205.41	73.47	909.06
7.52000	1432.45	174.09	141.50	1418.21	156.72	177.81	1320.28	116.33	371.62	1369.24	187.17	330.61	2049.43	-32.28	72.36	1999.00	-22.96	75.19	1772.00	-19.28	50.74	1699.70	-86.19	158.38	1846.45	59.85	1242.15	0.00	0.00	0.00	1946.18	85.73	1631.50	1936.73	-63.54	1625.59	1828.27	-82.57	1662.70	1821.21	72.55	1698.55	917.60	-211.27	68.74	1537.87	-205.22	73.65	909.40
7.53000	1458.90	179.17	147.71	1443.52	160.80	183.38	1342.88	114.54	373.84	1392.99	186.28	335.80	2049.51	-31.87	70.69	1998.90	-22.37	74.34	1772.50	-19.05	51.10	1699.70	-86.19	158.38	1857.18	60.03	1243.45	0.00	0.00	0.00	1958.54	83.70	1633.32	1949.02	-64.99	1627.06	1840.05	-85.31	1660.74	1833.08	70.67	1700.24	918.04	-212.62	68.28	1537.56	-205.33	73.48	909.21
7.54000	1485.70	182.40	152.24	1469.86	163.31	187.37	1365.93	114.80	375.29	1417.33	186.13	339.33	2050.30	-31.45	69.74	1999.30	-22.09	73.59	1772.54	-19.18	51.68	1699.70	-86.19	158.38	1867.76	60.40	1245.36	0.00	0.00	0.00	1969.36	83.58	1635.10	1960.85	-66.04	1628.81	1851.67	-87.86	1658.88	1844.84	69.03	1702.13	917.97	-212.38	68.42	1537.14	-205.49	73.34	909.03
7.55000	1512.78	183.78	154.91	1496.09	164.41	189.78	1389.57	114.76	375.43	1442.22	186.50	341.26	2050.36	-31.28	68.60	1999.86	-21.62	73.41	1772.73	-18.62	52.25	1699.70	-86.19	158.38	1878.19	60.56	1247.78	0.00	0.00	0.00	1980.86	82.72	1637.40	1971.99	-66.99	1630.84	1863.15	-90.23	1657.14	1856.95	67.30	1704.38	917.61	-211.32	68.77	1537.15	-205.37	73.32	909.26
7.56000	1540.28	183.99	156.15	1522.65	164.76	190.55	1413.28	115.36	374.28	1467.29	186.53	341.28	2051.02	-31.10	68.00	2000.10	-21.46	72.95	1772.89	-18.76	52.72	1699.70	-86.19	158.38	1889.03	60.53	1250.67	0.00	0.00	0.00	1992.47	81.99	1639.87	1984.17	-67.65	1633.17	1874.48	-92.43	1655.51	1868.10	66.91	1706.87	917.64	-211.43	68.71	1536.77	-205.41	73.17	909.29
7.57000	1568.48	183.46	156.02	1550.02	164.43	190.15	1436.46	116.57	372.15	1491.89	187.35	339.74	2051.54	-31.21	67.31	2000.22	-21.39	72.59	1773.05	-18.93	53.17	1699.70	-86.19	158.38	1900.06	60.34	1253.90	0.00	0.00	0.00	2003.75	81.41	1642.52	1995.75	-68.08	1635.82	1885.66	-94.44	1653.98	1879.31	66.36	1709.48	917.97	-212.95	68.32	1537.67	-205.37	73.49	909.34
7.58000	1597.96	182.44	155.07	1579.04	163.82	189.03	1460.24	118.24	368.12	1516.81	188.14	336.46	2051.71	-31.16	66.79	2000.81	-21.64	72.31	1773.39	-18.52	53.61	1699.70	-86.19	158.38	1911.52	59.96	1257.29	0.00	0.00	0.00	2014.79	80.80	1645.48	2006.68	-68.28	1638.79	1896.71	-96.29	1652.56	1890.64	65.65	1712.37	918.09	-213.04	68.12	1536.94	-205.56	73.23	909.14
7.59000	1628.88	180.76	153.30	1606.78	162.70	186.04	1484.49	118.25	362.41	1541.49	189.52	331.72	2051.71	-31.05	66.27	2000.92	-21.41	72.12	1770.95	-20.77	53.74	1699.70	-86.19	158.38	1922.40	59.38	1260.77	0.00	0.00	0.00	2025.46	81.28	1648.53	2017.53	-68.24	1641.99	1907.62	-97.97	1651.24	1901.09	65.60	1715.27	917.83	-212.16	68.62	1537.38	-205.39	73.49	908.88
7.60000	1659.44	178.59	149.96	1637.05	161.20	182.69	1507.91	120.36	355.94	1566.98	190.46	325.46	2052.25	-31.00	66.05	2000.87	-21.53	71.70	1770.87	-20.89	54.05	1699.70	-86.19	158.38	1933.79	58.64	1264.18	0.00	0.00	0.00	2036.41	81.00	1651.83	2028.64	-68.01	1645.29	1918.40	-99.49	1650.02	1912.08	64.75	1718.28	917.84	-212.32	68.51	1536.65	-205.46	73.25	909.07
7.61000	1691.36	176.16	146.12	1667.15	159.30	178.16	1532.63	122.30	347.84	1593.34	190.97	317.91	2052.15	-30.99	65.53	2001.04	-21.54	71.49	1771.27	-20.83	54.70	1699.70	-86.19	158.38	1945.53	57.80	1267.55	0.00	0.00	0.00	2046.47	81.49	1655.04	2039.08	-67.88	1648.77	1929.05	-100.84	1648.91	1921.95	65.20	1721.14	917.89	-212.05	68.44	1536.68	-205.40	73.17	908.98
7.62000	1724.63	173.73	141.95	1698.79	157.63	173.52	1557.23	125.08	338.55	1619.57	192.14	309.43	2052.36	-30.98	65.24	2001.44	-21.56	71.49	1771.64	-20.93	55.27	1699.70	-86.19	158.38	1956.80	56.83	1270.69	0.00	0.00	0.00	2056.85	81.97	1658.32	2049.71	-67.52	1652.20	1939.58	-102.04	1647.89	1931.54	65.83	1723.88	917.93	-212.11	68.27	1536.46	-205.49	73.08	909.11
7.63000	1759.28	171.54	137.84	1731.17	156.09	168.34	1581.64	127.17	328.39	1646.45	193.44	300.27	2052.80	-31.28	64.78	2001.45	-21.29	71.45	1772.02	-20.88	55.87	1699.70	-86.19	158.38	1968.14	55.96	1273.56	0.00	0.00	0.00	2066.51	82.72	1661.55	2060.47	-66.93	1655.59	1949.98	-103.08	1646.96	1941.42	66.13	1726.60	917.67	-212.23	68.65	1536.81	-205.50	73.24	909.19
7.64000	1794.70	170.07	133.93	1765.86	155.01	163.60	1607.15	128.88	316.74	1674.70	193.26	289.97	2052.84	-30.95	64.77	2001.91	-21.55	71.18	1774.08	-16.87	57.03	1699.70	-86.19	158.38	1979.31	55.04	1276.18	0.00	0.00	0.00	2076.46	83.10	1664.75	2070.61	-66.33	1659.02	1960.26	-103.97	1646.13	1950.92	66.65	1729.10	917.80	-211.87	68.58	1536.78	-205.58	73.26	908.98
7.65000	1830.47	169.27	130.02	1800.55	154.63	158.65	1634.05	129.69	303.50	1703.17	193.23	279.17	2053.41	-31.38	64.29	2001.81	-21.55	70.97	1774.15	-16.42	58.00	1699.70	-86.19	158.38	1990.03	54.23	1278.44	0.00	0.00	0.00	2085.51	84.77	1667.67	2080.64	-65.74	1662.24	1970.43	-104.72	1645.39	1960.66	66.67	1731.50	917.92	-212.05	68.45	1536.04	-205.64	73.10	909.03
7.66000	1867.50	169.15	126.70	1835.52	154.81	153.60	1660.68	130.25	289.41	1731.86	193.86	268.25	2053.27	-30.81	64.39	2001.87	-21.12	71.07	1774.51	-15.96	58.58	1699.70	-86.19	158.38	2000.59	53.60	1280.33	0.00	0.00	0.00	2094.70	86.42	1670.37	2090.66	-65.01	1665.18	1980.48	-105.32	1644.74	1969.76	67.46	1733.62	917.91	-211.30	68.61	1536.25	-205.43	73.11	909.13
7.67000	1904.35	169.70	123.23	1871.97	155.58	149.06	1689.36	133.12	274.12	1761.07	194.45	256.93	2053.60	-31.05	64.12	2001.53	-22.22	73.74	1774.89	-16.15	59.16	1699.70	-86.19	158.38	2010.78	53.06	1281.83	0.00	0.00	0.00	2098.57	83.51	1678.59	2100.25	-64.22	1668.05	1990.43	-105.79	1644.17	1978.84	68.04	1735.45	917.99	-212.19	68.44	1536.06	-205.62	73.07	909.00
7.68000	1941.40	170.90	119.98	1908.19	156.77	144.19	1718.59	132.29	258.16	1791.06	194.92	245.47	2053.55	-31.76	66.87	2002.72	-22.31	74.40	1775.05	-16.19	59.88	1699.70	-86.19	158.38	2020.92	52.65	1282.96	0.00	0.00	0.00	2105.52	83.51	1682.44	2109.99	-63.52	1670.57	2000.27	-106.11	1643.70	1988.07	68.49	1737.07	918.20	-212.12	68.19	1536.40	-205.60	73.16	909.05
7.69000	1978.44	172.74	116.91	1944.20	158.50	139.07	1747.83	134.41	242.51	1821.78	195.51	233.72	2053.86	-32.02	66.92	2002.55	-22.45	74.11	1775.11	-15.73	60.55	1699.70	-86.19	158.38	2031.04	52.39	1283.80	0.00	0.00	0.00	2114.64	84.34	1684.70	2119.72	-62.63	1672.81	2010.01	-106.31	1643.30	1997.17	69.36	1738.30	917.93	-212.18	68.43	1536.60	-205.46	73.21	909.21
7.70000	2016.46	175.04	114.74	1980.29	160.56	134.25	1777.25	135.35	226.55	1852.18	196.99	222.27	2054.28	-32.15	66.73	2003.45	-22.46	74.34	1775.22	-15.82	61.25	1699.70	-86.19	158.38	2041.16	52.22	1284.29	0.00	0.00	0.00	2123.92	85.67	1686.53	2129.86	-61.71	1674.73	2019.65	-106.37	1642.99	2006.85	69.29	1739.41	917.82	-212.39	68.49	1537.28	-205.28	73.45	909.04
7.71000	2053.84	177.63	112.50	2016.59	162.97	129.94	1807.73	136.01	210.28	1883.32	198.76	210.91	2054.56	-32.26	66.49	2003.45	-22.56	74.00	1775.50	-15.38	61.92	1699.70	-86.19	158.38	2051.08	52.11	1284.45	0.00	0.00	0.00	2133.58	86.58	1688.08	2139.47	-60.87	1676.37	2029.19	-106.31	1642.76	2015.77	70.67	1740.13	917.87	-211.71	68.57	1537.17	-205.35	73.52	908.87
7.72000	2090.97	180.43	110.73	2053.87	165.62	126.47	1839.40	136.91	193.89	1915.04	200.28	199.61	2055.06	-32.43	66.33	2004.20	-22.62	74.04	1776.25	-15.24	62.24	1699.70	-86.19	158.38	2061.12	52.20	1284.28	0.00	0.00	0.00	2143.24	86.94	1689.47	2149.08	-59.88	1677.78	2038.64	-106.12	1642.61	2025.16	71.30	1740.67	917.98	-212.65	68.41	1537.28	-205.31	73.50	909.04
7.73000	2128.84	183.26	109.86	2090.86	168.25	123.30	1871.72	137.40	178.29	1946.70	203.12	188.89	2055.32	-32.48	66.07	2004.25	-22.59	73.85	1776.22	-15.03	62.92	1699.70	-86.19	158.38	2071.14	52.26	1283.80	0.00	0.00	0.00	2153.14	88.37	1690.47	2159.16	-58.86	1678.87	2048.01	-105.82	1642.53	2034.34	72.37	1740.89	917.74	-212.05	68.57	1536.54	-205.52	73.16	909.33
7.74000	2167.21	186.00	109.94	2127.40	170.90	120.44	1906.22	140.21	162.55	1979.82	204.81	177.85	2055.56	-32.47	65.84	2004.95	-22.03	70.73	1776.61	-14.93	63.32	1699.70	-86.19	158.38	2080.97	52.43	1283.07	0.00	0.00	0.00	2163.85	89.09	1691.16	2169.02	-57.81	1679.73	2057.29	-105.39	1642.53	2044.04	72.71	1740.98	917.81	-211.95	68.56	1536.72	-205.48	73.28	909.07
7.75000	2205.66	188.58	110.83	2164.58	173.48	118.62	1941.62	141.52	147.12	2011.86	208.59	167.72	2055.89	-31.71	62.84	2004.79	-21.90	70.09	1776.80	-14.74	63.83	1699.70	-86.19	158.38	2091.24	52.70	1282.17	0.00	0.00	0.00	2180.35	93.20	1685.88	2179.01	-56.58	1680.38	2066.48	-104.86	1642.60	2053.12	73.91	1740.71	917.84	-212.27	68.56	1536.67	-205.31	73.24	908.96
7.76000	2243.33	190.93	112.44	2202.38	175.98	118.04	1980.63	147.76	133.10	2044.81	211.72	157.84	2056.30	-31.87	62.24	2004.80	-21.93	69.87	1776.93	-14.26	64.28	1699.70	-86.19	158.38	2101.28	52.94	1281.11	0.00	0.00	0.00	2190.31	96.27	1684.97	2189.06	-55.28	1680.71	2075.60	-104.22	1642.74	2062.69	74.69	1740.33	917.92	-212.35	68.45	1537.19	-205.19	73.41	909.16
7.77000	2280.44	193.33	114.61	2239.38	178.40	118.00	2017.84	148.86	118.05	2078.16	215.12	148.46	2056.30	-31.72	62.13	2004.35	-21.72	69.55	1777.02	-14.35	64.70	1699.70	-86.19	158.38	2111.55	53.28	1279.92	0.00	0.00	0.00	2201.18	96.58	1685.05	2199.26	-53.83	1680.83	2084.64	-103.47	1642.95	2071.57	76.50	1739.53	917.96	-212.59	68.38	1536.79	-205.39	73.24	909.03
7.78000	2317.36	195.46	118.00	2276.02	180.70	118.80	2052.50	152.48	104.86	2112.28	218.19	139.77	2056.27	-31.95	61.71	2004.51	-21.78	69.40	1777.46	-14.31	64.93	1699.70	-86.19	158.38	2121.49	53.64	1278.56	0.00	0.00	0.00	2210.92	97.91	1685.00	2209.24	-52.33	1680.78	2093.61	-102.62	1643.22	2080.84	78.06	1738.67	918.12	-213.00	68.24	1537.06	-205.39	73.33	909.07
7.79000	2354.06	197.38	122.82	2312.45	182.87	120.96	2088.27	155.73	92.57	2147.21	220.22	131.56	2055.84	-31.76	61.41	2004.83	-21.88	69.26	1777.64	-13.84	65.36	1699.70	-86.19	158.38	2131.90	54.04	1277.10	0.00	0.00	0.00	2219.77	100.60	1684.63	2219.13	-50.70	1680.53	2102.51	-101.67	1643.56	2090.75	78.98	1737.73	917.80	-212.19	68.55	1536.86	-205.42	73.32	909.23
7.80000	2393.79	199.75	124.99	2348.08	184.76	124.48	2125.58	157.74	80.81	2182.14	222.69	124.69	2056.08	-31.96	61.20	2005.41	-21.81	69.29	1777.86	-13.36	65.78	1699.70	-86.19	158.38	2142.43	54.59	1275.49	0.00	0.00	0.00	2229.76	102.01	1684.16	2229.07	-48.88	1680.13	2111.35	-100.63	1643.97	2100.51	80.27	1736.60	917.74	-211.96	68.56	1537.11	-205.49	73.47	909.25
7.81000	2430.70	201.68	127.53	2383.33	186.50	129.75	2161.23	161.42	71.41	2218.32	223.53	118.56	2056.64	-32.13	60.99	2005.66	-21.81	69.13	1778.04	-13.27	66.39	1699.70	-86.19	158.38	2152.98	55.17	1273.76	0.00	0.00	0.00	2240.48	102.99	1683.72	2239.41	-46.93	1679.51	2120.13	-99.49	1644.43	2110.07	82.03	1735.30	917.96	-212.39	68.44	1537.48	-205.31	73.58	909.25
7.82000	2464.92	203.19	130.34	2417.24	188.01	136.60	2197.90	164.49	63.50	2253.34	225.07	114.23	2056.92	-31.71	61.16	2005.78	-21.75	68.94	1778.90	-13.55	66.60	1699.70	-86.19	158.38	2163.85	55.82	1271.88	0.00	0.00	0.00	2250.16	105.45	1682.87	2249.77	-44.93	1678.79	2128.84	-98.26	1644.95	2119.47	83.93	1733.69	917.68	-212.07	68.75	1537.38	-205.29	73.54	909.22
7.83000	2496.53	204.33	133.34	2450.17	189.14	145.17	2235.63	166.11	56.91	2287.42	226.52	111.66	2057.33	-31.89	60.85	2006.04	-21.66	68.92	1778.51	-12.45	67.73	1699.70	-86.19	158.38	2174.48	56.54	1269.90	0.00	0.00	0.00	2260.53	106.87	1682.01	2260.10	-42.81	1678.02	2137.51	-96.95	1645.53	2129.36	85.54	1732.12	917.71	-211.96	68.77	1537.46	-205.34	73.52	909.28
7.84000	2525.63	205.13	136.43	2480.82	189.85	154.90	2268.25	171.77	54.53	2320.01	228.18	111.00	2057.84	-31.86	60.90	2006.10	-21.52	68.83	1779.20	-11.92	68.49	1699.70	-86.19	158.38	2185.42	57.33	1267.79	0.00	0.00	0.00	2269.69	109.98	1680.81	2269.77	-40.57	1677.25	2146.12	-95.56	1646.16	2138.35	88.47	1730.22	917.81	-212.05	68.62	1537.24	-205.38	73.50	909.18
7.85000	2552.33	205.61	139.52	2509.57	190.10	165.53	2306.56	169.73	50.27	2320.01	228.18	111.00	2057.98	-31.88	60.59	2006.25	-21.72	68.45	1779.90	-12.52	69.14	1699.70	-86.19	158.38	2196.35	58.18	1265.57	0.00	0.00	0.00	2279.37	112.89	1679.67	2280.06	-38.14	1676.29	2154.68	-94.09	1646.85	2148.37	90.25	1728.33	917.98	-212.51	68.40	1537.62	-205.27	73.58	909.08
7.86000	2576.73	205.81	142.52	2535.95	189.66	175.94	2337.64	172.55	50.37	2320.01	228.18	111.00	2058.24	-31.94	60.35	2006.82	-21.86	68.47	1780.30	-12.48	70.33	1699.70	-86.19	158.38	2207.59	59.14	1263.30	0.00	0.00	0.00	2289.98	114.57	1678.54	2290.47	-35.65	1675.26	2163.20	-92.55	1647.59	2157.98	92.63	1726.34	917.75	-212.34	68.64	1537.34	-205.31	73.53	909.21
7.87000	2598.93	205.77	145.33	2557.87	189.27	183.70	2366.74	172.06	50.72	2320.01	228.18	111.00	2058.12	-31.68	60.23	2006.92	-21.93	68.08	1780.83	-11.71	71.74	1699.70	-86.19	158.38	2218.80	60.12	1260.98	0.00	0.00	0.00	2299.94	117.18	1677.44	2300.73	-33.02	1674.27	2171.67	-90.94	1648.38	2168.00	94.74	1724.33	917.62	-212.72	68.74	1537.84	-205.08	73.69	909.33
7.88000	2619.02	205.51	147.86	2585.02	189.54	193.36	2394.15	167.43	50.15	2320.01	228.18	111.00	2058.60	-32.03	59.81	2007.40	-21.92	68.07	1781.41	-12.23	73.29	1699.70	-86.19	158.38	2229.86	61.20	1258.62	0.00	0.00	0.00	2309.59	120.19	1676.09	2310.94	-30.19	1673.26	2180.11	-89.25	1649.21	2178.12	96.93	1722.26	917.80	-211.77	68.67	1538.38	-205.17	73.89	908.97
7.89000	2637.12	205.07	150.02	2602.96	190.75	198.27	2394.15	167.43	50.15	2320.01	228.18	111.00	2059.18	-32.02	59.60	2007.55	-21.86	67.91	1781.93	-12.22	75.13	1699.70	-86.19	158.38	2241.15	62.36	1256.26	0.00	0.00	0.00	2319.67	122.87	1674.78	2321.13	-27.36	1672.25	2188.51	-87.51	1650.09	2187.70	99.64	1720.14	917.93	-211.77	68.49	1538.08	-205.13	73.81	909.21
7.90000	2653.31	204.49	151.72	2614.54	192.33	198.84	2394.15	167.43	50.15	2320.01	228.18	111.00	2059.41	-32.02	59.42	2008.05	-21.70	67.91	1782.62	-12.54	77.10	1699.70	-86.19	158.38	2252.62	63.69	1253.90	0.00	0.00	0.00	2329.57	125.87	1673.39	2331.59	-24.34	1671.10	2196.89	-85.70	1651.02	2197.39	102.52	1717.95	917.82	-212.05	68.53	1537.95	-205.01	73.78	909.35
7.91000	2667.70	203.79	152.86	2622.62	193.69	195.45	2394.15	167.43	50.15	2320.01	228.18	111.00	2059.84	-31.97	59.17	2008.52	-22.10	67.62	1783.29	-12.91	79.40	1699.70	-86.19	158.38	2264.33	65.18	1251.49	0.00	0.00	0.00	2332.62	126.08	1678.65	2341.76	-21.25	1670.03	2205.23	-83.83	1651.98	2206.83	105.85	1715.82	918.04	-212.42	68.27	1537.85	-205.09	73.71	909.21
7.92000	2680.38	203.01	153.36	2630.05	194.27	188.48	2394.15	167.43	50.15	2320.01	228.18	111.00	2059.92	-31.93	58.96	2008.97	-22.57	67.29	1784.10	-13.14	82.11	1699.70	-86.19	158.38	2275.94	66.84	1249.06	0.00	0.00	0.00	2340.57	128.76	1679.05	2351.99	-17.96	1669.05	2213.55	-81.91	1652.99	2216.78	109.07	1713.85	918.11	-212.45	68.23	1537.49	-205.24	73.59	909.31
7.93000	2691.47	202.18	153.11	2639.69	193.48	178.34	2394.15	167.43	50.15	2320.01	228.18	111.00	2060.39	-32.03	58.67	2009.59	-22.59	67.24	1785.81	-13.99	84.71	1699.70	-86.19	158.38	2287.81	68.74	1246.70	0.00	0.00	0.00	2350.48	132.07	1678.04	2362.26	-14.61	1668.11	2221.85	-79.94	1654.03	2226.83	112.44	1711.89	917.92	-212.33	68.41	1537.69	-205.29	73.64	909.07
7.94000	2701.06	201.34	152.03	2648.75	192.56	169.53	2394.15	167.43	50.15	2320.01	228.18	111.00	2060.49	-31.84	58.58	2010.31	-22.63	67.21	1787.06	-14.28	88.26	1699.70	-86.19	158.38	2299.42	70.93	1244.54	0.00	0.00	0.00	2361.13	135.05	1677.10	2372.94	-11.17	1667.17	2230.13	-77.93	1655.11	2237.40	115.25	1710.08	917.71	-212.61	68.57	1537.42	-205.46	73.53	909.12
7.95000	2709.25	200.52	150.02	2656.91	191.33	161.34	2394.15	167.43	50.15	2320.01	228.18	111.00	2061.03	-31.96	58.29	2011.06	-22.74	66.98	1788.97	-13.76	92.27	1699.70	-86.19	158.38	2311.15	73.45	1242.65	0.00	0.00	0.00	2371.46	139.12	1675.90	2383.16	-7.65	1666.32	2238.40	-75.86	1656.22	2247.12	119.26	1708.20	917.86	-211.91	68.55	1536.63	-205.57	73.36	909.07
7.96000	2716.14	199.75	146.99	2666.06	189.04	151.95	2394.15	167.43	50.15	2320.01	228.18	111.00	2061.19	-31.73	58.16	2012.34	-22.99	66.74	1791.27	-13.92	96.98	1699.70	-86.19	158.38	2322.90	76.25	1241.08	0.00	0.00	0.00	2381.99	142.45	1675.17	2393.38	-4.00	1665.79	2246.65	-73.76	1657.36	2257.06	123.10	1706.73	917.82	-211.85	68.65	1537.23	-205.32	73.60	909.00
7.97000	2721.83	199.06	142.85	2675.42	186.13	141.61	2394.15	167.43	50.15	2320.01	228.18	111.00	2061.84	-32.08	57.78	2013.32	-23.18	66.63	1793.73	-14.13	102.63	1699.70	-86.19	158.38	2334.57	79.15	1239.89	0.00	0.00	0.00	2386.87	144.14	1679.48	2404.15	-0.22	1665.55	2254.90	-71.63	1658.54	2267.61	126.75	1705.75	917.78	-212.11	68.63	1537.59	-205.46	73.70	909.16
7.98000	2726.42	198.49	137.51	2683.21	182.44	132.04	2394.15	167.43	50.15	2320.01	228.18	111.00	2062.09	-32.02	57.53	2014.98	-23.99	66.10	1797.03	-14.04	109.00	1699.70	-86.19	158.38	2346.21	82.17	1239.15	0.00	0.00	0.00	2396.05	147.45	1680.34	2415.11	3.59	1665.45	2263.14	-69.45	1659.74	2277.72	130.98	1704.78	917.88	-212.67	68.41	1537.51	-205.55	73.66	909.04
7.99000	2730.01	198.08	130.86	2689.02	179.63	123.24	2394.15	167.43	50.15	2320.01	228.18	111.00	2062.92	-32.53	57.16	2017.31	-24.81	65.87	1800.98	-13.98	116.07	1699.70	-86.19	158.38	2358.08	85.17	1238.76	0.00	0.00	0.00	2406.87	151.24	1680.07	2425.78	7.49	1665.45	2271.39	-67.25	1660.97	2288.48	134.52	1704.06	917.72	-212.00	68.63	1537.48	-205.44	73.61	909.05
8.00000	2735.69	197.96	120.69	2693.97	179.23	115.21	2394.15	167.43	50.15	2320.01	228.18	111.00	2063.44	-32.74	56.73	2019.10	-25.52	65.34	1805.95	-15.34	123.76	1699.70	-86.19	158.38	2370.28	88.04	1238.74	0.00	0.00	0.00	2417.75	155.20	1680.11	2436.41	11.32	1665.68	2279.63	-65.03	1662.22	2299.08	138.32	1703.60	917.90	-212.42	68.46	1537.16	-205.48	73.46	909.05
8.01000	2739.48	198.78	111.44	2697.84	179.80	108.12	2394.15	167.43	50.15	2320.01	228.18	111.00	2063.91	-32.77	56.55	2021.19	-25.82	65.02	1811.70	-15.23	132.83	1699.70	-86.19	158.38	2382.55	90.72	1239.08	0.00	0.00	0.00	2428.41	159.09	1680.49	2446.99	15.27	1666.18	2287.88	-62.78	1663.50	2309.18	142.79	1703.34	917.81	-212.11	68.57	1537.23	-205.45	73.59	909.47
8.02000	2741.92	198.62	103.59	2700.99	179.52	102.19	2394.15	167.43	50.15	2320.01	228.18	111.00	2064.34	-32.86	56.40	2023.48	-27.23	64.57	1820.10	-14.82	143.45	1699.70	-86.19	158.38	2395.12	93.32	1239.85	0.00	0.00	0.00	2439.07	162.96	1681.14	2457.25	19.14	1667.02	2296.14	-60.51	1664.79	2319.93	146.56	1703.68	917.63	-212.28	68.75	1537.13	-205.49	73.54	909.40
8.03000	2744.63	197.86	97.01	2703.16	178.55	96.72	2394.15	167.43	50.15	2320.01	228.18	111.00	2064.96	-33.53	55.90	2026.34	-27.83	63.87	1829.28	-15.94	154.26	1699.70	-86.19	158.38	2407.84	95.84	1240.97	0.00	0.00	0.00	2449.72	166.99	1681.98	2468.02	23.02	1668.06	2304.42	-58.22	1666.11	2330.61	150.56	1704.10	917.67	-212.06	68.71	1536.45	-205.68	73.21	909.53
8.04000	2746.46	197.12	91.87	2705.06	178.03	92.86	2394.15	167.43	50.15	2320.01	228.18	111.00	2065.85	-34.22	55.33	2029.47	-28.22	63.43	1838.87	-15.45	166.66	1699.70	-86.19	158.38	2420.71	98.28	1242.40	0.00	0.00	0.00	2460.64	170.74	1683.03	2478.78	26.85	1669.32	2312.71	-55.92	1667.44	2340.90	154.83	1704.78	917.72	-211.71	68.62	1536.75	-205.64	73.28	909.27
8.05000	2747.07	195.82	89.30	2705.71	177.97	89.79	2394.15	167.43	50.15	2320.01	228.18	111.00	2067.65	-34.65	55.24	2032.86	-28.68	63.52	1851.01	-15.77	179.77	1699.70	-86.19	158.38	2433.27	100.66	1244.03	0.00	0.00	0.00	2471.18	174.64	1684.23	2489.10	30.67	1670.79	2321.02	-53.61	1668.78	2351.13	159.12	1705.66	917.98	-212.39	68.41	1536.43	-205.71	73.18	909.35
8.06000	2748.83	195.40	85.39	2706.60	177.85	86.85	2394.15	167.43	50.15	2320.01	228.18	111.00	2069.75	-35.26	56.21	2036.97	-29.21	64.32	1864.53	-15.50	193.97	1699.70	-86.19	158.38	2445.54	103.05	1245.81	0.00	0.00	0.00	2481.47	178.30	1685.67	2499.66	34.44	1672.50	2329.35	-51.30	1670.14	2360.96	163.47	1706.64	918.03	-212.35	68.22	1536.38	-205.69	73.26	909.39
8.07000	2750.12	194.60	82.89	2707.16	177.44	84.64	2394.15	167.43	50.15	2320.01	228.18	111.00	2072.60	-36.16	55.28	2041.59	-29.82	65.93	1881.10	-16.50	208.47	1699.70	-86.19	158.38	2457.47	105.40	1247.66	0.00	0.00	0.00	2491.47	181.87	1687.23	2509.75	38.10	1674.46	2337.70	-48.98	1671.51	2371.17	167.23	1707.83	917.94	-212.55	68.42	1536.22	-205.77	73.22	909.09
8.08000	2750.85	194.18	80.98	2707.52	177.23	83.12	2394.15	167.43	50.15	2320.01	228.18	111.00	2076.83	-37.15	54.02	2046.12	-30.69	68.29	1899.37	-17.73	223.55	1699.70	-86.19	158.38	2469.09	107.74	1249.61	0.00	0.00	0.00	2501.73	185.55	1688.90	2520.11	41.63	1676.56	2346.09	-46.67	1672.89	2371.17	167.23	1707.83	917.91	-212.48	68.35	1537.18	-205.69	73.61	909.25
8.09000	2751.42	193.87	79.60	2707.87	177.03	82.04	2394.15	167.43	50.15	2320.01	228.18	111.00	2082.31	-38.02	52.38	2051.64	-31.81	71.64	1918.61	-17.81	238.72	1699.70	-86.19	158.38	2480.09	109.97	1251.56	0.00	0.00	0.00	2511.93	188.91	1690.67	2530.35	45.11	1678.90	2354.51	-44.36	1674.27	2371.17	167.23	1707.83	917.99	-212.29	68.32	1534.57	-206.01	72.70	909.26
8.10000	2751.67	193.51	78.60	2707.98	176.79	81.23	2394.15	167.43	50.15	2320.01	228.18	111.00	2088.18	-39.17	50.27	2060.02	-33.33	72.94	1940.41	-18.55	253.01	1699.70	-86.19	158.38	2490.94	112.09	1253.56	0.00	0.00	0.00	2521.90	192.33	1692.71	2540.40	48.31	1681.35	2362.96	-42.06	1675.66	2371.17	167.23	1707.83	917.91	-211.48	68.60	1534.57	-206.01	72.70	909.16
8.11000	2751.86	193.32	77.89	2708.35	176.63	80.87	2394.15	167.43	50.15	2320.01	228.18	111.00	2094.31	-39.74	47.74	2068.22	-34.79	75.36	1963.49	-18.61	266.25	1699.70	-86.19	158.38	2501.13	114.05	1255.51	0.00	0.00	0.00	2531.97	195.30	1694.73	2550.41	51.31	1683.87	2371.46	-39.77	1677.05	2371.17	167.23	1707.83	917.77	-211.87	68.64	1534.57	-206.01	72.70	909.31
8.12000	2752.13	193.21	77.49	2708.47	176.50	80.53	2394.15	167.43	50.15	2320.01	228.18	111.00	2102.24	-40.62	45.41	2074.88	-32.26	79.59	1986.61	-18.36	277.72	1699.70	-86.19	158.38	2510.99	115.78	1257.50	0.00	0.00	0.00	2541.91	198.09	1696.75	2560.75	54.19	1686.39	2380.00	-37.49	1678.45	2371.17	167.23	1707.83	917.82	-212.11	68.59	1534.57	-206.01	72.70	909.35
8.13000	2752.14	193.10	77.12	2708.57	176.46	80.30	2394.15	167.43	50.15	2320.01	228.18	111.00	2114.36	-41.63	48.88	2080.91	-35.51	86.40	2008.34	-17.86	286.81	1699.70	-86.19	158.38	2520.90	117.24	1259.58	0.00	0.00	0.00	2552.33	200.80	1698.80	2570.68	56.89	1688.99	2388.58	-35.23	1679.84	2371.17	167.23	1707.83	917.74	-212.41	68.74	1534.57	-206.01	72.70	909.52
8.14000	2752.13	193.09	76.81	2708.67	176.50	80.13	2394.15	167.43	50.15	2320.01	228.18	111.00	2130.83	-42.07	55.14	2093.88	-36.60	92.08	2029.70	-17.51	294.55	1699.70	-86.19	158.38	2530.58	118.38	1261.74	0.00	0.00	0.00	2561.88	203.44	1700.87	2580.60	59.36	1691.55	2397.22	-33.00	1681.23	2371.17	167.23	1707.83	917.86	-212.19	68.55	1534.57	-206.01	72.70	909.37
8.15000	2752.26	193.09	76.65	2708.73	176.57	80.01	2394.15	167.43	50.15	2320.01	228.18	111.00	2152.60	-41.79	62.42	2117.62	-36.74	100.16	2050.29	-17.74	300.68	1699.70	-86.19	158.38	2540.31	119.28	1264.05	0.00	0.00	0.00	2571.79	205.58	1703.06	2590.58	61.63	1694.17	2405.91	-30.78	1682.61	2371.17	167.23	1707.83	917.90	-212.94	68.35	1534.57	-206.01	72.70	909.36
8.16000	2752.24	193.11	76.43	2708.67	176.68	79.83	2394.15	167.43	50.15	2320.01	228.18	111.00	2177.19	-40.83	69.47	2140.85	-35.74	106.33	2070.26	-18.43	305.12	1699.70	-86.19	158.38	2549.92	119.92	1266.43	0.00	0.00	0.00	2581.67	207.63	1705.20	2600.54	63.73	1696.77	2414.65	-28.60	1683.99	2371.17	167.23	1707.83	917.81	-212.01	68.58	1534.57	-206.01	72.70	909.05
8.17000	2752.35	193.19	76.32	2708.83	176.77	79.79	2394.15	167.43	50.15	2320.01	228.18	111.00	2203.57	-39.33	75.88	2165.70	-34.09	111.93	2089.90	-18.11	308.57	1699.70	-86.19	158.38	2559.28	120.29	1268.92	0.00	0.00	0.00	2591.13	209.63	1707.44	2610.48	65.61	1699.36	2423.45	-26.45	1685.36	2371.17	167.23	1707.83	917.88	-212.22	68.48	1534.57	-206.01	72.70	909.15
8.18000	2752.34	193.30	76.11	2708.79	176.94	79.63	2394.15	167.43	50.15	2320.01	228.18	111.00	2231.17	-37.64	81.46	2198.45	-32.34	119.03	2110.76	-18.23	310.30	1699.70	-86.19	158.38	2568.64	120.52	1271.49	0.00	0.00	0.00	2600.24	211.27	1709.84	2620.44	67.33	1701.87	2432.32	-24.34	1686.72	2371.17	167.23	1707.83	917.83	-211.93	68.69	1534.57	-206.01	72.70	909.19
8.19000	2752.43	193.38	75.94	2708.74	177.11	79.49	2394.15	167.43	50.15	2320.01	228.18	111.00	2259.92	-36.02	86.15	2224.77	-30.98	122.27	2131.53	-18.42	310.67	1699.70	-86.19	158.38	2578.08	120.71	1274.10	0.00	0.00	0.00	2609.79	212.66	1712.06	2630.26	68.86	1704.39	2441.26	-22.26	1688.07	2371.17	167.23	1707.83	917.87	-212.13	68.55	1534.57	-206.01	72.70	909.28
8.20000	2752.31	193.50	75.65	2708.83	177.20	79.44	2394.15	167.43	50.15	2320.01	228.18	111.00	2289.24	-34.65	89.81	2257.24	-29.68	126.79	2153.64	-19.11	309.36	1699.70	-86.19	158.38	2587.29	120.90	1276.65	0.00	0.00	0.00	2619.02	213.97	1714.39	2640.10	70.24	1706.83	2450.26	-20.23	1689.41	2371.17	167.23	1707.83	917.86	-212.62	68.54	1534.57	-206.01	72.70	909.33
8.21000	2752.53	193.56	75.59	2708.69	177.30	79.25	2394.15	167.43	50.15	2320.01	228.18	111.00	2318.79	-33.53	92.33	2287.62	-28.59	129.69	2175.71	-18.44	307.17	1699.70	-86.19	158.38	2596.59	121.13	1279.15	0.00	0.00	0.00	2628.29	215.06	1716.79	2649.58	71.43	1709.21	2459.34	-18.24	1690.72	2371.17	167.23	1707.83	917.87	-212.03	68.64	1534.57	-206.01	72.70	909.49
8.22000	2752.56	193.62	75.41	2708.70	177.42	79.16	2394.15	167.43	50.15	2320.01	228.18	111.00	2348.88	-32.67	93.72	2319.23	-27.42	131.35	2199.07	-18.19	303.33	1699.70	-86.19	158.38	2605.68	121.46	1281.48	0.00	0.00	0.00	2636.89	216.19	1719.00	2659.26	72.52	1711.47	2468.49	-16.30	1692.02	2371.17	167.23	1707.83	917.81	-211.82	68.68	1534.57	-206.01	72.70	909.24
8.23000	2752.62	193.69	75.27	2708.70	177.49	79.04	2394.15	167.43	50.15	2320.01	228.18	111.00	2381.00	-31.82	95.38	2345.24	-26.52	129.01	2222.16	-16.70	298.75	1699.70	-86.19	158.38	2614.61	122.02	1283.65	0.00	0.00	0.00	2646.37	216.90	1721.12	2668.84	73.43	1713.55	2477.73	-14.42	1693.30	2371.17	167.23	1707.83	917.79	-212.12	68.58	1534.57	-206.01	72.70	909.03
8.24000	2752.53	193.73	75.01	2708.67	177.52	78.91	2394.15	167.43	50.15	2320.01	228.18	111.00	2409.21	-31.56	93.08	2365.93	-26.22	126.69	2245.94	-15.27	292.89	1699.70	-86.19	158.38	2623.49	122.89	1285.60	0.00	0.00	0.00	2655.01	217.57	1723.21	2678.27	74.23	1715.50	2487.04	-12.59	1694.56	2371.17	167.23	1707.83	917.69	-212.30	68.50	1534.57	-206.01	72.70	909.21
8.25000	2752.59	193.79	74.85	2708.70	177.58	78.81	2394.15	167.43	50.15	2320.01	228.18	111.00	2437.08	-31.42	89.52	2376.76	-26.62	123.51	2270.25	-13.37	286.30	1699.70	-86.19	158.38	2632.21	124.04	1287.32	0.00	0.00	0.00	2664.64	218.26	1725.05	2687.61	74.86	1717.28	2496.45	-10.82	1695.79	2371.17	167.23	1707.83	917.95	-212.45	68.37	1534.57	-206.01	72.70	909.34
8.26000	2752.71	193.82	74.76	2708.79	177.68	78.74	2394.15	167.43	50.15	2320.01	228.18	111.00	2468.40	-30.85	87.21	2426.18	-25.24	120.57	2295.30	-12.06	278.12	1699.70	-86.19	158.38	2641.05	125.42	1288.89	0.00	0.00	0.00	2672.21	218.79	1727.03	2697.06	75.41	1718.91	2505.94	-9.11	1697.00	2371.17	167.23	1707.83	917.67	-212.35	68.51	1534.57	-206.01	72.70	909.29
8.27000	2752.64	193.88	74.53	2708.80	177.74	78.62	2394.15	167.43	50.15	2320.01	228.18	111.00	2501.37	-30.15	85.18	2468.63	-23.70	119.35	2320.09	-10.57	269.03	1699.70	-86.19	158.38	2650.00	127.02	1290.27	0.00	0.00	0.00	2672.21	218.79	1727.03	2706.06	75.82	1720.32	2515.53	-7.47	1698.18	2371.17	167.23	1707.83	917.78	-211.86	68.53	1534.57	-206.01	72.70	909.31
8.28000	2752.98	193.94	74.54	2708.90	177.85	78.56	2394.15	167.43	50.15	2320.01	228.18	111.00	2534.46	-29.40	82.85	2504.06	-22.63	117.09	2344.72	-8.39	259.03	1699.70	-86.19	158.38	2659.07	128.80	1291.47	0.00	0.00	0.00	2672.21	218.79	1727.03	2714.89	76.11	1721.53	2525.22	-5.90	1699.33	2371.17	167.23	1707.83	917.85	-212.40	68.38	1534.57	-206.01	72.70	909.37
8.29000	2753.02	194.03	74.39	2709.05	177.98	78.56	2394.15	167.43	50.15	2320.01	228.18	111.00	2568.58	-28.42	80.97	2532.79	-21.68	113.92	2370.99	-7.80	247.63	1699.70	-86.19	158.38	2669.87	130.74	1292.72	0.00	0.00	0.00	2672.21	218.79	1727.03	2723.93	76.32	1722.52	2535.00	-4.41	1700.45	2371.17	167.23	1707.83	917.95	-213.22	68.23	1534.57	-206.01	72.70	909.30
8.30000	2753.11	194.10	74.25	2709.08	178.08	78.49	2394.15	167.43	50.15	2320.01	228.18	111.00	2603.53	-27.15	79.58	2569.57	-20.39	110.85	2397.45	-7.26	235.32	1699.70	-86.19	158.38	2686.19	132.96	1295.07	0.00	0.00	0.00	2672.21	218.79	1727.03	2732.88	76.39	1723.30	2544.89	-2.99	1701.53	2371.17	167.23	1707.83	917.99	-212.86	68.34	1534.57	-206.01	72.70	909.24
8.31000	2753.34	194.19	74.20	2708.97	178.23	78.34	2394.15	167.43	50.15	2320.01	228.18	111.00	2639.50	-25.74	78.89	2603.54	-19.01	108.00	2424.30	-6.53	222.42	1699.70	-86.19	158.38	2704.98	134.39	1297.99	0.00	0.00	0.00	2672.21	218.79	1727.03	2741.58	76.42	1723.88	2554.89	-1.65	1702.58	2371.17	167.23	1707.83	917.77	-212.54	68.61	1534.57	-206.01	72.70	909.18
8.32000	2753.54	194.34	74.17	2708.99	178.39	78.28	2394.15	167.43	50.15	2320.01	228.18	111.00	2675.28	-24.35	78.31	2638.46	-17.52	105.71	2452.77	-6.73	208.66	1699.70	-86.19	158.38	2726.92	135.68	1300.87	0.00	0.00	0.00	2672.21	218.79	1727.03	2750.27	76.40	1724.31	2565.00	-0.39	1703.60	2371.17	167.23	1707.83	917.69	-212.67	68.64	1534.57	-206.01	72.70	909.12
8.33000	2753.44	194.38	73.92	2708.86	178.56	78.13	2394.15	167.43	50.15	2320.01	228.18	111.00	2711.73	-23.13	78.36	2673.05	-16.28	103.46	2480.76	-5.82	194.87	1699.70	-86.19	158.38	2752.69	137.50	1303.08	0.00	0.00	0.00	2672.21	218.79	1727.03	2759.24	76.30	1724.57	2575.22	0.78	1704.57	2371.17	167.23	1707.83	917.65	-212.04	68.81	1534.57	-206.01	72.70	909.42
8.34000	2753.39	194.49	73.69	2708.83	178.72	78.05	2394.15	167.43	50.15	2320.01	228.18	111.00	2747.82	-22.20	78.39	2707.72	-15.24	101.44	2508.57	-3.79	181.32	1699.70	-86.19	158.38	2774.98	139.33	1304.76	0.00	0.00	0.00	2672.21	218.79	1727.03	2768.13	76.20	1724.68	2585.56	1.86	1705.50	2371.17	167.23	1707.83	917.74	-212.06	68.78	1534.57	-206.01	72.70	909.52
8.35000	2753.43	194.60	73.49	2708.84	178.88	77.95	2394.15	167.43	50.15	2320.01	228.18	111.00	2783.91	-21.51	78.83	2742.57	-14.48	99.62	2538.94	-3.46	167.22	1699.70	-86.19	158.38	2786.23	140.25	1304.76	0.00	0.00	0.00	2672.21	218.79	1727.03	2776.97	76.03	1724.63	2596.02	2.84	1706.39	2371.17	167.23	1707.83	917.87	-212.23	68.50	1534.57	-206.01	72.70	909.16
8.36000	2753.72	194.73	73.42	2709.10	179.00	77.86	2394.15	167.43	50.15	2320.01	228.18	111.00	2819.55	-21.11	79.60	2777.13	-13.97	97.91	2538.94	-3.46	167.22	1699.70	-86.19	158.38	2796.82	141.08	1304.54	0.00	0.00	0.00	2672.21	218.79	1727.03	2785.82	75.85	1724.51	2606.60	3.73	1707.24	2371.17	167.23	1707.83	917.82	-212.04	68.63	1534.57	-206.01	72.70	909.13
8.37000	2753.78	194.83	73.17	2709.18	179.06	77.78	2394.15	167.43	50.15	2320.01	228.18	111.00	2855.12	-20.90	80.97	2811.29	-13.70	96.45	2538.94	-3.46	167.22	1699.70	-86.19	158.38	2807.17	141.74	1304.16	0.00	0.00	0.00	2672.21	218.79	1727.03	2794.89	75.63	1724.18	2617.31	4.51	1708.03	2371.17	167.23	1707.83	917.86	-212.24	68.37	1534.57	-206.01	72.70	909.23
8.38000	2754.02	194.92	73.11	2709.22	179.09	77.69	2394.15	167.43	50.15	2320.01	228.18	111.00	2890.45	-20.87	82.89	2845.80	-13.50	96.12	2538.94	-3.46	167.22	1699.70	-86.19	158.38	2817.07	142.27	1303.62	0.00	0.00	0.00	2672.21	218.79	1727.03	2804.18	75.38	1723.73	2628.15	5.19	1708.78	2371.17	167.23	1707.83	918.07	-212.18	68.21	1534.57	-206.01	72.70	909.10
8.39000	2754.01	195.02	72.84	2709.08	179.06	77.46	2394.15	167.43	50.15	2320.01	228.18	111.00	2925.74	-20.79	85.95	2880.10	-13.33	96.60	2538.94	-3.46	167.22	1699.70	-86.19	158.38	2825.44	142.62	1302.67	0.00	0.00	0.00	2672.21	218.79	1727.03	2813.47	75.12	1723.14	2639.13	5.77	1709.48	2371.17	167.23	1707.83	918.02	-212.21	68.38	1534.57	-206.01	72.70	909.24
8.40000	2754.14	195.08	72.69	2709.12	179.01	77.27	2394.15	167.43	50.15	2320.01	228.18	111.00	2959.57	-20.74	89.07	2914.05	-13.08	97.77	2538.94	-3.46	167.22	1699.70	-86.19	158.38	2833.86	142.93	1301.72	0.00	0.00	0.00	2672.21	218.79	1727.03	2822.72	74.78	1722.46	2650.24	6.23	1710.12	2371.17	167.23	1707.83	917.89	-212.06	68.46	1534.57	-206.01	72.70	909.30
8.41000	2754.29	195.11	72.47	2709.25	178.96	77.13	2394.15	167.43	50.15	2320.01	228.18	111.00	2993.74	-20.38	94.07	2947.78	-12.62	100.19	2538.94	-3.46	167.22	1699.70	-86.19	158.38	2840.97	143.21	1300.43	0.00	0.00	0.00	2672.21	218.79	1727.03	2832.08	74.42	1721.70	2661.50	6.58	1710.71	2371.17	167.23	1707.83	918.27	-213.24	67.91	1534.57	-206.01	72.70	909.32
8.42000	2754.40	195.15	72.24	2709.36	178.92	77.00	2394.15	167.43	50.15	2320.01	228.18	111.00	3027.48	-19.54	100.50	2980.09	-11.94	103.05	2538.94	-3.46	167.22	1699.70	-86.19	158.38	2846.65	143.40	1298.84	0.00	0.00	0.00	2672.21	218.79	1727.03	2841.45	74.02	1720.88	2672.90	6.81	1711.25	2371.17	167.23	1707.83	917.90	-212.34	68.40	1534.57	-206.01	72.70	909.14
8.43000	2754.63	195.19	72.08	2709.35	178.83	76.79	2394.15	167.43	50.15	2320.01	228.18	111.00	3027.48	-19.54	100.50	3012.58	-10.76	107.99	2538.94	-3.46	167.22	1699.70	-86.19	158.38	2851.86	143.62	1296.93	0.00	0.00	0.00	2672.21	218.79	1727.03	2850.92	73.65	1720.04	2684.44	6.91	1711.72	2371.17	167.23	1707.83	917.62	-211.81	68.70	1534.57	-206.01	72.70	909.02
8.44000	2754.69	195.20	71.79	2709.45	178.78	76.62	2394.15	167.43	50.15	2320.01	228.18	111.00	3027.48	-19.54	100.50	3043.71	-9.09	114.43	2538.94	-3.46	167.22	1699.70	-86.19	158.38	2851.52	143.65	1294.86	0.00	0.00	0.00	2672.21	218.79	1727.03	2860.43	73.24	1719.15	2696.14	6.90	1712.14	2371.17	167.23	1707.83	918.02	-212.63	68.37	1534.57	-206.01	72.70	909.11
8.45000	2754.83	195.25	71.54	2709.54	178.77	76.41	2394.15	167.43	50.15	2320.01	228.18	111.00	3027.48	-19.54	100.50	3043.71	-9.09	114.43	2538.94	-3.46	167.22	1699.70	-86.19	158.38	2848.09	143.48	1292.60	0.00	0.00	0.00	2672.21	218.79	1727.03	2869.93	72.86	1718.23	2707.99	6.75	1712.49	2371.17	167.23	1707.83	918.01	-212.84	68.33	1534.57	-206.01	72.70	908.88
8.46000	2754.98	195.28	71.24	2709.54	178.73	76.13	2394.15	167.43	50.15	2320.01	228.18	111.00	3027.48	-19.54	100.50	3043.71	-9.09	114.43	2538.94	-3.46	167.22	1699.70	-86.19	158.38	2844.06	143.13	1290.08	0.00	0.00	0.00	2672.21	218.79	1727.03	2879.53	72.53	1717.28	2720.00	6.47	1712.78	2371.17	167.23	1707.83	917.87	-212.27	68.51	1534.57	-206.01	72.70	908.99
8.47000	2755.13	195.36	70.97	2709.67	178.70	75.90	2394.15	167.43	50.15	2320.01	228.18	111.00	3027.48	-19.54	100.50	3043.71	-9.09	114.43	2538.94	-3.46	167.22	1699.70	-86.19	158.38	2841.90	142.60	1287.27	0.00	0.00	0.00	2672.21	218.79	1727.03	2889.19	72.19	1716.22	2732.17	6.06	1713.00	2371.17	167.23	1707.83	917.78	-211.94	68.65	1534.57	-206.01	72.70	909.31
8.48000	2755.35	195.45	70.67	2709.79	178.66	75.61	2394.15	167.43	50.15	2320.01	228.18	111.00	3027.48	-19.54	100.50	3043.71	-9.09	114.43	2538.94	-3.46	167.22	1699.70	-86.19	158.38	2844.08	141.90	1284.12	0.00	0.00	0.00	2672.21	218.79	1727.03	2898.73	71.90	1715.08	2744.51	5.51	1713.16	2371.17	167.23	1707.83	917.84	-212.07	68.48	1534.57	-206.01	72.70	909.30
8.49000	2755.51	195.50	70.36	2710.03	178.64	75.37	2394.15	167.43	50.15	2320.01	228.18	111.00	3027.48	-19.54	100.50	3043.71	-9.09	114.43	2538.94	-3.46	167.22	1699.70	-86.19	158.38	2853.07	141.02	1280.60	0.00	0.00	0.00	2672.21	218.79	1727.03	2908.42	71.67	1713.85	2757.01	4.81	1713.24	2371.17	167.23	1707.83	917.82	-211.59	68.48	1534.57	-206.01	72.70	909.18
8.50000	2755.77	195.62	70.03	2710.24	178.64	75.06	2394.15	167.43	50.15	2320.01	228.18	111.00	3027.48	-19.54	100.50	3043.71	-9.09	114.43	2538.94	-3.46	167.22	1699.70	-86.19	158.38	2862.90	140.19	1276.46	0.00	0.00	0.00	2672.21	218.79	1727.03	2918.14	71.49	1712.56	2769.69	3.97	1713.25	2371.17	167.23	1707.83	917.77	-212.28	68.46	1534.57	-206.01	72.70	909.04
8.51000	2756.02	195.71	69.71	2710.42	178.61	74.71	2394.15	167.43	50.15	2320.01	228.18	111.00	3027.48	-19.54	100.50	3043.71	-9.09	114.43	2538.94	-3.46	167.22	1699.70	-86.19	158.38	2872.95	139.60	1274.99	0.00	0.00	0.00	2672.21	218.79	1727.03	2928.05	71.41	1711.21	2782.54	2.98	1713.19	2371.17	167.23	1707.83	917.81	-212.42	68.44	1534.57	-206.01	72.70	909.06
8.52000	2756.17	195.81	69.29	2710.66	178.56	74.34	2394.15	167.43	50.15	2320.01	228.18	111.00	3027.48	-19.54	100.50	3043.71	-9.09	114.43	2538.94	-3.46	167.22	1699.70	-86.19	158.38	2882.92	138.94	1273.54	0.00	0.00	0.00	2672.21	218.79	1727.03	2938.11	71.43	1709.83	2795.56	1.84	1713.05	2371.17	167.23	1707.83	917.96	-212.47	68.37	1534.57	-206.01	72.70	909.37
8.53000	2756.39	195.89	68.91	2710.95	178.53	73.99	2394.15	167.43	50.15	2320.01	228.18	111.00	3027.48	-19.54	100.50	3043.71	-9.09	114.43	2538.94	-3.46	167.22	1699.70	-86.19	158.38	2901.23	138.62	1273.96	0.00	0.00	0.00	2672.21	218.79	1727.03	2948.22	71.55	1708.47	2808.77	0.55	1712.84	2371.17	167.23	1707.83	918.07	-212.99	68.14	1534.57	-206.01	72.70	909.42
8.54000	2756.59	196.04	68.52	2711.19	178.60	73.56	2394.15	167.43	50.15	2320.01	228.18	111.00	3027.48	-19.54	100.50	3043.71	-9.09	114.43	2538.94	-3.46	167.22	1699.70	-86.19	158.38	2923.85	138.64	1276.67	0.00	0.00	0.00	2672.21	218.79	1727.03	2958.41	71.82	1707.13	2822.16	-0.91	1712.54	2371.17	167.23	1707.83	917.97	-212.09	68.35	1534.57	-206.01	72.70	909.00
8.55000	2756.99	196.19	68.16	2711.68	178.65	73.14	2394.15	167.43	50.15	2320.01	228.18	111.00	3027.48	-19.54	100.50	3043.71	-9.09	114.43	2538.94	-3.46	167.22	1699.70	-86.19	158.38	2947.32	137.60	1277.27	0.00	0.00	0.00	2672.21	218.79	1727.03	2968.55	72.18	1705.81	2835.75	-2.53	1712.16	2371.17	167.23	1707.83	917.94	-212.28	68.41	1534.57	-206.01	72.70	908.95
8.56000	2757.39	196.38	67.79	2712.29	178.77	72.71	2394.15	167.43	50.15	2320.01	228.18	111.00	3027.48	-19.54	100.50	3043.71	-9.09	114.43	2538.94	-3.46	167.22	1699.70	-86.19	158.38	2965.28	136.27	1276.28	0.00	0.00	0.00	2672.21	218.79	1727.03	2978.92	72.63	1704.51	2849.52	-4.32	1711.70	2371.17	167.23	1707.83	918.00	-212.21	68.46	1534.57	-206.01	72.70	909.35
8.57000	2757.79	196.56	67.33	2712.85	178.86	72.07	2394.15	167.43	50.15	2320.01	228.18	111.00	3027.48	-19.54	100.50	3043.71	-9.09	114.43	2538.94	-3.46	167.22	1699.70	-86.19	158.38	2974.83	134.90	1274.42	0.00	0.00	0.00	2672.21	218.79	1727.03	2989.29	73.18	1703.32	2863.49	-6.27	1711.16	2371.17	167.23	1707.83	917.73	-212.10	68.54	1534.57	-206.01	72.70	909.43
8.58000	2758.42	196.78	66.98	2713.65	178.96	71.51	2394.15	167.43	50.15	2320.01	228.18	111.00	3027.48	-19.54	100.50	3043.71	-9.09	114.43	2538.94	-3.46	167.22	1699.70	-86.19	158.38	2974.83	134.90	1274.42	0.00	0.00	0.00	2672.21	218.79	1727.03	2999.51	73.82	1702.30	2877.65	-8.40	1710.53	2371.17	167.23	1707.83	917.72	-212.08	68.58	1534.57	-206.01	72.70	909.05
8.59000	2758.94	196.96	66.58	2714.54	179.08	70.83	2394.15	167.43	50.15	2320.01	228.18	111.00	3027.48	-19.54	100.50	3043.71	-9.09	114.43	2538.94	-3.46	167.22	1699.70	-86.19	158.38	2974.83	134.90	1274.42	0.00	0.00	0.00	2672.21	218.79	1727.03	3009.64	74.52	1701.48	2892.02	-10.71	1709.80	2371.17	167.23	1707.83	917.99	-212.17	68.44	1534.57	-206.01	72.70	909.13
8.60000	2759.49	197.17	66.18	2715.70	179.30	70.16	2394.15	167.43	50.15	2320.01	228.18	111.00	3027.48	-19.54	100.50	3043.71	-9.09	114.43	2538.94	-3.46	167.22	1699.70	-86.19	158.38	2974.83	134.90	1274.42	0.00	0.00	0.00	2672.21	218.79	1727.03	3020.06	75.31	1700.81	2905.59	-13.34	1708.10	2371.17	167.23	1707.83	918.20	-212.46	68.12	1534.57	-206.01	72.70	909.21
8.61000	2760.12	197.38	65.88	2717.06	179.61	69.54	2394.15	167.43	50.15	2320.01	228.18	111.00	3027.48	-19.54	100.50	3043.71	-9.09	114.43	2538.94	-3.46	167.22	1699.70	-86.19	158.38	2974.83	134.90	1274.42	0.00	0.00	0.00	2672.21	218.79	1727.03	3030.48	76.13	1700.30	2918.77	-15.87	1706.86	2371.17	167.23	1707.83	918.00	-212.26	68.37	1534.57	-206.01	72.70	909.09
8.62000	2760.84	197.62	65.68	2718.74	180.04	68.95	2394.15	167.43	50.15	2320.01	228.18	111.00	3027.48	-19.54	100.50	3043.71	-9.09	114.43	2538.94	-3.46	167.22	1699.70	-86.19	158.38	2974.83	134.90	1274.42	0.00	0.00	0.00	2672.21	218.79	1727.03	3040.57	76.97	1700.13	2931.84	-18.03	1705.92	2371.17	167.23	1707.83	917.83	-212.57	68.47	1534.57	-206.01	72.70	909.10
8.63000	2761.45	197.96	65.43	2720.72	180.60	68.47	2394.15	167.43	50.15	2320.01	228.18	111.00	3027.48	-19.54	100.50	3043.71	-9.09	114.43	2538.94	-3.46	167.22	1699.70	-86.19	158.38	2974.83	134.90	1274.42	0.00	0.00	0.00	2672.21	218.79	1727.03	3050.83	77.81	1700.23	2944.92	-20.22	1705.23	2371.17	167.23	1707.83	918.01	-212.12	68.40	1534.57	-206.01	72.70	908.97
8.64000	2762.12	198.41	65.11	2722.99	181.27	67.97	2394.15	167.43	50.15	2320.01	228.18	111.00	3027.48	-19.54	100.50	3043.71	-9.09	114.43	2538.94	-3.46	167.22	1699.70	-86.19	158.38	2974.83	134.90	1274.42	0.00	0.00	0.00	2672.21	218.79	1727.03	3061.28	78.67	1700.55	2958.17	-22.24	1704.88	2371.17	167.23	1707.83	917.93	-212.23	68.50	1534.57	-206.01	72.70	909.05
8.65000	2762.83	198.93	64.77	2725.41	181.98	67.45	2394.15	167.43	50.15	2320.01	228.18	111.00	3027.48	-19.54	100.50	3043.71	-9.09	114.43	2538.94	-3.46	167.22	1699.70	-86.19	158.38	2974.83	134.90	1274.42	0.00	0.00	0.00	2672.21	218.79	1727.03	3071.60	79.51	1701.10	2970.91	-24.23	1704.81	2371.17	167.23	1707.83	917.92	-212.13	68.55	1534.57	-206.01	72.70	909.52
8.66000	2763.78	199.57	64.52	2728.13	182.80	67.17	2394.15	167.43	50.15	2320.01	228.18	111.00	3027.48	-19.54	100.50	3043.71	-9.09	114.43	2538.94	-3.46	167.22	1699.70	-86.19	158.38	2974.83	134.90	1274.42	0.00	0.00	0.00	2672.21	218.79	1727.03	3081.89	80.32	1701.80	2984.28	-25.92	1705.01	2371.17	167.23	1707.83	918.18	-212.16	68.21	1534.57	-206.01	72.70	909.14
8.67000	2764.95	200.32	64.15	2731.06	183.65	67.10	2394.15	167.43	50.15	2320.01	228.18	111.00	3027.48	-19.54	100.50	3043.71	-9.09	114.43	2538.94	-3.46	167.22	1699.70	-86.19	158.38	2974.83	134.90	1274.42	0.00	0.00	0.00	2672.21	218.79	1727.03	3081.89	80.32	1701.80	2997.83	-27.45	1705.45	2371.17	167.23	1707.83	917.98	-212.58	68.37	1534.57	-206.01	72.70	908.91
8.68000	2766.64	201.40	63.73	2734.17	184.60	67.56	2394.15	167.43	50.15	2320.01	228.18	111.00	3027.48	-19.54	100.50	3043.71	-9.09	114.43	2538.94	-3.46	167.22	1699.70	-86.19	158.38	2974.83	134.90	1274.42	0.00	0.00	0.00	2672.21	218.79	1727.03	3081.89	80.32	1701.80	3010.37	-28.97	1706.19	2371.17	167.23	1707.83	917.98	-212.84	68.32	1534.57	-206.01	72.70	909.35
8.69000	2768.62	202.75	63.05	2737.73	185.62	68.61	2394.15	167.43	50.15	2320.01	228.18	111.00	3027.48	-19.54	100.50	3043.71	-9.09	114.43	2538.94	-3.46	167.22	1699.70	-86.19	158.38	2974.83	134.90	1274.42	0.00	0.00	0.00	2672.21	218.79	1727.03	3081.89	80.32	1701.80	3021.02	-30.57	1707.23	2371.17	167.23	1707.83	917.91	-212.93	68.37	1534.57	-206.01	72.70	909.37
8.70000	2771.55	204.05	62.23	2741.75	186.68	70.29	2394.15	167.43	50.15	2320.01	228.18	111.00	3027.48	-19.54	100.50	3043.71	-9.09	114.43	2538.94	-3.46	167.22	1699.70	-86.19	158.38	2974.83	134.90	1274.42	0.00	0.00	0.00	2672.21	218.79	1727.03	3081.89	80.32	1701.80	3031.33	-32.03	1708.47	2371.17	167.23	1707.83	917.53	-211.91	68.76	1534.57	-206.01	72.70	909.13
8.71000	2775.16	205.30	61.25	2746.43	187.72	72.74	2394.15	167.43	50.15	2320.01	228.18	111.00	3027.48	-19.54	100.50	3043.71	-9.09	114.43	2538.94	-3.46	167.22	1699.70	-86.19	158.38	2974.83	134.90	1274.42	0.00	0.00	0.00	2672.21	218.79	1727.03	3081.89	80.32	1701.80	3041.96	-33.13	1709.91	2371.17	167.23	1707.83	917.74	-212.14	68.61	1534.57	-206.01	72.70	909.28
8.72000	2779.68	206.44	60.16	2752.23	188.72	76.18	2394.15	167.43	50.15	2320.01	228.18	111.00	3027.48	-19.54	100.50	3043.71	-9.09	114.43	2538.94	-3.46	167.22	1699.70	-86.19	158.38	2974.83	134.90	1274.42	0.00	0.00	0.00	2672.21	218.79	1727.03	3081.89	80.32	1701.80	3052.73	-34.16	1711.38	2371.17	167.23	1707.83	917.90	-212.63	68.38	1534.57	-206.01	72.70	909.32
8.73000	2784.86	207.72	58.90	2759.00	189.64	80.11	2394.15	167.43	50.15	2320.01	228.18	111.00	3027.48	-19.54	100.50	3043.71	-9.09	114.43	2538.94	-3.46	167.22	1699.70	-86.19	158.38	2974.83	134.90	1274.42	0.00	0.00	0.00	2672.21	218.79	1727.03	3081.89	80.32	1701.80	3063.63	-35.10	1712.87	2371.17	167.23	1707.83	917.98	-212.49	68.27	1534.57	-206.01	72.70	909.49
8.74000	2790.19	208.78	56.89	2767.02	190.47	84.28	2394.15	167.43	50.15	2320.01	228.18	111.00	3027.48	-19.54	100.50	3043.71	-9.09	114.43	2538.94	-3.46	167.22	1699.70	-86.19	158.38	2974.83	134.90	1274.42	0.00	0.00	0.00	2672.21	218.79	1727.03	3081.89	80.32	1701.80	3075.86	-36.21	1714.55	2371.17	167.23	1707.83	917.98	-212.36	68.40	1534.57	-206.01	72.70	909.35
8.75000	2797.33	210.88	55.78	2776.93	191.67	88.98	2394.15	167.43	50.15	2320.01	228.18	111.00	3027.48	-19.54	100.50	3043.71	-9.09	114.43	2538.94	-3.46	167.22	1699.70	-86.19	158.38	2974.83	134.90	1274.42	0.00	0.00	0.00	2672.21	218.79	1727.03	3081.89	80.32	1701.80	3082.55	-36.81	1715.55	2371.17	167.23	1707.83	917.89	-212.60	68.45	1534.57	-206.01	72.70	909.01
8.76000	2808.78	214.89	60.43	2789.25	194.28	94.38	2394.15	167.43	50.15	2320.01	228.18	111.00	3027.48	-19.54	100.50	3043.71	-9.09	114.43	2538.94	-3.46	167.22	1699.70	-86.19	158.38	2974.83	134.90	1274.42	0.00	0.00	0.00	2672.21	218.79	1727.03	3081.89	80.32	1701.80	3087.45	-37.14	1716.50	2371.17	167.23	1707.83	917.95	-212.89	68.27	1534.57	-206.01	72.70	909.32
8.77000	2824.72	219.08	69.58	2804.42	197.61	101.35	2394.15	167.43	50.15	2320.01	228.18	111.00	3027.48	-19.54	100.50	3043.71	-9.09	114.43	2538.94	-3.46	167.22	1699.70	-86.19	158.38	2974.83	134.90	1274.42	0.00	0.00	0.00	2672.21	218.79	1727.03	3081.89	80.32	1701.80	3094.36	-37.44	1718.07	2371.17	167.23	1707.83	918.22	-212.54	68.21	1534.57	-206.01	72.70	909.28
8.78000	2842.75	223.28	77.97	2821.61	201.02	108.30	2394.15	167.43	50.15	2320.01	228.18	111.00	3027.48	-19.54	100.50	3043.71	-9.09	114.43	2538.94	-3.46	167.22	1699.70	-86.19	158.38	2974.83	134.90	1274.42	0.00	0.00	0.00	2672.21	218.79	1727.03	3081.89	80.32	1701.80	3107.03	-37.97	1720.89	2371.17	167.23	1707.83	917.91	-211.94	68.56	1534.57	-206.01	72.70	909.10
8.79000	2861.80	227.25	85.16	2840.43	203.94	114.44	2394.15	167.43	50.15	2320.01	228.18	111.00	3027.48	-19.54	100.50	3043.71	-9.09	114.43	2538.94	-3.46	167.22	1699.70	-86.19	158.38	2974.83	134.90	1274.42	0.00	0.00	0.00	2672.21	218.79	1727.03	3081.89	80.32	1701.80	3119.61	-38.54	1723.56	2371.17	167.23	1707.83	918.20	-212.89	68.13	1534.57	-206.01	72.70	909.20
8.80000	2880.69	230.47	90.33	2859.24	206.34	118.92	2394.15	167.43	50.15	2320.01	228.18	111.00	3027.48	-19.54	100.50	3043.71	-9.09	114.43	2538.94	-3.46	167.22	1699.70	-86.19	158.38	2974.83	134.90	1274.42	0.00	0.00	0.00	2672.21	218.79	1727.03	3081.89	80.32	1701.80	3128.08	-38.81	1725.53	2371.17	167.23	1707.83	918.13	-212.45	68.29	1534.57	-206.01	72.70	909.36
8.81000	2900.24	233.10	94.20	2878.02	208.37	121.83	2394.15	167.43	50.15	2320.01	228.18	111.00	3027.48	-19.54	100.50	3043.71	-9.09	114.43	2538.94	-3.46	167.22	1699.70	-86.19	158.38	2974.83	134.90	1274.42	0.00	0.00	0.00	2672.21	218.79	1727.03	3081.89	80.32	1701.80	3128.08	-38.81	1725.53	2371.17	167.23	1707.83	917.94	-212.53	68.48	1534.57	-206.01	72.70	909.09
8.82000	2919.99	235.45	96.81	2898.26	210.18	124.26	2394.15	167.43	50.15	2320.01	228.18	111.00	3027.48	-19.54	100.50	3043.71	-9.09	114.43	2538.94	-3.46	167.22	1699.70	-86.19	158.38	2974.83	134.90	1274.42	0.00	0.00	0.00	2672.21	218.79	1727.03	3081.89	80.32	1701.80	3128.08	-38.81	1725.53	2371.17	167.23	1707.83	918.02	-212.52	68.23	1534.57	-206.01	72.70	909.03
8.83000	2940.04	237.56	98.08	2918.37	211.79	125.12	2394.15	167.43	50.15	2320.01	228.18	111.00	3027.48	-19.54	100.50	3043.71	-9.09	114.43	2538.94	-3.46	167.22	1699.70	-86.19	158.38	2974.83	134.90	1274.42	0.00	0.00	0.00	2672.21	218.79	1727.03	3081.89	80.32	1701.80	3128.08	-38.81	1725.53	2371.17	167.23	1707.83	917.85	-211.47	68.72	1534.57	-206.01	72.70	909.06
8.84000	2960.17	239.44	98.00	2939.23	213.26	125.13	2394.15	167.43	50.15	2320.01	228.18	111.00	3027.48	-19.54	100.50	3043.71	-9.09	114.43	2538.94	-3.46	167.22	1699.70	-86.19	158.38	2974.83	134.90	1274.42	0.00	0.00	0.00	2672.21	218.79	1727.03	3081.89	80.32	1701.80	3128.08	-38.81	1725.53	2371.17	167.23	1707.83	918.00	-212.04	68.45	1534.57	-206.01	72.70	909.26
8.85000	2982.79	240.94	98.43	2960.27	214.49	124.19	2394.15	167.43	50.15	2320.01	228.18	111.00	3027.48	-19.54	100.50	3043.71	-9.09	114.43	2538.94	-3.46	167.22	1699.70	-86.19	158.38	2974.83	134.90	1274.42	0.00	0.00	0.00	2672.21	218.79	1727.03	3081.89	80.32	1701.80	3128.08	-38.81	1725.53	2371.17	167.23	1707.83	918.03	-212.47	68.38	1534.57	-206.01	72.70	909.28
8.86000	3005.61	242.10	97.79	2982.51	215.46	122.82	2394.15	167.43	50.15	2320.01	228.18	111.00	3027.48	-19.54	100.50	3043.71	-9.09	114.43	2538.94	-3.46	167.22	1699.70	-86.19	158.38	2974.83	134.90	1274.42	0.00	0.00	0.00	2672.21	218.79	1727.03	3081.89	80.32	1701.80	3128.08	-38.81	1725.53	2371.17	167.23	1707.83	917.94	-212.47	68.37	1534.57	-206.01	72.70	909.38
8.87000	3005.61	242.10	97.79	3005.18	216.19	120.30	2394.15	167.43	50.15	2320.01	228.18	111.00	3027.48	-19.54	100.50	3043.71	-9.09	114.43	2538.94	-3.46	167.22	1699.70	-86.19	158.38	2974.83	134.90	1274.42	0.00	0.00	0.00	2672.21	218.79	1727.03	3081.89	80.32	1701.80	3128.08	-38.81	1725.53	2371.17	167.23	1707.83	917.78	-212.68	68.48	1534.57	-206.01	72.70	909.24
8.88000	3005.61	242.10	97.79	3029.18	216.79	118.17	2394.15	167.43	50.15	2320.01	228.18	111.00	3027.48	-19.54	100.50	3043.71	-9.09	114.43	2538.94	-3.46	167.22	1699.70	-86.19	158.38	2974.83	134.90	1274.42	0.00	0.00	0.00	2672.21	218.79	1727.03	3081.89	80.32	1701.80	3128.08	-38.81	1725.53	2371.17	167.23	1707.83	917.99	-212.66	68.35	1534.57	-206.01	72.70	909.11
8.89000	3005.61	242.10	97.79	3029.18	216.79	118.17	2394.15	167.43	50.15	2320.01	228.18	111.00	3027.48	-19.54	100.50	3043.71	-9.09	114.43	2538.94	-3.46	167.22	1699.70	-86.19	158.38	2974.83	134.90	1274.42	0.00	0.00	0.00	2672.21	218.79	1727.03	3081.89	80.32	1701.80	3128.08	-38.81	1725.53	2371.17	167.23	1707.83	917.82	-212.06	68.60	1534.57	-206.01	72.70	909.20
8.90000	3005.61	242.10	97.79	3029.18	216.79	118.17	2394.15	167.43	50.15	2320.01	228.18	111.00	3027.48	-19.54	100.50	3043.71	-9.09	114.43	2538.94	-3.46	167.22	1699.70	-86.19	158.38	2974.83	134.90	1274.42	0.00	0.00	0.00	2672.21	218.79	1727.03	3081.89	80.32	1701.80	3128.08	-38.81	1725.53	2371.17	167.23	1707.83	918.01	-212.63	68.33	1534.57	-206.01	72.70	909.32
8.91000	3005.61	242.10	97.79	3029.18	216.79	118.17	2394.15	167.43	50.15	2320.01	228.18	111.00	3027.48	-19.54	100.50	3043.71	-9.09	114.43	2538.94	-3.46	167.22	1699.70	-86.19	158.38	2974.83	134.90	1274.42	0.00	0.00	0.00	2672.21	218.79	1727.03	3081.89	80.32	1701.80	3128.08	-38.81	1725.53	2371.17	167.23	1707.83	918.14	-212.86	68.20	1534.57	-206.01	72.70	909.23
8.92000	3005.61	242.10	97.79	3029.18	216.79	118.17	2394.15	167.43	50.15	2320.01	228.18	111.00	3027.48	-19.54	100.50	3043.71	-9.09	114.43	2538.94	-3.46	167.22	1699.70	-86.19	158.38	2974.83	134.90	1274.42	0.00	0.00	0.00	2672.21	218.79	1727.03	3081.89	80.32	1701.80	3128.08	-38.81	1725.53	2371.17	167.23	1707.83	917.93	-212.29	68.26	1534.57	-206.01	72.70	909.18
8.93000	3005.61	242.10	97.79	3029.18	216.79	118.17	2394.15	167.43	50.15	2320.01	228.18	111.00	3027.48	-19.54	100.50	3043.71	-9.09	114.43	2538.94	-3.46	167.22	1699.70	-86.19	158.38	2974.83	134.90	1274.42	0.00	0.00	0.00	2672.21	218.79	1727.03	3081.89	80.32	1701.80	3128.08	-38.81	1725.53	2371.17	167.23	1707.83	917.93	-212.49	68.31	1534.57	-206.01	72.70	909.19
8.94000	3005.61	242.10	97.79	3029.18	216.79	118.17	2394.15	167.43	50.15	2320.01	228.18	111.00	3027.48	-19.54	100.50	3043.71	-9.09	114.43	2538.94	-3.46	167.22	1699.70	-86.19	158.38	2974.83	134.90	1274.42	0.00	0.00	0.00	2672.21	218.79	1727.03	3081.89	80.32	1701.80	3128.08	-38.81	1725.53	2371.17	167.23	1707.83	917.86	-211.96	68.48	1534.57	-206.01	72.70	909.16
8.95000	3005.61	242.10	97.79	3029.18	216.79	118.17	2394.15	167.43	50.15	2320.01	228.18	111.00	3027.48	-19.54	100.50	3043.71	-9.09	114.43	2538.94	-3.46	167.22	1699.70	-86.19	158.38	2974.83	134.90	1274.42	0.00	0.00	0.00	2672.21	218.79	1727.03	3081.89	80.32	1701.80	3128.08	-38.81	1725.53	2371.17	167.23	1707.83	917.89	-212.41	68.37	1534.57	-206.01	72.70	909.22
8.96000	3005.61	242.10	97.79	3029.18	216.79	118.17	2394.15	167.43	50.15	2320.01	228.18	111.00	3027.48	-19.54	100.50	3043.71	-9.09	114.43	2538.94	-3.46	167.22	1699.70	-86.19	158.38	2974.83	134.90	1274.42	0.00	0.00	0.00	2672.21	218.79	1727.03	3081.89	80.32	1701.80	3128.08	-38.81	1725.53	2371.17	167.23	1707.83	917.80	-212.62	68.46	1534.57	-206.01	72.70	909.28
8.97000	3005.61	242.10	97.79	3029.18	216.79	118.17	2394.15	167.43	50.15	2320.01	228.18	111.00	3027.48	-19.54	100.50	3043.71	-9.09	114.43	2538.94	-3.46	167.22	1699.70	-86.19	158.38	2974.83	134.90	1274.42	0.00	0.00	0.00	2672.21	218.79	1727.03	3081.89	80.32	1701.80	3128.08	-38.81	1725.53	2371.17	167.23	1707.83	917.81	-212.31	68.60	1534.57	-206.01	72.70	909.32
8.98000	3005.61	242.10	97.79	3029.18	216.79	118.17	2394.15	167.43	50.15	2320.01	228.18	111.00	3027.48	-19.54	100.50	3043.71	-9.09	114.43	2538.94	-3.46	167.22	1699.70	-86.19	158.38	2974.83	134.90	1274.42	0.00	0.00	0.00	2672.21	218.79	1727.03	3081.89	80.32	1701.80	3128.08	-38.81	1725.53	2371.17	167.23	1707.83	918.07	-212.54	68.33	1534.57	-206.01	72.70	909.05
8.99000	3005.61	242.10	97.79	3029.18	216.79	118.17	2394.15	167.43	50.15	2320.01	228.18	111.00	3027.48	-19.54	100.50	3043.71	-9.09	114.43	2538.94	-3.46	167.22	1699.70	-86.19	158.38	2974.83	134.90	1274.42	0.00	0.00	0.00	2672.21	218.79	1727.03	3081.89	80.32	1701.80	3128.08	-38.81	1725.53	2371.17	167.23	1707.83	917.93	-211.72	68.57	1534.57	-206.01	72.70	909.10
9.00000	3005.61	242.10	97.79	3029.18	216.79	118.17	2394.15	167.43	50.15	2320.01	228.18	111.00	3027.48	-19.54	100.50	3043.71	-9.09	114.43	2538.94	-3.46	167.22	1699.70	-86.19	158.38	2974.83	134.90	1274.42	0.00	0.00	0.00	2672.21	218.79	1727.03	3081.89	80.32	1701.80	3128.08	-38.81	1725.53	2371.17	167.23	1707.83	917.95	-212.42	68.43	1534.57	-206.01	72.70	909.33
9.01000	3005.61	242.10	97.79	3029.18	216.79	118.17	2394.15	167.43	50.15	2320.01	228.18	111.00	3027.48	-19.54	100.50	3043.71	-9.09	114.43	2538.94	-3.46	167.22	1699.70	-86.19	158.38	2974.83	134.90	1274.42	0.00	0.00	0.00	2672.21	218.79	1727.03	3081.89	80.32	1701.80	3128.08	-38.81	1725.53	2371.17	167.23	1707.83	917.83	-212.19	68.63	1534.57	-206.01	72.70	909.50
9.02000	3005.61	242.10	97.79	3029.18	216.79	118.17	2394.15	167.43	50.15	2320.01	228.18	111.00	3027.48	-19.54	100.50	3043.71	-9.09	114.43	2538.94	-3.46	167.22	1699.70	-86.19	158.38	2974.83	134.90	1274.42	0.00	0.00	0.00	2672.21	218.79	1727.03	3081.89	80.32	1701.80	3128.08	-38.81	1725.53	2371.17	167.23	1707.83	918.03	-212.59	68.30	1534.57	-206.01	72.70	909.20
9.03000	3005.61	242.10	97.79	3029.18	216.79	118.17	2394.15	167.43	50.15	2320.01	228.18	111.00	3027.48	-19.54	100.50	3043.71	-9.09	114.43	2538.94	-3.46	167.22	1699.70	-86.19	158.38	2974.83	134.90	1274.42	0.00	0.00	0.00	2672.21	218.79	1727.03	3081.89	80.32	1701.80	3128.08	-38.81	1725.53	2371.17	167.23	1707.83	917.73	-212.41	68.63	1534.57	-206.01	72.70	909.26
9.04000	3005.61	242.10	97.79	3029.18	216.79	118.17	2394.15	167.43	50.15	2320.01	228.18	111.00	3027.48	-19.54	100.50	3043.71	-9.09	114.43	2538.94	-3.46	167.22	1699.70	-86.19	158.38	2974.83	134.90	1274.42	0.00	0.00	0.00	2672.21	218.79	1727.03	3081.89	80.32	1701.80	3128.08	-38.81	1725.53	2371.17	167.23	1707.83	917.86	-212.43	68.56	1534.57	-206.01	72.70	909.34
9.05000	3005.61	242.10	97.79	3029.18	216.79	118.17	2394.15	167.43	50.15	2320.01	228.18	111.00	3027.48	-19.54	100.50	3043.71	-9.09	114.43	2538.94	-3.46	167.22	1699.70	-86.19	158.38	2974.83	134.90	1274.42	0.00	0.00	0.00	2672.21	218.79	1727.03	3081.89	80.32	1701.80	3128.08	-38.81	1725.53	2371.17	167.23	1707.83	918.12	-212.47	68.32	1534.57	-206.01	72.70	909.34
9.06000	3005.61	242.10	97.79	3029.18	216.79	118.17	2394.15	167.43	50.15	2320.01	228.18	111.00	3027.48	-19.54	100.50	3043.71	-9.09	114.43	2538.94	-3.46	167.22	1699.70	-86.19	158.38	2974.83	134.90	1274.42	0.00	0.00	0.00	2672.21	218.79	1727.03	3081.89	80.32	1701.80	3128.08	-38.81	1725.53	2371.17	167.23	1707.83	917.98	-212.29	68.46	1534.57	-206.01	72.70	909.43
9.07000	3005.61	242.10	97.79	3029.18	216.79	118.17	2394.15	167.43	50.15	2320.01	228.18	111.00	3027.48	-19.54	100.50	3043.71	-9.09	114.43	2538.94	-3.46	167.22	1699.70	-86.19	158.38	2974.83	134.90	1274.42	0.00	0.00	0.00	2672.21	218.79	1727.03	3081.89	80.32	1701.80	3128.08	-38.81	1725.53	2371.17	167.23	1707.83	918.37	-212.62	68.15	1534.57	-206.01	72.70	909.31
9.08000	3005.61	242.10	97.79	3029.18	216.79	118.17	2394.15	167.43	50.15	2320.01	228.18	111.00	3027.48	-19.54	100.50	3043.71	-9.09	114.43	2538.94	-3.46	167.22	1699.70	-86.19	158.38	2974.83	134.90	1274.42	0.00	0.00	0.00	2672.21	218.79	1727.03	3081.89	80.32	1701.80	3128.08	-38.81	1725.53	2371.17	167.23	1707.83	918.08	-212.40	68.37	1534.57	-206.01	72.70	909.42
9.09000	3005.61	242.10	97.79	3029.18	216.79	118.17	2394.15	167.43	50.15	2320.01	228.18	111.00	3027.48	-19.54	100.50	3043.71	-9.09	114.43	2538.94	-3.46	167.22	1699.70	-86.19	158.38	2974.83	134.90	1274.42	0.00	0.00	0.00	2672.21	218.79	1727.03	3081.89	80.32	1701.80	3128.08	-38.81	1725.53	2371.17	167.23	1707.83	917.66	-211.75	68.76	1534.57	-206.01	72.70	909.25
9.10000	3005.61	242.10	97.79	3029.18	216.79	118.17	2394.15	167.43	50.15	2320.01	228.18	111.00	3027.48	-19.54	100.50	3043.71	-9.09	114.43	2538.94	-3.46	167.22	1699.70	-86.19	158.38	2974.83	134.90	1274.42	0.00	0.00	0.00	2672.21	218.79	1727.03	3081.89	80.32	1701.80	3128.08	-38.81	1725.53	2371.17	167.23	1707.83	917.82	-212.11	68.47	1534.57	-206.01	72.70	909.43
9.11000	3005.61	242.10	97.79	3029.18	216.79	118.17	2394.15	167.43	50.15	2320.01	228.18	111.00	3027.48	-19.54	100.50	3043.71	-9.09	114.43	2538.94	-3.46	167.22	1699.70	-86.19	158.38	2974.83	134.90	1274.42	0.00	0.00	0.00	2672.21	218.79	1727.03	3081.89	80.32	1701.80	3128.08	-38.81	1725.53	2371.17	167.23	1707.83	917.81	-211.87	68.67	1534.57	-206.01	72.70	909.47
9.12000	3005.61	242.10	97.79	3029.18	216.79	118.17	2394.15	167.43	50.15	2320.01	228.18	111.00	3027.48	-19.54	100.50	3043.71	-9.09	114.43	2538.94	-3.46	167.22	1699.70	-86.19	158.38	2974.83	134.90	1274.42	0.00	0.00	0.00	2672.21	218.79	1727.03	3081.89	80.32	1701.80	3128.08	-38.81	1725.53	2371.17	167.23	1707.83	918.04	-212.72	68.31	1534.57	-206.01	72.70	909.43
9.13000	3005.61	242.10	97.79	3029.18	216.79	118.17	2394.15	167.43	50.15	2320.01	228.18	111.00	3027.48	-19.54	100.50	3043.71	-9.09	114.43	2538.94	-3.46	167.22	1699.70	-86.19	158.38	2974.83	134.90	1274.42	0.00	0.00	0.00	2672.21	218.79	1727.03	3081.89	80.32	1701.80	3128.08	-38.81	1725.53	2371.17	167.23	1707.83	917.84	-211.76	68.66	1534.57	-206.01	72.70	909.38
9.14000	3005.61	242.10	97.79	3029.18	216.79	118.17	2394.15	167.43	50.15	2320.01	228.18	111.00	3027.48	-19.54	100.50	3043.71	-9.09	114.43	2538.94	-3.46	167.22	1699.70	-86.19	158.38	2974.83	134.90	1274.42	0.00	0.00	0.00	2672.21	218.79	1727.03	3081.89	80.32	1701.80	3128.08	-38.81	1725.53	2371.17	167.23	1707.83	917.85	-212.07	68.51	1534.57	-206.01	72.70	908.98
9.15000	3005.61	242.10	97.79	3029.18	216.79	118.17	2394.15	167.43	50.15	2320.01	228.18	111.00	3027.48	-19.54	100.50	3043.71	-9.09	114.43	2538.94	-3.46	167.22	1699.70	-86.19	158.38	2974.83	134.90	1274.42	0.00	0.00	0.00	2672.21	218.79	1727.03	3081.89	80.32	1701.80	3128.08	-38.81	1725.53	2371.17	167.23	1707.83	917.88	-212.59	68.41	1534.57	-206.01	72.70	908.93
9.16000	3005.61	242.10	97.79	3029.18	216.79	118.17	2394.15	167.43	50.15	2320.01	228.18	111.00	3027.48	-19.54	100.50	3043.71	-9.09	114.43	2538.94	-3.46	167.22	1699.70	-86.19	158.38	2974.83	134.90	1274.42	0.00	0.00	0.00	2672.21	218.79	1727.03	3081.89	80.32	1701.80	3128.08	-38.81	1725.53	2371.17	167.23	1707.83	917.61	-211.57	68.69	1534.57	-206.01	72.70	909.16
9.17000	3005.61	242.10	97.79	3029.18	216.79	118.17	2394.15	167.43	50.15	2320.01	228.18	111.00	3027.48	-19.54	100.50	3043.71	-9.09	114.43	2538.94	-3.46	167.22	1699.70	-86.19	158.38	2974.83	134.90	1274.42	0.00	0.00	0.00	2672.21	218.79	1727.03	3081.89	80.32	1701.80	3128.08	-38.81	1725.53	2371.17	167.23	1707.83	917.94	-212.93	68.30	1534.57	-206.01	72.70	909.24
9.18000	3005.61	242.10	97.79	3029.18	216.79	118.17	2394.15	167.43	50.15	2320.01	228.18	111.00	3027.48	-19.54	100.50	3043.71	-9.09	114.43	2538.94	-3.46	167.22	1699.70	-86.19	158.38	2974.83	134.90	1274.42	0.00	0.00	0.00	2672.21	218.79	1727.03	3081.89	80.32	1701.80	3128.08	-38.81	1725.53	2371.17	167.23	1707.83	917.85	-212.04	68.56	1534.57	-206.01	72.70	909.44
9.19000	3005.61	242.10	97.79	3029.18	216.79	118.17	2394.15	167.43	50.15	2320.01	228.18	111.00	3027.48	-19.54	100.50	3043.71	-9.09	114.43	2538.94	-3.46	167.22	1699.70	-86.19	158.38	2974.83	134.90	1274.42	0.00	0.00	0.00	2672.21	218.79	1727.03	3081.89	80.32	1701.80	3128.08	-38.81	1725.53	2371.17	167.23	1707.83	917.87	-212.43	68.45	1534.57	-206.01	72.70	909.19
9.20000	3005.61	242.10	97.79	3029.18	216.79	118.17	2394.15	167.43	50.15	2320.01	228.18	111.00	3027.48	-19.54	100.50	3043.71	-9.09	114.43	2538.94	-3.46	167.22	1699.70	-86.19	158.38	2974.83	134.90	1274.42	0.00	0.00	0.00	2672.21	218.79	1727.03	3081.89	80.32	1701.80	3128.08	-38.81	1725.53	2371.17	167.23	1707.83	918.16	-212.75	68.21	1534.57	-206.01	72.70	909.13
9.21000	3005.61	242.10	97.79	3029.18	216.79	118.17	2394.15	167.43	50.15	2320.01	228.18	111.00	3027.48	-19.54	100.50	3043.71	-9.09	114.43	2538.94	-3.46	167.22	1699.70	-86.19	158.38	2974.83	134.90	1274.42	0.00	0.00	0.00	2672.21	218.79	1727.03	3081.89	80.32	1701.80	3128.08	-38.81	1725.53	2371.17	167.23	1707.83	918.02	-212.45	68.37	1534.57	-206.01	72.70	908.88
9.22000	3005.61	242.10	97.79	3029.18	216.79	118.17	2394.15	167.43	50.15	2320.01	228.18	111.00	3027.48	-19.54	100.50	3043.71	-9.09	114.43	2538.94	-3.46	167.22	1699.70	-86.19	158.38	2974.83	134.90	1274.42	0.00	0.00	0.00	2672.21	218.79	1727.03	3081.89	80.32	1701.80	3128.08	-38.81	1725.53	2371.17	167.23	1707.83	917.77	-212.06	68.58	1534.57	-206.01	72.70	909.14
9.23000	3005.61	242.10	97.79	3029.18	216.79	118.17	2394.15	167.43	50.15	2320.01	228.18	111.00	3027.48	-19.54	100.50	3043.71	-9.09	114.43	2538.94	-3.46	167.22	1699.70	-86.19	158.38	2974.83	134.90	1274.42	0.00	0.00	0.00	2672.21	218.79	1727.03	3081.89	80.32	1701.80	3128.08	-38.81	1725.53	2371.17	167.23	1707.83	917.87	-213.08	68.40	1534.57	-206.01	72.70	909.13
9.24000	3005.61	242.10	97.79	3029.18	216.79	118.17	2394.15	167.43	50.15	2320.01	228.18	111.00	3027.48	-19.54	100.50	3043.71	-9.09	114.43	2538.94	-3.46	167.22	1699.70	-86.19	158.38	2974.83	134.90	1274.42	0.00	0.00	0.00	2672.21	218.79	1727.03	3081.89	80.32	1701.80	3128.08	-38.81	1725.53	2371.17	167.23	1707.83	917.82	-212.79	68.53	1534.57	-206.01	72.70	909.08
9.25000	3005.61	242.10	97.79	3029.18	216.79	118.17	2394.15	167.43	50.15	2320.01	228.18	111.00	3027.48	-19.54	100.50	3043.71	-9.09	114.43	2538.94	-3.46	167.22	1699.70	-86.19	158.38	2974.83	134.90	1274.42	0.00	0.00	0.00	2672.21	218.79	1727.03	3081.89	80.32	1701.80	3128.08	-38.81	1725.53	2371.17	167.23	1707.83	917.73	-212.55	68.60	1534.57	-206.01	72.70	909.19
9.26000	3005.61	242.10	97.79	3029.18	216.79	118.17	2394.15	167.43	50.15	2320.01	228.18	111.00	3027.48	-19.54	100.50	3043.71	-9.09	114.43	2538.94	-3.46	167.22	1699.70	-86.19	158.38	2974.83	134.90	1274.42	0.00	0.00	0.00	2672.21	218.79	1727.03	3081.89	80.32	1701.80	3128.08	-38.81	1725.53	2371.17	167.23	1707.83	917.73	-212.51	68.63	1534.57	-206.01	72.70	909.40
9.27000	3005.61	242.10	97.79	3029.18	216.79	118.17	2394.15	167.43	50.15	2320.01	228.18	111.00	3027.48	-19.54	100.50	3043.71	-9.09	114.43	2538.94	-3.46	167.22	1699.70	-86.19	158.38	2974.83	134.90	1274.42	0.00	0.00	0.00	2672.21	218.79	1727.03	3081.89	80.32	1701.80	3128.08	-38.81	1725.53	2371.17	167.23	1707.83	917.87	-212.50	68.52	1534.57	-206.01	72.70	909.17
9.28000	3005.61	242.10	97.79	3029.18	216.79	118.17	2394.15	167.43	50.15	2320.01	228.18	111.00	3027.48	-19.54	100.50	3043.71	-9.09	114.43	2538.94	-3.46	167.22	1699.70	-86.19	158.38	2974.83	134.90	1274.42	0.00	0.00	0.00	2672.21	218.79	1727.03	3081.89	80.32	1701.80	3128.08	-38.81	1725.53	2371.17	167.23	1707.83	917.87	-212.42	68.56	1534.57	-206.01	72.70	909.45
9.29000	3005.61	242.10	97.79	3029.18	216.79	118.17	2394.15	167.43	50.15	2320.01	228.18	111.00	3027.48	-19.54	100.50	3043.71	-9.09	114.43	2538.94	-3.46	167.22	1699.70	-86.19	158.38	2974.83	134.90	1274.42	0.00	0.00	0.00	2672.21	218.79	1727.03	3081.89	80.32	1701.80	3128.08	-38.81	1725.53	2371.17	167.23	1707.83	917.90	-212.77	68.41	1534.57	-206.01	72.70	909.52
9.30000	3005.61	242.10	97.79	3029.18	216.79	118.17	2394.15	167.43	50.15	2320.01	228.18	111.00	3027.48	-19.54	100.50	3043.71	-9.09	114.43	2538.94	-3.46	167.22	1699.70	-86.19	158.38	2974.83	134.90	1274.42	0.00	0.00	0.00	2672.21	218.79	1727.03	3081.89	80.32	1701.80	3128.08	-38.81	1725.53	2371.17	167.23	1707.83	918.07	-212.46	68.28	1534.57	-206.01	72.70	909.21
9.31000	3005.61	242.10	97.79	3029.18	216.79	118.17	2394.15	167.43	50.15	2320.01	228.18	111.00	3027.48	-19.54	100.50	3043.71	-9.09	114.43	2538.94	-3.46	167.22	1699.70	-86.19	158.38	2974.83	134.90	1274.42	0.00	0.00	0.00	2672.21	218.79	1727.03	3081.89	80.32	1701.80	3128.08	-38.81	1725.53	2371.17	167.23	1707.83	918.00	-211.63	68.52	1534.57	-206.01	72.70	909.38
9.32000	3005.61	242.10	97.79	3029.18	216.79	118.17	2394.15	167.43	50.15	2320.01	228.18	111.00	3027.48	-19.54	100.50	3043.71	-9.09	114.43	2538.94	-3.46	167.22	1699.70	-86.19	158.38	2974.83	134.90	1274.42	0.00	0.00	0.00	2672.21	218.79	1727.03	3081.89	80.32	1701.80	3128.08	-38.81	1725.53	2371.17	167.23	1707.83	917.65	-211.33	68.93	1534.57	-206.01	72.70	909.24
9.33000	3005.61	242.10	97.79	3029.18	216.79	118.17	2394.15	167.43	50.15	2320.01	228.18	111.00	3027.48	-19.54	100.50	3043.71	-9.09	114.43	2538.94	-3.46	167.22	1699.70	-86.19	158.38	2974.83	134.90	1274.42	0.00	0.00	0.00	2672.21	218.79	1727.03	3081.89	80.32	1701.80	3128.08	-38.81	1725.53	2371.17	167.23	1707.83	917.85	-211.98	68.70	1534.57	-206.01	72.70	909.18
9.34000	3005.61	242.10	97.79	3029.18	216.79	118.17	2394.15	167.43	50.15	2320.01	228.18	111.00	3027.48	-19.54	100.50	3043.71	-9.09	114.43	2538.94	-3.46	167.22	1699.70	-86.19	158.38	2974.83	134.90	1274.42	0.00	0.00	0.00	2672.21	218.79	1727.03	3081.89	80.32	1701.80	3128.08	-38.81	1725.53	2371.17	167.23	1707.83	917.63	-212.18	68.64	1534.57	-206.01	72.70	909.49
9.35000	3005.61	242.10	97.79	3029.18	216.79	118.17	2394.15	167.43	50.15	2320.01	228.18	111.00	3027.48	-19.54	100.50	3043.71	-9.09	114.43	2538.94	-3.46	167.22	1699.70	-86.19	158.38	2974.83	134.90	1274.42	0.00	0.00	0.00	2672.21	218.79	1727.03	3081.89	80.32	1701.80	3128.08	-38.81	1725.53	2371.17	167.23	1707.83	917.56	-212.38	68.60	1534.57	-206.01	72.70	909.21
9.36000	3005.61	242.10	97.79	3029.18	216.79	118.17	2394.15	167.43	50.15	2320.01	228.18	111.00	3027.48	-19.54	100.50	3043.71	-9.09	114.43	2538.94	-3.46	167.22	1699.70	-86.19	158.38	2974.83	134.90	1274.42	0.00	0.00	0.00	2672.21	218.79	1727.03	3081.89	80.32	1701.80	3128.08	-38.81	1725.53	2371.17	167.23	1707.83	918.08	-212.40	68.30	1534.57	-206.01	72.70	909.31
9.37000	3005.61	242.10	97.79	3029.18	216.79	118.17	2394.15	167.43	50.15	2320.01	228.18	111.00	3027.48	-19.54	100.50	3043.71	-9.09	114.43	2538.94	-3.46	167.22	1699.70	-86.19	158.38	2974.83	134.90	1274.42	0.00	0.00	0.00	2672.21	218.79	1727.03	3081.89	80.32	1701.80	3128.08	-38.81	1725.53	2371.17	167.23	1707.83	917.96	-212.33	68.51	1534.57	-206.01	72.70	909.26
9.38000	3005.61	242.10	97.79	3029.18	216.79	118.17	2394.15	167.43	50.15	2320.01	228.18	111.00	3027.48	-19.54	100.50	3043.71	-9.09	114.43	2538.94	-3.46	167.22	1699.70	-86.19	158.38	2974.83	134.90	1274.42	0.00	0.00	0.00	2672.21	218.79	1727.03	3081.89	80.32	1701.80	3128.08	-38.81	1725.53	2371.17	167.23	1707.83	918.06	-212.57	68.39	1534.57	-206.01	72.70	909.36
9.39000	3005.61	242.10	97.79	3029.18	216.79	118.17	2394.15	167.43	50.15	2320.01	228.18	111.00	3027.48	-19.54	100.50	3043.71	-9.09	114.43	2538.94	-3.46	167.22	1699.70	-86.19	158.38	2974.83	134.90	1274.42	0.00	0.00	0.00	2672.21	218.79	1727.03	3081.89	80.32	1701.80	3128.08	-38.81	1725.53	2371.17	167.23	1707.83	917.85	-212.68	68.51	1534.57	-206.01	72.70	909.41
9.40000	3005.61	242.10	97.79	3029.18	216.79	118.17	2394.15	167.43	50.15	2320.01	228.18	111.00	3027.48	-19.54	100.50	3043.71	-9.09	114.43	2538.94	-3.46	167.22	1699.70	-86.19	158.38	2974.83	134.90	1274.42	0.00	0.00	0.00	2672.21	218.79	1727.03	3081.89	80.32	1701.80	3128.08	-38.81	1725.53	2371.17	167.23	1707.83	917.93	-212.37	68.30	1534.57	-206.01	72.70	909.09
9.41000	3005.61	242.10	97.79	3029.18	216.79	118.17	2394.15	167.43	50.15	2320.01	228.18	111.00	3027.48	-19.54	100.50	3043.71	-9.09	114.43	2538.94	-3.46	167.22	1699.70	-86.19	158.38	2974.83	134.90	1274.42	0.00	0.00	0.00	2672.21	218.79	1727.03	3081.89	80.32	1701.80	3128.08	-38.81	1725.53	2371.17	167.23	1707.83	918.08	-212.39	68.21	1534.57	-206.01	72.70	909.09
9.42000	3005.61	242.10	97.79	3029.18	216.79	118.17	2394.15	167.43	50.15	2320.01	228.18	111.00	3027.48	-19.54	100.50	3043.71	-9.09	114.43	2538.94	-3.46	167.22	1699.70	-86.19	158.38	2974.83	134.90	1274.42	0.00	0.00	0.00	2672.21	218.79	1727.03	3081.89	80.32	1701.80	3128.08	-38.81	1725.53	2371.17	167.23	1707.83	917.92	-212.11	68.47	1534.57	-206.01	72.70	909.33
9.43000	3005.61	242.10	97.79	3029.18	216.79	118.17	2394.15	167.43	50.15	2320.01	228.18	111.00	3027.48	-19.54	100.50	3043.71	-9.09	114.43	2538.94	-3.46	167.22	1699.70	-86.19	158.38	2974.83	134.90	1274.42	0.00	0.00	0.00	2672.21	218.79	1727.03	3081.89	80.32	1701.80	3128.08	-38.81	1725.53	2371.17	167.23	1707.83	917.74	-212.42	68.59	1534.57	-206.01	72.70	909.42
9.44000	3005.61	242.10	97.79	3029.18	216.79	118.17	2394.15	167.43	50.15	2320.01	228.18	111.00	3027.48	-19.54	100.50	3043.71	-9.09	114.43	2538.94	-3.46	167.22	1699.70	-86.19	158.38	2974.83	134.90	1274.42	0.00	0.00	0.00	2672.21	218.79	1727.03	3081.89	80.32	1701.80	3128.08	-38.81	1725.53	2371.17	167.23	1707.83	917.93	-212.04	68.46	1534.57	-206.01	72.70	909.19
9.45000	3005.61	242.10	97.79	3029.18	216.79	118.17	2394.15	167.43	50.15	2320.01	228.18	111.00	3027.48	-19.54	100.50	3043.71	-9.09	114.43	2538.94	-3.46	167.22	1699.70	-86.19	158.38	2974.83	134.90	1274.42	0.00	0.00	0.00	2672.21	218.79	1727.03	3081.89	80.32	1701.80	3128.08	-38.81	1725.53	2371.17	167.23	1707.83	917.84	-212.05	68.61	1534.57	-206.01	72.70	909.13
9.46000	3005.61	242.10	97.79	3029.18	216.79	118.17	2394.15	167.43	50.15	2320.01	228.18	111.00	3027.48	-19.54	100.50	3043.71	-9.09	114.43	2538.94	-3.46	167.22	1699.70	-86.19	158.38	2974.83	134.90	1274.42	0.00	0.00	0.00	2672.21	218.79	1727.03	3081.89	80.32	1701.80	3128.08	-38.81	1725.53	2371.17	167.23	1707.83	917.85	-212.52	68.54	1534.57	-206.01	72.70	909.54
9.47000	3005.61	242.10	97.79	3029.18	216.79	118.17	2394.15	167.43	50.15	2320.01	228.18	111.00	3027.48	-19.54	100.50	3043.71	-9.09	114.43	2538.94	-3.46	167.22	1699.70	-86.19	158.38	2974.83	134.90	1274.42	0.00	0.00	0.00	2672.21	218.79	1727.03	3081.89	80.32	1701.80	3128.08	-38.81	1725.53	2371.17	167.23	1707.83	917.90	-212.55	68.40	1534.57	-206.01	72.70	909.14
9.48000	3005.61	242.10	97.79	3029.18	216.79	118.17	2394.15	167.43	50.15	2320.01	228.18	111.00	3027.48	-19.54	100.50	3043.71	-9.09	114.43	2538.94	-3.46	167.22	1699.70	-86.19	158.38	2974.83	134.90	1274.42	0.00	0.00	0.00	2672.21	218.79	1727.03	3081.89	80.32	1701.80	3128.08	-38.81	1725.53	2371.17	167.23	1707.83	918.08	-212.74	68.26	1534.57	-206.01	72.70	908.95
9.49000	3005.61	242.10	97.79	3029.18	216.79	118.17	2394.15	167.43	50.15	2320.01	228.18	111.00	3027.48	-19.54	100.50	3043.71	-9.09	114.43	2538.94	-3.46	167.22	1699.70	-86.19	158.38	2974.83	134.90	1274.42	0.00	0.00	0.00	2672.21	218.79	1727.03	3081.89	80.32	1701.80	3128.08	-38.81	1725.53	2371.17	167.23	1707.83	917.97	-212.49	68.46	1534.57	-206.01	72.70	909.24
9.50000	3005.61	242.10	97.79	3029.18	216.79	118.17	2394.15	167.43	50.15	2320.01	228.18	111.00	3027.48	-19.54	100.50	3043.71	-9.09	114.43	2538.94	-3.46	167.22	1699.70	-86.19	158.38	2974.83	134.90	1274.42	0.00	0.00	0.00	2672.21	218.79	1727.03	3081.89	80.32	1701.80	3128.08	-38.81	1725.53	2371.17	167.23	1707.83	917.99	-212.05	68.29	1534.57	-206.01	72.70	909.29
9.51000	3005.61	242.10	97.79	3029.18	216.79	118.17	2394.15	167.43	50.15	2320.01	228.18	111.00	3027.48	-19.54	100.50	3043.71	-9.09	114.43	2538.94	-3.46	167.22	1699.70	-86.19	158.38	2974.83	134.90	1274.42	0.00	0.00	0.00	2672.21	218.79	1727.03	3081.89	80.32	1701.80	3128.08	-38.81	1725.53	2371.17	167.23	1707.83	918.01	-212.44	68.33	1534.57	-206.01	72.70	909.30
9.52000	3005.61	242.10	97.79	3029.18	216.79	118.17	2394.15	167.43	50.15	2320.01	228.18	111.00	3027.48	-19.54	100.50	3043.71	-9.09	114.43	2538.94	-3.46	167.22	1699.70	-86.19	158.38	2974.83	134.90	1274.42	0.00	0.00	0.00	2672.21	218.79	1727.03	3081.89	80.32	1701.80	3128.08	-38.81	1725.53	2371.17	167.23	1707.83	917.87	-212.56	68.48	1534.57	-206.01	72.70	909.18
9.53000	3005.61	242.10	97.79	3029.18	216.79	118.17	2394.15	167.43	50.15	2320.01	228.18	111.00	3027.48	-19.54	100.50	3043.71	-9.09	114.43	2538.94	-3.46	167.22	1699.70	-86.19	158.38	2974.83	134.90	1274.42	0.00	0.00	0.00	2672.21	218.79	1727.03	3081.89	80.32	1701.80	3128.08	-38.81	1725.53	2371.17	167.23	1707.83	917.80	-212.20	68.58	1534.57	-206.01	72.70	909.38
9.54000	3005.61	242.10	97.79	3029.18	216.79	118.17	2394.15	167.43	50.15	2320.01	228.18	111.00	3027.48	-19.54	100.50	3043.71	-9.09	114.43	2538.94	-3.46	167.22	1699.70	-86.19	158.38	2974.83	134.90	1274.42	0.00	0.00	0.00	2672.21	218.79	1727.03	3081.89	80.32	1701.80	3128.08	-38.81	1725.53	2371.17	167.23	1707.83	917.99	-212.38	68.29	1534.57	-206.01	72.70	909.45
9.55000	3005.61	242.10	97.79	3029.18	216.79	118.17	2394.15	167.43	50.15	2320.01	228.18	111.00	3027.48	-19.54	100.50	3043.71	-9.09	114.43	2538.94	-3.46	167.22	1699.70	-86.19	158.38	2974.83	134.90	1274.42	0.00	0.00	0.00	2672.21	218.79	1727.03	3081.89	80.32	1701.80	3128.08	-38.81	1725.53	2371.17	167.23	1707.83	917.94	-212.55	68.30	1534.57	-206.01	72.70	909.50
9.56000	3005.61	242.10	97.79	3029.18	216.79	118.17	2394.15	167.43	50.15	2320.01	228.18	111.00	3027.48	-19.54	100.50	3043.71	-9.09	114.43	2538.94	-3.46	167.22	1699.70	-86.19	158.38	2974.83	134.90	1274.42	0.00	0.00	0.00	2672.21	218.79	1727.03	3081.89	80.32	1701.80	3128.08	-38.81	1725.53	2371.17	167.23	1707.83	918.01	-212.35	68.26	1534.57	-206.01	72.70	909.33
9.57000	3005.61	242.10	97.79	3029.18	216.79	118.17	2394.15	167.43	50.15	2320.01	228.18	111.00	3027.48	-19.54	100.50	3043.71	-9.09	114.43	2538.94	-3.46	167.22	1699.70	-86.19	158.38	2974.83	134.90	1274.42	0.00	0.00	0.00	2672.21	218.79	1727.03	3081.89	80.32	1701.80	3128.08	-38.81	1725.53	2371.17	167.23	1707.83	918.06	-212.59	68.23	1534.57	-206.01	72.70	909.04
9.58000	3005.61	242.10	97.79	3029.18	216.79	118.17	2394.15	167.43	50.15	2320.01	228.18	111.00	3027.48	-19.54	100.50	3043.71	-9.09	114.43	2538.94	-3.46	167.22	1699.70	-86.19	158.38	2974.83	134.90	1274.42	0.00	0.00	0.00	2672.21	218.79	1727.03	3081.89	80.32	1701.80	3128.08	-38.81	1725.53	2371.17	167.23	1707.83	917.99	-212.27	68.35	1534.57	-206.01	72.70	909.20
9.59000	3005.61	242.10	97.79	3029.18	216.79	118.17	2394.15	167.43	50.15	2320.01	228.18	111.00	3027.48	-19.54	100.50	3043.71	-9.09	114.43	2538.94	-3.46	167.22	1699.70	-86.19	158.38	2974.83	134.90	1274.42	0.00	0.00	0.00	2672.21	218.79	1727.03	3081.89	80.32	1701.80	3128.08	-38.81	1725.53	2371.17	167.23	1707.83	917.90	-212.62	68.39	1534.57	-206.01	72.70	909.13
9.60000	3005.61	242.10	97.79	3029.18	216.79	118.17	2394.15	167.43	50.15	2320.01	228.18	111.00	3027.48	-19.54	100.50	3043.71	-9.09	114.43	2538.94	-3.46	167.22	1699.70	-86.19	158.38	2974.83	134.90	1274.42	0.00	0.00	0.00	2672.21	218.79	1727.03	3081.89	80.32	1701.80	3128.08	-38.81	1725.53	2371.17	167.23	1707.83	917.89	-212.45	68.36	1534.57	-206.01	72.70	909.13
9.61000	3005.61	242.10	97.79	3029.18	216.79	118.17	2394.15	167.43	50.15	2320.01	228.18	111.00	3027.48	-19.54	100.50	3043.71	-9.09	114.43	2538.94	-3.46	167.22	1699.70	-86.19	158.38	2974.83	134.90	1274.42	0.00	0.00	0.00	2672.21	218.79	1727.03	3081.89	80.32	1701.80	3128.08	-38.81	1725.53	2371.17	167.23	1707.83	917.74	-212.60	68.42	1534.57	-206.01	72.70	909.02
9.62000	3005.61	242.10	97.79	3029.18	216.79	118.17	2394.15	167.43	50.15	2320.01	228.18	111.00	3027.48	-19.54	100.50	3043.71	-9.09	114.43	2538.94	-3.46	167.22	1699.70	-86.19	158.38	2974.83	134.90	1274.42	0.00	0.00	0.00	2672.21	218.79	1727.03	3081.89	80.32	1701.80	3128.08	-38.81	1725.53	2371.17	167.23	1707.83	917.86	-212.10	68.61	1534.57	-206.01	72.70	909.16
9.63000	3005.61	242.10	97.79	3029.18	216.79	118.17	2394.15	167.43	50.15	2320.01	228.18	111.00	3027.48	-19.54	100.50	3043.71	-9.09	114.43	2538.94	-3.46	167.22	1699.70	-86.19	158.38	2974.83	134.90	1274.42	0.00	0.00	0.00	2672.21	218.79	1727.03	3081.89	80.32	1701.80	3128.08	-38.81	1725.53	2371.17	167.23	1707.83	917.85	-212.73	68.47	1534.57	-206.01	72.70	909.07
9.64000	3005.61	242.10	97.79	3029.18	216.79	118.17	2394.15	167.43	50.15	2320.01	228.18	111.00	3027.48	-19.54	100.50	3043.71	-9.09	114.43	2538.94	-3.46	167.22	1699.70	-86.19	158.38	2974.83	134.90	1274.42	0.00	0.00	0.00	2672.21	218.79	1727.03	3081.89	80.32	1701.80	3128.08	-38.81	1725.53	2371.17	167.23	1707.83	917.95	-211.82	68.55	1534.57	-206.01	72.70	909.08
9.65000	3005.61	242.10	97.79	3029.18	216.79	118.17	2394.15	167.43	50.15	2320.01	228.18	111.00	3027.48	-19.54	100.50	3043.71	-9.09	114.43	2538.94	-3.46	167.22	1699.70	-86.19	158.38	2974.83	134.90	1274.42	0.00	0.00	0.00	2672.21	218.79	1727.03	3081.89	80.32	1701.80	3128.08	-38.81	1725.53	2371.17	167.23	1707.83	918.00	-212.45	68.37	1534.57	-206.01	72.70	909.27
9.66000	3005.61	242.10	97.79	3029.18	216.79	118.17	2394.15	167.43	50.15	2320.01	228.18	111.00	3027.48	-19.54	100.50	3043.71	-9.09	114.43	2538.94	-3.46	167.22	1699.70	-86.19	158.38	2974.83	134.90	1274.42	0.00	0.00	0.00	2672.21	218.79	1727.03	3081.89	80.32	1701.80	3128.08	-38.81	1725.53	2371.17	167.23	1707.83	917.87	-212.25	68.63	1534.57	-206.01	72.70	909.31
9.67000	3005.61	242.10	97.79	3029.18	216.79	118.17	2394.15	167.43	50.15	2320.01	228.18	111.00	3027.48	-19.54	100.50	3043.71	-9.09	114.43	2538.94	-3.46	167.22	1699.70	-86.19	158.38	2974.83	134.90	1274.42	0.00	0.00	0.00	2672.21	218.79	1727.03	3081.89	80.32	1701.80	3128.08	-38.81	1725.53	2371.17	167.23	1707.83	917.85	-212.99	68.40	1534.57	-206.01	72.70	909.28
9.68000	3005.61	242.10	97.79	3029.18	216.79	118.17	2394.15	167.43	50.15	2320.01	228.18	111.00	3027.48	-19.54	100.50	3043.71	-9.09	114.43	2538.94	-3.46	167.22	1699.70	-86.19	158.38	2974.83	134.90	1274.42	0.00	0.00	0.00	2672.21	218.79	1727.03	3081.89	80.32	1701.80	3128.08	-38.81	1725.53	2371.17	167.23	1707.83	917.92	-212.99	68.39	1534.57	-206.01	72.70	909.18
9.69000	3005.61	242.10	97.79	3029.18	216.79	118.17	2394.15	167.43	50.15	2320.01	228.18	111.00	3027.48	-19.54	100.50	3043.71	-9.09	114.43	2538.94	-3.46	167.22	1699.70	-86.19	158.38	2974.83	134.90	1274.42	0.00	0.00	0.00	2672.21	218.79	1727.03	3081.89	80.32	1701.80	3128.08	-38.81	1725.53	2371.17	167.23	1707.83	918.03	-212.74	68.31	1534.57	-206.01	72.70	909.14
9.70000	3005.61	242.10	97.79	3029.18	216.79	118.17	2394.15	167.43	50.15	2320.01	228.18	111.00	3027.48	-19.54	100.50	3043.71	-9.09	114.43	2538.94	-3.46	167.22	1699.70	-86.19	158.38	2974.83	134.90	1274.42	0.00	0.00	0.00	2672.21	218.79	1727.03	3081.89	80.32	1701.80	3128.08	-38.81	1725.53	2371.17	167.23	1707.83	918.16	-212.85	68.15	1534.57	-206.01	72.70	909.28
9.71000	3005.61	242.10	97.79	3029.18	216.79	118.17	2394.15	167.43	50.15	2320.01	228.18	111.00	3027.48	-19.54	100.50	3043.71	-9.09	114.43	2538.94	-3.46	167.22	1699.70	-86.19	158.38	2974.83	134.90	1274.42	0.00	0.00	0.00	2672.21	218.79	1727.03	3081.89	80.32	1701.80	3128.08	-38.81	1725.53	2371.17	167.23	1707.83	917.89	-212.65	68.46	1534.57	-206.01	72.70	909.38
9.72000	3005.61	242.10	97.79	3029.18	216.79	118.17	2394.15	167.43	50.15	2320.01	228.18	111.00	3027.48	-19.54	100.50	3043.71	-9.09	114.43	2538.94	-3.46	167.22	1699.70	-86.19	158.38	2974.83	134.90	1274.42	0.00	0.00	0.00	2672.21	218.79	1727.03	3081.89	80.32	1701.80	3128.08	-38.81	1725.53	2371.17	167.23	1707.83	918.00	-212.58	68.37	1534.57	-206.01	72.70	909.38
9.73000	3005.61	242.10	97.79	3029.18	216.79	118.17	2394.15	167.43	50.15	2320.01	228.18	111.00	3027.48	-19.54	100.50	3043.71	-9.09	114.43	2538.94	-3.46	167.22	1699.70	-86.19	158.38	2974.83	134.90	1274.42	0.00	0.00	0.00	2672.21	218.79	1727.03	3081.89	80.32	1701.80	3128.08	-38.81	1725.53	2371.17	167.23	1707.83	917.92	-212.22	68.53	1534.57	-206.01	72.70	909.38
9.74000	3005.61	242.10	97.79	3029.18	216.79	118.17	2394.15	167.43	50.15	2320.01	228.18	111.00	3027.48	-19.54	100.50	3043.71	-9.09	114.43	2538.94	-3.46	167.22	1699.70	-86.19	158.38	2974.83	134.90	1274.42	0.00	0.00	0.00	2672.21	218.79	1727.03	3081.89	80.32	1701.80	3128.08	-38.81	1725.53	2371.17	167.23	1707.83	917.86	-211.99	68.51	1534.57	-206.01	72.70	909.20
9.75000	3005.61	242.10	97.79	3029.18	216.79	118.17	2394.15	167.43	50.15	2320.01	228.18	111.00	3027.48	-19.54	100.50	3043.71	-9.09	114.43	2538.94	-3.46	167.22	1699.70	-86.19	158.38	2974.83	134.90	1274.42	0.00	0.00	0.00	2672.21	218.79	1727.03	3081.89	80.32	1701.80	3128.08	-38.81	1725.53	2371.17	167.23	1707.83	917.79	-212.04	68.61	1534.57	-206.01	72.70	909.06
9.76000	3005.61	242.10	97.79	3029.18	216.79	118.17	2394.15	167.43	50.15	2320.01	228.18	111.00	3027.48	-19.54	100.50	3043.71	-9.09	114.43	2538.94	-3.46	167.22	1699.70	-86.19	158.38	2974.83	134.90	1274.42	0.00	0.00	0.00	2672.21	218.79	1727.03	3081.89	80.32	1701.80	3128.08	-38.81	1725.53	2371.17	167.23	1707.83	917.94	-212.01	68.46	1534.57	-206.01	72.70	909.05
9.77000	3005.61	242.10	97.79	3029.18	216.79	118.17	2394.15	167.43	50.15	2320.01	228.18	111.00	3027.48	-19.54	100.50	3043.71	-9.09	114.43	2538.94	-3.46	167.22	1699.70	-86.19	158.38	2974.83	134.90	1274.42	0.00	0.00	0.00	2672.21	218.79	1727.03	3081.89	80.32	1701.80	3128.08	-38.81	1725.53	2371.17	167.23	1707.83	917.86	-212.52	68.41	1534.57	-206.01	72.70	909.21
9.78000	3005.61	242.10	97.79	3029.18	216.79	118.17	2394.15	167.43	50.15	2320.01	228.18	111.00	3027.48	-19.54	100.50	3043.71	-9.09	114.43	2538.94	-3.46	167.22	1699.70	-86.19	158.38	2974.83	134.90	1274.42	0.00	0.00	0.00	2672.21	218.79	1727.03	3081.89	80.32	1701.80	3128.08	-38.81	1725.53	2371.17	167.23	1707.83	917.94	-212.99	68.35	1534.57	-206.01	72.70	909.01
9.79000	3005.61	242.10	97.79	3029.18	216.79	118.17	2394.15	167.43	50.15	2320.01	228.18	111.00	3027.48	-19.54	100.50	3043.71	-9.09	114.43	2538.94	-3.46	167.22	1699.70	-86.19	158.38	2974.83	134.90	1274.42	0.00	0.00	0.00	2672.21	218.79	1727.03	3081.89	80.32	1701.80	3128.08	-38.81	1725.53	2371.17	167.23	1707.83	917.82	-212.63	68.50	1534.57	-206.01	72.70	908.98
9.80000	3005.61	242.10	97.79	3029.18	216.79	118.17	2394.15	167.43	50.15	2320.01	228.18	111.00	3027.48	-19.54	100.50	3043.71	-9.09	114.43	2538.94	-3.46	167.22	1699.70	-86.19	158.38	2974.83	134.90	1274.42	0.00	0.00	0.00	2672.21	218.79	1727.03	3081.89	80.32	1701.80	3128.08	-38.81	1725.53	2371.17	167.23	1707.83	917.68	-212.36	68.68	1534.57	-206.01	72.70	909.32
9.81000	3005.61	242.10	97.79	3029.18	216.79	118.17	2394.15	167.43	50.15	2320.01	228.18	111.00	3027.48	-19.54	100.50	3043.71	-9.09	114.43	2538.94	-3.46	167.22	1699.70	-86.19	158.38	2974.83	134.90	1274.42	0.00	0.00	0.00	2672.21	218.79	1727.03	3081.89	80.32	1701.80	3128.08	-38.81	1725.53	2371.17	167.23	1707.83	917.81	-212.56	68.57	1534.57	-206.01	72.70	909.28
9.82000	3005.61	242.10	97.79	3029.18	216.79	118.17	2394.15	167.43	50.15	2320.01	228.18	111.00	3027.48	-19.54	100.50	3043.71	-9.09	114.43	2538.94	-3.46	167.22	1699.70	-86.19	158.38	2974.83	134.90	1274.42	0.00	0.00	0.00	2672.21	218.79	1727.03	3081.89	80.32	1701.80	3128.08	-38.81	1725.53	2371.17	167.23	1707.83	917.76	-212.40	68.47	1534.57	-206.01	72.70	908.94
9.83000	3005.61	242.10	97.79	3029.18	216.79	118.17	2394.15	167.43	50.15	2320.01	228.18	111.00	3027.48	-19.54	100.50	3043.71	-9.09	114.43	2538.94	-3.46	167.22	1699.70	-86.19	158.38	2974.83	134.90	1274.42	0.00	0.00	0.00	2672.21	218.79	1727.03	3081.89	80.32	1701.80	3128.08	-38.81	1725.53	2371.17	167.23	1707.83	917.81	-212.55	68.47	1534.57	-206.01	72.70	909.11
9.84000	3005.61	242.10	97.79	3029.18	216.79	118.17	2394.15	167.43	50.15	2320.01	228.18	111.00	3027.48	-19.54	100.50	3043.71	-9.09	114.43	2538.94	-3.46	167.22	1699.70	-86.19	158.38	2974.83	134.90	1274.42	0.00	0.00	0.00	2672.21	218.79	1727.03	3081.89	80.32	1701.80	3128.08	-38.81	1725.53	2371.17	167.23	1707.83	918.15	-212.46	68.22	1534.57	-206.01	72.70	909.34
9.85000	3005.61	242.10	97.79	3029.18	216.79	118.17	2394.15	167.43	50.15	2320.01	228.18	111.00	3027.48	-19.54	100.50	3043.71	-9.09	114.43	2538.94	-3.46	167.22	1699.70	-86.19	158.38	2974.83	134.90	1274.42	0.00	0.00	0.00	2672.21	218.79	1727.03	3081.89	80.32	1701.80	3128.08	-38.81	1725.53	2371.17	167.23	1707.83	917.97	-212.09	68.43	1534.57	-206.01	72.70	909.46
9.86000	3005.61	242.10	97.79	3029.18	216.79	118.17	2394.15	167.43	50.15	2320.01	228.18	111.00	3027.48	-19.54	100.50	3043.71	-9.09	114.43	2538.94	-3.46	167.22	1699.70	-86.19	158.38	2974.83	134.90	1274.42	0.00	0.00	0.00	2672.21	218.79	1727.03	3081.89	80.32	1701.80	3128.08	-38.81	1725.53	2371.17	167.23	1707.83	917.86	-212.01	68.54	1534.57	-206.01	72.70	909.19
9.87000	3005.61	242.10	97.79	3029.18	216.79	118.17	2394.15	167.43	50.15	2320.01	228.18	111.00	3027.48	-19.54	100.50	3043.71	-9.09	114.43	2538.94	-3.46	167.22	1699.70	-86.19	158.38	2974.83	134.90	1274.42	0.00	0.00	0.00	2672.21	218.79	1727.03	3081.89	80.32	1701.80	3128.08	-38.81	1725.53	2371.17	167.23	1707.83	917.87	-212.24	68.40	1534.57	-206.01	72.70	909.11
9.88000	3005.61	242.10	97.79	3029.18	216.79	118.17	2394.15	167.43	50.15	2320.01	228.18	111.00	3027.48	-19.54	100.50	3043.71	-9.09	114.43	2538.94	-3.46	167.22	1699.70	-86.19	158.38	2974.83	134.90	1274.42	0.00	0.00	0.00	2672.21	218.79	1727.03	3081.89	80.32	1701.80	3128.08	-38.81	1725.53	2371.17	167.23	1707.83	917.90	-212.75	68.37	1534.57	-206.01	72.70	909.11
9.89000	3005.61	242.10	97.79	3029.18	216.79	118.17	2394.15	167.43	50.15	2320.01	228.18	111.00	3027.48	-19.54	100.50	3043.71	-9.09	114.43	2538.94	-3.46	167.22	1699.70	-86.19	158.38	2974.83	134.90	1274.42	0.00	0.00	0.00	2672.21	218.79	1727.03	3081.89	80.32	1701.80	3128.08	-38.81	1725.53	2371.17	167.23	1707.83	917.90	-213.14	68.36	1534.57	-206.01	72.70	909.08
9.90000	3005.61	242.10	97.79	3029.18	216.79	118.17	2394.15	167.43	50.15	2320.01	228.18	111.00	3027.48	-19.54	100.50	3043.71	-9.09	114.43	2538.94	-3.46	167.22	1699.70	-86.19	158.38	2974.83	134.90	1274.42	0.00	0.00	0.00	2672.21	218.79	1727.03	3081.89	80.32	1701.80	3128.08	-38.81	1725.53	2371.17	167.23	1707.83	917.84	-212.17	68.54	1534.57	-206.01	72.70	909.10
9.91000	3005.61	242.10	97.79	3029.18	216.79	118.17	2394.15	167.43	50.15	2320.01	228.18	111.00	3027.48	-19.54	100.50	3043.71	-9.09	114.43	2538.94	-3.46	167.22	1699.70	-86.19	158.38	2974.83	134.90	1274.42	0.00	0.00	0.00	2672.21	218.79	1727.03	3081.89	80.32	1701.80	3128.08	-38.81	1725.53	2371.17	167.23	1707.83	917.90	-212.69	68.41	1534.57	-206.01	72.70	909.27
9.92000	3005.61	242.10	97.79	3029.18	216.79	118.17	2394.15	167.43	50.15	2320.01	228.18	111.00	3027.48	-19.54	100.50	3043.71	-9.09	114.43	2538.94	-3.46	167.22	1699.70	-86.19	158.38	2974.83	134.90	1274.42	0.00	0.00	0.00	2672.21	218.79	1727.03	3081.89	80.32	1701.80	3128.08	-38.81	1725.53	2371.17	167.23	1707.83	917.84	-211.51	68.59	1534.57	-206.01	72.70	909.43
9.93000	3005.61	242.10	97.79	3029.18	216.79	118.17	2394.15	167.43	50.15	2320.01	228.18	111.00	3027.48	-19.54	100.50	3043.71	-9.09	114.43	2538.94	-3.46	167.22	1699.70	-86.19	158.38	2974.83	134.90	1274.42	0.00	0.00	0.00	2672.21	218.79	1727.03	3081.89	80.32	1701.80	3128.08	-38.81	1725.53	2371.17	167.23	1707.83	917.75	-211.30	68.70	1534.57	-206.01	72.70	909.14
9.94000	3005.61	242.10	97.79	3029.18	216.79	118.17	2394.15	167.43	50.15	2320.01	228.18	111.00	3027.48	-19.54	100.50	3043.71	-9.09	114.43	2538.94	-3.46	167.22	1699.70	-86.19	158.38	2974.83	134.90	1274.42	0.00	0.00	0.00	2672.21	218.79	1727.03	3081.89	80.32	1701.80	3128.08	-38.81	1725.53	2371.17	167.23	1707.83	917.55	-212.42	68.77	1534.57	-206.01	72.70	909.21
9.95000	3005.61	242.10	97.79	3029.18	216.79	118.17	2394.15	167.43	50.15	2320.01	228.18	111.00	3027.48	-19.54	100.50	3043.71	-9.09	114.43	2538.94	-3.46	167.22	1699.70	-86.19	158.38	2974.83	134.90	1274.42	0.00	0.00	0.00	2672.21	218.79	1727.03	3081.89	80.32	1701.80	3128.08	-38.81	1725.53	2371.17	167.23	1707.83	917.84	-212.22	68.44	1534.57	-206.01	72.70	909.31
9.96000	3005.61	242.10	97.79	3029.18	216.79	118.17	2394.15	167.43	50.15	2320.01	228.18	111.00	3027.48	-19.54	100.50	3043.71	-9.09	114.43	2538.94	-3.46	167.22	1699.70	-86.19	158.38	2974.83	134.90	1274.42	0.00	0.00	0.00	2672.21	218.79	1727.03	3081.89	80.32	1701.80	3128.08	-38.81	1725.53	2371.17	167.23	1707.83	917.94	-212.29	68.29	1534.57	-206.01	72.70	909.24
9.97000	3005.61	242.10	97.79	3029.18	216.79	118.17	2394.15	167.43	50.15	2320.01	228.18	111.00	3027.48	-19.54	100.50	3043.71	-9.09	114.43	2538.94	-3.46	167.22	1699.70	-86.19	158.38	2974.83	134.90	1274.42	0.00	0.00	0.00	2672.21	218.79	1727.03	3081.89	80.32	1701.80	3128.08	-38.81	1725.53	2371.17	167.23	1707.83	917.84	-212.73	68.35	1534.57	-206.01	72.70	909.02
9.98000	3005.61	242.10	97.79	3029.18	216.79	118.17	2394.15	167.43	50.15	2320.01	228.18	111.00	3027.48	-19.54	100.50	3043.71	-9.09	114.43	2538.94	-3.46	167.22	1699.70	-86.19	158.38	2974.83	134.90	1274.42	0.00	0.00	0.00	2672.21	218.79	1727.03	3081.89	80.32	1701.80	3128.08	-38.81	1725.53	2371.17	167.23	1707.83	917.89	-212.66	68.43	1534.57	-206.01	72.70	909.35
9.99000	3005.61	242.10	97.79	3029.18	216.79	118.17	2394.15	167.43	50.15	2320.01	228.18	111.00	3027.48	-19.54	100.50	3043.71	-9.09	114.43	2538.94	-3.46	167.22	1699.70	-86.19	158.38	2974.83	134.90	1274.42	0.00	0.00	0.00	2672.21	218.79	1727.03	3081.89	80.32	1701.80	3128.08	-38.81	1725.53	2371.17	167.23	1707.83	917.83	-212.43	68.36	1534.57	-206.01	72.70	909.40
10.00000	3005.61	242.10	97.79	3029.18	216.79	118.17	2394.15	167.43	50.15	2320.01	228.18	111.00	3027.48	-19.54	100.50	3043.71	-9.09	114.43	2538.94	-3.46	167.22	1699.70	-86.19	158.38	2974.83	134.90	1274.42	0.00	0.00	0.00	2672.21	218.79	1727.03	3081.89	80.32	1701.80	3128.08	-38.81	1725.53	2371.17	167.23	1707.83	917.94	-212.04	68.46	1534.57	-206.01	72.70	909.27
10.01000	3005.61	242.10	97.79	3029.18	216.79	118.17	2394.15	167.43	50.15	2320.01	228.18	111.00	3027.48	-19.54	100.50	3043.71	-9.09	114.43	2538.94	-3.46	167.22	1699.70	-86.19	158.38	2974.83	134.90	1274.42	0.00	0.00	0.00	2672.21	218.79	1727.03	3081.89	80.32	1701.80	3128.08	-38.81	1725.53	2371.17	167.23	1707.83	918.08	-212.32	68.34	1534.57	-206.01	72.70	909.23
10.02000	3005.61	242.10	97.79	3029.18	216.79	118.17	2394.15	167.43	50.15	2320.01	228.18	111.00	3027.48	-19.54	100.50	3043.71	-9.09	114.43	2538.94	-3.46	167.22	1699.70	-86.19	158.38	2974.83	134.90	1274.42	0.00	0.00	0.00	2672.21	218.79	1727.03	3081.89	80.32	1701.80	3128.08	-38.81	1725.53	2371.17	167.23	1707.83	918.08	-212.02	68.41	1534.57	-206.01	72.70	909.20
10.03000	3005.61	242.10	97.79	3029.18	216.79	118.17	2394.15	167.43	50.15	2320.01	228.18	111.00	3027.48	-19.54	100.50	3043.71	-9.09	114.43	2538.94	-3.46	167.22	1699.70	-86.19	158.38	2974.83	134.90	1274.42	0.00	0.00	0.00	2672.21	218.79	1727.03	3081.89	80.32	1701.80	3128.08	-38.81	1725.53	2371.17	167.23	1707.83	917.96	-212.35	68.51	1534.57	-206.01	72.70	909.24
10.04000	3005.61	242.10	97.79	3029.18	216.79	118.17	2394.15	167.43	50.15	2320.01	228.18	111.00	3027.48	-19.54	100.50	3043.71	-9.09	114.43	2538.94	-3.46	167.22	1699.70	-86.19	158.38	2974.83	134.90	1274.42	0.00	0.00	0.00	2672.21	218.79	1727.03	3081.89	80.32	1701.80	3128.08	-38.81	1725.53	2371.17	167.23	1707.83	917.93	-212.36	68.59	1534.57	-206.01	72.70	909.28
10.05000	3005.61	242.10	97.79	3029.18	216.79	118.17	2394.15	167.43	50.15	2320.01	228.18	111.00	3027.48	-19.54	100.50	3043.71	-9.09	114.43	2538.94	-3.46	167.22	1699.70	-86.19	158.38	2974.83	134.90	1274.42	0.00	0.00	0.00	2672.21	218.79	1727.03	3081.89	80.32	1701.80	3128.08	-38.81	1725.53	2371.17	167.23	1707.83	917.98	-212.59	68.29	1534.57	-206.01	72.70	909.14
10.06000	3005.61	242.10	97.79	3029.18	216.79	118.17	2394.15	167.43	50.15	2320.01	228.18	111.00	3027.48	-19.54	100.50	3043.71	-9.09	114.43	2538.94	-3.46	167.22	1699.70	-86.19	158.38	2974.83	134.90	1274.42	0.00	0.00	0.00	2672.21	218.79	1727.03	3081.89	80.32	1701.80	3128.08	-38.81	1725.53	2371.17	167.23	1707.83	917.76	-212.27	68.53	1534.57	-206.01	72.70	909.35
10.07000	3005.61	242.10	97.79	3029.18	216.79	118.17	2394.15	167.43	50.15	2320.01	228.18	111.00	3027.48	-19.54	100.50	3043.71	-9.09	114.43	2538.94	-3.46	167.22	1699.70	-86.19	158.38	2974.83	134.90	1274.42	0.00	0.00	0.00	2672.21	218.79	1727.03	3081.89	80.32	1701.80	3128.08	-38.81	1725.53	2371.17	167.23	1707.83	917.92	-212.75	68.42	1534.57	-206.01	72.70	909.16
10.08000	3005.61	242.10	97.79	3029.18	216.79	118.17	2394.15	167.43	50.15	2320.01	228.18	111.00	3027.48	-19.54	100.50	3043.71	-9.09	114.43	2538.94	-3.46	167.22	1699.70	-86.19	158.38	2974.83	134.90	1274.42	0.00	0.00	0.00	2672.21	218.79	1727.03	3081.89	80.32	1701.80	3128.08	-38.81	1725.53	2371.17	167.23	1707.83	918.00	-213.12	68.34	1534.57	-206.01	72.70	909.20
10.09000	3005.61	242.10	97.79	3029.18	216.79	118.17	2394.15	167.43	50.15	2320.01	228.18	111.00	3027.48	-19.54	100.50	3043.71	-9.09	114.43	2538.94	-3.46	167.22	1699.70	-86.19	158.38	2974.83	134.90	1274.42	0.00	0.00	0.00	2672.21	218.79	1727.03	3081.89	80.32	1701.80	3128.08	-38.81	1725.53	2371.17	167.23	1707.83	917.83	-212.77	68.52	1534.57	-206.01	72.70	909.26
10.10000	3005.61	242.10	97.79	3029.18	216.79	118.17	2394.15	167.43	50.15	2320.01	228.18	111.00	3027.48	-19.54	100.50	3043.71	-9.09	114.43	2538.94	-3.46	167.22	1699.70	-86.19	158.38	2974.83	134.90	1274.42	0.00	0.00	0.00	2672.21	218.79	1727.03	3081.89	80.32	1701.80	3128.08	-38.81	1725.53	2371.17	167.23	1707.83	917.79	-212.55	68.58	1534.57	-206.01	72.70	909.20
10.11000	3005.61	242.10	97.79	3029.18	216.79	118.17	2394.15	167.43	50.15	2320.01	228.18	111.00	3027.48	-19.54	100.50	3043.71	-9.09	114.43	2538.94	-3.46	167.22	1699.70	-86.19	158.38	2974.83	134.90	1274.42	0.00	0.00	0.00	2672.21	218.79	1727.03	3081.89	80.32	1701.80	3128.08	-38.81	1725.53	2371.17	167.23	1707.83	918.17	-212.55	68.21	1534.57	-206.01	72.70	909.08
10.12000	3005.61	242.10	97.79	3029.18	216.79	118.17	2394.15	167.43	50.15	2320.01	228.18	111.00	3027.48	-19.54	100.50	3043.71	-9.09	114.43	2538.94	-3.46	167.22	1699.70	-86.19	158.38	2974.83	134.90	1274.42	0.00	0.00	0.00	2672.21	218.79	1727.03	3081.89	80.32	1701.80	3128.08	-38.81	1725.53	2371.17	167.23	1707.83	918.13	-213.32	68.14	1534.57	-206.01	72.70	909.36
10.13000	3005.61	242.10	97.79	3029.18	216.79	118.17	2394.15	167.43	50.15	2320.01	228.18	111.00	3027.48	-19.54	100.50	3043.71	-9.09	114.43	2538.94	-3.46	167.22	1699.70	-86.19	158.38	2974.83	134.90	1274.42	0.00	0.00	0.00	2672.21	218.79	1727.03	3081.89	80.32	1701.80	3128.08	-38.81	1725.53	2371.17	167.23	1707.83	917.77	-212.31	68.62	1534.57	-206.01	72.70	909.57
10.14000	3005.61	242.10	97.79	3029.18	216.79	118.17	2394.15	167.43	50.15	2320.01	228.18	111.00	3027.48	-19.54	100.50	3043.71	-9.09	114.43	2538.94	-3.46	167.22	1699.70	-86.19	158.38	2974.83	134.90	1274.42	0.00	0.00	0.00	2672.21	218.79	1727.03	3081.89	80.32	1701.80	3128.08	-38.81	1725.53	2371.17	167.23	1707.83	917.53	-212.02	68.83	1534.57	-206.01	72.70	909.18
10.15000	3005.61	242.10	97.79	3029.18	216.79	118.17	2394.15	167.43	50.15	2320.01	228.18	111.00	3027.48	-19.54	100.50	3043.71	-9.09	114.43	2538.94	-3.46	167.22	1699.70	-86.19	158.38	2974.83	134.90	1274.42	0.00	0.00	0.00	2672.21	218.79	1727.03	3081.89	80.32	1701.80	3128.08	-38.81	1725.53	2371.17	167.23	1707.83	917.85	-211.72	68.51	1534.57	-206.01	72.70	909.10
10.16000	3005.61	242.10	97.79	3029.18	216.79	118.17	2394.15	167.43	50.15	2320.01	228.18	111.00	3027.48	-19.54	100.50	3043.71	-9.09	114.43	2538.94	-3.46	167.22	1699.70	-86.19	158.38	2974.83	134.90	1274.42	0.00	0.00	0.00	2672.21	218.79	1727.03	3081.89	80.32	1701.80	3128.08	-38.81	1725.53	2371.17	167.23	1707.83	918.17	-212.04	68.26	1534.57	-206.01	72.70	909.05
10.17000	3005.61	242.10	97.79	3029.18	216.79	118.17	2394.15	167.43	50.15	2320.01	228.18	111.00	3027.48	-19.54	100.50	3043.71	-9.09	114.43	2538.94	-3.46	167.22	1699.70	-86.19	158.38	2974.83	134.90	1274.42	0.00	0.00	0.00	2672.21	218.79	1727.03	3081.89	80.32	1701.80	3128.08	-38.81	1725.53	2371.17	167.23	1707.83	918.02	-212.49	68.39	1534.57	-206.01	72.70	908.86
10.18000	3005.61	242.10	97.79	3029.18	216.79	118.17	2394.15	167.43	50.15	2320.01	228.18	111.00	3027.48	-19.54	100.50	3043.71	-9.09	114.43	2538.94	-3.46	167.22	1699.70	-86.19	158.38	2974.83	134.90	1274.42	0.00	0.00	0.00	2672.21	218.79	1727.03	3081.89	80.32	1701.80	3128.08	-38.81	1725.53	2371.17	167.23	1707.83	917.76	-212.18	68.49	1534.57	-206.01	72.70	909.26
10.19000	3005.61	242.10	97.79	3029.18	216.79	118.17	2394.15	167.43	50.15	2320.01	228.18	111.00	3027.48	-19.54	100.50	3043.71	-9.09	114.43	2538.94	-3.46	167.22	1699.70	-86.19	158.38	2974.83	134.90	1274.42	0.00	0.00	0.00	2672.21	218.79	1727.03	3081.89	80.32	1701.80	3128.08	-38.81	1725.53	2371.17	167.23	1707.83	917.80	-212.05	68.56	1534.57	-206.01	72.70	909.29
10.20000	3005.61	242.10	97.79	3029.18	216.79	118.17	2394.15	167.43	50.15	2320.01	228.18	111.00	3027.48	-19.54	100.50	3043.71	-9.09	114.43	2538.94	-3.46	167.22	1699.70	-86.19	158.38	2974.83	134.90	1274.42	0.00	0.00	0.00	2672.21	218.79	1727.03	3081.89	80.32	1701.80	3128.08	-38.81	1725.53	2371.17	167.23	1707.83	917.90	-212.10	68.54	1534.57	-206.01	72.70	909.05
10.21000	3005.61	242.10	97.79	3029.18	216.79	118.17	2394.15	167.43	50.15	2320.01	228.18	111.00	3027.48	-19.54	100.50	3043.71	-9.09	114.43	2538.94	-3.46	167.22	1699.70	-86.19	158.38	2974.83	134.90	1274.42	0.00	0.00	0.00	2672.21	218.79	1727.03	3081.89	80.32	1701.80	3128.08	-38.81	1725.53	2371.17	167.23	1707.83	917.80	-212.36	68.35	1534.57	-206.01	72.70	909.23
10.22000	3005.61	242.10	97.79	3029.18	216.79	118.17	2394.15	167.43	50.15	2320.01	228.18	111.00	3027.48	-19.54	100.50	3043.71	-9.09	114.43	2538.94	-3.46	167.22	1699.70	-86.19	158.38	2974.83	134.90	1274.42	0.00	0.00	0.00	2672.21	218.79	1727.03	3081.89	80.32	1701.80	3128.08	-38.81	1725.53	2371.17	167.23	1707.83	918.22	-212.63	68.10	1534.57	-206.01	72.70	909.16
10.23000	3005.61	242.10	97.79	3029.18	216.79	118.17	2394.15	167.43	50.15	2320.01	228.18	111.00	3027.48	-19.54	100.50	3043.71	-9.09	114.43	2538.94	-3.46	167.22	1699.70	-86.19	158.38	2974.83	134.90	1274.42	0.00	0.00	0.00	2672.21	218.79	1727.03	3081.89	80.32	1701.80	3128.08	-38.81	1725.53	2371.17	167.23	1707.83	918.04	-212.59	68.37	1534.57	-206.01	72.70	909.43
10.24000	3005.61	242.10	97.79	3029.18	216.79	118.17	2394.15	167.43	50.15	2320.01	228.18	111.00	3027.48	-19.54	100.50	3043.71	-9.09	114.43	2538.94	-3.46	167.22	1699.70	-86.19	158.38	2974.83	134.90	1274.42	0.00	0.00	0.00	2672.21	218.79	1727.03	3081.89	80.32	1701.80	3128.08	-38.81	1725.53	2371.17	167.23	1707.83	917.72	-211.97	68.62	1534.57	-206.01	72.70	909.47
10.25000	3005.61	242.10	97.79	3029.18	216.79	118.17	2394.15	167.43	50.15	2320.01	228.18	111.00	3027.48	-19.54	100.50	3043.71	-9.09	114.43	2538.94	-3.46	167.22	1699.70	-86.19	158.38	2974.83	134.90	1274.42	0.00	0.00	0.00	2672.21	218.79	1727.03	3081.89	80.32	1701.80	3128.08	-38.81	1725.53	2371.17	167.23	1707.83	917.70	-212.28	68.56	1534.57	-206.01	72.70	909.45
10.26000	3005.61	242.10	97.79	3029.18	216.79	118.17	2394.15	167.43	50.15	2320.01	228.18	111.00	3027.48	-19.54	100.50	3043.71	-9.09	114.43	2538.94	-3.46	167.22	1699.70	-86.19	158.38	2974.83	134.90	1274.42	0.00	0.00	0.00	2672.21	218.79	1727.03	3081.89	80.32	1701.80	3128.08	-38.81	1725.53	2371.17	167.23	1707.83	917.86	-212.22	68.44	1534.57	-206.01	72.70	909.43
10.27000	3005.61	242.10	97.79	3029.18	216.79	118.17	2394.15	167.43	50.15	2320.01	228.18	111.00	3027.48	-19.54	100.50	3043.71	-9.09	114.43	2538.94	-3.46	167.22	1699.70	-86.19	158.38	2974.83	134.90	1274.42	0.00	0.00	0.00	2672.21	218.79	1727.03	3081.89	80.32	1701.80	3128.08	-38.81	1725.53	2371.17	167.23	1707.83	917.88	-212.26	68.46	1534.57	-206.01	72.70	909.24
10.28000	3005.61	242.10	97.79	3029.18	216.79	118.17	2394.15	167.43	50.15	2320.01	228.18	111.00	3027.48	-19.54	100.50	3043.71	-9.09	114.43	2538.94	-3.46	167.22	1699.70	-86.19	158.38	2974.83	134.90	1274.42	0.00	0.00	0.00	2672.21	218.79	1727.03	3081.89	80.32	1701.80	3128.08	-38.81	1725.53	2371.17	167.23	1707.83	917.98	-212.20	68.36	1534.57	-206.01	72.70	908.91
10.29000	3005.61	242.10	97.79	3029.18	216.79	118.17	2394.15	167.43	50.15	2320.01	228.18	111.00	3027.48	-19.54	100.50	3043.71	-9.09	114.43	2538.94	-3.46	167.22	1699.70	-86.19	158.38	2974.83	134.90	1274.42	0.00	0.00	0.00	2672.21	218.79	1727.03	3081.89	80.32	1701.80	3128.08	-38.81	1725.53	2371.17	167.23	1707.83	917.84	-212.32	68.54	1534.57	-206.01	72.70	909.22
10.30000	3005.61	242.10	97.79	3029.18	216.79	118.17	2394.15	167.43	50.15	2320.01	228.18	111.00	3027.48	-19.54	100.50	3043.71	-9.09	114.43	2538.94	-3.46	167.22	1699.70	-86.19	158.38	2974.83	134.90	1274.42	0.00	0.00	0.00	2672.21	218.79	1727.03	3081.89	80.32	1701.80	3128.08	-38.81	1725.53	2371.17	167.23	1707.83	917.89	-212.69	68.46	1534.57	-206.01	72.70	909.27
10.31000	3005.61	242.10	97.79	3029.18	216.79	118.17	2394.15	167.43	50.15	2320.01	228.18	111.00	3027.48	-19.54	100.50	3043.71	-9.09	114.43	2538.94	-3.46	167.22	1699.70	-86.19	158.38	2974.83	134.90	1274.42	0.00	0.00	0.00	2672.21	218.79	1727.03	3081.89	80.32	1701.80	3128.08	-38.81	1725.53	2371.17	167.23	1707.83	917.59	-211.94	68.74	1534.57	-206.01	72.70	909.13
10.32000	3005.61	242.10	97.79	3029.18	216.79	118.17	2394.15	167.43	50.15	2320.01	228.18	111.00	3027.48	-19.54	100.50	3043.71	-9.09	114.43	2538.94	-3.46	167.22	1699.70	-86.19	158.38	2974.83	134.90	1274.42	0.00	0.00	0.00	2672.21	218.79	1727.03	3081.89	80.32	1701.80	3128.08	-38.81	1725.53	2371.17	167.23	1707.83	917.77	-212.44	68.55	1534.57	-206.01	72.70	909.11
10.33000	3005.61	242.10	97.79	3029.18	216.79	118.17	2394.15	167.43	50.15	2320.01	228.18	111.00	3027.48	-19.54	100.50	3043.71	-9.09	114.43	2538.94	-3.46	167.22	1699.70	-86.19	158.38	2974.83	134.90	1274.42	0.00	0.00	0.00	2672.21	218.79	1727.03	3081.89	80.32	1701.80	3128.08	-38.81	1725.53	2371.17	167.23	1707.83	917.91	-212.57	68.47	1534.57	-206.01	72.70	909.07
10.34000	3005.61	242.10	97.79	3029.18	216.79	118.17	2394.15	167.43	50.15	2320.01	228.18	111.00	3027.48	-19.54	100.50	3043.71	-9.09	114.43	2538.94	-3.46	167.22	1699.70	-86.19	158.38	2974.83	134.90	1274.42	0.00	0.00	0.00	2672.21	218.79	1727.03	3081.89	80.32	1701.80	3128.08	-38.81	1725.53	2371.17	167.23	1707.83	918.01	-212.70	68.34	1534.57	-206.01	72.70	909.11
10.35000	3005.61	242.10	97.79	3029.18	216.79	118.17	2394.15	167.43	50.15	2320.01	228.18	111.00	3027.48	-19.54	100.50	3043.71	-9.09	114.43	2538.94	-3.46	167.22	1699.70	-86.19	158.38	2974.83	134.90	1274.42	0.00	0.00	0.00	2672.21	218.79	1727.03	3081.89	80.32	1701.80	3128.08	-38.81	1725.53	2371.17	167.23	1707.83	918.03	-213.27	68.26	1534.57	-206.01	72.70	909.21
10.36000	3005.61	242.10	97.79	3029.18	216.79	118.17	2394.15	167.43	50.15	2320.01	228.18	111.00	3027.48	-19.54	100.50	3043.71	-9.09	114.43	2538.94	-3.46	167.22	1699.70	-86.19	158.38	2974.83	134.90	1274.42	0.00	0.00	0.00	2672.21	218.79	1727.03	3081.89	80.32	1701.80	3128.08	-38.81	1725.53	2371.17	167.23	1707.83	917.93	-213.14	68.36	1534.57	-206.01	72.70	909.16
10.37000	3005.61	242.10	97.79	3029.18	216.79	118.17	2394.15	167.43	50.15	2320.01	228.18	111.00	3027.48	-19.54	100.50	3043.71	-9.09	114.43	2538.94	-3.46	167.22	1699.70	-86.19	158.38	2974.83	134.90	1274.42	0.00	0.00	0.00	2672.21	218.79	1727.03	3081.89	80.32	1701.80	3128.08	-38.81	1725.53	2371.17	167.23	1707.83	918.20	-212.64	68.25	1534.57	-206.01	72.70	909.18
10.38000	3005.61	242.10	97.79	3029.18	216.79	118.17	2394.15	167.43	50.15	2320.01	228.18	111.00	3027.48	-19.54	100.50	3043.71	-9.09	114.43	2538.94	-3.46	167.22	1699.70	-86.19	158.38	2974.83	134.90	1274.42	0.00	0.00	0.00	2672.21	218.79	1727.03	3081.89	80.32	1701.80	3128.08	-38.81	1725.53	2371.17	167.23	1707.83	918.03	-212.14	68.29	1534.57	-206.01	72.70	909.23
10.39000	3005.61	242.10	97.79	3029.18	216.79	118.17	2394.15	167.43	50.15	2320.01	228.18	111.00	3027.48	-19.54	100.50	3043.71	-9.09	114.43	2538.94	-3.46	167.22	1699.70	-86.19	158.38	2974.83	134.90	1274.42	0.00	0.00	0.00	2672.21	218.79	1727.03	3081.89	80.32	1701.80	3128.08	-38.81	1725.53	2371.17	167.23	1707.83	917.98	-212.30	68.33	1534.57	-206.01	72.70	909.11
10.40000	3005.61	242.10	97.79	3029.18	216.79	118.17	2394.15	167.43	50.15	2320.01	228.18	111.00	3027.48	-19.54	100.50	3043.71	-9.09	114.43	2538.94	-3.46	167.22	1699.70	-86.19	158.38	2974.83	134.90	1274.42	0.00	0.00	0.00	2672.21	218.79	1727.03	3081.89	80.32	1701.80	3128.08	-38.81	1725.53	2371.17	167.23	1707.83	917.98	-212.11	68.39	1534.57	-206.01	72.70	909.23
10.41000	3005.61	242.10	97.79	3029.18	216.79	118.17	2394.15	167.43	50.15	2320.01	228.18	111.00	3027.48	-19.54	100.50	3043.71	-9.09	114.43	2538.94	-3.46	167.22	1699.70	-86.19	158.38	2974.83	134.90	1274.42	0.00	0.00	0.00	2672.21	218.79	1727.03	3081.89	80.32	1701.80	3128.08	-38.81	1725.53	2371.17	167.23	1707.83	918.17	-213.03	68.08	1534.57	-206.01	72.70	909.55
10.42000	3005.61	242.10	97.79	3029.18	216.79	118.17	2394.15	167.43	50.15	2320.01	228.18	111.00	3027.48	-19.54	100.50	3043.71	-9.09	114.43	2538.94	-3.46	167.22	1699.70	-86.19	158.38	2974.83	134.90	1274.42	0.00	0.00	0.00	2672.21	218.79	1727.03	3081.89	80.32	1701.80	3128.08	-38.81	1725.53	2371.17	167.23	1707.83	917.92	-212.37	68.43	1534.57	-206.01	72.70	909.17
10.43000	3005.61	242.10	97.79	3029.18	216.79	118.17	2394.15	167.43	50.15	2320.01	228.18	111.00	3027.48	-19.54	100.50	3043.71	-9.09	114.43	2538.94	-3.46	167.22	1699.70	-86.19	158.38	2974.83	134.90	1274.42	0.00	0.00	0.00	2672.21	218.79	1727.03	3081.89	80.32	1701.80	3128.08	-38.81	1725.53	2371.17	167.23	1707.83	917.88	-211.87	68.54	1534.57	-206.01	72.70	909.28
10.44000	3005.61	242.10	97.79	3029.18	216.79	118.17	2394.15	167.43	50.15	2320.01	228.18	111.00	3027.48	-19.54	100.50	3043.71	-9.09	114.43	2538.94	-3.46	167.22	1699.70	-86.19	158.38	2974.83	134.90	1274.42	0.00	0.00	0.00	2672.21	218.79	1727.03	3081.89	80.32	1701.80	3128.08	-38.81	1725.53	2371.17	167.23	1707.83	917.84	-211.94	68.56	1534.57	-206.01	72.70	909.25
10.45000	3005.61	242.10	97.79	3029.18	216.79	118.17	2394.15	167.43	50.15	2320.01	228.18	111.00	3027.48	-19.54	100.50	3043.71	-9.09	114.43	2538.94	-3.46	167.22	1699.70	-86.19	158.38	2974.83	134.90	1274.42	0.00	0.00	0.00	2672.21	218.79	1727.03	3081.89	80.32	1701.80	3128.08	-38.81	1725.53	2371.17	167.23	1707.83	917.77	-211.95	68.60	1534.57	-206.01	72.70	909.25
10.46000	3005.61	242.10	97.79	3029.18	216.79	118.17	2394.15	167.43	50.15	2320.01	228.18	111.00	3027.48	-19.54	100.50	3043.71	-9.09	114.43	2538.94	-3.46	167.22	1699.70	-86.19	158.38	2974.83	134.90	1274.42	0.00	0.00	0.00	2672.21	218.79	1727.03	3081.89	80.32	1701.80	3128.08	-38.81	1725.53	2371.17	167.23	1707.83	918.06	-212.41	68.39	1534.57	-206.01	72.70	909.26
10.47000	3005.61	242.10	97.79	3029.18	216.79	118.17	2394.15	167.43	50.15	2320.01	228.18	111.00	3027.48	-19.54	100.50	3043.71	-9.09	114.43	2538.94	-3.46	167.22	1699.70	-86.19	158.38	2974.83	134.90	1274.42	0.00	0.00	0.00	2672.21	218.79	1727.03	3081.89	80.32	1701.80	3128.08	-38.81	1725.53	2371.17	167.23	1707.83	918.01	-212.45	68.31	1534.57	-206.01	72.70	909.11
10.48000	3005.61	242.10	97.79	3029.18	216.79	118.17	2394.15	167.43	50.15	2320.01	228.18	111.00	3027.48	-19.54	100.50	3043.71	-9.09	114.43	2538.94	-3.46	167.22	1699.70	-86.19	158.38	2974.83	134.90	1274.42	0.00	0.00	0.00	2672.21	218.79	1727.03	3081.89	80.32	1701.80	3128.08	-38.81	1725.53	2371.17	167.23	1707.83	918.06	-212.52	68.28	1534.57	-206.01	72.70	909.17
10.49000	3005.61	242.10	97.79	3029.18	216.79	118.17	2394.15	167.43	50.15	2320.01	228.18	111.00	3027.48	-19.54	100.50	3043.71	-9.09	114.43	2538.94	-3.46	167.22	1699.70	-86.19	158.38	2974.83	134.90	1274.42	0.00	0.00	0.00	2672.21	218.79	1727.03	3081.89	80.32	1701.80	3128.08	-38.81	1725.53	2371.17	167.23	1707.83	917.82	-212.12	68.60	1534.57	-206.01	72.70	909.47
10.50000	3005.61	242.10	97.79	3029.18	216.79	118.17	2394.15	167.43	50.15	2320.01	228.18	111.00	3027.48	-19.54	100.50	3043.71	-9.09	114.43	2538.94	-3.46	167.22	1699.70	-86.19	158.38	2974.83	134.90	1274.42	0.00	0.00	0.00	2672.21	218.79	1727.03	3081.89	80.32	1701.80	3128.08	-38.81	1725.53	2371.17	167.23	1707.83	917.83	-211.91	68.61	1534.57	-206.01	72.70	909.37
10.51000	3005.61	242.10	97.79	3029.18	216.79	118.17	2394.15	167.43	50.15	2320.01	228.18	111.00	3027.48	-19.54	100.50	3043.71	-9.09	114.43	2538.94	-3.46	167.22	1699.70	-86.19	158.38	2974.83	134.90	1274.42	0.00	0.00	0.00	2672.21	218.79	1727.03	3081.89	80.32	1701.80	3128.08	-38.81	1725.53	2371.17	167.23	1707.83	917.96	-212.42	68.29	1534.57	-206.01	72.70	909.29
10.52000	3005.61	242.10	97.79	3029.18	216.79	118.17	2394.15	167.43	50.15	2320.01	228.18	111.00	3027.48	-19.54	100.50	3043.71	-9.09	114.43	2538.94	-3.46	167.22	1699.70	-86.19	158.38	2974.83	134.90	1274.42	0.00	0.00	0.00	2672.21	218.79	1727.03	3081.89	80.32	1701.80	3128.08	-38.81	1725.53	2371.17	167.23	1707.83	917.84	-212.46	68.43	1534.57	-206.01	72.70	909.48
10.53000	3005.61	242.10	97.79	3029.18	216.79	118.17	2394.15	167.43	50.15	2320.01	228.18	111.00	3027.48	-19.54	100.50	3043.71	-9.09	114.43	2538.94	-3.46	167.22	1699.70	-86.19	158.38	2974.83	134.90	1274.42	0.00	0.00	0.00	2672.21	218.79	1727.03	3081.89	80.32	1701.80	3128.08	-38.81	1725.53	2371.17	167.23	1707.83	917.86	-212.28	68.50	1534.57	-206.01	72.70	909.34
10.54000	3005.61	242.10	97.79	3029.18	216.79	118.17	2394.15	167.43	50.15	2320.01	228.18	111.00	3027.48	-19.54	100.50	3043.71	-9.09	114.43	2538.94	-3.46	167.22	1699.70	-86.19	158.38	2974.83	134.90	1274.42	0.00	0.00	0.00	2672.21	218.79	1727.03	3081.89	80.32	1701.80	3128.08	-38.81	1725.53	2371.17	167.23	1707.83	917.69	-212.06	68.61	1534.57	-206.01	72.70	909.13
10.55000	3005.61	242.10	97.79	3029.18	216.79	118.17	2394.15	167.43	50.15	2320.01	228.18	111.00	3027.48	-19.54	100.50	3043.71	-9.09	114.43	2538.94	-3.46	167.22	1699.70	-86.19	158.38	2974.83	134.90	1274.42	0.00	0.00	0.00	2672.21	218.79	1727.03	3081.89	80.32	1701.80	3128.08	-38.81	1725.53	2371.17	167.23	1707.83	917.90	-212.49	68.39	1534.57	-206.01	72.70	909.07
10.56000	3005.61	242.10	97.79	3029.18	216.79	118.17	2394.15	167.43	50.15	2320.01	228.18	111.00	3027.48	-19.54	100.50	3043.71	-9.09	114.43	2538.94	-3.46	167.22	1699.70	-86.19	158.38	2974.83	134.90	1274.42	0.00	0.00	0.00	2672.21	218.79	1727.03	3081.89	80.32	1701.80	3128.08	-38.81	1725.53	2371.17	167.23	1707.83	917.61	-212.28	68.78	1534.57	-206.01	72.70	909.04
10.57000	3005.61	242.10	97.79	3029.18	216.79	118.17	2394.15	167.43	50.15	2320.01	228.18	111.00	3027.48	-19.54	100.50	3043.71	-9.09	114.43	2538.94	-3.46	167.22	1699.70	-86.19	158.38	2974.83	134.90	1274.42	0.00	0.00	0.00	2672.21	218.79	1727.03	3081.89	80.32	1701.80	3128.08	-38.81	1725.53	2371.17	167.23	1707.83	917.73	-211.69	68.75	1534.57	-206.01	72.70	909.09
10.58000	3005.61	242.10	97.79	3029.18	216.79	118.17	2394.15	167.43	50.15	2320.01	228.18	111.00	3027.48	-19.54	100.50	3043.71	-9.09	114.43	2538.94	-3.46	167.22	1699.70	-86.19	158.38	2974.83	134.90	1274.42	0.00	0.00	0.00	2672.21	218.79	1727.03	3081.89	80.32	1701.80	3128.08	-38.81	1725.53	2371.17	167.23	1707.83	917.77	-211.96	68.64	1534.57	-206.01	72.70	909.01
10.59000	3005.61	242.10	97.79	3029.18	216.79	118.17	2394.15	167.43	50.15	2320.01	228.18	111.00	3027.48	-19.54	100.50	3043.71	-9.09	114.43	2538.94	-3.46	167.22	1699.70	-86.19	158.38	2974.83	134.90	1274.42	0.00	0.00	0.00	2672.21	218.79	1727.03	3081.89	80.32	1701.80	3128.08	-38.81	1725.53	2371.17	167.23	1707.83	917.74	-212.46	68.47	1534.57	-206.01	72.70	909.15
10.60000	3005.61	242.10	97.79	3029.18	216.79	118.17	2394.15	167.43	50.15	2320.01	228.18	111.00	3027.48	-19.54	100.50	3043.71	-9.09	114.43	2538.94	-3.46	167.22	1699.70	-86.19	158.38	2974.83	134.90	1274.42	0.00	0.00	0.00	2672.21	218.79	1727.03	3081.89	80.32	1701.80	3128.08	-38.81	1725.53	2371.17	167.23	1707.83	917.84	-212.56	68.43	1534.57	-206.01	72.70	909.22
10.61000	3005.61	242.10	97.79	3029.18	216.79	118.17	2394.15	167.43	50.15	2320.01	228.18	111.00	3027.48	-19.54	100.50	3043.71	-9.09	114.43	2538.94	-3.46	167.22	1699.70	-86.19	158.38	2974.83	134.90	1274.42	0.00	0.00	0.00	2672.21	218.79	1727.03	3081.89	80.32	1701.80	3128.08	-38.81	1725.53	2371.17	167.23	1707.83	918.10	-212.24	68.35	1534.57	-206.01	72.70	909.21
10.62000	3005.61	242.10	97.79	3029.18	216.79	118.17	2394.15	167.43	50.15	2320.01	228.18	111.00	3027.48	-19.54	100.50	3043.71	-9.09	114.43	2538.94	-3.46	167.22	1699.70	-86.19	158.38	2974.83	134.90	1274.42	0.00	0.00	0.00	2672.21	218.79	1727.03	3081.89	80.32	1701.80	3128.08	-38.81	1725.53	2371.17	167.23	1707.83	917.99	-212.03	68.43	1534.57	-206.01	72.70	909.12
10.63000	3005.61	242.10	97.79	3029.18	216.79	118.17	2394.15	167.43	50.15	2320.01	228.18	111.00	3027.48	-19.54	100.50	3043.71	-9.09	114.43	2538.94	-3.46	167.22	1699.70	-86.19	158.38	2974.83	134.90	1274.42	0.00	0.00	0.00	2672.21	218.79	1727.03	3081.89	80.32	1701.80	3128.08	-38.81	1725.53	2371.17	167.23	1707.83	917.80	-211.79	68.55	1534.57	-206.01	72.70	909.23
10.64000	3005.61	242.10	97.79	3029.18	216.79	118.17	2394.15	167.43	50.15	2320.01	228.18	111.00	3027.48	-19.54	100.50	3043.71	-9.09	114.43	2538.94	-3.46	167.22	1699.70	-86.19	158.38	2974.83	134.90	1274.42	0.00	0.00	0.00	2672.21	218.79	1727.03	3081.89	80.32	1701.80	3128.08	-38.81	1725.53	2371.17	167.23	1707.83	917.76	-212.12	68.64	1534.57	-206.01	72.70	909.14
10.65000	3005.61	242.10	97.79	3029.18	216.79	118.17	2394.15	167.43	50.15	2320.01	228.18	111.00	3027.48	-19.54	100.50	3043.71	-9.09	114.43	2538.94	-3.46	167.22	1699.70	-86.19	158.38	2974.83	134.90	1274.42	0.00	0.00	0.00	2672.21	218.79	1727.03	3081.89	80.32	1701.80	3128.08	-38.81	1725.53	2371.17	167.23	1707.83	918.02	-213.01	68.21	1534.57	-206.01	72.70	908.91
10.66000	3005.61	242.10	97.79	3029.18	216.79	118.17	2394.15	167.43	50.15	2320.01	228.18	111.00	3027.48	-19.54	100.50	3043.71	-9.09	114.43	2538.94	-3.46	167.22	1699.70	-86.19	158.38	2974.83	134.90	1274.42	0.00	0.00	0.00	2672.21	218.79	1727.03	3081.89	80.32	1701.80	3128.08	-38.81	1725.53	2371.17	167.23	1707.83	917.94	-212.95	68.28	1534.57	-206.01	72.70	909.10
10.67000	3005.61	242.10	97.79	3029.18	216.79	118.17	2394.15	167.43	50.15	2320.01	228.18	111.00	3027.48	-19.54	100.50	3043.71	-9.09	114.43	2538.94	-3.46	167.22	1699.70	-86.19	158.38	2974.83	134.90	1274.42	0.00	0.00	0.00	2672.21	218.79	1727.03	3081.89	80.32	1701.80	3128.08	-38.81	1725.53	2371.17	167.23	1707.83	917.73	-212.32	68.53	1534.57	-206.01	72.70	909.23
10.68000	3005.61	242.10	97.79	3029.18	216.79	118.17	2394.15	167.43	50.15	2320.01	228.18	111.00	3027.48	-19.54	100.50	3043.71	-9.09	114.43	2538.94	-3.46	167.22	1699.70	-86.19	158.38	2974.83	134.90	1274.42	0.00	0.00	0.00	2672.21	218.79	1727.03	3081.89	80.32	1701.80	3128.08	-38.81	1725.53	2371.17	167.23	1707.83	917.89	-212.57	68.44	1534.57	-206.01	72.70	909.19
10.69000	3005.61	242.10	97.79	3029.18	216.79	118.17	2394.15	167.43	50.15	2320.01	228.18	111.00	3027.48	-19.54	100.50	3043.71	-9.09	114.43	2538.94	-3.46	167.22	1699.70	-86.19	158.38	2974.83	134.90	1274.42	0.00	0.00	0.00	2672.21	218.79	1727.03	3081.89	80.32	1701.80	3128.08	-38.81	1725.53	2371.17	167.23	1707.83	917.76	-212.46	68.56	1534.57	-206.01	72.70	909.25
10.70000	3005.61	242.10	97.79	3029.18	216.79	118.17	2394.15	167.43	50.15	2320.01	228.18	111.00	3027.48	-19.54	100.50	3043.71	-9.09	114.43	2538.94	-3.46	167.22	1699.70	-86.19	158.38	2974.83	134.90	1274.42	0.00	0.00	0.00	2672.21	218.79	1727.03	3081.89	80.32	1701.80	3128.08	-38.81	1725.53	2371.17	167.23	1707.83	917.96	-212.50	68.50	1534.57	-206.01	72.70	909.09
10.71000	3005.61	242.10	97.79	3029.18	216.79	118.17	2394.15	167.43	50.15	2320.01	228.18	111.00	3027.48	-19.54	100.50	3043.71	-9.09	114.43	2538.94	-3.46	167.22	1699.70	-86.19	158.38	2974.83	134.90	1274.42	0.00	0.00	0.00	2672.21	218.79	1727.03	3081.89	80.32	1701.80	3128.08	-38.81	1725.53	2371.17	167.23	1707.83	918.02	-212.76	68.36	1534.57	-206.01	72.70	909.28
10.72000	3005.61	242.10	97.79	3029.18	216.79	118.17	2394.15	167.43	50.15	2320.01	228.18	111.00	3027.48	-19.54	100.50	3043.71	-9.09	114.43	2538.94	-3.46	167.22	1699.70	-86.19	158.38	2974.83	134.90	1274.42	0.00	0.00	0.00	2672.21	218.79	1727.03	3081.89	80.32	1701.80	3128.08	-38.81	1725.53	2371.17	167.23	1707.83	917.85	-212.27	68.50	1534.57	-206.01	72.70	909.15
10.73000	3005.61	242.10	97.79	3029.18	216.79	118.17	2394.15	167.43	50.15	2320.01	228.18	111.00	3027.48	-19.54	100.50	3043.71	-9.09	114.43	2538.94	-3.46	167.22	1699.70	-86.19	158.38	2974.83	134.90	1274.42	0.00	0.00	0.00	2672.21	218.79	1727.03	3081.89	80.32	1701.80	3128.08	-38.81	1725.53	2371.17	167.23	1707.83	917.64	-211.71	68.75	1534.57	-206.01	72.70	908.96
10.74000	3005.61	242.10	97.79	3029.18	216.79	118.17	2394.15	167.43	50.15	2320.01	228.18	111.00	3027.48	-19.54	100.50	3043.71	-9.09	114.43	2538.94	-3.46	167.22	1699.70	-86.19	158.38	2974.83	134.90	1274.42	0.00	0.00	0.00	2672.21	218.79	1727.03	3081.89	80.32	1701.80	3128.08	-38.81	1725.53	2371.17	167.23	1707.83	917.81	-212.24	68.69	1534.57	-206.01	72.70	909.05
10.75000	3005.61	242.10	97.79	3029.18	216.79	118.17	2394.15	167.43	50.15	2320.01	228.18	111.00	3027.48	-19.54	100.50	3043.71	-9.09	114.43	2538.94	-3.46	167.22	1699.70	-86.19	158.38	2974.83	134.90	1274.42	0.00	0.00	0.00	2672.21	218.79	1727.03	3081.89	80.32	1701.80	3128.08	-38.81	1725.53	2371.17	167.23	1707.83	918.09	-213.00	68.25	1534.57	-206.01	72.70	909.19
10.76000	3005.61	242.10	97.79	3029.18	216.79	118.17	2394.15	167.43	50.15	2320.01	228.18	111.00	3027.48	-19.54	100.50	3043.71	-9.09	114.43	2538.94	-3.46	167.22	1699.70	-86.19	158.38	2974.83	134.90	1274.42	0.00	0.00	0.00	2672.21	218.79	1727.03	3081.89	80.32	1701.80	3128.08	-38.81	1725.53	2371.17	167.23	1707.83	917.81	-212.44	68.40	1534.57	-206.01	72.70	909.33
10.77000	3005.61	242.10	97.79	3029.18	216.79	118.17	2394.15	167.43	50.15	2320.01	228.18	111.00	3027.48	-19.54	100.50	3043.71	-9.09	114.43	2538.94	-3.46	167.22	1699.70	-86.19	158.38	2974.83	134.90	1274.42	0.00	0.00	0.00	2672.21	218.79	1727.03	3081.89	80.32	1701.80	3128.08	-38.81	1725.53	2371.17	167.23	1707.83	917.77	-212.52	68.46	1534.57	-206.01	72.70	909.14
10.78000	3005.61	242.10	97.79	3029.18	216.79	118.17	2394.15	167.43	50.15	2320.01	228.18	111.00	3027.48	-19.54	100.50	3043.71	-9.09	114.43	2538.94	-3.46	167.22	1699.70	-86.19	158.38	2974.83	134.90	1274.42	0.00	0.00	0.00	2672.21	218.79	1727.03	3081.89	80.32	1701.80	3128.08	-38.81	1725.53	2371.17	167.23	1707.83	917.84	-212.65	68.51	1534.57	-206.01	72.70	909.09
10.79000	3005.61	242.10	97.79	3029.18	216.79	118.17	2394.15	167.43	50.15	2320.01	228.18	111.00	3027.48	-19.54	100.50	3043.71	-9.09	114.43	2538.94	-3.46	167.22	1699.70	-86.19	158.38	2974.83	134.90	1274.42	0.00	0.00	0.00	2672.21	218.79	1727.03	3081.89	80.32	1701.80	3128.08	-38.81	1725.53	2371.17	167.23	1707.83	917.88	-212.40	68.52	1534.57	-206.01	72.70	909.10
10.80000	3005.61	242.10	97.79	3029.18	216.79	118.17	2394.15	167.43	50.15	2320.01	228.18	111.00	3027.48	-19.54	100.50	3043.71	-9.09	114.43	2538.94	-3.46	167.22	1699.70	-86.19	158.38	2974.83	134.90	1274.42	0.00	0.00	0.00	2672.21	218.79	1727.03	3081.89	80.32	1701.80	3128.08	-38.81	1725.53	2371.17	167.23	1707.83	917.84	-212.59	68.54	1534.57	-206.01	72.70	909.08
10.81000	3005.61	242.10	97.79	3029.18	216.79	118.17	2394.15	167.43	50.15	2320.01	228.18	111.00	3027.48	-19.54	100.50	3043.71	-9.09	114.43	2538.94	-3.46	167.22	1699.70	-86.19	158.38	2974.83	134.90	1274.42	0.00	0.00	0.00	2672.21	218.79	1727.03	3081.89	80.32	1701.80	3128.08	-38.81	1725.53	2371.17	167.23	1707.83	918.04	-212.44	68.31	1534.57	-206.01	72.70	909.34
10.82000	3005.61	242.10	97.79	3029.18	216.79	118.17	2394.15	167.43	50.15	2320.01	228.18	111.00	3027.48	-19.54	100.50	3043.71	-9.09	114.43	2538.94	-3.46	167.22	1699.70	-86.19	158.38	2974.83	134.90	1274.42	0.00	0.00	0.00	2672.21	218.79	1727.03	3081.89	80.32	1701.80	3128.08	-38.81	1725.53	2371.17	167.23	1707.83	917.90	-212.45	68.40	1534.57	-206.01	72.70	909.49
10.83000	3005.61	242.10	97.79	3029.18	216.79	118.17	2394.15	167.43	50.15	2320.01	228.18	111.00	3027.48	-19.54	100.50	3043.71	-9.09	114.43	2538.94	-3.46	167.22	1699.70	-86.19	158.38	2974.83	134.90	1274.42	0.00	0.00	0.00	2672.21	218.79	1727.03	3081.89	80.32	1701.80	3128.08	-38.81	1725.53	2371.17	167.23	1707.83	917.88	-212.42	68.36	1534.57	-206.01	72.70	909.21
10.84000	3005.61	242.10	97.79	3029.18	216.79	118.17	2394.15	167.43	50.15	2320.01	228.18	111.00	3027.48	-19.54	100.50	3043.71	-9.09	114.43	2538.94	-3.46	167.22	1699.70	-86.19	158.38	2974.83	134.90	1274.42	0.00	0.00	0.00	2672.21	218.79	1727.03	3081.89	80.32	1701.80	3128.08	-38.81	1725.53	2371.17	167.23	1707.83	917.56	-211.68	68.72	1534.57	-206.01	72.70	909.20
10.85000	3005.61	242.10	97.79	3029.18	216.79	118.17	2394.15	167.43	50.15	2320.01	228.18	111.00	3027.48	-19.54	100.50	3043.71	-9.09	114.43	2538.94	-3.46	167.22	1699.70	-86.19	158.38	2974.83	134.90	1274.42	0.00	0.00	0.00	2672.21	218.79	1727.03	3081.89	80.32	1701.80	3128.08	-38.81	1725.53	2371.17	167.23	1707.83	917.73	-211.89	68.63	1534.57	-206.01	72.70	909.15
10.86000	3005.61	242.10	97.79	3029.18	216.79	118.17	2394.15	167.43	50.15	2320.01	228.18	111.00	3027.48	-19.54	100.50	3043.71	-9.09	114.43	2538.94	-3.46	167.22	1699.70	-86.19	158.38	2974.83	134.90	1274.42	0.00	0.00	0.00	2672.21	218.79	1727.03	3081.89	80.32	1701.80	3128.08	-38.81	1725.53	2371.17	167.23	1707.83	917.92	-212.39	68.46	1534.57	-206.01	72.70	909.34
10.87000	3005.61	242.10	97.79	3029.18	216.79	118.17	2394.15	167.43	50.15	2320.01	228.18	111.00	3027.48	-19.54	100.50	3043.71	-9.09	114.43	2538.94	-3.46	167.22	1699.70	-86.19	158.38	2974.83	134.90	1274.42	0.00	0.00	0.00	2672.21	218.79	1727.03	3081.89	80.32	1701.80	3128.08	-38.81	1725.53	2371.17	167.23	1707.83	917.83	-212.35	68.54	1534.57	-206.01	72.70	909.33
10.88000	3005.61	242.10	97.79	3029.18	216.79	118.17	2394.15	167.43	50.15	2320.01	228.18	111.00	3027.48	-19.54	100.50	3043.71	-9.09	114.43	2538.94	-3.46	167.22	1699.70	-86.19	158.38	2974.83	134.90	1274.42	0.00	0.00	0.00	2672.21	218.79	1727.03	3081.89	80.32	1701.80	3128.08	-38.81	1725.53	2371.17	167.23	1707.83	917.74	-212.23	68.67	1534.57	-206.01	72.70	909.39
10.89000	3005.61	242.10	97.79	3029.18	216.79	118.17	2394.15	167.43	50.15	2320.01	228.18	111.00	3027.48	-19.54	100.50	3043.71	-9.09	114.43	2538.94	-3.46	167.22	1699.70	-86.19	158.38	2974.83	134.90	1274.42	0.00	0.00	0.00	2672.21	218.79	1727.03	3081.89	80.32	1701.80	3128.08	-38.81	1725.53	2371.17	167.23	1707.83	918.00	-212.48	68.39	1534.57	-206.01	72.70	909.23
10.90000	3005.61	242.10	97.79	3029.18	216.79	118.17	2394.15	167.43	50.15	2320.01	228.18	111.00	3027.48	-19.54	100.50	3043.71	-9.09	114.43	2538.94	-3.46	167.22	1699.70	-86.19	158.38	2974.83	134.90	1274.42	0.00	0.00	0.00	2672.21	218.79	1727.03	3081.89	80.32	1701.80	3128.08	-38.81	1725.53	2371.17	167.23	1707.83	917.68	-212.30	68.59	1534.57	-206.01	72.70	909.00
10.91000	3005.61	242.10	97.79	3029.18	216.79	118.17	2394.15	167.43	50.15	2320.01	228.18	111.00	3027.48	-19.54	100.50	3043.71	-9.09	114.43	2538.94	-3.46	167.22	1699.70	-86.19	158.38	2974.83	134.90	1274.42	0.00	0.00	0.00	2672.21	218.79	1727.03	3081.89	80.32	1701.80	3128.08	-38.81	1725.53	2371.17	167.23	1707.83	917.88	-212.16	68.54	1534.57	-206.01	72.70	909.01
10.92000	3005.61	242.10	97.79	3029.18	216.79	118.17	2394.15	167.43	50.15	2320.01	228.18	111.00	3027.48	-19.54	100.50	3043.71	-9.09	114.43	2538.94	-3.46	167.22	1699.70	-86.19	158.38	2974.83	134.90	1274.42	0.00	0.00	0.00	2672.21	218.79	1727.03	3081.89	80.32	1701.80	3128.08	-38.81	1725.53	2371.17	167.23	1707.83	918.03	-211.97	68.55	1534.57	-206.01	72.70	909.34
10.93000	3005.61	242.10	97.79	3029.18	216.79	118.17	2394.15	167.43	50.15	2320.01	228.18	111.00	3027.48	-19.54	100.50	3043.71	-9.09	114.43	2538.94	-3.46	167.22	1699.70	-86.19	158.38	2974.83	134.90	1274.42	0.00	0.00	0.00	2672.21	218.79	1727.03	3081.89	80.32	1701.80	3128.08	-38.81	1725.53	2371.17	167.23	1707.83	917.92	-212.15	68.60	1534.57	-206.01	72.70	909.41
10.94000	3005.61	242.10	97.79	3029.18	216.79	118.17	2394.15	167.43	50.15	2320.01	228.18	111.00	3027.48	-19.54	100.50	3043.71	-9.09	114.43	2538.94	-3.46	167.22	1699.70	-86.19	158.38	2974.83	134.90	1274.42	0.00	0.00	0.00	2672.21	218.79	1727.03	3081.89	80.32	1701.80	3128.08	-38.81	1725.53	2371.17	167.23	1707.83	917.74	-211.77	68.67	1534.57	-206.01	72.70	909.32
10.95000	3005.61	242.10	97.79	3029.18	216.79	118.17	2394.15	167.43	50.15	2320.01	228.18	111.00	3027.48	-19.54	100.50	3043.71	-9.09	114.43	2538.94	-3.46	167.22	1699.70	-86.19	158.38	2974.83	134.90	1274.42	0.00	0.00	0.00	2672.21	218.79	1727.03	3081.89	80.32	1701.80	3128.08	-38.81	1725.53	2371.17	167.23	1707.83	917.67	-212.50	68.57	1534.57	-206.01	72.70	909.43
[truncated: 87 more rows]
[truncated: 35 more columns]
