# Supplementary material for: The impact of mobile phone use on where we look and how we walk when negotiating floor based obstacles
Source: PLoS One. 2017 Jun 30;12(6):e0179802. doi: 10.1371/journal.pone.0179802 (PMC5493336; doi:10.1371/journal.pone.0179802)
Supplement: S1 File — (ZIP) [file pone.0179802.s001.zip › Gait/PP14/obs read 2.txt]

CODAmotion Analysis Text
Codamotion Analysis Text Save of: obs read 2.mdf
Time	Markers
Time	1:LTOE.X	1:LTOE.Y	1:LTOE.Z	2:L2nd.X	2:L2nd.Y	2:L2nd.Z	3:LHEE.X	3:LHEE.Y	3:LHEE.Z	4:LANK.X	4:LANK.Y	4:LANK.Z	5:RTOE.X	5:RTOE.Y	5:RTOE.Z	6:R2nd.X	6:R2nd.Y	6:R2nd.Z	7:RHEE.X	7:RHEE.Y	7:RHEE.Z	8:RANK.X	8:RANK.Y	8:RANK.Z	9:STRN.X	9:STRN.Y	9:STRN.Z	10:Marker 10.X	10:Marker 10.Y	10:Marker 10.Z	11:FLHD.X	11:FLHD.Y	11:FLHD.Z	12:FRHD.X	12:FRHD.Y	12:FRHD.Z	13:BRHD.X	13:BRHD.Y	13:BRHD.Z	14:BLHD.X	14:BLHD.Y	14:BLHD.Z	15:BLSTEP.X	15:BLSTEP.Y	15:BLSTEP.Z	16:FLSTEP.X	16:FLSTEP.Y	16:FLSTEP.Z	17:BRSTEP.X
(s)	(mm)	(mm)	(mm)	(mm)	(mm)	(mm)	(mm)	(mm)	(mm)	(mm)	(mm)	(mm)	(mm)	(mm)	(mm)	(mm)	(mm)	(mm)	(mm)	(mm)	(mm)	(mm)	(mm)	(mm)	(mm)	(mm)	(mm)	(mm)	(mm)	(mm)	(mm)	(mm)	(mm)	(mm)	(mm)	(mm)	(mm)	(mm)	(mm)	(mm)	(mm)	(mm)	(mm)	(mm)	(mm)	(mm)	(mm)	(mm)	(mm)
0.00000	-3148.92	144.27	27.21	-3164.46	122.97	21.01	-1430.59	129.37	58.40	-1364.33	193.42	89.25	-2671.21	-94.41	60.52	-2753.33	-91.66	53.20	-1771.86	31.90	479.40	-1708.76	-38.99	471.95	-1696.28	39.75	1260.29	0.00	0.00	0.00	-2145.33	199.53	1587.94	-2896.24	-74.65	1555.65	-1685.13	-63.11	1683.68	-1647.47	92.57	1687.32	912.89	-209.35	68.83	1532.77	-208.66	73.64	907.90
0.01000	-3098.42	150.25	34.51	-3113.71	126.95	27.34	-1430.59	129.37	58.40	-1364.33	193.42	89.25	-2649.65	-92.66	59.98	-2703.91	-86.35	57.76	-1771.86	31.90	479.40	-1708.76	-38.99	471.95	-1696.28	39.75	1260.29	0.00	0.00	0.00	-2145.33	199.53	1587.94	-2800.69	-72.30	1556.41	-1685.13	-63.11	1683.68	-1647.47	92.57	1687.32	912.97	-210.76	68.73	1532.47	-208.66	73.45	908.53
0.02000	-3111.40	151.34	30.66	-3118.24	127.52	24.70	-1430.59	129.37	58.40	-1364.33	193.42	89.25	-2678.99	-92.04	54.16	-2695.42	-86.47	59.19	-1771.86	31.90	479.40	-1708.76	-38.99	471.95	-1696.28	39.75	1260.29	0.00	0.00	0.00	-2145.33	199.53	1587.94	-2815.93	-74.48	1557.11	-1685.13	-63.11	1683.68	-1647.47	92.57	1687.32	913.02	-211.32	68.66	1532.89	-208.63	73.58	908.38
0.03000	-3100.33	152.07	31.00	-3120.53	128.57	23.17	-1430.59	129.37	58.40	-1364.33	193.42	89.25	-2633.77	-90.47	62.07	-2689.48	-85.57	59.22	-1771.86	31.90	479.40	-1708.76	-38.99	471.95	-1696.28	39.75	1260.29	0.00	0.00	0.00	-2145.33	199.53	1587.94	-2825.76	-76.86	1558.22	-1685.13	-63.11	1683.68	-1647.47	92.57	1687.32	912.87	-210.57	68.86	1532.18	-208.65	73.25	908.62
0.04000	-3086.95	154.01	31.44	-3095.75	129.00	26.98	-1430.59	129.37	58.40	-1364.33	193.42	89.25	-2619.17	-92.02	63.05	-2707.10	-87.71	56.05	-1771.86	31.90	479.40	-1708.76	-38.99	471.95	-1696.28	39.75	1260.29	0.00	0.00	0.00	-2145.33	199.53	1587.94	-2803.66	-78.04	1557.99	-1685.13	-63.11	1683.68	-1647.47	92.57	1687.32	912.96	-210.52	68.70	1532.66	-208.62	73.48	908.66
0.05000	-3088.53	153.93	27.22	-3102.86	130.01	25.17	-1430.59	129.37	58.40	-1364.33	193.42	89.25	-2614.12	-88.73	64.47	-2661.65	-85.03	63.61	-1771.86	31.90	479.40	-1708.76	-38.99	471.95	-1696.28	39.75	1260.29	0.00	0.00	0.00	-2145.33	199.53	1587.94	-2823.06	-80.89	1558.62	-1685.13	-63.11	1683.68	-1647.47	92.57	1687.32	912.86	-210.76	68.76	1532.78	-208.84	73.57	908.64
0.06000	-3080.53	156.13	25.29	-3065.45	130.73	31.25	-1430.59	129.37	58.40	-1364.33	193.42	89.25	-2605.41	-89.76	66.32	-2671.20	-86.14	60.75	-1771.86	31.90	479.40	-1708.76	-38.99	471.95	-1696.28	39.75	1260.29	0.00	0.00	0.00	-2145.33	199.53	1587.94	-2798.33	-84.21	1559.35	-1685.13	-63.11	1683.68	-1647.47	92.57	1687.32	912.83	-210.35	68.90	1533.37	-208.59	73.76	908.90
0.07000	-3073.35	156.33	23.86	-3068.52	132.24	32.20	-1430.59	129.37	58.40	-1364.33	193.42	89.25	-2621.60	-92.35	62.29	-2688.67	-87.18	57.27	-1771.86	31.90	479.40	-1708.76	-38.99	471.95	-1696.28	39.75	1260.29	0.00	0.00	0.00	-2145.33	199.53	1587.94	-2755.91	-84.13	1559.42	-1685.13	-63.11	1683.68	-1647.47	92.57	1687.32	913.02	-210.94	68.63	1532.53	-208.75	73.43	908.66
0.08000	-3060.07	156.24	22.66	-3061.63	131.45	34.99	-1430.59	129.37	58.40	-1364.33	193.42	89.25	-2612.20	-89.22	63.69	-2692.21	-87.74	55.87	-1771.86	31.90	479.40	-1708.76	-38.99	471.95	-1696.28	39.75	1260.29	0.00	0.00	0.00	-2145.33	199.53	1587.94	-2775.79	-86.61	1561.09	-1685.13	-63.11	1683.68	-1647.47	92.57	1687.32	912.98	-211.21	68.69	1532.49	-208.72	73.53	908.81
0.09000	-3069.11	156.92	17.16	-3045.87	131.47	39.65	-1430.59	129.37	58.40	-1364.33	193.42	89.25	-2636.15	-90.32	59.93	-2670.69	-85.51	59.47	-1771.86	31.90	479.40	-1708.76	-38.99	471.95	-1696.28	39.75	1260.29	0.00	0.00	0.00	-2145.33	199.53	1587.94	-2734.02	-86.71	1560.29	-1685.13	-63.11	1683.68	-1647.47	92.57	1687.32	912.95	-211.19	68.73	1533.14	-208.64	73.76	908.75
0.10000	-3037.85	157.49	18.87	-3045.16	131.84	41.53	-1430.59	129.37	58.40	-1364.33	193.42	89.25	-2600.53	-89.08	66.25	-2698.52	-86.30	54.50	-1771.86	31.90	479.40	-1708.76	-38.99	471.95	-1696.28	39.75	1260.29	0.00	0.00	0.00	-2145.33	199.53	1587.94	-2743.06	-88.25	1563.01	-1685.13	-63.11	1683.68	-1647.47	92.57	1687.32	913.03	-210.81	68.66	1532.79	-208.67	73.57	908.74
0.11000	-3038.00	157.37	15.67	-3013.47	131.69	49.32	-1430.59	129.37	58.40	-1364.33	193.42	89.25	-2594.31	-86.72	67.05	-2696.61	-87.47	54.88	-1771.86	31.90	479.40	-1708.76	-38.99	471.95	-1696.28	39.75	1260.29	0.00	0.00	0.00	-2145.33	199.53	1587.94	-2733.81	-88.70	1563.15	-1685.13	-63.11	1683.68	-1647.47	92.57	1687.32	913.01	-211.14	68.61	1532.44	-208.67	73.51	908.61
0.12000	-3028.21	158.30	19.03	-2990.09	131.19	56.38	-1430.59	129.37	58.40	-1364.33	193.42	89.25	-2637.43	-90.27	58.41	-2714.09	-86.73	50.75	-1771.86	31.90	479.40	-1708.76	-38.99	471.95	-1696.28	39.75	1260.29	0.00	0.00	0.00	-2145.33	199.53	1587.94	-2738.06	-90.64	1564.71	-1685.13	-63.11	1683.68	-1647.47	92.57	1687.32	912.97	-210.69	68.79	1533.16	-208.69	73.71	908.65
0.13000	-2998.37	155.66	29.08	-2975.97	131.78	62.57	-1430.59	129.37	58.40	-1364.33	193.42	89.25	-2632.68	-90.54	59.83	-2713.45	-85.95	50.36	-1771.86	31.90	479.40	-1708.76	-38.99	471.95	-1696.28	39.75	1260.29	0.00	0.00	0.00	-2145.33	199.53	1587.94	-2730.04	-92.48	1565.33	-1685.13	-63.11	1683.68	-1647.47	92.57	1687.32	913.10	-210.99	68.61	1532.95	-208.59	73.58	908.72
0.14000	-2971.11	155.19	36.58	-2948.56	130.96	71.01	-1430.59	129.37	58.40	-1364.33	193.42	89.25	-2571.04	-88.46	72.52	-2705.66	-85.33	52.03	-1771.86	31.90	479.40	-1708.76	-38.99	471.95	-1696.28	39.75	1260.29	0.00	0.00	0.00	-2145.33	199.53	1587.94	-2732.32	-94.18	1565.28	-1685.13	-63.11	1683.68	-1647.47	92.57	1687.32	913.15	-210.74	68.52	1532.08	-208.67	73.35	908.58
0.15000	-2951.06	154.49	42.63	-2916.80	131.11	78.74	-1430.59	129.37	58.40	-1364.33	193.42	89.25	-2630.46	-91.79	59.90	-2704.14	-87.57	52.47	-1771.86	31.90	479.40	-1708.76	-38.99	471.95	-1696.28	39.75	1260.29	0.00	0.00	0.00	-2145.33	199.53	1587.94	-2718.88	-96.17	1565.04	-1685.13	-63.11	1683.68	-1647.47	92.57	1687.32	913.07	-211.03	68.63	1532.72	-208.52	73.54	908.72
0.16000	-2922.36	151.49	48.05	-2900.11	128.61	81.05	-1430.59	129.37	58.40	-1364.33	193.42	89.25	-2606.63	-89.86	63.44	-2672.03	-86.37	58.29	-1771.86	31.90	479.40	-1708.76	-38.99	471.95	-1696.28	39.75	1260.29	0.00	0.00	0.00	-2145.33	199.53	1587.94	-2707.36	-96.85	1565.21	-1685.13	-63.11	1683.68	-1647.47	92.57	1687.32	913.29	-211.55	68.44	1533.47	-208.49	73.84	908.76
0.17000	-2893.30	151.99	53.22	-2880.29	128.33	84.08	-1430.59	129.37	58.40	-1364.33	193.42	89.25	-2611.11	-89.09	62.49	-2667.12	-86.31	58.21	-1771.86	31.90	479.40	-1708.76	-38.99	471.95	-1696.28	39.75	1260.29	0.00	0.00	0.00	-2145.33	199.53	1587.94	-2714.41	-98.12	1567.42	-1685.13	-63.11	1683.68	-1647.47	92.57	1687.32	913.06	-211.28	68.63	1533.62	-208.51	73.86	908.71
0.18000	-2879.11	151.16	54.59	-2866.55	127.62	85.29	-1430.59	129.37	58.40	-1364.33	193.42	89.25	-2608.18	-86.30	62.80	-2676.84	-86.62	56.44	-1771.86	31.90	479.40	-1708.76	-38.99	471.95	-1696.28	39.75	1260.29	0.00	0.00	0.00	-2145.33	199.53	1587.94	-2673.21	-98.45	1565.40	-1685.13	-63.11	1683.68	-1647.47	92.57	1687.32	913.03	-211.12	68.69	1532.93	-208.57	73.61	908.78
0.19000	-2840.82	151.18	60.08	-2851.00	127.99	85.61	-1430.59	129.37	58.40	-1364.33	193.42	89.25	-2627.12	-88.60	59.56	-2686.73	-85.25	54.62	-1771.86	31.90	479.40	-1708.76	-38.99	471.95	-1696.28	39.75	1260.29	0.00	0.00	0.00	-2145.33	199.53	1587.94	-2691.80	-99.43	1566.14	-1685.13	-63.11	1683.68	-1647.47	92.57	1687.32	913.04	-211.30	68.64	1532.19	-208.64	73.33	908.98
0.20000	-2827.87	151.70	59.94	-2824.71	129.12	86.60	-1430.59	129.37	58.40	-1364.33	193.42	89.25	-2630.64	-88.93	61.10	-2697.38	-85.79	52.35	-1771.86	31.90	479.40	-1708.76	-38.99	471.95	-1696.28	39.75	1260.29	0.00	0.00	0.00	-2145.33	199.53	1587.94	-2718.05	-99.67	1569.30	-1685.13	-63.11	1683.68	-1647.47	92.57	1687.32	913.23	-211.07	68.43	1531.77	-208.82	73.16	908.82
0.21000	-2813.97	153.14	58.66	-2808.60	129.33	85.61	-1430.59	129.37	58.40	-1364.33	193.42	89.25	-2578.02	-86.76	70.88	-2701.19	-87.63	51.01	-1771.86	31.90	479.40	-1708.76	-38.99	471.95	-1696.28	39.75	1260.29	0.00	0.00	0.00	-2145.33	199.53	1587.94	-2664.31	-100.04	1568.47	-1685.13	-63.11	1683.68	-1647.47	92.57	1687.32	913.18	-211.23	68.36	1532.25	-208.79	73.37	908.65
0.22000	-2791.13	152.89	59.87	-2781.12	129.79	85.31	-1430.59	129.37	58.40	-1364.33	193.42	89.25	-2576.14	-85.66	70.83	-2671.47	-85.01	55.72	-1771.86	31.90	479.40	-1708.76	-38.99	471.95	-1696.28	39.75	1260.29	0.00	0.00	0.00	-2145.33	199.53	1587.94	-2674.52	-101.43	1567.99	-1685.13	-63.11	1683.68	-1647.47	92.57	1687.32	913.00	-210.92	68.69	1532.56	-208.68	73.43	908.95
0.23000	-2775.39	154.01	58.26	-2756.54	130.90	85.21	-1430.59	129.37	58.40	-1364.33	193.42	89.25	-2565.11	-85.43	72.56	-2669.61	-82.78	55.96	-1771.86	31.90	479.40	-1708.76	-38.99	471.95	-1696.28	39.75	1260.29	0.00	0.00	0.00	-2145.33	199.53	1587.94	-2689.89	-101.57	1569.50	-1685.13	-63.11	1683.68	-1647.47	92.57	1687.32	913.19	-211.26	68.45	1532.87	-208.59	73.61	908.77
0.24000	-2751.10	155.83	59.56	-2732.81	131.94	83.45	-1430.59	129.37	58.40	-1364.33	193.42	89.25	-2598.23	-84.01	65.91	-2661.23	-81.26	58.51	-1771.86	31.90	479.40	-1708.76	-38.99	471.95	-1696.28	39.75	1260.29	0.00	0.00	0.00	-2145.33	199.53	1587.94	-2651.69	-101.86	1568.72	-1685.13	-63.11	1683.68	-1647.47	92.57	1687.32	913.11	-210.89	68.42	1532.70	-208.59	73.53	908.73
0.25000	-2722.10	156.36	60.21	-2714.30	133.80	81.16	-1430.59	129.37	58.40	-1364.33	193.42	89.25	-2583.28	-85.10	68.32	-2685.24	-84.75	53.98	-1771.86	31.90	479.40	-1708.76	-38.99	471.95	-1696.28	39.75	1260.29	0.00	0.00	0.00	-2145.33	199.53	1587.94	-2642.77	-100.62	1569.79	-1685.13	-63.11	1683.68	-1647.47	92.57	1687.32	912.92	-210.80	68.66	1532.37	-208.69	73.43	908.73
0.26000	-2710.06	158.18	58.80	-2680.74	135.93	81.51	-1430.59	129.37	58.40	-1364.33	193.42	89.25	-2606.46	-85.91	64.02	-2680.98	-82.69	55.41	-1771.86	31.90	479.40	-1708.76	-38.99	471.95	-1696.28	39.75	1260.29	0.00	0.00	0.00	-2145.33	199.53	1587.94	-2657.34	-99.87	1570.52	-1685.13	-63.11	1683.68	-1647.47	92.57	1687.32	913.10	-211.00	68.51	1532.83	-208.77	73.60	908.68
0.27000	-2683.41	160.51	58.36	-2656.34	137.73	80.07	-1430.59	129.37	58.40	-1364.33	193.42	89.25	-2621.78	-85.19	60.31	-2666.39	-81.65	56.90	-1771.86	31.90	479.40	-1708.76	-38.99	471.95	-1696.28	39.75	1260.29	0.00	0.00	0.00	-2145.33	199.53	1587.94	-2658.08	-102.33	1571.57	-1685.13	-63.11	1683.68	-1647.47	92.57	1687.32	912.93	-210.38	68.85	1532.54	-208.78	73.52	908.92
0.28000	-2682.77	161.65	55.84	-2660.68	139.63	73.72	-1430.59	129.37	58.40	-1364.33	193.42	89.25	-2623.87	-83.43	61.35	-2678.96	-82.44	55.22	-1771.86	31.90	479.40	-1708.76	-38.99	471.95	-1696.28	39.75	1260.29	0.00	0.00	0.00	-2145.33	199.53	1587.94	-2635.08	-99.35	1570.43	-1685.13	-63.11	1683.68	-1647.47	92.57	1687.32	912.97	-210.52	68.81	1532.15	-208.73	73.37	908.68
0.29000	-2664.11	162.29	54.56	-2638.78	142.25	72.63	-1430.59	129.37	58.40	-1364.33	193.42	89.25	-2581.28	-80.74	69.81	-2676.88	-82.81	55.16	-1771.86	31.90	479.40	-1708.76	-38.99	471.95	-1696.28	39.75	1260.29	0.00	0.00	0.00	-2145.33	199.53	1587.94	-2626.49	-98.44	1571.17	-1685.13	-63.11	1683.68	-1647.47	92.57	1687.32	913.29	-211.09	68.41	1532.39	-208.73	73.45	908.68
0.30000	-2655.66	167.24	52.66	-2618.51	144.68	70.16	-1430.59	129.37	58.40	-1364.33	193.42	89.25	-2612.93	-82.52	62.80	-2661.79	-80.95	57.83	-1771.86	31.90	479.40	-1708.76	-38.99	471.95	-1696.28	39.75	1260.29	0.00	0.00	0.00	-2145.33	199.53	1587.94	-2618.60	-99.32	1570.68	-1685.13	-63.11	1683.68	-1647.47	92.57	1687.32	912.87	-210.24	68.83	1532.45	-208.72	73.41	908.81
0.31000	-2633.83	169.17	53.08	-2606.71	147.73	67.07	-1430.59	129.37	58.40	-1364.33	193.42	89.25	-2611.00	-81.66	62.11	-2678.41	-81.07	54.46	-1771.86	31.90	479.40	-1708.76	-38.99	471.95	-1696.28	39.75	1260.29	0.00	0.00	0.00	-2145.33	199.53	1587.94	-2632.96	-97.76	1570.86	-1685.13	-63.11	1683.68	-1647.47	92.57	1687.32	912.99	-210.64	68.79	1533.16	-208.65	73.71	908.73
0.32000	-2647.48	171.11	47.10	-2586.38	150.79	66.02	-1430.59	129.37	58.40	-1364.33	193.42	89.25	-2614.90	-80.60	60.86	-2684.33	-81.12	52.28	-1771.86	31.90	479.40	-1708.76	-38.99	471.95	-1696.28	39.75	1260.29	0.00	0.00	0.00	-2145.33	199.53	1587.94	-2628.59	-97.54	1571.61	-1685.13	-63.11	1683.68	-1647.47	92.57	1687.32	913.07	-210.71	68.74	1532.72	-208.56	73.56	908.68
0.33000	-2562.52	175.03	58.92	-2567.58	153.30	64.21	-1430.59	129.37	58.40	-1364.33	193.42	89.25	-2591.17	-81.18	65.33	-2704.11	-80.88	49.52	-1771.86	31.90	479.40	-1708.76	-38.99	471.95	-1696.28	39.75	1260.29	0.00	0.00	0.00	-2145.33	199.53	1587.94	-2590.76	-97.24	1569.24	-1685.13	-63.11	1683.68	-1647.47	92.57	1687.32	912.95	-210.30	68.72	1532.09	-208.63	73.29	908.44
0.34000	-2569.26	175.89	55.86	-2561.35	155.77	61.75	-1430.59	129.37	58.40	-1364.33	193.42	89.25	-2613.87	-83.09	60.29	-2671.00	-81.55	53.57	-1771.86	31.90	479.40	-1708.76	-38.99	471.95	-1696.28	39.75	1260.29	0.00	0.00	0.00	-2145.33	199.53	1587.94	-2586.05	-94.84	1569.60	-1685.13	-63.11	1683.68	-1647.47	92.57	1687.32	912.98	-211.00	68.60	1532.19	-208.66	73.37	908.77
0.35000	-2548.32	178.19	56.08	-2545.39	158.48	61.37	-1430.59	129.37	58.40	-1364.33	193.42	89.25	-2634.59	-83.88	54.03	-2698.48	-82.36	47.56	-1771.86	31.90	479.40	-1708.76	-38.99	471.95	-1696.28	39.75	1260.29	0.00	0.00	0.00	-2145.33	199.53	1587.94	-2586.58	-94.66	1569.30	-1685.13	-63.11	1683.68	-1647.47	92.57	1687.32	913.10	-211.19	68.57	1533.18	-208.55	73.73	908.73
0.36000	-2526.43	180.23	56.73	-2534.71	162.37	60.68	-1430.59	129.37	58.40	-1364.33	193.42	89.25	-2578.55	-84.05	64.45	-2669.77	-82.51	52.34	-1771.86	31.90	479.40	-1708.76	-38.99	471.95	-1696.28	39.75	1260.29	0.00	0.00	0.00	-2145.33	199.53	1587.94	-2600.09	-95.47	1571.18	-1685.13	-63.11	1683.68	-1647.47	92.57	1687.32	913.03	-211.21	68.50	1532.72	-208.62	73.57	908.60
0.37000	-2503.75	182.02	57.77	-2507.61	164.83	63.39	-1430.59	129.37	58.40	-1364.33	193.42	89.25	-2593.05	-85.68	59.74	-2696.41	-83.58	47.45	-1771.86	31.90	479.40	-1708.76	-38.99	471.95	-1696.28	39.75	1260.29	0.00	0.00	0.00	-2145.33	199.53	1587.94	-2552.24	-91.97	1568.76	-1685.13	-63.11	1683.68	-1647.47	92.57	1687.32	913.06	-211.28	68.55	1532.81	-208.73	73.52	908.62
0.38000	-2480.44	183.59	59.14	-2485.40	165.96	65.45	-1430.59	129.37	58.40	-1364.33	193.42	89.25	-2605.33	-86.13	56.67	-2684.82	-84.61	49.04	-1771.86	31.90	479.40	-1708.76	-38.99	471.95	-1696.28	39.75	1260.29	0.00	0.00	0.00	-2145.33	199.53	1587.94	-2572.50	-90.75	1569.03	-1685.13	-63.11	1683.68	-1647.47	92.57	1687.32	912.98	-211.30	68.64	1532.76	-208.76	73.51	908.65
0.39000	-2456.65	184.94	60.81	-2447.42	168.35	72.25	-1430.59	129.37	58.40	-1364.33	193.42	89.25	-2625.24	-86.95	53.67	-2676.28	-86.05	50.22	-1771.86	31.90	479.40	-1708.76	-38.99	471.95	-1696.28	39.75	1260.29	0.00	0.00	0.00	-2145.33	199.53	1587.94	-2538.23	-90.00	1567.69	-1685.13	-63.11	1683.68	-1647.47	92.57	1687.32	912.97	-211.22	68.54	1532.59	-208.69	73.53	908.58
0.40000	-2432.54	186.09	62.73	-2429.65	169.80	74.85	-1430.59	129.37	58.40	-1364.33	193.42	89.25	-2622.67	-88.55	52.48	-2675.21	-85.32	49.92	-1771.86	31.90	479.40	-1708.76	-38.99	471.95	-1696.28	39.75	1260.29	0.00	0.00	0.00	-2145.33	199.53	1587.94	-2544.18	-89.26	1568.64	-1685.13	-63.11	1683.68	-1647.47	92.57	1687.32	913.10	-210.99	68.60	1532.68	-208.63	73.52	908.56
0.41000	-2408.26	187.06	64.86	-2390.44	172.33	83.55	-1430.59	129.37	58.40	-1364.33	193.42	89.25	-2606.63	-87.20	55.72	-2678.72	-85.53	47.93	-1771.86	31.90	479.40	-1708.76	-38.99	471.95	-1696.28	39.75	1260.29	0.00	0.00	0.00	-2145.33	199.53	1587.94	-2546.23	-89.43	1568.51	-1685.13	-63.11	1683.68	-1647.47	92.57	1687.32	912.99	-211.03	68.64	1532.84	-208.66	73.61	908.69
0.42000	-2383.99	187.86	67.14	-2385.11	172.60	87.39	-1430.59	129.37	58.40	-1364.33	193.42	89.25	-2649.77	-92.29	47.94	-2688.08	-88.68	47.55	-1771.86	31.90	479.40	-1708.76	-38.99	471.95	-1696.28	39.75	1260.29	0.00	0.00	0.00	-2145.33	199.53	1587.94	-2525.90	-85.71	1567.58	-1685.13	-63.11	1683.68	-1647.47	92.57	1687.32	912.98	-210.99	68.68	1532.89	-208.72	73.58	908.56
0.43000	-2359.86	188.50	69.53	-2360.43	173.10	94.45	-1430.59	129.37	58.40	-1364.33	193.42	89.25	-2648.57	-89.82	44.78	-2699.62	-86.24	44.39	-1771.86	31.90	479.40	-1708.76	-38.99	471.95	-1696.28	39.75	1260.29	0.00	0.00	0.00	-2145.33	199.53	1587.94	-2533.94	-83.96	1567.33	-1685.13	-63.11	1683.68	-1647.47	92.57	1687.32	912.96	-210.72	68.70	1532.49	-208.76	73.52	908.62
0.44000	-2336.04	189.00	72.00	-2365.66	172.61	97.49	-1430.59	129.37	58.40	-1364.33	193.42	89.25	-2622.12	-90.28	51.49	-2683.09	-86.23	46.91	-1771.86	31.90	479.40	-1708.76	-38.99	471.95	-1696.28	39.75	1260.29	0.00	0.00	0.00	-2145.33	199.53	1587.94	-2551.24	-83.53	1569.28	-1685.13	-63.11	1683.68	-1647.47	92.57	1687.32	913.15	-210.60	68.63	1532.39	-208.74	73.48	908.65
0.45000	-2312.70	189.38	74.48	-2349.63	173.20	104.02	-1430.59	129.37	58.40	-1364.33	193.42	89.25	-2653.60	-89.31	44.43	-2668.31	-85.59	49.86	-1771.86	31.90	479.40	-1708.76	-38.99	471.95	-1696.28	39.75	1260.29	0.00	0.00	0.00	-2145.33	199.53	1587.94	-2532.29	-80.93	1567.18	-1685.13	-63.11	1683.68	-1647.47	92.57	1687.32	913.03	-210.77	68.60	1532.78	-208.66	73.59	908.74
0.46000	-2289.97	189.64	76.94	-2328.77	174.21	110.78	-1430.59	129.37	58.40	-1364.33	193.42	89.25	-2633.71	-89.63	49.27	-2699.57	-87.18	43.78	-1771.86	31.90	479.40	-1708.76	-38.99	471.95	-1696.28	39.75	1260.29	0.00	0.00	0.00	-2145.33	199.53	1587.94	-2502.69	-78.48	1565.72	-1685.13	-63.11	1683.68	-1647.47	92.57	1687.32	912.89	-209.88	68.91	1532.55	-208.64	73.42	908.94
0.47000	-2268.03	189.80	79.33	-2305.26	175.47	117.15	-1430.59	129.37	58.40	-1364.33	193.42	89.25	-2609.51	-92.22	52.02	-2672.07	-84.87	48.62	-1771.86	31.90	479.40	-1708.76	-38.99	471.95	-1696.28	39.75	1260.29	0.00	0.00	0.00	-2145.33	199.53	1587.94	-2514.65	-76.93	1566.34	-1685.13	-63.11	1683.68	-1647.47	92.57	1687.32	912.98	-210.90	68.74	1532.63	-208.67	73.52	908.65
0.48000	-2247.03	189.89	81.61	-2281.33	176.83	122.50	-1430.59	129.37	58.40	-1364.33	193.42	89.25	-2626.63	-89.42	47.51	-2684.64	-87.57	45.65	-1771.86	31.90	479.40	-1708.76	-38.99	471.95	-1696.28	39.75	1260.29	0.00	0.00	0.00	-2145.33	199.53	1587.94	-2525.24	-75.10	1565.73	-1685.13	-63.11	1683.68	-1647.47	92.57	1687.32	912.86	-210.83	68.72	1532.93	-208.54	73.59	908.75
0.49000	-2227.12	189.90	83.73	-2259.16	178.13	126.22	-1430.59	129.37	58.40	-1364.33	193.42	89.25	-2613.93	-89.72	49.72	-2666.14	-85.44	47.76	-1771.86	31.90	479.40	-1708.76	-38.99	471.95	-1696.28	39.75	1260.29	0.00	0.00	0.00	-2145.33	199.53	1587.94	-2493.33	-72.30	1563.52	-1685.13	-63.11	1683.68	-1647.47	92.57	1687.32	913.01	-210.70	68.64	1531.96	-208.59	73.29	908.37
0.50000	-2208.47	189.86	85.64	-2240.96	179.20	127.70	-1430.59	129.37	58.40	-1364.33	193.42	89.25	-2634.43	-90.48	46.76	-2650.91	-83.86	51.43	-1771.86	31.90	479.40	-1708.76	-38.99	471.95	-1696.28	39.75	1260.29	0.00	0.00	0.00	-2145.33	199.53	1587.94	-2478.11	-69.25	1563.52	-1685.13	-63.11	1683.68	-1647.47	92.57	1687.32	913.12	-210.92	68.47	1533.07	-208.60	73.72	908.65
0.51000	-2191.23	189.79	87.31	-2228.93	179.89	126.31	-1430.59	129.37	58.40	-1364.33	193.42	89.25	-2640.45	-89.75	43.32	-2672.56	-85.39	46.04	-1771.86	31.90	479.40	-1708.76	-38.99	471.95	-1696.28	39.75	1260.29	0.00	0.00	0.00	-2145.33	199.53	1587.94	-2501.93	-67.50	1564.34	-1685.13	-63.11	1683.68	-1647.47	92.57	1687.32	912.95	-210.50	68.69	1532.82	-208.69	73.61	908.56
0.52000	-2175.57	189.69	88.68	-2225.27	180.03	121.42	-1430.59	129.37	58.40	-1364.33	193.42	89.25	-2596.65	-88.23	50.60	-2667.39	-83.34	47.34	-1771.86	31.90	479.40	-1708.76	-38.99	471.95	-1696.28	39.75	1260.29	0.00	0.00	0.00	-2145.33	199.53	1587.94	-2472.48	-64.83	1561.62	-1685.13	-63.11	1683.68	-1647.47	92.57	1687.32	913.04	-211.42	68.47	1532.91	-208.62	73.57	908.61
0.53000	-2161.62	189.58	89.70	-2232.17	179.48	112.44	-1430.59	129.37	58.40	-1364.33	193.42	89.25	-2624.49	-89.63	45.81	-2677.47	-85.26	45.25	-1771.86	31.90	479.40	-1708.76	-38.99	471.95	-1696.28	39.75	1260.29	0.00	0.00	0.00	-2145.33	199.53	1587.94	-2481.23	-63.15	1561.20	-1685.13	-63.11	1683.68	-1647.47	92.57	1687.32	912.94	-211.20	68.63	1533.20	-208.64	73.67	908.98
0.54000	-2149.57	189.47	90.34	-2244.89	178.74	101.76	-1430.59	129.37	58.40	-1364.33	193.42	89.25	-2614.75	-90.16	47.78	-2661.88	-83.29	48.01	-1771.86	31.90	479.40	-1708.76	-38.99	471.95	-1696.28	39.75	1260.29	0.00	0.00	0.00	-2145.33	199.53	1587.94	-2471.74	-60.92	1560.23	-1685.13	-63.11	1683.68	-1647.47	92.57	1687.32	913.14	-211.51	68.51	1533.32	-208.59	73.75	908.63
0.55000	-2139.55	189.39	90.55	-2263.04	177.40	92.57	-1430.59	129.37	58.40	-1364.33	193.42	89.25	-2627.98	-90.76	45.33	-2640.82	-83.31	51.02	-1771.86	31.90	479.40	-1708.76	-38.99	471.95	-1696.28	39.75	1260.29	0.00	0.00	0.00	-2145.33	199.53	1587.94	-2455.56	-56.99	1559.33	-1685.13	-63.11	1683.68	-1647.47	92.57	1687.32	912.97	-210.94	68.80	1532.48	-208.62	73.43	908.49
0.56000	-2131.73	189.34	90.29	-2267.81	178.21	85.41	-1430.59	129.37	58.40	-1364.33	193.42	89.25	-2616.68	-89.61	46.22	-2666.77	-84.81	45.22	-1771.86	31.90	479.40	-1708.76	-38.99	471.95	-1696.28	39.75	1260.29	0.00	0.00	0.00	-2145.33	199.53	1587.94	-2449.46	-52.10	1558.75	-1685.13	-63.11	1683.68	-1647.47	92.57	1687.32	912.93	-210.96	68.76	1532.77	-208.68	73.59	908.52
0.57000	-2126.27	189.34	89.50	-2256.27	175.85	80.11	-1430.59	129.37	58.40	-1364.33	193.42	89.25	-2620.04	-90.64	44.99	-2671.22	-84.51	43.48	-1771.86	31.90	479.40	-1708.76	-38.99	471.95	-1696.28	39.75	1260.29	0.00	0.00	0.00	-2145.33	199.53	1587.94	-2442.42	-49.60	1557.05	-1685.13	-63.11	1683.68	-1647.47	92.57	1687.32	912.97	-211.33	68.58	1532.29	-208.73	73.38	908.58
0.58000	-2123.33	189.40	88.14	-2267.94	175.64	70.56	-1430.59	129.37	58.40	-1364.33	193.42	89.25	-2646.22	-89.62	38.81	-2642.19	-82.03	48.47	-1771.86	31.90	479.40	-1708.76	-38.99	471.95	-1696.28	39.75	1260.29	0.00	0.00	0.00	-2145.33	199.53	1587.94	-2411.85	-45.86	1555.40	-1685.13	-63.11	1683.68	-1647.47	92.57	1687.32	913.00	-211.26	68.52	1532.52	-208.61	73.47	908.99
0.59000	-2123.05	189.55	86.17	-2266.12	175.34	65.62	-1430.59	129.37	58.40	-1364.33	193.42	89.25	-2605.65	-88.56	45.74	-2670.97	-82.66	42.85	-1771.86	31.90	479.40	-1708.76	-38.99	471.95	-1696.28	39.75	1260.29	0.00	0.00	0.00	-2145.33	199.53	1587.94	-2431.28	-45.03	1555.80	-1685.13	-63.11	1683.68	-1647.47	92.57	1687.32	912.89	-210.35	68.80	1532.71	-208.65	73.56	908.74
0.60000	-2125.61	189.78	83.54	-2257.46	176.27	61.89	-1430.59	129.37	58.40	-1364.33	193.42	89.25	-2611.94	-90.08	43.05	-2660.48	-80.92	43.99	-1771.86	31.90	479.40	-1708.76	-38.99	471.95	-1696.28	39.75	1260.29	0.00	0.00	0.00	-2145.33	199.53	1587.94	-2400.99	-39.47	1555.34	-1685.13	-63.11	1683.68	-1647.47	92.57	1687.32	913.03	-211.03	68.56	1532.65	-208.76	73.50	908.73
0.61000	-2131.15	190.13	80.20	-2266.34	176.13	55.26	-1430.59	129.37	58.40	-1364.33	193.42	89.25	-2603.56	-89.96	43.40	-2657.12	-81.66	43.98	-1771.86	31.90	479.40	-1708.76	-38.99	471.95	-1696.28	39.75	1260.29	0.00	0.00	0.00	-2145.33	199.53	1587.94	-2380.35	-35.14	1554.35	-1685.13	-63.11	1683.68	-1647.47	92.57	1687.32	913.13	-211.27	68.51	1532.53	-208.78	73.50	908.82
0.62000	-2139.83	190.59	76.12	-2264.41	175.25	52.54	-1430.59	129.37	58.40	-1364.33	193.42	89.25	-2614.46	-89.52	40.36	-2650.56	-82.33	43.88	-1771.86	31.90	479.40	-1708.76	-38.99	471.95	-1696.28	39.75	1260.29	0.00	0.00	0.00	-2145.33	199.53	1587.94	-2390.77	-33.01	1553.80	-1685.13	-63.11	1683.68	-1647.47	92.57	1687.32	913.26	-211.21	68.53	1532.94	-208.63	73.65	908.95
0.63000	-2151.82	191.20	71.24	-2253.53	175.16	51.56	-1430.59	129.37	58.40	-1364.33	193.42	89.25	-2612.11	-89.69	39.04	-2647.14	-81.58	43.89	-1771.86	31.90	479.40	-1708.76	-38.99	471.95	-1696.28	39.75	1260.29	0.00	0.00	0.00	-2145.33	199.53	1587.94	-2402.46	-31.11	1554.03	-1685.13	-63.11	1683.68	-1647.47	92.57	1687.32	913.00	-210.40	68.76	1532.46	-208.61	73.48	908.88
0.64000	-2167.27	191.95	65.52	-2251.03	175.20	50.49	-1430.59	129.37	58.40	-1364.33	193.42	89.25	-2607.83	-91.55	39.52	-2627.14	-81.39	46.57	-1771.86	31.90	479.40	-1708.76	-38.99	471.95	-1696.28	39.75	1260.29	0.00	0.00	0.00	-2145.33	199.53	1587.94	-2399.74	-28.33	1554.48	-1685.13	-63.11	1683.68	-1647.47	92.57	1687.32	912.89	-210.87	68.75	1532.92	-208.74	73.65	908.89
0.65000	-2186.33	192.88	58.92	-2248.05	176.27	50.40	-1430.59	129.37	58.40	-1364.33	193.42	89.25	-2591.07	-88.99	41.13	-2619.80	-81.23	46.60	-1771.86	31.90	479.40	-1708.76	-38.99	471.95	-1696.28	39.75	1260.29	0.00	0.00	0.00	-2145.33	199.53	1587.94	-2390.84	-24.68	1555.20	-1685.13	-63.11	1683.68	-1647.47	92.57	1687.32	912.85	-211.24	68.88	1532.79	-208.74	73.56	909.06
0.66000	-2210.48	195.09	51.26	-2245.57	175.41	50.05	-1430.59	129.37	58.40	-1364.33	193.42	89.25	-2587.15	-89.79	41.12	-2602.99	-81.49	48.93	-1771.86	31.90	479.40	-1708.76	-38.99	471.95	-1696.28	39.75	1260.29	0.00	0.00	0.00	-2145.33	199.53	1587.94	-2392.22	-20.78	1555.11	-1685.13	-63.11	1683.68	-1647.47	92.57	1687.32	912.96	-211.26	68.74	1532.72	-208.75	73.56	908.74
0.67000	-2200.91	194.77	52.42	-2258.29	176.01	46.40	-1430.59	129.37	58.40	-1364.33	193.42	89.25	-2595.29	-89.97	39.02	-2618.68	-82.78	43.73	-1771.86	31.90	479.40	-1708.76	-38.99	471.95	-1696.28	39.75	1260.29	0.00	0.00	0.00	-2145.33	199.53	1587.94	-2371.68	-16.65	1554.74	-1685.13	-63.11	1683.68	-1647.47	92.57	1687.32	912.81	-210.64	68.96	1533.01	-208.61	73.68	908.62
0.68000	-2241.64	193.31	41.32	-2248.82	176.35	48.21	-1430.59	129.37	58.40	-1364.33	193.42	89.25	-2587.43	-89.74	39.75	-2612.39	-81.81	44.57	-1771.86	31.90	479.40	-1708.76	-38.99	471.95	-1696.28	39.75	1260.29	0.00	0.00	0.00	-2145.33	199.53	1587.94	-2337.50	-9.69	1554.02	-1685.13	-63.11	1683.68	-1647.47	92.57	1687.32	912.92	-210.52	68.80	1532.70	-208.62	73.54	908.37
0.69000	-2194.96	193.56	50.71	-2251.02	175.67	46.14	-1430.59	129.37	58.40	-1364.33	193.42	89.25	-2589.13	-90.80	38.24	-2602.31	-82.88	45.55	-1771.86	31.90	479.40	-1708.76	-38.99	471.95	-1696.28	39.75	1260.29	0.00	0.00	0.00	-2145.33	199.53	1587.94	-2350.80	-8.12	1555.62	-1685.13	-63.11	1683.68	-1647.47	92.57	1687.32	913.06	-210.83	68.76	1532.65	-208.69	73.55	908.46
0.70000	-2157.27	194.10	59.06	-2253.30	177.71	45.86	-1430.59	129.37	58.40	-1364.33	193.42	89.25	-2592.23	-90.99	36.53	-2592.02	-82.00	45.62	-1771.86	31.90	479.40	-1708.76	-38.99	471.95	-1696.28	39.75	1260.29	0.00	0.00	0.00	-2145.33	199.53	1587.94	-2340.12	-5.15	1556.23	-1685.13	-63.11	1683.68	-1647.47	92.57	1687.32	912.92	-210.70	68.79	1532.95	-208.74	73.69	908.68
0.71000	-2227.29	192.96	42.80	-2243.68	176.86	47.35	-1430.59	129.37	58.40	-1364.33	193.42	89.25	-2559.80	-91.09	41.89	-2583.17	-81.70	46.71	-1771.86	31.90	479.40	-1708.76	-38.99	471.95	-1696.28	39.75	1260.29	0.00	0.00	0.00	-2145.33	199.53	1587.94	-2335.44	-2.78	1557.60	-1685.13	-63.11	1683.68	-1647.47	92.57	1687.32	912.98	-210.91	68.78	1532.97	-208.69	73.67	908.69
0.72000	-2194.67	193.16	50.19	-2242.51	176.67	47.58	-1430.59	129.37	58.40	-1364.33	193.42	89.25	-2561.98	-90.48	39.64	-2574.73	-82.06	46.98	-1771.86	31.90	479.40	-1708.76	-38.99	471.95	-1696.28	39.75	1260.29	0.00	0.00	0.00	-2145.33	199.53	1587.94	-2348.94	0.51	1559.40	-1685.13	-63.11	1683.68	-1647.47	92.57	1687.32	913.14	-211.33	68.60	1532.46	-208.73	73.49	908.90
0.73000	-2229.74	193.37	43.10	-2245.30	176.20	46.30	-1430.59	129.37	58.40	-1364.33	193.42	89.25	-2569.33	-91.92	36.77	-2567.44	-81.58	47.66	-1771.86	31.90	479.40	-1708.76	-38.99	471.95	-1696.28	39.75	1260.29	0.00	0.00	0.00	-2145.33	199.53	1587.94	-2338.19	2.83	1560.86	-1685.13	-63.11	1683.68	-1647.47	92.57	1687.32	912.94	-210.98	68.75	1533.21	-208.72	73.72	908.82
0.74000	-2209.84	194.34	46.46	-2258.14	176.43	44.98	-1430.59	129.37	58.40	-1364.33	193.42	89.25	-2578.14	-92.97	32.92	-2560.66	-80.66	49.40	-1771.86	31.90	479.40	-1708.76	-38.99	471.95	-1696.28	39.75	1260.29	0.00	0.00	0.00	-2145.33	199.53	1587.94	-2333.94	5.06	1562.67	-1685.13	-63.11	1683.68	-1647.47	92.57	1687.32	913.06	-211.46	68.54	1532.76	-208.81	73.58	908.80
0.75000	-2237.52	194.88	41.99	-2248.42	177.67	45.91	-1430.59	129.37	58.40	-1364.33	193.42	89.25	-2532.29	-91.90	38.48	-2536.26	-80.80	53.55	-1771.86	31.90	479.40	-1708.76	-38.99	471.95	-1696.28	39.75	1260.29	0.00	0.00	0.00	-2145.33	199.53	1587.94	-2308.07	10.44	1563.53	-1685.13	-63.11	1683.68	-1647.47	92.57	1687.32	913.11	-211.06	68.53	1532.33	-208.80	73.42	908.89
0.76000	-2235.11	196.01	40.39	-2261.19	176.65	42.70	-1430.59	129.37	58.40	-1364.33	193.42	89.25	-2526.58	-91.24	36.75	-2541.48	-80.69	54.40	-1771.86	31.90	479.40	-1708.76	-38.99	471.95	-1696.28	39.75	1260.29	0.00	0.00	0.00	-2145.33	199.53	1587.94	-2304.13	12.93	1564.44	-1685.13	-63.11	1683.68	-1647.47	92.57	1687.32	913.02	-210.72	68.62	1533.35	-208.58	73.80	908.78
0.77000	-2188.83	193.08	48.64	-2238.77	175.84	46.63	-1430.59	129.37	58.40	-1364.33	193.42	89.25	-2525.24	-91.14	33.95	-2529.13	-79.86	58.18	-1771.86	31.90	479.40	-1708.76	-38.99	471.95	-1696.28	39.75	1260.29	0.00	0.00	0.00	-2145.33	199.53	1587.94	-2306.93	16.19	1566.83	-1685.13	-63.11	1683.68	-1647.47	92.57	1687.32	912.92	-210.89	68.74	1533.05	-208.61	73.68	908.66
0.78000	-2177.83	195.60	50.74	-2245.91	176.61	45.32	-1430.59	129.37	58.40	-1364.33	193.42	89.25	-2496.65	-89.65	35.31	-2514.20	-78.35	62.83	-1771.86	31.90	479.40	-1708.76	-38.99	471.95	-1696.28	39.75	1260.29	0.00	0.00	0.00	-2145.33	199.53	1587.94	-2296.02	18.97	1568.77	-1685.13	-63.11	1683.68	-1647.47	92.57	1687.32	912.89	-210.63	68.77	1533.30	-208.57	73.77	908.77
0.79000	-2201.39	194.93	45.40	-2249.62	177.36	44.88	-1430.59	129.37	58.40	-1364.33	193.42	89.25	-2496.77	-87.86	32.55	-2508.10	-77.24	66.74	-1771.86	31.90	479.40	-1708.76	-38.99	471.95	-1696.28	39.75	1260.29	0.00	0.00	0.00	-2145.33	199.53	1587.94	-2279.67	22.32	1568.76	-1685.13	-63.11	1683.68	-1647.47	92.57	1687.32	913.10	-210.99	68.65	1533.04	-208.61	73.68	908.68
0.80000	-2180.22	196.23	49.99	-2238.77	176.96	46.68	-1430.59	129.37	58.40	-1364.33	193.42	89.25	-2478.33	-87.13	37.14	-2490.35	-76.19	74.07	-1771.86	31.90	479.40	-1708.76	-38.99	471.95	-1696.28	39.75	1260.29	0.00	0.00	0.00	-2145.33	199.53	1587.94	-2280.35	23.16	1570.63	-1685.13	-63.11	1683.68	-1647.47	92.57	1687.32	912.84	-211.35	68.68	1533.11	-208.56	73.72	908.69
0.81000	-2188.88	197.38	48.19	-2249.29	177.64	44.19	-1430.59	129.37	58.40	-1364.33	193.42	89.25	-2468.18	-86.37	42.84	-2497.81	-75.04	77.10	-1771.86	31.90	479.40	-1708.76	-38.99	471.95	-1696.28	39.75	1260.29	0.00	0.00	0.00	-2145.33	199.53	1587.94	-2276.91	25.62	1571.37	-1685.13	-63.11	1683.68	-1647.47	92.57	1687.32	912.72	-211.13	68.77	1532.47	-208.61	73.45	908.66
0.82000	-2252.01	195.29	32.54	-2247.74	177.53	43.42	-1430.59	129.37	58.40	-1364.33	193.42	89.25	-2466.51	-83.76	46.12	-2498.80	-73.35	80.25	-1771.86	31.90	479.40	-1708.76	-38.99	471.95	-1696.28	39.75	1260.29	0.00	0.00	0.00	-2145.33	199.53	1587.94	-2254.49	27.21	1572.49	-1685.13	-63.11	1683.68	-1647.47	92.57	1687.32	912.96	-211.15	68.55	1532.91	-208.55	73.64	908.68
0.83000	-2204.60	193.11	43.46	-2256.92	176.58	42.07	-1430.59	129.37	58.40	-1364.33	193.42	89.25	-2444.60	-80.00	52.55	-2488.01	-69.95	84.83	-1771.86	31.90	479.40	-1708.76	-38.99	471.95	-1696.28	39.75	1260.29	0.00	0.00	0.00	-2145.33	199.53	1587.94	-2261.26	29.46	1573.53	-1685.13	-63.11	1683.68	-1647.47	92.57	1687.32	912.96	-211.17	68.62	1532.99	-208.69	73.60	908.68
0.84000	-2177.26	195.75	49.24	-2243.33	176.36	44.44	-1430.59	129.37	58.40	-1364.33	193.42	89.25	-2430.66	-77.81	56.64	-2483.07	-68.23	86.28	-1771.86	31.90	479.40	-1708.76	-38.99	471.95	-1696.28	39.75	1260.29	0.00	0.00	0.00	-2145.33	199.53	1587.94	-2244.22	32.80	1573.70	-1685.13	-63.11	1683.68	-1647.47	92.57	1687.32	912.87	-210.56	68.75	1532.43	-208.66	73.39	908.62
0.85000	-2243.05	196.26	34.18	-2248.01	177.82	43.28	-1430.59	129.37	58.40	-1364.33	193.42	89.25	-2431.23	-76.46	57.47	-2477.18	-66.22	87.36	-1771.86	31.90	479.40	-1708.76	-38.99	471.95	-1696.28	39.75	1260.29	0.00	0.00	0.00	-2145.33	199.53	1587.94	-2248.45	34.61	1575.15	-1685.13	-63.11	1683.68	-1647.47	92.57	1687.32	912.89	-210.88	68.72	1532.60	-208.57	73.46	908.79
0.86000	-2221.09	192.66	38.13	-2255.40	175.88	42.32	-1430.59	129.37	58.40	-1364.33	193.42	89.25	-2413.61	-72.76	60.89	-2460.17	-63.11	90.49	-1771.86	31.90	479.40	-1708.76	-38.99	471.95	-1696.28	39.75	1260.29	0.00	0.00	0.00	-2145.33	199.53	1587.94	-2244.29	36.01	1577.23	-1685.13	-63.11	1683.68	-1647.47	92.57	1687.32	912.93	-211.18	68.61	1533.04	-208.60	73.58	908.70
0.87000	-2210.03	195.32	41.23	-2244.84	177.28	44.40	-1430.59	129.37	58.40	-1364.33	193.42	89.25	-2414.25	-70.96	59.86	-2454.25	-60.47	90.07	-1771.86	31.90	479.40	-1708.76	-38.99	471.95	-1696.28	39.75	1260.29	0.00	0.00	0.00	-2145.33	199.53	1587.94	-2228.83	37.31	1577.88	-1685.13	-63.11	1683.68	-1647.47	92.57	1687.32	912.82	-210.61	68.82	1532.85	-208.73	73.61	908.63
0.88000	-2198.73	193.74	44.08	-2237.65	177.44	45.45	-1430.59	129.37	58.40	-1364.33	193.42	89.25	-2407.18	-68.81	58.44	-2439.98	-58.25	90.32	-1771.86	31.90	479.40	-1708.76	-38.99	471.95	-1696.28	39.75	1260.29	0.00	0.00	0.00	-2145.33	199.53	1587.94	-2232.96	39.28	1578.18	-1685.13	-63.11	1683.68	-1647.47	92.57	1687.32	912.92	-210.56	68.86	1531.95	-208.78	73.30	908.49
0.89000	-2173.53	193.61	49.20	-2243.74	177.29	44.67	-1430.59	129.37	58.40	-1364.33	193.42	89.25	-2401.76	-66.75	57.21	-2427.40	-55.44	89.24	-1771.86	31.90	479.40	-1708.76	-38.99	471.95	-1696.28	39.75	1260.29	0.00	0.00	0.00	-2145.33	199.53	1587.94	-2219.16	39.57	1579.21	-1685.13	-63.11	1683.68	-1647.47	92.57	1687.32	913.02	-210.99	68.68	1531.99	-208.80	73.22	908.68
0.90000	-2205.13	195.71	44.66	-2261.74	176.81	41.40	-1430.59	129.37	58.40	-1364.33	193.42	89.25	-2383.36	-63.59	57.92	-2415.23	-53.00	87.78	-1771.86	31.90	479.40	-1708.76	-38.99	471.95	-1696.28	39.75	1260.29	0.00	0.00	0.00	-2145.33	199.53	1587.94	-2206.86	42.54	1579.72	-1685.13	-63.11	1683.68	-1647.47	92.57	1687.32	913.22	-211.09	68.59	1532.20	-208.71	73.33	908.71
0.91000	-2212.61	194.25	41.34	-2245.60	177.22	44.16	-1430.59	129.37	58.40	-1364.33	193.42	89.25	-2376.62	-60.63	55.62	-2401.34	-50.22	85.76	-1771.86	31.90	479.40	-1708.76	-38.99	471.95	-1696.28	39.75	1260.29	0.00	0.00	0.00	-2145.33	199.53	1587.94	-2211.51	42.02	1581.26	-1685.13	-63.11	1683.68	-1647.47	92.57	1687.32	912.86	-211.25	68.71	1532.59	-208.65	73.49	908.69
0.92000	-2201.45	193.21	44.68	-2259.88	176.15	41.52	-1430.59	129.37	58.40	-1364.33	193.42	89.25	-2356.32	-57.97	55.43	-2387.80	-47.35	83.28	-1771.86	31.90	479.40	-1708.76	-38.99	471.95	-1696.28	39.75	1260.29	0.00	0.00	0.00	-2145.33	199.53	1587.94	-2197.56	44.21	1581.83	-1685.13	-63.11	1683.68	-1647.47	92.57	1687.32	913.00	-210.96	68.66	1532.91	-208.69	73.60	908.77
0.93000	-2195.99	192.36	44.91	-2252.52	176.88	43.32	-1430.59	129.37	58.40	-1364.33	193.42	89.25	-2348.63	-56.82	52.61	-2384.68	-44.88	79.19	-1771.86	31.90	479.40	-1708.76	-38.99	471.95	-1696.28	39.75	1260.29	0.00	0.00	0.00	-2145.33	199.53	1587.94	-2186.64	45.15	1581.71	-1685.13	-63.11	1683.68	-1647.47	92.57	1687.32	913.06	-211.14	68.61	1533.53	-208.55	73.89	908.62
0.94000	-2230.57	193.14	40.11	-2251.23	175.09	43.97	-1430.59	129.37	58.40	-1364.33	193.42	89.25	-2320.14	-53.45	53.62	-2355.07	-42.11	79.02	-1771.86	31.90	479.40	-1708.76	-38.99	471.95	-1696.28	39.75	1260.29	0.00	0.00	0.00	-2145.33	199.53	1587.94	-2193.70	44.38	1582.01	-1685.13	-63.11	1683.68	-1647.47	92.57	1687.32	912.82	-210.93	68.89	1533.22	-208.51	73.74	908.48
0.95000	-2211.37	191.87	43.92	-2244.14	175.63	45.63	-1430.59	129.37	58.40	-1364.33	193.42	89.25	-2315.04	-51.85	49.83	-2330.62	-39.38	77.86	-1771.86	31.90	479.40	-1708.76	-38.99	471.95	-1696.28	39.75	1260.29	0.00	0.00	0.00	-2145.33	199.53	1587.94	-2193.28	45.04	1583.69	-1685.13	-63.11	1683.68	-1647.47	92.57	1687.32	912.89	-211.08	68.79	1532.48	-208.61	73.44	908.63
0.96000	-2185.49	192.12	47.59	-2270.74	175.44	40.91	-1430.59	129.37	58.40	-1364.33	193.42	89.25	-2293.15	-49.16	49.02	-2320.18	-37.00	73.50	-1771.86	31.90	479.40	-1708.76	-38.99	471.95	-1696.28	39.75	1260.29	0.00	0.00	0.00	-2145.33	199.53	1587.94	-2173.44	48.52	1583.45	-1685.13	-63.11	1683.68	-1647.47	92.57	1687.32	912.81	-210.70	68.95	1532.35	-208.81	73.35	908.48
0.97000	-2247.84	190.34	38.02	-2249.11	176.36	44.98	-1430.59	129.37	58.40	-1364.33	193.42	89.25	-2269.56	-48.09	47.82	-2302.38	-35.72	70.66	-1771.86	31.90	479.40	-1708.76	-38.99	471.95	-1696.28	39.75	1260.29	0.00	0.00	0.00	-2145.33	199.53	1587.94	-2181.73	49.36	1583.96	-1685.13	-63.11	1683.68	-1647.47	92.57	1687.32	912.89	-211.01	68.82	1533.00	-208.69	73.60	908.37
0.98000	-2217.24	191.03	44.75	-2249.58	175.58	45.10	-1430.59	129.37	58.40	-1364.33	193.42	89.25	-2247.42	-45.71	47.50	-2286.79	-33.75	67.48	-1771.86	31.90	479.40	-1708.76	-38.99	471.95	-1696.28	39.75	1260.29	0.00	0.00	0.00	-2145.33	199.53	1587.94	-2158.37	50.14	1584.15	-1685.13	-63.11	1683.68	-1647.47	92.57	1687.32	913.07	-211.55	68.49	1532.87	-208.61	73.62	908.83
0.99000	-2206.76	189.99	47.18	-2259.31	176.38	44.01	-1430.59	129.37	58.40	-1364.33	193.42	89.25	-2223.13	-43.82	46.61	-2259.57	-31.07	66.55	-1771.86	31.90	479.40	-1708.76	-38.99	471.95	-1696.28	39.75	1260.29	0.00	0.00	0.00	-2145.33	199.53	1587.94	-2164.61	50.60	1583.59	-1685.13	-63.11	1683.68	-1647.47	92.57	1687.32	913.11	-210.67	68.57	1532.48	-208.63	73.42	908.76
1.00000	-2191.02	188.87	51.93	-2261.46	174.27	43.33	-1430.59	129.37	58.40	-1364.33	193.42	89.25	-2206.19	-42.41	44.73	-2232.56	-29.60	64.95	-1771.86	31.90	479.40	-1708.76	-38.99	471.95	-1696.28	39.75	1260.29	0.00	0.00	0.00	-2145.33	199.53	1587.94	-2155.74	51.27	1583.84	-1685.13	-63.11	1683.68	-1647.47	92.57	1687.32	912.96	-210.90	68.67	1532.56	-208.70	73.45	908.75
1.01000	-2175.20	189.93	55.64	-2255.22	174.85	44.71	-1430.59	129.37	58.40	-1364.33	193.42	89.25	-2181.06	-39.36	45.90	-2204.20	-26.35	64.57	-1771.86	31.90	479.40	-1708.76	-38.99	471.95	-1696.28	39.75	1260.29	0.00	0.00	0.00	-2145.33	199.53	1587.94	-2146.26	50.49	1583.63	-1685.13	-63.11	1683.68	-1647.47	92.57	1687.32	913.13	-211.79	68.42	1533.33	-208.56	73.77	908.78
1.02000	-2216.73	189.93	45.40	-2261.01	175.96	44.19	-1430.59	129.37	58.40	-1364.33	193.42	89.25	-2150.74	-35.60	47.77	-2189.59	-24.44	62.12	-1771.86	31.90	479.40	-1708.76	-38.99	471.95	-1696.28	39.75	1260.29	0.00	0.00	0.00	-2145.33	199.53	1587.94	-2159.16	49.73	1584.97	-1685.13	-63.11	1683.68	-1647.47	92.57	1687.32	912.97	-211.01	68.73	1532.77	-208.68	73.62	908.75
1.03000	-2195.03	190.24	49.78	-2269.87	176.07	42.45	-1430.59	129.37	58.40	-1364.33	193.42	89.25	-2124.98	-33.85	49.75	-2171.68	-21.64	60.95	-1771.86	31.90	479.40	-1708.76	-38.99	471.95	-1696.28	39.75	1260.29	0.00	0.00	0.00	-2140.26	198.69	1587.24	-2140.80	50.76	1583.91	-1685.13	-63.11	1683.68	-1647.47	92.57	1687.32	912.90	-211.02	68.64	1532.53	-208.74	73.44	908.67
1.04000	-2208.33	192.51	48.48	-2264.65	175.92	43.28	-1430.59	129.37	58.40	-1364.33	193.42	89.25	-2106.08	-30.06	50.84	-2143.96	-18.75	61.39	-1771.86	31.90	479.40	-1708.76	-38.99	471.95	-1696.28	39.75	1260.29	0.00	0.00	0.00	-2129.41	198.74	1586.86	-2117.61	51.59	1582.63	-1685.13	-63.11	1683.68	-1647.47	92.57	1687.32	912.94	-210.74	68.69	1532.99	-208.65	73.62	908.64
1.05000	-2198.98	192.61	48.20	-2245.46	176.11	46.54	-1430.59	129.37	58.40	-1364.33	193.42	89.25	-2069.79	-25.39	55.44	-2124.85	-16.51	60.52	-1771.86	31.90	479.40	-1708.76	-38.99	471.95	-1696.28	39.75	1260.29	0.00	0.00	0.00	-2123.51	200.51	1587.59	-2130.20	52.03	1582.79	-1685.13	-63.11	1683.68	-1647.47	92.57	1687.32	913.07	-210.56	68.65	1533.08	-208.55	73.63	908.74
1.06000	-2219.48	190.72	44.33	-2257.36	176.13	43.87	-1430.59	129.37	58.40	-1364.33	193.42	89.25	-2064.17	-22.94	54.56	-2092.15	-12.29	63.38	-1771.86	31.90	479.40	-1708.76	-38.99	471.95	-1696.28	39.75	1260.29	0.00	0.00	0.00	-2133.22	198.88	1587.65	-2135.17	50.48	1582.20	-1685.13	-63.11	1683.68	-1647.47	92.57	1687.32	913.02	-211.29	68.74	1532.73	-208.62	73.54	908.77
1.07000	-2188.49	192.17	50.38	-2254.44	177.60	44.60	-1430.59	129.37	58.40	-1364.33	193.42	89.25	-2034.40	-18.47	59.36	-2079.67	-10.10	63.78	-1771.86	31.90	479.40	-1708.76	-38.99	471.95	-1696.28	39.75	1260.29	0.00	0.00	0.00	-2126.88	196.71	1587.60	-2127.31	51.03	1582.71	-1685.13	-63.11	1683.68	-1647.47	92.57	1687.32	912.90	-210.91	68.74	1532.82	-208.73	73.54	908.74
1.08000	-2210.83	192.96	45.48	-2255.64	177.75	43.85	-1430.59	129.37	58.40	-1364.33	193.42	89.25	-2022.43	-15.06	61.57	-2048.02	-5.64	67.21	-1771.86	31.90	479.40	-1708.76	-38.99	471.95	-1696.28	39.75	1260.29	0.00	0.00	0.00	-2110.92	197.83	1585.69	-2124.88	50.53	1582.82	-1685.13	-63.11	1683.68	-1647.47	92.57	1687.32	913.07	-211.54	68.54	1532.41	-208.75	73.39	908.73
1.09000	-2201.23	195.89	46.83	-2256.59	177.43	43.34	-1430.59	129.37	58.40	-1364.33	193.42	89.25	-1998.71	-10.64	66.78	-2032.19	-3.39	69.01	-1771.86	31.90	479.40	-1708.76	-38.99	471.95	-1696.28	39.75	1260.29	0.00	0.00	0.00	-2108.26	198.40	1585.04	-2114.37	50.63	1581.26	-1685.13	-63.11	1683.68	-1647.47	92.57	1687.32	912.91	-211.13	68.68	1532.55	-208.73	73.50	908.55
1.10000	-2211.46	195.11	43.53	-2242.86	178.33	45.40	-1430.59	129.37	58.40	-1364.33	193.42	89.25	-1955.23	-7.66	75.77	-2012.37	-0.15	72.33	-1771.86	31.90	479.40	-1708.76	-38.99	471.95	-1696.28	39.75	1260.29	0.00	0.00	0.00	-2111.94	196.36	1584.27	-2104.29	49.46	1580.17	-1685.13	-63.11	1683.68	-1647.47	92.57	1687.32	912.89	-211.10	68.79	1532.50	-208.77	73.44	908.61
1.11000	-2216.28	195.04	43.61	-2254.44	178.35	42.53	-1430.59	129.37	58.40	-1364.33	193.42	89.25	-1932.53	-3.61	81.63	-1978.92	2.98	78.09	-1771.86	31.90	479.40	-1708.76	-38.99	471.95	-1696.28	39.75	1260.29	0.00	0.00	0.00	-2102.77	198.31	1584.98	-2102.58	48.82	1580.13	-1685.13	-63.11	1683.68	-1647.47	92.57	1687.32	913.09	-211.22	68.54	1532.49	-208.91	73.43	908.50
1.12000	-2181.87	196.93	48.72	-2261.64	177.93	41.55	-1430.59	129.37	58.40	-1364.33	193.42	89.25	-1903.59	-0.25	88.63	-1969.29	5.01	80.73	-1771.86	31.90	479.40	-1708.76	-38.99	471.95	-1696.28	39.75	1260.29	0.00	0.00	0.00	-2112.09	198.21	1584.34	-2102.83	48.40	1579.55	-1685.13	-63.11	1683.68	-1647.47	92.57	1687.32	912.93	-210.89	68.71	1532.39	-208.82	73.38	908.84
1.13000	-2206.58	196.69	44.29	-2263.51	179.15	40.92	-1430.59	129.37	58.40	-1364.33	193.42	89.25	-1912.97	5.92	87.24	-1969.42	8.02	79.81	-1771.86	31.90	479.40	-1708.76	-38.99	471.95	-1696.28	39.75	1260.29	0.00	0.00	0.00	-2081.28	196.95	1584.00	-2098.01	46.72	1579.62	-1685.13	-63.11	1683.68	-1647.47	92.57	1687.32	913.16	-211.35	68.49	1532.95	-208.64	73.62	908.78
1.14000	-2175.17	196.88	49.38	-2250.45	177.24	43.04	-1430.59	129.37	58.40	-1364.33	193.42	89.25	-1903.91	-3.47	98.37	-1940.71	10.70	85.88	-1771.86	31.90	479.40	-1708.76	-38.99	471.95	-1696.28	39.75	1260.29	0.00	0.00	0.00	-2096.97	194.20	1583.56	-2081.45	46.65	1578.13	-1685.13	-63.11	1683.68	-1647.47	92.57	1687.32	912.94	-210.84	68.70	1532.58	-208.64	73.46	908.70
1.15000	-2204.72	198.33	42.32	-2244.73	178.48	44.08	-1430.59	129.37	58.40	-1364.33	193.42	89.25	-1888.66	-0.13	103.83	-1936.91	12.54	87.41	-1771.86	31.90	479.40	-1708.76	-38.99	471.95	-1696.28	39.75	1260.29	0.00	0.00	0.00	-2079.21	195.23	1582.92	-2072.42	45.33	1576.90	-1685.13	-63.11	1683.68	-1647.47	92.57	1687.32	912.98	-210.78	68.69	1532.47	-208.67	73.41	908.72
1.16000	-2206.86	198.28	42.04	-2236.64	178.75	45.72	-1430.59	129.37	58.40	-1364.33	193.42	89.25	-1875.82	1.34	107.21	-1929.98	13.60	88.56	-1771.86	31.90	479.40	-1708.76	-38.99	471.95	-1696.28	39.75	1260.29	0.00	0.00	0.00	-2053.42	192.34	1580.69	-2068.34	44.85	1576.79	-1685.13	-63.11	1683.68	-1647.47	92.57	1687.32	913.02	-210.87	68.62	1532.74	-208.62	73.56	908.50
1.17000	-2177.79	198.50	48.98	-2242.51	179.35	43.91	-1430.59	129.37	58.40	-1364.33	193.42	89.25	-1864.04	2.72	110.48	-1899.32	16.65	94.81	-1771.86	31.90	479.40	-1708.76	-38.99	471.95	-1696.28	39.75	1260.29	0.00	0.00	0.00	-2049.93	188.69	1580.44	-2049.25	43.54	1574.67	-1685.13	-63.11	1683.68	-1647.47	92.57	1687.32	912.99	-211.13	68.59	1532.72	-208.82	73.55	908.61
1.18000	-2177.13	198.30	46.37	-2247.75	179.66	42.77	-1430.59	129.37	58.40	-1364.33	193.42	89.25	-1852.91	4.44	113.27	-1880.27	18.26	98.12	-1771.86	31.90	479.40	-1708.76	-38.99	471.95	-1696.28	39.75	1260.29	0.00	0.00	0.00	-2043.06	189.01	1580.65	-2070.28	41.56	1574.83	-1685.13	-63.11	1683.68	-1647.47	92.57	1687.32	913.18	-211.47	68.43	1532.75	-208.71	73.57	908.79
1.19000	-2218.96	198.34	38.60	-2248.57	179.66	42.65	-1430.59	129.37	58.40	-1364.33	193.42	89.25	-1845.01	3.27	114.05	-1885.37	13.62	102.27	-1771.86	31.90	479.40	-1708.76	-38.99	471.95	-1696.28	39.75	1260.29	0.00	0.00	0.00	-2048.38	188.17	1579.55	-2025.81	41.82	1572.70	-1685.13	-63.11	1683.68	-1647.47	92.57	1687.32	913.07	-210.92	68.62	1532.98	-208.63	73.63	908.61
1.20000	-2192.17	199.38	43.48	-2263.07	179.60	39.78	-1430.59	129.37	58.40	-1364.33	193.42	89.25	-1837.28	3.33	114.54	-1873.90	14.45	104.14	-1771.86	31.90	479.40	-1708.76	-38.99	471.95	-1696.28	39.75	1260.29	0.00	0.00	0.00	-2007.28	185.90	1577.42	-2043.43	39.63	1572.88	-1685.13	-63.11	1683.68	-1647.47	92.57	1687.32	912.98	-210.81	68.88	1533.29	-208.52	73.73	908.75
1.21000	-2202.11	197.39	41.10	-2253.33	179.66	41.59	-1430.59	129.37	58.40	-1364.33	193.42	89.25	-1830.92	3.86	114.44	-1877.26	14.62	101.23	-1771.86	31.90	479.40	-1708.76	-38.99	471.95	-1696.28	39.75	1260.29	0.00	0.00	0.00	-2033.56	185.32	1575.98	-2030.24	37.41	1571.40	-1685.13	-63.11	1683.68	-1647.47	92.57	1687.32	913.09	-210.68	68.61	1533.22	-208.51	73.75	908.60
1.22000	-2181.95	199.62	44.94	-2243.37	180.08	43.32	-1430.59	129.37	58.40	-1364.33	193.42	89.25	-1827.43	2.43	112.06	-1878.20	15.38	98.60	-1771.86	31.90	479.40	-1708.76	-38.99	471.95	-1696.28	39.75	1260.29	0.00	0.00	0.00	-2027.95	183.94	1576.34	-2018.81	35.52	1570.03	-1685.13	-63.11	1683.68	-1647.47	92.57	1687.32	913.06	-210.69	68.53	1532.96	-208.69	73.60	908.34
1.23000	-2224.77	198.16	36.48	-2250.07	179.75	41.01	-1430.59	129.37	58.40	-1364.33	193.42	89.25	-1824.66	3.16	107.94	-1866.54	17.67	96.88	-1771.86	31.90	479.40	-1708.76	-38.99	471.95	-1696.28	39.75	1260.29	0.00	0.00	0.00	-2007.76	182.24	1575.14	-2024.98	33.77	1569.60	-1685.13	-63.11	1683.68	-1647.47	92.57	1687.32	912.95	-210.53	68.71	1532.45	-208.74	73.51	908.91
1.24000	-2203.77	199.74	39.22	-2252.29	179.65	40.95	-1430.59	129.37	58.40	-1364.33	193.42	89.25	-1821.19	6.14	102.17	-1864.98	20.69	91.78	-1771.86	31.90	479.40	-1708.76	-38.99	471.95	-1696.28	39.75	1260.29	0.00	0.00	0.00	-2028.45	178.59	1575.19	-2011.90	33.44	1567.65	-1685.13	-63.11	1683.68	-1647.47	92.57	1687.32	912.94	-210.64	68.74	1532.87	-208.61	73.51	908.66
1.25000	-2219.48	199.84	35.54	-2254.91	180.57	39.86	-1430.59	129.37	58.40	-1364.33	193.42	89.25	-1818.15	8.56	96.35	-1868.25	20.95	85.24	-1771.86	31.90	479.40	-1708.76	-38.99	471.95	-1696.28	39.75	1260.29	0.00	0.00	0.00	-2011.14	177.24	1572.95	-2006.86	28.48	1566.15	-1685.13	-63.11	1683.68	-1647.47	92.57	1687.32	913.05	-211.19	68.64	1533.16	-208.60	73.66	908.65
1.26000	-2198.68	200.44	39.14	-2256.62	180.36	39.45	-1430.59	129.37	58.40	-1364.33	193.42	89.25	-1815.15	10.25	90.20	-1856.52	24.16	82.76	-1771.86	31.90	479.40	-1708.76	-38.99	471.95	-1696.28	39.75	1260.29	0.00	0.00	0.00	-1989.76	175.11	1571.17	-2002.28	26.54	1565.65	-1685.13	-63.11	1683.68	-1647.47	92.57	1687.32	912.92	-210.97	68.76	1532.85	-208.62	73.58	908.59
1.27000	-2213.16	201.03	35.73	-2243.34	181.11	41.36	-1430.59	129.37	58.40	-1364.33	193.42	89.25	-1812.02	11.92	84.50	-1857.48	25.69	80.57	-1771.86	31.90	479.40	-1708.76	-38.99	471.95	-1696.28	39.75	1260.29	0.00	0.00	0.00	-1987.88	171.88	1570.54	-1990.30	25.85	1564.98	-1685.13	-63.11	1683.68	-1647.47	92.57	1687.32	912.84	-210.72	68.78	1532.65	-208.73	73.51	908.45
1.28000	-2205.88	201.08	36.64	-2251.09	181.75	39.18	-1430.59	129.37	58.40	-1364.33	193.42	89.25	-1808.39	14.18	79.52	-1855.87	26.22	76.38	-1771.86	31.90	479.40	-1708.76	-38.99	471.95	-1696.28	39.75	1260.29	0.00	0.00	0.00	-1985.77	169.13	1570.22	-1983.93	21.83	1563.61	-1685.13	-63.11	1683.68	-1647.47	92.57	1687.32	912.77	-210.47	68.91	1532.45	-208.67	73.45	908.58
1.29000	-2192.35	202.50	38.39	-2237.58	182.39	41.22	-1430.59	129.37	58.40	-1364.33	193.42	89.25	-1805.64	15.00	74.66	-1854.44	26.18	72.38	-1771.86	31.90	479.40	-1708.76	-38.99	471.95	-1696.28	39.75	1260.29	0.00	0.00	0.00	-1975.51	165.98	1569.03	-1974.52	18.35	1562.25	-1685.13	-63.11	1683.68	-1647.47	92.57	1687.32	913.00	-210.89	68.64	1532.62	-208.63	73.50	908.67
1.30000	-2205.86	202.78	35.35	-2235.75	182.22	40.50	-1430.59	129.37	58.40	-1364.33	193.42	89.25	-1804.67	14.36	70.81	-1853.31	25.83	69.51	-1771.86	31.90	479.40	-1708.76	-38.99	471.95	-1696.28	39.75	1260.29	0.00	0.00	0.00	-1992.88	162.93	1570.53	-1982.13	14.96	1562.51	-1685.13	-63.11	1683.68	-1647.47	92.57	1687.32	913.02	-211.14	68.65	1532.67	-208.66	73.53	908.66
1.31000	-2221.33	202.42	30.90	-2236.75	183.83	39.37	-1430.59	129.37	58.40	-1364.33	193.42	89.25	-1804.96	12.79	67.91	-1852.49	25.91	67.62	-1771.86	31.90	479.40	-1708.76	-38.99	471.95	-1696.28	39.75	1260.29	0.00	0.00	0.00	-1969.09	162.81	1568.33	-1965.23	13.51	1560.67	-1685.13	-63.11	1683.68	-1647.47	92.57	1687.32	913.08	-211.10	68.64	1532.17	-208.77	73.36	908.66
1.32000	-2199.79	203.65	34.21	-2231.38	184.70	39.27	-1430.59	129.37	58.40	-1364.33	193.42	89.25	-1803.55	13.78	66.30	-1852.18	25.70	65.88	-1771.86	31.90	479.40	-1708.76	-38.99	471.95	-1696.28	39.75	1260.29	0.00	0.00	0.00	-1952.80	159.29	1567.87	-1947.54	10.44	1559.92	-1685.13	-63.11	1683.68	-1647.47	92.57	1687.32	913.09	-210.95	68.62	1532.90	-208.67	73.58	908.73
1.33000	-2193.44	204.16	35.48	-2248.18	186.09	34.82	-1430.59	129.37	58.40	-1364.33	193.42	89.25	-1803.23	12.68	63.46	-1851.49	26.05	64.41	-1771.86	31.90	479.40	-1708.76	-38.99	471.95	-1696.28	39.75	1260.29	0.00	0.00	0.00	-1960.27	157.10	1568.61	-1953.16	7.30	1559.47	-1685.13	-63.11	1683.68	-1647.47	92.57	1687.32	913.03	-211.00	68.64	1532.89	-208.50	73.54	908.66
1.34000	-2209.46	205.80	31.66	-2236.12	187.86	36.18	-1430.59	129.37	58.40	-1364.33	193.42	89.25	-1801.96	13.19	62.00	-1851.25	25.92	63.26	-1771.86	31.90	479.40	-1708.76	-38.99	471.95	-1696.28	39.75	1260.29	0.00	0.00	0.00	-1958.44	153.10	1568.51	-1952.76	4.68	1559.42	-1685.13	-63.11	1683.68	-1647.47	92.57	1687.32	912.81	-210.65	68.89	1532.55	-208.67	73.44	908.61
1.35000	-2208.04	205.25	30.78	-2242.57	188.13	33.45	-1430.59	129.37	58.40	-1364.33	193.42	89.25	-1801.34	13.32	60.87	-1850.66	26.50	62.73	-1771.86	31.90	479.40	-1708.76	-38.99	471.95	-1696.28	39.75	1260.29	0.00	0.00	0.00	-1957.04	149.94	1568.91	-1943.90	2.12	1559.36	-1685.13	-63.11	1683.68	-1647.47	92.57	1687.32	913.08	-210.93	68.58	1532.79	-208.68	73.49	908.64
1.36000	-2205.35	207.97	30.60	-2232.81	190.52	34.01	-1430.59	129.37	58.40	-1364.33	193.42	89.25	-1800.64	14.15	60.36	-1850.28	26.84	62.30	-1771.86	31.90	479.40	-1708.76	-38.99	471.95	-1696.28	39.75	1260.29	0.00	0.00	0.00	-1937.32	147.61	1569.15	-1941.53	-1.77	1559.53	-1685.13	-63.11	1683.68	-1647.47	92.57	1687.32	913.27	-211.57	68.33	1533.48	-208.53	73.76	908.80
1.37000	-2195.79	209.51	31.36	-2224.15	191.48	35.60	-1430.59	129.37	58.40	-1364.33	193.42	89.25	-1800.58	13.63	59.32	-1850.44	26.53	61.55	-1771.86	31.90	479.40	-1708.76	-38.99	471.95	-1696.28	39.75	1260.29	0.00	0.00	0.00	-1921.33	144.28	1569.74	-1948.22	-4.80	1558.86	-1685.13	-63.11	1683.68	-1647.47	92.57	1687.32	912.98	-211.05	68.66	1532.62	-208.63	73.49	908.63
1.38000	-2190.11	211.26	29.83	-2221.62	193.77	36.45	-1430.59	129.37	58.40	-1364.33	193.42	89.25	-1799.94	14.30	59.05	-1849.77	27.46	61.61	-1771.86	31.90	479.40	-1708.76	-38.99	471.95	-1696.28	39.75	1260.29	0.00	0.00	0.00	-1937.20	141.42	1571.74	-1921.67	-6.04	1559.62	-1685.13	-63.11	1683.68	-1647.47	92.57	1687.32	913.05	-210.83	68.61	1532.11	-208.78	73.32	908.83
1.39000	-2187.51	212.59	26.07	-2219.64	196.25	38.85	-1430.59	129.37	58.40	-1364.33	193.42	89.25	-1799.73	14.69	58.78	-1850.60	26.30	60.70	-1771.86	31.90	479.40	-1708.76	-38.99	471.95	-1696.28	39.75	1260.29	0.00	0.00	0.00	-1927.14	136.19	1572.02	-1915.58	-9.74	1560.53	-1685.13	-63.11	1683.68	-1647.47	92.57	1687.32	912.89	-211.06	68.78	1532.31	-208.70	73.43	908.90
1.40000	-2186.03	213.92	21.98	-2218.15	198.29	41.59	-1430.59	129.37	58.40	-1364.33	193.42	89.25	-1799.60	14.82	58.36	-1850.16	26.75	60.75	-1771.86	31.90	479.40	-1708.76	-38.99	471.95	-1696.28	39.75	1260.29	0.00	0.00	0.00	-1900.72	136.13	1571.47	-1915.91	-12.91	1562.04	-1685.13	-63.11	1683.68	-1647.47	92.57	1687.32	912.64	-210.33	69.07	1532.42	-208.77	73.43	908.53
1.41000	-2183.70	215.68	19.48	-2209.39	199.94	47.34	-1430.59	129.37	58.40	-1364.33	193.42	89.25	-1799.64	14.40	57.83	-1850.04	26.81	60.45	-1771.86	31.90	479.40	-1708.76	-38.99	471.95	-1696.28	39.75	1260.29	0.00	0.00	0.00	-1927.05	133.96	1574.22	-1900.03	-15.58	1562.68	-1685.13	-63.11	1683.68	-1647.47	92.57	1687.32	912.84	-210.98	68.87	1532.54	-208.75	73.47	908.68
1.42000	-2178.54	218.31	20.46	-2191.93	202.62	55.37	-1430.59	129.37	58.40	-1364.33	193.42	89.25	-1799.31	14.87	57.84	-1849.88	26.99	60.44	-1771.86	31.90	479.40	-1708.76	-38.99	471.95	-1696.28	39.75	1260.29	0.00	0.00	0.00	-1878.96	130.44	1574.87	-1894.88	-16.86	1562.80	-1685.13	-63.11	1683.68	-1647.47	92.57	1687.32	912.97	-211.02	68.58	1532.62	-208.76	73.49	908.86
1.43000	-2168.59	222.23	26.83	-2187.56	205.01	62.66	-1430.59	129.37	58.40	-1364.33	193.42	89.25	-1799.29	14.71	57.58	-1850.34	26.24	59.88	-1771.86	31.90	479.40	-1708.76	-38.99	471.95	-1696.28	39.75	1260.29	0.00	0.00	0.00	-1905.26	129.09	1575.68	-1905.47	-18.86	1564.54	-1685.13	-63.11	1683.68	-1647.47	92.57	1687.32	912.86	-210.73	68.67	1532.59	-208.80	73.47	908.84
1.44000	-2151.88	227.87	40.50	-2167.55	209.60	75.09	-1430.59	129.37	58.40	-1364.33	193.42	89.25	-1799.00	14.91	57.38	-1850.22	26.30	59.87	-1771.86	31.90	479.40	-1708.76	-38.99	471.95	-1696.28	39.75	1260.29	0.00	0.00	0.00	-1886.99	126.33	1576.69	-1882.98	-20.85	1566.00	-1685.13	-63.11	1683.68	-1647.47	92.57	1687.32	912.84	-210.53	68.94	1532.83	-208.74	73.56	908.94
1.45000	-2134.03	232.42	54.63	-2147.03	214.31	89.50	-1430.59	129.37	58.40	-1364.33	193.42	89.25	-1799.05	14.62	57.06	-1850.17	26.39	59.87	-1771.86	31.90	479.40	-1708.76	-38.99	471.95	-1696.28	39.75	1260.29	0.00	0.00	0.00	-1894.54	125.06	1578.37	-1872.27	-23.45	1566.29	-1685.13	-63.11	1683.68	-1647.47	92.57	1687.32	913.07	-211.44	68.50	1532.49	-208.68	73.41	908.83
1.46000	-2120.97	237.75	67.45	-2134.41	218.86	102.08	-1430.59	129.37	58.40	-1364.33	193.42	89.25	-1799.22	14.32	56.99	-1849.83	26.71	59.88	-1771.86	31.90	479.40	-1708.76	-38.99	471.95	-1696.28	39.75	1260.29	0.00	0.00	0.00	-1891.01	122.86	1579.97	-1873.75	-25.82	1567.11	-1685.13	-63.11	1683.68	-1647.47	92.57	1687.32	913.21	-211.43	68.41	1533.37	-208.60	73.76	908.71
1.47000	-2107.26	243.33	80.19	-2118.39	223.88	114.71	-1430.59	129.37	58.40	-1364.33	193.42	89.25	-1798.77	14.61	56.95	-1850.05	26.35	59.66	-1771.86	31.90	479.40	-1708.76	-38.99	471.95	-1696.28	39.75	1260.29	0.00	0.00	0.00	-1873.84	119.18	1582.11	-1864.72	-28.85	1568.25	-1685.13	-63.11	1683.68	-1647.47	92.57	1687.32	913.02	-211.06	68.68	1533.06	-208.62	73.65	908.70
1.48000	-2075.68	247.58	95.78	-2086.56	227.38	129.18	-1430.59	129.37	58.40	-1364.33	193.42	89.25	-1798.85	14.36	56.71	-1850.19	26.11	59.57	-1771.86	31.90	479.40	-1708.76	-38.99	471.95	-1696.28	39.75	1260.29	0.00	0.00	0.00	-1865.67	117.44	1582.57	-1872.33	-30.70	1569.62	-1685.13	-63.11	1683.68	-1647.47	92.57	1687.32	912.97	-210.96	68.74	1532.86	-208.64	73.60	908.77
1.49000	-2061.42	251.33	108.94	-2070.98	231.41	141.69	-1430.59	129.37	58.40	-1364.33	193.42	89.25	-1799.21	13.61	56.40	-1849.60	26.83	59.95	-1771.86	31.90	479.40	-1708.76	-38.99	471.95	-1696.28	39.75	1260.29	0.00	0.00	0.00	-1873.83	114.60	1583.67	-1863.58	-32.84	1571.67	-1685.13	-63.11	1683.68	-1647.47	92.57	1687.32	912.86	-210.94	68.77	1532.68	-208.72	73.50	908.68
1.50000	-2036.70	256.08	123.35	-2060.70	234.57	152.87	-1430.59	129.37	58.40	-1364.33	193.42	89.25	-1798.84	14.20	56.61	-1849.95	26.18	59.57	-1771.86	31.90	479.40	-1708.76	-38.99	471.95	-1696.28	39.75	1260.29	0.00	0.00	0.00	-1865.27	113.86	1585.29	-1854.17	-34.87	1572.42	-1685.13	-63.11	1683.68	-1647.47	92.57	1687.32	912.92	-211.09	68.75	1532.78	-208.68	73.55	908.66
1.51000	-2018.00	260.18	136.09	-2036.51	238.26	165.50	-1430.59	129.37	58.40	-1364.33	193.42	89.25	-1798.65	14.38	56.87	-1849.82	26.33	59.68	-1771.86	31.90	479.40	-1708.76	-38.99	471.95	-1696.28	39.75	1260.29	0.00	0.00	0.00	-1856.44	110.35	1586.78	-1847.59	-35.04	1573.31	-1685.13	-63.11	1683.68	-1647.47	92.57	1687.32	913.01	-210.44	68.73	1532.77	-208.61	73.55	908.78
1.52000	-1991.99	263.41	150.85	-2016.11	241.89	178.16	-1430.59	129.37	58.40	-1364.33	193.42	89.25	-1799.19	13.48	56.53	-1850.10	26.14	59.62	-1771.86	31.90	479.40	-1708.76	-38.99	471.95	-1696.28	39.75	1260.29	0.00	0.00	0.00	-1834.31	107.49	1586.62	-1833.84	-37.47	1573.38	-1685.13	-63.11	1683.68	-1647.47	92.57	1687.32	913.18	-210.72	68.64	1532.70	-208.63	73.55	908.96
1.53000	-1975.99	266.28	161.24	-1994.37	244.50	189.60	-1430.59	129.37	58.40	-1364.33	193.42	89.25	-1799.02	13.65	56.68	-1850.32	25.91	59.58	-1771.86	31.90	479.40	-1708.76	-38.99	471.95	-1696.28	39.75	1260.29	0.00	0.00	0.00	-1854.95	106.98	1589.12	-1830.62	-38.92	1574.63	-1685.13	-63.11	1683.68	-1647.47	92.57	1687.32	913.10	-211.28	68.59	1533.43	-208.69	73.82	908.59
1.54000	-1953.52	268.96	173.82	-1981.96	247.06	200.06	-1430.59	129.37	58.40	-1364.33	193.42	89.25	-1799.57	12.79	56.39	-1850.42	25.79	59.59	-1771.86	31.90	479.40	-1708.76	-38.99	471.95	-1696.28	39.75	1260.29	0.00	0.00	0.00	-1843.52	108.84	1590.65	-1829.48	-39.62	1577.16	-1685.13	-63.11	1683.68	-1647.47	92.57	1687.32	913.10	-210.80	68.62	1533.06	-208.70	73.69	908.58
1.55000	-1945.55	273.04	192.06	-1968.27	249.06	209.70	-1430.59	129.37	58.40	-1364.33	193.42	89.25	-1799.58	12.64	56.32	-1850.48	25.66	59.72	-1771.86	31.90	479.40	-1708.76	-38.99	471.95	-1696.28	39.75	1260.29	0.00	0.00	0.00	-1836.37	106.46	1591.13	-1840.68	-42.68	1578.88	-1685.13	-63.11	1683.68	-1647.47	92.57	1687.32	913.01	-210.87	68.70	1532.36	-208.78	73.41	908.71
1.56000	-1923.33	275.15	203.65	-1941.88	251.08	221.59	-1430.59	129.37	58.40	-1364.33	193.42	89.25	-1798.82	13.38	56.84	-1850.12	26.17	60.05	-1771.86	31.90	479.40	-1708.76	-38.99	471.95	-1696.28	39.75	1260.29	0.00	0.00	0.00	-1825.93	104.63	1591.54	-1827.82	-43.11	1578.65	-1685.13	-63.11	1683.68	-1647.47	92.57	1687.32	913.08	-211.58	68.47	1532.77	-208.63	73.54	908.68
1.57000	-1903.97	276.25	214.44	-1934.29	253.35	237.88	-1430.59	129.37	58.40	-1364.33	193.42	89.25	-1798.99	13.14	56.92	-1850.20	25.91	59.93	-1771.86	31.90	479.40	-1708.76	-38.99	471.95	-1696.28	39.75	1260.29	0.00	0.00	0.00	-1840.48	102.47	1595.13	-1819.50	-44.80	1579.96	-1685.13	-63.11	1683.68	-1647.47	92.57	1687.32	912.88	-211.09	68.83	1532.91	-208.66	73.58	908.64
1.58000	-1881.93	277.90	225.32	-1916.18	254.38	247.48	-1430.59	129.37	58.40	-1364.33	193.42	89.25	-1799.02	12.78	56.82	-1850.33	25.50	59.83	-1771.86	31.90	479.40	-1708.76	-38.99	471.95	-1696.28	39.75	1260.29	0.00	0.00	0.00	-1830.06	102.17	1595.70	-1811.67	-45.35	1581.26	-1685.13	-63.11	1683.68	-1647.47	92.57	1687.32	912.90	-211.31	68.68	1532.65	-208.71	73.48	908.79
1.59000	-1861.52	277.61	235.78	-1894.59	254.77	257.20	-1430.59	129.37	58.40	-1364.33	193.42	89.25	-1798.90	12.95	57.01	-1850.21	25.57	59.95	-1771.86	31.90	479.40	-1708.76	-38.99	471.95	-1696.28	39.75	1260.29	0.00	0.00	0.00	-1820.64	101.78	1596.85	-1813.47	-46.48	1582.04	-1685.13	-63.11	1683.68	-1647.47	92.57	1687.32	912.92	-211.47	68.62	1532.72	-208.56	73.56	908.84
1.60000	-1838.12	277.12	246.16	-1871.32	253.81	266.71	-1430.59	129.37	58.40	-1364.33	193.42	89.25	-1799.39	12.26	56.70	-1850.13	25.76	60.11	-1771.86	31.90	479.40	-1708.76	-38.99	471.95	-1696.28	39.75	1260.29	0.00	0.00	0.00	-1811.49	97.33	1605.95	-1816.47	-48.02	1583.43	-1685.13	-63.11	1683.68	-1647.47	92.57	1687.32	913.05	-211.04	68.51	1533.55	-208.46	73.85	908.62
1.61000	-1818.55	277.06	255.14	-1852.10	254.33	274.79	-1430.59	129.37	58.40	-1364.33	193.42	89.25	-1799.43	11.85	56.63	-1850.13	25.60	60.09	-1771.86	31.90	479.40	-1708.76	-38.99	471.95	-1696.28	39.75	1260.29	0.00	0.00	0.00	-1801.70	95.79	1608.41	-1788.42	-47.70	1583.34	-1685.13	-63.11	1683.68	-1647.47	92.57	1687.32	912.95	-210.50	68.65	1533.15	-208.61	73.72	908.62
1.62000	-1796.95	276.40	264.12	-1830.65	253.43	283.38	-1430.59	129.37	58.40	-1364.33	193.42	89.25	-1799.04	12.46	56.92	-1850.47	25.16	60.03	-1771.86	31.90	479.40	-1708.76	-38.99	471.95	-1696.28	39.75	1260.29	0.00	0.00	0.00	-1799.54	94.84	1608.92	-1801.53	-49.46	1585.53	-1685.13	-63.11	1683.68	-1647.47	92.57	1687.32	912.92	-210.51	68.88	1533.23	-208.54	73.70	908.75
1.63000	-1775.29	276.08	272.96	-1809.27	253.54	290.73	-1430.59	129.37	58.40	-1364.33	193.42	89.25	-1798.64	12.98	57.19	-1850.92	24.80	59.71	-1771.86	31.90	479.40	-1708.76	-38.99	471.95	-1696.28	39.75	1260.29	0.00	0.00	0.00	-1794.69	94.07	1609.72	-1788.66	-50.00	1584.92	-1685.13	-63.11	1683.68	-1647.47	92.57	1687.32	913.09	-211.03	68.69	1532.79	-208.65	73.53	908.76
1.64000	-1751.97	275.50	281.42	-1788.84	252.71	297.79	-1430.59	129.37	58.40	-1364.33	193.42	89.25	-1798.62	13.07	57.24	-1850.36	25.45	60.13	-1771.86	31.90	479.40	-1708.76	-38.99	471.95	-1696.28	39.75	1260.29	0.00	0.00	0.00	-1788.43	93.40	1610.41	-1782.23	-50.82	1585.18	-1685.13	-63.11	1683.68	-1647.47	92.57	1687.32	913.10	-211.26	68.60	1532.51	-208.71	73.42	908.82
1.65000	-1729.44	274.24	289.34	-1764.95	252.07	304.98	-1430.59	129.37	58.40	-1364.33	193.42	89.25	-1799.04	12.68	57.24	-1850.06	25.78	60.18	-1771.86	31.90	479.40	-1708.76	-38.99	471.95	-1696.28	39.75	1260.29	0.00	0.00	0.00	-1781.47	92.56	1610.75	-1779.26	-52.47	1585.43	-1685.13	-63.11	1683.68	-1647.47	92.57	1687.32	913.13	-210.97	68.54	1532.93	-208.69	73.54	908.73
1.66000	-1709.28	273.43	296.77	-1746.25	251.05	311.05	-1430.59	129.37	58.40	-1364.33	193.42	89.25	-1799.23	12.62	57.20	-1850.11	25.65	60.25	-1771.86	31.90	479.40	-1708.76	-38.99	471.95	-1696.28	39.75	1260.29	0.00	0.00	0.00	-1777.64	91.51	1611.49	-1767.15	-51.85	1585.20	-1685.13	-63.11	1683.68	-1647.47	92.57	1687.32	913.09	-211.15	68.65	1532.67	-208.74	73.52	908.69
1.67000	-1688.45	271.69	303.28	-1726.32	249.98	316.74	-1430.59	129.37	58.40	-1364.33	193.42	89.25	-1799.92	11.75	56.83	-1849.84	26.11	60.44	-1771.86	31.90	479.40	-1708.76	-38.99	471.95	-1696.28	39.75	1260.29	0.00	0.00	0.00	-1772.94	90.72	1611.78	-1771.56	-53.25	1586.60	-1685.13	-63.11	1683.68	-1647.47	92.57	1687.32	913.07	-210.88	68.53	1532.25	-208.70	73.39	908.54
1.68000	-1668.72	270.62	309.66	-1705.74	248.24	321.69	-1430.59	129.37	58.40	-1364.33	193.42	89.25	-1799.63	12.19	57.06	-1849.29	26.62	60.76	-1771.86	31.90	479.40	-1708.76	-38.99	471.95	-1696.28	39.75	1260.29	0.00	0.00	0.00	-1769.74	89.93	1612.42	-1767.91	-55.23	1586.70	-1685.13	-63.11	1683.68	-1647.47	92.57	1687.32	913.01	-211.07	68.62	1532.68	-208.66	73.49	908.71
1.69000	-1646.28	268.75	316.24	-1683.97	246.44	326.90	-1430.59	129.37	58.40	-1364.33	193.42	89.25	-1799.36	12.47	57.16	-1849.21	26.58	60.65	-1771.86	31.90	479.40	-1708.76	-38.99	471.95	-1696.28	39.75	1260.29	0.00	0.00	0.00	-1766.10	89.32	1612.67	-1760.54	-54.91	1586.99	-1685.13	-63.11	1683.68	-1647.47	92.57	1687.32	913.04	-211.02	68.62	1532.61	-208.74	73.45	908.64
1.70000	-1625.46	266.10	321.68	-1664.10	245.05	331.07	-1430.59	129.37	58.40	-1364.33	193.42	89.25	-1799.70	11.97	56.90	-1850.20	25.21	59.99	-1771.86	31.90	479.40	-1708.76	-38.99	471.95	-1696.28	39.75	1260.29	0.00	0.00	0.00	-1761.16	88.28	1612.78	-1766.92	-56.92	1587.35	-1685.13	-63.11	1683.68	-1647.47	92.57	1687.32	913.02	-211.09	68.60	1532.09	-208.82	73.26	908.66
1.71000	-1599.40	265.19	328.36	-1641.66	243.55	335.30	-1430.59	129.37	58.40	-1364.33	193.42	89.25	-1799.81	11.45	56.57	-1850.33	24.90	59.88	-1771.86	31.90	479.40	-1708.76	-38.99	471.95	-1696.28	39.75	1260.29	0.00	0.00	0.00	-1756.43	87.75	1613.22	-1764.27	-57.13	1587.70	-1685.13	-63.11	1683.68	-1647.47	92.57	1687.32	913.10	-211.18	68.57	1532.80	-208.75	73.55	908.91
1.72000	-1578.78	263.59	332.83	-1622.40	241.96	338.17	-1430.59	129.37	58.40	-1364.33	193.42	89.25	-1799.45	11.86	56.61	-1850.30	24.95	59.97	-1771.86	31.90	479.40	-1708.76	-38.99	471.95	-1696.28	39.75	1260.29	0.00	0.00	0.00	-1747.78	87.19	1613.19	-1752.38	-57.34	1588.05	-1685.13	-63.11	1683.68	-1647.47	92.57	1687.32	913.03	-211.49	68.54	1533.02	-208.64	73.68	908.90
1.73000	-1559.40	262.88	336.46	-1600.28	240.71	341.03	-1430.59	129.37	58.40	-1364.33	193.42	89.25	-1799.36	11.65	56.31	-1850.29	24.93	59.78	-1771.86	31.90	479.40	-1708.76	-38.99	471.95	-1696.28	39.75	1260.29	0.00	0.00	0.00	-1744.73	86.62	1613.50	-1755.58	-58.95	1588.29	-1685.13	-63.11	1683.68	-1647.47	92.57	1687.32	913.02	-211.21	68.58	1532.48	-208.70	73.42	908.67
1.74000	-1534.68	261.59	340.36	-1578.68	239.55	343.23	-1430.59	129.37	58.40	-1364.33	193.42	89.25	-1798.85	12.01	56.22	-1850.31	24.85	59.49	-1771.86	31.90	479.40	-1708.76	-38.99	471.95	-1696.28	39.75	1260.29	0.00	0.00	0.00	-1738.85	85.86	1613.52	-1736.26	-58.19	1587.21	-1685.13	-63.11	1683.68	-1647.47	92.57	1687.32	912.90	-210.93	68.74	1532.25	-208.73	73.37	908.69
1.75000	-1512.47	260.72	343.30	-1558.87	238.75	344.33	-1430.59	129.37	58.40	-1364.33	193.42	89.25	-1798.93	11.75	55.87	-1850.26	24.80	59.42	-1771.86	31.90	479.40	-1708.76	-38.99	471.95	-1696.28	39.75	1260.29	0.00	0.00	0.00	-1731.77	86.19	1613.35	-1732.41	-59.30	1588.00	-1685.13	-63.11	1683.68	-1647.47	92.57	1687.32	913.23	-211.04	68.49	1532.90	-208.66	73.58	908.68
1.76000	-1504.71	260.35	343.83	-1538.80	237.71	345.04	-1430.59	129.37	58.40	-1364.33	193.42	89.25	-1799.20	11.41	55.37	-1849.79	25.29	59.53	-1771.86	31.90	479.40	-1708.76	-38.99	471.95	-1696.28	39.75	1260.29	0.00	0.00	0.00	-1730.89	85.41	1613.51	-1729.89	-59.99	1587.55	-1685.13	-63.11	1683.68	-1647.47	92.57	1687.32	913.10	-210.71	68.61	1533.27	-208.54	73.75	908.70
1.77000	-1484.47	259.31	344.88	-1519.89	236.51	344.87	-1430.59	129.37	58.40	-1364.33	193.42	89.25	-1798.42	12.36	55.44	-1849.68	25.45	59.41	-1771.86	31.90	479.40	-1708.76	-38.99	471.95	-1696.28	39.75	1260.29	0.00	0.00	0.00	-1725.16	85.20	1613.29	-1710.67	-56.54	1598.28	-1685.13	-63.11	1683.68	-1647.47	92.57	1687.32	912.99	-210.43	68.75	1532.22	-208.74	73.36	908.65
1.78000	-1464.83	258.58	345.10	-1499.20	235.67	344.55	-1430.59	129.37	58.40	-1364.33	193.42	89.25	-1798.23	12.59	55.21	-1850.11	24.75	58.89	-1771.86	31.90	479.40	-1708.76	-38.99	471.95	-1696.28	39.75	1260.29	0.00	0.00	0.00	-1721.50	84.74	1613.42	-1705.69	-55.62	1600.72	-1685.13	-63.11	1683.68	-1647.47	92.57	1687.32	912.89	-210.42	68.89	1532.58	-208.85	73.49	908.72
1.79000	-1445.55	257.30	345.00	-1480.21	234.06	343.57	-1430.59	129.37	58.40	-1364.33	193.42	89.25	-1798.31	12.34	54.80	-1850.07	24.69	58.74	-1771.86	31.90	479.40	-1708.76	-38.99	471.95	-1696.28	39.75	1260.29	0.00	0.00	0.00	-1714.90	84.22	1613.09	-1701.99	-56.24	1600.43	-1685.13	-63.11	1683.68	-1647.47	92.57	1687.32	912.87	-210.31	68.85	1532.82	-208.67	73.61	908.68
1.80000	-1426.30	255.68	344.23	-1460.59	232.05	342.32	-1430.59	129.37	58.40	-1364.33	193.42	89.25	-1798.02	12.41	54.35	-1850.27	24.30	58.26	-1771.86	31.90	479.40	-1708.76	-38.99	471.95	-1696.28	39.75	1260.29	0.00	0.00	0.00	-1708.06	83.94	1612.83	-1696.16	-56.31	1600.17	-1685.13	-63.11	1683.68	-1647.47	92.57	1687.32	913.05	-210.98	68.71	1532.75	-208.66	73.55	908.54
1.81000	-1407.53	254.05	342.92	-1442.08	230.54	340.18	-1430.59	129.37	58.40	-1364.33	193.42	89.25	-1798.28	12.18	53.81	-1850.22	24.09	57.95	-1771.86	31.90	479.40	-1708.76	-38.99	471.95	-1696.28	39.75	1260.29	0.00	0.00	0.00	-1704.21	83.10	1612.67	-1689.64	-56.98	1599.77	-1685.13	-63.11	1683.68	-1647.47	92.57	1687.32	913.00	-210.73	68.63	1533.02	-208.81	73.60	908.69
1.82000	-1389.10	251.46	341.25	-1424.33	228.47	337.57	-1430.59	129.37	58.40	-1364.33	193.42	89.25	-1797.98	12.13	53.40	-1850.15	24.00	57.65	-1771.86	31.90	479.40	-1708.76	-38.99	471.95	-1696.28	39.75	1260.29	0.00	0.00	0.00	-1697.37	83.10	1612.16	-1685.36	-56.94	1599.22	-1685.13	-63.11	1683.68	-1647.47	92.57	1687.32	912.97	-210.86	68.65	1533.13	-208.69	73.75	908.69
1.83000	-1371.18	248.89	338.82	-1405.21	226.15	334.50	-1430.59	129.37	58.40	-1364.33	193.42	89.25	-1797.40	12.85	53.20	-1849.78	24.55	57.65	-1771.86	31.90	479.40	-1708.76	-38.99	471.95	-1696.28	39.75	1260.29	0.00	0.00	0.00	-1691.67	82.94	1611.53	-1681.57	-57.03	1598.87	-1685.13	-63.11	1683.68	-1647.47	92.57	1687.32	913.05	-210.64	68.71	1532.95	-208.58	73.62	908.79
1.84000	-1353.66	246.88	335.53	-1389.44	224.14	330.43	-1430.59	129.37	58.40	-1364.33	193.42	89.25	-1797.40	12.67	52.63	-1849.83	24.41	57.37	-1771.86	31.90	479.40	-1708.76	-38.99	471.95	-1696.28	39.75	1260.29	0.00	0.00	0.00	-1685.71	82.70	1611.13	-1678.76	-57.42	1598.20	-1685.13	-63.11	1683.68	-1647.47	92.57	1687.32	913.06	-211.28	68.58	1532.87	-208.60	73.61	908.90
1.85000	-1336.99	244.87	331.86	-1372.41	222.74	326.17	-1430.59	129.37	58.40	-1364.33	193.42	89.25	-1797.21	12.82	52.16	-1849.35	24.86	57.30	-1771.86	31.90	479.40	-1708.76	-38.99	471.95	-1696.28	39.75	1260.29	0.00	0.00	0.00	-1679.69	82.63	1610.57	-1672.68	-57.31	1597.46	-1685.13	-63.11	1683.68	-1647.47	92.57	1687.32	912.78	-210.25	69.01	1532.82	-208.73	73.63	908.83
1.86000	-1321.16	243.12	327.76	-1354.24	221.02	321.84	-1430.59	129.37	58.40	-1364.33	193.42	89.25	-1797.21	12.65	51.53	-1849.04	24.93	57.12	-1771.86	31.90	479.40	-1708.76	-38.99	471.95	-1696.28	39.75	1260.29	0.00	0.00	0.00	-1673.52	82.61	1609.85	-1664.65	-56.82	1596.67	-1685.13	-63.11	1683.68	-1647.47	92.57	1687.32	913.03	-211.15	68.73	1532.84	-208.76	73.61	908.77
1.87000	-1305.82	241.44	323.41	-1338.60	220.10	317.13	-1430.59	129.37	58.40	-1364.33	193.42	89.25	-1797.07	12.67	51.12	-1849.03	24.82	56.78	-1771.86	31.90	479.40	-1708.76	-38.99	471.95	-1696.28	39.75	1260.29	0.00	0.00	0.00	-1667.91	82.68	1609.07	-1663.86	-57.39	1596.22	-1685.13	-63.11	1683.68	-1647.47	92.57	1687.32	912.88	-210.55	68.83	1533.26	-208.55	73.77	908.64
1.88000	-1291.31	240.27	318.65	-1317.24	219.53	313.98	-1430.59	129.37	58.40	-1364.33	193.42	89.25	-1796.95	12.58	50.47	-1848.33	25.57	56.81	-1771.86	31.90	479.40	-1708.76	-38.99	471.95	-1696.28	39.75	1260.29	0.00	0.00	0.00	-1659.65	82.76	1608.04	-1655.76	-56.72	1595.38	-1685.13	-63.11	1683.68	-1647.47	92.57	1687.32	912.78	-210.83	68.84	1533.16	-208.52	73.70	908.74
1.89000	-1277.87	238.82	314.11	-1317.74	218.93	307.19	-1430.59	129.37	58.40	-1364.33	193.42	89.25	-1796.51	13.16	50.25	-1848.53	25.01	56.26	-1771.86	31.90	479.40	-1708.76	-38.99	471.95	-1696.28	39.75	1260.29	0.00	0.00	0.00	-1657.05	83.15	1607.44	-1647.09	-56.52	1594.34	-1685.13	-63.11	1683.68	-1647.47	92.57	1687.32	913.17	-211.14	68.49	1532.68	-208.66	73.52	908.69
1.90000	-1265.85	238.58	308.90	-1305.10	217.73	301.42	-1430.59	129.37	58.40	-1364.33	193.42	89.25	-1796.20	13.27	49.78	-1848.45	24.72	55.79	-1771.86	31.90	479.40	-1708.76	-38.99	471.95	-1696.28	39.75	1260.29	0.00	0.00	0.00	-1651.45	83.57	1606.53	-1641.16	-55.93	1593.50	-1685.13	-63.11	1683.68	-1647.47	92.57	1687.32	913.39	-212.02	68.23	1532.95	-208.61	73.60	908.53
1.91000	-1254.47	238.23	303.50	-1293.35	217.49	295.07	-1430.59	129.37	58.40	-1364.33	193.42	89.25	-1796.45	12.78	49.08	-1848.13	25.18	55.63	-1771.86	31.90	479.40	-1708.76	-38.99	471.95	-1696.28	39.75	1260.29	0.00	0.00	0.00	-1644.57	84.13	1605.63	-1636.65	-55.74	1592.55	-1685.13	-63.11	1683.68	-1647.47	92.57	1687.32	913.11	-211.56	68.47	1532.91	-208.63	73.58	908.73
1.92000	-1243.85	237.56	298.06	-1282.08	216.98	288.63	-1430.59	129.37	58.40	-1364.33	193.42	89.25	-1796.35	12.76	48.60	-1848.49	24.53	55.08	-1771.86	31.90	479.40	-1708.76	-38.99	471.95	-1696.28	39.75	1260.29	0.00	0.00	0.00	-1638.62	84.29	1604.79	-1634.13	-55.07	1591.83	-1685.13	-63.11	1683.68	-1647.47	92.57	1687.32	912.97	-211.09	68.69	1532.51	-208.74	73.45	908.87
1.93000	-1233.91	237.09	292.25	-1271.89	216.61	281.84	-1430.59	129.37	58.40	-1364.33	193.42	89.25	-1796.12	12.91	48.17	-1847.99	24.85	55.09	-1771.86	31.90	479.40	-1708.76	-38.99	471.95	-1696.28	39.75	1260.29	0.00	0.00	0.00	-1631.66	85.05	1603.84	-1629.84	-54.74	1590.92	-1685.13	-63.11	1683.68	-1647.47	92.57	1687.32	913.04	-211.38	68.59	1532.22	-208.73	73.37	908.80
1.94000	-1224.85	236.46	286.09	-1262.19	214.91	275.44	-1430.59	129.37	58.40	-1364.33	193.42	89.25	-1795.54	13.65	48.12	-1847.64	25.24	54.97	-1771.86	31.90	479.40	-1708.76	-38.99	471.95	-1696.28	39.75	1260.29	0.00	0.00	0.00	-1626.63	86.03	1602.89	-1616.80	-53.72	1589.76	-1685.13	-63.11	1683.68	-1647.47	92.57	1687.32	912.89	-211.34	68.68	1532.67	-208.65	73.52	908.77
1.95000	-1216.51	235.29	279.94	-1253.73	214.38	268.32	-1430.59	129.37	58.40	-1364.33	193.42	89.25	-1796.25	12.42	47.24	-1847.24	25.36	54.91	-1771.86	31.90	479.40	-1708.76	-38.99	471.95	-1696.28	39.75	1260.29	0.00	0.00	0.00	-1619.98	86.11	1601.97	-1611.73	-53.17	1588.73	-1685.13	-63.11	1683.68	-1647.47	92.57	1687.32	912.80	-211.02	68.76	1532.15	-208.76	73.35	908.74
1.96000	-1208.94	233.22	273.90	-1246.43	213.98	261.02	-1430.59	129.37	58.40	-1364.33	193.42	89.25	-1795.82	12.59	46.90	-1847.15	25.27	54.63	-1771.86	31.90	479.40	-1708.76	-38.99	471.95	-1696.28	39.75	1260.29	0.00	0.00	0.00	-1612.59	87.05	1600.85	-1606.36	-52.62	1587.84	-1685.13	-63.11	1683.68	-1647.47	92.57	1687.32	912.99	-210.83	68.66	1532.66	-208.72	73.53	908.78
1.97000	-1202.56	231.76	267.58	-1239.67	212.34	254.10	-1430.59	129.37	58.40	-1364.33	193.42	89.25	-1795.68	12.69	46.61	-1846.22	26.25	54.89	-1771.86	31.90	479.40	-1708.76	-38.99	471.95	-1689.30	41.41	1258.85	0.00	0.00	0.00	-1606.06	88.39	1599.98	-1597.85	-51.07	1586.64	-1685.13	-63.11	1683.68	-1647.47	92.57	1687.32	912.89	-210.42	68.84	1532.59	-208.81	73.53	908.65
1.98000	-1197.00	230.07	261.10	-1234.29	211.71	246.74	-1430.59	129.37	58.40	-1364.33	193.42	89.25	-1795.62	12.67	46.27	-1847.06	24.77	53.95	-1771.86	31.90	479.40	-1708.76	-38.99	471.95	-1680.30	38.83	1258.04	0.00	0.00	0.00	-1600.36	89.69	1598.96	-1593.07	-50.24	1585.68	-1685.13	-63.11	1683.68	-1647.47	92.57	1687.32	912.84	-210.41	68.86	1532.08	-208.81	73.34	908.71
1.99000	-1192.39	228.40	254.60	-1229.64	210.51	239.44	-1430.59	129.37	58.40	-1364.33	193.42	89.25	-1795.62	12.39	45.83	-1846.88	24.85	53.87	-1771.86	31.90	479.40	-1708.76	-38.99	471.95	-1675.77	43.39	1256.15	0.00	0.00	0.00	-1594.39	91.06	1597.86	-1587.37	-48.62	1584.81	-1685.13	-63.11	1683.68	-1647.47	92.57	1687.32	912.76	-210.77	68.78	1532.62	-208.75	73.53	908.71
2.00000	-1188.63	226.54	247.87	-1225.76	209.21	231.96	-1430.59	129.37	58.40	-1364.33	193.42	89.25	-1795.50	12.39	45.49	-1846.42	25.27	53.87	-1771.86	31.90	479.40	-1708.76	-38.99	471.95	-1667.18	42.03	1255.16	0.00	0.00	0.00	-1586.35	92.32	1596.73	-1582.33	-47.27	1584.14	-1685.12	-63.11	1683.68	-1647.47	92.57	1687.32	912.69	-210.26	68.89	1532.34	-208.74	73.41	908.76
2.01000	-1185.50	224.43	240.97	-1222.80	207.73	224.39	-1430.59	129.37	58.40	-1364.33	193.42	89.25	-1795.36	12.38	45.11	-1846.60	24.63	53.36	-1771.86	31.90	479.40	-1708.76	-38.99	471.95	-1659.87	43.11	1253.81	0.00	0.00	0.00	-1582.13	93.53	1595.90	-1573.38	-45.77	1582.99	-1678.42	-61.28	1682.47	-1647.47	92.57	1687.32	912.79	-210.72	68.89	1532.47	-208.74	73.45	908.62
2.02000	-1183.62	223.25	233.38	-1220.61	205.94	216.74	-1430.59	129.37	58.40	-1364.33	193.42	89.25	-1795.00	12.64	44.99	-1846.29	24.64	53.25	-1771.86	31.90	479.40	-1708.76	-38.99	471.95	-1653.95	47.03	1251.88	0.00	0.00	0.00	-1570.43	94.91	1594.48	-1567.26	-44.66	1581.91	-1671.59	-59.38	1681.29	-1647.47	92.57	1687.32	912.79	-210.34	68.97	1532.81	-208.58	73.63	908.61
2.03000	-1182.58	221.69	225.54	-1219.15	203.48	209.10	-1430.59	129.37	58.40	-1364.33	193.42	89.25	-1794.87	12.59	44.69	-1845.79	25.10	53.34	-1771.86	31.90	479.40	-1708.76	-38.99	471.95	-1646.80	49.23	1250.09	0.00	0.00	0.00	-1564.21	96.56	1593.20	-1561.72	-42.87	1581.15	-1664.68	-57.31	1680.13	-1647.47	92.57	1687.32	912.94	-210.88	68.74	1532.62	-208.72	73.51	908.53
2.04000	-1182.36	219.65	217.33	-1218.80	201.48	200.90	-1430.59	129.37	58.40	-1364.33	193.42	89.25	-1795.00	11.98	43.99	-1845.17	25.53	53.37	-1771.86	31.90	479.40	-1708.76	-38.99	471.95	-1639.22	51.07	1248.21	0.00	0.00	0.00	-1555.66	98.37	1591.98	-1555.19	-41.08	1580.06	-1657.21	-55.33	1678.90	-1647.47	92.57	1687.32	912.91	-211.21	68.62	1533.04	-208.68	73.72	908.82
2.05000	-1182.49	216.35	209.10	-1219.10	198.60	192.50	-1430.59	129.37	58.40	-1364.33	193.42	89.25	-1795.07	11.85	43.72	-1845.56	24.55	52.53	-1771.86	31.90	479.40	-1708.76	-38.99	471.95	-1632.35	52.63	1246.14	0.00	0.00	0.00	-1546.03	100.08	1590.84	-1543.42	-39.16	1578.76	-1649.30	-53.80	1677.58	-1647.46	92.57	1687.32	912.75	-211.08	68.82	1532.79	-208.76	73.57	908.74
2.06000	-1183.37	212.84	200.12	-1220.47	196.25	183.42	-1430.59	129.37	58.40	-1364.33	193.42	89.25	-1794.50	12.19	43.50	-1845.31	24.53	52.48	-1771.86	31.90	479.40	-1708.76	-38.99	471.95	-1626.07	53.96	1243.91	0.00	0.00	0.00	-1538.77	101.90	1589.66	-1532.53	-37.24	1577.55	-1641.51	-51.59	1676.31	-1640.59	92.88	1685.95	913.12	-210.92	68.52	1532.54	-208.80	73.44	908.71
2.07000	-1184.93	209.27	190.66	-1222.15	192.53	174.39	-1430.59	129.37	58.40	-1364.33	193.42	89.25	-1794.68	11.72	43.05	-1844.92	24.24	52.16	-1771.86	31.90	479.40	-1708.76	-38.99	471.95	-1620.24	55.09	1241.58	0.00	0.00	0.00	-1531.13	104.04	1588.41	-1526.83	-35.00	1576.76	-1633.73	-48.79	1675.13	-1631.14	96.90	1684.45	912.99	-210.42	68.78	1532.50	-208.69	73.42	908.56
2.08000	-1187.68	206.85	180.05	-1224.66	188.99	164.73	-1430.59	129.37	58.40	-1364.33	193.42	89.25	-1794.68	11.29	42.47	-1844.35	24.49	52.24	-1771.86	31.90	479.40	-1708.76	-38.99	471.95	-1614.75	56.08	1239.17	0.00	0.00	0.00	-1519.91	106.18	1587.10	-1519.07	-33.40	1575.48	-1625.43	-46.16	1673.95	-1622.66	99.36	1683.01	912.91	-210.45	68.77	1532.25	-208.61	73.36	908.64
2.09000	-1190.33	202.49	170.08	-1227.65	184.90	155.17	-1430.59	129.37	58.40	-1364.33	193.42	89.25	-1794.02	11.97	42.44	-1844.29	24.05	51.89	-1771.86	31.90	479.40	-1708.76	-38.99	471.95	-1609.48	56.96	1236.73	0.00	0.00	0.00	-1511.38	108.63	1585.93	-1510.67	-30.64	1574.54	-1617.28	-43.07	1672.92	-1613.61	101.94	1681.76	912.92	-210.69	68.76	1532.59	-208.66	73.48	908.76
2.10000	-1193.90	198.95	159.42	-1231.39	181.09	145.34	-1430.59	129.37	58.40	-1364.33	193.42	89.25	-1793.86	11.83	42.10	-1843.96	23.46	51.57	-1771.86	31.90	479.40	-1708.76	-38.99	471.95	-1604.31	57.80	1234.29	0.00	0.00	0.00	-1501.95	110.61	1584.67	-1500.50	-28.10	1573.51	-1608.58	-40.20	1671.81	-1604.63	105.10	1680.33	913.03	-210.95	68.55	1532.24	-208.73	73.42	908.66
2.11000	-1197.85	194.97	149.06	-1235.85	177.80	135.31	-1430.59	129.37	58.40	-1364.33	193.42	89.25	-1794.08	11.13	41.46	-1843.69	22.95	51.30	-1771.86	31.90	479.40	-1708.76	-38.99	471.95	-1599.13	58.62	1231.90	0.00	0.00	0.00	-1491.91	112.93	1583.35	-1488.56	-25.49	1572.41	-1599.87	-36.98	1670.78	-1594.76	108.87	1678.86	913.20	-211.42	68.47	1532.37	-208.76	73.40	908.69
2.12000	-1201.70	191.52	138.90	-1240.07	175.84	125.11	-1430.59	129.37	58.40	-1364.33	193.42	89.25	-1793.78	11.18	41.06	-1842.93	23.00	51.19	-1771.86	31.90	479.40	-1708.76	-38.99	471.95	-1593.80	59.48	1229.60	0.00	0.00	0.00	-1484.15	115.79	1581.86	-1483.20	-23.40	1571.71	-1590.87	-33.94	1669.90	-1585.53	111.41	1677.61	913.10	-210.97	68.55	1533.36	-208.64	73.82	908.52
2.13000	-1197.30	188.77	130.77	-1237.88	174.28	117.48	-1430.59	129.37	58.40	-1364.33	193.42	89.25	-1793.53	11.16	40.63	-1841.41	23.68	51.57	-1771.86	31.90	479.40	-1708.76	-38.99	471.95	-1588.21	60.43	1227.41	0.00	0.00	0.00	-1473.77	118.75	1580.68	-1475.18	-20.53	1570.85	-1581.83	-30.20	1669.08	-1575.25	115.36	1676.34	913.19	-211.00	68.38	1532.61	-208.63	73.56	908.65
2.14000	-1193.33	186.76	123.20	-1230.92	171.73	111.82	-1430.59	129.37	58.40	-1364.33	193.42	89.25	-1792.72	12.02	40.72	-1842.31	21.32	50.50	-1771.86	31.90	479.40	-1708.76	-38.99	471.95	-1582.24	61.50	1225.39	0.00	0.00	0.00	-1464.70	121.70	1579.58	-1463.67	-17.67	1570.10	-1571.90	-27.21	1668.41	-1565.28	118.78	1675.44	912.86	-210.51	68.74	1532.54	-208.69	73.47	908.76
2.15000	-1184.38	188.56	112.53	-1223.46	169.88	103.30	-1430.59	129.37	58.40	-1364.33	193.42	89.25	-1792.40	12.05	40.39	-1840.69	21.93	50.81	-1771.86	31.90	479.40	-1708.76	-38.99	471.95	-1575.77	62.76	1223.57	0.00	0.00	0.00	-1453.66	124.67	1578.78	-1456.62	-14.74	1569.71	-1562.30	-22.85	1668.40	-1554.15	122.78	1674.98	912.94	-210.59	68.74	1533.16	-208.54	73.70	908.66
2.16000	-1178.39	188.03	100.24	-1221.99	168.23	91.96	-1430.59	129.37	58.40	-1364.33	193.42	89.25	-1792.11	12.23	40.16	-1839.79	21.48	50.59	-1771.86	31.90	479.40	-1708.76	-38.99	471.95	-1568.68	64.23	1221.99	0.00	0.00	0.00	-1443.52	127.78	1578.18	-1447.01	-11.73	1569.46	-1552.07	-19.27	1668.26	-1543.73	126.21	1674.54	912.96	-210.44	68.66	1532.68	-208.54	73.52	908.80
2.17000	-1175.29	186.13	94.00	-1217.92	166.57	87.32	-1430.59	129.37	58.40	-1364.33	193.42	89.25	-1791.93	11.94	39.80	-1838.95	20.63	50.16	-1771.86	31.90	479.40	-1708.76	-38.99	471.95	-1560.85	65.97	1220.69	0.00	0.00	0.00	-1432.63	130.73	1577.62	-1434.35	-8.44	1569.08	-1542.02	-15.54	1668.10	-1533.36	129.84	1674.00	912.78	-210.44	68.84	1532.19	-208.72	73.39	908.61
2.18000	-1173.21	185.11	89.70	-1215.42	165.94	83.65	-1430.59	129.37	58.40	-1364.33	193.42	89.25	-1791.43	11.97	39.54	-1837.47	20.47	50.00	-1771.86	31.90	479.40	-1708.76	-38.99	471.95	-1552.15	68.02	1219.71	0.00	0.00	0.00	-1421.45	134.25	1577.28	-1426.98	-5.12	1569.12	-1531.83	-11.52	1668.21	-1522.69	133.79	1673.60	912.94	-211.09	68.64	1532.52	-208.71	73.50	908.71
2.19000	-1171.29	184.17	85.33	-1212.07	165.32	80.60	-1430.59	129.37	58.40	-1364.33	193.42	89.25	-1791.16	11.98	39.29	-1836.55	18.89	49.34	-1771.86	31.90	479.40	-1708.76	-38.99	471.95	-1542.48	70.43	1219.08	0.00	0.00	0.00	-1410.76	137.15	1577.24	-1414.06	-1.86	1569.48	-1521.64	-6.97	1668.72	-1511.63	137.79	1673.65	912.91	-210.68	68.63	1532.94	-208.63	73.68	908.64
2.20000	-1169.55	183.68	81.43	-1213.03	164.84	77.34	-1430.59	129.37	58.40	-1364.33	193.42	89.25	-1791.02	11.51	38.92	-1835.21	17.59	48.83	-1771.86	31.90	479.40	-1708.76	-38.99	471.95	-1531.70	73.24	1218.85	0.00	0.00	0.00	-1399.96	140.70	1577.30	-1401.66	1.55	1569.91	-1510.89	-3.20	1669.51	-1500.45	141.91	1674.07	913.05	-211.02	68.61	1532.87	-208.66	73.57	908.85
2.21000	-1168.65	183.12	79.04	-1212.11	164.99	75.17	-1430.59	129.37	58.40	-1364.33	193.42	89.25	-1790.49	11.68	38.69	-1832.90	17.33	48.68	-1771.86	31.90	479.40	-1708.76	-38.99	471.95	-1519.70	76.51	1219.06	0.00	0.00	0.00	-1389.67	144.17	1577.76	-1392.10	5.35	1570.64	-1500.47	1.32	1670.53	-1489.34	145.79	1674.71	912.99	-210.74	68.70	1533.05	-208.75	73.60	908.67
2.22000	-1168.21	184.07	76.62	-1212.79	165.27	73.19	-1430.59	129.37	58.40	-1364.33	193.42	89.25	-1791.15	13.32	40.27	-1831.41	15.55	47.80	-1771.86	31.90	479.40	-1708.76	-38.99	471.95	-1506.36	80.27	1219.74	0.00	0.00	0.00	-1379.30	147.57	1578.32	-1382.95	8.79	1571.56	-1489.29	4.58	1671.49	-1478.28	149.98	1675.30	913.14	-210.77	68.59	1532.97	-208.66	73.56	908.66
2.23000	-1167.33	184.52	74.36	-1211.46	165.63	71.50	-1430.59	129.37	58.40	-1364.33	193.42	89.25	-1790.17	13.15	40.44	-1828.11	15.44	47.76	-1771.86	31.90	479.40	-1708.76	-38.99	471.95	-1491.56	84.57	1220.93	0.00	0.00	0.00	-1366.95	151.27	1578.88	-1373.75	11.91	1572.73	-1478.49	7.93	1672.62	-1467.62	153.62	1676.03	913.09	-211.16	68.53	1532.71	-208.63	73.48	908.71
2.24000	-1166.46	185.00	72.03	-1209.30	166.06	70.27	-1430.59	129.37	58.40	-1364.33	193.42	89.25	-1789.49	11.45	39.95	-1824.88	14.64	47.77	-1771.86	31.90	479.40	-1708.76	-38.99	471.95	-1475.17	89.46	1222.68	0.00	0.00	0.00	-1354.94	154.64	1579.58	-1363.03	15.26	1573.94	-1468.66	12.67	1673.99	-1457.18	157.08	1676.92	912.90	-211.16	68.71	1532.68	-208.59	73.49	908.74
2.25000	-1166.28	184.51	71.17	-1209.29	165.98	68.96	-1430.59	129.37	58.40	-1364.33	193.42	89.25	-1787.91	10.76	39.89	-1821.01	13.46	48.39	-1771.86	31.90	479.40	-1708.76	-38.99	471.95	-1457.09	94.98	1225.02	0.00	0.00	0.00	-1346.33	158.31	1580.39	-1354.47	18.81	1575.03	-1458.59	16.64	1675.39	-1446.33	161.94	1677.76	913.03	-211.39	68.53	1532.23	-208.73	73.33	908.90
2.26000	-1165.91	183.99	70.08	-1209.36	165.63	67.79	-1430.59	129.37	58.40	-1364.33	193.42	89.25	-1787.79	10.10	42.21	-1816.52	12.64	50.21	-1771.86	31.90	479.40	-1708.76	-38.99	471.95	-1447.60	97.91	1226.34	0.00	0.00	0.00	-1338.17	162.08	1581.17	-1345.07	21.90	1576.14	-1448.31	19.92	1676.69	-1436.81	165.01	1678.79	913.06	-211.24	68.53	1532.51	-208.69	73.44	908.94
2.27000	-1165.70	184.04	68.92	-1208.10	165.11	67.06	-1430.59	129.37	58.40	-1364.33	193.42	89.25	-1784.19	7.28	42.09	-1812.14	10.23	52.75	-1771.86	31.90	479.40	-1708.76	-38.99	471.95	-1433.03	102.12	1227.45	0.00	0.00	0.00	-1326.45	165.11	1582.06	-1335.25	25.41	1577.32	-1438.78	23.49	1678.04	-1427.64	167.62	1679.94	912.92	-210.72	68.76	1532.32	-208.77	73.37	908.76
2.28000	-1165.45	183.58	68.38	-1208.55	165.20	66.02	-1430.59	129.37	58.40	-1364.33	193.42	89.25	-1779.35	3.31	41.76	-1807.63	7.13	56.32	-1771.86	31.90	479.40	-1708.76	-38.99	471.95	-1418.50	106.28	1228.56	0.00	0.00	0.00	-1318.54	168.22	1583.06	-1324.01	28.59	1578.41	-1429.75	26.86	1679.30	-1418.56	170.54	1681.03	913.02	-211.36	68.64	1532.65	-208.71	73.48	908.74
2.29000	-1165.25	183.47	67.69	-1206.43	165.12	65.95	-1430.59	129.37	58.40	-1364.33	193.42	89.25	-1774.78	-1.91	41.34	-1802.55	5.12	62.02	-1771.86	31.90	479.40	-1708.76	-38.99	471.95	-1404.02	110.40	1229.66	0.00	0.00	0.00	-1308.62	171.31	1584.12	-1317.39	31.73	1579.75	-1420.78	29.73	1680.46	-1408.88	174.52	1681.96	912.83	-211.56	68.67	1532.64	-208.73	73.48	908.62
2.30000	-1165.13	183.62	66.98	-1208.13	165.13	64.77	-1430.59	129.37	58.40	-1364.33	193.42	89.25	-1772.82	-6.00	38.73	-1797.37	3.87	69.28	-1771.86	31.90	479.40	-1708.76	-38.99	471.95	-1389.58	114.48	1230.76	0.00	0.00	0.00	-1300.21	173.91	1585.31	-1309.70	34.07	1580.98	-1412.52	33.02	1681.67	-1400.19	177.67	1683.00	912.93	-211.58	68.56	1532.90	-208.66	73.57	908.64
2.31000	-1164.72	182.93	66.70	-1207.17	164.93	64.47	-1430.59	129.37	58.40	-1364.33	193.42	89.25	-1772.73	-10.16	42.31	-1795.90	-0.92	76.29	-1771.86	31.90	479.40	-1708.76	-38.99	471.95	-1375.19	118.51	1231.85	0.00	0.00	0.00	-1292.35	176.38	1586.47	-1300.19	36.57	1581.98	-1404.06	35.34	1682.77	-1391.85	180.37	1684.14	912.94	-211.28	68.72	1532.90	-208.66	73.54	908.68
2.32000	-1164.70	183.15	66.14	-1211.20	164.65	63.22	-1430.59	129.37	58.40	-1364.33	193.42	89.25	-1770.91	-13.70	50.31	-1792.91	-4.34	87.18	-1771.86	31.90	479.40	-1708.76	-38.99	471.95	-1360.84	122.50	1232.94	0.00	0.00	0.00	-1282.96	178.99	1587.58	-1290.49	39.36	1582.95	-1396.24	38.19	1684.05	-1384.38	182.16	1685.30	912.96	-210.95	68.77	1532.73	-208.73	73.51	908.90
2.33000	-1164.50	182.99	65.92	-1208.81	164.64	63.44	-1430.59	129.37	58.40	-1364.33	193.42	89.25	-1768.89	-17.09	63.18	-1782.41	-6.56	99.05	-1771.86	31.90	479.40	-1708.76	-38.99	471.95	-1346.54	126.45	1234.03	0.00	0.00	0.00	-1275.72	181.43	1588.77	-1286.29	41.42	1584.30	-1388.58	40.88	1685.23	-1376.44	184.67	1686.50	912.78	-210.73	68.84	1532.73	-208.72	73.52	908.73
2.34000	-1164.43	182.94	65.78	-1208.85	164.94	63.23	-1430.59	129.37	58.40	-1364.33	193.42	89.25	-1765.42	-20.32	78.47	-1777.37	-9.24	115.27	-1771.86	31.90	479.40	-1708.76	-38.99	471.95	-1332.28	130.35	1235.11	0.00	0.00	0.00	-1269.89	183.15	1590.04	-1275.12	43.83	1585.38	-1380.95	42.79	1686.45	-1368.90	187.00	1687.80	912.77	-210.72	68.83	1532.99	-208.69	73.60	908.86
2.35000	-1164.36	182.97	65.67	-1208.16	165.21	63.07	-1430.59	129.37	58.40	-1364.33	193.42	89.25	-1760.24	-24.15	95.86	-1774.11	-11.97	132.95	-1771.86	31.90	479.40	-1708.76	-38.99	471.95	-1318.06	134.21	1236.19	0.00	0.00	0.00	-1261.53	185.28	1591.29	-1270.41	45.80	1586.58	-1373.71	44.86	1687.70	-1361.60	189.08	1689.22	912.98	-211.07	68.62	1533.29	-208.57	73.72	908.70
2.36000	-1164.44	182.93	65.66	-1209.73	165.02	62.71	-1430.59	129.37	58.40	-1364.33	193.42	89.25	-1749.68	-27.15	113.16	-1766.22	-14.45	152.39	-1771.86	31.90	479.40	-1708.76	-38.99	471.95	-1303.89	138.03	1237.27	0.00	0.00	0.00	-1256.14	187.29	1592.52	-1262.60	47.37	1587.83	-1366.60	46.69	1689.09	-1354.54	191.03	1690.64	913.20	-211.15	68.48	1532.65	-208.65	73.47	908.59
2.37000	-1164.50	183.04	65.76	-1208.67	165.15	62.94	-1430.59	129.37	58.40	-1364.33	193.42	89.25	-1742.99	-29.50	132.71	-1758.67	-17.34	173.65	-1771.86	31.90	479.40	-1708.76	-38.99	471.95	-1289.76	141.81	1238.34	0.00	0.00	0.00	-1249.11	188.81	1593.94	-1257.48	48.90	1589.27	-1359.63	48.46	1690.63	-1347.58	192.73	1692.09	912.96	-210.66	68.65	1532.14	-208.73	73.25	908.91
2.38000	-1164.53	182.80	66.00	-1207.54	165.16	63.30	-1430.59	129.37	58.40	-1364.33	193.42	89.25	-1736.95	-32.27	151.55	-1748.04	-17.61	191.88	-1771.86	31.90	479.40	-1708.76	-38.99	471.95	-1275.68	145.54	1239.40	0.00	0.00	0.00	-1241.97	190.43	1595.35	-1249.55	50.60	1590.76	-1353.08	50.57	1692.30	-1341.24	193.76	1693.74	912.95	-211.20	68.61	1532.04	-208.75	73.27	908.73
2.39000	-1164.61	182.82	66.10	-1208.09	165.16	63.27	-1430.59	129.37	58.40	-1364.33	193.42	89.25	-1728.25	-33.18	170.05	-1736.24	-16.47	212.25	-1771.86	31.90	479.40	-1708.76	-38.99	471.95	-1261.64	149.24	1240.47	0.00	0.00	0.00	-1234.65	192.17	1596.89	-1243.27	52.33	1592.32	-1346.16	51.18	1693.82	-1334.86	195.15	1695.43	912.78	-211.33	68.72	1532.36	-208.72	73.38	908.75
2.40000	-1164.79	183.26	66.17	-1210.50	165.50	62.84	-1430.59	129.37	58.40	-1364.33	193.42	89.25	-1719.33	-32.66	188.19	-1730.19	-18.35	229.93	-1771.86	31.90	479.40	-1708.76	-38.99	471.95	-1247.64	152.89	1241.52	0.00	0.00	0.00	-1228.46	193.46	1598.71	-1234.62	53.94	1594.03	-1339.87	52.69	1695.54	-1328.64	196.24	1697.21	912.77	-210.85	68.81	1532.89	-208.69	73.53	908.58
2.41000	-1164.85	183.18	66.42	-1208.83	165.35	63.25	-1430.59	129.37	58.40	-1364.33	193.42	89.25	-1714.03	-32.43	205.24	-1721.25	-17.82	247.67	-1771.86	31.90	479.40	-1708.76	-38.99	471.95	-1233.69	156.50	1242.58	0.00	0.00	0.00	-1222.47	195.06	1600.44	-1230.11	54.76	1595.87	-1333.80	54.04	1697.29	-1322.82	197.02	1699.05	913.05	-210.96	68.60	1532.63	-208.64	73.50	908.50
2.42000	-1164.83	182.98	66.81	-1208.43	165.53	63.54	-1430.59	129.37	58.40	-1364.33	193.42	89.25	-1704.40	-33.21	221.60	-1711.33	-18.28	264.03	-1771.85	31.90	479.41	-1708.76	-38.99	471.95	-1219.78	160.07	1243.63	0.00	0.00	0.00	-1216.35	196.24	1602.51	-1222.75	55.59	1597.66	-1327.58	54.46	1698.97	-1316.45	198.84	1700.84	912.73	-210.86	68.79	1533.22	-208.68	73.71	908.70
2.43000	-1164.96	183.22	66.99	-1209.02	165.79	63.46	-1430.59	129.37	58.40	-1364.33	193.42	89.25	-1691.47	-32.81	237.92	-1701.78	-18.64	279.68	-1756.16	31.29	496.46	-1708.76	-38.99	471.95	-1205.91	163.59	1244.68	0.00	0.00	0.00	-1210.06	197.13	1604.50	-1218.96	56.94	1599.80	-1322.00	55.72	1700.78	-1311.31	198.73	1702.91	913.15	-210.66	68.55	1532.48	-208.74	73.43	908.85
2.44000	-1165.20	183.58	67.08	-1207.97	165.87	64.10	-1430.59	129.37	58.40	-1364.33	193.42	89.25	-1683.19	-32.74	251.74	-1693.67	-17.79	294.40	-1740.38	30.16	512.50	-1708.75	-38.99	471.97	-1192.09	167.08	1245.72	0.00	0.00	0.00	-1203.78	197.78	1606.59	-1211.16	58.08	1601.66	-1316.19	56.31	1702.54	-1305.53	200.04	1704.74	913.08	-210.85	68.60	1532.27	-208.70	73.40	908.89
2.45000	-1165.22	183.47	67.46	-1207.93	165.99	64.12	-1430.59	129.37	58.40	-1364.33	193.42	89.25	-1670.32	-31.40	265.36	-1680.86	-18.13	307.89	-1724.42	30.48	527.24	-1693.64	-39.51	485.49	-1178.31	170.53	1246.76	0.00	0.00	0.00	-1198.19	198.67	1608.70	-1207.51	58.91	1603.67	-1310.60	56.87	1704.21	-1300.12	200.81	1706.57	912.81	-210.45	68.85	1532.36	-208.68	73.37	908.63
2.46000	-1165.30	183.62	67.58	-1209.59	166.35	63.83	-1430.59	129.37	58.40	-1364.33	193.42	89.25	-1656.14	-31.34	277.58	-1668.53	-17.65	320.32	-1710.49	28.72	539.97	-1678.80	-39.69	497.60	-1164.57	173.93	1247.79	0.00	0.00	0.00	-1193.28	199.44	1610.81	-1200.87	59.64	1605.53	-1305.16	57.39	1705.86	-1295.09	201.19	1708.37	912.96	-211.14	68.64	1532.65	-208.72	73.49	908.56
2.47000	-1165.47	183.84	67.68	-1211.85	166.67	63.25	-1430.59	129.37	58.40	-1364.33	193.42	89.25	-1640.26	-30.15	288.88	-1651.24	-17.49	331.77	-1691.87	27.65	557.67	-1664.15	-39.60	508.25	-1150.88	177.29	1248.82	0.00	0.00	0.00	-1188.32	200.11	1612.78	-1195.44	60.19	1607.41	-1299.92	57.87	1707.34	-1289.55	202.47	1710.01	913.00	-211.39	68.57	1532.88	-208.65	73.59	908.58
2.48000	-1165.45	183.88	67.68	-1210.66	166.65	63.53	-1430.59	129.37	58.40	-1364.33	193.42	89.25	-1624.01	-29.89	298.62	-1635.75	-17.02	341.53	-1673.70	26.65	574.72	-1649.30	-40.13	517.79	-1137.22	180.62	1249.85	0.00	0.00	0.00	-1181.57	200.89	1614.60	-1191.80	60.73	1609.20	-1294.93	58.69	1708.83	-1284.30	203.01	1711.62	913.16	-211.04	68.48	1532.80	-208.70	73.54	908.28
2.49000	-1165.43	183.90	67.60	-1209.27	167.16	63.56	-1430.59	129.37	58.40	-1364.33	193.42	89.25	-1608.45	-29.78	306.74	-1617.98	-16.40	350.11	-1655.98	25.72	591.12	-1634.60	-40.70	525.82	-1123.61	183.90	1250.87	0.00	0.00	0.00	-1177.64	201.47	1616.57	-1186.06	60.98	1610.80	-1289.48	58.49	1709.99	-1279.34	203.24	1713.12	913.15	-211.00	68.54	1533.34	-208.64	73.73	908.31
2.50000	-1165.49	184.26	67.17	-1209.77	167.08	63.18	-1430.59	129.37	58.40	-1364.33	193.42	89.25	-1585.74	-29.32	314.87	-1601.96	-16.30	356.75	-1638.70	24.87	606.89	-1620.20	-40.77	532.17	-1110.04	187.15	1251.89	0.00	0.00	0.00	-1171.73	201.96	1618.31	-1180.43	61.52	1612.31	-1284.87	59.37	1711.18	-1274.64	203.06	1714.53	912.99	-210.99	68.53	1532.91	-208.59	73.65	908.59
2.51000	-1165.21	183.95	66.86	-1209.74	167.52	62.77	-1430.59	129.37	58.40	-1364.33	193.42	89.25	-1568.62	-28.97	320.14	-1584.38	-16.51	362.21	-1621.87	24.10	622.04	-1605.78	-40.74	536.95	-1096.52	190.35	1252.90	0.00	0.00	0.00	-1166.82	202.28	1619.87	-1173.74	61.88	1613.55	-1280.01	59.86	1712.24	-1269.77	202.97	1715.88	913.10	-211.54	68.55	1532.65	-208.65	73.54	908.76
2.52000	-1165.07	184.18	66.20	-1209.60	167.48	62.34	-1430.59	129.37	58.40	-1364.33	193.42	89.25	-1550.24	-28.54	324.21	-1565.62	-13.55	362.69	-1605.46	23.39	636.56	-1590.98	-41.62	540.40	-1083.03	193.52	1253.92	0.00	0.00	0.00	-1161.13	202.67	1621.32	-1168.71	62.37	1614.84	-1274.96	59.95	1713.06	-1264.28	204.02	1716.93	912.96	-210.80	68.73	1532.70	-208.73	73.52	908.74
2.53000	-1164.73	184.16	65.50	-1208.26	167.57	62.06	-1430.59	129.37	58.40	-1364.33	193.42	89.25	-1532.29	-28.76	326.75	-1550.00	-13.89	364.50	-1589.48	22.76	650.47	-1576.51	-42.24	542.21	-1069.59	196.64	1254.92	0.00	0.00	0.00	-1155.37	202.94	1622.62	-1162.60	62.92	1615.95	-1269.65	59.65	1713.65	-1259.48	203.79	1717.92	912.99	-211.00	68.69	1532.75	-208.69	73.59	908.63
2.54000	-1164.48	184.32	64.59	-1209.69	167.92	61.08	-1430.59	129.37	58.40	-1364.33	193.42	89.25	-1516.36	-28.66	327.39	-1527.93	-13.80	365.95	-1573.92	22.20	663.78	-1562.10	-42.72	542.29	-1056.19	199.73	1255.92	0.00	0.00	0.00	-1150.48	203.52	1623.79	-1158.04	63.13	1617.14	-1264.64	59.93	1714.25	-1254.42	204.11	1718.73	913.10	-210.65	68.61	1532.03	-208.78	73.28	908.66
2.55000	-1164.00	184.08	63.78	-1209.69	168.04	60.21	-1430.59	129.37	58.40	-1364.33	193.42	89.25	-1494.51	-28.60	327.37	-1504.68	-13.84	366.00	-1558.77	21.70	676.49	-1547.55	-43.14	540.70	-1042.83	202.77	1256.92	0.00	0.00	0.00	-1144.27	203.82	1624.80	-1150.91	63.60	1617.89	-1259.50	60.09	1714.68	-1249.45	204.03	1719.47	913.14	-210.46	68.56	1531.79	-208.79	73.20	908.68
2.56000	-1163.68	184.47	62.55	-1208.96	167.80	59.83	-1430.59	129.37	58.40	-1364.33	193.42	89.25	-1473.50	-28.59	326.03	-1489.57	-12.91	363.25	-1544.03	21.27	688.61	-1533.70	-42.59	537.09	-1029.51	205.78	1257.92	0.00	0.00	0.00	-1139.79	204.34	1625.72	-1147.55	64.10	1618.55	-1254.04	59.89	1714.96	-1244.71	203.72	1720.05	913.26	-211.55	68.34	1532.47	-208.76	73.48	908.51
2.57000	-1163.20	184.26	61.53	-1210.76	168.09	58.54	-1430.59	129.37	58.40	-1364.33	193.42	89.25	-1454.32	-28.21	322.44	-1468.22	-13.07	359.58	-1529.68	20.91	700.15	-1519.55	-42.70	532.17	-1016.24	208.75	1258.91	0.00	0.00	0.00	-1134.77	204.88	1626.28	-1140.78	64.11	1618.79	-1248.79	60.08	1715.19	-1239.71	203.93	1720.54	912.86	-211.19	68.73	1533.11	-208.65	73.70	908.61
2.58000	-1162.72	184.13	60.53	-1208.90	168.27	58.20	-1430.59	129.37	58.40	-1364.33	193.42	89.25	-1435.36	-27.88	317.80	-1448.34	-13.08	354.82	-1515.73	20.61	711.12	-1504.48	-43.73	525.82	-1003.00	211.68	1259.89	0.00	0.00	0.00	-1129.74	205.10	1626.88	-1134.49	64.65	1619.28	-1243.50	60.39	1715.34	-1234.28	204.45	1720.78	912.96	-211.26	68.68	1533.06	-208.74	73.72	908.75
2.59000	-1162.19	184.06	59.44	-1209.08	168.22	57.31	-1430.59	129.37	58.40	-1364.33	193.42	89.25	-1406.98	-23.48	306.89	-1428.95	-12.74	348.36	-1502.17	20.37	721.53	-1489.82	-43.60	517.58	-989.81	214.57	1260.88	0.00	0.00	0.00	-1124.02	205.53	1627.26	-1126.80	65.08	1619.64	-1238.03	60.49	1715.33	-1229.58	203.57	1721.23	913.03	-210.75	68.61	1532.84	-208.78	73.57	908.79
2.60000	-1161.80	183.88	58.53	-1208.48	168.10	56.95	-1430.59	129.37	58.40	-1364.33	193.42	89.25	-1393.80	-26.48	303.74	-1407.81	-11.93	340.71	-1488.99	20.19	731.38	-1474.49	-44.46	508.23	-976.66	217.43	1261.85	0.00	0.00	0.00	-1118.95	205.90	1627.66	-1122.99	65.30	1619.75	-1232.22	60.05	1715.30	-1223.94	204.36	1721.39	912.78	-210.26	68.91	1532.90	-208.64	73.59	908.73
2.61000	-1161.45	184.02	57.51	-1208.54	167.92	56.37	-1430.59	129.37	58.40	-1364.33	193.42	89.25	-1371.01	-26.53	296.24	-1384.98	-11.49	332.71	-1476.18	20.07	740.68	-1459.07	-44.88	497.38	-963.55	220.24	1262.83	0.00	0.00	0.00	-1112.54	206.30	1627.78	-1116.70	65.36	1619.69	-1226.80	60.54	1715.23	-1218.46	204.62	1721.43	913.06	-211.31	68.48	1532.89	-208.65	73.61	908.68
2.62000	-1161.10	184.03	56.56	-1208.86	167.77	55.75	-1430.59	129.37	58.40	-1364.33	193.42	89.25	-1345.66	-25.05	287.97	-1370.90	-13.25	325.20	-1463.74	20.01	749.44	-1443.05	-45.24	485.06	-950.48	223.02	1263.80	0.00	0.00	0.00	-1104.88	206.61	1627.98	-1111.80	65.68	1619.72	-1221.05	60.47	1715.04	-1213.22	204.00	1721.54	913.08	-211.31	68.46	1532.45	-208.60	73.45	908.95
2.63000	-1160.61	183.95	55.63	-1208.47	167.64	55.34	-1430.59	129.37	58.40	-1364.33	193.42	89.25	-1322.01	-24.20	278.28	-1348.76	-12.76	315.24	-1451.66	20.01	757.67	-1426.90	-45.42	471.61	-937.45	225.76	1264.77	0.00	0.00	0.00	-1101.51	206.67	1628.22	-1106.27	66.05	1619.66	-1215.07	59.87	1714.76	-1207.51	204.44	1721.44	913.01	-210.76	68.70	1532.58	-208.71	73.47	908.74
2.64000	-1160.21	184.08	54.61	-1206.26	167.25	55.38	-1430.59	129.37	58.40	-1364.33	193.42	89.25	-1299.49	-22.82	267.72	-1325.60	-12.15	304.35	-1439.94	20.06	765.38	-1410.00	-46.09	457.18	-924.46	228.46	1265.73	0.00	0.00	0.00	-1095.40	207.27	1628.32	-1098.99	66.04	1619.57	-1209.13	59.70	1714.50	-1202.20	203.72	1721.55	912.93	-211.21	68.65	1532.86	-208.65	73.61	908.90
2.65000	-1156.15	183.62	53.12	-1207.51	167.33	54.59	-1430.59	129.37	58.40	-1364.33	193.42	89.25	-1274.25	-22.11	256.89	-1301.39	-11.22	293.04	-1428.57	20.17	772.56	-1392.40	-46.52	441.47	-911.51	231.13	1266.69	0.00	0.00	0.00	-1089.09	207.41	1628.25	-1094.67	66.39	1619.26	-1203.02	59.36	1714.12	-1196.28	203.77	1721.43	913.18	-212.10	68.43	1532.94	-208.53	73.68	908.74
2.66000	-1162.71	183.30	50.66	-1206.75	166.93	54.66	-1430.59	129.37	58.40	-1364.33	193.42	89.25	-1246.62	-20.74	246.31	-1277.14	-10.85	281.69	-1417.54	20.32	779.24	-1373.80	-47.14	424.82	-898.60	233.76	1267.64	0.00	0.00	0.00	-1084.49	207.18	1628.41	-1088.04	66.68	1619.20	-1196.83	59.16	1713.84	-1190.45	203.79	1721.27	913.18	-211.56	68.40	1533.16	-208.60	73.66	908.76
2.67000	-1156.13	183.47	51.35	-1206.24	166.50	54.47	-1430.59	129.37	58.40	-1364.33	193.42	89.25	-1223.08	-20.36	234.81	-1253.14	-11.08	268.95	-1406.85	20.53	785.42	-1355.07	-47.19	407.23	-885.73	236.35	1268.59	0.00	0.00	0.00	-1079.84	207.53	1628.40	-1080.59	66.67	1618.84	-1190.61	59.03	1713.45	-1185.14	202.56	1721.18	913.10	-211.06	68.40	1533.50	-208.56	73.82	908.82
2.68000	-1159.06	183.22	50.10	-1204.97	166.11	54.60	-1430.59	129.37	58.40	-1364.33	193.42	89.25	-1193.69	-20.04	222.66	-1227.70	-10.65	255.89	-1396.49	20.79	791.11	-1335.67	-46.71	388.77	-872.90	238.90	1269.54	0.00	0.00	0.00	-1073.28	207.35	1628.24	-1074.97	66.85	1618.46	-1184.28	58.52	1712.96	-1179.37	202.31	1720.91	913.14	-211.43	68.40	1533.17	-208.58	73.74	908.80
2.69000	-1157.37	183.19	49.87	-1209.05	166.12	53.42	-1430.59	129.37	58.40	-1364.33	193.42	89.25	-1167.89	-19.42	211.30	-1202.12	-10.02	242.88	-1386.46	21.10	796.31	-1315.43	-46.84	370.13	-860.11	241.42	1270.48	0.00	0.00	0.00	-1066.98	207.62	1628.09	-1066.12	66.84	1617.98	-1177.85	57.80	1712.41	-1173.20	202.19	1720.62	913.16	-211.44	68.55	1532.85	-208.58	73.59	908.76
2.70000	-1155.55	183.26	49.93	-1205.86	166.23	53.82	-1430.59	129.37	58.40	-1364.33	193.42	89.25	-1139.69	-18.98	200.28	-1173.97	-9.55	230.12	-1376.74	21.45	801.03	-1294.15	-47.31	351.24	-847.36	243.90	1271.42	0.00	0.00	0.00	-1059.81	207.39	1627.94	-1063.57	66.43	1617.65	-1171.50	57.31	1711.89	-1167.23	201.44	1720.40	913.01	-211.09	68.60	1533.55	-208.44	73.89	908.74
2.71000	-1158.97	183.52	48.87	-1207.19	165.80	46.36	-1430.59	129.37	58.40	-1364.33	193.42	89.25	-1110.44	-18.06	190.03	-1148.72	-9.45	217.12	-1367.33	21.85	805.29	-1272.26	-46.93	331.94	-834.66	246.34	1272.35	0.00	0.00	0.00	-1054.54	207.13	1627.73	-1058.20	66.63	1617.14	-1165.03	56.46	1711.24	-1161.23	200.73	1720.14	913.06	-211.29	68.53	1533.29	-208.54	73.80	908.85
2.72000	-1153.80	180.61	43.70	-1211.73	165.84	45.38	-1430.59	129.37	58.40	-1364.33	193.42	89.25	-1082.14	-17.76	179.64	-1120.12	-9.26	204.98	-1358.23	22.29	809.09	-1249.53	-47.52	312.94	-821.99	248.75	1273.28	0.00	0.00	0.00	-1048.83	206.97	1627.45	-1050.43	66.11	1616.58	-1158.37	55.71	1710.57	-1155.23	199.45	1719.75	913.25	-211.65	68.37	1533.06	-208.56	73.61	908.61
2.73000	-1142.17	180.52	46.98	-1205.40	165.59	46.62	-1430.59	129.37	58.40	-1364.33	193.42	89.25	-1052.05	-17.35	170.23	-1091.34	-8.29	193.62	-1349.43	22.77	812.43	-1226.28	-47.16	293.63	-809.36	251.12	1274.21	0.00	0.00	0.00	-1043.11	206.50	1627.06	-1042.76	65.70	1615.98	-1151.56	54.70	1709.81	-1148.78	198.82	1719.27	913.06	-211.29	68.53	1532.61	-208.77	73.44	908.74
2.74000	-1152.87	179.91	45.36	-1215.70	165.91	44.30	-1430.59	129.37	58.40	-1364.33	193.42	89.25	-1021.03	-17.26	161.84	-1064.07	-8.90	182.29	-1340.93	23.30	815.32	-1202.84	-46.81	274.86	-796.77	253.46	1275.13	0.00	0.00	0.00	-1036.43	205.89	1626.74	-1035.15	65.53	1615.17	-1144.95	54.18	1709.10	-1142.15	198.12	1718.85	912.91	-210.87	68.88	1532.85	-208.74	73.60	908.53
2.75000	-1153.58	181.73	44.02	-1207.89	166.44	46.13	-1430.59	129.37	58.40	-1364.33	193.42	89.25	-990.93	-16.75	154.37	-1033.64	-8.88	172.64	-1332.71	23.87	817.78	-1178.22	-46.42	256.37	-784.21	255.76	1276.05	0.00	0.00	0.00	-1029.48	205.56	1626.23	-1029.38	64.68	1614.61	-1138.17	53.24	1708.21	-1135.44	197.61	1718.21	913.14	-211.56	68.50	1533.20	-208.57	73.73	908.98
2.76000	-1146.95	181.11	45.36	-1203.57	166.53	46.80	-1430.59	129.37	58.40	-1364.33	193.42	89.25	-960.65	-16.61	148.10	-1005.48	-8.39	163.40	-1324.77	24.47	819.81	-1153.42	-45.76	238.31	-771.70	258.02	1276.96	0.00	0.00	0.00	-1023.99	204.76	1625.84	-1021.02	64.01	1613.80	-1131.13	52.14	1707.30	-1128.77	196.76	1717.61	913.18	-211.28	68.56	1532.65	-208.70	73.49	908.60
2.77000	-1135.66	181.96	48.44	-1206.97	167.15	46.07	-1430.59	129.37	58.40	-1364.33	193.42	89.25	-929.56	-15.55	143.39	-976.72	-7.39	155.35	-1317.10	25.11	821.42	-1127.81	-45.72	221.16	-759.23	260.25	1277.87	0.00	0.00	0.00	-1015.17	203.87	1625.28	-1015.77	63.42	1612.95	-1124.35	51.46	1706.40	-1122.10	195.85	1716.86	912.76	-210.76	68.91	1532.04	-208.73	73.26	908.69
2.78000	-1135.59	182.98	48.49	-1208.72	167.82	45.49	-1430.59	129.37	58.40	-1364.33	193.42	89.25	-900.62	-14.25	139.47	-947.61	-6.43	148.88	-1309.70	25.79	822.62	-1102.44	-44.83	204.55	-746.79	262.45	1278.78	0.00	0.00	0.00	-1008.71	203.09	1624.59	-1007.74	62.35	1612.15	-1117.19	50.21	1705.40	-1115.55	194.18	1716.14	912.83	-211.24	68.87	1532.04	-208.74	73.28	908.57
2.79000	-1128.95	184.06	49.04	-1200.51	167.28	47.17	-1430.59	129.37	58.40	-1364.33	193.42	89.25	-872.06	-12.45	136.39	-918.17	-4.91	143.47	-1302.57	26.50	823.41	-1076.64	-43.89	188.90	-734.40	264.61	1279.68	0.00	0.00	0.00	-1002.53	202.00	1623.91	-999.96	61.57	1611.06	-1109.97	48.80	1704.29	-1108.61	193.12	1715.36	912.97	-211.01	68.80	1532.77	-208.64	73.55	908.65
2.80000	-1153.61	182.85	42.47	-1203.97	166.75	52.22	-1430.59	129.37	58.40	-1364.33	193.42	89.25	-839.94	-9.64	135.49	-891.29	-3.34	139.02	-1295.69	27.24	823.80	-1050.26	-43.10	174.71	-722.04	266.73	1280.58	0.00	0.00	0.00	-994.32	200.95	1623.10	-994.32	60.46	1610.08	-1102.70	47.52	1703.25	-1101.59	191.63	1714.52	913.21	-211.43	68.50	1533.11	-208.57	73.69	908.64
2.81000	-1158.76	184.57	45.75	-1203.90	167.00	52.15	-1430.59	129.37	58.40	-1364.33	193.42	89.25	-813.43	-7.74	134.12	-862.93	-1.32	135.91	-1289.06	28.02	823.81	-1023.56	-43.44	162.55	-709.72	268.82	1281.47	0.00	0.00	0.00	-988.94	199.90	1622.36	-987.38	59.34	1609.08	-1095.32	46.26	1702.06	-1094.34	190.26	1713.66	913.04	-211.37	68.51	1532.95	-208.64	73.60	908.68
2.82000	-1152.85	184.65	46.87	-1203.28	166.84	52.31	-1430.59	129.37	58.40	-1364.33	193.42	89.25	-784.49	-4.72	135.49	-835.85	0.93	133.98	-1282.67	28.82	823.43	-997.39	-43.37	151.75	-697.44	270.88	1282.36	0.00	0.00	0.00	-981.53	198.64	1621.43	-977.59	58.16	1607.82	-1087.67	44.53	1700.71	-1086.83	189.13	1712.59	912.98	-211.22	68.48	1532.18	-208.73	73.32	908.73
2.83000	-1155.76	184.82	45.94	-1204.50	166.92	51.95	-1430.59	129.37	58.40	-1364.33	193.42	89.25	-756.76	-1.65	138.29	-810.17	3.16	133.55	-1276.52	29.66	822.68	-971.55	-42.82	142.12	-685.20	272.90	1283.25	0.00	0.00	0.00	-973.34	196.96	1620.37	-971.47	57.02	1606.69	-1079.89	42.99	1699.41	-1079.31	187.47	1711.54	913.09	-210.98	68.57	1532.46	-208.66	73.45	908.94
2.84000	-1154.19	184.98	45.90	-1204.91	167.08	51.57	-1430.59	129.37	58.40	-1364.33	193.42	89.25	-734.17	-0.17	141.11	-784.76	5.83	134.63	-1270.59	30.52	821.56	-946.30	-42.03	134.07	-673.00	274.89	1284.13	0.00	0.00	0.00	-965.26	195.57	1619.34	-961.72	55.90	1605.28	-1072.19	41.61	1698.09	-1071.93	185.27	1710.51	913.12	-211.37	68.47	1532.53	-208.76	73.43	908.82
2.85000	-1151.56	184.94	46.32	-1201.85	167.13	51.86	-1430.59	129.37	58.40	-1364.33	193.42	89.25	-711.32	1.58	145.17	-758.97	7.42	137.32	-1264.90	31.40	820.09	-921.94	-41.18	127.55	-660.83	276.84	1285.01	0.00	0.00	0.00	-958.67	194.13	1618.42	-953.07	54.22	1603.93	-1064.14	39.46	1696.50	-1064.13	183.89	1709.24	913.17	-211.29	68.51	1532.32	-208.76	73.39	908.76
2.86000	-1152.12	185.34	45.93	-1204.18	167.27	51.07	-1430.47	129.76	59.22	-1363.10	194.11	90.26	-689.90	4.53	150.68	-736.40	10.81	139.44	-1259.42	32.32	818.26	-899.09	-40.57	122.61	-648.70	278.76	1285.88	0.00	0.00	0.00	-950.23	192.63	1617.24	-945.90	52.72	1602.59	-1056.12	37.44	1694.91	-1056.74	181.68	1708.04	912.91	-211.17	68.64	1532.80	-208.59	73.51	908.68
2.87000	-1153.45	185.06	45.36	-1202.59	167.09	51.10	-1430.19	129.85	60.33	-1362.80	193.39	90.77	-670.92	6.73	156.71	-717.55	11.81	143.16	-1254.15	33.25	816.10	-877.86	-40.02	119.06	-636.61	280.65	1286.75	0.00	0.00	0.00	-942.58	190.74	1616.21	-937.76	50.92	1601.13	-1048.16	35.63	1693.25	-1048.47	180.35	1706.71	912.78	-210.88	68.74	1533.28	-208.61	73.75	908.78
2.88000	-1154.79	185.13	44.59	-1203.15	167.62	50.66	-1429.58	130.24	61.44	-1362.18	192.95	91.41	-653.97	8.34	162.80	-699.60	13.60	147.52	-1249.09	34.20	813.60	-858.47	-39.33	116.53	-624.56	282.50	1287.62	0.00	0.00	0.00	-933.94	189.15	1614.94	-930.92	48.98	1599.68	-1039.99	33.53	1691.51	-1040.41	178.35	1705.33	913.15	-211.30	68.51	1532.69	-208.56	73.55	908.65
2.89000	-1152.46	185.14	44.82	-1201.27	167.63	50.72	-1429.35	130.51	62.78	-1361.74	192.57	92.08	-638.60	10.41	168.75	-683.81	14.99	151.56	-1244.22	35.18	810.77	-840.89	-38.83	115.16	-612.54	284.32	1288.48	0.00	0.00	0.00	-926.30	187.28	1613.76	-920.95	47.14	1597.84	-1031.75	31.50	1689.81	-1032.15	176.20	1703.86	913.05	-210.87	68.64	1532.45	-208.63	73.47	908.69
2.90000	-1151.05	185.73	44.73	-1202.20	167.48	50.19	-1428.95	131.21	64.19	-1360.26	193.63	93.48	-625.46	12.02	173.60	-670.03	15.72	154.63	-1239.55	36.17	807.63	-825.82	-37.90	114.38	-600.57	286.11	1289.34	0.00	0.00	0.00	-917.73	185.16	1612.55	-912.22	45.36	1596.27	-1023.26	28.92	1687.99	-1024.38	172.68	1702.56	913.06	-210.88	68.70	1532.88	-208.57	73.55	908.87
2.91000	-1151.23	185.59	44.44	-1199.57	168.56	50.31	-1428.90	132.17	65.51	-1359.53	193.21	94.27	-613.82	12.99	176.90	-657.79	16.51	156.70	-1235.07	37.19	804.17	-813.41	-35.83	113.23	-588.63	287.86	1290.19	0.00	0.00	0.00	-910.35	183.00	1611.13	-905.07	43.32	1594.67	-1014.76	26.63	1686.25	-1015.95	170.62	1701.00	912.97	-210.83	68.72	1533.13	-208.70	73.62	908.75
2.92000	-1150.61	185.98	44.02	-1200.62	168.18	49.21	-1427.77	131.75	67.75	-1359.02	192.18	95.09	-604.14	12.63	178.20	-647.45	17.27	157.51	-1230.76	38.21	800.42	-803.04	-33.96	111.74	-576.72	289.58	1291.04	0.00	0.00	0.00	-900.66	181.21	1609.61	-898.28	40.64	1593.26	-1006.04	24.13	1684.46	-1007.12	169.23	1699.43	912.90	-210.98	68.76	1532.67	-208.81	73.56	908.80
2.93000	-1148.20	185.83	44.10	-1200.01	168.25	48.94	-1426.26	130.72	70.34	-1357.46	193.16	96.92	-596.10	11.86	177.62	-639.17	17.07	156.48	-1226.63	39.26	796.37	-795.22	-31.15	108.92	-564.86	291.27	1291.89	0.00	0.00	0.00	-892.75	178.92	1608.16	-887.70	38.76	1591.53	-997.34	21.80	1682.81	-998.69	166.60	1697.90	912.86	-211.44	68.65	1532.77	-208.70	73.55	908.95
2.94000	-1150.07	185.50	43.41	-1199.43	168.25	48.51	-1425.63	131.45	72.55	-1356.14	193.23	98.43	-589.89	11.25	174.94	-632.94	17.50	153.80	-1222.67	40.31	792.03	-789.66	-28.74	105.47	-553.03	292.92	1292.73	0.00	0.00	0.00	-882.86	176.81	1606.64	-877.18	36.65	1589.92	-988.46	19.00	1681.10	-990.10	164.29	1696.37	913.01	-211.23	68.48	1532.86	-208.64	73.54	908.62
2.95000	-1152.55	185.54	42.67	-1199.00	168.85	48.19	-1425.28	133.06	74.72	-1354.39	193.73	100.28	-585.79	10.52	169.28	-628.91	17.72	148.69	-1218.87	41.38	787.42	-786.37	-26.24	101.27	-541.23	294.55	1293.57	0.00	0.00	0.00	-874.85	173.92	1605.40	-870.83	33.86	1588.33	-979.71	16.36	1679.42	-981.83	160.93	1695.01	913.01	-211.08	68.60	1533.00	-208.61	73.64	908.72
2.96000	-1153.19	186.33	41.84	-1197.12	168.92	47.88	-1424.06	133.05	78.05	-1353.19	193.13	101.82	-581.37	11.98	161.19	-624.93	18.64	143.39	-1215.22	42.45	782.53	-783.93	-24.25	99.14	-529.48	296.14	1294.40	0.00	0.00	0.00	-865.83	171.49	1603.97	-861.14	31.63	1586.82	-970.73	13.33	1677.63	-973.16	158.09	1693.53	912.93	-211.51	68.66	1532.79	-208.58	73.60	908.68
2.97000	-1151.74	186.12	41.98	-1196.96	169.08	47.14	-1423.43	135.03	80.73	-1351.10	194.18	104.20	-575.67	12.97	153.73	-619.74	20.04	137.67	-1211.72	43.54	777.39	-780.36	-23.40	97.88	-517.76	297.70	1295.23	0.00	0.00	0.00	-857.97	169.04	1602.79	-851.66	29.26	1585.24	-961.73	10.48	1676.04	-964.52	155.16	1692.11	912.92	-211.88	68.62	1532.95	-208.64	73.67	908.56
2.98000	-1149.38	185.93	42.26	-1195.58	169.70	46.87	-1422.01	135.50	84.69	-1348.92	195.18	106.76	-568.76	14.11	145.91	-613.76	21.79	130.82	-1208.36	44.63	771.99	-775.35	-22.81	96.67	-506.07	299.22	1296.06	0.00	0.00	0.00	-849.22	166.20	1601.70	-843.17	26.50	1583.85	-952.38	7.30	1674.59	-955.50	152.46	1690.96	912.79	-211.27	68.91	1532.32	-208.90	73.44	908.58
2.99000	-1149.50	186.25	41.95	-1195.68	169.81	46.03	-1420.83	137.55	88.37	-1347.01	195.34	109.32	-561.92	15.31	137.02	-607.78	22.94	123.43	-1205.14	45.73	766.34	-770.46	-22.67	95.23	-494.43	300.72	1296.88	0.00	0.00	0.00	-839.53	163.49	1600.76	-831.77	23.97	1582.56	-942.96	4.20	1673.43	-946.47	149.14	1690.05	912.91	-210.71	68.83	1532.15	-208.76	73.32	908.68
3.00000	-1148.70	186.20	41.62	-1194.54	170.30	45.42	-1417.88	136.52	94.05	-1344.42	195.80	112.19	-556.37	16.64	128.91	-603.04	23.92	115.97	-1202.05	46.84	760.45	-766.31	-23.23	93.73	-482.82	302.18	1297.70	0.00	0.00	0.00	-829.35	160.57	1599.82	-823.53	21.03	1581.51	-933.38	0.73	1672.30	-937.25	146.37	1689.20	912.93	-210.84	68.65	1533.10	-208.65	73.69	908.72
3.01000	-1147.42	186.13	41.66	-1193.15	171.11	44.83	-1415.74	138.01	98.95	-1341.33	196.72	115.63	-549.21	17.95	121.59	-597.88	24.03	109.79	-1199.09	47.95	754.34	-762.54	-23.74	92.35	-471.24	303.62	1298.51	0.00	0.00	0.00	-821.45	157.58	1599.31	-814.19	18.02	1580.65	-923.87	-2.59	1671.32	-927.91	143.46	1688.45	912.86	-210.94	68.70	1532.47	-208.77	73.49	908.93
3.02000	-1149.08	186.32	41.03	-1191.44	170.89	44.19	-1412.42	138.34	104.79	-1338.40	196.77	118.84	-545.33	17.96	113.96	-594.87	24.32	102.62	-1196.24	49.06	748.00	-758.99	-24.06	91.10	-459.70	305.02	1299.32	0.00	0.00	0.00	-813.20	155.16	1598.80	-805.44	15.32	1579.95	-914.41	-5.74	1670.53	-918.51	140.18	1687.90	913.04	-211.19	68.66	1532.90	-208.80	73.67	908.87
3.03000	-1146.65	186.50	41.12	-1189.58	171.83	43.56	-1409.04	139.32	111.03	-1334.19	198.56	123.22	-543.08	16.68	105.94	-591.88	23.71	97.56	-1193.50	50.17	741.44	-755.99	-24.54	89.99	-448.20	306.39	1300.13	0.00	0.00	0.00	-804.03	151.82	1598.50	-793.43	12.44	1579.21	-904.68	-9.43	1669.85	-909.25	136.50	1687.62	912.99	-211.17	68.62	1533.14	-208.70	73.67	908.60
3.04000	-1146.34	186.97	40.73	-1188.29	172.12	42.79	-1404.24	138.67	118.99	-1330.32	199.28	127.24	-538.72	15.98	99.41	-588.62	22.74	92.38	-1190.87	51.28	734.68	-753.47	-25.30	89.18	-436.73	307.73	1300.93	0.00	0.00	0.00	-795.03	148.93	1598.30	-784.11	9.47	1578.88	-895.00	-13.12	1669.30	-900.18	132.73	1687.37	913.04	-211.35	68.53	1532.74	-208.68	73.56	908.63
3.05000	-1148.18	187.06	40.16	-1185.86	172.78	42.33	-1399.10	138.99	127.02	-1326.17	199.45	131.68	-536.42	15.37	92.85	-588.51	22.30	87.13	-1188.33	52.38	727.72	-751.36	-25.26	88.24	-425.30	309.04	1301.73	0.00	0.00	0.00	-784.62	145.91	1598.24	-776.81	6.10	1578.48	-885.45	-16.38	1669.02	-890.72	129.80	1687.34	912.87	-211.00	68.73	1532.68	-208.62	73.49	908.68
3.06000	-1147.17	187.33	39.89	-1184.85	173.49	41.51	-1393.60	140.13	135.96	-1321.49	199.28	136.39	-533.74	15.45	87.34	-584.86	22.72	83.47	-1185.89	53.49	720.57	-749.44	-25.92	87.74	-413.90	310.32	1302.52	0.00	0.00	0.00	-775.95	142.52	1598.38	-767.37	3.38	1578.33	-875.85	-20.19	1668.85	-881.69	125.67	1687.69	912.90	-210.87	68.74	1532.83	-208.67	73.53	908.61
3.07000	-1148.37	187.47	38.59	-1183.45	174.16	40.96	-1385.32	137.28	147.19	-1314.99	200.71	142.28	-530.67	15.69	82.86	-582.55	22.62	80.37	-1183.54	54.58	713.24	-747.94	-26.04	87.07	-402.54	311.57	1303.31	0.00	0.00	0.00	-768.07	139.54	1598.93	-757.33	0.13	1578.41	-866.38	-23.73	1668.92	-873.02	120.77	1688.32	913.05	-211.14	68.47	1532.74	-208.72	73.58	908.70
3.08000	-1147.54	187.67	37.96	-1181.62	174.73	40.78	-1377.71	139.38	157.09	-1307.37	202.79	149.01	-530.60	15.28	78.65	-582.28	22.64	77.23	-1181.26	55.68	705.73	-746.83	-26.29	86.61	-391.22	312.79	1304.10	0.00	0.00	0.00	-757.67	136.12	1599.41	-747.97	-3.11	1578.54	-857.02	-27.12	1669.26	-863.60	117.26	1689.00	913.02	-210.91	68.69	1531.81	-208.72	73.22	908.73
3.09000	-1145.77	189.14	37.64	-1179.39	175.37	41.00	-1367.85	138.73	169.04	-1299.15	203.95	155.93	-528.15	15.41	76.92	-581.40	22.66	75.83	-1179.06	56.76	698.06	-746.03	-26.62	86.45	-379.92	313.98	1304.88	0.00	0.00	0.00	-748.62	132.80	1600.17	-738.04	-6.16	1578.82	-847.57	-30.91	1669.74	-854.17	114.00	1689.91	912.88	-210.83	68.88	1532.37	-208.70	73.40	908.75
3.10000	-1144.07	189.91	36.88	-1174.73	176.38	42.13	-1356.72	138.57	181.00	-1288.94	206.55	164.01	-527.39	15.93	75.74	-581.61	22.92	74.89	-1176.92	57.83	690.22	-745.59	-26.54	86.36	-368.67	315.14	1305.66	0.00	0.00	0.00	-740.36	130.01	1601.02	-730.69	-9.67	1579.64	-838.32	-34.25	1670.54	-845.23	110.18	1691.03	912.92	-210.55	68.82	1532.56	-208.77	73.46	909.21
3.11000	-1142.62	191.10	36.00	-1171.01	176.73	43.40	-1345.10	139.65	193.03	-1278.47	207.92	171.79	-529.66	16.17	74.22	-581.41	22.99	73.00	-1174.84	58.90	682.24	-745.29	-26.38	86.22	-357.45	316.28	1306.43	0.00	0.00	0.00	-731.36	126.80	1602.16	-721.42	-12.43	1580.42	-829.06	-37.58	1671.56	-835.92	107.72	1692.17	912.89	-210.67	68.68	1532.26	-208.69	73.33	909.08
3.12000	-1139.01	192.08	35.14	-1166.24	177.21	45.72	-1332.41	141.19	205.15	-1266.51	209.95	180.39	-528.69	16.11	73.88	-581.31	23.36	73.34	-1172.82	59.95	674.11	-745.19	-26.02	86.00	-346.26	317.38	1307.20	0.00	0.00	0.00	-722.49	123.93	1603.39	-711.14	-15.45	1581.44	-820.02	-40.59	1672.73	-826.98	104.28	1693.53	913.03	-211.08	68.55	1532.55	-208.74	73.47	908.95
3.13000	-1135.81	193.29	33.71	-1162.12	177.66	48.78	-1318.04	142.10	217.45	-1254.26	210.92	188.96	-529.64	15.90	72.95	-579.56	23.18	72.28	-1170.85	60.99	665.85	-745.02	-26.09	85.87	-335.11	318.45	1307.97	0.00	0.00	0.00	-712.60	121.12	1604.70	-703.86	-18.72	1582.76	-811.05	-43.89	1673.92	-818.17	101.21	1694.94	912.99	-210.81	68.74	1532.70	-208.61	73.57	909.15
3.14000	-1130.63	193.99	31.95	-1155.05	178.40	53.09	-1302.18	142.30	229.76	-1242.36	210.09	197.20	-528.32	15.77	72.61	-580.16	23.57	72.65	-1168.92	62.01	657.46	-744.88	-26.42	85.91	-323.99	319.49	1308.73	0.00	0.00	0.00	-703.89	118.03	1606.15	-694.70	-21.26	1584.05	-802.29	-46.68	1675.28	-809.40	98.52	1696.52	912.89	-210.38	68.73	1532.58	-208.69	73.43	908.92
3.15000	-1124.99	195.14	29.68	-1148.56	178.08	57.17	-1284.11	143.77	242.19	-1228.40	210.43	205.77	-528.84	15.86	72.12	-580.18	23.30	72.43	-1167.03	63.02	648.95	-744.76	-26.67	85.86	-312.91	320.51	1309.48	0.00	0.00	0.00	-695.18	115.33	1607.77	-686.99	-24.13	1585.55	-793.72	-49.53	1676.64	-800.68	95.96	1698.09	912.98	-210.34	68.71	1532.95	-208.69	73.60	908.95
3.16000	-1120.28	196.58	27.35	-1139.77	178.84	61.55	-1267.04	142.40	252.87	-1214.42	209.38	213.57	-527.19	15.97	72.15	-579.61	23.11	72.65	-1165.16	64.01	640.32	-744.67	-26.77	85.75	-301.86	321.49	1310.24	0.00	0.00	0.00	-687.84	112.68	1609.33	-677.29	-26.64	1587.02	-785.26	-52.29	1678.09	-792.34	92.78	1699.72	913.37	-211.16	68.27	1533.14	-208.59	73.74	908.87
3.17000	-1110.83	199.15	30.00	-1130.85	180.99	65.74	-1250.70	140.75	261.17	-1199.93	208.75	221.28	-527.06	15.74	71.93	-580.14	23.02	72.48	-1163.32	64.98	631.60	-744.65	-26.82	85.63	-290.84	322.45	1310.99	0.00	0.00	0.00	-680.43	110.15	1611.05	-668.09	-29.40	1588.56	-776.89	-54.99	1679.59	-784.10	90.05	1701.28	913.00	-210.68	68.61	1533.37	-208.56	73.78	908.81
3.18000	-1098.73	201.83	36.94	-1116.54	183.54	72.34	-1234.52	139.16	268.88	-1185.71	208.21	229.01	-527.66	15.54	71.50	-579.01	22.37	72.81	-1161.49	65.93	622.78	-744.61	-27.02	85.55	-279.86	323.38	1311.73	0.00	0.00	0.00	-671.68	107.80	1612.76	-660.28	-31.71	1590.06	-768.67	-57.16	1681.16	-776.16	86.99	1702.98	912.77	-210.84	68.80	1532.30	-208.74	73.39	908.63
3.19000	-1083.45	205.22	44.58	-1102.69	186.84	79.13	-1220.08	135.27	274.06	-1170.96	207.82	236.57	-527.82	15.26	71.21	-579.61	22.46	72.43	-1159.68	66.85	613.87	-744.68	-26.91	85.35	-268.92	324.28	1312.47	0.00	0.00	0.00	-663.08	105.60	1614.38	-651.96	-33.89	1591.59	-760.55	-59.57	1682.66	-767.98	84.86	1704.59	913.20	-211.52	68.44	1531.78	-208.79	73.16	908.70
3.20000	-1067.70	208.69	52.11	-1086.34	189.65	85.62	-1205.10	131.71	279.16	-1155.87	206.83	242.95	-526.48	15.02	71.32	-579.77	22.54	72.32	-1157.87	67.76	604.88	-744.72	-27.13	85.33	-258.00	325.16	1313.21	0.00	0.00	0.00	-655.08	103.57	1616.00	-645.02	-36.15	1593.14	-752.45	-61.80	1684.09	-760.24	82.34	1706.21	912.94	-211.14	68.51	1532.00	-208.80	73.24	908.84
3.21000	-1049.12	211.41	59.16	-1067.50	191.83	92.36	-1189.53	130.01	283.06	-1139.90	206.64	248.79	-526.89	15.08	71.22	-580.03	22.44	72.05	-1156.06	68.64	595.82	-744.57	-27.65	85.46	-247.12	326.00	1313.95	0.00	0.00	0.00	-646.57	101.44	1617.50	-636.90	-38.29	1594.76	-744.56	-63.90	1685.56	-752.21	80.14	1707.86	913.15	-211.06	68.46	1532.64	-208.66	73.46	908.71
3.22000	-1030.43	213.46	65.17	-1049.70	192.98	97.85	-1173.71	128.97	286.06	-1124.15	205.42	253.25	-527.92	15.13	70.83	-580.32	22.65	71.95	-1154.24	69.49	586.70	-744.55	-27.78	85.44	-236.27	326.82	1314.67	0.00	0.00	0.00	-639.22	99.43	1619.15	-630.81	-40.00	1596.37	-736.58	-65.96	1687.02	-744.48	78.21	1709.43	912.83	-210.54	68.81	1531.87	-208.73	73.17	908.95
3.23000	-1011.35	214.57	70.17	-1030.99	193.19	102.40	-1157.51	128.07	288.51	-1107.67	204.60	256.67	-527.01	15.18	70.98	-581.29	22.51	71.92	-1152.40	70.32	577.52	-744.54	-27.80	85.31	-225.46	327.61	1315.40	0.00	0.00	0.00	-631.65	98.04	1620.56	-622.14	-41.72	1597.68	-728.71	-67.81	1688.48	-736.85	76.34	1710.98	912.79	-210.84	68.73	1532.25	-208.67	73.34	908.92
3.24000	-992.01	215.52	73.86	-1012.83	193.58	105.60	-1141.00	128.16	289.75	-1090.56	204.08	259.06	-527.60	14.53	70.57	-579.83	22.10	72.36	-1150.55	71.12	568.29	-744.63	-27.78	85.23	-214.68	328.37	1316.12	0.00	0.00	0.00	-624.62	96.28	1622.02	-613.65	-43.28	1599.02	-720.91	-69.48	1689.91	-729.39	74.09	1712.53	912.93	-211.18	68.57	1532.17	-208.67	73.33	908.97
3.25000	-973.08	215.97	76.37	-994.38	194.01	108.03	-1123.53	127.55	290.50	-1073.73	203.34	260.16	-527.28	14.73	70.95	-580.79	22.33	72.35	-1148.66	71.88	559.03	-744.57	-27.92	85.24	-203.93	329.11	1316.84	0.00	0.00	0.00	-617.51	94.62	1623.47	-605.96	-45.16	1600.36	-713.12	-71.45	1691.25	-721.79	72.81	1713.85	912.92	-211.08	68.62	1532.31	-208.69	73.37	908.81
3.26000	-953.84	216.68	77.85	-974.57	194.29	109.24	-1106.05	127.07	290.15	-1055.93	204.06	260.65	-528.09	14.99	70.84	-579.76	22.32	72.62	-1146.75	72.62	549.73	-744.64	-27.92	85.23	-193.22	329.82	1317.55	0.00	0.00	0.00	-609.51	93.16	1624.68	-598.35	-46.36	1601.73	-705.36	-73.06	1692.50	-714.56	71.06	1715.17	912.88	-211.22	68.71	1532.97	-208.64	73.68	908.85
3.27000	-933.10	216.97	78.94	-954.13	194.60	109.75	-1088.65	127.55	288.30	-1038.02	203.90	259.73	-527.40	14.28	70.91	-579.61	22.20	72.72	-1144.79	73.32	540.41	-744.49	-28.35	85.40	-182.54	330.50	1318.26	0.00	0.00	0.00	-601.61	91.91	1626.00	-589.89	-47.67	1603.00	-697.64	-74.68	1693.69	-707.46	68.82	1716.49	912.89	-210.66	68.84	1532.43	-208.82	73.51	908.83
3.28000	-913.38	217.64	78.79	-935.34	194.72	109.37	-1071.20	128.40	285.44	-1019.52	204.37	258.08	-527.80	14.41	70.70	-580.34	22.19	72.51	-1142.79	73.99	531.07	-744.54	-28.64	85.49	-171.89	331.16	1318.97	0.00	0.00	0.00	-593.73	90.52	1627.13	-582.54	-48.87	1604.15	-690.17	-76.09	1694.83	-700.00	68.16	1717.56	912.86	-210.47	68.84	1531.98	-208.90	73.27	908.66
3.29000	-891.16	218.00	78.49	-915.04	194.86	108.13	-1053.65	129.23	281.31	-1001.11	204.53	255.39	-527.34	14.52	70.87	-580.21	21.63	72.46	-1140.74	74.62	521.72	-744.55	-28.48	85.36	-161.28	331.79	1319.67	0.00	0.00	0.00	-589.42	89.76	1628.45	-575.91	-49.77	1605.28	-682.66	-77.60	1695.86	-693.00	66.39	1718.67	913.02	-210.85	68.72	1532.24	-208.81	73.37	908.85
3.30000	-867.23	218.29	78.08	-891.05	194.96	107.15	-1035.57	129.14	276.43	-982.12	205.03	251.96	-526.92	14.20	70.80	-579.61	21.72	72.59	-1138.63	75.21	512.38	-744.52	-28.80	85.43	-150.69	332.39	1320.37	0.00	0.00	0.00	-581.21	88.58	1629.47	-567.87	-51.14	1606.25	-675.30	-78.80	1696.83	-685.89	64.97	1719.76	913.00	-211.08	68.58	1532.20	-208.71	73.38	908.86
3.31000	-843.41	220.01	76.08	-869.14	195.04	105.34	-1017.31	129.77	270.04	-962.50	205.74	247.82	-527.80	13.92	70.31	-581.41	21.20	72.10	-1136.45	75.77	503.04	-744.60	-28.67	85.28	-140.14	332.97	1321.06	0.00	0.00	0.00	-572.62	87.40	1630.42	-560.50	-51.92	1607.25	-667.92	-80.25	1697.66	-678.78	64.03	1720.58	913.28	-211.53	68.29	1532.49	-208.71	73.43	908.94
3.32000	-820.47	220.35	74.62	-849.34	195.41	100.22	-998.28	128.61	263.38	-943.13	205.91	242.70	-526.74	13.74	70.50	-579.75	21.39	72.57	-1134.20	76.28	493.71	-744.59	-28.64	85.11	-129.62	333.52	1321.75	0.00	0.00	0.00	-566.44	86.42	1631.31	-551.84	-52.77	1608.00	-660.72	-81.39	1698.39	-671.89	62.37	1721.41	913.18	-211.10	68.54	1532.32	-208.78	73.35	908.89
3.33000	-791.06	221.39	74.58	-827.81	195.98	95.52	-979.66	129.88	254.69	-923.53	205.47	236.62	-526.75	13.20	70.22	-579.50	21.10	72.55	-1131.88	76.76	484.41	-744.54	-29.04	85.27	-119.14	334.04	1322.43	0.00	0.00	0.00	-559.77	85.49	1632.00	-546.71	-53.76	1608.86	-653.50	-82.56	1699.02	-664.79	61.46	1722.10	913.21	-211.69	68.51	1532.64	-208.66	73.53	908.94
3.34000	-766.87	221.54	73.24	-802.04	196.06	93.59	-960.23	129.87	245.74	-902.77	206.09	230.42	-526.86	13.23	70.28	-579.34	21.05	72.48	-1129.47	77.19	475.15	-744.62	-29.07	85.19	-108.68	334.55	1323.11	0.00	0.00	0.00	-551.88	84.56	1632.64	-539.25	-54.41	1609.45	-646.35	-83.48	1699.57	-657.85	60.27	1722.65	913.02	-211.46	68.64	1532.51	-208.64	73.38	908.98
3.35000	-737.07	221.42	72.81	-770.27	197.25	94.62	-940.59	131.16	235.55	-882.39	205.40	223.06	-527.25	12.80	69.98	-579.95	20.60	72.44	-1126.97	77.57	465.92	-744.66	-28.96	85.09	-98.26	335.02	1323.79	0.00	0.00	0.00	-546.41	83.80	1633.30	-530.66	-55.54	1609.85	-639.23	-84.72	1699.96	-650.96	59.28	1723.08	912.96	-210.61	68.67	1532.66	-208.70	73.52	908.72
3.36000	-708.97	220.04	73.09	-743.94	196.91	92.05	-920.43	132.08	225.02	-861.14	205.46	215.58	-528.20	12.73	69.65	-578.64	20.21	73.04	-1124.37	77.92	456.74	-744.57	-29.26	85.18	-87.87	335.47	1324.46	0.00	0.00	0.00	-538.88	83.12	1633.73	-523.93	-56.32	1610.17	-632.17	-85.72	1700.30	-644.10	57.95	1723.54	912.99	-210.41	68.78	1532.95	-208.63	73.61	908.73
3.37000	-682.13	219.08	71.46	-715.33	196.29	91.84	-899.18	132.15	214.63	-839.37	205.80	207.85	-527.67	12.29	69.53	-580.54	20.17	72.49	-1121.68	78.21	447.61	-744.50	-29.25	85.17	-77.51	335.89	1325.13	0.00	0.00	0.00	-531.04	82.08	1633.92	-518.68	-57.10	1610.64	-625.10	-86.86	1700.51	-637.02	57.84	1723.80	913.00	-211.01	68.65	1533.16	-208.52	73.67	908.66
3.38000	-653.95	217.62	69.69	-688.96	195.74	88.70	-877.62	132.81	203.72	-817.37	205.67	199.78	-526.49	12.72	69.88	-580.73	19.71	72.61	-1118.87	78.45	438.55	-744.50	-28.93	85.05	-67.18	336.29	1325.80	0.00	0.00	0.00	-524.29	81.16	1634.12	-510.47	-57.86	1610.78	-618.10	-87.56	1700.67	-629.99	57.02	1724.01	913.02	-210.96	68.59	1532.62	-208.71	73.49	908.93
3.39000	-625.87	216.98	68.77	-662.28	196.05	86.20	-855.73	133.55	192.50	-794.46	206.63	191.93	-527.33	12.73	69.40	-579.43	19.72	73.05	-1115.95	78.65	429.56	-744.35	-29.13	85.17	-56.88	336.67	1326.46	0.00	0.00	0.00	-516.95	80.64	1634.36	-503.39	-58.52	1610.92	-611.07	-88.37	1700.75	-622.97	56.22	1724.16	912.84	-210.16	68.91	1532.53	-208.79	73.46	908.90
3.40000	-597.46	216.09	67.54	-633.77	195.41	83.83	-830.07	134.24	179.42	-771.10	207.34	183.89	-526.39	13.08	69.47	-578.92	21.34	71.02	-1112.91	78.79	420.65	-744.14	-29.37	85.26	-46.62	337.02	1327.12	0.00	0.00	0.00	-510.78	79.63	1634.56	-495.19	-59.19	1610.95	-603.98	-89.27	1700.73	-616.19	54.21	1724.33	912.86	-210.83	68.75	1532.63	-208.65	73.57	908.82
3.41000	-569.76	214.76	66.50	-605.48	194.40	81.53	-809.27	134.77	168.80	-747.66	207.76	175.73	-525.57	13.32	69.35	-580.47	21.14	70.06	-1109.74	78.88	411.82	-744.12	-29.15	85.25	-36.38	337.35	1327.77	0.00	0.00	0.00	-502.73	79.06	1634.38	-488.96	-60.14	1610.86	-596.83	-90.00	1700.67	-609.24	53.75	1724.32	913.12	-210.96	68.53	1532.89	-208.69	73.67	908.84
3.42000	-540.77	212.43	66.10	-577.44	192.81	79.54	-790.94	135.22	159.68	-723.74	207.92	167.49	-526.88	12.93	68.62	-579.36	21.08	69.91	-1106.44	78.92	403.09	-743.84	-29.35	85.39	-26.18	337.65	1328.42	0.00	0.00	0.00	-496.45	78.56	1634.35	-482.05	-60.56	1610.75	-589.62	-90.73	1700.55	-602.05	53.26	1724.15	912.82	-210.52	68.93	1532.14	-208.76	73.34	908.71
3.43000	-510.11	210.00	66.40	-549.10	190.73	77.95	-772.67	135.69	151.12	-699.53	208.18	159.42	-526.31	12.99	68.23	-579.11	21.42	69.53	-1103.00	78.90	394.47	-743.57	-29.31	85.44	-16.01	337.93	1329.06	0.00	0.00	0.00	-489.20	78.06	1634.22	-475.43	-61.09	1610.74	-582.30	-91.35	1700.40	-594.70	52.96	1723.98	913.06	-211.11	68.63	1532.76	-208.70	73.49	908.67
3.44000	-482.28	206.63	66.47	-522.59	188.42	76.13	-752.07	136.29	142.15	-675.47	207.30	151.18	-525.52	13.55	68.09	-578.20	20.96	69.20	-1099.41	78.83	385.95	-743.47	-29.06	85.49	-5.87	338.18	1329.70	0.00	0.00	0.00	-481.95	77.23	1633.97	-467.40	-61.69	1610.51	-575.02	-91.92	1700.19	-587.54	52.53	1723.78	912.98	-210.82	68.76	1531.95	-208.83	73.19	908.74
3.45000	-453.34	203.05	67.62	-495.36	185.32	75.15	-726.75	137.10	131.81	-650.38	206.81	143.47	-526.04	13.78	67.56	-576.88	26.31	70.41	-1095.67	78.69	377.55	-743.34	-28.44	85.31	4.24	338.41	1330.34	0.00	0.00	0.00	-475.13	76.92	1633.65	-461.27	-62.29	1610.20	-567.77	-92.42	1699.93	-580.26	51.83	1723.56	912.87	-210.25	68.81	1531.88	-208.79	73.20	908.87
3.46000	-424.40	199.03	69.17	-466.60	182.24	75.09	-694.30	138.22	119.15	-625.24	206.48	136.39	-527.27	13.61	66.49	-579.79	25.88	68.58	-1091.76	78.50	369.28	-743.08	-28.49	85.51	14.33	338.62	1330.97	0.00	0.00	0.00	-468.10	76.35	1633.26	-452.96	-62.74	1609.77	-560.54	-92.92	1699.62	-572.91	51.59	1723.22	912.91	-210.28	68.86	1532.63	-208.66	73.49	908.68
3.47000	-396.75	194.40	70.91	-439.34	178.62	75.24	-664.55	139.82	106.82	-599.77	206.08	129.86	-521.51	17.97	68.11	-579.18	25.38	67.77	-1087.70	78.24	361.15	-742.72	-28.69	85.77	24.38	338.80	1331.60	0.00	0.00	0.00	-460.47	75.82	1632.86	-445.58	-63.27	1609.38	-553.23	-93.11	1699.34	-565.61	51.21	1722.86	912.97	-209.95	68.83	1531.97	-208.77	73.27	908.55
3.48000	-367.73	189.92	73.61	-411.82	174.73	76.15	-639.23	140.41	97.61	-574.33	204.96	123.78	-522.43	17.10	67.49	-577.41	23.24	67.09	-1083.46	77.93	353.16	-742.48	-28.08	85.69	34.39	338.97	1332.23	0.00	0.00	0.00	-452.58	75.42	1632.33	-439.39	-63.69	1608.98	-545.95	-93.33	1698.96	-558.13	51.17	1722.43	912.90	-210.18	68.74	1532.44	-208.71	73.44	908.80
3.49000	-339.23	185.23	77.10	-384.89	170.74	77.52	-613.48	140.29	89.41	-548.80	203.92	118.57	-522.55	16.25	66.18	-578.62	22.85	65.82	-1079.05	77.54	345.32	-742.14	-27.79	85.75	44.38	339.10	1332.85	0.00	0.00	0.00	-445.81	75.44	1631.85	-431.50	-64.00	1608.49	-538.62	-93.56	1698.57	-550.59	51.04	1721.93	912.99	-210.68	68.54	1532.73	-208.73	73.54	908.69
3.50000	-309.88	180.44	81.67	-356.86	166.64	80.10	-587.25	139.53	82.06	-523.03	202.29	113.93	-520.13	15.95	65.92	-575.69	22.29	65.72	-1074.45	77.10	337.64	-741.82	-27.68	85.91	54.34	339.22	1333.47	0.00	0.00	0.00	-437.97	75.40	1631.21	-424.16	-64.35	1607.93	-531.23	-93.69	1698.10	-543.02	50.79	1721.44	913.19	-211.03	68.38	1533.12	-208.65	73.68	908.68
3.51000	-289.42	176.27	84.90	-329.57	162.48	83.36	-561.11	137.75	75.77	-497.60	200.42	110.12	-517.95	14.83	65.33	-576.38	21.36	65.08	-1069.66	76.58	330.12	-741.56	-27.49	86.07	64.27	339.31	1334.08	0.00	0.00	0.00	-430.97	75.09	1630.68	-416.99	-64.54	1607.35	-523.85	-93.76	1697.61	-535.61	50.38	1720.85	913.23	-210.72	68.41	1532.91	-208.56	73.61	908.77
3.52000	-263.21	171.92	90.32	-303.92	158.59	87.08	-534.57	135.12	70.45	-472.44	198.19	107.08	-521.25	14.33	63.66	-572.96	20.92	65.22	-1064.67	76.00	322.78	-741.18	-27.41	86.33	74.17	339.38	1334.69	0.00	0.00	0.00	-422.76	75.13	1629.86	-409.46	-64.65	1606.76	-516.46	-93.84	1697.07	-527.99	50.57	1720.21	913.08	-210.67	68.65	1532.49	-208.66	73.46	908.91
3.53000	-238.00	167.80	96.60	-278.77	154.58	91.92	-508.25	131.82	66.03	-447.77	195.62	104.85	-521.84	13.63	62.82	-574.82	20.43	65.22	-1059.48	75.35	315.62	-740.89	-27.17	86.61	84.04	339.43	1335.29	0.00	0.00	0.00	-415.70	75.20	1629.28	-402.21	-64.88	1606.19	-508.99	-93.83	1696.44	-519.99	51.92	1719.45	912.87	-210.45	68.91	1532.13	-208.69	73.36	908.79
3.54000	-214.11	164.89	103.33	-253.99	151.26	97.47	-483.06	129.14	61.99	-424.08	192.06	103.06	-517.43	13.16	63.15	-577.21	19.82	64.27	-1054.09	74.63	308.65	-740.52	-27.16	86.88	93.88	339.46	1335.89	0.00	0.00	0.00	-407.69	75.07	1628.51	-394.35	-64.98	1605.48	-501.49	-93.72	1695.76	-512.38	51.68	1718.81	912.81	-209.91	68.96	1531.69	-208.90	73.18	908.86
3.55000	-191.22	162.46	110.74	-230.75	148.25	103.35	-458.49	124.74	59.02	-400.64	188.83	102.29	-524.29	12.41	61.59	-576.64	19.41	63.92	-1048.47	73.83	301.88	-740.21	-26.50	86.91	103.70	339.46	1336.49	0.00	0.00	0.00	-400.00	75.01	1627.77	-387.39	-64.98	1604.73	-493.99	-93.55	1695.08	-504.69	51.65	1718.00	913.24	-211.97	68.31	1532.60	-208.76	73.53	908.70
3.56000	-169.21	160.61	118.41	-206.97	145.73	110.28	-434.35	120.11	56.85	-378.22	184.61	101.90	-524.88	12.20	60.84	-576.79	19.41	63.59	-1042.64	72.96	295.32	-739.80	-26.27	87.12	113.48	339.44	1337.08	0.00	0.00	0.00	-392.98	75.05	1627.06	-379.86	-65.04	1603.86	-486.38	-93.26	1694.31	-497.11	51.02	1717.31	912.94	-211.11	68.60	1532.65	-208.72	73.53	908.78
3.57000	-148.16	159.43	126.27	-185.97	143.68	117.05	-410.96	114.50	55.62	-356.89	179.87	102.01	-523.43	12.65	60.83	-575.21	18.92	63.52	-1036.58	72.02	288.97	-739.29	-26.20	87.52	123.23	339.40	1337.67	0.00	0.00	0.00	-384.42	75.02	1626.13	-372.10	-65.29	1603.06	-478.67	-93.13	1693.46	-489.21	51.40	1716.39	912.88	-211.11	68.70	1531.92	-208.81	73.27	908.91
3.58000	-128.22	158.49	134.11	-164.09	142.19	124.10	-387.49	107.94	55.03	-336.53	174.85	102.45	-523.38	12.23	60.24	-577.01	19.12	62.75	-1030.28	71.00	282.85	-738.83	-26.07	87.95	132.95	339.34	1338.26	0.00	0.00	0.00	-376.93	75.34	1625.20	-362.31	-64.94	1602.22	-470.85	-92.79	1692.62	-481.29	51.60	1715.42	912.71	-211.19	68.86	1531.85	-208.75	73.25	908.86
3.59000	-109.86	158.42	141.58	-146.14	140.83	130.54	-365.22	101.05	54.71	-317.67	168.82	102.85	-525.30	11.38	59.04	-576.06	19.30	62.66	-1023.74	69.90	276.95	-738.30	-25.95	88.35	142.65	339.26	1338.84	0.00	0.00	0.00	-368.00	75.85	1624.23	-356.19	-64.72	1601.45	-463.09	-92.11	1691.72	-473.28	52.75	1714.34	912.68	-210.76	68.95	1531.97	-208.76	73.24	908.77
3.60000	-93.69	158.99	148.47	-131.43	140.83	135.68	-344.42	92.03	55.57	-300.42	162.56	103.11	-523.80	11.87	58.89	-576.47	19.56	62.39	-1016.96	68.72	271.29	-737.76	-25.88	88.89	152.32	339.16	1339.41	0.00	0.00	0.00	-359.24	76.03	1623.15	-348.55	-64.38	1600.54	-455.34	-91.51	1690.81	-465.22	53.58	1713.27	912.81	-210.89	68.77	1532.59	-208.67	73.51	908.84
3.61000	-79.65	159.89	154.47	-116.18	140.46	141.09	-325.12	82.29	56.80	-284.67	156.40	103.11	-522.58	11.91	58.75	-575.24	19.59	62.28	-1009.92	67.46	265.88	-737.15	-26.23	89.60	161.95	339.03	1339.98	0.00	0.00	0.00	-351.99	75.91	1622.21	-339.59	-64.16	1599.59	-447.52	-90.89	1689.83	-457.28	53.56	1712.24	912.77	-210.46	68.73	1532.24	-208.75	73.40	908.72
3.62000	-67.82	161.23	158.89	-103.24	139.87	145.49	-308.16	73.01	57.66	-270.87	150.03	102.51	-522.38	12.30	58.39	-575.74	18.45	63.52	-1002.63	66.12	260.72	-736.58	-26.12	90.06	171.56	338.89	1340.55	0.00	0.00	0.00	-342.95	76.32	1621.07	-331.81	-63.73	1598.65	-439.64	-90.27	1688.83	-449.17	54.25	1711.10	912.72	-210.75	68.85	1532.17	-208.78	73.30	908.95
3.63000	-58.37	160.79	161.99	-92.72	138.91	148.04	-294.04	65.42	57.42	-259.22	143.81	101.48	-523.78	12.67	57.57	-574.43	19.01	61.71	-995.06	64.70	255.83	-735.95	-25.96	90.64	181.14	338.72	1341.12	0.00	0.00	0.00	-335.36	77.00	1619.90	-325.76	-63.23	1597.73	-431.69	-89.45	1687.84	-440.88	55.19	1709.95	912.81	-210.94	68.85	1532.40	-208.68	73.43	908.96
3.64000	-50.33	159.06	162.76	-83.80	140.08	150.32	-283.02	58.09	56.83	-249.86	138.02	100.19	-523.02	12.43	56.89	-574.94	17.83	62.74	-987.23	63.19	251.20	-735.33	-25.78	91.23	190.69	338.54	1341.68	0.00	0.00	0.00	-326.85	77.46	1618.68	-316.52	-62.58	1596.67	-423.76	-88.53	1686.79	-432.52	56.19	1708.73	913.09	-211.11	68.55	1532.87	-208.60	73.59	909.02
3.65000	-43.49	156.26	160.98	-76.72	136.15	148.68	-274.64	52.04	55.25	-242.73	132.08	98.60	-522.55	12.96	56.63	-574.88	19.06	60.81	-979.12	61.59	246.85	-734.56	-26.12	92.17	200.22	338.33	1342.23	0.00	0.00	0.00	-318.06	78.40	1617.40	-307.68	-61.81	1595.58	-415.72	-87.45	1685.78	-424.07	57.27	1707.45	912.88	-210.65	68.84	1532.83	-208.67	73.58	908.72
3.66000	-37.79	151.86	157.37	-70.97	130.98	144.65	-269.04	46.27	53.26	-237.34	125.97	96.67	-522.41	13.00	55.78	-574.42	18.58	60.51	-970.72	59.91	242.79	-733.74	-26.16	93.06	209.71	338.11	1342.79	0.00	0.00	0.00	-310.38	79.03	1616.18	-300.38	-61.44	1594.55	-407.71	-86.23	1684.78	-415.44	58.72	1706.19	913.10	-210.69	68.65	1532.52	-208.72	73.44	908.88
3.67000	-33.36	147.80	151.93	-67.05	123.31	139.22	-265.46	39.46	51.69	-233.72	120.08	94.38	-522.56	13.46	55.21	-574.53	17.77	61.48	-962.03	58.14	239.02	-732.84	-26.07	93.99	219.18	337.86	1343.34	0.00	0.00	0.00	-302.01	79.81	1614.92	-292.09	-60.60	1593.45	-399.62	-85.15	1683.70	-406.80	59.74	1704.97	912.86	-210.55	68.79	1532.26	-208.75	73.38	908.87
3.68000	-29.20	141.38	145.45	-62.74	116.86	133.40	-263.88	35.98	50.31	-231.31	114.94	93.08	-522.33	13.60	54.40	-573.09	17.93	61.25	-953.05	56.27	235.56	-731.89	-25.71	94.92	228.62	337.59	1343.88	0.00	0.00	0.00	-293.30	80.77	1613.54	-284.09	-59.50	1592.43	-391.60	-83.77	1682.67	-398.28	60.94	1703.63	912.84	-210.49	68.86	1531.80	-208.90	73.17	908.91
3.69000	-22.41	134.48	139.48	-49.13	109.99	131.19	-261.90	31.92	49.61	-228.94	110.04	92.58	-521.89	13.79	53.55	-573.20	18.17	60.48	-943.76	54.32	232.40	-730.81	-25.32	95.97	238.03	337.31	1344.42	0.00	0.00	0.00	-284.37	81.89	1612.19	-274.57	-58.58	1591.29	-383.56	-82.43	1681.65	-389.61	62.42	1702.29	912.78	-210.70	68.86	1531.81	-208.77	73.17	908.53
3.70000	-17.93	127.36	135.22	-49.10	103.26	125.89	-259.44	30.36	48.62	-225.19	106.20	92.49	-521.38	14.11	52.69	-571.81	18.73	58.90	-934.17	52.27	229.56	-729.53	-25.16	97.37	247.42	337.01	1344.96	0.00	0.00	0.00	-275.59	83.03	1611.07	-267.08	-57.61	1590.47	-375.34	-80.87	1680.73	-381.01	63.89	1701.10	913.00	-210.82	68.71	1532.22	-208.68	73.37	908.62
3.71000	-12.23	120.79	129.43	-44.81	97.15	120.82	-256.86	28.13	48.95	-220.47	103.06	92.24	-520.91	14.61	51.87	-570.90	17.39	60.48	-924.25	50.13	227.04	-728.15	-25.03	98.83	256.78	336.68	1345.49	0.00	0.00	0.00	-266.46	84.28	1609.94	-257.70	-56.34	1589.61	-366.90	-79.13	1680.02	-372.09	65.60	1700.06	912.83	-211.23	68.74	1532.96	-208.67	73.57	908.74
3.72000	-5.71	115.46	121.90	-40.97	92.15	114.52	-254.65	27.23	49.56	-215.43	102.36	92.04	-520.50	14.92	50.92	-569.66	17.65	60.31	-914.02	47.89	224.86	-726.53	-25.27	100.68	266.11	336.34	1346.02	0.00	0.00	0.00	-257.17	85.48	1609.02	-249.76	-55.16	1589.01	-358.28	-77.37	1679.46	-363.09	67.67	1699.15	912.83	-211.02	68.60	1532.72	-208.52	73.55	908.70
3.73000	0.38	110.57	114.15	-34.91	88.01	108.58	-252.88	27.60	50.12	-211.11	101.72	91.12	-520.01	15.35	50.07	-568.80	17.42	59.53	-903.46	45.55	223.02	-724.81	-25.78	102.81	275.41	335.98	1346.54	0.00	0.00	0.00	-248.87	86.84	1608.29	-240.39	-54.01	1588.57	-349.72	-75.56	1678.99	-354.10	69.60	1698.30	912.80	-210.45	68.84	1533.09	-208.57	73.70	908.88
3.74000	5.11	107.27	107.24	-32.37	85.34	102.11	-251.22	27.68	50.81	-207.47	101.27	90.35	-519.45	15.60	49.26	-567.45	17.41	59.03	-892.56	43.11	221.53	-723.01	-26.21	105.15	284.68	335.60	1347.06	0.00	0.00	0.00	-239.26	88.18	1607.51	-232.46	-52.75	1588.25	-341.16	-73.79	1678.61	-345.12	71.47	1697.62	913.03	-211.09	68.63	1532.93	-208.66	73.58	908.97
3.75000	8.69	106.38	100.68	-27.59	84.18	97.31	-249.50	28.26	51.23	-204.58	100.98	89.67	-518.96	15.85	48.58	-566.24	16.88	58.62	-881.32	40.58	220.40	-720.88	-27.52	108.06	293.93	335.20	1347.58	0.00	0.00	0.00	-229.89	89.46	1607.02	-223.56	-51.51	1587.95	-332.55	-71.89	1678.36	-336.07	73.25	1697.05	913.05	-210.69	68.73	1533.39	-208.68	73.81	908.72
3.76000	11.35	106.94	94.50	-25.30	84.87	92.06	-248.09	27.78	52.28	-202.17	101.83	89.48	-518.36	16.62	48.14	-564.89	17.32	57.89	-869.73	37.94	219.63	-718.55	-27.99	110.85	303.15	334.78	1348.09	0.00	0.00	0.00	-220.04	90.91	1606.53	-215.51	-50.02	1588.00	-324.04	-69.81	1678.30	-326.97	75.24	1696.58	912.78	-210.06	68.98	1532.95	-208.59	73.66	908.62
3.77000	13.55	107.48	88.96	-24.09	85.27	87.19	-246.83	27.57	53.01	-200.05	101.30	88.83	-517.89	16.62	47.37	-563.26	16.91	57.43	-857.79	35.20	219.24	-715.80	-29.14	114.24	312.35	334.35	1348.60	0.00	0.00	0.00	-211.62	92.23	1606.32	-206.73	-48.78	1588.02	-315.36	-67.96	1678.35	-317.88	77.55	1696.31	912.89	-210.24	68.77	1532.91	-208.60	73.66	909.11
3.78000	16.76	107.54	85.20	-22.25	85.06	83.28	-245.80	27.23	53.87	-198.08	101.70	88.59	-517.31	16.98	46.74	-561.61	16.16	56.76	-845.50	32.35	219.23	-712.73	-29.50	117.70	321.52	333.90	1349.10	0.00	0.00	0.00	-202.71	93.88	1606.19	-197.58	-47.00	1588.21	-306.66	-65.97	1678.58	-308.72	79.40	1696.17	913.18	-210.84	68.45	1532.89	-208.72	73.62	908.88
3.79000	14.36	106.88	80.05	-19.52	84.20	80.25	-244.98	28.22	53.92	-196.26	101.57	88.32	-516.57	16.96	45.89	-559.58	15.86	56.07	-832.83	29.40	219.60	-708.83	-30.63	121.89	330.66	333.43	1349.60	0.00	0.00	0.00	-193.22	95.28	1606.05	-188.70	-45.73	1588.44	-297.89	-63.75	1679.04	-299.59	81.41	1696.21	913.12	-210.75	68.64	1533.01	-208.68	73.68	908.84
3.80000	14.41	106.54	76.00	-19.85	83.93	76.78	-244.36	28.04	54.50	-194.91	101.34	88.14	-515.74	16.97	45.13	-557.24	15.53	55.26	-819.79	26.34	220.38	-704.34	-31.98	126.67	339.78	332.94	1350.10	0.00	0.00	0.00	-183.44	97.04	1606.13	-179.88	-44.08	1589.02	-289.07	-61.52	1679.67	-290.33	83.41	1696.49	912.96	-210.18	68.74	1533.14	-208.58	73.75	908.71
3.81000	17.90	106.22	75.01	-19.80	83.69	74.73	-243.99	27.48	54.95	-193.76	101.09	88.08	-514.73	17.24	44.42	-554.59	14.93	54.83	-806.38	23.17	221.56	-698.89	-33.81	131.90	348.87	332.43	1350.59	0.00	0.00	0.00	-174.58	98.66	1606.33	-171.84	-42.46	1589.62	-280.30	-59.59	1680.40	-280.96	85.58	1696.85	912.87	-210.56	68.80	1532.64	-208.66	73.54	908.56
3.82000	17.97	105.37	74.08	-20.90	83.41	72.54	-243.70	28.01	54.74	-192.77	100.81	88.07	-513.77	16.63	43.51	-551.65	14.66	53.96	-792.58	19.89	223.15	-692.63	-35.86	137.52	357.93	331.91	1351.08	0.00	0.00	0.00	-165.80	100.29	1606.76	-162.52	-41.08	1590.36	-271.53	-57.66	1681.26	-271.58	87.97	1697.31	912.98	-210.50	68.63	1532.72	-208.71	73.52	908.71
3.83000	17.44	104.60	71.89	-20.05	83.06	71.10	-243.49	27.80	54.86	-191.95	100.10	87.99	-512.43	16.81	43.08	-548.48	13.60	53.46	-778.38	16.50	225.16	-685.38	-38.00	143.48	366.97	331.37	1351.56	0.00	0.00	0.00	-155.77	101.90	1607.27	-154.36	-39.76	1591.28	-262.76	-55.49	1682.35	-262.19	89.93	1697.95	912.99	-210.25	68.69	1532.49	-208.66	73.44	908.87
3.84000	15.69	104.08	70.25	-17.75	82.48	70.44	-243.18	27.76	54.96	-191.15	99.67	87.98	-511.00	15.86	42.37	-544.97	12.49	53.48	-763.80	12.99	227.60	-677.11	-40.78	150.18	375.98	330.81	1352.04	0.00	0.00	0.00	-147.13	103.57	1608.05	-143.85	-38.31	1592.36	-253.97	-53.36	1683.52	-252.92	92.01	1698.71	912.83	-209.87	68.88	1532.37	-208.60	73.40	908.91
3.85000	16.72	103.72	69.25	-19.46	82.18	69.22	-243.06	27.67	54.98	-190.61	99.20	87.91	-508.95	14.91	41.62	-541.43	11.34	53.92	-748.80	9.38	230.48	-667.78	-44.00	157.47	384.96	330.24	1352.52	0.00	0.00	0.00	-138.24	104.99	1608.91	-136.16	-36.97	1593.56	-245.16	-51.50	1684.74	-243.72	94.16	1699.56	913.04	-211.00	68.65	1533.08	-208.63	73.70	909.00
3.86000	17.00	103.17	68.15	-19.90	82.24	68.19	-242.99	27.74	54.95	-190.11	99.32	88.04	-506.19	13.98	41.10	-537.11	10.31	54.83	-733.40	5.64	233.80	-657.23	-48.20	165.56	393.92	329.65	1352.99	0.00	0.00	0.00	-128.55	106.24	1609.77	-126.73	-35.56	1594.88	-236.33	-49.89	1685.96	-234.68	95.87	1700.48	913.30	-211.01	68.40	1533.21	-208.64	73.71	908.72
3.87000	19.06	103.11	67.88	-18.80	82.11	67.93	-242.82	27.42	55.08	-189.73	98.82	87.90	-502.57	13.70	41.03	-531.04	8.48	55.99	-717.58	1.79	237.57	-645.56	-52.18	173.58	402.86	329.04	1353.46	0.00	0.00	0.00	-119.36	107.48	1610.78	-118.85	-34.23	1596.27	-227.71	-48.05	1687.30	-225.74	97.62	1701.49	912.84	-210.12	68.91	1532.51	-208.70	73.49	908.70
3.88000	17.86	102.81	66.87	-18.10	81.82	67.66	-242.86	26.83	55.34	-189.55	98.52	87.77	-498.55	10.97	40.05	-527.00	6.43	57.92	-701.34	-2.18	241.81	-632.80	-57.46	182.32	411.77	328.42	1353.92	0.00	0.00	0.00	-110.11	108.64	1611.77	-109.74	-33.15	1597.58	-219.13	-46.43	1688.58	-216.81	99.47	1702.50	912.57	-210.04	69.19	1532.95	-208.59	73.58	908.87
3.89000	18.51	102.62	66.71	-18.34	81.79	67.17	-242.85	27.26	55.12	-189.23	98.69	87.84	-493.92	8.61	39.39	-523.01	3.59	60.17	-684.67	-6.27	246.51	-619.43	-61.71	190.55	420.65	327.78	1354.38	0.00	0.00	0.00	-101.19	109.68	1612.84	-101.60	-31.94	1598.99	-210.75	-44.89	1689.83	-207.98	101.11	1703.50	912.84	-210.58	68.87	1532.91	-208.63	73.62	908.82
3.90000	19.72	102.62	66.56	-19.50	81.81	66.54	-242.89	27.18	55.07	-189.09	98.63	87.84	-488.89	5.77	38.40	-517.48	1.30	63.34	-667.56	-10.48	251.69	-605.25	-66.19	198.99	429.51	327.12	1354.84	0.00	0.00	0.00	-93.13	110.76	1613.94	-93.56	-31.23	1600.34	-202.43	-43.32	1691.16	-199.24	102.58	1704.52	913.03	-210.42	68.75	1531.92	-208.75	73.16	908.94
3.91000	17.13	102.33	65.45	-19.28	81.84	66.44	-242.80	27.73	54.82	-188.82	98.81	87.77	-483.11	3.83	37.58	-509.18	-0.51	67.40	-650.02	-14.81	257.36	-590.59	-70.05	206.91	438.35	326.45	1355.29	0.00	0.00	0.00	-83.78	111.75	1614.92	-84.46	-30.12	1601.59	-194.15	-41.95	1692.41	-190.60	103.91	1705.48	913.02	-210.60	68.69	1532.16	-208.63	73.35	908.83
3.92000	18.31	102.45	65.59	-19.99	81.82	66.05	-242.78	27.49	54.96	-188.70	98.85	87.78	-477.45	1.17	36.01	-501.37	-2.34	71.43	-632.02	-19.27	263.52	-575.77	-73.45	214.12	447.15	325.77	1355.73	0.00	0.00	0.00	-75.67	112.58	1616.09	-75.33	-29.16	1602.88	-185.91	-40.55	1693.66	-182.04	105.62	1706.39	913.19	-210.92	68.50	1532.56	-208.72	73.46	908.83
3.93000	18.58	102.03	65.47	-19.02	81.93	66.12	-242.78	26.63	55.45	-188.67	98.61	87.67	-471.02	-2.51	33.59	-493.31	-4.54	75.48	-613.58	-23.86	270.17	-560.60	-77.34	220.98	455.94	325.07	1356.18	0.00	0.00	0.00	-67.24	113.48	1617.15	-67.29	-28.00	1604.32	-177.76	-39.47	1694.89	-173.70	106.71	1707.45	913.08	-210.82	68.72	1533.10	-208.72	73.66	908.66
3.94000	18.29	102.26	65.21	-19.64	81.79	65.90	-242.68	27.06	55.26	-188.49	98.78	87.66	-457.76	-5.33	38.10	-480.41	-6.75	80.97	-597.77	-27.57	277.39	-545.58	-80.66	227.12	464.70	324.35	1356.62	0.00	0.00	0.00	-58.86	114.49	1618.17	-59.00	-27.36	1605.63	-169.65	-38.29	1696.09	-165.46	108.13	1708.46	913.08	-211.24	68.56	1532.79	-208.78	73.56	908.79
3.95000	18.28	102.08	65.02	-19.70	81.82	65.84	-242.42	26.75	55.46	-188.38	98.89	87.65	-442.89	-8.74	45.00	-465.00	-9.56	87.59	-583.16	-31.52	283.09	-530.15	-83.61	233.18	473.43	323.62	1357.05	0.00	0.00	0.00	-50.10	115.26	1619.19	-51.68	-26.49	1606.91	-161.56	-37.10	1697.36	-157.28	109.15	1709.45	913.41	-211.22	68.38	1532.63	-208.75	73.56	908.69
3.96000	16.96	101.87	64.37	-18.66	81.96	65.83	-242.17	26.78	55.41	-188.22	99.04	87.71	-422.25	-12.33	52.73	-445.05	-12.08	95.10	-569.10	-35.10	286.76	-513.94	-86.46	238.67	482.14	322.87	1357.49	0.00	0.00	0.00	-42.24	115.68	1620.34	-43.39	-25.82	1608.33	-153.50	-36.05	1698.63	-149.13	109.91	1710.50	913.10	-211.18	68.52	1532.81	-208.61	73.63	908.71
3.97000	18.60	101.86	64.64	-18.34	81.99	65.84	-241.92	26.51	55.62	-188.14	98.86	87.62	-400.55	-15.83	60.05	-425.25	-15.31	101.27	-554.85	-38.42	288.72	-496.92	-88.83	243.02	490.83	322.11	1357.91	0.00	0.00	0.00	-34.02	116.24	1621.47	-35.05	-25.28	1609.64	-145.48	-35.19	1699.93	-140.92	111.03	1711.54	913.15	-211.33	68.52	1532.66	-208.71	73.50	908.71
3.98000	17.44	101.82	64.11	-19.26	81.90	65.31	-241.85	27.25	55.29	-188.00	99.10	87.76	-377.00	-19.70	66.26	-403.56	-18.95	106.55	-537.18	-42.56	293.69	-479.22	-91.45	246.61	499.49	321.33	1358.34	0.00	0.00	0.00	-25.84	117.14	1622.47	-27.46	-24.66	1610.96	-137.49	-34.34	1701.26	-132.70	112.09	1712.59	913.07	-211.02	68.68	1532.16	-208.71	73.28	908.92
3.99000	18.29	101.78	64.09	-18.82	82.06	65.23	-242.09	26.86	55.61	-187.94	98.88	87.72	-352.69	-23.26	71.61	-381.98	-22.81	110.47	-518.93	-46.40	297.78	-461.14	-93.74	249.12	508.13	320.54	1358.76	0.00	0.00	0.00	-17.65	117.75	1623.58	-20.24	-24.03	1612.35	-129.52	-33.61	1702.55	-124.54	113.07	1713.69	913.20	-211.16	68.54	1532.07	-208.72	73.26	908.66
4.00000	18.03	101.74	63.72	-18.76	82.13	64.99	-242.39	27.08	55.63	-187.86	98.77	87.74	-331.29	-28.03	74.70	-360.62	-27.07	112.74	-500.12	-49.96	301.01	-442.67	-95.88	250.58	516.75	319.74	1359.17	0.00	0.00	0.00	-9.53	118.21	1624.74	-10.72	-23.53	1613.59	-121.52	-32.93	1703.84	-116.56	113.79	1714.81	912.86	-210.55	68.83	1532.26	-208.67	73.46	908.76
4.01000	16.37	101.81	62.78	-18.15	82.13	64.83	-242.75	27.37	55.69	-187.70	98.70	87.77	-307.60	-32.72	77.00	-337.66	-32.26	113.95	-480.81	-53.22	303.42	-423.92	-97.71	250.90	525.34	318.92	1359.58	0.00	0.00	0.00	-1.77	118.80	1625.86	-5.23	-23.13	1615.12	-113.66	-32.45	1705.08	-108.73	114.40	1715.99	913.16	-211.05	68.48	1532.12	-208.77	73.38	908.54
4.02000	18.89	101.77	62.82	-18.51	82.40	64.14	-242.59	27.41	55.79	-187.55	98.56	87.78	-283.64	-37.91	78.03	-315.55	-36.37	114.30	-461.01	-56.22	305.03	-404.69	-99.30	250.16	533.90	318.09	1359.99	0.00	0.00	0.00	5.44	119.25	1627.10	3.38	-22.76	1616.41	-105.89	-31.71	1706.35	-101.01	115.07	1717.09	913.28	-211.21	68.37	1532.28	-208.62	73.39	908.41
4.03000	18.08	101.95	61.69	-18.11	82.40	64.00	-242.31	28.26	55.61	-187.30	98.82	87.98	-262.07	-43.45	77.02	-291.22	-40.01	114.17	-440.78	-58.94	305.89	-384.70	-101.01	248.51	542.45	317.24	1360.39	0.00	0.00	0.00	12.90	119.67	1628.36	11.49	-22.21	1617.72	-98.25	-31.28	1707.57	-93.41	115.64	1718.17	913.04	-211.11	68.65	1532.21	-208.63	73.37	908.51
4.04000	18.60	102.09	60.99	-19.80	82.78	63.01	-241.66	28.28	56.22	-187.17	98.66	87.96	-236.62	-47.58	76.84	-267.82	-44.27	112.98	-420.14	-61.41	306.01	-364.24	-102.28	245.80	550.97	316.38	1360.79	0.00	0.00	0.00	21.29	119.94	1629.51	19.84	-21.79	1618.99	-90.74	-30.85	1708.69	-85.93	116.15	1719.15	913.01	-211.26	68.57	1531.98	-208.77	73.20	908.58
4.05000	21.01	102.27	60.93	-21.14	82.76	62.41	-241.40	28.55	56.41	-187.02	98.97	88.10	-209.97	-51.50	76.55	-244.14	-47.36	110.93	-399.13	-63.63	305.43	-343.43	-103.68	242.41	559.46	315.51	1361.19	0.00	0.00	0.00	29.01	120.07	1630.73	27.18	-21.45	1620.30	-83.32	-30.39	1709.75	-78.56	116.53	1720.09	913.01	-210.76	68.55	1532.02	-208.73	73.22	908.46
4.06000	20.80	102.58	59.93	-22.55	82.77	61.62	-241.22	28.68	56.57	-186.79	99.21	88.28	-184.85	-54.90	75.47	-217.90	-50.28	109.44	-377.78	-65.61	304.17	-322.33	-105.28	238.24	567.94	314.63	1361.58	0.00	0.00	0.00	36.40	120.04	1631.83	35.24	-21.34	1621.44	-76.02	-30.27	1710.67	-71.25	116.68	1721.05	912.88	-210.76	68.80	1532.58	-208.63	73.44	908.67
4.07000	20.40	102.69	59.31	-21.63	83.22	61.55	-241.10	28.69	56.69	-186.58	99.33	88.38	-157.92	-57.80	74.97	-192.50	-52.65	107.35	-356.13	-67.35	302.28	-300.72	-106.85	233.30	576.39	313.73	1361.97	0.00	0.00	0.00	43.85	120.46	1632.88	43.24	-20.99	1622.52	-68.85	-30.06	1711.51	-63.97	117.39	1721.87	912.76	-210.44	68.92	1532.33	-208.80	73.32	908.53
4.08000	21.92	102.71	59.25	-19.83	83.33	61.70	-241.03	28.62	56.79	-186.52	99.13	88.43	-128.31	-60.36	74.95	-165.89	-54.89	105.75	-334.22	-68.87	299.78	-278.74	-107.99	227.44	584.82	312.81	1362.35	0.00	0.00	0.00	50.96	120.52	1633.86	49.95	-20.98	1623.61	-61.70	-29.91	1712.27	-56.84	117.63	1722.56	913.01	-210.94	68.56	1532.91	-208.57	73.68	908.36
4.09000	21.33	102.70	58.75	-20.57	83.04	61.52	-241.00	28.50	56.87	-186.38	98.52	88.29	-100.72	-64.01	74.51	-138.23	-57.02	104.25	-312.08	-70.17	296.70	-256.03	-109.53	221.13	593.22	311.89	1362.73	0.00	0.00	0.00	58.37	120.57	1634.72	56.85	-20.84	1624.57	-54.63	-29.85	1712.88	-49.74	117.79	1723.16	912.76	-210.20	68.88	1533.26	-208.60	73.80	908.51
4.10000	22.80	102.78	58.94	-19.74	82.97	61.67	-240.99	28.35	56.94	-186.12	98.60	88.46	-72.19	-66.55	74.30	-111.22	-59.45	102.34	-289.75	-71.26	293.08	-233.29	-110.87	214.21	601.60	310.95	1363.10	0.00	0.00	0.00	65.96	120.95	1635.47	64.65	-20.77	1625.39	-47.52	-29.47	1713.44	-42.63	117.81	1723.71	912.82	-210.70	68.85	1532.83	-208.63	73.63	908.70
4.11000	23.63	102.75	58.86	-19.90	82.77	61.59	-240.99	28.21	57.02	-185.99	98.34	88.49	-42.40	-68.65	74.15	-82.63	-61.49	100.51	-267.26	-72.16	288.94	-210.19	-112.35	206.85	609.96	310.00	1363.47	0.00	0.00	0.00	73.26	120.89	1636.13	70.87	-20.72	1626.10	-40.32	-29.46	1713.83	-35.55	117.71	1724.13	912.98	-210.30	68.65	1532.89	-208.61	73.60	908.78
4.12000	24.17	103.02	58.81	-19.18	82.64	61.78	-240.99	28.10	57.10	-185.90	98.13	88.62	-13.59	-70.45	73.76	-53.83	-63.24	98.59	-244.66	-72.86	284.31	-186.57	-113.97	199.34	618.30	309.04	1363.84	0.00	0.00	0.00	79.96	120.87	1636.64	78.70	-20.67	1626.59	-33.10	-29.34	1714.12	-28.45	117.82	1724.38	912.71	-209.93	68.87	1532.62	-208.67	73.56	908.88
4.13000	23.30	102.70	58.42	-19.75	82.40	61.70	-240.97	28.05	57.19	-185.67	98.21	88.71	17.18	-71.61	73.91	-26.18	-64.94	96.31	-221.96	-73.39	279.22	-162.32	-115.44	191.43	626.62	308.07	1364.20	0.00	0.00	0.00	87.58	121.00	1637.03	86.17	-20.65	1626.98	-25.85	-29.34	1714.27	-21.27	117.93	1724.53	912.76	-210.42	68.82	1532.96	-208.56	73.65	908.91
4.14000	25.38	103.00	58.64	-21.86	80.43	61.93	-240.93	28.10	57.31	-185.35	98.17	88.86	46.41	-72.11	73.96	2.06	-65.46	94.41	-199.22	-73.73	273.71	-137.39	-116.99	183.63	634.91	307.09	1364.56	0.00	0.00	0.00	95.60	120.99	1637.20	94.57	-20.70	1627.14	-18.42	-29.29	1714.28	-14.00	118.26	1724.56	912.71	-210.60	68.83	1533.11	-208.75	73.72	908.78
4.15000	23.79	103.26	57.93	-20.85	80.50	62.27	-241.02	28.64	57.14	-185.24	97.99	88.96	75.86	-72.46	74.24	31.13	-66.24	92.69	-176.46	-73.92	267.81	-112.24	-118.22	175.65	643.18	306.09	1364.92	0.00	0.00	0.00	102.41	120.87	1637.40	101.02	-20.74	1627.36	-10.97	-29.55	1714.14	-6.72	117.79	1724.51	912.88	-211.26	68.74	1532.21	-208.73	73.42	908.64
4.16000	17.68	98.31	59.64	-22.62	80.71	61.95	-240.81	28.52	57.45	-184.92	98.32	89.22	105.89	-72.14	75.06	60.47	-66.40	91.47	-153.72	-73.94	261.54	-86.99	-119.66	167.88	651.43	305.08	1365.27	0.00	0.00	0.00	110.50	120.77	1637.35	108.34	-20.85	1627.26	-3.38	-29.65	1713.92	0.73	117.76	1724.32	912.87	-210.92	68.80	1532.78	-208.63	73.57	908.58
4.17000	14.88	99.20	58.99	-23.51	80.90	61.15	-240.83	28.79	57.47	-184.82	97.72	89.21	133.58	-72.36	75.42	89.59	-66.72	90.46	-131.04	-73.82	254.94	-61.32	-120.65	160.12	659.65	304.06	1365.62	0.00	0.00	0.00	117.69	120.70	1637.21	117.06	-21.05	1627.15	4.24	-29.84	1713.63	8.28	117.54	1724.02	913.11	-211.12	68.55	1532.27	-208.75	73.33	908.72
4.18000	15.39	99.50	58.81	-21.22	81.63	61.86	-240.61	27.66	58.14	-184.50	97.61	89.32	163.80	-72.52	76.87	118.41	-66.63	89.95	-108.45	-73.55	248.04	-35.00	-121.66	152.73	667.86	303.03	1365.96	0.00	0.00	0.00	125.31	120.64	1636.93	124.63	-21.13	1626.94	11.92	-30.22	1713.19	15.92	117.39	1723.61	913.15	-211.30	68.63	1532.65	-208.73	73.52	908.94
4.19000	15.50	100.31	58.53	-23.02	81.89	61.29	-240.59	28.21	58.04	-184.18	97.84	89.69	193.04	-72.39	78.75	147.59	-66.94	89.80	-86.00	-73.15	240.87	-8.61	-122.49	145.72	676.04	301.99	1366.30	0.00	0.00	0.00	132.68	120.34	1636.57	131.50	-21.44	1626.63	19.65	-30.47	1712.68	23.52	117.02	1723.11	912.89	-210.97	68.88	1532.95	-208.70	73.70	908.77
4.20000	13.95	101.02	57.63	-24.86	82.58	60.51	-240.43	27.92	58.20	-183.93	97.42	89.76	223.07	-71.83	81.74	174.41	-68.06	90.26	-63.70	-72.63	233.45	17.53	-123.35	139.30	684.20	300.94	1366.63	0.00	0.00	0.00	140.60	120.08	1636.10	140.58	-21.55	1626.09	27.34	-30.83	1712.12	31.20	116.60	1722.47	913.05	-211.55	68.63	1532.67	-208.59	73.55	908.83
4.21000	12.22	101.92	56.80	-19.77	83.16	60.73	-240.28	27.53	58.59	-183.63	97.36	90.02	250.69	-71.75	84.56	203.58	-67.23	91.04	-41.60	-72.00	225.83	43.89	-123.42	133.23	692.35	299.88	1366.96	0.00	0.00	0.00	148.40	119.64	1635.50	148.44	-21.97	1625.62	35.03	-31.32	1711.41	38.87	116.23	1721.72	913.19	-211.17	68.39	1532.97	-208.57	73.61	908.81
4.22000	24.30	104.50	56.63	-19.52	83.36	60.69	-240.23	27.61	58.69	-183.44	97.03	90.05	278.00	-71.72	88.13	231.64	-66.73	92.97	-19.74	-71.26	218.03	70.21	-124.27	128.24	700.46	298.80	1367.29	0.00	0.00	0.00	155.67	119.33	1634.76	155.84	-22.46	1624.99	42.78	-31.51	1710.75	46.63	115.94	1720.89	913.17	-210.89	68.41	1532.33	-208.68	73.42	908.87
4.23000	24.04	104.84	56.40	-20.66	83.61	60.12	-240.11	27.71	58.79	-183.08	97.24	90.41	306.06	-70.53	93.05	258.16	-66.39	95.27	1.85	-70.42	210.08	96.71	-124.42	123.56	708.56	297.72	1367.61	0.00	0.00	0.00	163.40	118.90	1633.99	162.43	-23.05	1624.45	50.55	-32.12	1709.92	54.38	115.36	1720.03	913.28	-211.43	68.30	1532.47	-208.68	73.49	908.65
4.24000	24.74	104.89	56.40	-21.86	83.58	59.82	-240.00	27.28	59.08	-182.73	97.39	90.70	333.39	-69.21	98.49	286.52	-65.78	98.97	23.13	-69.49	202.01	122.91	-124.42	119.62	716.64	296.63	1367.93	0.00	0.00	0.00	172.12	118.74	1633.06	170.34	-23.37	1623.55	58.35	-32.63	1709.08	62.14	114.67	1719.10	913.19	-211.31	68.41	1532.54	-208.72	73.51	908.84
4.25000	23.46	105.16	55.78	-23.25	83.84	59.22	-239.83	27.50	59.13	-182.43	96.87	90.80	361.04	-67.60	105.16	312.28	-64.23	103.20	44.07	-68.48	193.85	148.76	-124.64	116.54	724.70	295.52	1368.24	0.00	0.00	0.00	179.90	118.35	1632.12	178.78	-24.02	1622.55	66.30	-33.19	1708.11	70.00	113.77	1718.07	913.03	-210.64	68.62	1533.04	-208.62	73.73	908.69
4.26000	24.79	105.45	55.95	-23.36	83.98	59.08	-239.71	27.38	59.36	-182.09	96.54	90.95	386.81	-65.95	112.07	337.81	-62.70	107.97	64.63	-67.39	185.64	174.37	-124.82	114.23	732.73	294.41	1368.56	0.00	0.00	0.00	187.88	117.42	1631.07	187.82	-24.71	1621.57	74.23	-34.09	1706.99	77.90	112.83	1717.01	913.12	-210.84	68.45	1532.73	-208.68	73.57	908.69
4.27000	25.41	105.62	55.92	-24.64	83.78	58.71	-239.51	27.28	59.54	-181.77	96.55	91.37	410.20	-63.60	119.39	362.26	-61.78	113.31	84.79	-66.24	177.40	199.71	-124.88	112.73	740.75	293.29	1368.86	0.00	0.00	0.00	195.94	116.85	1629.97	195.35	-25.50	1620.50	82.30	-34.79	1705.84	85.73	112.08	1715.81	913.05	-210.89	68.49	1532.02	-208.76	73.21	908.75
4.28000	21.87	105.76	54.71	-24.49	83.71	58.52	-239.45	26.98	60.01	-181.31	96.59	91.74	433.13	-62.20	126.27	385.45	-60.22	119.29	104.49	-65.04	169.17	224.48	-124.77	112.06	748.74	292.16	1369.16	0.00	0.00	0.00	204.13	116.08	1628.81	202.92	-26.15	1619.46	90.39	-35.62	1704.53	93.66	110.68	1714.59	912.94	-211.22	68.53	1532.59	-208.69	73.54	908.65
4.29000	24.40	105.86	55.27	-22.48	83.77	58.73	-239.24	27.28	60.15	-180.90	96.30	92.01	455.46	-60.83	134.28	399.11	-58.91	124.08	123.70	-63.79	160.97	247.91	-124.89	112.39	756.72	291.02	1369.46	0.00	0.00	0.00	211.88	115.07	1627.69	212.67	-27.08	1618.03	98.57	-36.71	1703.15	101.68	109.59	1713.30	912.70	-211.25	68.76	1532.90	-208.59	73.65	908.74
4.30000	23.61	106.26	54.75	-21.82	83.85	58.56	-239.01	26.71	60.65	-180.44	96.02	92.38	476.86	-58.99	142.97	426.02	-56.97	132.09	142.40	-62.49	152.84	270.28	-123.97	112.97	764.67	289.87	1369.76	0.00	0.00	0.00	220.59	114.65	1626.34	221.59	-27.96	1616.67	106.97	-37.50	1701.74	109.81	108.43	1711.98	912.90	-211.07	68.67	1533.06	-208.64	73.64	908.49
4.31000	22.57	106.09	54.33	-19.95	84.13	58.45	-238.83	26.99	60.82	-179.99	96.17	92.95	496.60	-57.29	151.58	449.30	-56.06	139.14	160.54	-61.17	144.81	291.30	-122.48	113.85	772.61	288.71	1370.05	0.00	0.00	0.00	228.39	113.68	1625.10	228.53	-28.81	1615.43	115.41	-38.92	1700.16	118.06	106.97	1710.58	913.00	-210.47	68.59	1533.94	-208.57	74.03	908.44
4.32000	23.71	106.55	54.10	-20.75	84.03	58.15	-238.72	27.05	61.18	-179.54	95.60	93.33	514.41	-56.10	159.88	470.88	-55.33	146.26	178.09	-59.83	136.91	310.39	-120.67	114.85	780.52	287.54	1370.33	0.00	0.00	0.00	236.25	112.50	1623.79	236.09	-30.00	1613.97	124.04	-40.22	1698.56	126.38	105.88	1709.09	913.00	-210.64	68.75	1532.60	-208.63	73.54	908.66
4.33000	22.34	106.59	53.47	-20.46	84.04	57.96	-238.38	26.96	61.65	-178.97	95.51	93.94	530.41	-56.56	167.02	486.26	-54.20	150.74	195.01	-58.47	129.16	327.85	-117.62	114.99	788.42	286.36	1370.62	0.00	0.00	0.00	244.66	111.62	1622.45	245.67	-31.29	1612.26	132.81	-41.71	1696.93	134.77	103.99	1707.73	912.87	-210.60	68.82	1532.61	-208.66	73.50	908.77
4.34000	22.48	106.77	53.12	-22.34	83.86	57.43	-238.14	26.78	62.30	-178.46	95.38	94.61	544.36	-57.31	172.78	500.43	-56.37	155.63	211.27	-57.10	121.60	342.81	-114.50	114.38	796.29	285.18	1370.89	0.00	0.00	0.00	253.55	110.58	1621.05	254.71	-32.51	1610.68	141.66	-43.28	1695.26	143.29	102.28	1706.31	913.03	-211.08	68.48	1532.84	-208.61	73.62	908.63
4.35000	21.77	106.86	52.62	-23.11	83.93	56.99	-237.79	26.37	63.16	-177.68	95.55	95.47	556.12	-58.75	176.09	512.46	-55.97	158.27	226.83	-55.74	114.27	355.29	-111.24	112.88	804.15	283.99	1371.17	0.00	0.00	0.00	262.19	109.52	1619.57	263.01	-33.60	1609.18	150.58	-44.92	1693.58	151.88	100.40	1704.84	913.18	-210.50	68.59	1532.65	-208.63	73.57	908.45
4.36000	22.99	107.22	52.44	-21.64	84.17	56.96	-237.53	25.88	64.15	-176.98	95.64	96.44	565.75	-59.59	176.22	522.33	-56.24	158.03	241.66	-54.39	107.18	365.01	-108.29	110.84	811.98	282.79	1371.44	0.00	0.00	0.00	270.63	108.61	1618.21	271.75	-34.96	1607.57	159.62	-46.43	1691.96	160.61	98.54	1703.41	913.14	-210.96	68.58	1532.50	-208.66	73.47	908.58
4.37000	24.11	107.35	52.30	-21.64	84.24	56.48	-237.15	26.30	65.14	-176.18	95.94	97.61	573.75	-58.91	173.06	530.14	-55.75	155.37	255.72	-53.06	100.37	372.34	-104.92	108.17	819.80	281.58	1371.70	0.00	0.00	0.00	279.83	107.40	1616.79	281.51	-36.22	1605.89	168.71	-48.26	1690.33	169.45	96.46	1702.01	913.10	-210.51	68.58	1532.50	-208.71	73.45	908.74
4.38000	23.98	107.30	51.96	-20.16	84.43	56.49	-236.45	26.87	66.55	-175.26	95.98	98.86	580.76	-57.72	166.94	536.86	-53.12	149.87	268.97	-51.75	93.88	377.56	-101.92	105.41	827.59	280.36	1371.97	0.00	0.00	0.00	288.87	105.98	1615.43	290.59	-37.58	1604.33	177.94	-50.25	1688.69	178.31	94.64	1700.66	913.27	-210.67	68.56	1532.65	-208.71	73.52	908.78
4.39000	23.95	107.57	51.46	-19.60	84.87	56.11	-235.83	26.75	68.77	-174.27	95.79	100.13	586.16	-55.46	159.10	544.73	-49.87	144.99	281.38	-50.49	87.73	381.04	-98.44	102.15	835.37	279.14	1372.22	0.00	0.00	0.00	297.15	104.48	1614.21	299.57	-38.99	1602.78	187.36	-52.23	1687.11	187.19	92.57	1699.34	913.13	-211.12	68.61	1532.68	-208.77	73.52	908.82
4.40000	24.91	107.74	51.31	-19.16	85.25	55.75	-235.01	27.12	71.10	-173.01	96.03	101.76	590.18	-52.55	150.67	546.22	-46.02	137.51	292.92	-49.27	81.96	383.60	-95.03	99.19	843.13	277.91	1372.48	0.00	0.00	0.00	306.69	102.95	1612.89	309.75	-40.86	1601.12	196.82	-54.44	1685.50	196.14	90.92	1697.96	913.17	-211.12	68.57	1532.88	-208.63	73.60	908.64
4.41000	25.10	107.96	50.79	-19.37	85.69	55.15	-233.98	27.47	73.95	-171.73	96.20	103.56	595.93	-47.35	140.95	547.14	-41.73	129.00	303.54	-48.10	76.58	386.97	-92.17	97.98	850.87	276.67	1372.73	0.00	0.00	0.00	315.67	101.27	1611.75	318.83	-42.65	1599.55	206.38	-56.77	1683.92	205.15	88.59	1696.75	913.24	-210.88	68.61	1532.87	-208.65	73.56	908.51
4.42000	26.97	108.24	50.87	-12.76	86.44	55.93	-232.84	27.93	77.16	-170.17	96.86	105.80	600.71	-41.06	132.91	550.49	-35.37	121.39	313.22	-46.99	71.65	391.21	-89.74	97.06	858.59	275.43	1372.97	0.00	0.00	0.00	324.52	99.44	1610.63	326.95	-44.59	1598.15	216.02	-59.29	1682.37	214.24	86.28	1695.67	913.06	-210.74	68.74	1532.74	-208.68	73.58	908.64
4.43000	27.62	108.18	50.91	-7.71	86.97	56.42	-231.46	28.12	81.44	-168.39	97.75	108.47	606.46	-35.32	124.66	554.05	-29.93	114.63	321.91	-45.96	67.18	396.74	-88.55	96.14	866.29	274.18	1373.22	0.00	0.00	0.00	334.19	97.53	1609.68	337.49	-46.20	1596.78	225.94	-61.75	1681.05	223.53	83.68	1694.78	913.17	-211.39	68.50	1533.02	-208.68	73.66	908.52
4.44000	27.70	108.75	50.37	-6.63	87.78	56.00	-229.82	29.12	85.98	-166.26	98.88	111.43	608.82	-28.75	116.50	558.69	-24.67	107.96	329.58	-45.00	63.20	402.48	-87.95	94.58	873.98	272.92	1373.45	0.00	0.00	0.00	343.81	95.45	1609.01	347.89	-48.30	1595.68	236.04	-64.09	1679.88	232.94	81.25	1694.08	913.28	-210.85	68.60	1532.72	-208.69	73.48	908.74
4.45000	28.69	108.99	50.27	-5.70	88.66	55.33	-227.79	30.10	91.37	-163.73	100.56	115.09	612.97	-23.83	107.65	562.97	-20.38	101.05	336.20	-44.13	59.75	407.08	-88.14	93.23	881.64	271.65	1373.69	0.00	0.00	0.00	353.18	93.51	1608.51	357.58	-50.45	1594.69	246.25	-66.72	1678.82	242.42	78.71	1693.47	913.07	-211.18	68.56	1533.16	-208.54	73.72	908.37
4.46000	28.84	109.47	49.81	-4.94	89.66	54.57	-225.21	31.22	97.56	-160.81	102.38	119.24	618.55	-21.31	100.31	564.47	-18.30	94.90	341.73	-43.36	56.86	410.49	-88.29	92.10	889.29	270.38	1373.92	0.00	0.00	0.00	363.27	91.81	1607.75	367.41	-52.61	1593.91	256.67	-68.99	1677.96	251.99	76.11	1692.93	913.06	-211.17	68.62	1533.04	-208.63	73.69	908.61
4.47000	29.71	109.14	49.94	-3.23	90.83	53.78	-222.23	32.63	104.87	-157.27	104.86	124.00	622.22	-21.72	94.37	567.00	-19.00	90.02	346.13	-42.69	54.56	412.80	-88.61	91.33	896.92	269.11	1374.14	0.00	0.00	0.00	372.96	89.96	1607.36	377.91	-54.31	1593.32	267.00	-71.57	1677.28	261.69	73.65	1692.55	913.00	-211.30	68.62	1532.97	-208.57	73.64	908.45
4.48000	30.51	109.56	49.69	-1.49	91.92	52.97	-218.40	34.40	113.47	-153.04	107.49	129.40	625.47	-23.44	89.22	570.17	-20.72	85.94	349.37	-42.13	52.88	414.92	-88.60	90.42	904.53	267.82	1374.37	0.00	0.00	0.00	382.68	87.75	1607.23	388.68	-56.32	1592.71	277.29	-74.33	1676.85	271.71	70.90	1692.53	913.28	-211.22	68.28	1532.32	-208.59	73.45	908.43
4.49000	30.53	109.98	49.35	0.99	93.46	52.06	-213.38	36.59	123.43	-147.71	111.34	135.92	628.31	-24.07	84.14	571.65	-20.79	82.05	351.41	-41.69	51.85	416.69	-89.40	89.95	912.13	266.53	1374.58	0.00	0.00	0.00	392.41	85.42	1607.26	399.21	-58.41	1592.47	287.67	-77.07	1676.72	281.76	68.26	1692.73	913.08	-210.96	68.58	1532.96	-208.72	73.63	908.40
4.50000	30.58	110.05	49.25	2.80	95.05	50.92	-207.24	39.55	134.55	-141.35	115.41	143.43	629.30	-23.40	79.97	575.30	-20.31	79.73	352.23	-41.38	51.49	418.30	-89.13	89.20	919.70	265.24	1374.80	0.00	0.00	0.00	402.09	83.34	1607.42	409.00	-60.46	1592.50	298.26	-79.63	1676.82	291.88	65.69	1693.15	913.27	-211.21	68.29	1532.78	-208.63	73.55	908.39
4.51000	29.59	110.52	48.47	3.38	97.63	49.46	-199.22	43.11	147.77	-133.71	118.62	151.20	628.84	-23.07	78.55	576.12	-20.86	78.05	353.17	-40.74	51.40	419.20	-88.96	88.86	927.26	263.94	1375.01	0.00	0.00	0.00	411.92	81.00	1607.83	419.24	-62.64	1592.58	308.90	-82.61	1677.13	302.10	63.19	1693.78	913.15	-210.95	68.40	1532.23	-208.72	73.29	908.56
4.52000	31.40	111.54	47.81	-8.06	103.06	44.31	-189.68	44.64	161.60	-124.37	121.25	160.04	629.05	-23.60	76.28	577.15	-20.52	76.82	353.69	-39.31	50.93	419.98	-88.44	88.41	934.80	262.64	1375.21	0.00	0.00	0.00	421.80	79.00	1608.44	429.04	-64.73	1592.96	319.58	-85.35	1677.75	312.35	60.90	1694.67	913.15	-210.88	68.39	1532.29	-208.71	73.36	908.46
4.53000	33.49	112.76	47.11	-8.80	98.60	48.64	-177.43	49.16	177.63	-112.85	124.41	169.98	629.70	-23.88	74.42	577.71	-20.61	75.39	353.79	-39.87	51.34	420.67	-88.33	88.22	942.32	261.33	1375.41	0.00	0.00	0.00	431.68	76.69	1609.34	439.38	-66.80	1593.59	330.25	-87.99	1678.59	322.64	58.30	1695.84	912.91	-210.78	68.64	1532.63	-208.65	73.52	908.20
4.54000	35.88	114.25	46.01	-0.30	100.13	51.24	-162.50	52.93	194.63	-99.36	127.32	180.20	629.84	-23.21	73.59	578.17	-20.65	74.52	354.23	-38.80	51.06	421.14	-88.00	87.96	949.83	260.01	1375.61	0.00	0.00	0.00	441.66	74.17	1610.51	450.08	-68.72	1594.31	340.76	-90.80	1679.54	332.73	55.65	1697.23	912.92	-210.34	68.61	1532.40	-208.65	73.38	908.16
4.55000	33.84	115.89	43.60	-2.24	101.68	52.77	-144.99	56.36	212.06	-84.12	129.95	190.79	630.69	-23.68	72.77	578.53	-20.42	73.93	353.77	-41.08	51.93	421.43	-87.92	87.91	957.32	258.69	1375.80	0.00	0.00	0.00	451.60	71.99	1611.82	460.09	-70.67	1595.32	351.20	-93.37	1680.61	342.68	52.79	1698.71	913.01	-211.18	68.40	1532.27	-208.74	73.43	908.17
4.56000	40.43	118.09	42.12	8.30	103.16	57.92	-125.07	58.93	229.37	-67.28	132.63	201.79	630.39	-23.15	72.17	578.71	-20.59	73.37	353.54	-40.97	51.95	421.74	-88.09	87.89	964.79	257.37	1375.99	0.00	0.00	0.00	461.35	70.03	1613.26	470.36	-72.91	1596.43	361.56	-95.67	1681.79	352.50	50.37	1700.26	912.81	-210.79	68.56	1533.11	-208.60	73.71	908.33
4.57000	48.32	120.16	40.06	12.69	105.05	62.88	-103.25	62.69	247.27	-49.22	135.43	213.00	630.74	-22.90	71.82	579.20	-20.15	73.20	353.10	-40.45	51.68	421.73	-88.31	87.98	972.24	256.04	1376.18	0.00	0.00	0.00	471.09	68.11	1614.73	480.71	-74.95	1597.58	371.75	-98.04	1682.93	362.17	47.86	1701.83	912.92	-211.10	68.46	1533.49	-208.63	73.79	908.70
4.58000	42.72	123.00	34.86	25.53	106.78	69.35	-80.02	67.44	263.52	-30.19	137.50	223.70	630.23	-22.73	71.27	579.59	-20.39	72.78	352.95	-39.46	51.09	421.93	-87.98	87.85	979.68	254.71	1376.36	0.00	0.00	0.00	480.63	66.41	1616.21	490.25	-76.80	1598.82	381.71	-100.23	1684.06	371.64	46.02	1703.30	912.95	-211.24	68.37	1533.16	-208.68	73.71	908.34
4.59000	55.87	125.85	37.90	37.19	108.75	76.00	-58.57	70.98	276.68	-10.61	139.14	233.85	630.61	-22.89	71.02	577.77	-19.89	72.19	352.24	-39.73	51.38	422.06	-87.79	87.74	987.10	253.37	1376.54	0.00	0.00	0.00	490.08	64.38	1617.72	500.23	-78.63	1599.88	391.37	-102.68	1685.16	381.22	43.70	1704.82	912.79	-210.86	68.59	1533.54	-208.58	73.94	908.13
4.60000	68.80	130.00	47.42	42.31	112.09	82.94	-38.87	71.15	286.12	8.80	140.56	244.15	629.91	-22.58	70.83	578.33	-20.08	72.11	350.94	-41.36	52.11	422.19	-87.66	87.64	994.50	252.03	1376.71	0.00	0.00	0.00	499.47	62.50	1619.15	510.24	-80.30	1600.95	400.94	-104.80	1686.27	390.76	41.90	1706.31	912.85	-210.72	68.55	1533.36	-208.45	73.78	908.67
4.61000	76.33	134.92	56.39	61.72	116.56	93.82	-19.67	72.32	294.90	28.42	142.13	254.64	630.48	-22.62	70.89	578.16	-20.25	71.84	349.75	-43.65	53.13	422.21	-87.49	87.50	1001.89	250.68	1376.88	0.00	0.00	0.00	508.75	61.03	1620.48	518.89	-81.84	1602.10	410.56	-106.48	1687.45	400.19	39.92	1707.82	913.06	-211.01	68.30	1532.85	-208.58	73.54	908.57
4.62000	112.26	140.07	71.44	118.08	121.37	111.76	-0.04	72.12	301.80	48.73	143.88	264.47	630.34	-22.52	70.84	578.63	-20.17	72.01	349.75	-43.34	52.99	422.10	-87.70	87.58	1009.26	249.34	1377.04	0.00	0.00	0.00	517.92	59.38	1621.79	527.05	-83.60	1603.24	420.20	-108.23	1688.67	409.69	37.89	1709.47	913.09	-211.18	68.26	1532.93	-208.67	73.56	908.24
4.63000	162.19	144.12	87.28	147.54	124.89	122.81	20.02	72.67	307.64	69.69	146.45	273.71	630.33	-22.44	71.07	577.91	-20.18	71.83	350.60	-42.82	52.62	422.06	-88.02	87.67	1016.62	247.99	1377.21	0.00	0.00	0.00	527.11	57.97	1623.02	536.38	-84.91	1604.15	429.75	-109.91	1689.96	419.22	36.38	1711.04	912.95	-210.38	68.56	1533.27	-208.55	73.66	908.33
4.64000	190.65	147.49	97.96	172.85	127.52	132.19	40.70	73.33	312.82	91.35	149.09	282.07	629.82	-22.22	70.89	577.94	-20.19	71.81	351.16	-45.07	53.54	422.09	-88.00	87.61	1023.96	246.63	1377.36	0.00	0.00	0.00	536.19	56.83	1624.21	546.42	-86.06	1605.02	439.23	-111.45	1691.29	428.67	35.15	1712.62	912.74	-210.49	68.53	1532.63	-208.70	73.50	908.61
4.65000	217.77	150.34	107.26	196.60	129.96	140.13	61.89	74.30	317.43	113.56	151.01	289.11	630.60	-22.92	70.95	577.84	-20.31	71.77	352.68	-45.43	53.36	422.12	-88.00	87.51	1031.28	245.27	1377.52	0.00	0.00	0.00	544.50	55.23	1625.79	555.97	-86.89	1606.05	448.67	-112.72	1692.65	438.07	34.01	1714.15	912.78	-210.88	68.50	1532.89	-208.65	73.68	908.74
4.66000	243.07	152.75	115.14	222.84	132.06	147.67	83.72	74.78	321.22	136.21	152.65	294.77	630.47	-22.78	70.92	577.79	-20.79	71.60	353.81	-45.56	53.08	422.11	-88.54	87.79	1038.59	243.91	1377.66	0.00	0.00	0.00	553.05	54.28	1626.99	564.37	-88.27	1607.06	458.01	-113.83	1694.02	447.41	32.90	1715.66	913.07	-211.33	68.17	1533.43	-208.51	73.82	908.76
4.67000	270.05	154.90	122.51	247.36	134.13	153.88	105.95	74.89	323.61	159.41	153.62	299.22	630.14	-23.24	70.64	577.72	-20.61	71.64	353.95	-46.00	53.10	422.11	-88.59	87.67	1045.88	242.55	1377.81	0.00	0.00	0.00	562.40	53.50	1628.04	572.28	-89.34	1608.17	467.20	-114.88	1695.36	456.52	31.79	1717.17	912.99	-210.61	68.24	1532.82	-208.59	73.55	908.56
4.68000	299.99	156.92	129.95	275.59	135.95	160.28	128.66	75.53	325.33	182.76	153.95	302.49	630.39	-23.06	70.90	577.94	-20.62	71.67	353.88	-46.19	53.16	422.19	-88.37	87.54	1053.16	241.19	1377.95	0.00	0.00	0.00	571.09	52.51	1629.25	581.62	-89.85	1609.22	476.38	-115.76	1696.68	465.52	30.85	1718.57	912.82	-210.30	68.52	1532.49	-208.74	73.46	908.47
4.69000	327.45	158.76	136.04	302.15	137.56	165.51	151.64	75.82	325.97	206.15	154.59	305.01	629.97	-23.18	70.63	578.37	-20.46	71.83	353.34	-43.84	52.19	422.28	-88.37	87.52	1060.42	239.82	1378.09	0.00	0.00	0.00	579.47	51.94	1630.38	590.71	-90.37	1610.24	485.47	-116.73	1697.92	474.30	30.08	1719.85	912.96	-210.67	68.38	1532.35	-208.82	73.45	908.80
4.70000	354.87	160.24	141.71	331.00	138.73	170.64	174.61	75.62	325.44	229.61	154.94	306.60	630.64	-23.33	70.62	578.28	-20.91	71.57	352.66	-43.00	52.02	422.23	-88.58	87.66	1067.67	238.45	1378.22	0.00	0.00	0.00	588.19	51.26	1631.39	599.12	-90.96	1611.33	494.36	-117.45	1699.10	482.93	29.44	1721.09	913.00	-210.92	68.36	1532.62	-208.70	73.49	908.77
4.71000	383.76	161.55	147.28	359.08	139.68	175.22	197.85	76.59	324.37	253.46	155.40	307.55	630.99	-23.69	70.33	578.51	-20.87	71.47	352.55	-40.74	51.53	422.31	-88.60	87.79	1074.90	237.08	1378.35	0.00	0.00	0.00	595.71	50.86	1632.47	607.05	-91.54	1612.35	503.11	-118.03	1700.20	491.40	28.38	1722.24	912.89	-210.94	68.49	1532.90	-208.66	73.65	908.73
4.72000	415.88	162.78	153.44	388.23	140.69	179.74	221.67	76.82	322.18	277.98	155.38	307.67	631.13	-23.51	70.02	578.98	-20.70	71.38	352.45	-41.11	52.21	422.39	-88.41	87.83	1082.11	235.70	1378.47	0.00	0.00	0.00	603.88	50.58	1633.46	615.96	-91.71	1613.31	511.61	-118.68	1701.18	499.70	27.78	1723.26	912.85	-211.22	68.55	1532.66	-208.71	73.55	908.66
4.73000	443.08	163.98	158.27	417.05	141.88	184.26	246.01	76.29	318.98	303.00	155.61	307.32	631.22	-23.36	69.77	579.56	-20.93	71.23	352.81	-40.31	52.12	422.51	-88.31	87.89	1089.31	234.33	1378.59	0.00	0.00	0.00	612.69	49.88	1634.40	624.55	-92.01	1614.26	520.04	-119.17	1702.11	507.89	27.07	1724.22	913.04	-211.07	68.43	1532.13	-208.76	73.34	908.68
4.74000	475.78	165.01	164.27	448.32	143.04	188.73	271.09	77.13	315.71	328.04	155.49	306.22	631.22	-23.15	69.58	579.65	-20.81	70.96	352.97	-40.90	52.59	422.62	-88.20	87.90	1096.50	232.95	1378.71	0.00	0.00	0.00	620.34	49.53	1635.31	633.11	-92.32	1615.05	528.48	-119.59	1702.93	516.02	26.81	1725.03	913.01	-210.89	68.42	1533.12	-208.60	73.68	908.56
4.75000	506.70	165.91	169.62	477.75	143.98	192.57	296.77	76.77	311.17	353.19	155.10	304.59	631.77	-23.05	69.41	580.69	-20.50	71.12	353.23	-41.15	52.91	422.79	-88.07	87.95	1103.67	231.57	1378.82	0.00	0.00	0.00	628.93	49.64	1635.88	641.04	-92.64	1615.79	536.92	-120.03	1703.62	524.14	26.68	1725.77	912.87	-210.84	68.58	1533.48	-208.66	73.74	908.49
4.76000	541.11	166.34	175.96	508.03	144.71	196.35	322.28	77.91	306.67	378.43	155.03	302.65	631.72	-22.46	69.41	578.38	-20.37	73.26	353.07	-40.96	53.01	422.94	-88.03	87.99	1110.82	230.19	1378.93	0.00	0.00	0.00	636.96	49.59	1636.47	648.34	-92.85	1616.43	545.33	-120.36	1704.25	532.37	25.98	1726.43	912.47	-210.49	69.07	1533.19	-208.59	73.72	908.79
4.77000	571.36	166.81	180.97	540.58	145.06	200.60	348.02	77.21	301.64	404.18	154.72	300.25	632.49	-22.21	69.22	580.12	-20.25	74.03	353.36	-40.01	52.78	423.10	-87.95	88.03	1117.97	228.81	1379.04	0.00	0.00	0.00	644.99	49.40	1637.00	657.49	-92.94	1616.93	553.72	-120.61	1704.71	540.49	26.11	1726.90	912.67	-210.07	68.92	1532.77	-208.70	73.56	909.07
4.78000	603.54	166.38	184.91	568.75	144.90	203.76	373.21	77.59	296.44	430.56	153.81	297.19	632.94	-22.56	71.15	582.17	-20.31	74.26	353.86	-39.89	52.89	423.16	-87.92	88.14	1125.09	227.43	1379.14	0.00	0.00	0.00	652.79	49.36	1637.43	665.83	-93.01	1617.33	562.03	-120.95	1705.03	548.59	25.89	1727.31	912.84	-210.34	68.67	1532.20	-208.83	73.36	908.83
4.79000	634.32	166.24	189.83	599.88	144.60	207.57	398.23	74.97	291.69	457.25	153.20	294.01	631.64	-22.26	70.59	581.05	-20.14	73.69	353.88	-39.63	53.05	423.37	-87.69	88.12	1132.21	226.05	1379.23	0.00	0.00	0.00	661.52	49.26	1637.68	673.30	-93.01	1617.54	570.36	-121.16	1705.22	556.76	25.39	1727.66	912.95	-210.85	68.50	1532.34	-208.66	73.39	909.07
4.80000	666.37	165.91	194.92	630.71	144.22	211.30	420.71	78.35	289.43	483.58	153.17	290.77	633.45	-22.36	71.19	579.48	-20.49	72.86	353.98	-39.61	53.16	423.58	-87.42	88.11	1139.31	224.67	1379.33	0.00	0.00	0.00	670.13	49.51	1637.81	681.75	-93.00	1617.71	578.78	-121.15	1705.32	564.88	25.46	1727.83	913.17	-211.12	68.33	1532.92	-208.67	73.62	908.80
4.81000	697.28	164.85	199.79	661.10	143.23	214.89	443.04	77.76	281.66	510.14	152.49	287.06	631.18	-23.18	70.06	579.85	-20.83	72.87	354.17	-39.22	53.03	423.59	-87.33	88.20	1146.39	223.29	1379.41	0.00	0.00	0.00	678.05	49.73	1638.04	690.27	-93.02	1617.62	587.13	-121.25	1705.27	573.08	25.30	1727.92	913.20	-211.32	68.30	1533.63	-208.55	73.92	908.80
4.82000	728.21	163.53	205.11	690.87	142.13	218.47	464.70	78.80	274.57	536.96	152.42	283.35	634.45	-23.24	70.63	581.34	-21.13	70.13	354.32	-38.33	52.73	423.64	-87.33	88.34	1153.46	221.91	1379.50	0.00	0.00	0.00	685.59	49.39	1638.16	698.39	-92.84	1617.59	595.44	-121.35	1705.14	581.36	25.02	1727.97	913.42	-211.65	68.14	1532.76	-208.60	73.56	908.68
4.83000	759.40	162.33	210.34	720.14	140.83	222.07	489.82	77.73	266.07	564.23	151.96	279.31	634.66	-23.39	67.83	581.58	-20.87	70.00	353.82	-39.94	53.73	423.75	-87.17	88.40	1160.52	220.52	1379.58	0.00	0.00	0.00	693.49	49.68	1638.05	707.00	-92.50	1617.40	603.77	-121.51	1704.88	589.56	24.96	1727.87	913.51	-211.16	68.14	1532.85	-208.62	73.53	908.83
4.84000	789.61	160.79	215.47	749.78	139.47	225.86	519.40	80.08	258.56	591.45	151.95	275.34	634.56	-22.73	67.78	581.54	-20.80	69.82	354.15	-39.14	53.60	423.88	-86.82	88.37	1167.56	219.14	1379.65	0.00	0.00	0.00	702.62	49.79	1637.81	715.68	-92.49	1617.08	612.19	-121.50	1704.59	597.82	25.08	1727.72	913.57	-211.81	68.10	1532.43	-208.62	73.37	908.48
4.85000	819.32	159.04	221.07	779.60	138.30	229.69	557.47	78.46	249.57	618.55	151.43	271.07	634.19	-23.40	66.92	581.67	-20.73	69.80	354.16	-39.69	54.04	423.96	-87.14	88.68	1174.59	217.76	1379.73	0.00	0.00	0.00	710.02	49.99	1637.47	723.58	-92.45	1616.78	620.53	-121.28	1704.27	606.28	25.20	1727.48	913.56	-211.93	68.01	1532.53	-208.62	73.57	908.63
4.86000	848.67	157.43	226.41	808.37	137.28	233.55	588.04	76.86	242.10	645.32	151.39	266.87	634.07	-23.43	66.47	581.68	-21.16	69.39	354.56	-39.29	54.01	424.19	-86.72	88.68	1181.61	216.38	1379.80	0.00	0.00	0.00	717.68	50.27	1637.16	731.63	-92.22	1616.44	628.87	-121.08	1703.95	614.65	25.53	1727.17	913.66	-211.53	67.84	1532.78	-208.77	73.60	908.65
4.87000	878.51	156.37	231.86	838.18	137.53	234.21	616.28	79.62	235.95	672.28	151.31	262.69	634.26	-23.42	66.07	582.12	-20.66	69.46	354.74	-38.63	54.02	424.43	-86.59	88.85	1188.62	215.00	1379.86	0.00	0.00	0.00	726.23	50.27	1636.85	740.80	-91.75	1615.93	637.16	-120.72	1703.59	623.04	25.93	1726.83	913.27	-211.78	68.01	1532.24	-208.85	73.38	908.37
4.88000	907.19	155.92	237.24	866.12	136.62	237.80	644.41	79.38	228.98	699.03	151.29	258.54	634.60	-23.26	65.61	581.42	-20.81	68.96	354.74	-38.72	54.33	424.64	-86.43	89.05	1195.61	213.62	1379.92	0.00	0.00	0.00	734.84	50.76	1636.34	748.01	-91.55	1615.55	645.42	-120.43	1703.17	631.30	26.50	1726.40	913.28	-211.61	67.95	1532.00	-208.77	73.27	908.51
4.89000	933.39	156.32	238.16	893.20	136.27	241.35	671.97	80.06	222.46	725.67	150.91	254.41	634.43	-23.34	65.00	581.70	-20.87	68.63	354.70	-39.07	54.79	424.99	-86.15	89.27	1202.58	212.24	1379.98	0.00	0.00	0.00	743.70	51.07	1635.91	755.84	-91.15	1615.12	653.73	-119.94	1702.75	639.65	27.04	1725.95	912.80	-212.18	68.27	1532.49	-208.71	73.44	908.80
4.90000	959.69	156.42	243.15	920.31	136.42	244.65	699.50	79.73	215.70	751.84	151.15	250.59	635.31	-23.24	64.47	581.85	-20.68	68.45	354.94	-38.53	55.00	425.21	-85.93	89.52	1209.55	210.87	1380.03	0.00	0.00	0.00	752.00	51.90	1635.36	765.09	-90.59	1614.74	662.00	-119.38	1702.28	647.96	27.29	1725.52	913.34	-211.59	67.89	1532.29	-208.67	73.38	908.75
4.91000	985.64	157.23	247.65	947.25	137.03	247.96	726.15	81.04	210.03	777.19	151.30	247.01	635.25	-22.88	63.98	582.10	-20.54	68.23	355.30	-37.67	55.05	425.71	-85.41	89.69	1216.50	209.49	1380.08	0.00	0.00	0.00	760.67	52.19	1634.94	772.99	-90.25	1614.36	670.32	-118.70	1701.79	656.14	28.31	1724.98	913.58	-211.67	67.88	1532.87	-208.58	73.68	908.86
4.92000	1010.62	158.47	251.73	972.44	137.60	250.68	752.74	80.03	204.42	802.30	151.42	243.58	635.30	-22.85	63.24	582.32	-20.41	67.75	355.86	-36.55	54.87	426.04	-85.13	90.05	1223.44	208.12	1380.12	0.00	0.00	0.00	768.81	52.99	1634.56	781.71	-89.41	1613.85	678.53	-118.09	1701.23	664.59	28.63	1724.51	913.46	-212.15	68.15	1532.13	-208.76	73.40	908.59
4.93000	1034.48	159.79	255.38	996.63	138.78	252.91	778.31	80.65	199.15	826.88	151.61	240.35	635.45	-22.64	62.67	582.97	-20.41	67.56	355.88	-36.93	55.58	426.47	-84.89	90.45	1230.37	206.75	1380.16	0.00	0.00	0.00	777.02	53.81	1634.18	789.73	-88.79	1613.52	687.00	-117.03	1700.72	672.93	29.48	1723.96	913.90	-211.91	67.98	1532.38	-208.64	73.41	909.01
4.94000	1057.54	160.93	258.71	1020.03	139.80	255.02	803.20	82.26	194.34	850.58	152.13	237.31	635.80	-22.88	61.71	582.90	-20.09	67.14	356.07	-37.18	56.35	426.98	-84.43	90.80	1237.28	205.38	1380.19	0.00	0.00	0.00	785.75	54.63	1633.71	797.64	-88.31	1613.14	695.28	-116.17	1700.10	681.37	30.59	1723.39	914.27	-211.55	67.77	1532.11	-208.67	73.36	908.95
4.95000	1079.92	162.33	261.29	1042.98	140.90	256.69	827.23	82.91	189.71	873.31	153.04	234.51	636.36	-22.22	61.24	583.67	-19.82	66.95	356.51	-36.51	56.70	427.42	-84.38	91.35	1244.18	204.01	1380.23	0.00	0.00	0.00	793.69	55.60	1633.18	806.57	-87.00	1612.71	703.56	-115.30	1699.48	689.86	31.41	1722.80	913.73	-211.39	68.11	1532.28	-208.68	73.40	908.71
4.96000	1100.81	162.70	263.56	1063.81	141.71	257.63	849.99	85.01	185.56	894.99	154.17	231.85	636.82	-22.11	60.59	584.30	-19.98	66.46	356.72	-36.54	57.45	428.07	-83.61	91.65	1251.07	202.64	1380.25	0.00	0.00	0.00	802.49	56.85	1632.70	814.95	-86.34	1612.22	712.01	-114.08	1698.86	698.41	32.76	1722.07	913.40	-210.66	68.41	1532.30	-208.67	73.39	908.44
4.97000	1120.94	162.63	265.20	1085.41	141.86	258.82	871.47	86.48	181.67	915.48	155.15	229.19	636.77	-22.31	59.35	583.89	-19.68	65.90	356.99	-36.23	57.97	428.67	-83.25	92.22	1257.95	201.28	1380.28	0.00	0.00	0.00	812.29	58.39	1631.49	823.18	-85.43	1611.76	720.59	-112.69	1698.23	706.95	34.28	1721.31	913.62	-210.69	68.35	1532.04	-208.79	73.31	908.29
4.98000	1140.15	162.98	265.95	1104.46	142.06	258.86	891.46	87.58	177.80	934.79	156.28	226.56	637.10	-22.04	58.62	584.39	-19.71	65.33	357.44	-35.28	58.22	429.40	-82.64	92.64	1264.82	199.92	1380.30	0.00	0.00	0.00	821.41	59.33	1630.75	832.66	-83.92	1611.21	729.13	-111.30	1697.59	715.63	35.50	1720.57	913.63	-210.78	68.26	1532.05	-208.68	73.26	908.05
4.99000	1157.48	162.08	266.53	1124.14	141.88	259.10	910.49	88.80	173.32	952.67	157.70	224.10	637.99	-21.61	57.93	585.00	-19.44	65.00	357.71	-35.70	59.23	430.01	-82.30	93.31	1271.67	198.56	1380.31	0.00	0.00	0.00	830.32	60.88	1629.95	841.06	-82.60	1610.63	737.55	-109.93	1696.88	724.23	37.42	1719.63	913.51	-210.41	68.45	1532.29	-208.59	73.41	908.32
5.00000	1173.26	160.82	266.59	1140.82	140.56	258.77	927.26	89.94	169.52	969.51	157.96	221.19	638.35	-21.54	57.04	585.36	-19.54	64.53	358.09	-35.27	59.82	430.65	-81.94	93.98	1278.52	197.21	1380.32	0.00	0.00	0.00	839.32	62.10	1629.13	850.29	-81.30	1610.05	746.20	-108.10	1696.27	732.97	39.46	1718.68	913.33	-210.32	68.50	1532.74	-208.61	73.59	908.67
5.01000	1188.06	159.58	265.92	1156.89	139.74	258.25	942.42	92.58	165.76	984.45	158.88	218.42	639.25	-21.51	56.22	585.73	-19.28	64.14	358.28	-35.23	60.75	431.36	-81.30	94.64	1285.35	195.86	1380.33	0.00	0.00	0.00	848.33	63.53	1628.24	858.67	-80.03	1609.54	754.74	-106.21	1695.58	741.77	41.41	1717.72	913.40	-210.41	68.37	1532.65	-208.67	73.53	908.52
5.02000	1201.16	157.96	264.57	1164.18	138.75	250.05	956.24	92.51	161.31	997.87	158.75	215.11	640.34	-21.03	55.82	586.29	-19.29	63.80	358.76	-34.71	61.69	432.16	-80.83	95.41	1292.17	194.51	1380.33	0.00	0.00	0.00	857.31	65.63	1627.22	866.46	-78.75	1609.01	763.27	-104.29	1694.89	750.94	43.19	1716.71	913.32	-210.27	68.39	1532.10	-208.69	73.35	908.49
5.03000	1212.13	155.46	262.80	1175.43	137.18	247.50	967.63	93.22	157.49	1009.72	158.71	211.72	640.34	-21.07	54.81	587.14	-19.45	63.40	359.45	-33.52	62.44	432.81	-80.50	96.33	1298.98	193.17	1380.33	0.00	0.00	0.00	866.55	67.07	1626.27	876.91	-76.61	1608.42	771.84	-102.24	1694.24	760.12	45.49	1715.69	913.18	-210.51	68.53	1531.88	-208.70	73.24	908.56
5.04000	1222.17	153.79	259.66	1184.78	134.75	244.62	977.42	93.57	153.15	1019.66	158.94	208.20	639.99	-20.71	53.78	588.03	-19.17	63.20	359.95	-33.46	64.26	433.67	-80.17	97.38	1305.77	191.83	1380.33	0.00	0.00	0.00	875.90	68.98	1625.27	885.91	-74.63	1607.92	780.76	-99.54	1693.70	769.09	48.50	1714.62	913.35	-210.47	68.45	1532.84	-208.63	73.55	908.52
5.05000	1230.22	151.36	255.91	1193.33	133.36	240.42	985.36	93.34	148.76	1028.42	157.98	204.10	640.93	-20.55	53.13	589.59	-19.38	62.97	360.87	-33.03	65.90	434.65	-79.75	98.50	1312.56	190.49	1380.32	0.00	0.00	0.00	885.35	70.95	1624.34	894.67	-72.67	1607.48	789.70	-96.97	1693.19	778.38	51.13	1713.63	913.30	-210.72	68.47	1532.66	-208.61	73.48	908.68
5.06000	1237.55	149.95	250.55	1200.30	131.81	235.29	991.95	91.66	144.17	1035.17	157.59	199.96	641.01	-20.76	52.21	589.45	-19.39	62.46	361.65	-32.95	67.84	435.69	-79.54	99.75	1319.33	189.16	1380.31	0.00	0.00	0.00	894.98	73.16	1623.46	903.57	-70.57	1607.24	798.71	-94.35	1692.79	787.65	53.72	1712.68	913.16	-210.86	68.47	1532.28	-208.56	73.39	908.52
5.07000	1243.36	147.96	244.51	1205.85	129.91	229.43	996.20	90.71	140.22	1040.80	156.09	195.17	640.87	-20.85	51.37	589.66	-19.88	61.82	362.88	-31.63	69.48	436.84	-79.72	101.33	1326.10	187.83	1380.29	0.00	0.00	0.00	904.78	75.59	1622.61	913.88	-68.26	1606.94	807.83	-91.63	1692.46	797.09	56.39	1711.76	913.21	-210.88	68.34	1532.55	-208.58	73.51	908.29
5.08000	1247.78	146.07	237.42	1210.30	128.56	222.63	1000.39	88.92	135.10	1044.89	154.82	190.13	641.65	-20.70	50.90	590.89	-19.97	61.82	363.94	-32.19	72.20	438.17	-79.68	102.87	1332.85	186.51	1380.27	0.00	0.00	0.00	914.61	78.17	1621.85	921.92	-66.09	1607.04	817.04	-88.62	1692.28	806.55	59.74	1710.89	912.93	-210.38	68.67	1532.62	-208.67	73.51	908.54
5.09000	1251.57	144.78	229.26	1216.14	127.14	220.28	1002.58	87.34	130.47	1047.75	153.25	184.78	641.92	-20.70	50.24	591.05	-20.16	61.38	364.73	-32.92	75.37	439.35	-80.24	104.81	1339.60	185.19	1380.25	0.00	0.00	0.00	924.50	80.85	1621.16	931.25	-63.69	1607.09	826.39	-85.45	1692.21	816.33	63.08	1710.06	913.01	-211.15	68.41	1532.79	-208.70	73.59	908.50
5.10000	1253.99	143.31	220.71	1217.68	125.67	212.15	1003.47	84.69	125.28	1049.48	151.68	178.99	642.34	-20.44	49.86	592.62	-20.64	61.28	366.07	-33.04	78.56	440.96	-80.35	106.73	1346.33	183.87	1380.22	0.00	0.00	0.00	934.52	83.51	1620.57	941.66	-61.16	1607.28	836.03	-81.85	1692.26	826.25	66.55	1709.35	913.16	-210.98	68.34	1532.70	-208.69	73.51	908.50
5.11000	1256.70	141.20	211.11	1219.86	123.58	203.40	1004.77	83.92	123.31	1051.27	149.65	173.61	642.94	-20.18	49.49	593.49	-21.22	60.98	367.33	-34.08	82.43	442.61	-80.76	108.95	1353.05	182.56	1380.18	0.00	0.00	0.00	944.50	86.82	1619.99	951.45	-58.38	1607.59	845.59	-78.41	1692.39	836.35	69.99	1708.76	913.13	-210.94	67.96	1532.38	-208.58	73.45	908.56
5.12000	1262.93	139.12	200.46	1224.52	121.62	194.41	1007.48	80.75	122.81	1054.62	148.00	170.87	643.12	-20.33	48.93	594.44	-21.35	60.75	369.03	-33.67	85.90	444.53	-81.08	111.33	1359.76	181.26	1380.15	0.00	0.00	0.00	954.95	89.52	1619.68	961.45	-55.32	1608.02	855.27	-74.93	1692.67	846.52	73.87	1708.30	912.83	-210.98	67.91	1532.29	-208.57	73.48	908.55
5.13000	1270.99	137.84	188.13	1231.20	119.40	184.51	1011.59	79.30	124.26	1061.26	146.13	169.97	643.48	-20.53	48.38	595.73	-21.59	60.72	371.13	-33.98	90.14	446.59	-81.69	113.91	1366.47	179.96	1380.10	0.00	0.00	0.00	965.55	92.62	1619.46	971.46	-52.39	1608.53	865.43	-71.14	1693.24	856.91	77.74	1708.15	912.84	-211.16	67.87	1532.73	-208.69	73.66	908.52
5.14000	1278.22	135.88	180.28	1237.14	117.43	175.81	1014.96	79.27	126.15	1067.72	145.38	168.87	643.54	-20.43	48.06	596.62	-22.25	60.35	373.16	-34.92	94.96	448.90	-82.76	116.88	1373.16	178.67	1380.06	0.00	0.00	0.00	976.38	95.77	1619.56	981.77	-49.33	1609.38	875.77	-67.26	1694.05	867.54	81.86	1708.26	913.02	-210.95	67.83	1532.36	-208.73	73.48	908.51
5.15000	1282.40	133.77	171.96	1241.74	115.69	169.23	1017.27	79.25	126.98	1071.57	146.09	167.76	643.99	-20.51	47.65	597.69	-22.91	59.92	375.49	-35.62	99.98	451.51	-83.77	120.05	1379.84	177.38	1380.01	0.00	0.00	0.00	987.41	99.01	1619.91	991.37	-46.44	1610.49	886.15	-63.18	1695.03	878.47	85.86	1708.52	912.99	-210.90	67.87	1532.61	-208.69	73.65	908.59
5.16000	1284.67	133.23	166.72	1243.38	115.28	164.70	1018.22	79.43	127.61	1073.96	145.64	166.90	644.41	-20.48	47.47	599.12	-23.56	59.58	378.17	-36.63	105.49	454.29	-85.47	123.63	1386.51	176.09	1379.96	0.00	0.00	0.00	998.48	102.54	1620.42	1002.87	-42.80	1611.79	896.66	-58.81	1696.13	889.41	90.50	1708.79	913.08	-211.19	67.84	1532.88	-208.58	73.68	908.81
5.17000	1285.12	133.72	163.02	1244.71	115.48	161.96	1019.02	79.65	127.98	1075.40	145.38	166.88	644.30	-20.60	46.94	600.68	-24.07	59.28	381.25	-37.86	111.64	457.67	-86.83	127.24	1393.18	174.82	1379.90	0.00	0.00	0.00	1009.81	106.13	1621.10	1013.93	-39.36	1613.23	906.97	-54.64	1697.35	900.63	94.55	1709.32	913.32	-211.67	67.54	1532.70	-208.62	73.57	908.64
5.18000	1286.03	133.04	160.36	1246.06	115.12	159.44	1019.90	78.47	128.33	1077.00	145.23	166.74	644.91	-20.64	46.83	602.44	-24.86	58.75	384.81	-39.57	118.38	461.58	-88.86	131.36	1399.83	173.55	1379.84	0.00	0.00	0.00	1020.99	110.25	1621.83	1025.02	-36.05	1614.83	917.41	-50.35	1698.81	911.80	98.72	1710.04	913.13	-211.04	67.72	1532.59	-208.72	73.50	908.77
5.19000	1287.93	132.74	156.45	1247.66	114.24	156.63	1020.69	80.00	129.14	1078.82	145.49	166.70	645.30	-20.76	46.60	604.15	-25.53	58.14	388.93	-39.44	126.06	466.06	-90.65	135.69	1406.48	172.28	1379.77	0.00	0.00	0.00	1032.48	113.82	1622.81	1035.29	-32.80	1616.59	928.04	-45.98	1700.55	923.12	102.85	1711.11	913.23	-211.31	67.75	1532.50	-208.74	73.48	908.39
5.20000	1290.24	132.35	152.63	1249.13	113.53	153.69	1021.61	79.84	129.54	1080.88	145.19	166.32	645.22	-20.70	46.26	606.80	-26.50	57.62	393.83	-39.45	134.76	471.12	-92.38	140.34	1413.11	171.02	1379.70	0.00	0.00	0.00	1043.85	117.38	1623.83	1045.60	-29.23	1618.44	939.00	-41.34	1702.50	934.37	107.19	1712.23	913.29	-211.26	67.68	1532.74	-208.76	73.55	908.87
5.21000	1290.31	132.87	151.04	1249.88	113.71	151.85	1022.26	79.56	129.64	1082.21	144.70	166.11	645.16	-20.97	45.94	608.95	-27.27	56.76	399.89	-41.06	142.58	476.86	-94.36	145.45	1419.74	169.77	1379.63	0.00	0.00	0.00	1054.99	121.01	1625.00	1056.27	-25.67	1620.40	949.79	-37.03	1704.68	945.83	111.53	1713.60	913.14	-210.57	67.97	1532.59	-208.82	73.45	909.14
5.22000	1290.77	132.05	150.38	1249.96	113.46	150.43	1022.57	79.16	129.64	1082.83	144.92	166.27	646.49	-21.53	45.81	611.00	-27.70	56.30	406.58	-42.87	151.72	483.49	-96.17	150.74	1426.36	168.53	1379.55	0.00	0.00	0.00	1066.10	124.58	1626.32	1066.76	-22.01	1622.53	960.65	-32.44	1707.12	957.15	116.07	1715.25	913.20	-210.96	67.72	1532.83	-208.84	73.54	908.99
5.23000	1291.39	132.22	148.43	1250.77	113.42	149.02	1023.05	79.31	129.76	1083.61	144.35	166.14	647.37	-21.66	45.68	614.27	-28.82	56.16	414.61	-44.19	161.75	491.10	-97.79	156.56	1432.96	167.29	1379.47	0.00	0.00	0.00	1075.57	127.82	1628.91	1077.30	-18.46	1624.68	971.52	-27.90	1709.78	968.55	120.11	1717.17	913.48	-211.36	67.60	1532.13	-209.04	73.32	908.84
5.24000	1292.25	131.78	147.75	1251.03	113.19	148.21	1023.26	79.84	129.84	1084.23	144.02	166.05	648.88	-22.48	45.37	617.17	-29.62	56.76	423.96	-46.25	172.29	499.54	-99.77	163.24	1439.56	166.06	1379.39	0.00	0.00	0.00	1085.55	131.03	1630.90	1088.08	-14.86	1627.19	982.10	-23.78	1712.58	979.66	124.50	1719.24	913.40	-211.34	67.73	1531.67	-209.06	73.14	909.07
5.25000	1292.89	132.07	146.98	1251.69	113.56	147.76	1023.53	79.24	129.72	1084.40	144.36	166.09	650.73	-23.22	44.85	620.90	-29.80	58.54	434.39	-47.07	184.65	509.44	-100.69	169.99	1446.16	164.84	1379.30	0.00	0.00	0.00	1095.85	134.65	1632.89	1097.98	-11.52	1629.94	992.65	-19.30	1715.62	990.63	128.70	1721.50	913.19	-211.06	67.83	1532.71	-208.67	73.57	909.31
5.26000	1293.21	132.03	146.58	1251.46	113.55	147.29	1023.63	79.81	129.85	1084.65	144.30	166.05	653.32	-23.98	44.34	624.64	-31.19	60.32	446.59	-49.04	197.03	520.11	-102.14	177.77	1452.74	163.62	1379.20	0.00	0.00	0.00	1106.02	138.04	1635.23	1108.63	-8.12	1632.85	1003.13	-14.83	1718.76	1001.47	132.68	1723.92	913.07	-211.10	67.86	1532.39	-208.81	73.49	909.37
5.27000	1293.81	132.00	146.21	1251.87	113.67	147.03	1023.64	79.82	129.78	1084.82	144.24	166.01	657.60	-25.11	43.64	629.55	-32.17	63.11	460.22	-49.77	210.21	531.79	-103.69	186.30	1459.31	162.42	1379.10	0.00	0.00	0.00	1117.14	141.40	1637.63	1118.43	-5.01	1635.90	1013.33	-10.60	1721.97	1012.15	136.48	1726.36	913.13	-210.73	67.88	1532.49	-208.82	73.45	909.18
5.28000	1293.95	131.66	146.02	1252.22	113.86	146.63	1023.97	79.70	129.63	1085.00	144.29	166.03	662.63	-26.73	42.60	634.81	-34.21	66.21	475.30	-51.46	223.68	544.51	-104.51	195.27	1465.88	161.22	1379.00	0.00	0.00	0.00	1127.65	144.77	1640.12	1128.50	-1.94	1639.17	1023.12	-7.04	1725.11	1022.34	140.47	1728.71	913.18	-211.23	67.87	1532.68	-208.79	73.49	908.82
5.29000	1293.96	132.10	145.33	1251.76	113.96	146.05	1023.67	79.48	129.89	1085.06	144.26	166.02	669.41	-29.55	41.53	641.16	-35.34	70.84	491.28	-53.11	237.65	558.06	-105.21	204.72	1472.44	160.02	1378.90	0.00	0.00	0.00	1137.75	147.88	1642.73	1138.33	1.40	1642.57	1033.25	-2.83	1728.38	1032.31	144.11	1731.12	913.14	-210.69	67.87	1533.03	-208.71	73.67	908.79
5.30000	1293.75	132.00	145.02	1252.47	113.96	146.21	1023.65	79.86	129.85	1085.19	144.27	165.98	675.62	-33.42	39.78	646.88	-36.66	76.09	508.13	-53.77	252.00	572.49	-105.13	214.74	1478.99	158.84	1378.79	0.00	0.00	0.00	1147.52	151.19	1645.25	1148.15	4.54	1645.77	1043.02	0.72	1731.56	1041.92	147.52	1733.56	913.14	-210.73	67.74	1532.28	-208.85	73.41	909.12
5.31000	1293.92	132.01	144.84	1251.92	114.03	145.74	1023.49	79.81	129.95	1085.20	144.46	165.97	680.44	-34.13	43.05	654.15	-37.19	83.23	525.69	-52.89	266.61	587.53	-104.64	225.16	1485.53	157.66	1378.67	0.00	0.00	0.00	1159.01	154.75	1646.40	1157.51	7.31	1649.01	1052.37	3.86	1734.69	1051.25	150.88	1735.98	913.04	-211.56	67.68	1532.02	-208.89	73.29	909.00
5.32000	1294.40	132.08	144.84	1252.00	114.33	145.55	1023.83	78.96	129.68	1085.33	144.29	165.85	684.51	-34.70	49.66	662.95	-37.06	92.14	543.17	-51.55	281.73	602.46	-104.20	236.51	1492.06	156.50	1378.55	0.00	0.00	0.00	1168.69	157.58	1648.59	1166.67	9.64	1652.23	1061.86	7.30	1737.80	1060.45	153.81	1738.43	912.79	-210.98	67.93	1531.69	-208.78	73.16	908.39
5.33000	1293.96	132.02	144.32	1252.52	114.30	145.70	1023.74	79.82	129.55	1085.36	144.18	165.82	692.59	-35.35	59.44	670.90	-36.96	102.70	560.03	-50.84	296.60	616.63	-104.58	249.32	1498.59	155.34	1378.43	0.00	0.00	0.00	1177.78	160.03	1651.10	1176.56	12.42	1655.26	1070.92	10.01	1740.70	1069.60	156.55	1740.82	912.68	-210.91	68.03	1533.14	-208.72	73.63	908.45
5.34000	1293.65	131.78	144.31	1251.63	114.41	145.22	1023.11	79.73	130.01	1085.31	144.57	165.97	702.94	-35.33	71.29	680.79	-35.43	115.51	576.35	-51.33	311.14	630.64	-105.29	263.04	1505.11	154.19	1378.31	0.00	0.00	0.00	1186.77	162.16	1653.56	1184.66	14.62	1658.36	1079.78	12.68	1743.59	1078.48	159.18	1743.18	912.53	-211.04	68.14	1532.47	-208.78	73.43	908.45
5.35000	1294.68	131.97	144.14	1251.87	114.47	145.14	1023.36	79.72	129.76	1085.48	144.40	165.88	713.75	-35.05	84.13	692.98	-35.41	128.88	592.09	-50.83	325.90	645.31	-104.83	276.88	1511.62	153.05	1378.18	0.00	0.00	0.00	1195.27	164.59	1655.97	1193.37	16.53	1661.22	1088.63	15.19	1746.40	1087.24	161.55	1745.57	912.64	-211.22	68.09	1532.07	-208.85	73.30	908.39
5.36000	1294.51	131.80	143.98	1252.12	114.53	145.02	1023.28	79.28	129.78	1085.45	144.63	165.96	726.21	-34.51	97.76	706.02	-34.24	143.40	607.36	-49.39	341.02	660.40	-104.24	291.03	1518.13	151.92	1378.04	0.00	0.00	0.00	1203.89	166.57	1658.48	1202.42	18.28	1664.05	1096.97	16.78	1749.01	1095.76	163.85	1747.99	912.42	-211.31	68.12	1532.65	-208.71	73.50	908.36
5.37000	1294.72	131.84	143.76	1251.41	114.57	144.59	1023.40	79.55	129.90	1085.59	144.32	165.86	740.77	-34.07	112.20	720.33	-33.62	157.82	622.65	-49.41	355.63	675.64	-103.72	305.31	1524.62	150.80	1377.90	0.00	0.00	0.00	1212.65	168.05	1660.99	1211.23	19.93	1666.78	1105.52	18.66	1751.66	1104.21	165.97	1750.43	912.50	-211.35	68.14	1533.06	-208.67	73.72	908.34
5.38000	1294.43	131.58	143.53	1252.29	114.63	144.71	1023.57	79.00	129.76	1085.71	144.16	165.86	755.20	-33.53	126.21	738.03	-33.10	172.73	638.65	-49.76	369.44	691.60	-102.73	319.26	1531.12	149.68	1377.76	0.00	0.00	0.00	1221.19	169.39	1663.52	1218.92	21.35	1669.61	1114.02	20.19	1754.31	1112.64	167.52	1752.94	912.60	-211.38	68.01	1532.71	-208.91	73.56	908.41
5.39000	1294.98	131.78	143.25	1251.79	114.66	144.34	1023.26	79.85	130.18	1085.75	144.24	165.95	772.13	-33.49	139.97	754.12	-32.86	186.27	655.49	-50.10	382.38	708.33	-101.83	332.79	1537.60	148.58	1377.61	0.00	0.00	0.00	1229.45	170.96	1666.02	1227.39	22.76	1672.29	1122.40	21.64	1756.89	1120.78	169.28	1755.41	912.76	-211.99	67.83	1533.12	-208.79	73.68	908.55
5.40000	1295.33	131.51	143.13	1252.61	114.95	144.32	1023.68	79.23	130.01	1085.82	144.27	165.98	787.78	-34.04	152.44	770.19	-33.33	198.62	672.45	-47.23	395.50	725.69	-100.67	345.58	1544.08	147.49	1377.46	0.00	0.00	0.00	1237.74	172.01	1668.61	1235.47	23.75	1674.93	1130.25	22.21	1759.34	1129.00	170.45	1757.99	913.00	-211.10	67.82	1532.79	-208.78	73.55	908.68
5.41000	1295.48	131.55	142.90	1251.94	114.73	144.04	1023.58	78.60	130.29	1085.85	144.31	166.09	804.77	-34.75	163.91	787.84	-32.85	210.53	689.91	-45.51	407.58	743.02	-99.86	357.59	1550.55	146.41	1377.31	0.00	0.00	0.00	1245.85	172.94	1671.29	1243.68	24.61	1677.56	1138.06	22.74	1761.84	1137.14	171.39	1760.70	913.21	-211.04	67.76	1532.63	-208.89	73.51	908.78
5.42000	1295.50	131.76	142.46	1251.91	114.75	143.94	1023.49	80.09	130.78	1085.89	144.35	166.17	820.73	-35.59	173.99	807.12	-33.57	220.82	708.11	-43.99	418.19	760.23	-99.40	368.69	1557.01	145.33	1377.15	0.00	0.00	0.00	1253.76	173.71	1673.91	1251.43	25.47	1680.38	1146.22	23.78	1764.45	1145.31	171.88	1763.40	913.51	-211.71	67.45	1532.93	-208.73	73.66	908.67
5.43000	1295.91	131.54	142.35	1251.61	114.76	143.71	1023.61	80.33	130.68	1085.96	144.18	166.19	836.76	-37.10	182.81	824.71	-34.84	229.64	726.31	-41.89	427.89	778.19	-98.21	378.44	1563.47	144.27	1376.99	0.00	0.00	0.00	1261.37	174.83	1676.60	1259.23	26.23	1682.93	1153.86	24.19	1766.90	1153.19	172.66	1766.07	913.38	-211.11	67.60	1532.55	-208.66	73.49	908.47
5.44000	1295.74	131.51	141.91	1252.40	114.87	143.89	1023.94	79.66	130.53	1086.02	144.11	166.30	856.14	-38.29	191.46	842.98	-35.61	237.78	744.76	-39.70	436.02	796.31	-96.99	387.03	1569.92	143.22	1376.82	0.00	0.00	0.00	1268.85	175.89	1679.28	1267.39	26.61	1685.47	1161.28	24.37	1769.25	1160.71	173.43	1768.67	913.60	-212.47	67.29	1532.79	-208.72	73.56	908.87
5.45000	1295.68	131.54	141.57	1252.55	114.99	143.72	1024.03	79.83	130.80	1086.21	143.70	166.23	875.52	-39.53	198.91	861.09	-36.33	244.68	763.08	-37.42	442.59	814.52	-95.75	394.44	1576.36	142.18	1376.65	0.00	0.00	0.00	1276.76	175.95	1682.07	1274.91	26.88	1687.99	1168.84	24.67	1771.62	1168.25	173.56	1771.38	913.88	-212.48	66.91	1532.57	-208.75	73.48	909.11
5.46000	1295.87	131.48	141.14	1252.41	114.89	143.47	1024.22	79.40	130.84	1086.10	144.02	166.49	896.54	-40.45	205.63	880.94	-37.02	250.90	781.15	-35.92	447.66	833.16	-93.96	400.55	1582.80	141.15	1376.48	0.00	0.00	0.00	1284.21	176.46	1684.75	1282.00	27.38	1690.56	1176.27	24.80	1773.94	1175.61	173.82	1773.97	913.37	-211.59	67.50	1533.11	-208.70	73.66	908.90
5.47000	1296.09	131.47	140.81	1252.82	114.99	143.38	1024.00	80.28	131.44	1086.35	143.66	166.51	917.18	-41.24	211.24	900.74	-36.55	256.47	799.04	-34.13	451.27	851.83	-92.81	405.60	1589.24	140.13	1376.30	0.00	0.00	0.00	1291.72	176.69	1687.41	1288.91	27.43	1693.10	1183.26	24.48	1776.07	1182.70	174.17	1776.40	912.80	-211.08	67.94	1533.09	-208.68	73.68	909.01
5.48000	1296.76	131.64	140.43	1252.88	114.94	143.31	1023.01	82.82	133.31	1086.51	143.50	166.56	939.71	-42.07	216.21	923.02	-37.31	260.67	816.60	-32.28	453.51	870.35	-91.75	409.47	1595.66	139.12	1376.11	0.00	0.00	0.00	1299.16	176.86	1689.95	1296.23	27.34	1695.50	1190.37	24.34	1778.12	1189.87	174.12	1778.83	912.72	-210.93	68.03	1532.50	-208.84	73.42	908.82
5.49000	1297.02	131.75	140.17	1253.42	114.96	143.31	1022.67	82.22	133.18	1086.50	143.76	166.78	962.63	-42.74	220.14	945.15	-37.86	264.95	834.06	-31.16	454.17	889.01	-90.52	411.87	1602.09	138.13	1375.93	0.00	0.00	0.00	1306.42	176.76	1692.43	1303.47	27.33	1697.63	1197.50	24.36	1780.16	1197.10	173.75	1781.21	913.09	-211.58	67.72	1533.22	-208.81	73.70	908.65
5.50000	1296.97	131.60	139.89	1252.88	114.78	143.20	1021.85	82.95	133.34	1086.56	143.73	166.90	986.84	-43.11	223.41	967.79	-37.66	266.82	851.51	-29.74	453.56	907.96	-89.38	413.03	1608.50	137.14	1375.74	0.00	0.00	0.00	1313.54	176.76	1694.75	1310.94	27.53	1699.72	1204.51	24.38	1782.07	1204.06	173.84	1783.32	913.07	-211.58	67.70	1533.01	-208.87	73.66	908.73
5.51000	1297.12	131.65	139.52	1253.15	115.04	142.87	1021.14	84.05	134.13	1086.61	143.80	167.03	1011.11	-43.53	225.67	991.49	-37.92	268.19	869.55	-28.83	451.38	926.79	-88.62	413.03	1614.91	136.17	1375.54	0.00	0.00	0.00	1320.47	176.71	1696.96	1317.98	27.37	1701.76	1211.42	24.37	1783.82	1211.04	173.74	1785.34	913.10	-211.05	67.89	1532.65	-208.85	73.50	908.81
5.52000	1297.10	131.57	139.17	1253.35	114.89	143.01	1023.22	80.25	132.17	1086.83	143.48	167.01	1035.86	-43.84	227.10	1014.62	-38.79	268.42	887.47	-27.30	448.22	945.87	-87.95	411.87	1621.32	135.21	1375.34	0.00	0.00	0.00	1327.70	176.46	1699.04	1324.50	27.04	1703.63	1218.04	23.84	1785.39	1218.10	173.12	1787.25	912.97	-210.86	68.02	1532.95	-208.68	73.56	908.96
5.53000	1297.06	131.68	138.93	1253.34	115.07	142.67	1023.56	79.78	132.24	1086.95	143.35	167.07	1061.85	-43.93	227.99	1039.01	-37.86	268.85	905.90	-26.33	443.49	965.25	-87.24	409.50	1627.72	134.26	1375.14	0.00	0.00	0.00	1334.44	176.57	1700.92	1332.09	26.83	1705.31	1225.01	23.76	1786.86	1224.73	173.12	1788.88	912.90	-211.10	68.04	1532.67	-208.88	73.51	908.82
5.54000	1296.83	131.84	138.57	1253.63	114.71	142.86	1023.80	79.44	132.19	1087.05	143.09	167.06	1087.47	-44.17	228.26	1063.62	-38.07	268.09	924.25	-25.37	437.97	985.13	-86.50	406.02	1634.11	133.33	1374.93	0.00	0.00	0.00	1341.48	176.05	1702.75	1339.17	26.95	1706.87	1231.51	23.05	1788.10	1231.61	172.53	1790.46	912.92	-210.91	68.05	1532.80	-208.72	73.55	908.75
5.55000	1297.72	131.49	138.75	1253.25	114.62	142.61	1023.89	80.15	132.43	1087.11	143.02	167.10	1114.64	-44.38	228.20	1087.02	-37.96	266.48	943.19	-24.59	431.14	1004.99	-86.00	401.65	1640.50	132.40	1374.72	0.00	0.00	0.00	1348.16	176.18	1704.15	1345.62	26.65	1708.21	1238.38	22.66	1789.19	1238.43	171.92	1791.85	913.14	-211.37	67.86	1532.99	-208.70	73.52	908.87
5.56000	1297.16	131.53	138.25	1254.45	114.56	146.63	1024.43	79.80	132.09	1087.20	142.96	167.22	1140.38	-44.89	226.87	1112.29	-37.94	264.72	962.24	-24.53	423.44	1025.21	-85.15	396.22	1646.89	131.49	1374.50	0.00	0.00	0.00	1355.20	175.66	1705.50	1352.36	26.15	1709.28	1245.07	21.76	1790.00	1245.13	171.43	1793.04	912.95	-210.88	67.99	1533.27	-208.58	73.70	908.80
5.57000	1299.40	131.30	144.80	1254.71	114.39	146.71	1024.44	78.95	132.26	1087.23	143.09	167.41	1168.21	-45.44	225.44	1138.50	-37.87	263.00	981.62	-24.62	414.61	1045.69	-85.01	390.09	1653.27	130.59	1374.28	0.00	0.00	0.00	1362.09	175.39	1706.62	1358.92	26.11	1710.39	1252.02	21.35	1790.79	1251.66	171.26	1793.95	912.84	-211.02	68.14	1532.29	-208.64	73.42	908.79
5.58000	1300.84	131.34	145.10	1255.57	114.35	147.03	1024.70	78.89	132.13	1087.38	142.86	167.38	1196.41	-45.64	223.59	1163.03	-38.27	259.26	1001.48	-24.02	404.93	1066.59	-84.72	383.18	1659.65	129.71	1374.06	0.00	0.00	0.00	1369.10	174.70	1707.58	1365.93	25.72	1711.15	1259.13	20.97	1791.43	1258.40	170.68	1794.81	913.05	-211.25	68.05	1532.21	-208.64	73.36	908.45
5.59000	1299.57	131.19	144.48	1255.62	114.18	146.88	1024.88	79.06	132.42	1087.48	142.83	167.49	1225.87	-45.90	221.69	1189.53	-38.64	255.34	1021.76	-23.83	394.35	1087.60	-84.58	375.55	1666.02	128.84	1373.83	0.00	0.00	0.00	1375.72	174.67	1708.26	1373.42	25.73	1711.66	1266.14	20.30	1791.78	1265.29	169.84	1795.52	912.95	-211.49	68.08	1532.84	-208.66	73.52	908.60
5.60000	1300.67	131.17	144.58	1255.39	114.15	146.72	1024.90	79.93	132.59	1087.61	142.65	167.48	1254.46	-46.19	219.29	1217.40	-38.83	251.53	1042.14	-23.39	383.18	1109.22	-84.41	367.17	1672.39	127.98	1373.60	0.00	0.00	0.00	1382.49	174.55	1708.80	1381.14	25.57	1712.02	1273.27	19.55	1791.98	1271.92	169.32	1795.86	913.02	-211.26	67.96	1533.02	-208.57	73.61	908.98
5.61000	1300.76	131.01	144.34	1254.62	114.10	146.27	1024.96	79.41	132.60	1087.81	142.55	167.55	1283.21	-46.38	216.77	1244.34	-39.18	247.16	1063.12	-23.34	371.16	1130.66	-84.97	358.53	1678.75	127.13	1373.37	0.00	0.00	0.00	1389.36	174.03	1709.08	1387.67	24.98	1712.22	1280.43	18.64	1792.08	1279.13	167.87	1796.30	913.16	-211.33	67.83	1532.13	-208.65	73.30	908.66
5.62000	1299.69	130.97	143.71	1255.55	114.05	146.48	1024.95	79.33	132.82	1087.77	142.82	167.71	1312.42	-46.55	214.42	1272.56	-38.88	242.72	1084.82	-23.24	358.57	1152.96	-84.47	348.94	1685.11	126.30	1373.13	0.00	0.00	0.00	1396.12	173.62	1709.18	1394.62	24.22	1711.99	1287.38	17.45	1791.88	1285.98	167.11	1796.46	913.22	-211.50	67.64	1532.67	-208.81	73.57	908.59
5.63000	1300.74	131.06	143.60	1256.51	114.01	146.67	1025.17	79.44	133.04	1088.15	142.41	167.73	1340.60	-46.71	210.25	1300.31	-39.08	238.14	1106.43	-23.27	345.80	1175.82	-84.26	338.99	1691.46	125.48	1372.88	0.00	0.00	0.00	1400.85	171.18	1711.27	1401.50	23.64	1711.78	1294.98	16.70	1791.63	1292.80	166.34	1796.50	913.14	-211.25	67.80	1532.29	-208.85	73.33	908.72
5.64000	1301.96	131.01	143.60	1254.84	114.42	142.06	1025.36	78.84	132.97	1088.33	142.46	167.93	1370.23	-47.76	206.87	1327.55	-39.07	233.44	1128.49	-24.09	332.53	1198.95	-83.77	328.47	1697.82	124.68	1372.64	0.00	0.00	0.00	1406.56	170.40	1711.61	1408.77	22.98	1711.27	1302.44	15.42	1791.16	1299.92	165.05	1796.41	913.14	-211.50	67.76	1532.38	-208.64	73.37	908.62
5.65000	1301.65	131.03	143.10	1255.22	114.48	141.84	1025.16	80.10	133.42	1088.44	142.49	168.13	1398.29	-48.06	203.78	1355.91	-39.37	228.89	1149.11	-26.06	319.69	1222.30	-83.37	317.75	1704.16	123.89	1372.38	0.00	0.00	0.00	1413.45	169.84	1711.36	1416.04	22.01	1710.67	1310.09	14.29	1790.58	1306.99	163.81	1796.24	913.02	-211.60	67.89	1532.51	-208.63	73.45	908.82
5.66000	1301.53	131.42	142.68	1255.98	114.51	141.97	1024.95	79.85	133.87	1088.80	142.24	168.23	1426.63	-47.87	200.87	1383.69	-39.48	224.13	1173.58	-25.72	304.99	1246.19	-83.23	306.76	1710.51	123.11	1372.13	0.00	0.00	0.00	1419.75	168.89	1711.08	1423.56	21.19	1709.78	1317.71	12.76	1789.78	1314.07	162.49	1795.89	913.00	-211.67	67.94	1532.65	-208.72	73.49	909.05
5.67000	1302.07	131.32	142.51	1257.53	114.52	142.62	1025.62	78.93	133.57	1089.04	142.11	168.42	1455.25	-48.27	197.97	1411.43	-40.34	219.09	1200.88	-24.23	289.12	1270.12	-83.23	295.46	1716.85	122.35	1371.87	0.00	0.00	0.00	1426.81	167.87	1710.62	1431.38	20.26	1708.84	1325.22	11.07	1788.80	1321.42	160.64	1795.53	913.07	-211.00	68.02	1533.37	-208.68	73.76	908.99
5.68000	1300.74	131.92	136.24	1253.68	114.58	140.69	1025.78	78.51	133.64	1089.39	141.81	168.56	1484.34	-49.06	195.21	1439.30	-40.45	214.63	1228.46	-24.12	273.60	1294.84	-82.80	283.91	1723.19	121.61	1371.60	0.00	0.00	0.00	1434.21	166.94	1709.99	1438.64	19.01	1707.75	1332.84	9.52	1787.72	1328.44	159.36	1794.93	913.23	-211.41	67.79	1533.24	-208.63	73.69	908.94
5.69000	1301.80	132.07	136.50	1253.40	114.80	140.27	1026.14	78.01	133.72	1089.69	141.62	168.76	1513.14	-49.43	193.06	1467.60	-41.24	210.21	1254.20	-25.02	258.80	1319.43	-83.35	272.52	1729.52	120.88	1371.34	0.00	0.00	0.00	1441.33	165.76	1709.31	1446.42	17.92	1706.63	1340.19	7.51	1786.40	1335.71	157.53	1794.25	913.02	-211.31	67.93	1532.41	-208.74	73.48	908.69
5.70000	1302.40	132.23	136.44	1253.27	114.59	140.09	1026.00	78.23	134.12	1090.11	141.32	168.88	1542.22	-49.89	191.49	1496.17	-42.00	206.32	1278.75	-24.98	245.26	1344.23	-83.93	261.45	1735.85	120.16	1371.06	0.00	0.00	0.00	1448.80	164.17	1708.57	1453.44	16.41	1705.36	1347.54	5.40	1784.99	1342.93	155.78	1793.50	913.01	-211.03	67.94	1532.19	-208.70	73.36	908.85
5.71000	1302.05	132.18	136.13	1253.53	114.76	139.91	1025.94	78.29	134.45	1090.25	141.49	169.28	1571.19	-50.34	190.33	1523.71	-42.43	202.67	1304.30	-26.75	230.92	1368.86	-85.64	250.82	1742.18	119.46	1370.79	0.00	0.00	0.00	1456.31	162.64	1707.69	1461.15	14.97	1704.02	1355.40	3.82	1783.50	1350.37	153.67	1792.53	912.99	-211.38	67.93	1532.70	-208.53	73.55	909.05
5.72000	1302.04	132.46	135.48	1253.11	114.69	139.53	1026.12	78.23	134.80	1090.74	141.16	169.48	1599.53	-51.40	189.39	1551.66	-43.16	199.69	1330.21	-28.41	216.83	1393.68	-87.22	240.52	1748.51	118.77	1370.51	0.00	0.00	0.00	1463.72	161.19	1706.86	1468.47	13.17	1702.58	1363.12	1.90	1781.85	1357.99	151.32	1791.47	912.96	-211.02	68.02	1532.62	-208.47	73.49	908.89
5.73000	1298.29	132.56	133.20	1253.74	114.54	139.44	1026.43	78.25	134.84	1091.14	141.02	169.74	1627.52	-52.03	189.13	1579.48	-44.21	197.04	1355.98	-29.56	203.40	1419.26	-88.38	230.13	1754.83	118.10	1370.22	0.00	0.00	0.00	1471.50	159.36	1705.87	1475.98	11.26	1701.10	1370.63	-0.40	1780.06	1365.68	149.02	1790.36	912.88	-210.72	68.19	1532.36	-208.47	73.45	909.12
5.74000	1298.45	132.43	133.18	1253.79	114.78	138.90	1026.64	78.23	135.31	1091.52	140.92	170.04	1654.58	-52.80	189.23	1606.26	-44.50	195.14	1382.15	-30.89	190.35	1444.35	-90.66	220.67	1761.15	117.45	1369.93	0.00	0.00	0.00	1478.81	157.40	1704.92	1483.65	9.25	1699.54	1378.30	-2.69	1778.13	1373.45	146.47	1789.15	913.05	-211.49	67.93	1532.23	-208.49	73.33	909.14
5.75000	1298.26	132.44	132.76	1254.24	114.76	138.81	1026.62	77.86	135.70	1091.95	140.72	170.35	1681.73	-53.82	190.29	1633.08	-46.18	193.31	1408.35	-33.29	178.03	1470.07	-92.09	211.03	1767.47	116.81	1369.64	0.00	0.00	0.00	1486.31	155.47	1703.81	1491.13	7.18	1697.99	1386.13	-4.91	1776.13	1380.80	144.54	1787.66	913.08	-210.94	68.11	1532.75	-208.39	73.50	909.15
5.76000	1299.10	132.77	132.45	1253.72	114.76	138.21	1027.00	77.42	135.74	1092.51	140.30	170.56	1708.10	-54.51	192.06	1659.76	-47.92	192.15	1434.48	-36.51	166.50	1495.59	-94.24	202.32	1773.78	116.19	1369.34	0.00	0.00	0.00	1494.81	153.43	1702.66	1499.08	5.08	1696.34	1393.88	-7.23	1774.03	1388.50	141.96	1786.12	913.10	-211.16	68.06	1532.48	-208.40	73.38	908.94
5.77000	1298.78	132.86	131.96	1253.85	114.81	138.03	1026.88	77.81	136.37	1092.93	140.12	170.90	1733.68	-55.57	194.26	1685.52	-49.33	192.08	1460.68	-40.19	155.68	1519.92	-97.26	194.63	1780.10	115.58	1369.04	0.00	0.00	0.00	1502.53	151.22	1701.43	1507.48	2.92	1694.55	1401.52	-9.86	1771.74	1396.43	138.87	1784.46	912.96	-211.05	68.20	1532.48	-208.40	73.37	908.97
5.78000	1299.86	132.95	132.02	1254.47	114.96	137.85	1027.31	77.16	136.61	1093.42	140.08	171.32	1757.70	-56.68	196.81	1710.06	-50.46	192.67	1486.35	-43.46	145.62	1544.09	-100.44	187.84	1786.41	114.99	1368.74	0.00	0.00	0.00	1513.90	150.52	1697.83	1515.49	0.70	1692.74	1409.39	-12.32	1769.28	1404.12	136.40	1782.71	912.92	-211.18	68.19	1532.15	-208.54	73.28	908.59
5.79000	1300.06	133.15	131.64	1254.77	115.13	137.61	1027.91	76.93	136.70	1093.98	140.00	171.81	1780.76	-57.66	200.23	1733.38	-52.38	193.63	1511.11	-48.14	136.47	1567.67	-103.94	181.94	1792.72	114.42	1368.43	0.00	0.00	0.00	1522.82	148.42	1695.94	1523.12	-1.71	1690.80	1417.08	-15.33	1766.68	1412.06	133.29	1780.86	913.02	-211.99	68.07	1531.74	-208.59	73.20	908.57
5.80000	1299.33	133.42	130.98	1254.36	115.19	137.07	1028.27	76.41	137.27	1094.39	140.04	172.42	1802.93	-58.56	204.33	1755.36	-54.75	195.13	1535.67	-53.62	127.70	1590.13	-107.56	176.68	1799.02	113.87	1368.12	0.00	0.00	0.00	1530.85	146.36	1694.32	1531.34	-4.49	1688.71	1425.21	-17.98	1764.05	1419.89	130.15	1778.88	912.93	-211.33	68.14	1531.29	-208.75	73.04	908.74
5.81000	1299.97	133.77	130.71	1255.03	115.47	136.73	1028.44	75.77	137.90	1095.27	139.35	172.93	1823.47	-60.74	208.30	1775.99	-56.90	197.24	1558.18	-58.46	120.62	1611.37	-111.78	172.66	1805.33	113.33	1367.80	0.00	0.00	0.00	1539.73	142.64	1692.96	1540.30	-7.00	1686.53	1433.05	-21.18	1761.09	1427.77	127.26	1776.72	913.14	-211.13	68.17	1531.63	-208.82	73.16	908.95
5.82000	1299.55	133.93	130.19	1254.57	115.26	136.19	1029.12	75.82	138.65	1095.89	139.46	173.83	1842.31	-62.76	212.39	1795.52	-59.54	199.50	1580.47	-64.71	114.01	1631.23	-115.68	169.04	1811.63	112.80	1367.48	0.00	0.00	0.00	1548.18	139.88	1691.28	1548.45	-9.65	1684.28	1441.45	-23.90	1758.08	1435.75	124.15	1774.31	913.18	-211.14	68.09	1531.68	-208.89	73.13	908.87
5.83000	1300.39	133.92	130.27	1255.71	115.07	136.19	1029.54	75.71	139.71	1097.01	138.73	174.53	1859.26	-65.12	216.15	1813.44	-62.38	201.58	1600.19	-69.28	108.70	1649.06	-119.53	165.97	1817.93	112.30	1367.16	0.00	0.00	0.00	1556.71	136.97	1689.54	1557.86	-12.12	1681.78	1449.61	-26.95	1754.91	1443.96	120.68	1771.84	913.12	-211.71	68.02	1531.40	-209.02	73.04	908.86
5.84000	1300.55	134.03	129.99	1256.54	115.36	135.60	1030.20	75.48	140.52	1097.93	138.53	175.57	1875.30	-67.08	219.69	1829.09	-64.99	202.84	1618.94	-72.27	103.43	1665.32	-122.92	163.18	1824.24	111.81	1366.83	0.00	0.00	0.00	1565.65	133.72	1687.64	1566.68	-15.01	1679.22	1458.16	-29.97	1751.66	1452.32	117.16	1769.29	913.04	-211.56	68.07	1531.62	-209.06	73.31	908.85
5.85000	1301.23	134.40	129.70	1256.20	115.12	135.14	1030.53	74.69	142.11	1098.91	138.16	176.63	1888.96	-69.68	216.21	1843.23	-67.28	203.49	1635.42	-74.44	97.98	1680.08	-124.80	159.72	1830.54	111.34	1366.49	0.00	0.00	0.00	1574.15	131.17	1685.56	1575.14	-18.02	1676.56	1466.71	-33.07	1748.29	1460.34	114.36	1766.41	912.92	-211.20	68.18	1532.01	-209.12	73.54	908.75
5.86000	1301.25	134.49	129.44	1256.42	115.13	134.73	1031.63	74.51	143.53	1100.03	137.53	177.71	1900.46	-73.08	217.03	1855.94	-70.80	203.07	1650.14	-75.52	92.71	1700.82	-128.43	155.26	1836.83	110.89	1366.16	0.00	0.00	0.00	1583.45	127.47	1683.48	1583.76	-20.94	1673.88	1475.33	-36.68	1744.64	1468.86	110.88	1763.49	913.01	-210.99	68.14	1531.54	-209.23	73.25	908.80
5.87000	1301.01	134.58	128.97	1256.34	115.24	134.05	1032.32	74.11	145.64	1101.30	137.24	179.04	1910.37	-77.43	216.72	1865.88	-73.61	201.80	1662.55	-74.91	87.03	1720.78	-132.03	151.01	1843.13	110.46	1365.82	0.00	0.00	0.00	1592.23	124.93	1681.00	1593.12	-23.93	1670.92	1484.56	-39.76	1740.94	1477.48	107.39	1760.42	913.23	-211.49	67.95	1532.16	-209.18	73.59	908.96
5.88000	1301.62	134.83	128.81	1257.15	115.52	133.69	1033.64	74.32	147.72	1102.76	136.95	180.32	1918.67	-82.29	214.11	1873.41	-76.69	198.94	1672.10	-72.69	81.35	1739.98	-135.59	146.96	1849.43	110.04	1365.47	0.00	0.00	0.00	1601.07	122.35	1678.36	1602.50	-26.88	1667.84	1493.76	-43.33	1737.05	1486.43	103.56	1757.32	913.13	-211.10	68.08	1532.14	-209.04	73.59	908.81
5.89000	1302.26	135.18	128.44	1257.62	115.82	133.29	1034.58	74.59	150.41	1104.19	137.06	181.94	1924.79	-85.83	209.42	1880.26	-79.14	194.28	1678.64	-70.86	75.28	1758.44	-139.12	143.11	1855.72	109.64	1365.12	0.00	0.00	0.00	1611.02	118.29	1675.87	1611.98	-30.06	1664.55	1502.92	-46.98	1733.12	1495.29	99.99	1754.05	913.15	-211.40	67.97	1532.72	-208.97	73.83	908.51
5.90000	1302.30	135.38	128.01	1257.93	116.23	132.85	1035.99	75.39	153.11	1105.75	137.36	183.81	1929.62	-88.12	202.33	1884.74	-80.51	187.60	1683.54	-70.14	68.67	1776.16	-142.60	139.45	1862.02	109.27	1364.77	0.00	0.00	0.00	1620.80	114.68	1673.09	1621.73	-33.26	1661.11	1512.22	-50.74	1729.06	1504.60	96.14	1750.77	912.86	-211.20	68.34	1532.99	-208.96	73.98	908.68
5.91000	1302.64	135.68	127.68	1258.08	116.15	132.72	1037.22	75.21	156.55	1107.34	137.86	185.98	1932.83	-88.44	199.57	1887.41	-81.37	178.99	1685.93	-71.63	61.46	1793.17	-146.05	135.99	1868.31	108.90	1364.41	0.00	0.00	0.00	1630.19	111.70	1670.03	1631.46	-36.41	1657.74	1522.21	-54.14	1724.86	1513.88	92.33	1747.23	913.13	-211.34	68.10	1533.17	-208.86	74.10	908.87
5.92000	1303.52	136.02	127.59	1258.35	117.08	134.22	1038.71	75.20	160.35	1109.36	138.15	188.31	1933.29	-88.43	189.99	1890.18	-81.27	170.46	1686.10	-70.63	54.53	1809.47	-149.45	132.72	1874.61	108.56	1364.05	0.00	0.00	0.00	1640.42	107.67	1666.98	1641.55	-39.68	1654.14	1531.86	-58.29	1720.49	1523.30	88.56	1743.55	913.04	-211.44	68.09	1533.84	-208.75	74.37	908.77
5.93000	1303.56	136.10	127.47	1259.98	117.63	133.89	1040.55	75.43	164.82	1111.56	138.42	190.93	1933.80	-87.32	180.56	1890.31	-80.55	161.08	1684.65	-70.35	47.56	1825.09	-152.81	129.63	1880.90	108.24	1363.68	0.00	0.00	0.00	1650.08	104.66	1663.67	1651.64	-43.21	1650.28	1541.71	-62.52	1715.99	1532.98	84.68	1739.79	912.87	-211.00	68.25	1533.58	-208.73	74.27	908.62
5.94000	1303.40	136.52	127.04	1260.32	118.20	133.04	1042.90	76.00	169.89	1114.06	139.07	194.06	1934.41	-87.14	170.30	1891.39	-79.07	152.37	1684.31	-70.25	41.21	1840.03	-156.13	126.72	1887.20	107.94	1363.31	0.00	0.00	0.00	1659.84	101.51	1660.20	1661.50	-46.56	1646.37	1552.31	-66.08	1711.48	1542.88	80.86	1735.78	912.89	-211.22	68.19	1533.73	-208.72	74.27	908.73
5.95000	1303.66	136.83	126.77	1261.10	118.97	132.14	1045.58	75.47	176.01	1117.08	139.52	197.59	1938.31	-85.65	162.36	1895.91	-79.24	144.77	1686.36	-71.27	39.26	1854.31	-159.41	124.00	1893.49	107.65	1362.94	0.00	0.00	0.00	1670.06	98.22	1656.63	1672.16	-49.98	1642.35	1562.20	-70.72	1706.61	1552.74	77.10	1731.72	913.08	-211.96	67.96	1533.20	-208.77	73.97	908.57
5.96000	1304.91	137.15	127.02	1262.22	119.93	131.31	1048.76	75.43	183.17	1120.78	139.80	201.58	1946.23	-86.21	153.34	1904.02	-79.11	135.63	1691.45	-72.28	40.69	1867.94	-162.64	121.45	1899.79	107.39	1362.56	0.00	0.00	0.00	1680.80	94.46	1652.99	1683.04	-53.62	1638.31	1572.54	-75.21	1701.84	1562.98	73.36	1727.66	912.92	-211.31	68.15	1533.21	-208.74	73.90	908.31
5.97000	1305.05	137.92	126.39	1263.94	120.73	130.54	1053.13	74.88	191.17	1125.10	140.78	206.39	1957.88	-87.34	137.23	1911.35	-79.56	124.61	1696.26	-72.61	42.99	1880.95	-165.83	119.07	1906.08	107.14	1362.18	0.00	0.00	0.00	1692.26	90.58	1649.83	1694.33	-56.47	1634.60	1584.14	-79.01	1697.60	1574.02	69.31	1724.15	912.97	-211.15	68.16	1533.36	-208.72	73.97	908.61
5.98000	1305.60	138.08	126.50	1265.39	121.62	129.71	1058.58	75.47	200.32	1130.41	142.04	212.01	1966.38	-86.53	123.52	1918.54	-77.20	112.90	1699.65	-73.12	44.58	1893.33	-168.97	116.86	1912.38	106.92	1361.80	0.00	0.00	0.00	1703.20	87.66	1646.63	1706.46	-59.64	1630.88	1596.48	-82.74	1693.91	1585.35	65.58	1720.87	913.25	-211.25	67.95	1532.77	-208.90	73.74	908.76
5.99000	1305.70	138.65	126.14	1267.79	122.51	128.98	1065.28	75.81	210.84	1136.90	142.85	218.21	1971.81	-85.32	113.21	1923.93	-76.26	104.38	1701.71	-72.79	45.80	1905.12	-172.06	114.81	1918.67	106.71	1361.41	0.00	0.00	0.00	1714.94	84.05	1643.39	1718.40	-63.06	1627.27	1608.48	-86.78	1690.33	1597.16	61.22	1717.80	912.97	-211.03	68.11	1532.87	-208.88	73.74	908.67
6.00000	1307.07	139.24	126.23	1270.23	123.29	128.40	1073.71	76.47	222.39	1144.54	143.49	225.11	1976.64	-84.98	104.36	1927.99	-76.20	97.73	1703.26	-72.58	46.93	1916.31	-175.10	112.93	1924.97	106.53	1361.01	0.00	0.00	0.00	1727.27	79.87	1640.50	1730.71	-66.19	1624.05	1620.39	-91.18	1687.08	1609.12	56.93	1715.03	913.06	-210.76	68.15	1533.05	-208.88	73.78	908.61
6.01000	1307.66	139.87	125.90	1273.83	124.00	128.20	1083.85	77.01	235.40	1153.78	144.80	233.09	1980.67	-84.39	96.62	1930.87	-76.53	91.78	1704.74	-73.29	47.74	1926.93	-178.10	111.20	1931.26	106.37	1360.61	0.00	0.00	0.00	1738.94	76.64	1637.77	1742.92	-69.45	1620.99	1633.21	-95.08	1684.26	1621.05	53.18	1712.60	913.31	-211.56	67.89	1532.79	-208.98	73.63	908.42
6.02000	1308.53	140.34	125.65	1276.67	124.42	127.96	1095.90	77.25	249.69	1164.87	146.21	241.82	1983.90	-83.94	89.23	1932.82	-76.50	87.02	1706.01	-73.38	48.42	1937.00	-181.04	109.63	1937.56	106.22	1360.21	0.00	0.00	0.00	1750.10	74.13	1634.94	1755.23	-72.44	1618.05	1646.00	-99.10	1681.73	1633.27	49.09	1710.49	913.26	-211.50	67.85	1533.60	-208.84	73.96	908.70
6.03000	1310.44	141.68	125.31	1281.17	124.92	128.67	1110.64	76.97	264.63	1178.00	147.57	251.07	1984.52	-83.94	84.87	1934.25	-77.32	83.58	1706.50	-73.18	49.27	1946.51	-183.93	108.22	1943.86	106.10	1359.81	0.00	0.00	0.00	1757.49	69.17	1635.60	1764.41	-77.17	1618.12	1658.69	-102.86	1679.47	1645.39	45.41	1708.64	913.08	-211.17	68.16	1532.86	-208.91	73.73	908.80
6.04000	1311.58	142.73	126.72	1285.86	125.35	129.87	1127.94	77.39	280.21	1192.77	148.94	260.87	1984.43	-83.86	82.17	1935.13	-77.57	81.10	1707.16	-73.66	49.75	1955.49	-186.77	106.95	1950.16	106.00	1359.40	0.00	0.00	0.00	1768.00	65.85	1634.18	1774.64	-80.49	1616.28	1671.48	-106.52	1677.55	1657.66	41.60	1707.21	913.10	-211.23	68.13	1532.80	-208.93	73.69	908.59
6.05000	1316.42	143.88	125.44	1292.62	125.87	132.81	1147.89	77.93	295.98	1209.20	150.08	271.04	1984.45	-84.28	79.08	1935.24	-77.03	78.88	1707.68	-73.34	50.25	1963.96	-189.56	105.83	1956.46	105.92	1358.98	0.00	0.00	0.00	1779.66	63.10	1632.36	1786.53	-83.25	1614.07	1683.99	-110.15	1675.96	1669.73	38.07	1706.20	913.09	-211.13	68.20	1532.76	-208.96	73.66	908.71
6.06000	1322.71	144.75	123.30	1300.59	126.31	137.56	1169.20	77.32	311.52	1226.76	151.01	281.42	1985.28	-84.20	76.91	1935.93	-76.59	77.17	1708.61	-73.74	50.24	1971.92	-192.29	104.84	1962.76	105.86	1358.56	0.00	0.00	0.00	1791.76	60.24	1631.00	1798.02	-86.08	1612.24	1696.19	-113.57	1674.65	1681.76	34.41	1705.54	912.97	-210.46	68.41	1532.74	-209.00	73.63	908.94
6.07000	1330.02	145.16	120.98	1310.87	126.72	143.60	1192.77	75.63	326.38	1245.08	151.06	291.62	1986.05	-84.08	74.49	1936.52	-76.31	75.73	1709.17	-73.01	50.66	1979.40	-194.96	104.00	1969.06	105.82	1358.14	0.00	0.00	0.00	1806.16	59.82	1627.02	1809.70	-88.70	1610.71	1709.81	-117.58	1672.25	1693.50	31.28	1705.22	912.84	-210.75	68.53	1532.73	-209.04	73.61	908.97
6.08000	1339.15	146.16	118.71	1322.46	127.17	149.48	1216.47	74.76	338.46	1264.05	150.07	300.80	1987.11	-83.63	72.78	1936.99	-75.87	74.64	1708.95	-72.41	51.62	1986.40	-197.58	103.29	1975.37	105.80	1357.71	0.00	0.00	0.00	1818.71	56.71	1626.20	1821.25	-91.13	1609.82	1723.22	-121.34	1669.98	1704.99	28.42	1705.30	912.94	-210.65	68.42	1532.74	-209.08	73.59	908.92
6.09000	1350.25	148.42	117.47	1336.39	128.06	154.80	1237.52	71.76	346.32	1283.27	148.46	309.16	1987.91	-83.77	71.05	1937.07	-75.05	74.21	1709.67	-72.37	51.77	1992.94	-200.14	102.72	1981.68	105.81	1357.28	0.00	0.00	0.00	1829.23	55.25	1626.07	1832.28	-93.42	1609.38	1736.43	-124.86	1667.83	1716.97	24.87	1705.88	912.93	-210.39	68.49	1532.76	-209.12	73.58	908.74
6.10000	1369.49	153.32	126.22	1355.89	130.87	162.20	1257.68	69.44	351.72	1302.18	146.72	316.52	1988.34	-83.50	70.02	1937.22	-74.89	73.42	1709.98	-72.21	52.15	1999.03	-202.65	102.27	1987.98	105.83	1356.85	0.00	0.00	0.00	1840.18	52.82	1626.52	1842.77	-95.56	1609.44	1749.44	-128.13	1665.81	1728.18	22.74	1706.69	912.96	-211.14	68.56	1532.79	-209.16	73.56	908.82
6.11000	1392.76	157.10	136.41	1378.51	133.97	170.20	1277.39	65.30	355.13	1322.00	144.15	322.80	1988.34	-83.23	69.11	1938.01	-75.07	72.88	1710.25	-71.98	52.57	2004.69	-205.09	101.94	1994.29	105.88	1356.41	0.00	0.00	0.00	1851.16	50.64	1627.31	1853.53	-97.39	1609.95	1762.24	-131.15	1663.92	1739.29	20.85	1707.82	913.21	-211.11	68.30	1532.83	-209.21	73.56	908.68
6.12000	1417.67	159.50	143.47	1402.24	135.50	176.28	1296.88	62.86	356.98	1342.36	142.69	327.59	1988.84	-83.32	68.33	1938.11	-74.42	72.78	1710.88	-72.22	52.61	2009.94	-207.47	101.74	2000.61	105.95	1355.97	0.00	0.00	0.00	1857.83	46.43	1631.47	1863.58	-99.22	1610.94	1774.85	-133.95	1662.14	1750.13	19.10	1709.36	913.04	-211.14	68.52	1532.88	-209.25	73.55	908.52
6.13000	1442.63	159.80	148.17	1426.02	135.52	180.23	1317.31	61.16	357.73	1364.08	141.04	330.47	1989.21	-83.30	67.90	1937.89	-74.07	72.68	1710.81	-71.78	53.13	2014.78	-209.79	101.66	2006.92	106.05	1355.52	0.00	0.00	0.00	1867.22	44.44	1633.87	1874.14	-100.57	1612.35	1787.26	-136.50	1660.48	1760.98	17.48	1711.22	913.06	-211.37	68.32	1532.92	-209.30	73.55	908.54
6.14000	1467.53	158.84	150.81	1450.76	134.58	182.68	1338.18	60.40	357.79	1386.63	139.80	331.73	1989.25	-83.07	67.55	1938.54	-74.65	72.28	1710.79	-71.50	53.55	2019.23	-212.05	101.69	2013.24	106.16	1355.07	0.00	0.00	0.00	1877.39	43.48	1635.72	1883.66	-101.93	1614.21	1799.49	-138.83	1658.94	1771.56	16.05	1713.36	913.00	-211.19	68.36	1532.97	-209.34	73.55	908.54
6.15000	1493.43	157.52	152.12	1476.11	133.29	183.83	1359.78	59.36	356.41	1409.11	139.08	331.48	1989.35	-83.23	67.13	1938.29	-74.41	72.18	1711.12	-71.50	53.78	2023.31	-214.25	101.83	2019.56	106.30	1354.62	0.00	0.00	0.00	1891.67	44.59	1634.48	1893.58	-102.88	1616.41	1811.52	-140.93	1657.52	1781.67	15.09	1715.68	913.17	-211.39	68.23	1533.02	-209.37	73.55	908.67
6.16000	1520.62	156.07	152.66	1501.34	132.23	183.54	1381.55	58.89	353.67	1431.47	138.31	329.58	1989.49	-83.54	66.79	1938.54	-74.85	71.86	1711.36	-71.70	54.04	2027.02	-216.38	102.08	2025.88	106.46	1354.16	0.00	0.00	0.00	1902.68	44.20	1636.11	1903.15	-103.51	1618.89	1823.37	-142.81	1656.20	1791.58	14.33	1718.10	913.03	-210.93	68.35	1533.06	-209.40	73.55	908.97
6.17000	1547.57	154.77	151.77	1527.86	131.02	182.43	1403.63	57.84	349.57	1454.44	137.12	326.09	1989.50	-83.63	66.47	1938.55	-74.85	71.83	1711.79	-71.98	54.30	2030.40	-218.45	102.44	2032.20	106.65	1353.69	0.00	0.00	0.00	1912.16	43.66	1638.56	1912.73	-103.83	1621.66	1835.04	-144.47	1655.00	1800.64	14.59	1720.51	912.89	-210.56	68.52	1533.10	-209.43	73.56	908.79
6.18000	1576.07	153.34	150.17	1555.56	129.76	180.46	1425.87	56.98	344.43	1477.49	136.66	321.49	1989.85	-84.10	66.22	1938.58	-75.07	71.65	1710.46	-73.64	53.58	2033.44	-220.45	102.90	2038.53	106.86	1353.23	0.00	0.00	0.00	1921.63	43.23	1641.19	1921.75	-103.96	1624.53	1846.53	-145.92	1653.90	1809.99	14.14	1723.11	913.13	-211.11	68.25	1533.13	-209.45	73.56	908.85
6.19000	1605.79	151.75	147.99	1582.63	128.35	177.10	1448.70	56.11	337.62	1500.92	136.27	315.82	1989.47	-83.73	66.13	1938.84	-75.03	71.83	1710.30	-74.00	54.08	2036.16	-222.38	103.45	2044.86	107.09	1352.76	0.00	0.00	0.00	1930.33	43.72	1643.72	1931.58	-103.95	1627.40	1857.84	-147.15	1652.91	1819.05	13.93	1725.58	913.10	-211.13	68.39	1533.15	-209.46	73.57	908.73
6.20000	1635.42	150.22	144.79	1612.14	127.14	173.72	1471.60	55.92	330.17	1525.19	135.76	308.97	1989.52	-83.69	66.00	1938.96	-75.24	71.76	1710.58	-74.14	54.60	2038.58	-224.24	104.10	2051.20	107.35	1352.28	0.00	0.00	0.00	1939.23	43.72	1646.38	1940.70	-103.71	1630.38	1868.98	-148.18	1652.03	1827.60	14.27	1727.95	912.94	-210.46	68.72	1533.16	-209.46	73.58	908.68
6.21000	1667.07	149.09	141.75	1640.77	126.18	169.29	1495.16	56.64	321.37	1549.86	135.73	301.44	1989.75	-84.57	65.34	1939.06	-75.54	71.57	1711.54	-73.66	54.74	2040.71	-226.04	104.84	2057.53	107.63	1351.80	0.00	0.00	0.00	1947.54	44.66	1648.93	1950.30	-103.19	1633.20	1879.95	-149.00	1651.24	1836.08	14.49	1730.27	912.78	-210.34	68.73	1533.15	-209.45	73.59	908.72
6.22000	1699.13	148.40	138.44	1672.52	125.66	165.52	1519.15	56.19	311.51	1575.07	135.68	293.19	1989.60	-84.27	65.41	1939.14	-75.72	71.50	1711.55	-74.05	55.34	2042.56	-227.76	105.67	2063.87	107.93	1351.32	0.00	0.00	0.00	1952.13	43.03	1654.89	1959.32	-102.48	1635.95	1890.75	-149.62	1650.56	1844.64	14.59	1732.40	912.77	-210.48	68.67	1533.13	-209.43	73.60	908.72
6.23000	1732.25	148.34	135.32	1704.33	125.73	161.22	1544.37	58.56	300.58	1600.66	135.99	284.36	1989.61	-84.56	65.17	1938.89	-75.76	71.50	1712.32	-73.35	55.39	2044.16	-229.41	106.59	2070.22	108.26	1350.83	0.00	0.00	0.00	1958.92	43.91	1658.12	1968.28	-101.73	1638.57	1901.39	-150.05	1649.98	1852.45	15.47	1734.32	913.11	-211.22	68.40	1533.09	-209.40	73.61	908.91
6.24000	1765.26	148.65	131.95	1736.71	126.24	157.01	1570.26	57.99	288.43	1627.11	135.97	274.65	1989.58	-84.39	65.32	1938.88	-75.87	71.37	1711.91	-71.00	57.72	2045.50	-230.99	107.58	2076.56	108.61	1350.34	0.00	0.00	0.00	1967.00	44.86	1660.45	1977.14	-100.78	1640.95	1911.86	-150.28	1649.49	1860.81	15.71	1736.12	912.96	-210.95	68.45	1533.19	-209.24	73.73	908.63
6.25000	1799.71	149.52	129.27	1769.67	127.20	152.83	1596.87	59.43	275.75	1654.20	135.71	264.46	1989.52	-84.52	65.09	1939.16	-76.14	71.41	1712.28	-71.13	58.14	2046.62	-232.50	108.65	2082.91	108.98	1349.84	0.00	0.00	0.00	1975.39	45.75	1662.38	1986.05	-99.75	1643.10	1922.18	-150.32	1649.09	1868.87	16.30	1737.62	912.91	-210.67	68.58	1532.33	-209.29	73.46	908.48
6.26000	1833.16	150.90	126.17	1802.84	128.54	148.73	1622.59	59.27	263.06	1681.45	136.65	254.30	1989.68	-84.61	65.02	1938.77	-77.22	74.33	1712.08	-70.89	58.62	2047.52	-233.93	109.80	2089.27	109.39	1349.34	0.00	0.00	0.00	1982.63	46.99	1664.13	1994.62	-98.68	1645.04	1932.34	-150.18	1648.79	1876.52	17.69	1738.77	913.03	-211.14	68.44	1532.07	-209.30	73.35	908.45
6.27000	1867.91	152.45	123.79	1837.09	130.05	144.95	1650.54	60.03	249.19	1710.00	136.96	243.45	1989.24	-85.56	67.61	1939.15	-77.56	74.64	1712.39	-71.18	58.77	2048.22	-235.29	111.02	2095.63	109.81	1348.84	0.00	0.00	0.00	1995.72	50.72	1661.41	2003.46	-97.39	1646.64	1942.35	-149.86	1648.57	1884.24	18.88	1739.67	913.18	-211.74	68.14	1532.41	-209.39	73.59	908.47
6.28000	1902.18	154.19	121.33	1870.32	131.77	140.77	1677.48	62.87	235.51	1737.88	138.87	233.02	1989.14	-85.75	67.59	1939.36	-77.82	74.63	1712.14	-70.57	59.44	2048.72	-236.57	112.30	2101.99	110.26	1348.33	0.00	0.00	0.00	2005.36	52.12	1661.71	2012.44	-96.19	1647.79	1952.21	-149.36	1648.44	1893.00	19.28	1740.40	913.11	-211.46	68.33	1532.78	-209.30	73.68	908.71
6.29000	1935.99	155.93	118.91	1903.90	133.52	136.93	1705.30	65.61	221.30	1767.42	139.82	221.76	1989.90	-85.90	67.70	1939.88	-77.92	74.73	1712.51	-70.83	59.63	2049.05	-237.78	113.65	2108.35	110.74	1347.82	0.00	0.00	0.00	2014.21	52.79	1662.53	2021.35	-94.95	1648.71	1961.92	-148.68	1648.40	1901.19	20.42	1740.80	912.91	-210.99	68.48	1532.78	-209.24	73.67	908.67
6.30000	1970.54	157.60	117.13	1936.79	135.37	132.97	1734.40	67.24	206.48	1796.59	142.20	210.99	1990.24	-86.03	67.63	1940.31	-78.03	74.72	1712.30	-70.48	59.97	2049.23	-238.90	115.06	2114.72	111.24	1347.31	0.00	0.00	0.00	2022.59	54.34	1662.97	2030.03	-93.68	1649.36	1971.49	-147.83	1648.44	1909.42	21.74	1740.90	912.92	-211.11	68.55	1532.87	-209.22	73.70	908.65
6.31000	2005.43	159.29	115.87	1970.86	137.20	129.77	1763.40	70.00	192.08	1826.26	145.27	200.36	1990.78	-86.09	67.69	1940.65	-78.09	74.75	1712.49	-70.44	60.02	2049.25	-239.95	116.53	2121.10	111.77	1346.79	0.00	0.00	0.00	2031.13	55.81	1663.01	2038.89	-92.29	1649.56	1980.92	-146.82	1648.57	1918.15	22.83	1740.72	912.76	-210.27	68.82	1533.39	-209.02	73.92	908.51
6.32000	2040.78	160.87	115.04	2005.17	139.16	126.99	1791.74	72.71	178.22	1856.34	148.79	189.84	1991.25	-86.03	67.72	1940.00	-78.10	74.40	1713.00	-71.24	59.80	2049.14	-240.91	118.06	2127.48	112.32	1346.26	0.00	0.00	0.00	2040.04	57.01	1662.65	2047.57	-90.96	1649.42	1990.22	-145.64	1648.77	1926.56	24.33	1740.30	913.05	-210.64	68.45	1533.35	-209.05	73.82	908.58
6.33000	2075.89	162.55	114.68	2039.65	141.24	124.77	1822.43	76.18	163.96	1887.16	151.95	179.41	1991.23	-86.05	67.54	1940.47	-77.94	74.58	1713.26	-70.47	59.74	2048.92	-241.80	119.63	2133.86	112.90	1345.73	0.00	0.00	0.00	2048.86	58.27	1662.15	2056.40	-89.46	1649.04	1999.37	-144.30	1649.05	1935.42	25.37	1739.84	912.99	-210.67	68.57	1533.07	-209.08	73.66	908.80
6.34000	2110.51	164.42	114.52	2074.15	143.43	122.81	1855.08	80.33	149.66	1918.31	155.71	169.41	1991.12	-85.93	67.46	1940.72	-77.32	71.31	1712.69	-70.40	60.05	2048.59	-242.60	121.25	2140.25	113.50	1345.20	0.00	0.00	0.00	2057.56	59.88	1661.17	2065.11	-87.94	1648.40	2008.40	-142.81	1649.41	1944.26	26.68	1739.05	913.05	-210.42	68.49	1533.80	-208.96	74.00	908.47
6.35000	2145.81	166.31	115.41	2107.67	145.78	121.05	1888.62	85.66	135.84	1949.18	160.08	159.87	1991.46	-85.56	64.10	1940.33	-76.98	70.82	1713.12	-70.60	59.87	2048.17	-243.32	122.92	2146.65	114.13	1344.67	0.00	0.00	0.00	2065.67	62.15	1659.99	2074.07	-86.32	1647.44	2017.30	-141.17	1649.83	1953.08	28.56	1737.90	913.09	-211.19	68.40	1533.07	-208.98	73.71	909.02
6.36000	2180.88	168.39	116.96	2140.68	148.30	119.63	1928.23	88.64	122.67	1981.21	163.83	150.49	1991.04	-85.07	63.88	1940.23	-76.79	70.71	1713.16	-70.38	59.80	2047.68	-243.95	124.62	2153.04	114.79	1344.12	0.00	0.00	0.00	2074.96	63.37	1658.62	2083.07	-84.58	1646.28	2026.07	-139.37	1650.33	1961.92	30.63	1736.70	912.81	-210.91	68.69	1532.13	-209.02	73.40	908.92
6.37000	2215.73	170.68	119.36	2176.20	151.04	120.53	1960.98	94.58	110.58	2012.45	168.98	142.25	1991.49	-85.24	63.73	1940.51	-77.16	70.30	1713.05	-69.79	59.97	2047.13	-244.50	126.36	2159.45	115.48	1343.58	0.00	0.00	0.00	2084.23	64.97	1657.05	2091.92	-82.86	1645.02	2034.72	-137.44	1650.90	1971.28	32.08	1735.47	912.92	-210.89	68.54	1532.45	-209.03	73.54	908.46
6.38000	2250.08	172.94	122.63	2210.35	153.78	121.63	1993.06	100.65	99.42	2044.88	173.02	134.42	1991.49	-85.24	63.45	1940.15	-76.77	70.25	1713.18	-69.37	60.03	2046.53	-244.97	128.14	2165.86	116.19	1343.03	0.00	0.00	0.00	2093.03	67.16	1655.30	2100.91	-80.94	1643.69	2043.25	-135.36	1651.54	1980.62	34.07	1733.99	913.10	-211.14	68.36	1532.19	-209.15	73.38	908.48
6.39000	2283.54	175.23	126.51	2244.20	156.56	123.59	2026.85	103.64	87.72	2076.38	178.15	127.85	1991.29	-84.79	63.38	1940.52	-76.70	70.19	1713.63	-69.58	59.90	2045.90	-245.34	129.95	2172.27	116.92	1342.48	0.00	0.00	0.00	2102.37	68.77	1653.45	2109.82	-78.99	1642.27	2051.66	-133.14	1652.24	1989.75	36.39	1732.47	912.85	-210.61	68.82	1532.48	-209.09	73.47	908.48
6.40000	2317.03	177.46	131.55	2277.08	159.34	126.30	2057.48	112.07	79.42	2108.93	182.66	122.06	1991.47	-84.95	63.07	1940.64	-76.48	70.10	1713.45	-68.97	60.38	2045.25	-245.63	131.79	2178.69	117.69	1341.92	0.00	0.00	0.00	2111.78	70.56	1651.66	2118.97	-76.89	1640.85	2059.96	-130.79	1653.00	1999.08	38.55	1730.83	912.92	-210.68	68.73	1532.29	-209.01	73.50	908.92
6.41000	2353.38	179.78	134.37	2309.49	162.24	130.04	2091.18	116.62	70.81	2142.06	186.08	117.07	1991.58	-84.74	62.95	1940.82	-76.12	70.03	1713.17	-68.30	60.86	2044.59	-245.83	133.64	2185.12	118.48	1341.36	0.00	0.00	0.00	2120.88	72.75	1649.69	2127.75	-74.74	1639.48	2068.15	-128.31	1653.82	2007.89	41.49	1728.99	913.03	-210.85	68.44	1532.20	-208.99	73.46	908.66
6.42000	2386.88	182.06	137.28	2341.36	165.27	135.07	2125.23	120.93	63.51	2173.27	191.13	114.26	1991.61	-84.55	62.78	1941.22	-76.44	69.56	1714.01	-68.65	60.95	2043.95	-245.94	135.52	2191.55	119.30	1340.80	0.00	0.00	0.00	2129.11	76.40	1647.63	2137.18	-72.43	1638.04	2076.23	-125.70	1654.71	2016.71	44.97	1727.00	913.15	-211.59	68.27	1531.91	-209.02	73.31	908.53
6.43000	2417.67	184.31	140.23	2371.61	168.44	140.99	2157.76	127.32	58.77	2204.68	195.32	112.56	1992.36	-84.51	62.60	1941.61	-76.19	69.35	1713.98	-67.82	61.72	2043.33	-245.96	137.42	2197.99	120.15	1340.23	0.00	0.00	0.00	2139.12	77.95	1645.84	2146.32	-70.02	1636.61	2084.21	-122.97	1655.64	2026.39	47.32	1725.29	913.04	-211.02	68.44	1533.01	-208.92	73.71	908.84
6.44000	2445.86	186.51	143.16	2401.35	171.70	148.38	2187.44	136.68	58.09	2234.89	199.16	112.24	1992.91	-84.62	62.28	1941.71	-75.77	69.29	1714.18	-67.89	62.48	2042.76	-245.88	139.33	2204.43	121.02	1339.66	0.00	0.00	0.00	2148.47	80.66	1643.91	2155.39	-67.49	1635.18	2092.08	-120.12	1656.64	2036.03	50.08	1723.48	913.17	-210.73	68.32	1532.07	-209.06	73.42	908.78
6.45000	2471.59	188.65	146.01	2428.95	174.90	156.58	2219.11	140.79	56.04	2264.16	202.06	113.25	1992.77	-84.17	62.09	1942.22	-75.86	68.97	1714.76	-67.03	63.34	2042.23	-245.71	141.25	2210.88	121.92	1339.08	0.00	0.00	0.00	2158.33	83.10	1641.99	2164.41	-64.76	1633.74	2099.86	-117.16	1657.68	2045.55	52.89	1721.63	913.04	-210.94	68.39	1531.89	-209.14	73.35	908.61
6.46000	2494.98	190.73	148.72	2454.66	177.67	165.45	2249.35	142.93	55.22	2290.75	204.29	115.37	1992.88	-84.44	61.50	1942.53	-75.84	68.67	1715.47	-67.27	64.29	2041.77	-245.45	143.18	2217.33	122.85	1338.50	0.00	0.00	0.00	2167.63	86.47	1640.00	2173.76	-62.09	1632.22	2107.54	-114.08	1658.78	2055.09	55.93	1719.69	912.96	-210.73	68.61	1531.74	-209.19	73.27	908.69
6.47000	2516.17	192.72	151.24	2477.52	180.24	174.39	2278.12	142.68	54.47	2315.38	205.28	117.59	1993.63	-84.72	61.15	1942.56	-75.28	68.52	1715.99	-66.84	65.73	2041.40	-245.09	145.11	2223.80	123.81	1337.91	0.00	0.00	0.00	2177.53	88.96	1638.15	2183.01	-59.41	1630.63	2115.12	-110.90	1659.92	2064.03	59.89	1717.67	913.02	-210.50	68.58	1531.95	-209.10	73.34	908.74
6.48000	2535.28	194.63	153.51	2498.07	183.12	183.09	2302.86	142.27	54.93	2337.96	204.85	118.68	1993.89	-84.71	60.72	1943.21	-75.53	68.21	1716.84	-66.41	67.21	2041.12	-244.64	147.04	2230.26	124.80	1337.33	0.00	0.00	0.00	2187.45	91.72	1636.17	2192.49	-56.46	1628.99	2122.62	-107.61	1661.12	2073.36	63.69	1715.73	913.05	-210.42	68.57	1532.32	-209.06	73.48	908.50
6.49000	2552.44	196.43	155.46	2515.30	186.81	190.08	2326.10	139.61	55.90	2357.09	204.43	119.05	1994.11	-84.37	60.47	1943.46	-75.69	67.74	1717.48	-66.48	69.02	2040.95	-244.09	148.97	2236.74	125.82	1336.73	0.00	0.00	0.00	2197.59	94.29	1634.45	2201.44	-53.43	1627.43	2130.03	-104.22	1662.35	2083.24	67.01	1713.93	912.96	-210.57	68.66	1532.84	-209.00	73.64	908.58
6.50000	2567.78	198.13	157.05	2529.49	190.65	194.38	2346.76	134.29	55.02	2357.09	204.43	119.05	1994.84	-84.58	59.95	1944.34	-75.68	67.76	1718.05	-66.00	71.30	2040.91	-243.44	150.89	2243.22	126.86	1336.14	0.00	0.00	0.00	2207.09	97.88	1632.54	2210.78	-50.34	1625.72	2137.36	-100.73	1663.63	2092.72	71.11	1712.07	912.98	-210.89	68.54	1532.89	-208.92	73.73	908.59
6.51000	2581.42	199.71	158.21	2540.85	193.42	194.89	2365.50	126.99	52.42	2357.09	204.43	119.05	1995.48	-84.83	59.49	1944.87	-75.63	67.61	1719.01	-66.79	73.73	2041.01	-242.70	152.81	2249.71	127.94	1335.53	0.00	0.00	0.00	2216.97	101.35	1630.68	2220.35	-47.04	1624.10	2144.60	-97.16	1664.94	2102.74	74.76	1710.38	913.29	-211.64	68.28	1532.38	-208.98	73.43	908.70
6.52000	2593.51	201.16	158.89	2551.44	194.74	192.58	2371.88	130.15	53.27	2357.09	204.43	119.05	1996.05	-84.31	59.40	1945.43	-75.73	67.42	1718.85	-66.48	77.13	2041.26	-241.85	154.71	2256.20	129.04	1334.93	0.00	0.00	0.00	2226.20	105.64	1628.80	2229.45	-43.75	1622.58	2151.77	-93.49	1666.30	2112.60	78.85	1708.67	913.04	-211.11	68.49	1531.85	-209.01	73.32	908.66
6.53000	2604.15	202.47	159.03	2561.12	194.95	187.88	2381.64	127.47	50.23	2357.09	204.43	119.05	1996.56	-84.63	58.58	1946.40	-76.01	67.14	1720.04	-67.81	80.07	2041.67	-240.90	156.59	2262.71	130.17	1334.32	0.00	0.00	0.00	2236.86	108.38	1627.16	2238.61	-40.32	1621.19	2158.86	-89.73	1667.69	2122.63	82.83	1706.98	913.06	-210.95	68.58	1532.61	-209.02	73.57	908.69
6.54000	2613.48	203.64	158.56	2568.33	194.68	181.19	2386.38	126.03	47.75	2357.09	204.43	119.05	1997.27	-84.52	58.10	1947.31	-76.07	66.93	1722.23	-68.31	83.10	2042.27	-239.85	158.45	2269.22	131.33	1333.71	0.00	0.00	0.00	2246.38	112.64	1625.60	2248.05	-36.73	1619.88	2165.88	-85.90	1669.12	2132.62	86.91	1705.35	913.16	-211.15	68.29	1532.54	-209.15	73.58	908.67
6.55000	2621.64	204.64	157.44	2574.76	194.02	174.33	2387.83	125.91	45.70	2357.09	204.43	119.05	1998.00	-84.68	57.66	1948.18	-76.12	66.91	1723.57	-67.72	87.07	2043.07	-238.69	160.29	2275.73	132.53	1333.09	0.00	0.00	0.00	2256.58	116.23	1624.01	2257.16	-32.93	1618.66	2172.83	-81.98	1670.57	2141.68	92.29	1703.69	912.94	-211.07	68.52	1532.99	-209.06	73.81	908.66
6.56000	2628.74	205.48	155.60	2579.14	192.94	166.63	2391.72	122.08	42.45	2357.09	204.43	119.05	1998.82	-84.70	57.47	1948.95	-76.10	66.68	1725.44	-67.76	91.32	2044.08	-237.44	162.11	2282.26	133.75	1332.47	0.00	0.00	0.00	2266.36	120.55	1622.52	2266.24	-29.06	1617.56	2179.72	-77.99	1672.06	2151.46	97.21	1702.08	913.09	-211.24	68.47	1532.99	-209.00	73.79	908.93
6.57000	2634.92	206.13	152.98	2585.24	191.73	159.26	2394.44	120.81	42.01	2357.09	204.43	119.05	1999.69	-85.23	56.93	1950.16	-76.45	66.45	1727.29	-68.09	96.25	2045.31	-236.07	163.89	2288.79	135.00	1331.84	0.00	0.00	0.00	2274.97	126.09	1620.75	2275.25	-25.04	1616.54	2186.54	-73.93	1673.57	2160.78	102.47	1700.37	913.05	-210.52	68.60	1532.53	-209.17	73.62	908.64
6.58000	2640.30	206.60	149.53	2593.37	190.53	151.62	2395.38	123.11	44.18	2357.09	204.43	119.05	1999.78	-84.60	56.92	1951.38	-76.70	66.29	1729.73	-67.81	101.84	2046.78	-234.61	165.64	2295.33	136.28	1331.21	0.00	0.00	0.00	2285.71	129.44	1619.55	2284.10	-20.85	1615.68	2193.30	-69.81	1675.11	2171.04	107.00	1699.14	913.04	-210.86	68.49	1532.25	-209.02	73.53	908.52
6.59000	2645.02	206.86	145.20	2602.03	188.91	142.62	2404.34	118.55	43.80	2357.09	204.43	119.05	2000.84	-85.03	56.46	1952.70	-77.32	66.04	1733.18	-68.41	107.72	2048.50	-233.03	167.35	2301.88	137.59	1330.58	0.00	0.00	0.00	2296.16	133.41	1618.49	2293.32	-16.51	1615.08	2200.01	-65.62	1676.68	2181.21	111.95	1698.13	913.16	-210.91	68.38	1532.61	-209.06	73.65	908.64
6.60000	2649.19	206.92	139.91	2609.91	186.90	133.32	2406.66	120.19	45.12	2357.09	204.43	119.05	2001.04	-85.22	55.96	1954.34	-77.74	65.96	1737.10	-68.86	114.42	2050.49	-231.35	169.02	2308.43	138.93	1329.94	0.00	0.00	0.00	2306.04	138.34	1617.52	2302.71	-12.06	1614.72	2206.66	-61.36	1678.26	2190.60	117.97	1697.20	913.01	-210.91	68.44	1532.78	-209.19	73.68	908.82
6.61000	2652.96	206.76	133.62	2615.74	184.20	124.62	2406.22	124.01	47.77	2357.09	204.43	119.05	2001.81	-85.37	55.51	1956.39	-78.46	65.73	1741.21	-69.13	121.81	2052.76	-229.55	170.65	2315.00	140.31	1329.30	0.00	0.00	0.00	2315.85	143.14	1616.86	2311.71	-7.43	1614.62	2213.26	-57.06	1679.87	2200.25	123.73	1696.31	912.90	-211.13	68.57	1532.93	-209.14	73.77	908.68
6.62000	2659.69	205.64	124.31	2621.39	182.66	117.01	2411.48	121.35	47.21	2357.09	204.43	119.05	2002.19	-85.09	55.35	1958.21	-79.48	64.97	1746.66	-70.16	129.39	2055.33	-227.65	172.24	2321.57	141.71	1328.65	0.00	0.00	0.00	2326.23	147.51	1616.30	2320.46	-2.80	1614.81	2219.81	-52.70	1681.49	2209.86	129.74	1695.41	913.02	-211.30	68.36	1533.35	-209.04	73.87	908.49
6.63000	2664.85	205.89	115.83	2625.70	182.44	110.31	2412.61	122.72	48.73	2357.09	204.43	119.05	2002.99	-85.39	55.06	1960.12	-80.38	64.18	1752.52	-70.35	137.78	2058.21	-225.64	173.77	2328.15	143.15	1328.00	0.00	0.00	0.00	2335.51	152.97	1615.90	2329.40	2.10	1615.23	2226.31	-48.29	1683.13	2219.59	135.53	1694.86	913.20	-211.52	68.22	1533.49	-209.03	73.92	908.73
6.64000	2668.32	205.98	108.36	2629.04	182.32	104.75	2412.45	124.22	50.31	2357.09	204.43	119.05	2003.53	-85.94	54.47	1962.78	-81.55	64.14	1759.38	-71.37	146.88	2061.41	-223.51	175.25	2334.74	144.61	1327.35	0.00	0.00	0.00	2337.15	154.83	1623.14	2338.42	7.17	1615.92	2232.78	-43.84	1684.78	2229.13	141.62	1694.63	913.17	-211.58	68.34	1533.62	-209.03	73.97	908.65
6.65000	2670.75	205.61	102.14	2631.50	181.80	100.23	2416.32	121.68	49.78	2357.09	204.43	119.05	2003.88	-85.74	54.56	1965.26	-82.25	63.45	1767.89	-70.23	157.78	2064.96	-221.27	176.67	2341.33	146.11	1326.69	0.00	0.00	0.00	2344.77	159.43	1625.18	2347.43	12.34	1616.87	2239.20	-39.34	1686.44	2238.42	148.22	1694.51	913.28	-211.14	68.30	1533.73	-209.04	74.01	908.70
6.66000	2672.58	205.42	97.18	2633.67	181.48	96.63	2415.05	124.47	51.27	2357.09	204.43	119.05	2005.22	-86.72	53.98	1967.82	-82.79	62.89	1777.82	-71.84	168.33	2068.85	-218.92	178.03	2347.94	147.64	1326.03	0.00	0.00	0.00	2354.82	164.60	1625.87	2356.16	17.51	1618.12	2245.59	-34.81	1688.11	2247.70	154.79	1694.76	913.16	-210.93	68.40	1533.83	-209.05	74.05	908.59
6.67000	2673.87	205.79	93.51	2634.91	181.63	93.83	2416.48	124.10	51.36	2357.09	204.43	119.05	2005.82	-87.01	53.83	1971.17	-83.26	62.91	1788.29	-72.55	179.93	2073.11	-216.45	179.33	2354.55	149.20	1325.36	0.00	0.00	0.00	2359.74	168.40	1630.92	2365.31	22.84	1619.64	2251.95	-30.24	1689.79	2257.62	160.73	1695.33	912.89	-211.17	68.57	1533.91	-209.06	74.08	909.04
6.68000	2673.63	205.42	91.63	2635.68	181.46	92.01	2417.26	123.57	51.37	2357.09	204.43	119.05	2007.82	-88.23	53.31	1975.13	-83.70	63.34	1801.29	-74.18	191.84	2077.76	-213.87	180.56	2361.18	150.79	1324.69	0.00	0.00	0.00	2368.41	173.52	1632.88	2374.41	28.28	1621.49	2258.27	-25.64	1691.47	2266.65	167.40	1695.98	913.05	-210.98	68.54	1533.98	-209.08	74.12	908.98
6.69000	2674.66	204.93	89.27	2636.44	181.08	90.09	2417.15	124.21	51.66	2357.09	204.43	119.05	2008.92	-88.62	54.24	1979.28	-84.27	64.23	1815.40	-74.88	204.57	2082.80	-211.17	181.72	2367.81	152.42	1324.02	0.00	0.00	0.00	2377.84	178.96	1634.24	2383.19	33.80	1623.55	2264.57	-21.02	1693.15	2275.80	173.88	1696.78	912.77	-210.81	68.74	1534.04	-209.10	74.15	908.70
6.70000	2675.45	204.69	87.39	2636.93	180.84	88.42	2417.42	124.68	51.98	2357.09	204.43	119.05	2011.68	-89.30	53.44	1984.71	-84.70	66.13	1831.08	-75.53	217.60	2088.25	-208.35	182.81	2374.45	154.07	1323.34	0.00	0.00	0.00	2387.46	184.65	1635.88	2392.25	39.36	1625.89	2270.84	-16.37	1694.84	2284.98	180.14	1697.96	912.88	-210.68	68.69	1534.09	-209.12	74.17	908.72
6.71000	2675.97	204.52	85.92	2636.95	180.68	86.96	2417.65	124.37	52.03	2357.09	204.43	119.05	2015.82	-89.97	52.23	1990.99	-85.23	69.08	1848.32	-75.98	230.91	2094.13	-205.41	183.81	2381.10	155.76	1322.65	0.00	0.00	0.00	2396.54	190.14	1637.76	2401.11	44.90	1628.43	2277.09	-11.71	1696.53	2294.12	186.11	1699.25	912.85	-210.80	68.67	1534.12	-209.15	74.20	908.94
6.72000	2676.47	204.26	84.82	2637.21	180.40	86.06	2415.33	126.34	52.77	2357.09	204.43	119.05	2021.15	-90.55	50.83	1995.83	-86.13	71.94	1866.65	-75.94	244.24	2100.44	-202.36	184.74	2387.76	157.49	1321.97	0.00	0.00	0.00	2406.09	195.75	1639.92	2409.96	50.42	1631.22	2283.33	-7.02	1698.21	2301.95	193.28	1700.49	912.88	-211.16	68.56	1534.15	-209.18	74.22	909.13
6.73000	2677.15	204.10	84.33	2637.81	180.22	85.81	2416.93	125.57	52.30	2357.09	204.43	119.05	2026.73	-91.26	49.26	2004.56	-86.66	72.47	1886.53	-75.46	256.70	2107.21	-199.18	185.59	2394.43	159.24	1321.28	0.00	0.00	0.00	2416.19	201.76	1642.32	2418.99	55.99	1634.19	2289.54	-2.33	1699.88	2310.75	199.41	1702.17	912.91	-210.77	68.64	1534.17	-209.21	74.24	908.96
6.74000	2677.10	204.08	83.61	2637.64	180.09	85.25	2417.27	125.23	52.05	2357.09	204.43	119.05	2033.08	-91.47	47.42	2011.52	-88.07	73.11	1906.13	-74.53	267.47	2114.44	-195.88	186.35	2401.11	161.03	1320.58	0.00	0.00	0.00	2425.86	207.53	1644.88	2428.05	61.45	1637.32	2295.75	2.37	1701.55	2319.00	205.67	1703.96	913.14	-210.99	68.42	1534.17	-209.25	74.26	908.84
6.75000	2677.26	204.03	83.18	2637.76	179.97	85.01	2419.23	123.69	51.49	2357.09	204.43	119.05	2040.12	-92.10	44.78	2016.86	-86.54	77.10	1924.81	-72.67	277.03	2122.16	-192.45	187.01	2407.80	162.85	1319.88	0.00	0.00	0.00	2435.15	213.08	1647.57	2436.98	66.84	1640.54	2301.94	7.08	1703.21	2327.05	211.72	1705.87	913.12	-211.13	68.59	1534.17	-209.28	74.28	908.77
6.76000	2677.58	204.09	83.04	2637.74	179.95	84.80	2417.88	124.69	51.92	2357.09	204.43	119.05	2052.28	-93.56	46.61	2018.69	-89.05	83.99	1942.78	-72.10	283.82	2130.37	-188.91	187.59	2414.50	164.70	1319.18	0.00	0.00	0.00	2444.09	218.42	1650.39	2445.63	72.19	1643.90	2308.13	11.78	1704.86	2327.05	211.72	1705.87	913.03	-210.76	68.65	1534.16	-209.31	74.29	908.91
6.77000	2677.66	204.22	82.84	2637.83	180.00	84.78	2417.84	125.29	52.02	2357.09	204.43	119.05	2070.78	-93.96	54.65	2033.19	-89.66	90.68	1958.11	-69.66	289.35	2139.10	-185.24	188.06	2421.21	166.59	1318.47	0.00	0.00	0.00	2452.72	223.56	1653.32	2454.58	77.37	1647.31	2314.32	16.49	1706.50	2327.05	211.72	1705.87	913.01	-210.41	68.59	1534.14	-209.35	74.30	908.84
6.78000	2677.72	204.48	82.75	2637.55	179.97	84.65	2416.96	126.03	52.56	2357.09	204.43	119.05	2093.27	-93.74	63.03	2052.19	-89.11	97.60	1973.03	-67.07	293.28	2148.34	-181.44	188.44	2427.93	168.51	1317.76	0.00	0.00	0.00	2461.09	228.54	1656.33	2463.16	82.51	1650.69	2320.50	21.19	1708.11	2327.05	211.72	1705.87	913.12	-211.52	68.35	1534.12	-209.39	74.31	908.85
6.79000	2677.73	204.60	82.77	2637.61	179.95	84.86	2416.59	125.96	52.69	2357.09	204.43	119.05	2117.72	-92.63	70.98	2078.12	-87.34	105.45	1988.38	-64.93	295.27	2158.13	-177.52	188.71	2434.66	170.47	1317.05	0.00	0.00	0.00	2469.24	233.35	1659.42	2472.00	87.59	1654.04	2326.69	25.88	1709.72	2327.05	211.72	1705.87	912.93	-210.24	68.69	1534.08	-209.42	74.32	908.68
6.80000	2677.73	204.60	82.84	2637.38	180.75	85.00	2416.57	125.72	52.51	2357.09	204.43	119.05	2142.39	-91.14	77.38	2101.34	-85.21	110.88	2004.29	-62.65	295.89	2168.47	-173.46	188.87	2441.40	172.46	1316.33	0.00	0.00	0.00	2477.21	238.03	1662.56	2480.41	92.44	1657.43	2332.89	30.55	1711.30	2327.05	211.72	1705.87	913.01	-210.12	68.60	1534.05	-209.46	74.32	908.86
6.81000	2677.56	204.63	82.83	2637.21	181.24	85.21	2415.86	126.49	52.81	2357.09	204.43	119.05	2167.95	-89.26	82.89	2128.11	-82.70	116.18	2021.27	-60.29	295.38	2179.37	-169.28	188.92	2448.15	174.48	1315.60	0.00	0.00	0.00	2485.04	242.59	1665.75	2488.89	97.08	1660.72	2339.09	35.21	1712.86	2327.05	211.72	1705.87	913.03	-210.57	68.58	1534.01	-209.49	74.32	908.90
6.82000	2677.52	206.05	82.98	2637.14	181.62	85.51	2416.16	125.66	52.58	2357.09	204.43	119.05	2193.32	-87.35	87.03	2152.34	-80.57	119.29	2038.40	-56.86	294.10	2190.86	-164.97	188.86	2454.91	176.54	1314.88	0.00	0.00	0.00	2492.77	247.05	1668.95	2497.45	101.76	1663.97	2345.30	39.84	1714.39	2327.05	211.72	1705.87	912.97	-210.96	68.47	1533.96	-209.52	74.32	908.87
6.83000	2677.52	206.55	83.15	2636.93	181.96	85.74	2416.93	124.45	52.34	2357.09	204.43	119.05	2218.32	-85.49	89.61	2181.55	-77.65	122.98	2057.21	-54.12	291.50	2202.95	-160.53	188.68	2461.68	178.63	1314.15	0.00	0.00	0.00	2500.45	251.42	1672.17	2505.49	106.24	1667.24	2351.53	44.45	1715.90	2327.05	211.72	1705.87	912.86	-210.28	68.71	1533.91	-209.55	74.32	909.05
6.84000	2677.48	206.91	83.26	2636.91	182.33	86.07	2412.95	128.64	54.03	2357.09	204.43	119.05	2243.38	-83.46	90.98	2208.11	-75.17	124.38	2076.27	-50.60	288.28	2215.64	-155.96	188.38	2468.47	180.75	1313.41	0.00	0.00	0.00	2508.10	255.72	1675.37	2513.60	110.56	1670.40	2357.77	49.03	1717.38	2327.05	211.72	1705.87	913.11	-210.54	68.51	1533.85	-209.58	74.31	908.72
6.85000	2677.37	207.29	83.32	2636.94	182.64	86.42	2414.88	126.30	53.04	2357.09	204.43	119.05	2268.74	-81.08	91.33	2236.05	-72.32	125.35	2095.55	-46.91	284.31	2228.96	-151.25	187.95	2475.26	182.92	1312.67	0.00	0.00	0.00	2515.78	259.97	1678.54	2521.51	114.69	1673.52	2364.04	53.58	1718.83	2327.05	211.72	1705.87	913.13	-210.56	68.53	1533.80	-209.60	74.30	908.80
6.86000	2677.26	207.60	83.39	2636.84	182.92	86.64	2417.06	124.53	52.04	2357.09	204.43	119.05	2294.61	-78.19	90.84	2262.82	-69.24	124.90	2117.00	-45.18	278.76	2242.91	-146.41	187.40	2482.06	185.11	1311.93	0.00	0.00	0.00	2523.53	264.20	1681.67	2529.62	118.86	1676.55	2370.32	58.09	1720.25	2327.05	211.72	1705.87	912.91	-210.40	68.63	1533.74	-209.63	74.29	908.65
6.87000	2677.25	207.94	83.50	2636.79	183.22	86.94	2414.71	127.30	53.50	2357.09	204.43	119.05	2320.39	-74.69	89.43	2291.29	-65.43	124.86	2137.91	-42.21	272.94	2257.52	-141.44	186.72	2488.88	187.34	1311.18	0.00	0.00	0.00	2531.38	268.40	1684.74	2537.07	122.87	1679.56	2376.64	62.57	1721.64	2327.05	211.72	1705.87	912.77	-210.24	68.82	1533.68	-209.64	74.28	908.82
6.88000	2677.24	208.27	83.62	2636.79	183.42	87.10	2415.61	127.26	53.88	2357.09	204.43	119.05	2347.03	-70.43	87.68	2320.21	-61.14	124.42	2158.66	-39.33	266.34	2272.80	-136.33	185.90	2495.71	189.61	1310.43	0.00	0.00	0.00	2538.38	272.34	1687.74	2544.44	126.76	1682.51	2382.98	66.99	1722.99	2327.05	211.72	1705.87	912.80	-210.26	68.82	1533.62	-209.66	74.27	908.70
6.89000	2677.28	208.47	83.66	2636.79	183.76	87.22	2415.69	127.94	54.35	2357.09	204.43	119.05	2375.55	-65.26	86.83	2344.05	-56.84	120.21	2180.41	-38.18	258.31	2288.76	-131.08	184.94	2502.55	191.91	1309.67	0.00	0.00	0.00	2545.24	276.11	1690.54	2551.77	130.60	1685.30	2389.36	71.38	1724.30	2327.05	211.72	1705.87	913.05	-210.77	68.61	1533.55	-209.67	74.25	908.63
6.90000	2677.34	208.75	83.58	2636.75	184.11	87.30	2417.94	126.79	54.26	2357.09	204.43	119.05	2403.96	-59.48	85.55	2368.99	-51.94	116.23	2201.03	-35.91	249.73	2305.41	-125.70	183.85	2509.40	194.25	1308.91	0.00	0.00	0.00	2552.72	279.77	1693.08	2559.05	134.32	1687.89	2395.77	75.71	1725.57	2327.05	211.72	1705.87	912.96	-210.81	68.64	1533.49	-209.68	74.24	908.59
6.91000	2677.29	209.03	83.45	2636.81	184.43	87.40	2416.42	128.43	55.22	2357.09	204.43	119.05	2429.64	-53.51	82.40	2394.52	-46.67	112.99	2222.93	-34.99	240.08	2322.77	-120.18	182.60	2516.26	196.62	1308.15	0.00	0.00	0.00	2559.21	283.25	1695.62	2566.35	137.94	1690.29	2402.22	79.99	1726.79	2327.05	211.72	1705.87	913.17	-211.21	68.34	1533.43	-209.68	74.22	908.85
6.92000	2677.50	209.28	83.43	2636.77	184.80	87.37	2414.78	129.65	55.74	2357.09	204.43	119.05	2458.51	-46.84	81.43	2421.34	-40.99	110.29	2245.56	-34.96	229.30	2340.86	-114.51	181.21	2523.14	199.03	1307.38	0.00	0.00	0.00	2565.99	286.71	1697.99	2573.29	141.48	1692.51	2408.71	84.20	1727.98	2327.05	211.72	1705.87	913.06	-211.65	68.51	1533.37	-209.67	74.19	908.85
6.93000	2677.43	209.50	83.16	2636.93	185.09	87.45	2412.70	130.51	56.71	2357.09	204.43	119.05	2488.81	-39.98	81.29	2451.30	-34.96	108.88	2268.40	-34.08	218.18	2359.69	-108.71	179.67	2530.02	201.48	1306.61	0.00	0.00	0.00	2572.42	290.14	1700.25	2579.99	144.95	1694.62	2415.24	88.36	1729.11	2327.05	211.72	1705.87	913.12	-211.74	68.33	1533.31	-209.67	74.17	908.47
6.94000	2677.70	209.66	83.05	2636.75	185.36	87.25	2414.18	127.50	55.60	2357.09	204.43	119.05	2518.30	-33.35	80.83	2480.44	-29.11	107.15	2291.40	-32.51	207.13	2379.27	-102.77	177.98	2536.92	203.96	1305.83	0.00	0.00	0.00	2579.64	293.52	1702.32	2586.87	148.34	1696.57	2421.82	92.45	1730.20	2327.05	211.72	1705.87	913.22	-211.61	68.35	1533.26	-209.65	74.15	908.79
6.95000	2677.98	209.79	82.89	2636.79	185.59	87.13	2410.38	131.72	57.68	2357.09	204.43	119.05	2548.04	-26.77	80.55	2508.80	-23.36	105.11	2314.45	-29.94	195.73	2399.61	-96.68	176.12	2543.83	206.48	1305.05	0.00	0.00	0.00	2586.00	296.74	1704.43	2593.75	151.62	1698.45	2428.45	96.47	1731.23	2327.05	211.72	1705.87	913.22	-211.67	68.34	1533.21	-209.63	74.12	908.81
6.96000	2678.08	209.88	82.60	2636.77	185.80	86.93	2414.41	126.43	55.17	2357.09	204.43	119.05	2577.53	-20.37	80.30	2536.86	-17.70	102.87	2338.58	-28.20	184.09	2420.74	-90.45	174.11	2550.75	209.04	1304.27	0.00	0.00	0.00	2592.07	300.02	1706.45	2600.43	154.86	1700.23	2435.14	100.42	1732.22	2327.05	211.72	1705.87	912.99	-211.28	68.49	1533.16	-209.60	74.09	909.06
6.97000	2678.25	209.92	82.35	2636.65	185.97	86.64	2412.21	129.55	56.61	2357.09	204.43	119.05	2606.94	-13.79	80.13	2565.06	-11.85	100.78	2361.61	-24.11	173.27	2442.66	-84.07	171.93	2557.69	211.63	1303.48	0.00	0.00	0.00	2598.51	303.15	1708.30	2607.01	158.08	1701.93	2441.88	104.29	1733.15	2327.05	211.72	1705.87	912.78	-210.77	68.71	1533.11	-209.56	74.06	909.14
6.98000	2678.43	209.97	82.17	2636.50	186.15	86.33	2414.30	127.40	55.33	2357.09	204.43	119.05	2636.32	-7.01	80.29	2593.07	-5.68	98.90	2386.61	-21.62	161.96	2465.40	-77.55	169.58	2564.64	214.26	1302.68	0.00	0.00	0.00	2606.81	306.08	1709.43	2613.48	161.25	1703.52	2448.68	108.09	1734.02	2327.05	211.72	1705.87	912.74	-210.36	68.81	1533.07	-209.52	74.02	908.85
6.99000	2678.45	210.05	81.86	2636.56	186.32	86.15	2417.23	124.34	54.04	2357.09	204.43	119.05	2664.92	0.05	80.55	2620.96	0.86	97.39	2411.70	-18.89	151.16	2488.95	-70.88	167.06	2571.60	216.93	1301.89	0.00	0.00	0.00	2612.62	308.49	1710.66	2619.80	164.38	1705.05	2455.54	111.79	1734.83	2327.05	211.72	1705.87	912.86	-210.73	68.58	1533.04	-209.47	73.99	908.79
7.00000	2678.67	210.07	81.75	2636.80	186.46	86.09	2417.24	124.77	54.06	2357.09	204.43	119.05	2693.23	7.66	81.16	2648.90	7.79	96.52	2437.42	-16.10	140.80	2513.35	-64.07	164.37	2578.57	219.63	1301.09	0.00	0.00	0.00	2612.99	308.72	1710.88	2626.25	167.48	1706.48	2462.47	115.41	1735.58	2327.05	211.72	1705.87	912.77	-210.91	68.68	1533.01	-209.41	73.95	908.83
7.01000	2678.66	210.14	81.49	2636.92	186.56	85.95	2415.01	127.68	55.25	2357.09	204.43	119.05	2721.27	15.71	82.42	2676.14	15.00	95.97	2462.90	-12.92	131.17	2538.60	-57.10	161.49	2585.56	222.37	1300.28	0.00	0.00	0.00	2611.54	308.47	1710.98	2632.45	170.61	1707.89	2469.46	118.94	1736.27	2327.05	211.72	1705.87	912.80	-210.35	68.81	1532.99	-209.34	73.92	908.81
7.02000	2679.00	210.07	81.44	2636.95	186.64	85.69	2418.32	124.84	53.91	2357.09	204.43	119.05	2748.67	24.04	84.11	2703.18	22.58	96.01	2487.36	-8.63	122.14	2564.71	-49.99	158.44	2592.56	225.15	1299.47	0.00	0.00	0.00	2611.91	309.43	1711.85	2638.67	173.71	1709.19	2476.53	122.37	1736.89	2327.05	211.72	1705.87	912.99	-211.15	68.55	1532.56	-209.35	73.60	908.88
7.03000	2679.11	210.06	81.15	2637.07	186.62	85.43	2417.98	125.66	54.06	2357.09	204.43	119.05	2775.33	32.97	86.15	2729.79	30.73	96.58	2513.75	-5.79	113.37	2589.37	-44.91	152.90	2599.57	227.97	1298.66	0.00	0.00	0.00	2617.74	313.30	1714.37	2644.88	176.89	1710.52	2483.66	125.71	1737.45	2327.05	211.72	1705.87	912.85	-211.20	68.66	1534.30	-209.13	74.15	908.72
7.04000	2679.21	210.01	80.83	2637.23	186.54	85.13	2416.71	126.45	54.37	2357.09	204.43	119.05	2801.56	42.39	88.93	2755.72	39.25	97.61	2513.75	-5.79	113.37	2614.43	-39.56	148.18	2606.60	230.83	1297.84	0.00	0.00	0.00	2632.63	321.80	1719.43	2651.40	180.06	1711.77	2490.88	128.94	1737.93	2327.05	211.72	1705.87	912.79	-210.67	68.78	1533.58	-209.15	73.95	908.70
7.05000	2679.33	209.85	80.48	2637.33	186.42	84.84	2418.30	125.19	53.84	2357.09	204.43	119.05	2827.30	52.46	92.45	2780.96	48.31	99.18	2513.75	-5.79	113.37	2639.99	-33.69	144.72	2612.91	233.44	1297.27	0.00	0.00	0.00	2642.94	327.48	1722.74	2657.83	183.21	1713.00	2498.18	132.06	1738.35	2327.05	211.72	1705.87	913.19	-211.40	68.45	1532.80	-209.10	73.73	908.87
7.06000	2679.48	209.70	80.15	2637.37	186.27	84.49	2417.47	125.88	54.68	2357.09	204.43	119.05	2852.43	62.82	96.70	2805.74	57.73	101.61	2513.75	-5.79	113.37	2664.50	-27.42	141.90	2619.12	235.97	1296.58	0.00	0.00	0.00	2642.94	327.48	1722.74	2664.36	186.46	1714.19	2505.56	135.08	1738.69	2327.05	211.72	1705.87	913.46	-211.61	68.19	1532.87	-208.96	73.81	908.73
7.07000	2679.68	209.48	79.89	2637.34	186.14	84.11	2417.28	126.32	55.15	2357.09	204.43	119.05	2876.34	73.66	101.44	2829.11	67.58	104.52	2513.75	-5.79	113.37	2688.80	-20.43	140.11	2625.31	238.53	1295.84	0.00	0.00	0.00	2642.94	327.48	1722.74	2670.96	189.71	1715.33	2513.02	137.98	1738.96	2327.05	211.72	1705.87	913.18	-210.97	68.37	1532.55	-208.92	73.67	908.62
7.08000	2679.75	209.25	79.53	2637.42	186.03	83.76	2417.20	126.16	55.30	2357.09	204.43	119.05	2899.92	84.80	107.24	2852.75	77.91	108.83	2513.75	-5.79	113.37	2712.23	-12.85	139.21	2631.52	241.04	1295.01	0.00	0.00	0.00	2642.94	327.48	1722.74	2677.58	192.99	1716.44	2520.57	140.77	1739.14	2327.05	211.72	1705.87	913.15	-210.85	68.42	1532.55	-208.78	73.59	908.75
7.09000	2679.78	209.01	79.16	2637.42	185.98	83.41	2418.70	125.21	54.56	2357.09	204.43	119.05	2921.88	96.22	113.34	2874.83	88.53	113.40	2513.75	-5.79	113.37	2734.60	-4.63	138.95	2637.69	243.56	1294.17	0.00	0.00	0.00	2642.94	327.48	1722.74	2684.19	196.27	1717.63	2528.22	143.43	1739.25	2327.05	211.72	1705.87	913.08	-211.20	68.49	1532.27	-208.85	73.38	908.72
7.10000	2679.89	208.77	78.81	2637.61	185.95	83.13	2417.54	126.99	55.78	2357.09	204.43	119.05	2943.46	107.67	120.57	2896.40	99.52	118.99	2513.75	-5.79	113.37	2756.56	4.47	139.49	2644.01	246.11	1293.34	0.00	0.00	0.00	2642.94	327.48	1722.74	2690.95	199.53	1718.77	2535.96	145.97	1739.28	2327.05	211.72	1705.87	913.07	-210.40	68.56	1532.44	-208.78	73.57	908.73
7.11000	2679.85	208.57	78.41	2637.74	185.95	82.82	2419.91	124.43	55.18	2357.09	204.43	119.05	2963.47	118.79	128.01	2917.12	110.21	125.09	2513.75	-5.79	113.37	2777.63	14.16	140.56	2650.43	248.68	1292.54	0.00	0.00	0.00	2642.94	327.48	1722.74	2697.48	202.89	1719.92	2543.79	148.38	1739.22	2327.05	211.72	1705.87	912.98	-211.28	68.48	1533.14	-208.70	73.75	908.70
7.12000	2679.79	208.40	77.96	2637.79	186.02	82.41	2416.50	127.47	56.16	2357.09	204.43	119.05	2982.79	129.22	136.08	2936.81	120.85	131.66	2513.75	-5.79	113.37	2796.57	24.44	141.08	2656.83	251.27	1291.78	0.00	0.00	0.00	2642.94	327.48	1722.74	2703.78	206.21	1721.10	2551.73	150.66	1739.08	2327.05	211.72	1705.87	913.04	-211.20	68.43	1532.30	-208.80	73.42	908.82
7.13000	2680.12	208.27	77.70	2637.99	186.07	82.12	2420.05	124.33	55.45	2357.09	204.43	119.05	3001.41	138.87	144.50	2955.69	131.03	138.58	2513.75	-5.79	113.37	2814.84	35.45	141.74	2663.73	254.00	1290.91	0.00	0.00	0.00	2642.94	327.48	1722.74	2710.48	209.49	1722.23	2559.77	152.80	1738.85	2327.05	211.72	1705.87	913.10	-211.44	68.28	1532.17	-208.79	73.36	908.53
7.14000	2680.36	208.19	77.43	2638.28	186.21	81.87	2418.59	125.94	56.45	2357.09	204.43	119.05	3019.14	147.91	153.04	2973.68	140.54	145.64	2513.75	-5.79	113.37	2831.38	46.94	141.81	2670.50	256.57	1290.03	0.00	0.00	0.00	2642.94	327.48	1722.74	2717.15	212.66	1723.31	2567.92	154.80	1738.53	2327.05	211.72	1705.87	913.00	-211.17	68.63	1531.57	-208.86	73.23	908.66
7.15000	2680.43	208.12	77.01	2638.36	186.29	81.46	2419.77	125.09	56.55	2357.09	204.43	119.05	3035.87	155.89	161.36	2990.41	149.55	152.42	2513.75	-5.79	113.37	2850.58	60.14	141.63	2677.18	259.00	1289.13	0.00	0.00	0.00	2642.94	327.48	1722.74	2723.61	215.80	1724.36	2576.18	156.66	1738.11	2327.05	211.72	1705.87	913.03	-211.37	68.53	1533.06	-208.76	73.72	908.67
7.16000	2680.64	208.09	76.67	2638.42	186.45	81.09	2417.26	127.27	57.58	2357.09	204.43	119.05	3051.55	162.91	169.25	3004.62	157.25	158.55	2513.75	-5.79	113.37	2861.32	68.87	140.80	2683.78	261.29	1288.23	0.00	0.00	0.00	2642.94	327.48	1722.74	2730.12	218.89	1725.35	2584.55	158.37	1737.61	2327.05	211.72	1705.87	912.95	-211.16	68.61	1533.37	-208.64	73.85	909.03
7.17000	2680.84	208.11	76.31	2638.53	186.57	80.72	2419.37	125.79	57.11	2357.09	204.43	119.05	3066.30	169.09	176.60	3020.60	165.60	165.28	2513.75	-5.79	113.37	2870.28	77.69	140.04	2690.33	263.48	1287.32	0.00	0.00	0.00	2642.94	327.48	1722.74	2736.74	221.86	1726.26	2593.04	159.94	1737.00	2327.05	211.72	1705.87	912.81	-210.84	68.69	1532.53	-208.72	73.58	908.68
7.18000	2680.97	208.16	75.96	2638.68	186.76	80.40	2418.73	126.38	58.12	2357.09	204.43	119.05	3079.59	175.03	182.79	3033.39	172.87	170.30	2513.75	-5.79	113.37	2884.11	91.18	140.09	2696.85	265.58	1286.41	0.00	0.00	0.00	2642.94	327.48	1722.74	2743.69	224.70	1727.10	2601.64	161.34	1736.30	2327.05	211.72	1705.87	913.09	-211.16	68.43	1533.04	-208.73	73.73	908.83
7.19000	2681.15	208.26	75.66	2638.64	186.86	80.15	2418.38	127.70	59.19	2357.09	204.43	119.05	3091.11	181.48	187.26	3044.96	180.34	174.11	2513.75	-5.79	113.37	2897.80	103.42	140.90	2703.36	267.61	1285.51	0.00	0.00	0.00	2642.94	327.48	1722.74	2750.49	227.41	1727.86	2610.37	162.59	1735.50	2327.05	211.72	1705.87	912.94	-210.70	68.63	1532.68	-208.80	73.55	908.96
7.20000	2681.09	208.19	75.34	2638.25	186.93	80.14	2418.16	127.66	59.70	2357.09	204.43	119.05	3100.81	188.76	189.78	3054.91	188.40	176.30	2513.75	-5.79	113.37	2907.43	113.65	140.68	2709.90	269.60	1284.60	0.00	0.00	0.00	2642.94	327.48	1722.74	2757.33	229.99	1728.54	2619.22	163.68	1734.60	2327.05	211.72	1705.87	912.85	-210.81	68.72	1532.77	-208.81	73.65	908.91
7.21000	2680.56	208.03	75.13	2637.55	186.97	80.36	2419.44	127.52	59.67	2357.09	204.43	119.05	3109.88	196.91	191.14	3064.33	197.01	177.59	2513.75	-5.79	113.37	2915.86	123.29	140.66	2716.48	271.56	1283.70	0.00	0.00	0.00	2642.94	327.48	1722.74	2764.30	232.47	1729.13	2628.20	164.61	1733.59	2327.05	211.72	1705.87	913.07	-211.17	68.61	1533.17	-208.78	73.83	908.53
7.22000	2679.63	207.80	75.03	2636.57	187.01	80.79	2419.24	127.53	60.43	2357.09	204.43	119.05	3109.88	196.91	191.14	3072.74	205.59	177.98	2513.75	-5.79	113.37	2923.80	132.71	140.89	2723.13	273.51	1282.81	0.00	0.00	0.00	2642.94	327.48	1722.74	2771.40	234.80	1729.65	2637.31	165.36	1732.47	2327.05	211.72	1705.87	912.86	-210.73	68.71	1533.07	-208.70	73.60	908.80
7.23000	2678.32	207.52	75.02	2635.35	187.04	81.43	2422.76	124.55	59.47	2357.09	204.43	119.05	3109.88	196.91	191.14	3079.83	214.37	177.56	2513.75	-5.79	113.37	2930.86	142.08	141.00	2729.88	275.48	1281.94	0.00	0.00	0.00	2642.94	327.48	1722.74	2778.70	236.97	1730.06	2646.55	165.94	1731.25	2327.05	211.72	1705.87	912.74	-210.74	68.86	1533.30	-208.64	73.71	908.93
7.24000	2676.70	207.21	75.11	2633.92	187.10	82.25	2418.90	128.73	62.37	2357.09	204.43	119.05	3109.88	196.91	191.14	3085.72	222.89	176.77	2513.75	-5.79	113.37	2937.02	151.46	140.63	2736.74	277.49	1281.08	0.00	0.00	0.00	2642.94	327.48	1722.74	2785.78	239.02	1730.41	2655.93	166.35	1729.91	2327.05	211.72	1705.87	912.78	-210.62	68.86	1532.51	-208.71	73.52	908.81
7.25000	2674.79	206.87	75.29	2632.34	187.18	83.25	2416.50	131.49	64.00	2357.09	204.43	119.05	3109.88	196.91	191.14	3090.74	231.28	175.75	2513.75	-5.79	113.37	2942.36	160.72	139.38	2743.74	279.54	1280.24	0.00	0.00	0.00	2642.94	327.48	1722.74	2793.05	240.89	1730.66	2665.01	166.90	1728.53	2327.05	211.72	1705.87	913.22	-211.55	68.39	1532.90	-208.60	73.65	908.82
7.26000	2672.66	206.54	75.55	2630.62	187.30	84.42	2420.23	128.54	63.54	2357.09	204.43	119.05	3109.88	196.91	191.14	3095.51	239.58	174.98	2513.75	-5.79	113.37	2947.31	169.60	137.86	2750.91	281.68	1279.42	0.00	0.00	0.00	2642.94	327.48	1722.74	2800.43	242.62	1730.81	2673.59	167.42	1727.17	2327.05	211.72	1705.87	913.03	-210.76	68.54	1532.59	-208.66	73.54	908.65
7.27000	2670.33	206.23	75.89	2628.81	187.48	85.74	2417.83	131.15	65.45	2357.09	204.43	119.05	3109.88	196.91	191.14	3095.51	239.58	174.98	2513.75	-5.79	113.37	2951.61	178.18	135.93	2758.27	283.91	1278.63	0.00	0.00	0.00	2642.94	327.48	1722.74	2807.80	244.25	1730.89	2681.96	167.57	1726.03	2327.05	211.72	1705.87	912.95	-210.67	68.58	1532.96	-208.64	73.66	908.70
7.28000	2667.86	205.95	76.30	2626.95	187.73	87.20	2421.13	128.44	65.70	2357.09	204.43	119.05	3109.88	196.91	191.14	3095.51	239.58	174.98	2513.75	-5.79	113.37	2956.85	188.23	133.70	2765.85	286.26	1277.87	0.00	0.00	0.00	2642.94	327.48	1722.74	2815.05	245.75	1730.88	2690.37	167.92	1724.80	2327.05	211.72	1705.87	912.91	-210.36	68.73	1532.76	-208.71	73.58	909.06
7.29000	2665.30	205.73	76.78	2625.07	188.05	88.79	2419.22	130.68	68.24	2357.09	204.43	119.05	3109.88	196.91	191.14	3095.51	239.58	174.98	2513.75	-5.79	113.37	2960.59	196.39	130.93	2773.66	288.74	1277.13	0.00	0.00	0.00	2642.94	327.48	1722.74	2822.49	247.14	1730.80	2698.42	168.10	1723.65	2327.05	211.72	1705.87	913.15	-210.95	68.48	1532.26	-208.69	73.39	908.88
7.30000	2662.68	205.59	77.33	2623.21	188.47	90.50	2419.23	131.48	69.88	2357.09	204.43	119.05	3109.88	196.91	191.14	3095.51	239.58	174.98	2513.75	-5.79	113.37	2963.22	203.00	127.79	2781.73	291.38	1276.44	0.00	0.00	0.00	2642.94	327.48	1722.74	2830.14	248.39	1730.66	2707.15	168.33	1722.34	2327.05	211.72	1705.87	913.19	-211.20	68.44	1532.74	-208.67	73.59	908.80
7.31000	2660.05	205.53	77.92	2621.41	188.99	92.31	2421.74	130.24	71.10	2357.09	204.43	119.05	3109.88	196.91	191.14	3095.51	239.58	174.98	2513.75	-5.79	113.37	2965.10	208.40	124.48	2790.10	294.19	1275.78	0.00	0.00	0.00	2642.94	327.48	1722.74	2837.65	249.52	1730.52	2715.49	168.33	1721.19	2327.05	211.72	1705.87	912.93	-211.12	68.62	1532.20	-208.74	73.38	908.72
7.32000	2657.46	205.58	78.57	2619.70	189.63	94.21	2421.61	131.29	73.16	2357.09	204.43	119.05	3109.88	196.91	191.14	3095.51	239.58	174.98	2513.75	-5.79	113.37	2966.60	212.91	121.17	2798.77	297.21	1275.16	0.00	0.00	0.00	2642.94	327.48	1722.74	2845.14	250.55	1730.33	2724.33	168.35	1719.93	2327.05	211.72	1705.87	913.03	-211.50	68.41	1532.30	-208.73	73.42	908.64
7.33000	2654.94	205.75	79.27	2618.12	190.40	96.19	2423.23	130.85	74.74	2357.09	204.43	119.05	3109.88	196.91	191.14	3095.51	239.58	174.98	2513.75	-5.79	113.37	2968.12	216.86	118.05	2806.25	299.67	1274.46	0.00	0.00	0.00	2642.94	327.48	1722.74	2852.77	251.47	1730.05	2733.36	168.17	1718.58	2327.05	211.72	1705.87	913.03	-210.97	68.52	1532.67	-208.55	73.52	908.81
7.34000	2652.56	206.08	80.01	2616.70	191.31	98.23	2424.47	131.23	76.99	2357.09	204.43	119.05	3109.88	196.91	191.14	3095.51	239.58	174.98	2513.75	-5.79	113.37	2970.01	220.61	115.30	2813.94	302.31	1273.80	0.00	0.00	0.00	2642.94	327.48	1722.74	2860.41	252.31	1729.73	2741.94	168.13	1717.37	2327.05	211.72	1705.87	912.87	-210.50	68.69	1532.79	-208.59	73.50	908.90
7.35000	2650.34	206.56	80.78	2615.50	192.37	100.33	2422.89	134.12	81.19	2357.09	204.43	119.05	3109.88	196.91	191.14	3095.51	239.58	174.98	2513.75	-5.79	113.37	2972.65	224.47	113.11	2821.83	305.21	1273.20	0.00	0.00	0.00	2642.94	327.48	1722.74	2868.14	253.04	1729.32	2750.04	167.93	1716.17	2327.05	211.72	1705.87	912.90	-210.65	68.52	1532.70	-208.68	73.48	908.91
7.36000	2648.35	207.22	81.58	2614.53	193.61	102.47	2424.71	134.74	83.90	2357.09	204.43	119.05	3109.88	196.91	191.14	3095.51	239.58	174.98	2513.75	-5.79	113.37	2976.41	228.78	111.66	2830.05	308.24	1272.66	0.00	0.00	0.00	2642.94	327.48	1722.74	2876.05	253.70	1728.83	2758.70	167.72	1714.99	2327.05	211.72	1705.87	912.96	-210.76	68.55	1532.53	-208.75	73.48	908.86
7.37000	2646.61	208.08	82.40	2613.84	195.02	104.63	2428.63	132.99	86.68	2357.09	204.43	119.05	3109.88	196.91	191.14	3095.51	239.58	174.98	2513.75	-5.79	113.37	2981.00	233.18	110.94	2838.42	311.22	1272.16	0.00	0.00	0.00	2642.94	327.48	1722.74	2883.95	254.27	1728.30	2767.27	167.55	1713.77	2327.05	211.72	1705.87	912.89	-210.56	68.62	1532.34	-208.78	73.39	909.04
7.38000	2645.18	209.15	83.25	2613.46	196.63	106.82	2426.27	138.00	92.81	2357.09	204.43	119.05	3109.88	196.91	191.14	3095.51	239.58	174.98	2513.75	-5.79	113.37	2983.89	236.65	109.89	2846.72	314.18	1271.69	0.00	0.00	0.00	2642.94	327.48	1722.74	2892.01	254.83	1727.84	2775.54	167.32	1712.74	2327.05	211.72	1705.87	912.84	-210.51	68.70	1532.48	-208.91	73.45	908.97
7.39000	2644.09	210.46	84.10	2613.43	198.45	109.01	2430.94	136.56	96.52	2357.09	204.43	119.05	3109.88	196.91	191.14	3095.51	239.58	174.98	2513.75	-5.79	113.37	2986.92	239.86	109.11	2855.24	317.23	1271.31	0.00	0.00	0.00	2642.94	327.48	1722.74	2900.05	255.38	1727.56	2784.40	167.06	1711.80	2327.05	211.72	1705.87	912.75	-211.02	68.70	1533.22	-208.79	73.65	908.95
7.40000	2643.41	212.02	84.97	2613.80	200.48	111.19	2432.71	138.81	102.47	2357.09	204.43	119.05	3109.88	196.91	191.14	3095.51	239.58	174.98	2513.75	-5.79	113.37	2989.42	242.59	108.53	2863.86	320.32	1271.01	0.00	0.00	0.00	2642.94	327.48	1722.74	2908.13	255.93	1727.42	2793.18	166.85	1711.10	2327.05	211.72	1705.87	913.00	-211.30	68.55	1532.28	-208.87	73.30	908.98
7.41000	2643.16	213.85	85.84	2614.59	202.74	113.35	2432.71	138.81	102.47	2357.09	204.43	119.05	3109.88	196.91	191.14	3095.51	239.58	174.98	2513.75	-5.79	113.37	2991.62	244.93	108.19	2872.41	323.35	1270.80	0.00	0.00	0.00	2642.94	327.48	1722.74	2916.33	256.46	1727.37	2802.19	166.68	1710.47	2327.05	211.72	1705.87	913.28	-211.34	68.23	1533.03	-208.87	73.61	909.00
7.42000	2643.40	215.96	86.70	2615.84	205.25	115.47	2432.71	138.81	102.47	2357.09	204.43	119.05	3109.88	196.91	191.14	3095.51	239.58	174.98	2513.75	-5.79	113.37	2993.75	246.81	107.91	2880.79	326.23	1270.65	0.00	0.00	0.00	2642.94	327.48	1722.74	2924.43	257.02	1727.45	2811.05	166.60	1710.00	2327.05	211.72	1705.87	913.24	-211.36	68.24	1532.35	-208.92	73.29	908.73
7.43000	2644.17	218.38	87.56	2617.59	208.02	117.55	2432.71	138.81	102.47	2357.09	204.43	119.05	3109.88	196.91	191.14	3095.51	239.58	174.98	2513.75	-5.79	113.37	2995.17	248.19	107.54	2889.15	329.05	1270.64	0.00	0.00	0.00	2642.94	327.48	1722.74	2932.24	257.63	1727.74	2819.59	166.48	1709.83	2327.05	211.72	1705.87	912.91	-210.88	68.60	1533.23	-208.71	73.70	908.90
7.44000	2645.51	221.12	88.40	2619.87	211.05	119.57	2432.71	138.81	102.47	2357.09	204.43	119.05	3109.88	196.91	191.14	3095.51	239.58	174.98	2513.75	-5.79	113.37	2995.94	249.23	107.35	2897.38	331.64	1270.84	0.00	0.00	0.00	2642.94	327.48	1722.74	2940.44	258.27	1728.11	2828.74	166.42	1709.70	2327.05	211.72	1705.87	912.86	-210.84	68.60	1532.98	-208.73	73.57	908.70
7.45000	2647.48	224.20	89.23	2622.73	214.37	121.52	2432.71	138.81	102.47	2357.09	204.43	119.05	3109.88	196.91	191.14	3095.51	239.58	174.98	2513.75	-5.79	113.37	2996.24	250.07	107.09	2905.39	334.11	1271.20	0.00	0.00	0.00	2642.94	327.48	1722.74	2948.62	258.93	1728.61	2837.82	166.40	1709.76	2327.05	211.72	1705.87	913.03	-211.09	68.44	1532.48	-208.83	73.39	908.80
7.46000	2650.10	227.64	90.03	2626.20	217.98	123.39	2432.71	138.81	102.47	2357.09	204.43	119.05	3109.88	196.91	191.14	3095.51	239.58	174.98	2513.75	-5.79	113.37	2996.91	250.60	107.09	2913.35	336.41	1271.75	0.00	0.00	0.00	2642.94	327.48	1722.74	2956.37	259.69	1729.24	2846.91	166.46	1710.01	2327.05	211.72	1705.87	913.20	-210.94	68.32	1532.32	-208.96	73.30	908.76
7.47000	2653.44	231.46	90.80	2630.32	221.90	125.16	2432.71	138.81	102.47	2357.09	204.43	119.05	3109.88	196.91	191.14	3095.51	239.58	174.98	2513.75	-5.79	113.37	2997.51	250.91	107.13	2921.13	338.71	1272.43	0.00	0.00	0.00	2642.94	327.48	1722.74	2964.39	260.43	1729.89	2855.77	166.60	1710.31	2327.05	211.72	1705.87	913.18	-211.18	68.41	1532.88	-208.84	73.49	909.00
7.48000	2657.53	235.66	91.54	2635.12	226.14	126.83	2432.71	138.81	102.47	2357.09	204.43	119.05	3109.88	196.91	191.14	3095.51	239.58	174.98	2513.75	-5.79	113.37	2997.96	251.15	107.01	2928.76	341.14	1273.26	0.00	0.00	0.00	2642.94	327.48	1722.74	2972.59	261.20	1730.51	2864.58	166.87	1710.68	2327.05	211.72	1705.87	912.94	-210.82	68.58	1532.63	-208.94	73.44	908.92
7.49000	2662.42	240.28	92.23	2640.64	230.71	128.37	2432.71	138.81	102.47	2357.09	204.43	119.05	3109.88	196.91	191.14	3095.51	239.58	174.98	2513.75	-5.79	113.37	2998.23	251.54	106.90	2936.16	343.69	1274.15	0.00	0.00	0.00	2642.94	327.48	1722.74	2980.69	262.04	1731.13	2873.40	167.10	1710.99	2327.05	211.72	1705.87	913.13	-211.36	68.49	1532.12	-208.88	73.27	908.87
7.50000	2668.16	245.33	92.88	2646.92	235.62	129.78	2432.71	138.81	102.47	2357.09	204.43	119.05	3109.88	196.91	191.14	3095.51	239.58	174.98	2513.75	-5.79	113.37	2998.96	251.97	106.85	2943.54	346.26	1275.12	0.00	0.00	0.00	2642.94	327.48	1722.74	2988.73	262.95	1731.79	2881.96	167.41	1711.46	2327.05	211.72	1705.87	913.15	-211.32	68.39	1532.10	-208.90	73.35	908.69
7.51000	2674.78	250.83	93.48	2653.99	240.90	131.05	2432.71	138.81	102.47	2357.09	204.43	119.05	3109.88	196.91	191.14	3095.51	239.58	174.98	2513.75	-5.79	113.37	2999.19	252.42	106.77	2950.75	348.74	1276.05	0.00	0.00	0.00	2642.94	327.48	1722.74	2996.84	263.92	1732.48	2890.50	167.82	1711.95	2327.05	211.72	1705.87	913.12	-211.14	68.48	1532.81	-208.70	73.60	908.87
7.52000	2682.34	256.79	94.02	2661.90	246.54	132.16	2432.71	138.81	102.47	2357.09	204.43	119.05	3109.88	196.91	191.14	3095.51	239.58	174.98	2513.75	-5.79	113.37	2999.77	252.72	106.92	2957.60	351.20	1276.82	0.00	0.00	0.00	2642.94	327.48	1722.74	3004.58	265.03	1733.29	2898.64	168.42	1712.57	2327.05	211.72	1705.87	913.12	-211.12	68.45	1532.28	-208.79	73.36	908.81
7.53000	2690.87	263.24	94.50	2670.67	252.57	133.10	2432.71	138.81	102.47	2357.09	204.43	119.05	3109.88	196.91	191.14	3095.51	239.58	174.98	2513.75	-5.79	113.37	2999.58	253.15	106.64	2964.00	353.61	1277.45	0.00	0.00	0.00	2642.94	327.48	1722.74	3012.18	266.30	1734.20	2906.87	169.11	1713.25	2327.05	211.72	1705.87	912.95	-211.30	68.56	1533.01	-208.77	73.65	908.91
7.54000	2700.43	270.18	94.92	2680.35	258.99	133.85	2432.71	138.81	102.47	2357.09	204.43	119.05	3109.88	196.91	191.14	3095.51	239.58	174.98	2513.75	-5.79	113.37	2999.75	253.42	106.71	2970.17	355.87	1278.01	0.00	0.00	0.00	2642.94	327.48	1722.74	3019.56	267.63	1735.20	2914.90	169.88	1713.98	2327.05	211.72	1705.87	912.84	-211.12	68.59	1533.01	-208.78	73.61	908.98
7.55000	2711.06	277.64	95.26	2690.97	265.83	134.42	2432.71	138.81	102.47	2357.09	204.43	119.05	3109.88	196.91	191.14	3095.51	239.58	174.98	2513.75	-5.79	113.37	3000.06	253.80	106.88	2975.92	358.06	1278.57	0.00	0.00	0.00	2642.94	327.48	1722.74	3026.80	269.13	1736.23	2922.91	170.85	1714.87	2327.05	211.72	1705.87	913.17	-210.84	68.37	1533.34	-208.62	73.75	909.07
7.56000	2722.80	285.64	95.52	2702.57	273.08	134.77	2432.71	138.81	102.47	2357.09	204.43	119.05	3109.88	196.91	191.14	3095.51	239.58	174.98	2513.75	-5.79	113.37	3000.28	253.99	106.99	2981.57	360.20	1279.22	0.00	0.00	0.00	2642.94	327.48	1722.74	3033.02	270.36	1737.11	2930.83	171.91	1715.81	2327.05	211.72	1705.87	913.37	-211.57	68.26	1533.80	-208.50	73.91	908.84
7.57000	2735.70	294.20	95.70	2715.19	280.77	134.91	2432.71	138.81	102.47	2357.09	204.43	119.05	3109.88	196.91	191.14	3095.51	239.58	174.98	2513.75	-5.79	113.37	3000.29	254.20	107.03	2987.28	362.20	1280.05	0.00	0.00	0.00	2642.94	327.48	1722.74	3039.67	272.08	1738.27	2938.64	173.08	1716.92	2327.05	211.72	1705.87	913.17	-211.58	68.38	1533.08	-208.64	73.63	908.90
7.58000	2749.80	303.32	95.79	2728.85	288.90	134.81	2432.71	138.81	102.47	2357.09	204.43	119.05	3109.88	196.91	191.14	3095.51	239.58	174.98	2513.75	-5.79	113.37	3000.29	254.38	107.01	2993.43	363.98	1281.16	0.00	0.00	0.00	2642.94	327.48	1722.74	3047.94	274.24	1739.70	2946.18	174.34	1718.11	2327.05	211.72	1705.87	913.02	-211.12	68.48	1533.65	-208.68	73.88	908.87
7.59000	2765.15	313.04	95.79	2743.61	297.49	134.47	2432.71	138.81	102.47	2357.09	204.43	119.05	3109.88	196.91	191.14	3095.51	239.58	174.98	2513.75	-5.79	113.37	3000.25	254.57	107.04	2999.83	365.66	1282.55	0.00	0.00	0.00	2642.94	327.48	1722.74	3054.95	276.24	1740.99	2953.35	175.82	1719.45	2327.05	211.72	1705.87	913.01	-211.10	68.42	1533.54	-208.63	73.82	908.75
7.60000	2781.80	323.36	95.68	2759.50	306.56	133.87	2432.71	138.81	102.47	2357.09	204.43	119.05	3109.88	196.91	191.14	3095.51	239.58	174.98	2513.75	-5.79	113.37	3000.41	254.70	107.21	3006.37	367.49	1284.18	0.00	0.00	0.00	2642.94	327.48	1722.74	3061.78	278.30	1742.33	2960.50	177.44	1720.86	2327.05	211.72	1705.87	913.05	-210.99	68.46	1533.11	-208.75	73.55	908.75
7.61000	2799.78	334.31	95.47	2776.55	316.11	133.00	2432.71	138.81	102.47	2357.09	204.43	119.05	3109.88	196.91	191.14	3095.51	239.58	174.98	2513.75	-5.79	113.37	3000.54	254.79	107.32	3012.90	369.53	1285.95	0.00	0.00	0.00	2642.94	327.48	1722.74	3061.78	278.30	1742.33	2967.64	179.18	1722.42	2327.05	211.72	1705.87	913.05	-211.40	68.47	1532.94	-208.80	73.58	908.65
7.62000	2819.14	345.90	95.15	2794.80	326.16	131.85	2432.71	138.81	102.47	2357.09	204.43	119.05	3109.88	196.91	191.14	3095.51	239.58	174.98	2513.75	-5.79	113.37	3000.43	254.85	107.27	3019.78	371.54	1287.81	0.00	0.00	0.00	2642.94	327.48	1722.74	3061.78	278.30	1742.33	2974.08	180.99	1724.11	2327.05	211.72	1705.87	913.07	-210.95	68.65	1533.07	-208.66	73.61	908.61
7.63000	2839.93	358.15	94.72	2814.28	336.71	130.41	2432.71	138.81	102.47	2357.09	204.43	119.05	3109.88	196.91	191.14	3095.51	239.58	174.98	2513.75	-5.79	113.37	3000.59	254.88	107.39	3026.68	373.35	1289.62	0.00	0.00	0.00	2642.94	327.48	1722.74	3061.78	278.30	1742.33	2980.59	182.87	1725.74	2327.05	211.72	1705.87	913.13	-211.21	68.53	1533.48	-208.70	73.81	908.79
7.64000	2862.18	371.08	94.16	2835.05	347.79	128.66	2432.71	138.81	102.47	2357.09	204.43	119.05	3109.88	196.91	191.14	3095.51	239.58	174.98	2513.75	-5.79	113.37	3000.73	254.98	107.52	3033.50	375.05	1291.30	0.00	0.00	0.00	2642.94	327.48	1722.74	3061.78	278.30	1742.33	2987.37	184.77	1727.28	2327.05	211.72	1705.87	913.19	-211.29	68.34	1532.97	-208.71	73.65	908.77
7.65000	2879.55	383.99	93.57	2857.12	359.41	126.59	2432.71	138.81	102.47	2357.09	204.43	119.05	3109.88	196.91	191.14	3095.51	239.58	174.98	2513.75	-5.79	113.37	3000.87	255.11	107.58	3033.50	375.05	1291.30	0.00	0.00	0.00	2642.94	327.48	1722.74	3061.78	278.30	1742.33	2994.01	186.79	1728.78	2327.05	211.72	1705.87	913.07	-211.02	68.30	1532.50	-208.82	73.48	908.71
7.66000	2898.98	396.08	93.18	2880.53	371.57	124.19	2432.71	138.81	102.47	2357.09	204.43	119.05	3109.88	196.91	191.14	3095.51	239.58	174.98	2513.75	-5.79	113.37	3000.89	255.09	107.60	3033.50	375.05	1291.30	0.00	0.00	0.00	2642.94	327.48	1722.74	3061.78	278.30	1742.33	3000.71	188.86	1730.12	2327.05	211.72	1705.87	912.86	-210.87	68.53	1533.07	-208.72	73.66	908.75
7.67000	2918.70	407.56	91.81	2899.58	382.29	121.77	2432.71	138.81	102.47	2357.09	204.43	119.05	3109.88	196.91	191.14	3095.51	239.58	174.98	2513.75	-5.79	113.37	3000.61	255.07	107.40	3033.50	375.05	1291.30	0.00	0.00	0.00	2642.94	327.48	1722.74	3061.78	278.30	1742.33	3007.21	190.93	1731.38	2327.05	211.72	1705.87	912.83	-211.49	68.61	1533.08	-208.82	73.77	909.00
7.68000	2940.06	419.08	91.09	2920.29	392.78	119.77	2432.71	138.81	102.47	2357.09	204.43	119.05	3109.88	196.91	191.14	3095.51	239.58	174.98	2513.75	-5.79	113.37	3000.73	255.03	107.46	3033.50	375.05	1291.30	0.00	0.00	0.00	2642.94	327.48	1722.74	3061.78	278.30	1742.33	3013.50	192.97	1732.47	2327.05	211.72	1705.87	912.84	-210.50	68.73	1533.12	-208.83	73.73	908.78
7.69000	2963.84	430.02	91.43	2941.33	403.22	117.69	2432.71	138.81	102.47	2357.09	204.43	119.05	3109.88	196.91	191.14	3095.51	239.58	174.98	2513.75	-5.79	113.37	3001.27	255.04	107.80	3033.50	375.05	1291.30	0.00	0.00	0.00	2642.94	327.48	1722.74	3061.78	278.30	1742.33	3019.92	194.96	1733.44	2327.05	211.72	1705.87	912.91	-211.12	68.54	1533.16	-208.77	73.60	908.83
7.70000	2987.29	441.29	91.29	2962.18	414.31	114.83	2432.71	138.81	102.47	2357.09	204.43	119.05	3109.88	196.91	191.14	3095.51	239.58	174.98	2513.75	-5.79	113.37	3001.08	254.99	107.66	3033.50	375.05	1291.30	0.00	0.00	0.00	2642.94	327.48	1722.74	3061.78	278.30	1742.33	3026.16	197.01	1734.30	2327.05	211.72	1705.87	913.08	-211.31	68.37	1533.36	-208.63	73.75	908.69
7.71000	3010.80	452.39	90.74	2985.25	424.97	113.26	2432.71	138.81	102.47	2357.09	204.43	119.05	3109.88	196.91	191.14	3095.51	239.58	174.98	2513.75	-5.79	113.37	3001.07	255.00	107.63	3033.50	375.05	1291.30	0.00	0.00	0.00	2642.94	327.48	1722.74	3061.78	278.30	1742.33	3032.34	199.11	1734.98	2327.05	211.72	1705.87	912.97	-211.01	68.61	1532.69	-208.74	73.53	908.48
7.72000	3034.67	463.08	90.43	3008.49	435.77	111.56	2432.71	138.81	102.47	2357.09	204.43	119.05	3109.88	196.91	191.14	3095.51	239.58	174.98	2513.75	-5.79	113.37	3001.12	254.99	107.63	3033.50	375.05	1291.30	0.00	0.00	0.00	2642.94	327.48	1722.74	3061.78	278.30	1742.33	3038.05	201.03	1735.65	2327.05	211.72	1705.87	913.12	-211.39	68.42	1532.48	-208.73	73.41	908.81
7.73000	3034.67	463.08	90.43	3008.49	435.77	111.56	2432.71	138.81	102.47	2357.09	204.43	119.05	3109.88	196.91	191.14	3095.51	239.58	174.98	2513.75	-5.79	113.37	3001.04	254.93	107.59	3033.50	375.05	1291.30	0.00	0.00	0.00	2642.94	327.48	1722.74	3061.78	278.30	1742.33	3041.22	202.15	1735.80	2327.05	211.72	1705.87	913.23	-211.61	68.34	1532.51	-208.65	73.46	908.73
7.74000	3034.67	463.08	90.43	3008.49	435.77	111.56	2432.71	138.81	102.47	2357.09	204.43	119.05	3109.88	196.91	191.14	3095.51	239.58	174.98	2513.75	-5.79	113.37	3001.25	254.89	107.67	3033.50	375.05	1291.30	0.00	0.00	0.00	2642.94	327.48	1722.74	3061.78	278.30	1742.33	3048.79	204.81	1735.97	2327.05	211.72	1705.87	912.72	-210.76	68.81	1533.18	-208.66	73.75	908.79
7.75000	3034.67	463.08	90.43	3008.49	435.77	111.56	2432.71	138.81	102.47	2357.09	204.43	119.05	3109.88	196.91	191.14	3095.51	239.58	174.98	2513.75	-5.79	113.37	3001.17	254.99	107.52	3033.50	375.05	1291.30	0.00	0.00	0.00	2642.94	327.48	1722.74	3061.78	278.30	1742.33	3057.66	207.91	1736.31	2327.05	211.72	1705.87	912.87	-211.25	68.65	1533.19	-208.74	73.70	908.85
7.76000	3034.67	463.08	90.43	3008.49	435.77	111.56	2432.71	138.81	102.47	2357.09	204.43	119.05	3109.88	196.91	191.14	3095.51	239.58	174.98	2513.75	-5.79	113.37	3001.27	254.97	107.48	3033.50	375.05	1291.30	0.00	0.00	0.00	2642.94	327.48	1722.74	3061.78	278.30	1742.33	3064.09	210.13	1736.36	2327.05	211.72	1705.87	912.89	-211.13	68.57	1533.02	-208.85	73.68	908.83
7.77000	3034.67	463.08	90.43	3008.49	435.77	111.56	2432.71	138.81	102.47	2357.09	204.43	119.05	3109.88	196.91	191.14	3095.51	239.58	174.98	2513.75	-5.79	113.37	3001.03	255.12	107.30	3033.50	375.05	1291.30	0.00	0.00	0.00	2642.94	327.48	1722.74	3061.78	278.30	1742.33	3070.60	212.46	1736.31	2327.05	211.72	1705.87	913.12	-211.21	68.31	1532.73	-208.89	73.50	908.70
7.78000	3034.67	463.08	90.43	3008.49	435.77	111.56	2432.71	138.81	102.47	2357.09	204.43	119.05	3109.88	196.91	191.14	3095.51	239.58	174.98	2513.75	-5.79	113.37	3001.23	255.16	107.38	3033.50	375.05	1291.30	0.00	0.00	0.00	2642.94	327.48	1722.74	3061.78	278.30	1742.33	3076.98	214.86	1736.21	2327.05	211.72	1705.87	913.14	-211.36	68.33	1533.45	-208.75	73.75	908.84
7.79000	3034.67	463.08	90.43	3008.49	435.77	111.56	2432.71	138.81	102.47	2357.09	204.43	119.05	3109.88	196.91	191.14	3095.51	239.58	174.98	2513.75	-5.79	113.37	3000.78	255.22	107.06	3033.50	375.05	1291.30	0.00	0.00	0.00	2642.94	327.48	1722.74	3061.78	278.30	1742.33	3083.26	217.32	1736.09	2327.05	211.72	1705.87	913.01	-211.21	68.55	1532.77	-208.79	73.51	908.85
7.80000	3034.67	463.08	90.43	3008.49	435.77	111.56	2432.71	138.81	102.47	2357.09	204.43	119.05	3109.88	196.91	191.14	3095.51	239.58	174.98	2513.75	-5.79	113.37	3001.21	255.23	107.33	3033.50	375.05	1291.30	0.00	0.00	0.00	2642.94	327.48	1722.74	3061.78	278.30	1742.33	3083.26	217.32	1736.09	2327.05	211.72	1705.87	912.80	-210.64	68.88	1533.03	-208.76	73.61	908.73
7.81000	3034.67	463.08	90.43	3008.49	435.77	111.56	2432.71	138.81	102.47	2357.09	204.43	119.05	3109.88	196.91	191.14	3095.51	239.58	174.98	2513.75	-5.79	113.37	3001.16	255.31	107.29	3033.50	375.05	1291.30	0.00	0.00	0.00	2642.94	327.48	1722.74	3061.78	278.30	1742.33	3083.26	217.32	1736.09	2327.05	211.72	1705.87	912.86	-210.45	68.81	1533.00	-208.79	73.58	908.71
7.82000	3034.67	463.08	90.43	3008.49	435.77	111.56	2432.71	138.81	102.47	2357.09	204.43	119.05	3109.88	196.91	191.14	3095.51	239.58	174.98	2513.75	-5.79	113.37	3001.57	255.45	107.50	3033.50	375.05	1291.30	0.00	0.00	0.00	2642.94	327.48	1722.74	3061.78	278.30	1742.33	3083.26	217.32	1736.09	2327.05	211.72	1705.87	913.00	-210.62	68.58	1532.88	-208.72	73.59	908.79
7.83000	3034.67	463.08	90.43	3008.49	435.77	111.56	2432.71	138.81	102.47	2357.09	204.43	119.05	3109.88	196.91	191.14	3095.51	239.58	174.98	2513.75	-5.79	113.37	3001.66	255.64	107.55	3033.50	375.05	1291.30	0.00	0.00	0.00	2642.94	327.48	1722.74	3061.78	278.30	1742.33	3083.26	217.32	1736.09	2327.05	211.72	1705.87	913.00	-210.83	68.55	1533.42	-208.68	73.75	908.66
7.84000	3034.67	463.08	90.43	3008.49	435.77	111.56	2432.71	138.81	102.47	2357.09	204.43	119.05	3109.88	196.91	191.14	3095.51	239.58	174.98	2513.75	-5.79	113.37	3001.53	255.89	107.47	3033.50	375.05	1291.30	0.00	0.00	0.00	2642.94	327.48	1722.74	3061.78	278.30	1742.33	3083.26	217.32	1736.09	2327.05	211.72	1705.87	912.93	-211.26	68.63	1533.01	-208.74	73.62	908.69
7.85000	3034.67	463.08	90.43	3008.49	435.77	111.56	2432.71	138.81	102.47	2357.09	204.43	119.05	3109.88	196.91	191.14	3095.51	239.58	174.98	2513.75	-5.79	113.37	3001.54	256.20	107.49	3033.50	375.05	1291.30	0.00	0.00	0.00	2642.94	327.48	1722.74	3061.78	278.30	1742.33	3083.26	217.32	1736.09	2327.05	211.72	1705.87	913.11	-211.31	68.45	1533.23	-208.71	73.72	908.69
7.86000	3034.67	463.08	90.43	3008.49	435.77	111.56	2432.71	138.81	102.47	2357.09	204.43	119.05	3109.88	196.91	191.14	3095.51	239.58	174.98	2513.75	-5.79	113.37	3001.31	256.54	107.36	3033.50	375.05	1291.30	0.00	0.00	0.00	2642.94	327.48	1722.74	3061.78	278.30	1742.33	3083.26	217.32	1736.09	2327.05	211.72	1705.87	913.27	-211.03	68.46	1533.81	-208.79	74.01	908.62
7.87000	3034.67	463.08	90.43	3008.49	435.77	111.56	2432.71	138.81	102.47	2357.09	204.43	119.05	3109.88	196.91	191.14	3095.51	239.58	174.98	2513.75	-5.79	113.37	3001.54	256.79	107.51	3033.50	375.05	1291.30	0.00	0.00	0.00	2642.94	327.48	1722.74	3061.78	278.30	1742.33	3083.26	217.32	1736.09	2327.05	211.72	1705.87	913.28	-210.91	68.29	1533.98	-208.63	74.07	908.65
7.88000	3034.67	463.08	90.43	3008.49	435.77	111.56	2432.71	138.81	102.47	2357.09	204.43	119.05	3109.88	196.91	191.14	3095.51	239.58	174.98	2513.75	-5.79	113.37	3001.87	257.08	107.76	3033.50	375.05	1291.30	0.00	0.00	0.00	2642.94	327.48	1722.74	3061.78	278.30	1742.33	3083.26	217.32	1736.09	2327.05	211.72	1705.87	913.11	-211.12	68.41	1533.77	-208.58	73.93	908.71
7.89000	3034.67	463.08	90.43	3008.49	435.77	111.56	2432.71	138.81	102.47	2357.09	204.43	119.05	3109.88	196.91	191.14	3095.51	239.58	174.98	2513.75	-5.79	113.37	3002.24	257.24	108.00	3033.50	375.05	1291.30	0.00	0.00	0.00	2642.94	327.48	1722.74	3061.78	278.30	1742.33	3083.26	217.32	1736.09	2327.05	211.72	1705.87	913.17	-211.20	68.45	1534.31	-208.47	74.11	908.60
7.90000	3034.67	463.08	90.43	3008.49	435.77	111.56	2432.71	138.81	102.47	2357.09	204.43	119.05	3109.88	196.91	191.14	3095.51	239.58	174.98	2513.75	-5.79	113.37	3002.45	257.53	108.20	3033.50	375.05	1291.30	0.00	0.00	0.00	2642.94	327.48	1722.74	3061.78	278.30	1742.33	3083.26	217.32	1736.09	2327.05	211.72	1705.87	913.19	-210.54	68.45	1534.35	-208.48	74.11	908.56
7.91000	3034.67	463.08	90.43	3008.49	435.77	111.56	2432.71	138.81	102.47	2357.09	204.43	119.05	3109.88	196.91	191.14	3095.51	239.58	174.98	2513.75	-5.79	113.37	3002.78	257.79	108.43	3033.50	375.05	1291.30	0.00	0.00	0.00	2642.94	327.48	1722.74	3061.78	278.30	1742.33	3083.26	217.32	1736.09	2327.05	211.72	1705.87	913.10	-211.13	68.42	1534.60	-208.57	74.26	908.83
7.92000	3034.67	463.08	90.43	3008.49	435.77	111.56	2432.71	138.81	102.47	2357.09	204.43	119.05	3109.88	196.91	191.14	3095.51	239.58	174.98	2513.75	-5.79	113.37	3003.03	257.98	108.57	3033.50	375.05	1291.30	0.00	0.00	0.00	2642.94	327.48	1722.74	3061.78	278.30	1742.33	3083.26	217.32	1736.09	2327.05	211.72	1705.87	913.25	-211.75	68.21	1533.75	-208.54	73.86	908.65
7.93000	3034.67	463.08	90.43	3008.49	435.77	111.56	2432.71	138.81	102.47	2357.09	204.43	119.05	3109.88	196.91	191.14	3095.51	239.58	174.98	2513.75	-5.79	113.37	3003.42	258.24	108.87	3033.50	375.05	1291.30	0.00	0.00	0.00	2642.94	327.48	1722.74	3061.78	278.30	1742.33	3083.26	217.32	1736.09	2327.05	211.72	1705.87	913.04	-211.64	68.41	1533.13	-208.63	73.62	908.86
7.94000	3034.67	463.08	90.43	3008.49	435.77	111.56	2432.71	138.81	102.47	2357.09	204.43	119.05	3109.88	196.91	191.14	3095.51	239.58	174.98	2513.75	-5.79	113.37	3003.61	258.52	109.08	3033.50	375.05	1291.30	0.00	0.00	0.00	2642.94	327.48	1722.74	3061.78	278.30	1742.33	3083.26	217.32	1736.09	2327.05	211.72	1705.87	913.06	-210.96	68.52	1533.08	-208.61	73.64	908.84
7.95000	3034.67	463.08	90.43	3008.49	435.77	111.56	2432.71	138.81	102.47	2357.09	204.43	119.05	3109.88	196.91	191.14	3095.51	239.58	174.98	2513.75	-5.79	113.37	3004.50	258.81	109.77	3033.50	375.05	1291.30	0.00	0.00	0.00	2642.94	327.48	1722.74	3061.78	278.30	1742.33	3083.26	217.32	1736.09	2327.05	211.72	1705.87	912.99	-211.26	68.52	1533.65	-208.46	73.85	908.75
7.96000	3034.67	463.08	90.43	3008.49	435.77	111.56	2432.71	138.81	102.47	2357.09	204.43	119.05	3109.88	196.91	191.14	3095.51	239.58	174.98	2513.75	-5.79	113.37	3004.75	259.16	110.02	3033.50	375.05	1291.30	0.00	0.00	0.00	2642.94	327.48	1722.74	3061.78	278.30	1742.33	3083.26	217.32	1736.09	2327.05	211.72	1705.87	913.19	-211.71	68.32	1533.18	-208.58	73.64	908.78
7.97000	3034.67	463.08	90.43	3008.49	435.77	111.56	2432.71	138.81	102.47	2357.09	204.43	119.05	3109.88	196.91	191.14	3095.51	239.58	174.98	2513.75	-5.79	113.37	3005.51	259.58	110.65	3033.50	375.05	1291.30	0.00	0.00	0.00	2642.94	327.48	1722.74	3061.78	278.30	1742.33	3083.26	217.32	1736.09	2327.05	211.72	1705.87	913.07	-211.28	68.42	1533.43	-208.58	73.82	908.99
7.98000	3034.67	463.08	90.43	3008.49	435.77	111.56	2432.71	138.81	102.47	2357.09	204.43	119.05	3109.88	196.91	191.14	3095.51	239.58	174.98	2513.75	-5.79	113.37	3006.06	259.99	111.18	3033.50	375.05	1291.30	0.00	0.00	0.00	2642.94	327.48	1722.74	3061.78	278.30	1742.33	3083.26	217.32	1736.09	2327.05	211.72	1705.87	912.97	-211.72	68.51	1533.56	-208.65	73.84	909.00
7.99000	3034.67	463.08	90.43	3008.49	435.77	111.56	2432.71	138.81	102.47	2357.09	204.43	119.05	3109.88	196.91	191.14	3095.51	239.58	174.98	2513.75	-5.79	113.37	3006.60	260.36	111.79	3033.50	375.05	1291.30	0.00	0.00	0.00	2642.94	327.48	1722.74	3061.78	278.30	1742.33	3083.26	217.32	1736.09	2327.05	211.72	1705.87	913.01	-211.51	68.48	1533.18	-208.70	73.72	908.89
8.00000	3034.67	463.08	90.43	3008.49	435.77	111.56	2432.71	138.81	102.47	2357.09	204.43	119.05	3109.88	196.91	191.14	3095.51	239.58	174.98	2513.75	-5.79	113.37	3007.54	260.86	112.83	3033.50	375.05	1291.30	0.00	0.00	0.00	2642.94	327.48	1722.74	3061.78	278.30	1742.33	3083.26	217.32	1736.09	2327.05	211.72	1705.87	912.99	-211.43	68.39	1533.46	-208.71	73.80	909.13
8.01000	3034.67	463.08	90.43	3008.49	435.77	111.56	2432.71	138.81	102.47	2357.09	204.43	119.05	3109.88	196.91	191.14	3095.51	239.58	174.98	2513.75	-5.79	113.37	3008.55	261.32	113.97	3033.50	375.05	1291.30	0.00	0.00	0.00	2642.94	327.48	1722.74	3061.78	278.30	1742.33	3083.26	217.32	1736.09	2327.05	211.72	1705.87	913.01	-211.04	68.39	1533.34	-208.63	73.75	908.85
8.02000	3034.67	463.08	90.43	3008.49	435.77	111.56	2432.71	138.81	102.47	2357.09	204.43	119.05	3109.88	196.91	191.14	3095.51	239.58	174.98	2513.75	-5.79	113.37	3009.56	261.93	115.30	3033.50	375.05	1291.30	0.00	0.00	0.00	2642.94	327.48	1722.74	3061.78	278.30	1742.33	3083.26	217.32	1736.09	2327.05	211.72	1705.87	913.04	-210.96	68.56	1533.57	-208.69	73.93	908.73
8.03000	3034.67	463.08	90.43	3008.49	435.77	111.56	2432.71	138.81	102.47	2357.09	204.43	119.05	3109.88	196.91	191.14	3095.51	239.58	174.98	2513.75	-5.79	113.37	3011.07	262.52	117.19	3033.50	375.05	1291.30	0.00	0.00	0.00	2642.94	327.48	1722.74	3061.78	278.30	1742.33	3083.26	217.32	1736.09	2327.05	211.72	1705.87	913.23	-211.35	68.45	1533.46	-208.78	73.86	908.66
8.04000	3034.67	463.08	90.43	3008.49	435.77	111.56	2432.71	138.81	102.47	2357.09	204.43	119.05	3109.88	196.91	191.14	3095.51	239.58	174.98	2513.75	-5.79	113.37	3012.69	263.12	119.28	3033.50	375.05	1291.30	0.00	0.00	0.00	2642.94	327.48	1722.74	3061.78	278.30	1742.33	3083.26	217.32	1736.09	2327.05	211.72	1705.87	913.20	-210.99	68.39	1533.80	-208.65	73.97	908.70
8.05000	3034.67	463.08	90.43	3008.49	435.77	111.56	2432.71	138.81	102.47	2357.09	204.43	119.05	3109.88	196.91	191.14	3095.51	239.58	174.98	2513.75	-5.79	113.37	3014.47	263.73	121.79	3033.50	375.05	1291.30	0.00	0.00	0.00	2642.94	327.48	1722.74	3061.78	278.30	1742.33	3083.26	217.32	1736.09	2327.05	211.72	1705.87	913.07	-210.96	68.43	1533.27	-208.73	73.73	908.73
8.06000	3034.67	463.08	90.43	3008.49	435.77	111.56	2432.71	138.81	102.47	2357.09	204.43	119.05	3109.88	196.91	191.14	3095.51	239.58	174.98	2513.75	-5.79	113.37	3016.54	264.30	124.65	3033.50	375.05	1291.30	0.00	0.00	0.00	2642.94	327.48	1722.74	3061.78	278.30	1742.33	3083.26	217.32	1736.09	2327.05	211.72	1705.87	913.01	-211.10	68.52	1533.04	-208.74	73.71	909.06
8.07000	3034.67	463.08	90.43	3008.49	435.77	111.56	2432.71	138.81	102.47	2357.09	204.43	119.05	3109.88	196.91	191.14	3095.51	239.58	174.98	2513.75	-5.79	113.37	3019.15	264.77	128.11	3033.50	375.05	1291.30	0.00	0.00	0.00	2642.94	327.48	1722.74	3061.78	278.30	1742.33	3083.26	217.32	1736.09	2327.05	211.72	1705.87	913.07	-211.39	68.38	1533.36	-208.79	73.81	908.85
8.08000	3034.67	463.08	90.43	3008.49	435.77	111.56	2432.71	138.81	102.47	2357.09	204.43	119.05	3109.88	196.91	191.14	3095.51	239.58	174.98	2513.75	-5.79	113.37	3022.06	265.16	131.89	3033.50	375.05	1291.30	0.00	0.00	0.00	2642.94	327.48	1722.74	3061.78	278.30	1742.33	3083.26	217.32	1736.09	2327.05	211.72	1705.87	913.02	-210.51	68.54	1533.28	-208.81	73.79	908.87
8.09000	3034.67	463.08	90.43	3008.49	435.77	111.56	2432.71	138.81	102.47	2357.09	204.43	119.05	3109.88	196.91	191.14	3095.51	239.58	174.98	2513.75	-5.79	113.37	3025.69	265.46	136.22	3033.50	375.05	1291.30	0.00	0.00	0.00	2642.94	327.48	1722.74	3061.78	278.30	1742.33	3083.26	217.32	1736.09	2327.05	211.72	1705.87	912.76	-210.46	68.76	1532.89	-208.88	73.62	908.97
8.10000	3034.67	463.08	90.43	3008.49	435.77	111.56	2432.71	138.81	102.47	2357.09	204.43	119.05	3109.88	196.91	191.14	3095.51	239.58	174.98	2513.75	-5.79	113.37	3030.48	265.56	141.36	3033.50	375.05	1291.30	0.00	0.00	0.00	2642.94	327.48	1722.74	3061.78	278.30	1742.33	3083.26	217.32	1736.09	2327.05	211.72	1705.87	912.73	-210.88	68.74	1532.89	-208.98	73.55	908.87
8.11000	3034.67	463.08	90.43	3008.49	435.77	111.56	2432.71	138.81	102.47	2357.09	204.43	119.05	3109.88	196.91	191.14	3095.51	239.58	174.98	2513.75	-5.79	113.37	3036.34	265.53	147.09	3033.50	375.05	1291.30	0.00	0.00	0.00	2642.94	327.48	1722.74	3061.78	278.30	1742.33	3083.26	217.32	1736.09	2327.05	211.72	1705.87	912.92	-210.58	68.65	1532.36	-209.00	73.36	908.88
8.12000	3034.67	463.08	90.43	3008.49	435.77	111.56	2432.71	138.81	102.47	2357.09	204.43	119.05	3109.88	196.91	191.14	3095.51	239.58	174.98	2513.75	-5.79	113.37	3043.04	265.44	153.19	3033.50	375.05	1291.30	0.00	0.00	0.00	2642.94	327.48	1722.74	3061.78	278.30	1742.33	3083.26	217.32	1736.09	2327.05	211.72	1705.87	913.09	-210.92	68.42	1533.37	-208.67	73.76	908.74
8.13000	3034.67	463.08	90.43	3008.49	435.77	111.56	2432.71	138.81	102.47	2357.09	204.43	119.05	3109.88	196.91	191.14	3095.51	239.58	174.98	2513.75	-5.79	113.37	3050.60	265.23	159.57	3033.50	375.05	1291.30	0.00	0.00	0.00	2642.94	327.48	1722.74	3061.78	278.30	1742.33	3083.26	217.32	1736.09	2327.05	211.72	1705.87	913.02	-211.12	68.60	1532.85	-208.86	73.53	909.06
8.14000	3034.67	463.08	90.43	3008.49	435.77	111.56	2432.71	138.81	102.47	2357.09	204.43	119.05	3109.88	196.91	191.14	3095.51	239.58	174.98	2513.75	-5.79	113.37	3059.78	264.82	166.73	3033.50	375.05	1291.30	0.00	0.00	0.00	2642.94	327.48	1722.74	3061.78	278.30	1742.33	3083.26	217.32	1736.09	2327.05	211.72	1705.87	913.01	-210.45	68.71	1532.91	-208.76	73.58	908.79
8.15000	3034.67	463.08	90.43	3008.49	435.77	111.56	2432.71	138.81	102.47	2357.09	204.43	119.05	3109.88	196.91	191.14	3095.51	239.58	174.98	2513.75	-5.79	113.37	3059.78	264.82	166.73	3033.50	375.05	1291.30	0.00	0.00	0.00	2642.94	327.48	1722.74	3061.78	278.30	1742.33	3083.26	217.32	1736.09	2327.05	211.72	1705.87	912.71	-210.84	68.87	1533.51	-208.70	73.85	908.78
8.16000	3034.67	463.08	90.43	3008.49	435.77	111.56	2432.71	138.81	102.47	2357.09	204.43	119.05	3109.88	196.91	191.14	3095.51	239.58	174.98	2513.75	-5.79	113.37	3059.78	264.82	166.73	3033.50	375.05	1291.30	0.00	0.00	0.00	2642.94	327.48	1722.74	3061.78	278.30	1742.33	3083.26	217.32	1736.09	2327.05	211.72	1705.87	912.93	-210.97	68.61	1532.43	-208.80	73.44	908.69
8.17000	3034.67	463.08	90.43	3008.49	435.77	111.56	2432.71	138.81	102.47	2357.09	204.43	119.05	3109.88	196.91	191.14	3095.51	239.58	174.98	2513.75	-5.79	113.37	3059.78	264.82	166.73	3033.50	375.05	1291.30	0.00	0.00	0.00	2642.94	327.48	1722.74	3061.78	278.30	1742.33	3083.26	217.32	1736.09	2327.05	211.72	1705.87	913.17	-211.08	68.42	1531.74	-208.84	73.20	908.82
8.18000	3034.67	463.08	90.43	3008.49	435.77	111.56	2432.71	138.81	102.47	2357.09	204.43	119.05	3109.88	196.91	191.14	3095.51	239.58	174.98	2513.75	-5.79	113.37	3059.78	264.82	166.73	3033.50	375.05	1291.30	0.00	0.00	0.00	2642.94	327.48	1722.74	3061.78	278.30	1742.33	3083.26	217.32	1736.09	2327.05	211.72	1705.87	913.30	-211.43	68.26	1532.60	-208.76	73.54	908.92
8.19000	3034.67	463.08	90.43	3008.49	435.77	111.56	2432.71	138.81	102.47	2357.09	204.43	119.05	3109.88	196.91	191.14	3095.51	239.58	174.98	2513.75	-5.79	113.37	3059.78	264.82	166.73	3033.50	375.05	1291.30	0.00	0.00	0.00	2642.94	327.48	1722.74	3061.78	278.30	1742.33	3083.26	217.32	1736.09	2327.05	211.72	1705.87	912.91	-210.41	68.71	1532.38	-208.75	73.44	908.59
8.20000	3034.67	463.08	90.43	3008.49	435.77	111.56	2432.71	138.81	102.47	2357.09	204.43	119.05	3109.88	196.91	191.14	3095.51	239.58	174.98	2513.75	-5.79	113.37	3059.78	264.82	166.73	3033.50	375.05	1291.30	0.00	0.00	0.00	2642.94	327.48	1722.74	3061.78	278.30	1742.33	3083.26	217.32	1736.09	2327.05	211.72	1705.87	912.90	-210.89	68.70	1532.57	-208.54	73.49	908.62
8.21000	3034.67	463.08	90.43	3008.49	435.77	111.56	2432.71	138.81	102.47	2357.09	204.43	119.05	3109.88	196.91	191.14	3095.51	239.58	174.98	2513.75	-5.79	113.37	3059.78	264.82	166.73	3033.50	375.05	1291.30	0.00	0.00	0.00	2642.94	327.48	1722.74	3061.78	278.30	1742.33	3083.26	217.32	1736.09	2327.05	211.72	1705.87	913.24	-211.23	68.46	1533.03	-208.41	73.58	908.86
8.22000	3034.67	463.08	90.43	3008.49	435.77	111.56	2432.71	138.81	102.47	2357.09	204.43	119.05	3109.88	196.91	191.14	3095.51	239.58	174.98	2513.75	-5.79	113.37	3059.78	264.82	166.73	3033.50	375.05	1291.30	0.00	0.00	0.00	2642.94	327.48	1722.74	3061.78	278.30	1742.33	3083.26	217.32	1736.09	2327.05	211.72	1705.87	913.08	-211.26	68.51	1532.34	-208.60	73.34	908.82
8.23000	3034.67	463.08	90.43	3008.49	435.77	111.56	2432.71	138.81	102.47	2357.09	204.43	119.05	3109.88	196.91	191.14	3095.51	239.58	174.98	2513.75	-5.79	113.37	3059.78	264.82	166.73	3033.50	375.05	1291.30	0.00	0.00	0.00	2642.94	327.48	1722.74	3061.78	278.30	1742.33	3083.26	217.32	1736.09	2327.05	211.72	1705.87	912.93	-210.95	68.55	1533.17	-208.55	73.70	908.78
8.24000	3034.67	463.08	90.43	3008.49	435.77	111.56	2432.71	138.81	102.47	2357.09	204.43	119.05	3109.88	196.91	191.14	3095.51	239.58	174.98	2513.75	-5.79	113.37	3059.78	264.82	166.73	3033.50	375.05	1291.30	0.00	0.00	0.00	2642.94	327.48	1722.74	3061.78	278.30	1742.33	3083.26	217.32	1736.09	2327.05	211.72	1705.87	912.99	-210.93	68.45	1532.30	-208.64	73.44	908.77
8.25000	3034.67	463.08	90.43	3008.49	435.77	111.56	2432.71	138.81	102.47	2357.09	204.43	119.05	3109.88	196.91	191.14	3095.51	239.58	174.98	2513.75	-5.79	113.37	3059.78	264.82	166.73	3033.50	375.05	1291.30	0.00	0.00	0.00	2642.94	327.48	1722.74	3061.78	278.30	1742.33	3083.26	217.32	1736.09	2327.05	211.72	1705.87	913.18	-211.27	68.36	1532.63	-208.61	73.47	908.62
8.26000	3034.67	463.08	90.43	3008.49	435.77	111.56	2432.71	138.81	102.47	2357.09	204.43	119.05	3109.88	196.91	191.14	3095.51	239.58	174.98	2513.75	-5.79	113.37	3059.78	264.82	166.73	3033.50	375.05	1291.30	0.00	0.00	0.00	2642.94	327.48	1722.74	3061.78	278.30	1742.33	3083.26	217.32	1736.09	2327.05	211.72	1705.87	912.90	-210.70	68.69	1533.10	-208.47	73.74	908.76
8.27000	3034.67	463.08	90.43	3008.49	435.77	111.56	2432.71	138.81	102.47	2357.09	204.43	119.05	3109.88	196.91	191.14	3095.51	239.58	174.98	2513.75	-5.79	113.37	3059.78	264.82	166.73	3033.50	375.05	1291.30	0.00	0.00	0.00	2642.94	327.48	1722.74	3061.78	278.30	1742.33	3083.26	217.32	1736.09	2327.05	211.72	1705.87	912.98	-211.01	68.51	1533.20	-208.47	73.89	908.95
8.28000	3034.67	463.08	90.43	3008.49	435.77	111.56	2432.71	138.81	102.47	2357.09	204.43	119.05	3109.88	196.91	191.14	3095.51	239.58	174.98	2513.75	-5.79	113.37	3059.78	264.82	166.73	3033.50	375.05	1291.30	0.00	0.00	0.00	2642.94	327.48	1722.74	3061.78	278.30	1742.33	3083.26	217.32	1736.09	2327.05	211.72	1705.87	912.97	-210.56	68.51	1532.57	-208.58	73.54	908.92
8.29000	3034.67	463.08	90.43	3008.49	435.77	111.56	2432.71	138.81	102.47	2357.09	204.43	119.05	3109.88	196.91	191.14	3095.51	239.58	174.98	2513.75	-5.79	113.37	3059.78	264.82	166.73	3033.50	375.05	1291.30	0.00	0.00	0.00	2642.94	327.48	1722.74	3061.78	278.30	1742.33	3083.26	217.32	1736.09	2327.05	211.72	1705.87	912.85	-210.33	68.69	1532.99	-208.58	73.68	908.82
8.30000	3034.67	463.08	90.43	3008.49	435.77	111.56	2432.71	138.81	102.47	2357.09	204.43	119.05	3109.88	196.91	191.14	3095.51	239.58	174.98	2513.75	-5.79	113.37	3059.78	264.82	166.73	3033.50	375.05	1291.30	0.00	0.00	0.00	2642.94	327.48	1722.74	3061.78	278.30	1742.33	3083.26	217.32	1736.09	2327.05	211.72	1705.87	913.16	-211.08	68.45	1532.82	-208.42	73.72	908.74
8.31000	3034.67	463.08	90.43	3008.49	435.77	111.56	2432.71	138.81	102.47	2357.09	204.43	119.05	3109.88	196.91	191.14	3095.51	239.58	174.98	2513.75	-5.79	113.37	3059.78	264.82	166.73	3033.50	375.05	1291.30	0.00	0.00	0.00	2642.94	327.48	1722.74	3061.78	278.30	1742.33	3083.26	217.32	1736.09	2327.05	211.72	1705.87	912.97	-210.50	68.70	1532.71	-208.60	73.65	908.66
8.32000	3034.67	463.08	90.43	3008.49	435.77	111.56	2432.71	138.81	102.47	2357.09	204.43	119.05	3109.88	196.91	191.14	3095.51	239.58	174.98	2513.75	-5.79	113.37	3059.78	264.82	166.73	3033.50	375.05	1291.30	0.00	0.00	0.00	2642.94	327.48	1722.74	3061.78	278.30	1742.33	3083.26	217.32	1736.09	2327.05	211.72	1705.87	912.91	-211.11	68.66	1532.72	-208.57	73.56	908.56
8.33000	3034.67	463.08	90.43	3008.49	435.77	111.56	2432.71	138.81	102.47	2357.09	204.43	119.05	3109.88	196.91	191.14	3095.51	239.58	174.98	2513.75	-5.79	113.37	3059.78	264.82	166.73	3033.50	375.05	1291.30	0.00	0.00	0.00	2642.94	327.48	1722.74	3061.78	278.30	1742.33	3083.26	217.32	1736.09	2327.05	211.72	1705.87	913.10	-211.16	68.31	1532.62	-208.51	73.54	908.81
8.34000	3034.67	463.08	90.43	3008.49	435.77	111.56	2432.71	138.81	102.47	2357.09	204.43	119.05	3109.88	196.91	191.14	3095.51	239.58	174.98	2513.75	-5.79	113.37	3059.78	264.82	166.73	3033.50	375.05	1291.30	0.00	0.00	0.00	2642.94	327.48	1722.74	3061.78	278.30	1742.33	3083.26	217.32	1736.09	2327.05	211.72	1705.87	912.99	-210.80	68.49	1532.77	-208.56	73.57	908.71
8.35000	3034.67	463.08	90.43	3008.49	435.77	111.56	2432.71	138.81	102.47	2357.09	204.43	119.05	3109.88	196.91	191.14	3095.51	239.58	174.98	2513.75	-5.79	113.37	3059.78	264.82	166.73	3033.50	375.05	1291.30	0.00	0.00	0.00	2642.94	327.48	1722.74	3061.78	278.30	1742.33	3083.26	217.32	1736.09	2327.05	211.72	1705.87	913.04	-210.86	68.62	1532.29	-208.64	73.42	908.56
8.36000	3034.67	463.08	90.43	3008.49	435.77	111.56	2432.71	138.81	102.47	2357.09	204.43	119.05	3109.88	196.91	191.14	3095.51	239.58	174.98	2513.75	-5.79	113.37	3059.78	264.82	166.73	3033.50	375.05	1291.30	0.00	0.00	0.00	2642.94	327.48	1722.74	3061.78	278.30	1742.33	3083.26	217.32	1736.09	2327.05	211.72	1705.87	913.10	-211.45	68.45	1532.58	-208.64	73.60	908.95
8.37000	3034.67	463.08	90.43	3008.49	435.77	111.56	2432.71	138.81	102.47	2357.09	204.43	119.05	3109.88	196.91	191.14	3095.51	239.58	174.98	2513.75	-5.79	113.37	3059.78	264.82	166.73	3033.50	375.05	1291.30	0.00	0.00	0.00	2642.94	327.48	1722.74	3061.78	278.30	1742.33	3083.26	217.32	1736.09	2327.05	211.72	1705.87	913.09	-211.04	68.42	1532.70	-208.60	73.62	908.58
8.38000	3034.67	463.08	90.43	3008.49	435.77	111.56	2432.71	138.81	102.47	2357.09	204.43	119.05	3109.88	196.91	191.14	3095.51	239.58	174.98	2513.75	-5.79	113.37	3059.78	264.82	166.73	3033.50	375.05	1291.30	0.00	0.00	0.00	2642.94	327.48	1722.74	3061.78	278.30	1742.33	3083.26	217.32	1736.09	2327.05	211.72	1705.87	913.41	-211.19	68.25	1532.91	-208.56	73.68	908.58
8.39000	3034.67	463.08	90.43	3008.49	435.77	111.56	2432.71	138.81	102.47	2357.09	204.43	119.05	3109.88	196.91	191.14	3095.51	239.58	174.98	2513.75	-5.79	113.37	3059.78	264.82	166.73	3033.50	375.05	1291.30	0.00	0.00	0.00	2642.94	327.48	1722.74	3061.78	278.30	1742.33	3083.26	217.32	1736.09	2327.05	211.72	1705.87	912.92	-210.21	68.64	1532.45	-208.68	73.49	908.69
8.40000	3034.67	463.08	90.43	3008.49	435.77	111.56	2432.71	138.81	102.47	2357.09	204.43	119.05	3109.88	196.91	191.14	3095.51	239.58	174.98	2513.75	-5.79	113.37	3059.78	264.82	166.73	3033.50	375.05	1291.30	0.00	0.00	0.00	2642.94	327.48	1722.74	3061.78	278.30	1742.33	3083.26	217.32	1736.09	2327.05	211.72	1705.87	912.86	-210.23	68.79	1532.68	-208.71	73.48	908.80
8.41000	3034.67	463.08	90.43	3008.49	435.77	111.56	2432.71	138.81	102.47	2357.09	204.43	119.05	3109.88	196.91	191.14	3095.51	239.58	174.98	2513.75	-5.79	113.37	3059.78	264.82	166.73	3033.50	375.05	1291.30	0.00	0.00	0.00	2642.94	327.48	1722.74	3061.78	278.30	1742.33	3083.26	217.32	1736.09	2327.05	211.72	1705.87	913.02	-210.85	68.62	1532.62	-208.60	73.52	908.77
8.42000	3034.67	463.08	90.43	3008.49	435.77	111.56	2432.71	138.81	102.47	2357.09	204.43	119.05	3109.88	196.91	191.14	3095.51	239.58	174.98	2513.75	-5.79	113.37	3059.78	264.82	166.73	3033.50	375.05	1291.30	0.00	0.00	0.00	2642.94	327.48	1722.74	3061.78	278.30	1742.33	3083.26	217.32	1736.09	2327.05	211.72	1705.87	913.20	-211.02	68.48	1533.13	-208.58	73.81	908.46
8.43000	3034.67	463.08	90.43	3008.49	435.77	111.56	2432.71	138.81	102.47	2357.09	204.43	119.05	3109.88	196.91	191.14	3095.51	239.58	174.98	2513.75	-5.79	113.37	3059.78	264.82	166.73	3033.50	375.05	1291.30	0.00	0.00	0.00	2642.94	327.48	1722.74	3061.78	278.30	1742.33	3083.26	217.32	1736.09	2327.05	211.72	1705.87	913.05	-211.20	68.46	1533.03	-208.62	73.75	908.48
8.44000	3034.67	463.08	90.43	3008.49	435.77	111.56	2432.71	138.81	102.47	2357.09	204.43	119.05	3109.88	196.91	191.14	3095.51	239.58	174.98	2513.75	-5.79	113.37	3059.78	264.82	166.73	3033.50	375.05	1291.30	0.00	0.00	0.00	2642.94	327.48	1722.74	3061.78	278.30	1742.33	3083.26	217.32	1736.09	2327.05	211.72	1705.87	913.06	-210.76	68.45	1532.36	-208.74	73.46	908.65
8.45000	3034.67	463.08	90.43	3008.49	435.77	111.56	2432.71	138.81	102.47	2357.09	204.43	119.05	3109.88	196.91	191.14	3095.51	239.58	174.98	2513.75	-5.79	113.37	3059.78	264.82	166.73	3033.50	375.05	1291.30	0.00	0.00	0.00	2642.94	327.48	1722.74	3061.78	278.30	1742.33	3083.26	217.32	1736.09	2327.05	211.72	1705.87	913.12	-211.38	68.34	1532.36	-208.78	73.48	908.43
8.46000	3034.67	463.08	90.43	3008.49	435.77	111.56	2432.71	138.81	102.47	2357.09	204.43	119.05	3109.88	196.91	191.14	3095.51	239.58	174.98	2513.75	-5.79	113.37	3059.78	264.82	166.73	3033.50	375.05	1291.30	0.00	0.00	0.00	2642.94	327.48	1722.74	3061.78	278.30	1742.33	3083.26	217.32	1736.09	2327.05	211.72	1705.87	913.08	-211.14	68.37	1532.01	-208.82	73.30	908.87
8.47000	3034.67	463.08	90.43	3008.49	435.77	111.56	2432.71	138.81	102.47	2357.09	204.43	119.05	3109.88	196.91	191.14	3095.51	239.58	174.98	2513.75	-5.79	113.37	3059.78	264.82	166.73	3033.50	375.05	1291.30	0.00	0.00	0.00	2642.94	327.48	1722.74	3061.78	278.30	1742.33	3083.26	217.32	1736.09	2327.05	211.72	1705.87	913.21	-211.25	68.36	1532.66	-208.70	73.53	908.72
8.48000	3034.67	463.08	90.43	3008.49	435.77	111.56	2432.71	138.81	102.47	2357.09	204.43	119.05	3109.88	196.91	191.14	3095.51	239.58	174.98	2513.75	-5.79	113.37	3059.78	264.82	166.73	3033.50	375.05	1291.30	0.00	0.00	0.00	2642.94	327.48	1722.74	3061.78	278.30	1742.33	3083.26	217.32	1736.09	2327.05	211.72	1705.87	913.07	-211.22	68.52	1532.54	-208.64	73.59	908.69
8.49000	3034.67	463.08	90.43	3008.49	435.77	111.56	2432.71	138.81	102.47	2357.09	204.43	119.05	3109.88	196.91	191.14	3095.51	239.58	174.98	2513.75	-5.79	113.37	3059.78	264.82	166.73	3033.50	375.05	1291.30	0.00	0.00	0.00	2642.94	327.48	1722.74	3061.78	278.30	1742.33	3083.26	217.32	1736.09	2327.05	211.72	1705.87	912.93	-210.83	68.65	1532.24	-208.81	73.45	908.79
8.50000	3034.67	463.08	90.43	3008.49	435.77	111.56	2432.71	138.81	102.47	2357.09	204.43	119.05	3109.88	196.91	191.14	3095.51	239.58	174.98	2513.75	-5.79	113.37	3059.78	264.82	166.73	3033.50	375.05	1291.30	0.00	0.00	0.00	2642.94	327.48	1722.74	3061.78	278.30	1742.33	3083.26	217.32	1736.09	2327.05	211.72	1705.87	913.07	-210.44	68.65	1532.53	-208.72	73.49	908.83
8.51000	3034.67	463.08	90.43	3008.49	435.77	111.56	2432.71	138.81	102.47	2357.09	204.43	119.05	3109.88	196.91	191.14	3095.51	239.58	174.98	2513.75	-5.79	113.37	3059.78	264.82	166.73	3033.50	375.05	1291.30	0.00	0.00	0.00	2642.94	327.48	1722.74	3061.78	278.30	1742.33	3083.26	217.32	1736.09	2327.05	211.72	1705.87	913.04	-210.86	68.59	1532.78	-208.76	73.50	908.76
8.52000	3034.67	463.08	90.43	3008.49	435.77	111.56	2432.71	138.81	102.47	2357.09	204.43	119.05	3109.88	196.91	191.14	3095.51	239.58	174.98	2513.75	-5.79	113.37	3059.78	264.82	166.73	3033.50	375.05	1291.30	0.00	0.00	0.00	2642.94	327.48	1722.74	3061.78	278.30	1742.33	3083.26	217.32	1736.09	2327.05	211.72	1705.87	912.94	-211.01	68.64	1532.48	-208.84	73.45	908.89
8.53000	3034.67	463.08	90.43	3008.49	435.77	111.56	2432.71	138.81	102.47	2357.09	204.43	119.05	3109.88	196.91	191.14	3095.51	239.58	174.98	2513.75	-5.79	113.37	3059.78	264.82	166.73	3033.50	375.05	1291.30	0.00	0.00	0.00	2642.94	327.48	1722.74	3061.78	278.30	1742.33	3083.26	217.32	1736.09	2327.05	211.72	1705.87	913.02	-210.96	68.70	1532.68	-208.71	73.62	908.90
8.54000	3034.67	463.08	90.43	3008.49	435.77	111.56	2432.71	138.81	102.47	2357.09	204.43	119.05	3109.88	196.91	191.14	3095.51	239.58	174.98	2513.75	-5.79	113.37	3059.78	264.82	166.73	3033.50	375.05	1291.30	0.00	0.00	0.00	2642.94	327.48	1722.74	3061.78	278.30	1742.33	3083.26	217.32	1736.09	2327.05	211.72	1705.87	912.94	-210.86	68.72	1532.53	-208.73	73.55	908.98
8.55000	3034.67	463.08	90.43	3008.49	435.77	111.56	2432.71	138.81	102.47	2357.09	204.43	119.05	3109.88	196.91	191.14	3095.51	239.58	174.98	2513.75	-5.79	113.37	3059.78	264.82	166.73	3033.50	375.05	1291.30	0.00	0.00	0.00	2642.94	327.48	1722.74	3061.78	278.30	1742.33	3083.26	217.32	1736.09	2327.05	211.72	1705.87	913.08	-211.02	68.55	1533.00	-208.77	73.68	908.82
8.56000	3034.67	463.08	90.43	3008.49	435.77	111.56	2432.71	138.81	102.47	2357.09	204.43	119.05	3109.88	196.91	191.14	3095.51	239.58	174.98	2513.75	-5.79	113.37	3059.78	264.82	166.73	3033.50	375.05	1291.30	0.00	0.00	0.00	2642.94	327.48	1722.74	3061.78	278.30	1742.33	3083.26	217.32	1736.09	2327.05	211.72	1705.87	913.09	-211.63	68.40	1532.82	-208.78	73.60	908.50
8.57000	3034.67	463.08	90.43	3008.49	435.77	111.56	2432.71	138.81	102.47	2357.09	204.43	119.05	3109.88	196.91	191.14	3095.51	239.58	174.98	2513.75	-5.79	113.37	3059.78	264.82	166.73	3033.50	375.05	1291.30	0.00	0.00	0.00	2642.94	327.48	1722.74	3061.78	278.30	1742.33	3083.26	217.32	1736.09	2327.05	211.72	1705.87	912.95	-210.87	68.57	1532.82	-208.64	73.57	908.50
8.58000	3034.67	463.08	90.43	3008.49	435.77	111.56	2432.71	138.81	102.47	2357.09	204.43	119.05	3109.88	196.91	191.14	3095.51	239.58	174.98	2513.75	-5.79	113.37	3059.78	264.82	166.73	3033.50	375.05	1291.30	0.00	0.00	0.00	2642.94	327.48	1722.74	3061.78	278.30	1742.33	3083.26	217.32	1736.09	2327.05	211.72	1705.87	913.04	-210.98	68.55	1532.70	-208.63	73.57	908.47
8.59000	3034.67	463.08	90.43	3008.49	435.77	111.56	2432.71	138.81	102.47	2357.09	204.43	119.05	3109.88	196.91	191.14	3095.51	239.58	174.98	2513.75	-5.79	113.37	3059.78	264.82	166.73	3033.50	375.05	1291.30	0.00	0.00	0.00	2642.94	327.48	1722.74	3061.78	278.30	1742.33	3083.26	217.32	1736.09	2327.05	211.72	1705.87	912.99	-210.58	68.60	1532.03	-208.76	73.28	909.13
8.60000	3034.67	463.08	90.43	3008.49	435.77	111.56	2432.71	138.81	102.47	2357.09	204.43	119.05	3109.88	196.91	191.14	3095.51	239.58	174.98	2513.75	-5.79	113.37	3059.78	264.82	166.73	3033.50	375.05	1291.30	0.00	0.00	0.00	2642.94	327.48	1722.74	3061.78	278.30	1742.33	3083.26	217.32	1736.09	2327.05	211.72	1705.87	913.06	-211.38	68.42	1532.81	-208.56	73.63	908.99
8.61000	3034.67	463.08	90.43	3008.49	435.77	111.56	2432.71	138.81	102.47	2357.09	204.43	119.05	3109.88	196.91	191.14	3095.51	239.58	174.98	2513.75	-5.79	113.37	3059.78	264.82	166.73	3033.50	375.05	1291.30	0.00	0.00	0.00	2642.94	327.48	1722.74	3061.78	278.30	1742.33	3083.26	217.32	1736.09	2327.05	211.72	1705.87	913.12	-211.07	68.48	1533.31	-208.55	73.87	908.71
8.62000	3034.67	463.08	90.43	3008.49	435.77	111.56	2432.71	138.81	102.47	2357.09	204.43	119.05	3109.88	196.91	191.14	3095.51	239.58	174.98	2513.75	-5.79	113.37	3059.78	264.82	166.73	3033.50	375.05	1291.30	0.00	0.00	0.00	2642.94	327.48	1722.74	3061.78	278.30	1742.33	3083.26	217.32	1736.09	2327.05	211.72	1705.87	912.78	-210.63	68.69	1532.84	-208.76	73.62	908.55
8.63000	3034.67	463.08	90.43	3008.49	435.77	111.56	2432.71	138.81	102.47	2357.09	204.43	119.05	3109.88	196.91	191.14	3095.51	239.58	174.98	2513.75	-5.79	113.37	3059.78	264.82	166.73	3033.50	375.05	1291.30	0.00	0.00	0.00	2642.94	327.48	1722.74	3061.78	278.30	1742.33	3083.26	217.32	1736.09	2327.05	211.72	1705.87	912.80	-210.82	68.86	1532.69	-208.63	73.56	908.58
8.64000	3034.67	463.08	90.43	3008.49	435.77	111.56	2432.71	138.81	102.47	2357.09	204.43	119.05	3109.88	196.91	191.14	3095.51	239.58	174.98	2513.75	-5.79	113.37	3059.78	264.82	166.73	3033.50	375.05	1291.30	0.00	0.00	0.00	2642.94	327.48	1722.74	3061.78	278.30	1742.33	3083.26	217.32	1736.09	2327.05	211.72	1705.87	913.06	-211.06	68.46	1533.10	-208.62	73.74	908.64
8.65000	3034.67	463.08	90.43	3008.49	435.77	111.56	2432.71	138.81	102.47	2357.09	204.43	119.05	3109.88	196.91	191.14	3095.51	239.58	174.98	2513.75	-5.79	113.37	3059.78	264.82	166.73	3033.50	375.05	1291.30	0.00	0.00	0.00	2642.94	327.48	1722.74	3061.78	278.30	1742.33	3083.26	217.32	1736.09	2327.05	211.72	1705.87	913.05	-211.28	68.48	1532.67	-208.72	73.57	908.71
8.66000	3034.67	463.08	90.43	3008.49	435.77	111.56	2432.71	138.81	102.47	2357.09	204.43	119.05	3109.88	196.91	191.14	3095.51	239.58	174.98	2513.75	-5.79	113.37	3059.78	264.82	166.73	3033.50	375.05	1291.30	0.00	0.00	0.00	2642.94	327.48	1722.74	3061.78	278.30	1742.33	3083.26	217.32	1736.09	2327.05	211.72	1705.87	913.17	-211.16	68.45	1532.82	-208.75	73.68	908.99
8.67000	3034.67	463.08	90.43	3008.49	435.77	111.56	2432.71	138.81	102.47	2357.09	204.43	119.05	3109.88	196.91	191.14	3095.51	239.58	174.98	2513.75	-5.79	113.37	3059.78	264.82	166.73	3033.50	375.05	1291.30	0.00	0.00	0.00	2642.94	327.48	1722.74	3061.78	278.30	1742.33	3083.26	217.32	1736.09	2327.05	211.72	1705.87	913.04	-210.41	68.56	1532.87	-208.68	73.62	908.84
8.68000	3034.67	463.08	90.43	3008.49	435.77	111.56	2432.71	138.81	102.47	2357.09	204.43	119.05	3109.88	196.91	191.14	3095.51	239.58	174.98	2513.75	-5.79	113.37	3059.78	264.82	166.73	3033.50	375.05	1291.30	0.00	0.00	0.00	2642.94	327.48	1722.74	3061.78	278.30	1742.33	3083.26	217.32	1736.09	2327.05	211.72	1705.87	913.17	-211.78	68.28	1533.25	-208.75	73.76	908.49
8.69000	3034.67	463.08	90.43	3008.49	435.77	111.56	2432.71	138.81	102.47	2357.09	204.43	119.05	3109.88	196.91	191.14	3095.51	239.58	174.98	2513.75	-5.79	113.37	3059.78	264.82	166.73	3033.50	375.05	1291.30	0.00	0.00	0.00	2642.94	327.48	1722.74	3061.78	278.30	1742.33	3083.26	217.32	1736.09	2327.05	211.72	1705.87	913.11	-211.29	68.40	1532.63	-208.76	73.62	908.36
8.70000	3034.67	463.08	90.43	3008.49	435.77	111.56	2432.71	138.81	102.47	2357.09	204.43	119.05	3109.88	196.91	191.14	3095.51	239.58	174.98	2513.75	-5.79	113.37	3059.78	264.82	166.73	3033.50	375.05	1291.30	0.00	0.00	0.00	2642.94	327.48	1722.74	3061.78	278.30	1742.33	3083.26	217.32	1736.09	2327.05	211.72	1705.87	912.95	-211.26	68.58	1533.15	-208.63	73.77	908.52
8.71000	3034.67	463.08	90.43	3008.49	435.77	111.56	2432.71	138.81	102.47	2357.09	204.43	119.05	3109.88	196.91	191.14	3095.51	239.58	174.98	2513.75	-5.79	113.37	3059.78	264.82	166.73	3033.50	375.05	1291.30	0.00	0.00	0.00	2642.94	327.48	1722.74	3061.78	278.30	1742.33	3083.26	217.32	1736.09	2327.05	211.72	1705.87	913.05	-211.29	68.53	1532.27	-208.70	73.48	908.69
8.72000	3034.67	463.08	90.43	3008.49	435.77	111.56	2432.71	138.81	102.47	2357.09	204.43	119.05	3109.88	196.91	191.14	3095.51	239.58	174.98	2513.75	-5.79	113.37	3059.78	264.82	166.73	3033.50	375.05	1291.30	0.00	0.00	0.00	2642.94	327.48	1722.74	3061.78	278.30	1742.33	3083.26	217.32	1736.09	2327.05	211.72	1705.87	912.92	-210.59	68.66	1532.15	-208.76	73.48	908.80
8.73000	3034.67	463.08	90.43	3008.49	435.77	111.56	2432.71	138.81	102.47	2357.09	204.43	119.05	3109.88	196.91	191.14	3095.51	239.58	174.98	2513.75	-5.79	113.37	3059.78	264.82	166.73	3033.50	375.05	1291.30	0.00	0.00	0.00	2642.94	327.48	1722.74	3061.78	278.30	1742.33	3083.26	217.32	1736.09	2327.05	211.72	1705.87	913.02	-210.66	68.54	1532.68	-208.73	73.62	909.02
8.74000	3034.67	463.08	90.43	3008.49	435.77	111.56	2432.71	138.81	102.47	2357.09	204.43	119.05	3109.88	196.91	191.14	3095.51	239.58	174.98	2513.75	-5.79	113.37	3059.78	264.82	166.73	3033.50	375.05	1291.30	0.00	0.00	0.00	2642.94	327.48	1722.74	3061.78	278.30	1742.33	3083.26	217.32	1736.09	2327.05	211.72	1705.87	913.10	-210.83	68.37	1532.94	-208.81	73.65	908.90
8.75000	3034.67	463.08	90.43	3008.49	435.77	111.56	2432.71	138.81	102.47	2357.09	204.43	119.05	3109.88	196.91	191.14	3095.51	239.58	174.98	2513.75	-5.79	113.37	3059.78	264.82	166.73	3033.50	375.05	1291.30	0.00	0.00	0.00	2642.94	327.48	1722.74	3061.78	278.30	1742.33	3083.26	217.32	1736.09	2327.05	211.72	1705.87	913.06	-210.82	68.45	1532.74	-208.67	73.58	908.74
8.76000	3034.67	463.08	90.43	3008.49	435.77	111.56	2432.71	138.81	102.47	2357.09	204.43	119.05	3109.88	196.91	191.14	3095.51	239.58	174.98	2513.75	-5.79	113.37	3059.78	264.82	166.73	3033.50	375.05	1291.30	0.00	0.00	0.00	2642.94	327.48	1722.74	3061.78	278.30	1742.33	3083.26	217.32	1736.09	2327.05	211.72	1705.87	913.07	-211.76	68.39	1533.03	-208.75	73.76	908.52
8.77000	3034.67	463.08	90.43	3008.49	435.77	111.56	2432.71	138.81	102.47	2357.09	204.43	119.05	3109.88	196.91	191.14	3095.51	239.58	174.98	2513.75	-5.79	113.37	3059.78	264.82	166.73	3033.50	375.05	1291.30	0.00	0.00	0.00	2642.94	327.48	1722.74	3061.78	278.30	1742.33	3083.26	217.32	1736.09	2327.05	211.72	1705.87	913.12	-210.67	68.53	1533.14	-208.75	73.84	908.70
8.78000	3034.67	463.08	90.43	3008.49	435.77	111.56	2432.71	138.81	102.47	2357.09	204.43	119.05	3109.88	196.91	191.14	3095.51	239.58	174.98	2513.75	-5.79	113.37	3059.78	264.82	166.73	3033.50	375.05	1291.30	0.00	0.00	0.00	2642.94	327.48	1722.74	3061.78	278.30	1742.33	3083.26	217.32	1736.09	2327.05	211.72	1705.87	912.97	-210.78	68.52	1533.18	-208.75	73.88	908.71
8.79000	3034.67	463.08	90.43	3008.49	435.77	111.56	2432.71	138.81	102.47	2357.09	204.43	119.05	3109.88	196.91	191.14	3095.51	239.58	174.98	2513.75	-5.79	113.37	3059.78	264.82	166.73	3033.50	375.05	1291.30	0.00	0.00	0.00	2642.94	327.48	1722.74	3061.78	278.30	1742.33	3083.26	217.32	1736.09	2327.05	211.72	1705.87	912.80	-210.90	68.70	1533.15	-208.74	73.88	908.54
8.80000	3034.67	463.08	90.43	3008.49	435.77	111.56	2432.71	138.81	102.47	2357.09	204.43	119.05	3109.88	196.91	191.14	3095.51	239.58	174.98	2513.75	-5.79	113.37	3059.78	264.82	166.73	3033.50	375.05	1291.30	0.00	0.00	0.00	2642.94	327.48	1722.74	3061.78	278.30	1742.33	3083.26	217.32	1736.09	2327.05	211.72	1705.87	912.88	-210.91	68.72	1533.08	-208.75	73.86	908.79
8.81000	3034.67	463.08	90.43	3008.49	435.77	111.56	2432.71	138.81	102.47	2357.09	204.43	119.05	3109.88	196.91	191.14	3095.51	239.58	174.98	2513.75	-5.79	113.37	3059.78	264.82	166.73	3033.50	375.05	1291.30	0.00	0.00	0.00	2642.94	327.48	1722.74	3061.78	278.30	1742.33	3083.26	217.32	1736.09	2327.05	211.72	1705.87	912.96	-211.43	68.51	1532.97	-208.78	73.82	908.84
8.82000	3034.67	463.08	90.43	3008.49	435.77	111.56	2432.71	138.81	102.47	2357.09	204.43	119.05	3109.88	196.91	191.14	3095.51	239.58	174.98	2513.75	-5.79	113.37	3059.78	264.82	166.73	3033.50	375.05	1291.30	0.00	0.00	0.00	2642.94	327.48	1722.74	3061.78	278.30	1742.33	3083.26	217.32	1736.09	2327.05	211.72	1705.87	912.92	-210.86	68.49	1532.85	-208.84	73.77	909.00
8.83000	3034.67	463.08	90.43	3008.49	435.77	111.56	2432.71	138.81	102.47	2357.09	204.43	119.05	3109.88	196.91	191.14	3095.51	239.58	174.98	2513.75	-5.79	113.37	3059.78	264.82	166.73	3033.50	375.05	1291.30	0.00	0.00	0.00	2642.94	327.48	1722.74	3061.78	278.30	1742.33	3083.26	217.32	1736.09	2327.05	211.72	1705.87	912.96	-210.98	68.47	1532.72	-208.93	73.71	908.70
8.84000	3034.67	463.08	90.43	3008.49	435.77	111.56	2432.71	138.81	102.47	2357.09	204.43	119.05	3109.88	196.91	191.14	3095.51	239.58	174.98	2513.75	-5.79	113.37	3059.78	264.82	166.73	3033.50	375.05	1291.30	0.00	0.00	0.00	2642.94	327.48	1722.74	3061.78	278.30	1742.33	3083.26	217.32	1736.09	2327.05	211.72	1705.87	913.03	-211.26	68.43	1532.90	-208.94	73.77	908.96
8.85000	3034.67	463.08	90.43	3008.49	435.77	111.56	2432.71	138.81	102.47	2357.09	204.43	119.05	3109.88	196.91	191.14	3095.51	239.58	174.98	2513.75	-5.79	113.37	3059.78	264.82	166.73	3033.50	375.05	1291.30	0.00	0.00	0.00	2642.94	327.48	1722.74	3061.78	278.30	1742.33	3083.26	217.32	1736.09	2327.05	211.72	1705.87	912.96	-210.66	68.52	1532.28	-209.15	73.54	909.04
8.86000	3034.67	463.08	90.43	3008.49	435.77	111.56	2432.71	138.81	102.47	2357.09	204.43	119.05	3109.88	196.91	191.14	3095.51	239.58	174.98	2513.75	-5.79	113.37	3059.78	264.82	166.73	3033.50	375.05	1291.30	0.00	0.00	0.00	2642.94	327.48	1722.74	3061.78	278.30	1742.33	3083.26	217.32	1736.09	2327.05	211.72	1705.87	912.94	-210.48	68.58	1532.28	-209.15	73.54	908.76
8.87000	3034.67	463.08	90.43	3008.49	435.77	111.56	2432.71	138.81	102.47	2357.09	204.43	119.05	3109.88	196.91	191.14	3095.51	239.58	174.98	2513.75	-5.79	113.37	3059.78	264.82	166.73	3033.50	375.05	1291.30	0.00	0.00	0.00	2642.94	327.48	1722.74	3061.78	278.30	1742.33	3083.26	217.32	1736.09	2327.05	211.72	1705.87	912.99	-211.03	68.51	1532.28	-209.15	73.54	908.60
8.88000	3034.67	463.08	90.43	3008.49	435.77	111.56	2432.71	138.81	102.47	2357.09	204.43	119.05	3109.88	196.91	191.14	3095.51	239.58	174.98	2513.75	-5.79	113.37	3059.78	264.82	166.73	3033.50	375.05	1291.30	0.00	0.00	0.00	2642.94	327.48	1722.74	3061.78	278.30	1742.33	3083.26	217.32	1736.09	2327.05	211.72	1705.87	912.97	-210.99	68.54	1532.28	-209.15	73.54	908.90
8.89000	3034.67	463.08	90.43	3008.49	435.77	111.56	2432.71	138.81	102.47	2357.09	204.43	119.05	3109.88	196.91	191.14	3095.51	239.58	174.98	2513.75	-5.79	113.37	3059.78	264.82	166.73	3033.50	375.05	1291.30	0.00	0.00	0.00	2642.94	327.48	1722.74	3061.78	278.30	1742.33	3083.26	217.32	1736.09	2327.05	211.72	1705.87	913.03	-210.51	68.62	1532.28	-209.15	73.54	908.69
8.90000	3034.67	463.08	90.43	3008.49	435.77	111.56	2432.71	138.81	102.47	2357.09	204.43	119.05	3109.88	196.91	191.14	3095.51	239.58	174.98	2513.75	-5.79	113.37	3059.78	264.82	166.73	3033.50	375.05	1291.30	0.00	0.00	0.00	2642.94	327.48	1722.74	3061.78	278.30	1742.33	3083.26	217.32	1736.09	2327.05	211.72	1705.87	913.25	-211.38	68.31	1532.28	-209.15	73.54	909.00
8.91000	3034.67	463.08	90.43	3008.49	435.77	111.56	2432.71	138.81	102.47	2357.09	204.43	119.05	3109.88	196.91	191.14	3095.51	239.58	174.98	2513.75	-5.79	113.37	3059.78	264.82	166.73	3033.50	375.05	1291.30	0.00	0.00	0.00	2642.94	327.48	1722.74	3061.78	278.30	1742.33	3083.26	217.32	1736.09	2327.05	211.72	1705.87	913.06	-211.02	68.48	1532.28	-209.15	73.54	908.91
8.92000	3034.67	463.08	90.43	3008.49	435.77	111.56	2432.71	138.81	102.47	2357.09	204.43	119.05	3109.88	196.91	191.14	3095.51	239.58	174.98	2513.75	-5.79	113.37	3059.78	264.82	166.73	3033.50	375.05	1291.30	0.00	0.00	0.00	2642.94	327.48	1722.74	3061.78	278.30	1742.33	3083.26	217.32	1736.09	2327.05	211.72	1705.87	913.04	-210.89	68.58	1532.28	-209.15	73.54	908.69
8.93000	3034.67	463.08	90.43	3008.49	435.77	111.56	2432.71	138.81	102.47	2357.09	204.43	119.05	3109.88	196.91	191.14	3095.51	239.58	174.98	2513.75	-5.79	113.37	3059.78	264.82	166.73	3033.50	375.05	1291.30	0.00	0.00	0.00	2642.94	327.48	1722.74	3061.78	278.30	1742.33	3083.26	217.32	1736.09	2327.05	211.72	1705.87	913.01	-210.62	68.56	1532.28	-209.15	73.54	908.45
8.94000	3034.67	463.08	90.43	3008.49	435.77	111.56	2432.71	138.81	102.47	2357.09	204.43	119.05	3109.88	196.91	191.14	3095.51	239.58	174.98	2513.75	-5.79	113.37	3059.78	264.82	166.73	3033.50	375.05	1291.30	0.00	0.00	0.00	2642.94	327.48	1722.74	3061.78	278.30	1742.33	3083.26	217.32	1736.09	2327.05	211.72	1705.87	913.08	-210.95	68.47	1532.28	-209.15	73.54	908.56
8.95000	3034.67	463.08	90.43	3008.49	435.77	111.56	2432.71	138.81	102.47	2357.09	204.43	119.05	3109.88	196.91	191.14	3095.51	239.58	174.98	2513.75	-5.79	113.37	3059.78	264.82	166.73	3033.50	375.05	1291.30	0.00	0.00	0.00	2642.94	327.48	1722.74	3061.78	278.30	1742.33	3083.26	217.32	1736.09	2327.05	211.72	1705.87	913.07	-211.41	68.51	1532.28	-209.15	73.54	908.79
8.96000	3034.67	463.08	90.43	3008.49	435.77	111.56	2432.71	138.81	102.47	2357.09	204.43	119.05	3109.88	196.91	191.14	3095.51	239.58	174.98	2513.75	-5.79	113.37	3059.78	264.82	166.73	3033.50	375.05	1291.30	0.00	0.00	0.00	2642.94	327.48	1722.74	3061.78	278.30	1742.33	3083.26	217.32	1736.09	2327.05	211.72	1705.87	913.04	-211.15	68.39	1532.28	-209.15	73.54	908.79
8.97000	3034.67	463.08	90.43	3008.49	435.77	111.56	2432.71	138.81	102.47	2357.09	204.43	119.05	3109.88	196.91	191.14	3095.51	239.58	174.98	2513.75	-5.79	113.37	3059.78	264.82	166.73	3033.50	375.05	1291.30	0.00	0.00	0.00	2642.94	327.48	1722.74	3061.78	278.30	1742.33	3083.26	217.32	1736.09	2327.05	211.72	1705.87	912.89	-210.80	68.66	1532.28	-209.15	73.54	908.47
8.98000	3034.67	463.08	90.43	3008.49	435.77	111.56	2432.71	138.81	102.47	2357.09	204.43	119.05	3109.88	196.91	191.14	3095.51	239.58	174.98	2513.75	-5.79	113.37	3059.78	264.82	166.73	3033.50	375.05	1291.30	0.00	0.00	0.00	2642.94	327.48	1722.74	3061.78	278.30	1742.33	3083.26	217.32	1736.09	2327.05	211.72	1705.87	912.94	-210.77	68.71	1532.28	-209.15	73.54	908.81
8.99000	3034.67	463.08	90.43	3008.49	435.77	111.56	2432.71	138.81	102.47	2357.09	204.43	119.05	3109.88	196.91	191.14	3095.51	239.58	174.98	2513.75	-5.79	113.37	3059.78	264.82	166.73	3033.50	375.05	1291.30	0.00	0.00	0.00	2642.94	327.48	1722.74	3061.78	278.30	1742.33	3083.26	217.32	1736.09	2327.05	211.72	1705.87	913.08	-210.92	68.56	1532.28	-209.15	73.54	908.95
9.00000	3034.67	463.08	90.43	3008.49	435.77	111.56	2432.71	138.81	102.47	2357.09	204.43	119.05	3109.88	196.91	191.14	3095.51	239.58	174.98	2513.75	-5.79	113.37	3059.78	264.82	166.73	3033.50	375.05	1291.30	0.00	0.00	0.00	2642.94	327.48	1722.74	3061.78	278.30	1742.33	3083.26	217.32	1736.09	2327.05	211.72	1705.87	913.00	-211.42	68.50	1532.28	-209.15	73.54	908.75
9.01000	3034.67	463.08	90.43	3008.49	435.77	111.56	2432.71	138.81	102.47	2357.09	204.43	119.05	3109.88	196.91	191.14	3095.51	239.58	174.98	2513.75	-5.79	113.37	3059.78	264.82	166.73	3033.50	375.05	1291.30	0.00	0.00	0.00	2642.94	327.48	1722.74	3061.78	278.30	1742.33	3083.26	217.32	1736.09	2327.05	211.72	1705.87	913.18	-211.23	68.29	1532.28	-209.15	73.54	908.67
9.02000	3034.67	463.08	90.43	3008.49	435.77	111.56	2432.71	138.81	102.47	2357.09	204.43	119.05	3109.88	196.91	191.14	3095.51	239.58	174.98	2513.75	-5.79	113.37	3059.78	264.82	166.73	3033.50	375.05	1291.30	0.00	0.00	0.00	2642.94	327.48	1722.74	3061.78	278.30	1742.33	3083.26	217.32	1736.09	2327.05	211.72	1705.87	913.13	-210.73	68.37	1532.28	-209.15	73.54	908.39
9.03000	3034.67	463.08	90.43	3008.49	435.77	111.56	2432.71	138.81	102.47	2357.09	204.43	119.05	3109.88	196.91	191.14	3095.51	239.58	174.98	2513.75	-5.79	113.37	3059.78	264.82	166.73	3033.50	375.05	1291.30	0.00	0.00	0.00	2642.94	327.48	1722.74	3061.78	278.30	1742.33	3083.26	217.32	1736.09	2327.05	211.72	1705.87	912.96	-210.49	68.59	1532.28	-209.15	73.54	908.71
9.04000	3034.67	463.08	90.43	3008.49	435.77	111.56	2432.71	138.81	102.47	2357.09	204.43	119.05	3109.88	196.91	191.14	3095.51	239.58	174.98	2513.75	-5.79	113.37	3059.78	264.82	166.73	3033.50	375.05	1291.30	0.00	0.00	0.00	2642.94	327.48	1722.74	3061.78	278.30	1742.33	3083.26	217.32	1736.09	2327.05	211.72	1705.87	913.17	-211.36	68.49	1532.28	-209.15	73.54	908.74
9.05000	3034.67	463.08	90.43	3008.49	435.77	111.56	2432.71	138.81	102.47	2357.09	204.43	119.05	3109.88	196.91	191.14	3095.51	239.58	174.98	2513.75	-5.79	113.37	3059.78	264.82	166.73	3033.50	375.05	1291.30	0.00	0.00	0.00	2642.94	327.48	1722.74	3061.78	278.30	1742.33	3083.26	217.32	1736.09	2327.05	211.72	1705.87	913.02	-211.46	68.54	1532.28	-209.15	73.54	908.60
9.06000	3034.67	463.08	90.43	3008.49	435.77	111.56	2432.71	138.81	102.47	2357.09	204.43	119.05	3109.88	196.91	191.14	3095.51	239.58	174.98	2513.75	-5.79	113.37	3059.78	264.82	166.73	3033.50	375.05	1291.30	0.00	0.00	0.00	2642.94	327.48	1722.74	3061.78	278.30	1742.33	3083.26	217.32	1736.09	2327.05	211.72	1705.87	912.92	-211.79	68.53	1532.28	-209.15	73.54	908.48
9.07000	3034.67	463.08	90.43	3008.49	435.77	111.56	2432.71	138.81	102.47	2357.09	204.43	119.05	3109.88	196.91	191.14	3095.51	239.58	174.98	2513.75	-5.79	113.37	3059.78	264.82	166.73	3033.50	375.05	1291.30	0.00	0.00	0.00	2642.94	327.48	1722.74	3061.78	278.30	1742.33	3083.26	217.32	1736.09	2327.05	211.72	1705.87	913.05	-211.19	68.47	1532.28	-209.15	73.54	908.63
9.08000	3034.67	463.08	90.43	3008.49	435.77	111.56	2432.71	138.81	102.47	2357.09	204.43	119.05	3109.88	196.91	191.14	3095.51	239.58	174.98	2513.75	-5.79	113.37	3059.78	264.82	166.73	3033.50	375.05	1291.30	0.00	0.00	0.00	2642.94	327.48	1722.74	3061.78	278.30	1742.33	3083.26	217.32	1736.09	2327.05	211.72	1705.87	913.16	-211.71	68.30	1532.28	-209.15	73.54	908.65
9.09000	3034.67	463.08	90.43	3008.49	435.77	111.56	2432.71	138.81	102.47	2357.09	204.43	119.05	3109.88	196.91	191.14	3095.51	239.58	174.98	2513.75	-5.79	113.37	3059.78	264.82	166.73	3033.50	375.05	1291.30	0.00	0.00	0.00	2642.94	327.48	1722.74	3061.78	278.30	1742.33	3083.26	217.32	1736.09	2327.05	211.72	1705.87	913.00	-211.44	68.49	1532.28	-209.15	73.54	908.71
9.10000	3034.67	463.08	90.43	3008.49	435.77	111.56	2432.71	138.81	102.47	2357.09	204.43	119.05	3109.88	196.91	191.14	3095.51	239.58	174.98	2513.75	-5.79	113.37	3059.78	264.82	166.73	3033.50	375.05	1291.30	0.00	0.00	0.00	2642.94	327.48	1722.74	3061.78	278.30	1742.33	3083.26	217.32	1736.09	2327.05	211.72	1705.87	912.88	-210.80	68.76	1532.28	-209.15	73.54	908.71
9.11000	3034.67	463.08	90.43	3008.49	435.77	111.56	2432.71	138.81	102.47	2357.09	204.43	119.05	3109.88	196.91	191.14	3095.51	239.58	174.98	2513.75	-5.79	113.37	3059.78	264.82	166.73	3033.50	375.05	1291.30	0.00	0.00	0.00	2642.94	327.48	1722.74	3061.78	278.30	1742.33	3083.26	217.32	1736.09	2327.05	211.72	1705.87	912.86	-210.46	68.73	1532.28	-209.15	73.54	908.79
9.12000	3034.67	463.08	90.43	3008.49	435.77	111.56	2432.71	138.81	102.47	2357.09	204.43	119.05	3109.88	196.91	191.14	3095.51	239.58	174.98	2513.75	-5.79	113.37	3059.78	264.82	166.73	3033.50	375.05	1291.30	0.00	0.00	0.00	2642.94	327.48	1722.74	3061.78	278.30	1742.33	3083.26	217.32	1736.09	2327.05	211.72	1705.87	912.92	-210.18	68.73	1532.28	-209.15	73.54	908.95
9.13000	3034.67	463.08	90.43	3008.49	435.77	111.56	2432.71	138.81	102.47	2357.09	204.43	119.05	3109.88	196.91	191.14	3095.51	239.58	174.98	2513.75	-5.79	113.37	3059.78	264.82	166.73	3033.50	375.05	1291.30	0.00	0.00	0.00	2642.94	327.48	1722.74	3061.78	278.30	1742.33	3083.26	217.32	1736.09	2327.05	211.72	1705.87	913.13	-211.34	68.43	1532.28	-209.15	73.54	909.17
9.14000	3034.67	463.08	90.43	3008.49	435.77	111.56	2432.71	138.81	102.47	2357.09	204.43	119.05	3109.88	196.91	191.14	3095.51	239.58	174.98	2513.75	-5.79	113.37	3059.78	264.82	166.73	3033.50	375.05	1291.30	0.00	0.00	0.00	2642.94	327.48	1722.74	3061.78	278.30	1742.33	3083.26	217.32	1736.09	2327.05	211.72	1705.87	913.16	-211.23	68.41	1532.28	-209.15	73.54	908.96
9.15000	3034.67	463.08	90.43	3008.49	435.77	111.56	2432.71	138.81	102.47	2357.09	204.43	119.05	3109.88	196.91	191.14	3095.51	239.58	174.98	2513.75	-5.79	113.37	3059.78	264.82	166.73	3033.50	375.05	1291.30	0.00	0.00	0.00	2642.94	327.48	1722.74	3061.78	278.30	1742.33	3083.26	217.32	1736.09	2327.05	211.72	1705.87	912.96	-210.93	68.58	1532.28	-209.15	73.54	908.74
9.16000	3034.67	463.08	90.43	3008.49	435.77	111.56	2432.71	138.81	102.47	2357.09	204.43	119.05	3109.88	196.91	191.14	3095.51	239.58	174.98	2513.75	-5.79	113.37	3059.78	264.82	166.73	3033.50	375.05	1291.30	0.00	0.00	0.00	2642.94	327.48	1722.74	3061.78	278.30	1742.33	3083.26	217.32	1736.09	2327.05	211.72	1705.87	912.91	-210.72	68.65	1532.28	-209.15	73.54	908.53
9.17000	3034.67	463.08	90.43	3008.49	435.77	111.56	2432.71	138.81	102.47	2357.09	204.43	119.05	3109.88	196.91	191.14	3095.51	239.58	174.98	2513.75	-5.79	113.37	3059.78	264.82	166.73	3033.50	375.05	1291.30	0.00	0.00	0.00	2642.94	327.48	1722.74	3061.78	278.30	1742.33	3083.26	217.32	1736.09	2327.05	211.72	1705.87	913.10	-211.26	68.57	1532.28	-209.15	73.54	908.61
9.18000	3034.67	463.08	90.43	3008.49	435.77	111.56	2432.71	138.81	102.47	2357.09	204.43	119.05	3109.88	196.91	191.14	3095.51	239.58	174.98	2513.75	-5.79	113.37	3059.78	264.82	166.73	3033.50	375.05	1291.30	0.00	0.00	0.00	2642.94	327.48	1722.74	3061.78	278.30	1742.33	3083.26	217.32	1736.09	2327.05	211.72	1705.87	912.77	-209.96	68.97	1532.28	-209.15	73.54	908.98
9.19000	3034.67	463.08	90.43	3008.49	435.77	111.56	2432.71	138.81	102.47	2357.09	204.43	119.05	3109.88	196.91	191.14	3095.51	239.58	174.98	2513.75	-5.79	113.37	3059.78	264.82	166.73	3033.50	375.05	1291.30	0.00	0.00	0.00	2642.94	327.48	1722.74	3061.78	278.30	1742.33	3083.26	217.32	1736.09	2327.05	211.72	1705.87	912.92	-210.19	68.72	1532.28	-209.15	73.54	908.99
9.20000	3034.67	463.08	90.43	3008.49	435.77	111.56	2432.71	138.81	102.47	2357.09	204.43	119.05	3109.88	196.91	191.14	3095.51	239.58	174.98	2513.75	-5.79	113.37	3059.78	264.82	166.73	3033.50	375.05	1291.30	0.00	0.00	0.00	2642.94	327.48	1722.74	3061.78	278.30	1742.33	3083.26	217.32	1736.09	2327.05	211.72	1705.87	912.87	-210.49	68.71	1532.28	-209.15	73.54	908.85
9.21000	3034.67	463.08	90.43	3008.49	435.77	111.56	2432.71	138.81	102.47	2357.09	204.43	119.05	3109.88	196.91	191.14	3095.51	239.58	174.98	2513.75	-5.79	113.37	3059.78	264.82	166.73	3033.50	375.05	1291.30	0.00	0.00	0.00	2642.94	327.48	1722.74	3061.78	278.30	1742.33	3083.26	217.32	1736.09	2327.05	211.72	1705.87	913.00	-210.88	68.58	1532.28	-209.15	73.54	908.74
9.22000	3034.67	463.08	90.43	3008.49	435.77	111.56	2432.71	138.81	102.47	2357.09	204.43	119.05	3109.88	196.91	191.14	3095.51	239.58	174.98	2513.75	-5.79	113.37	3059.78	264.82	166.73	3033.50	375.05	1291.30	0.00	0.00	0.00	2642.94	327.48	1722.74	3061.78	278.30	1742.33	3083.26	217.32	1736.09	2327.05	211.72	1705.87	913.09	-211.28	68.42	1532.28	-209.15	73.54	908.85
9.23000	3034.67	463.08	90.43	3008.49	435.77	111.56	2432.71	138.81	102.47	2357.09	204.43	119.05	3109.88	196.91	191.14	3095.51	239.58	174.98	2513.75	-5.79	113.37	3059.78	264.82	166.73	3033.50	375.05	1291.30	0.00	0.00	0.00	2642.94	327.48	1722.74	3061.78	278.30	1742.33	3083.26	217.32	1736.09	2327.05	211.72	1705.87	913.19	-211.90	68.26	1532.28	-209.15	73.54	908.61
9.24000	3034.67	463.08	90.43	3008.49	435.77	111.56	2432.71	138.81	102.47	2357.09	204.43	119.05	3109.88	196.91	191.14	3095.51	239.58	174.98	2513.75	-5.79	113.37	3059.78	264.82	166.73	3033.50	375.05	1291.30	0.00	0.00	0.00	2642.94	327.48	1722.74	3061.78	278.30	1742.33	3083.26	217.32	1736.09	2327.05	211.72	1705.87	913.19	-211.42	68.41	1532.28	-209.15	73.54	908.60
9.25000	3034.67	463.08	90.43	3008.49	435.77	111.56	2432.71	138.81	102.47	2357.09	204.43	119.05	3109.88	196.91	191.14	3095.51	239.58	174.98	2513.75	-5.79	113.37	3059.78	264.82	166.73	3033.50	375.05	1291.30	0.00	0.00	0.00	2642.94	327.48	1722.74	3061.78	278.30	1742.33	3083.26	217.32	1736.09	2327.05	211.72	1705.87	912.94	-210.75	68.43	1532.28	-209.15	73.54	908.76
9.26000	3034.67	463.08	90.43	3008.49	435.77	111.56	2432.71	138.81	102.47	2357.09	204.43	119.05	3109.88	196.91	191.14	3095.51	239.58	174.98	2513.75	-5.79	113.37	3059.78	264.82	166.73	3033.50	375.05	1291.30	0.00	0.00	0.00	2642.94	327.48	1722.74	3061.78	278.30	1742.33	3083.26	217.32	1736.09	2327.05	211.72	1705.87	913.00	-211.26	68.39	1532.28	-209.15	73.54	909.00
9.27000	3034.67	463.08	90.43	3008.49	435.77	111.56	2432.71	138.81	102.47	2357.09	204.43	119.05	3109.88	196.91	191.14	3095.51	239.58	174.98	2513.75	-5.79	113.37	3059.78	264.82	166.73	3033.50	375.05	1291.30	0.00	0.00	0.00	2642.94	327.48	1722.74	3061.78	278.30	1742.33	3083.26	217.32	1736.09	2327.05	211.72	1705.87	912.99	-210.96	68.53	1532.28	-209.15	73.54	908.66
9.28000	3034.67	463.08	90.43	3008.49	435.77	111.56	2432.71	138.81	102.47	2357.09	204.43	119.05	3109.88	196.91	191.14	3095.51	239.58	174.98	2513.75	-5.79	113.37	3059.78	264.82	166.73	3033.50	375.05	1291.30	0.00	0.00	0.00	2642.94	327.48	1722.74	3061.78	278.30	1742.33	3083.26	217.32	1736.09	2327.05	211.72	1705.87	913.29	-211.14	68.26	1532.28	-209.15	73.54	908.74
9.29000	3034.67	463.08	90.43	3008.49	435.77	111.56	2432.71	138.81	102.47	2357.09	204.43	119.05	3109.88	196.91	191.14	3095.51	239.58	174.98	2513.75	-5.79	113.37	3059.78	264.82	166.73	3033.50	375.05	1291.30	0.00	0.00	0.00	2642.94	327.48	1722.74	3061.78	278.30	1742.33	3083.26	217.32	1736.09	2327.05	211.72	1705.87	913.36	-211.11	68.18	1532.28	-209.15	73.54	908.96
9.30000	3034.67	463.08	90.43	3008.49	435.77	111.56	2432.71	138.81	102.47	2357.09	204.43	119.05	3109.88	196.91	191.14	3095.51	239.58	174.98	2513.75	-5.79	113.37	3059.78	264.82	166.73	3033.50	375.05	1291.30	0.00	0.00	0.00	2642.94	327.48	1722.74	3061.78	278.30	1742.33	3083.26	217.32	1736.09	2327.05	211.72	1705.87	913.05	-210.55	68.54	1532.28	-209.15	73.54	908.78
9.31000	3034.67	463.08	90.43	3008.49	435.77	111.56	2432.71	138.81	102.47	2357.09	204.43	119.05	3109.88	196.91	191.14	3095.51	239.58	174.98	2513.75	-5.79	113.37	3059.78	264.82	166.73	3033.50	375.05	1291.30	0.00	0.00	0.00	2642.94	327.48	1722.74	3061.78	278.30	1742.33	3083.26	217.32	1736.09	2327.05	211.72	1705.87	912.94	-210.65	68.54	1532.28	-209.15	73.54	908.91
9.32000	3034.67	463.08	90.43	3008.49	435.77	111.56	2432.71	138.81	102.47	2357.09	204.43	119.05	3109.88	196.91	191.14	3095.51	239.58	174.98	2513.75	-5.79	113.37	3059.78	264.82	166.73	3033.50	375.05	1291.30	0.00	0.00	0.00	2642.94	327.48	1722.74	3061.78	278.30	1742.33	3083.26	217.32	1736.09	2327.05	211.72	1705.87	913.04	-211.17	68.42	1532.28	-209.15	73.54	908.91
9.33000	3034.67	463.08	90.43	3008.49	435.77	111.56	2432.71	138.81	102.47	2357.09	204.43	119.05	3109.88	196.91	191.14	3095.51	239.58	174.98	2513.75	-5.79	113.37	3059.78	264.82	166.73	3033.50	375.05	1291.30	0.00	0.00	0.00	2642.94	327.48	1722.74	3061.78	278.30	1742.33	3083.26	217.32	1736.09	2327.05	211.72	1705.87	912.98	-210.85	68.58	1532.28	-209.15	73.54	908.67
9.34000	3034.67	463.08	90.43	3008.49	435.77	111.56	2432.71	138.81	102.47	2357.09	204.43	119.05	3109.88	196.91	191.14	3095.51	239.58	174.98	2513.75	-5.79	113.37	3059.78	264.82	166.73	3033.50	375.05	1291.30	0.00	0.00	0.00	2642.94	327.48	1722.74	3061.78	278.30	1742.33	3083.26	217.32	1736.09	2327.05	211.72	1705.87	913.20	-210.86	68.35	1532.28	-209.15	73.54	908.83
9.35000	3034.67	463.08	90.43	3008.49	435.77	111.56	2432.71	138.81	102.47	2357.09	204.43	119.05	3109.88	196.91	191.14	3095.51	239.58	174.98	2513.75	-5.79	113.37	3059.78	264.82	166.73	3033.50	375.05	1291.30	0.00	0.00	0.00	2642.94	327.48	1722.74	3061.78	278.30	1742.33	3083.26	217.32	1736.09	2327.05	211.72	1705.87	912.89	-210.46	68.84	1532.28	-209.15	73.54	908.66
9.36000	3034.67	463.08	90.43	3008.49	435.77	111.56	2432.71	138.81	102.47	2357.09	204.43	119.05	3109.88	196.91	191.14	3095.51	239.58	174.98	2513.75	-5.79	113.37	3059.78	264.82	166.73	3033.50	375.05	1291.30	0.00	0.00	0.00	2642.94	327.48	1722.74	3061.78	278.30	1742.33	3083.26	217.32	1736.09	2327.05	211.72	1705.87	912.94	-210.54	68.77	1532.28	-209.15	73.54	908.61
9.37000	3034.67	463.08	90.43	3008.49	435.77	111.56	2432.71	138.81	102.47	2357.09	204.43	119.05	3109.88	196.91	191.14	3095.51	239.58	174.98	2513.75	-5.79	113.37	3059.78	264.82	166.73	3033.50	375.05	1291.30	0.00	0.00	0.00	2642.94	327.48	1722.74	3061.78	278.30	1742.33	3083.26	217.32	1736.09	2327.05	211.72	1705.87	913.21	-211.19	68.32	1532.28	-209.15	73.54	908.57
9.38000	3034.67	463.08	90.43	3008.49	435.77	111.56	2432.71	138.81	102.47	2357.09	204.43	119.05	3109.88	196.91	191.14	3095.51	239.58	174.98	2513.75	-5.79	113.37	3059.78	264.82	166.73	3033.50	375.05	1291.30	0.00	0.00	0.00	2642.94	327.48	1722.74	3061.78	278.30	1742.33	3083.26	217.32	1736.09	2327.05	211.72	1705.87	913.19	-210.88	68.40	1532.28	-209.15	73.54	908.63
9.39000	3034.67	463.08	90.43	3008.49	435.77	111.56	2432.71	138.81	102.47	2357.09	204.43	119.05	3109.88	196.91	191.14	3095.51	239.58	174.98	2513.75	-5.79	113.37	3059.78	264.82	166.73	3033.50	375.05	1291.30	0.00	0.00	0.00	2642.94	327.48	1722.74	3061.78	278.30	1742.33	3083.26	217.32	1736.09	2327.05	211.72	1705.87	913.12	-210.83	68.58	1532.28	-209.15	73.54	908.97
9.40000	3034.67	463.08	90.43	3008.49	435.77	111.56	2432.71	138.81	102.47	2357.09	204.43	119.05	3109.88	196.91	191.14	3095.51	239.58	174.98	2513.75	-5.79	113.37	3059.78	264.82	166.73	3033.50	375.05	1291.30	0.00	0.00	0.00	2642.94	327.48	1722.74	3061.78	278.30	1742.33	3083.26	217.32	1736.09	2327.05	211.72	1705.87	913.11	-210.70	68.59	1532.28	-209.15	73.54	908.82
9.41000	3034.67	463.08	90.43	3008.49	435.77	111.56	2432.71	138.81	102.47	2357.09	204.43	119.05	3109.88	196.91	191.14	3095.51	239.58	174.98	2513.75	-5.79	113.37	3059.78	264.82	166.73	3033.50	375.05	1291.30	0.00	0.00	0.00	2642.94	327.48	1722.74	3061.78	278.30	1742.33	3083.26	217.32	1736.09	2327.05	211.72	1705.87	913.30	-210.76	68.40	1532.28	-209.15	73.54	908.88
9.42000	3034.67	463.08	90.43	3008.49	435.77	111.56	2432.71	138.81	102.47	2357.09	204.43	119.05	3109.88	196.91	191.14	3095.51	239.58	174.98	2513.75	-5.79	113.37	3059.78	264.82	166.73	3033.50	375.05	1291.30	0.00	0.00	0.00	2642.94	327.48	1722.74	3061.78	278.30	1742.33	3083.26	217.32	1736.09	2327.05	211.72	1705.87	913.14	-211.77	68.33	1532.28	-209.15	73.54	908.74
9.43000	3034.67	463.08	90.43	3008.49	435.77	111.56	2432.71	138.81	102.47	2357.09	204.43	119.05	3109.88	196.91	191.14	3095.51	239.58	174.98	2513.75	-5.79	113.37	3059.78	264.82	166.73	3033.50	375.05	1291.30	0.00	0.00	0.00	2642.94	327.48	1722.74	3061.78	278.30	1742.33	3083.26	217.32	1736.09	2327.05	211.72	1705.87	913.10	-211.41	68.23	1532.28	-209.15	73.54	908.89
9.44000	3034.67	463.08	90.43	3008.49	435.77	111.56	2432.71	138.81	102.47	2357.09	204.43	119.05	3109.88	196.91	191.14	3095.51	239.58	174.98	2513.75	-5.79	113.37	3059.78	264.82	166.73	3033.50	375.05	1291.30	0.00	0.00	0.00	2642.94	327.48	1722.74	3061.78	278.30	1742.33	3083.26	217.32	1736.09	2327.05	211.72	1705.87	912.97	-211.14	68.48	1532.28	-209.15	73.54	908.96
9.45000	3034.67	463.08	90.43	3008.49	435.77	111.56	2432.71	138.81	102.47	2357.09	204.43	119.05	3109.88	196.91	191.14	3095.51	239.58	174.98	2513.75	-5.79	113.37	3059.78	264.82	166.73	3033.50	375.05	1291.30	0.00	0.00	0.00	2642.94	327.48	1722.74	3061.78	278.30	1742.33	3083.26	217.32	1736.09	2327.05	211.72	1705.87	912.95	-211.52	68.43	1532.28	-209.15	73.54	908.92
9.46000	3034.67	463.08	90.43	3008.49	435.77	111.56	2432.71	138.81	102.47	2357.09	204.43	119.05	3109.88	196.91	191.14	3095.51	239.58	174.98	2513.75	-5.79	113.37	3059.78	264.82	166.73	3033.50	375.05	1291.30	0.00	0.00	0.00	2642.94	327.48	1722.74	3061.78	278.30	1742.33	3083.26	217.32	1736.09	2327.05	211.72	1705.87	913.23	-211.47	68.32	1532.28	-209.15	73.54	908.69
9.47000	3034.67	463.08	90.43	3008.49	435.77	111.56	2432.71	138.81	102.47	2357.09	204.43	119.05	3109.88	196.91	191.14	3095.51	239.58	174.98	2513.75	-5.79	113.37	3059.78	264.82	166.73	3033.50	375.05	1291.30	0.00	0.00	0.00	2642.94	327.48	1722.74	3061.78	278.30	1742.33	3083.26	217.32	1736.09	2327.05	211.72	1705.87	913.13	-211.05	68.45	1532.28	-209.15	73.54	908.43
9.48000	3034.67	463.08	90.43	3008.49	435.77	111.56	2432.71	138.81	102.47	2357.09	204.43	119.05	3109.88	196.91	191.14	3095.51	239.58	174.98	2513.75	-5.79	113.37	3059.78	264.82	166.73	3033.50	375.05	1291.30	0.00	0.00	0.00	2642.94	327.48	1722.74	3061.78	278.30	1742.33	3083.26	217.32	1736.09	2327.05	211.72	1705.87	913.12	-211.22	68.44	1532.28	-209.15	73.54	908.89
9.49000	3034.67	463.08	90.43	3008.49	435.77	111.56	2432.71	138.81	102.47	2357.09	204.43	119.05	3109.88	196.91	191.14	3095.51	239.58	174.98	2513.75	-5.79	113.37	3059.78	264.82	166.73	3033.50	375.05	1291.30	0.00	0.00	0.00	2642.94	327.48	1722.74	3061.78	278.30	1742.33	3083.26	217.32	1736.09	2327.05	211.72	1705.87	912.98	-211.34	68.57	1532.28	-209.15	73.54	908.75
9.50000	3034.67	463.08	90.43	3008.49	435.77	111.56	2432.71	138.81	102.47	2357.09	204.43	119.05	3109.88	196.91	191.14	3095.51	239.58	174.98	2513.75	-5.79	113.37	3059.78	264.82	166.73	3033.50	375.05	1291.30	0.00	0.00	0.00	2642.94	327.48	1722.74	3061.78	278.30	1742.33	3083.26	217.32	1736.09	2327.05	211.72	1705.87	912.86	-211.41	68.52	1532.28	-209.15	73.54	908.74
9.51000	3034.67	463.08	90.43	3008.49	435.77	111.56	2432.71	138.81	102.47	2357.09	204.43	119.05	3109.88	196.91	191.14	3095.51	239.58	174.98	2513.75	-5.79	113.37	3059.78	264.82	166.73	3033.50	375.05	1291.30	0.00	0.00	0.00	2642.94	327.48	1722.74	3061.78	278.30	1742.33	3083.26	217.32	1736.09	2327.05	211.72	1705.87	913.16	-210.94	68.39	1532.28	-209.15	73.54	908.70
9.52000	3034.67	463.08	90.43	3008.49	435.77	111.56	2432.71	138.81	102.47	2357.09	204.43	119.05	3109.88	196.91	191.14	3095.51	239.58	174.98	2513.75	-5.79	113.37	3059.78	264.82	166.73	3033.50	375.05	1291.30	0.00	0.00	0.00	2642.94	327.48	1722.74	3061.78	278.30	1742.33	3083.26	217.32	1736.09	2327.05	211.72	1705.87	912.95	-210.61	68.68	1532.28	-209.15	73.54	908.88
9.53000	3034.67	463.08	90.43	3008.49	435.77	111.56	2432.71	138.81	102.47	2357.09	204.43	119.05	3109.88	196.91	191.14	3095.51	239.58	174.98	2513.75	-5.79	113.37	3059.78	264.82	166.73	3033.50	375.05	1291.30	0.00	0.00	0.00	2642.94	327.48	1722.74	3061.78	278.30	1742.33	3083.26	217.32	1736.09	2327.05	211.72	1705.87	912.83	-210.36	68.81	1532.28	-209.15	73.54	908.67
9.54000	3034.67	463.08	90.43	3008.49	435.77	111.56	2432.71	138.81	102.47	2357.09	204.43	119.05	3109.88	196.91	191.14	3095.51	239.58	174.98	2513.75	-5.79	113.37	3059.78	264.82	166.73	3033.50	375.05	1291.30	0.00	0.00	0.00	2642.94	327.48	1722.74	3061.78	278.30	1742.33	3083.26	217.32	1736.09	2327.05	211.72	1705.87	913.13	-211.30	68.35	1532.28	-209.15	73.54	908.69
9.55000	3034.67	463.08	90.43	3008.49	435.77	111.56	2432.71	138.81	102.47	2357.09	204.43	119.05	3109.88	196.91	191.14	3095.51	239.58	174.98	2513.75	-5.79	113.37	3059.78	264.82	166.73	3033.50	375.05	1291.30	0.00	0.00	0.00	2642.94	327.48	1722.74	3061.78	278.30	1742.33	3083.26	217.32	1736.09	2327.05	211.72	1705.87	913.01	-210.64	68.49	1532.28	-209.15	73.54	908.78
9.56000	3034.67	463.08	90.43	3008.49	435.77	111.56	2432.71	138.81	102.47	2357.09	204.43	119.05	3109.88	196.91	191.14	3095.51	239.58	174.98	2513.75	-5.79	113.37	3059.78	264.82	166.73	3033.50	375.05	1291.30	0.00	0.00	0.00	2642.94	327.48	1722.74	3061.78	278.30	1742.33	3083.26	217.32	1736.09	2327.05	211.72	1705.87	912.95	-211.12	68.51	1532.28	-209.15	73.54	908.64
9.57000	3034.67	463.08	90.43	3008.49	435.77	111.56	2432.71	138.81	102.47	2357.09	204.43	119.05	3109.88	196.91	191.14	3095.51	239.58	174.98	2513.75	-5.79	113.37	3059.78	264.82	166.73	3033.50	375.05	1291.30	0.00	0.00	0.00	2642.94	327.48	1722.74	3061.78	278.30	1742.33	3083.26	217.32	1736.09	2327.05	211.72	1705.87	913.26	-211.77	68.20	1532.28	-209.15	73.54	908.80
9.58000	3034.67	463.08	90.43	3008.49	435.77	111.56	2432.71	138.81	102.47	2357.09	204.43	119.05	3109.88	196.91	191.14	3095.51	239.58	174.98	2513.75	-5.79	113.37	3059.78	264.82	166.73	3033.50	375.05	1291.30	0.00	0.00	0.00	2642.94	327.48	1722.74	3061.78	278.30	1742.33	3083.26	217.32	1736.09	2327.05	211.72	1705.87	913.03	-210.89	68.49	1532.28	-209.15	73.54	909.03
9.59000	3034.67	463.08	90.43	3008.49	435.77	111.56	2432.71	138.81	102.47	2357.09	204.43	119.05	3109.88	196.91	191.14	3095.51	239.58	174.98	2513.75	-5.79	113.37	3059.78	264.82	166.73	3033.50	375.05	1291.30	0.00	0.00	0.00	2642.94	327.48	1722.74	3061.78	278.30	1742.33	3083.26	217.32	1736.09	2327.05	211.72	1705.87	912.90	-210.95	68.63	1532.28	-209.15	73.54	908.94
9.60000	3034.67	463.08	90.43	3008.49	435.77	111.56	2432.71	138.81	102.47	2357.09	204.43	119.05	3109.88	196.91	191.14	3095.51	239.58	174.98	2513.75	-5.79	113.37	3059.78	264.82	166.73	3033.50	375.05	1291.30	0.00	0.00	0.00	2642.94	327.48	1722.74	3061.78	278.30	1742.33	3083.26	217.32	1736.09	2327.05	211.72	1705.87	912.98	-210.93	68.70	1532.28	-209.15	73.54	908.78
9.61000	3034.67	463.08	90.43	3008.49	435.77	111.56	2432.71	138.81	102.47	2357.09	204.43	119.05	3109.88	196.91	191.14	3095.51	239.58	174.98	2513.75	-5.79	113.37	3059.78	264.82	166.73	3033.50	375.05	1291.30	0.00	0.00	0.00	2642.94	327.48	1722.74	3061.78	278.30	1742.33	3083.26	217.32	1736.09	2327.05	211.72	1705.87	913.00	-210.94	68.53	1532.28	-209.15	73.54	908.76
9.62000	3034.67	463.08	90.43	3008.49	435.77	111.56	2432.71	138.81	102.47	2357.09	204.43	119.05	3109.88	196.91	191.14	3095.51	239.58	174.98	2513.75	-5.79	113.37	3059.78	264.82	166.73	3033.50	375.05	1291.30	0.00	0.00	0.00	2642.94	327.48	1722.74	3061.78	278.30	1742.33	3083.26	217.32	1736.09	2327.05	211.72	1705.87	913.08	-210.89	68.44	1532.28	-209.15	73.54	908.78
9.63000	3034.67	463.08	90.43	3008.49	435.77	111.56	2432.71	138.81	102.47	2357.09	204.43	119.05	3109.88	196.91	191.14	3095.51	239.58	174.98	2513.75	-5.79	113.37	3059.78	264.82	166.73	3033.50	375.05	1291.30	0.00	0.00	0.00	2642.94	327.48	1722.74	3061.78	278.30	1742.33	3083.26	217.32	1736.09	2327.05	211.72	1705.87	913.18	-211.32	68.35	1532.28	-209.15	73.54	908.67
9.64000	3034.67	463.08	90.43	3008.49	435.77	111.56	2432.71	138.81	102.47	2357.09	204.43	119.05	3109.88	196.91	191.14	3095.51	239.58	174.98	2513.75	-5.79	113.37	3059.78	264.82	166.73	3033.50	375.05	1291.30	0.00	0.00	0.00	2642.94	327.48	1722.74	3061.78	278.30	1742.33	3083.26	217.32	1736.09	2327.05	211.72	1705.87	913.18	-211.62	68.31	1532.28	-209.15	73.54	909.04
9.65000	3034.67	463.08	90.43	3008.49	435.77	111.56	2432.71	138.81	102.47	2357.09	204.43	119.05	3109.88	196.91	191.14	3095.51	239.58	174.98	2513.75	-5.79	113.37	3059.78	264.82	166.73	3033.50	375.05	1291.30	0.00	0.00	0.00	2642.94	327.48	1722.74	3061.78	278.30	1742.33	3083.26	217.32	1736.09	2327.05	211.72	1705.87	912.97	-211.59	68.36	1532.28	-209.15	73.54	908.78
9.66000	3034.67	463.08	90.43	3008.49	435.77	111.56	2432.71	138.81	102.47	2357.09	204.43	119.05	3109.88	196.91	191.14	3095.51	239.58	174.98	2513.75	-5.79	113.37	3059.78	264.82	166.73	3033.50	375.05	1291.30	0.00	0.00	0.00	2642.94	327.48	1722.74	3061.78	278.30	1742.33	3083.26	217.32	1736.09	2327.05	211.72	1705.87	913.04	-211.19	68.38	1532.28	-209.15	73.54	908.90
9.67000	3034.67	463.08	90.43	3008.49	435.77	111.56	2432.71	138.81	102.47	2357.09	204.43	119.05	3109.88	196.91	191.14	3095.51	239.58	174.98	2513.75	-5.79	113.37	3059.78	264.82	166.73	3033.50	375.05	1291.30	0.00	0.00	0.00	2642.94	327.48	1722.74	3061.78	278.30	1742.33	3083.26	217.32	1736.09	2327.05	211.72	1705.87	913.05	-211.32	68.43	1532.28	-209.15	73.54	908.86
9.68000	3034.67	463.08	90.43	3008.49	435.77	111.56	2432.71	138.81	102.47	2357.09	204.43	119.05	3109.88	196.91	191.14	3095.51	239.58	174.98	2513.75	-5.79	113.37	3059.78	264.82	166.73	3033.50	375.05	1291.30	0.00	0.00	0.00	2642.94	327.48	1722.74	3061.78	278.30	1742.33	3083.26	217.32	1736.09	2327.05	211.72	1705.87	912.89	-211.18	68.60	1532.28	-209.15	73.54	908.89
9.69000	3034.67	463.08	90.43	3008.49	435.77	111.56	2432.71	138.81	102.47	2357.09	204.43	119.05	3109.88	196.91	191.14	3095.51	239.58	174.98	2513.75	-5.79	113.37	3059.78	264.82	166.73	3033.50	375.05	1291.30	0.00	0.00	0.00	2642.94	327.48	1722.74	3061.78	278.30	1742.33	3083.26	217.32	1736.09	2327.05	211.72	1705.87	912.88	-210.99	68.67	1532.28	-209.15	73.54	908.99
9.70000	3034.67	463.08	90.43	3008.49	435.77	111.56	2432.71	138.81	102.47	2357.09	204.43	119.05	3109.88	196.91	191.14	3095.51	239.58	174.98	2513.75	-5.79	113.37	3059.78	264.82	166.73	3033.50	375.05	1291.30	0.00	0.00	0.00	2642.94	327.48	1722.74	3061.78	278.30	1742.33	3083.26	217.32	1736.09	2327.05	211.72	1705.87	913.00	-211.03	68.59	1532.28	-209.15	73.54	908.82
9.71000	3034.67	463.08	90.43	3008.49	435.77	111.56	2432.71	138.81	102.47	2357.09	204.43	119.05	3109.88	196.91	191.14	3095.51	239.58	174.98	2513.75	-5.79	113.37	3059.78	264.82	166.73	3033.50	375.05	1291.30	0.00	0.00	0.00	2642.94	327.48	1722.74	3061.78	278.30	1742.33	3083.26	217.32	1736.09	2327.05	211.72	1705.87	913.05	-211.31	68.58	1532.28	-209.15	73.54	908.65
9.72000	3034.67	463.08	90.43	3008.49	435.77	111.56	2432.71	138.81	102.47	2357.09	204.43	119.05	3109.88	196.91	191.14	3095.51	239.58	174.98	2513.75	-5.79	113.37	3059.78	264.82	166.73	3033.50	375.05	1291.30	0.00	0.00	0.00	2642.94	327.48	1722.74	3061.78	278.30	1742.33	3083.26	217.32	1736.09	2327.05	211.72	1705.87	913.09	-211.24	68.47	1532.28	-209.15	73.54	908.75
9.73000	3034.67	463.08	90.43	3008.49	435.77	111.56	2432.71	138.81	102.47	2357.09	204.43	119.05	3109.88	196.91	191.14	3095.51	239.58	174.98	2513.75	-5.79	113.37	3059.78	264.82	166.73	3033.50	375.05	1291.30	0.00	0.00	0.00	2642.94	327.48	1722.74	3061.78	278.30	1742.33	3083.26	217.32	1736.09	2327.05	211.72	1705.87	912.98	-211.09	68.50	1532.28	-209.15	73.54	908.76
9.74000	3034.67	463.08	90.43	3008.49	435.77	111.56	2432.71	138.81	102.47	2357.09	204.43	119.05	3109.88	196.91	191.14	3095.51	239.58	174.98	2513.75	-5.79	113.37	3059.78	264.82	166.73	3033.50	375.05	1291.30	0.00	0.00	0.00	2642.94	327.48	1722.74	3061.78	278.30	1742.33	3083.26	217.32	1736.09	2327.05	211.72	1705.87	913.24	-210.92	68.38	1532.28	-209.15	73.54	908.67
9.75000	3034.67	463.08	90.43	3008.49	435.77	111.56	2432.71	138.81	102.47	2357.09	204.43	119.05	3109.88	196.91	191.14	3095.51	239.58	174.98	2513.75	-5.79	113.37	3059.78	264.82	166.73	3033.50	375.05	1291.30	0.00	0.00	0.00	2642.94	327.48	1722.74	3061.78	278.30	1742.33	3083.26	217.32	1736.09	2327.05	211.72	1705.87	913.43	-211.63	68.16	1532.28	-209.15	73.54	908.72
9.76000	3034.67	463.08	90.43	3008.49	435.77	111.56	2432.71	138.81	102.47	2357.09	204.43	119.05	3109.88	196.91	191.14	3095.51	239.58	174.98	2513.75	-5.79	113.37	3059.78	264.82	166.73	3033.50	375.05	1291.30	0.00	0.00	0.00	2642.94	327.48	1722.74	3061.78	278.30	1742.33	3083.26	217.32	1736.09	2327.05	211.72	1705.87	913.46	-212.26	67.95	1532.28	-209.15	73.54	908.54
9.77000	3034.67	463.08	90.43	3008.49	435.77	111.56	2432.71	138.81	102.47	2357.09	204.43	119.05	3109.88	196.91	191.14	3095.51	239.58	174.98	2513.75	-5.79	113.37	3059.78	264.82	166.73	3033.50	375.05	1291.30	0.00	0.00	0.00	2642.94	327.48	1722.74	3061.78	278.30	1742.33	3083.26	217.32	1736.09	2327.05	211.72	1705.87	912.90	-210.65	68.68	1532.28	-209.15	73.54	908.81
9.78000	3034.67	463.08	90.43	3008.49	435.77	111.56	2432.71	138.81	102.47	2357.09	204.43	119.05	3109.88	196.91	191.14	3095.51	239.58	174.98	2513.75	-5.79	113.37	3059.78	264.82	166.73	3033.50	375.05	1291.30	0.00	0.00	0.00	2642.94	327.48	1722.74	3061.78	278.30	1742.33	3083.26	217.32	1736.09	2327.05	211.72	1705.87	913.14	-211.56	68.26	1532.28	-209.15	73.54	908.76
9.79000	3034.67	463.08	90.43	3008.49	435.77	111.56	2432.71	138.81	102.47	2357.09	204.43	119.05	3109.88	196.91	191.14	3095.51	239.58	174.98	2513.75	-5.79	113.37	3059.78	264.82	166.73	3033.50	375.05	1291.30	0.00	0.00	0.00	2642.94	327.48	1722.74	3061.78	278.30	1742.33	3083.26	217.32	1736.09	2327.05	211.72	1705.87	913.18	-211.42	68.28	1532.28	-209.15	73.54	908.69
9.80000	3034.67	463.08	90.43	3008.49	435.77	111.56	2432.71	138.81	102.47	2357.09	204.43	119.05	3109.88	196.91	191.14	3095.51	239.58	174.98	2513.75	-5.79	113.37	3059.78	264.82	166.73	3033.50	375.05	1291.30	0.00	0.00	0.00	2642.94	327.48	1722.74	3061.78	278.30	1742.33	3083.26	217.32	1736.09	2327.05	211.72	1705.87	913.20	-211.44	68.48	1532.28	-209.15	73.54	908.74
9.81000	3034.67	463.08	90.43	3008.49	435.77	111.56	2432.71	138.81	102.47	2357.09	204.43	119.05	3109.88	196.91	191.14	3095.51	239.58	174.98	2513.75	-5.79	113.37	3059.78	264.82	166.73	3033.50	375.05	1291.30	0.00	0.00	0.00	2642.94	327.48	1722.74	3061.78	278.30	1742.33	3083.26	217.32	1736.09	2327.05	211.72	1705.87	913.15	-211.58	68.39	1532.28	-209.15	73.54	908.59
9.82000	3034.67	463.08	90.43	3008.49	435.77	111.56	2432.71	138.81	102.47	2357.09	204.43	119.05	3109.88	196.91	191.14	3095.51	239.58	174.98	2513.75	-5.79	113.37	3059.78	264.82	166.73	3033.50	375.05	1291.30	0.00	0.00	0.00	2642.94	327.48	1722.74	3061.78	278.30	1742.33	3083.26	217.32	1736.09	2327.05	211.72	1705.87	912.78	-210.38	68.78	1532.28	-209.15	73.54	908.73
9.83000	3034.67	463.08	90.43	3008.49	435.77	111.56	2432.71	138.81	102.47	2357.09	204.43	119.05	3109.88	196.91	191.14	3095.51	239.58	174.98	2513.75	-5.79	113.37	3059.78	264.82	166.73	3033.50	375.05	1291.30	0.00	0.00	0.00	2642.94	327.48	1722.74	3061.78	278.30	1742.33	3083.26	217.32	1736.09	2327.05	211.72	1705.87	912.87	-210.55	68.67	1532.28	-209.15	73.54	908.61
9.84000	3034.67	463.08	90.43	3008.49	435.77	111.56	2432.71	138.81	102.47	2357.09	204.43	119.05	3109.88	196.91	191.14	3095.51	239.58	174.98	2513.75	-5.79	113.37	3059.78	264.82	166.73	3033.50	375.05	1291.30	0.00	0.00	0.00	2642.94	327.48	1722.74	3061.78	278.30	1742.33	3083.26	217.32	1736.09	2327.05	211.72	1705.87	912.98	-211.11	68.48	1532.28	-209.15	73.54	908.34
9.85000	3034.67	463.08	90.43	3008.49	435.77	111.56	2432.71	138.81	102.47	2357.09	204.43	119.05	3109.88	196.91	191.14	3095.51	239.58	174.98	2513.75	-5.79	113.37	3059.78	264.82	166.73	3033.50	375.05	1291.30	0.00	0.00	0.00	2642.94	327.48	1722.74	3061.78	278.30	1742.33	3083.26	217.32	1736.09	2327.05	211.72	1705.87	912.95	-211.58	68.48	1532.28	-209.15	73.54	908.59
9.86000	3034.67	463.08	90.43	3008.49	435.77	111.56	2432.71	138.81	102.47	2357.09	204.43	119.05	3109.88	196.91	191.14	3095.51	239.58	174.98	2513.75	-5.79	113.37	3059.78	264.82	166.73	3033.50	375.05	1291.30	0.00	0.00	0.00	2642.94	327.48	1722.74	3061.78	278.30	1742.33	3083.26	217.32	1736.09	2327.05	211.72	1705.87	913.08	-211.61	68.40	1532.28	-209.15	73.54	908.83
9.87000	3034.67	463.08	90.43	3008.49	435.77	111.56	2432.71	138.81	102.47	2357.09	204.43	119.05	3109.88	196.91	191.14	3095.51	239.58	174.98	2513.75	-5.79	113.37	3059.78	264.82	166.73	3033.50	375.05	1291.30	0.00	0.00	0.00	2642.94	327.48	1722.74	3061.78	278.30	1742.33	3083.26	217.32	1736.09	2327.05	211.72	1705.87	913.08	-210.92	68.42	1532.28	-209.15	73.54	908.97
9.88000	3034.67	463.08	90.43	3008.49	435.77	111.56	2432.71	138.81	102.47	2357.09	204.43	119.05	3109.88	196.91	191.14	3095.51	239.58	174.98	2513.75	-5.79	113.37	3059.78	264.82	166.73	3033.50	375.05	1291.30	0.00	0.00	0.00	2642.94	327.48	1722.74	3061.78	278.30	1742.33	3083.26	217.32	1736.09	2327.05	211.72	1705.87	913.04	-211.12	68.52	1532.28	-209.15	73.54	908.63
9.89000	3034.67	463.08	90.43	3008.49	435.77	111.56	2432.71	138.81	102.47	2357.09	204.43	119.05	3109.88	196.91	191.14	3095.51	239.58	174.98	2513.75	-5.79	113.37	3059.78	264.82	166.73	3033.50	375.05	1291.30	0.00	0.00	0.00	2642.94	327.48	1722.74	3061.78	278.30	1742.33	3083.26	217.32	1736.09	2327.05	211.72	1705.87	913.03	-210.79	68.61	1532.28	-209.15	73.54	908.75
9.90000	3034.67	463.08	90.43	3008.49	435.77	111.56	2432.71	138.81	102.47	2357.09	204.43	119.05	3109.88	196.91	191.14	3095.51	239.58	174.98	2513.75	-5.79	113.37	3059.78	264.82	166.73	3033.50	375.05	1291.30	0.00	0.00	0.00	2642.94	327.48	1722.74	3061.78	278.30	1742.33	3083.26	217.32	1736.09	2327.05	211.72	1705.87	913.25	-211.45	68.33	1532.28	-209.15	73.54	908.89
9.91000	3034.67	463.08	90.43	3008.49	435.77	111.56	2432.71	138.81	102.47	2357.09	204.43	119.05	3109.88	196.91	191.14	3095.51	239.58	174.98	2513.75	-5.79	113.37	3059.78	264.82	166.73	3033.50	375.05	1291.30	0.00	0.00	0.00	2642.94	327.48	1722.74	3061.78	278.30	1742.33	3083.26	217.32	1736.09	2327.05	211.72	1705.87	913.09	-211.46	68.44	1532.28	-209.15	73.54	908.74
9.92000	3034.67	463.08	90.43	3008.49	435.77	111.56	2432.71	138.81	102.47	2357.09	204.43	119.05	3109.88	196.91	191.14	3095.51	239.58	174.98	2513.75	-5.79	113.37	3059.78	264.82	166.73	3033.50	375.05	1291.30	0.00	0.00	0.00	2642.94	327.48	1722.74	3061.78	278.30	1742.33	3083.26	217.32	1736.09	2327.05	211.72	1705.87	912.97	-211.62	68.47	1532.28	-209.15	73.54	908.92
9.93000	3034.67	463.08	90.43	3008.49	435.77	111.56	2432.71	138.81	102.47	2357.09	204.43	119.05	3109.88	196.91	191.14	3095.51	239.58	174.98	2513.75	-5.79	113.37	3059.78	264.82	166.73	3033.50	375.05	1291.30	0.00	0.00	0.00	2642.94	327.48	1722.74	3061.78	278.30	1742.33	3083.26	217.32	1736.09	2327.05	211.72	1705.87	913.32	-212.07	68.21	1532.28	-209.15	73.54	908.94
9.94000	3034.67	463.08	90.43	3008.49	435.77	111.56	2432.71	138.81	102.47	2357.09	204.43	119.05	3109.88	196.91	191.14	3095.51	239.58	174.98	2513.75	-5.79	113.37	3059.78	264.82	166.73	3033.50	375.05	1291.30	0.00	0.00	0.00	2642.94	327.48	1722.74	3061.78	278.30	1742.33	3083.26	217.32	1736.09	2327.05	211.72	1705.87	912.97	-210.62	68.65	1532.28	-209.15	73.54	908.79
9.95000	3034.67	463.08	90.43	3008.49	435.77	111.56	2432.71	138.81	102.47	2357.09	204.43	119.05	3109.88	196.91	191.14	3095.51	239.58	174.98	2513.75	-5.79	113.37	3059.78	264.82	166.73	3033.50	375.05	1291.30	0.00	0.00	0.00	2642.94	327.48	1722.74	3061.78	278.30	1742.33	3083.26	217.32	1736.09	2327.05	211.72	1705.87	913.20	-210.82	68.41	1532.28	-209.15	73.54	908.51
9.96000	3034.67	463.08	90.43	3008.49	435.77	111.56	2432.71	138.81	102.47	2357.09	204.43	119.05	3109.88	196.91	191.14	3095.51	239.58	174.98	2513.75	-5.79	113.37	3059.78	264.82	166.73	3033.50	375.05	1291.30	0.00	0.00	0.00	2642.94	327.48	1722.74	3061.78	278.30	1742.33	3083.26	217.32	1736.09	2327.05	211.72	1705.87	913.19	-211.47	68.22	1532.28	-209.15	73.54	908.57
9.97000	3034.67	463.08	90.43	3008.49	435.77	111.56	2432.71	138.81	102.47	2357.09	204.43	119.05	3109.88	196.91	191.14	3095.51	239.58	174.98	2513.75	-5.79	113.37	3059.78	264.82	166.73	3033.50	375.05	1291.30	0.00	0.00	0.00	2642.94	327.48	1722.74	3061.78	278.30	1742.33	3083.26	217.32	1736.09	2327.05	211.72	1705.87	913.28	-211.03	68.28	1532.28	-209.15	73.54	908.62
9.98000	3034.67	463.08	90.43	3008.49	435.77	111.56	2432.71	138.81	102.47	2357.09	204.43	119.05	3109.88	196.91	191.14	3095.51	239.58	174.98	2513.75	-5.79	113.37	3059.78	264.82	166.73	3033.50	375.05	1291.30	0.00	0.00	0.00	2642.94	327.48	1722.74	3061.78	278.30	1742.33	3083.26	217.32	1736.09	2327.05	211.72	1705.87	913.15	-211.24	68.26	1532.28	-209.15	73.54	908.70
9.99000	3034.67	463.08	90.43	3008.49	435.77	111.56	2432.71	138.81	102.47	2357.09	204.43	119.05	3109.88	196.91	191.14	3095.51	239.58	174.98	2513.75	-5.79	113.37	3059.78	264.82	166.73	3033.50	375.05	1291.30	0.00	0.00	0.00	2642.94	327.48	1722.74	3061.78	278.30	1742.33	3083.26	217.32	1736.09	2327.05	211.72	1705.87	913.15	-210.92	68.33	1532.28	-209.15	73.54	908.77
10.00000	3034.67	463.08	90.43	3008.49	435.77	111.56	2432.71	138.81	102.47	2357.09	204.43	119.05	3109.88	196.91	191.14	3095.51	239.58	174.98	2513.75	-5.79	113.37	3059.78	264.82	166.73	3033.50	375.05	1291.30	0.00	0.00	0.00	2642.94	327.48	1722.74	3061.78	278.30	1742.33	3083.26	217.32	1736.09	2327.05	211.72	1705.87	912.99	-211.25	68.60	1532.28	-209.15	73.54	908.77
10.01000	3034.67	463.08	90.43	3008.49	435.77	111.56	2432.71	138.81	102.47	2357.09	204.43	119.05	3109.88	196.91	191.14	3095.51	239.58	174.98	2513.75	-5.79	113.37	3059.78	264.82	166.73	3033.50	375.05	1291.30	0.00	0.00	0.00	2642.94	327.48	1722.74	3061.78	278.30	1742.33	3083.26	217.32	1736.09	2327.05	211.72	1705.87	912.92	-211.46	68.66	1532.28	-209.15	73.54	908.87
10.02000	3034.67	463.08	90.43	3008.49	435.77	111.56	2432.71	138.81	102.47	2357.09	204.43	119.05	3109.88	196.91	191.14	3095.51	239.58	174.98	2513.75	-5.79	113.37	3059.78	264.82	166.73	3033.50	375.05	1291.30	0.00	0.00	0.00	2642.94	327.48	1722.74	3061.78	278.30	1742.33	3083.26	217.32	1736.09	2327.05	211.72	1705.87	913.03	-211.41	68.50	1532.28	-209.15	73.54	908.79
10.03000	3034.67	463.08	90.43	3008.49	435.77	111.56	2432.71	138.81	102.47	2357.09	204.43	119.05	3109.88	196.91	191.14	3095.51	239.58	174.98	2513.75	-5.79	113.37	3059.78	264.82	166.73	3033.50	375.05	1291.30	0.00	0.00	0.00	2642.94	327.48	1722.74	3061.78	278.30	1742.33	3083.26	217.32	1736.09	2327.05	211.72	1705.87	913.17	-211.28	68.28	1532.28	-209.15	73.54	908.59
10.04000	3034.67	463.08	90.43	3008.49	435.77	111.56	2432.71	138.81	102.47	2357.09	204.43	119.05	3109.88	196.91	191.14	3095.51	239.58	174.98	2513.75	-5.79	113.37	3059.78	264.82	166.73	3033.50	375.05	1291.30	0.00	0.00	0.00	2642.94	327.48	1722.74	3061.78	278.30	1742.33	3083.26	217.32	1736.09	2327.05	211.72	1705.87	913.10	-211.00	68.37	1532.28	-209.15	73.54	908.63
10.05000	3034.67	463.08	90.43	3008.49	435.77	111.56	2432.71	138.81	102.47	2357.09	204.43	119.05	3109.88	196.91	191.14	3095.51	239.58	174.98	2513.75	-5.79	113.37	3059.78	264.82	166.73	3033.50	375.05	1291.30	0.00	0.00	0.00	2642.94	327.48	1722.74	3061.78	278.30	1742.33	3083.26	217.32	1736.09	2327.05	211.72	1705.87	913.03	-210.80	68.52	1532.28	-209.15	73.54	908.79
10.06000	3034.67	463.08	90.43	3008.49	435.77	111.56	2432.71	138.81	102.47	2357.09	204.43	119.05	3109.88	196.91	191.14	3095.51	239.58	174.98	2513.75	-5.79	113.37	3059.78	264.82	166.73	3033.50	375.05	1291.30	0.00	0.00	0.00	2642.94	327.48	1722.74	3061.78	278.30	1742.33	3083.26	217.32	1736.09	2327.05	211.72	1705.87	913.11	-210.95	68.45	1532.28	-209.15	73.54	908.83
10.07000	3034.67	463.08	90.43	3008.49	435.77	111.56	2432.71	138.81	102.47	2357.09	204.43	119.05	3109.88	196.91	191.14	3095.51	239.58	174.98	2513.75	-5.79	113.37	3059.78	264.82	166.73	3033.50	375.05	1291.30	0.00	0.00	0.00	2642.94	327.48	1722.74	3061.78	278.30	1742.33	3083.26	217.32	1736.09	2327.05	211.72	1705.87	912.89	-211.16	68.63	1532.28	-209.15	73.54	908.87
10.08000	3034.67	463.08	90.43	3008.49	435.77	111.56	2432.71	138.81	102.47	2357.09	204.43	119.05	3109.88	196.91	191.14	3095.51	239.58	174.98	2513.75	-5.79	113.37	3059.78	264.82	166.73	3033.50	375.05	1291.30	0.00	0.00	0.00	2642.94	327.48	1722.74	3061.78	278.30	1742.33	3083.26	217.32	1736.09	2327.05	211.72	1705.87	913.07	-210.88	68.61	1532.28	-209.15	73.54	908.70
10.09000	3034.67	463.08	90.43	3008.49	435.77	111.56	2432.71	138.81	102.47	2357.09	204.43	119.05	3109.88	196.91	191.14	3095.51	239.58	174.98	2513.75	-5.79	113.37	3059.78	264.82	166.73	3033.50	375.05	1291.30	0.00	0.00	0.00	2642.94	327.48	1722.74	3061.78	278.30	1742.33	3083.26	217.32	1736.09	2327.05	211.72	1705.87	913.40	-211.29	68.29	1532.28	-209.15	73.54	908.83
10.10000	3034.67	463.08	90.43	3008.49	435.77	111.56	2432.71	138.81	102.47	2357.09	204.43	119.05	3109.88	196.91	191.14	3095.51	239.58	174.98	2513.75	-5.79	113.37	3059.78	264.82	166.73	3033.50	375.05	1291.30	0.00	0.00	0.00	2642.94	327.48	1722.74	3061.78	278.30	1742.33	3083.26	217.32	1736.09	2327.05	211.72	1705.87	913.24	-211.03	68.26	1532.28	-209.15	73.54	909.07
10.11000	3034.67	463.08	90.43	3008.49	435.77	111.56	2432.71	138.81	102.47	2357.09	204.43	119.05	3109.88	196.91	191.14	3095.51	239.58	174.98	2513.75	-5.79	113.37	3059.78	264.82	166.73	3033.50	375.05	1291.30	0.00	0.00	0.00	2642.94	327.48	1722.74	3061.78	278.30	1742.33	3083.26	217.32	1736.09	2327.05	211.72	1705.87	913.09	-211.02	68.47	1532.28	-209.15	73.54	908.81
10.12000	3034.67	463.08	90.43	3008.49	435.77	111.56	2432.71	138.81	102.47	2357.09	204.43	119.05	3109.88	196.91	191.14	3095.51	239.58	174.98	2513.75	-5.79	113.37	3059.78	264.82	166.73	3033.50	375.05	1291.30	0.00	0.00	0.00	2642.94	327.48	1722.74	3061.78	278.30	1742.33	3083.26	217.32	1736.09	2327.05	211.72	1705.87	912.95	-211.08	68.66	1532.28	-209.15	73.54	908.97
10.13000	3034.67	463.08	90.43	3008.49	435.77	111.56	2432.71	138.81	102.47	2357.09	204.43	119.05	3109.88	196.91	191.14	3095.51	239.58	174.98	2513.75	-5.79	113.37	3059.78	264.82	166.73	3033.50	375.05	1291.30	0.00	0.00	0.00	2642.94	327.48	1722.74	3061.78	278.30	1742.33	3083.26	217.32	1736.09	2327.05	211.72	1705.87	913.21	-211.17	68.40	1532.28	-209.15	73.54	908.78
10.14000	3034.67	463.08	90.43	3008.49	435.77	111.56	2432.71	138.81	102.47	2357.09	204.43	119.05	3109.88	196.91	191.14	3095.51	239.58	174.98	2513.75	-5.79	113.37	3059.78	264.82	166.73	3033.50	375.05	1291.30	0.00	0.00	0.00	2642.94	327.48	1722.74	3061.78	278.30	1742.33	3083.26	217.32	1736.09	2327.05	211.72	1705.87	912.98	-210.13	68.68	1532.28	-209.15	73.54	908.52
10.15000	3034.67	463.08	90.43	3008.49	435.77	111.56	2432.71	138.81	102.47	2357.09	204.43	119.05	3109.88	196.91	191.14	3095.51	239.58	174.98	2513.75	-5.79	113.37	3059.78	264.82	166.73	3033.50	375.05	1291.30	0.00	0.00	0.00	2642.94	327.48	1722.74	3061.78	278.30	1742.33	3083.26	217.32	1736.09	2327.05	211.72	1705.87	912.82	-209.73	68.85	1532.28	-209.15	73.54	908.64
10.16000	3034.67	463.08	90.43	3008.49	435.77	111.56	2432.71	138.81	102.47	2357.09	204.43	119.05	3109.88	196.91	191.14	3095.51	239.58	174.98	2513.75	-5.79	113.37	3059.78	264.82	166.73	3033.50	375.05	1291.30	0.00	0.00	0.00	2642.94	327.48	1722.74	3061.78	278.30	1742.33	3083.26	217.32	1736.09	2327.05	211.72	1705.87	913.01	-210.58	68.56	1532.28	-209.15	73.54	908.74
10.17000	3034.67	463.08	90.43	3008.49	435.77	111.56	2432.71	138.81	102.47	2357.09	204.43	119.05	3109.88	196.91	191.14	3095.51	239.58	174.98	2513.75	-5.79	113.37	3059.78	264.82	166.73	3033.50	375.05	1291.30	0.00	0.00	0.00	2642.94	327.48	1722.74	3061.78	278.30	1742.33	3083.26	217.32	1736.09	2327.05	211.72	1705.87	913.06	-211.10	68.45	1532.28	-209.15	73.54	908.42
10.18000	3034.67	463.08	90.43	3008.49	435.77	111.56	2432.71	138.81	102.47	2357.09	204.43	119.05	3109.88	196.91	191.14	3095.51	239.58	174.98	2513.75	-5.79	113.37	3059.78	264.82	166.73	3033.50	375.05	1291.30	0.00	0.00	0.00	2642.94	327.48	1722.74	3061.78	278.30	1742.33	3083.26	217.32	1736.09	2327.05	211.72	1705.87	912.82	-209.98	68.86	1532.28	-209.15	73.54	908.70
10.19000	3034.67	463.08	90.43	3008.49	435.77	111.56	2432.71	138.81	102.47	2357.09	204.43	119.05	3109.88	196.91	191.14	3095.51	239.58	174.98	2513.75	-5.79	113.37	3059.78	264.82	166.73	3033.50	375.05	1291.30	0.00	0.00	0.00	2642.94	327.48	1722.74	3061.78	278.30	1742.33	3083.26	217.32	1736.09	2327.05	211.72	1705.87	912.76	-210.24	68.91	1532.28	-209.15	73.54	908.69
10.20000	3034.67	463.08	90.43	3008.49	435.77	111.56	2432.71	138.81	102.47	2357.09	204.43	119.05	3109.88	196.91	191.14	3095.51	239.58	174.98	2513.75	-5.79	113.37	3059.78	264.82	166.73	3033.50	375.05	1291.30	0.00	0.00	0.00	2642.94	327.48	1722.74	3061.78	278.30	1742.33	3083.26	217.32	1736.09	2327.05	211.72	1705.87	913.01	-210.68	68.62	1532.28	-209.15	73.54	908.69
10.21000	3034.67	463.08	90.43	3008.49	435.77	111.56	2432.71	138.81	102.47	2357.09	204.43	119.05	3109.88	196.91	191.14	3095.51	239.58	174.98	2513.75	-5.79	113.37	3059.78	264.82	166.73	3033.50	375.05	1291.30	0.00	0.00	0.00	2642.94	327.48	1722.74	3061.78	278.30	1742.33	3083.26	217.32	1736.09	2327.05	211.72	1705.87	912.81	-210.46	68.75	1532.28	-209.15	73.54	908.65
10.22000	3034.67	463.08	90.43	3008.49	435.77	111.56	2432.71	138.81	102.47	2357.09	204.43	119.05	3109.88	196.91	191.14	3095.51	239.58	174.98	2513.75	-5.79	113.37	3059.78	264.82	166.73	3033.50	375.05	1291.30	0.00	0.00	0.00	2642.94	327.48	1722.74	3061.78	278.30	1742.33	3083.26	217.32	1736.09	2327.05	211.72	1705.87	912.89	-210.84	68.67	1532.28	-209.15	73.54	908.71
10.23000	3034.67	463.08	90.43	3008.49	435.77	111.56	2432.71	138.81	102.47	2357.09	204.43	119.05	3109.88	196.91	191.14	3095.51	239.58	174.98	2513.75	-5.79	113.37	3059.78	264.82	166.73	3033.50	375.05	1291.30	0.00	0.00	0.00	2642.94	327.48	1722.74	3061.78	278.30	1742.33	3083.26	217.32	1736.09	2327.05	211.72	1705.87	912.94	-211.01	68.57	1532.28	-209.15	73.54	908.61
10.24000	3034.67	463.08	90.43	3008.49	435.77	111.56	2432.71	138.81	102.47	2357.09	204.43	119.05	3109.88	196.91	191.14	3095.51	239.58	174.98	2513.75	-5.79	113.37	3059.78	264.82	166.73	3033.50	375.05	1291.30	0.00	0.00	0.00	2642.94	327.48	1722.74	3061.78	278.30	1742.33	3083.26	217.32	1736.09	2327.05	211.72	1705.87	912.97	-210.58	68.63	1532.28	-209.15	73.54	908.77
10.25000	3034.67	463.08	90.43	3008.49	435.77	111.56	2432.71	138.81	102.47	2357.09	204.43	119.05	3109.88	196.91	191.14	3095.51	239.58	174.98	2513.75	-5.79	113.37	3059.78	264.82	166.73	3033.50	375.05	1291.30	0.00	0.00	0.00	2642.94	327.48	1722.74	3061.78	278.30	1742.33	3083.26	217.32	1736.09	2327.05	211.72	1705.87	913.03	-211.10	68.50	1532.28	-209.15	73.54	909.08
10.26000	3034.67	463.08	90.43	3008.49	435.77	111.56	2432.71	138.81	102.47	2357.09	204.43	119.05	3109.88	196.91	191.14	3095.51	239.58	174.98	2513.75	-5.79	113.37	3059.78	264.82	166.73	3033.50	375.05	1291.30	0.00	0.00	0.00	2642.94	327.48	1722.74	3061.78	278.30	1742.33	3083.26	217.32	1736.09	2327.05	211.72	1705.87	913.21	-211.40	68.31	1532.28	-209.15	73.54	908.56
10.27000	3034.67	463.08	90.43	3008.49	435.77	111.56	2432.71	138.81	102.47	2357.09	204.43	119.05	3109.88	196.91	191.14	3095.51	239.58	174.98	2513.75	-5.79	113.37	3059.78	264.82	166.73	3033.50	375.05	1291.30	0.00	0.00	0.00	2642.94	327.48	1722.74	3061.78	278.30	1742.33	3083.26	217.32	1736.09	2327.05	211.72	1705.87	913.04	-210.56	68.51	1532.28	-209.15	73.54	908.87
10.28000	3034.67	463.08	90.43	3008.49	435.77	111.56	2432.71	138.81	102.47	2357.09	204.43	119.05	3109.88	196.91	191.14	3095.51	239.58	174.98	2513.75	-5.79	113.37	3059.78	264.82	166.73	3033.50	375.05	1291.30	0.00	0.00	0.00	2642.94	327.48	1722.74	3061.78	278.30	1742.33	3083.26	217.32	1736.09	2327.05	211.72	1705.87	912.95	-210.72	68.52	1532.28	-209.15	73.54	909.20
10.29000	3034.67	463.08	90.43	3008.49	435.77	111.56	2432.71	138.81	102.47	2357.09	204.43	119.05	3109.88	196.91	191.14	3095.51	239.58	174.98	2513.75	-5.79	113.37	3059.78	264.82	166.73	3033.50	375.05	1291.30	0.00	0.00	0.00	2642.94	327.48	1722.74	3061.78	278.30	1742.33	3083.26	217.32	1736.09	2327.05	211.72	1705.87	913.07	-211.58	68.37	1532.28	-209.15	73.54	908.90
10.30000	3034.67	463.08	90.43	3008.49	435.77	111.56	2432.71	138.81	102.47	2357.09	204.43	119.05	3109.88	196.91	191.14	3095.51	239.58	174.98	2513.75	-5.79	113.37	3059.78	264.82	166.73	3033.50	375.05	1291.30	0.00	0.00	0.00	2642.94	327.48	1722.74	3061.78	278.30	1742.33	3083.26	217.32	1736.09	2327.05	211.72	1705.87	912.87	-211.14	68.62	1532.28	-209.15	73.54	908.43
10.31000	3034.67	463.08	90.43	3008.49	435.77	111.56	2432.71	138.81	102.47	2357.09	204.43	119.05	3109.88	196.91	191.14	3095.51	239.58	174.98	2513.75	-5.79	113.37	3059.78	264.82	166.73	3033.50	375.05	1291.30	0.00	0.00	0.00	2642.94	327.48	1722.74	3061.78	278.30	1742.33	3083.26	217.32	1736.09	2327.05	211.72	1705.87	913.15	-211.45	68.31	1532.28	-209.15	73.54	908.68
10.32000	3034.67	463.08	90.43	3008.49	435.77	111.56	2432.71	138.81	102.47	2357.09	204.43	119.05	3109.88	196.91	191.14	3095.51	239.58	174.98	2513.75	-5.79	113.37	3059.78	264.82	166.73	3033.50	375.05	1291.30	0.00	0.00	0.00	2642.94	327.48	1722.74	3061.78	278.30	1742.33	3083.26	217.32	1736.09	2327.05	211.72	1705.87	913.41	-211.47	68.11	1532.28	-209.15	73.54	908.84
10.33000	3034.67	463.08	90.43	3008.49	435.77	111.56	2432.71	138.81	102.47	2357.09	204.43	119.05	3109.88	196.91	191.14	3095.51	239.58	174.98	2513.75	-5.79	113.37	3059.78	264.82	166.73	3033.50	375.05	1291.30	0.00	0.00	0.00	2642.94	327.48	1722.74	3061.78	278.30	1742.33	3083.26	217.32	1736.09	2327.05	211.72	1705.87	913.12	-211.10	68.51	1532.28	-209.15	73.54	908.90
10.34000	3034.67	463.08	90.43	3008.49	435.77	111.56	2432.71	138.81	102.47	2357.09	204.43	119.05	3109.88	196.91	191.14	3095.51	239.58	174.98	2513.75	-5.79	113.37	3059.78	264.82	166.73	3033.50	375.05	1291.30	0.00	0.00	0.00	2642.94	327.48	1722.74	3061.78	278.30	1742.33	3083.26	217.32	1736.09	2327.05	211.72	1705.87	912.99	-210.54	68.59	1532.28	-209.15	73.54	908.96
10.35000	3034.67	463.08	90.43	3008.49	435.77	111.56	2432.71	138.81	102.47	2357.09	204.43	119.05	3109.88	196.91	191.14	3095.51	239.58	174.98	2513.75	-5.79	113.37	3059.78	264.82	166.73	3033.50	375.05	1291.30	0.00	0.00	0.00	2642.94	327.48	1722.74	3061.78	278.30	1742.33	3083.26	217.32	1736.09	2327.05	211.72	1705.87	912.97	-211.18	68.41	1532.28	-209.15	73.54	908.74
10.36000	3034.67	463.08	90.43	3008.49	435.77	111.56	2432.71	138.81	102.47	2357.09	204.43	119.05	3109.88	196.91	191.14	3095.51	239.58	174.98	2513.75	-5.79	113.37	3059.78	264.82	166.73	3033.50	375.05	1291.30	0.00	0.00	0.00	2642.94	327.48	1722.74	3061.78	278.30	1742.33	3083.26	217.32	1736.09	2327.05	211.72	1705.87	913.03	-211.37	68.49	1532.28	-209.15	73.54	908.80
10.37000	3034.67	463.08	90.43	3008.49	435.77	111.56	2432.71	138.81	102.47	2357.09	204.43	119.05	3109.88	196.91	191.14	3095.51	239.58	174.98	2513.75	-5.79	113.37	3059.78	264.82	166.73	3033.50	375.05	1291.30	0.00	0.00	0.00	2642.94	327.48	1722.74	3061.78	278.30	1742.33	3083.26	217.32	1736.09	2327.05	211.72	1705.87	913.03	-211.25	68.62	1532.28	-209.15	73.54	908.57
10.38000	3034.67	463.08	90.43	3008.49	435.77	111.56	2432.71	138.81	102.47	2357.09	204.43	119.05	3109.88	196.91	191.14	3095.51	239.58	174.98	2513.75	-5.79	113.37	3059.78	264.82	166.73	3033.50	375.05	1291.30	0.00	0.00	0.00	2642.94	327.48	1722.74	3061.78	278.30	1742.33	3083.26	217.32	1736.09	2327.05	211.72	1705.87	913.15	-210.83	68.49	1532.28	-209.15	73.54	908.68
10.39000	3034.67	463.08	90.43	3008.49	435.77	111.56	2432.71	138.81	102.47	2357.09	204.43	119.05	3109.88	196.91	191.14	3095.51	239.58	174.98	2513.75	-5.79	113.37	3059.78	264.82	166.73	3033.50	375.05	1291.30	0.00	0.00	0.00	2642.94	327.48	1722.74	3061.78	278.30	1742.33	3083.26	217.32	1736.09	2327.05	211.72	1705.87	913.13	-210.93	68.42	1532.28	-209.15	73.54	908.77
10.40000	3034.67	463.08	90.43	3008.49	435.77	111.56	2432.71	138.81	102.47	2357.09	204.43	119.05	3109.88	196.91	191.14	3095.51	239.58	174.98	2513.75	-5.79	113.37	3059.78	264.82	166.73	3033.50	375.05	1291.30	0.00	0.00	0.00	2642.94	327.48	1722.74	3061.78	278.30	1742.33	3083.26	217.32	1736.09	2327.05	211.72	1705.87	913.16	-211.13	68.50	1532.28	-209.15	73.54	908.92
10.41000	3034.67	463.08	90.43	3008.49	435.77	111.56	2432.71	138.81	102.47	2357.09	204.43	119.05	3109.88	196.91	191.14	3095.51	239.58	174.98	2513.75	-5.79	113.37	3059.78	264.82	166.73	3033.50	375.05	1291.30	0.00	0.00	0.00	2642.94	327.48	1722.74	3061.78	278.30	1742.33	3083.26	217.32	1736.09	2327.05	211.72	1705.87	912.75	-210.80	68.89	1532.28	-209.15	73.54	908.82
10.42000	3034.67	463.08	90.43	3008.49	435.77	111.56	2432.71	138.81	102.47	2357.09	204.43	119.05	3109.88	196.91	191.14	3095.51	239.58	174.98	2513.75	-5.79	113.37	3059.78	264.82	166.73	3033.50	375.05	1291.30	0.00	0.00	0.00	2642.94	327.48	1722.74	3061.78	278.30	1742.33	3083.26	217.32	1736.09	2327.05	211.72	1705.87	912.96	-210.69	68.69	1532.28	-209.15	73.54	908.81
10.43000	3034.67	463.08	90.43	3008.49	435.77	111.56	2432.71	138.81	102.47	2357.09	204.43	119.05	3109.88	196.91	191.14	3095.51	239.58	174.98	2513.75	-5.79	113.37	3059.78	264.82	166.73	3033.50	375.05	1291.30	0.00	0.00	0.00	2642.94	327.48	1722.74	3061.78	278.30	1742.33	3083.26	217.32	1736.09	2327.05	211.72	1705.87	912.95	-210.55	68.70	1532.28	-209.15	73.54	908.82
10.44000	3034.67	463.08	90.43	3008.49	435.77	111.56	2432.71	138.81	102.47	2357.09	204.43	119.05	3109.88	196.91	191.14	3095.51	239.58	174.98	2513.75	-5.79	113.37	3059.78	264.82	166.73	3033.50	375.05	1291.30	0.00	0.00	0.00	2642.94	327.48	1722.74	3061.78	278.30	1742.33	3083.26	217.32	1736.09	2327.05	211.72	1705.87	912.96	-210.87	68.58	1532.28	-209.15	73.54	908.58
10.45000	3034.67	463.08	90.43	3008.49	435.77	111.56	2432.71	138.81	102.47	2357.09	204.43	119.05	3109.88	196.91	191.14	3095.51	239.58	174.98	2513.75	-5.79	113.37	3059.78	264.82	166.73	3033.50	375.05	1291.30	0.00	0.00	0.00	2642.94	327.48	1722.74	3061.78	278.30	1742.33	3083.26	217.32	1736.09	2327.05	211.72	1705.87	913.25	-211.29	68.27	1532.28	-209.15	73.54	908.63
10.46000	3034.67	463.08	90.43	3008.49	435.77	111.56	2432.71	138.81	102.47	2357.09	204.43	119.05	3109.88	196.91	191.14	3095.51	239.58	174.98	2513.75	-5.79	113.37	3059.78	264.82	166.73	3033.50	375.05	1291.30	0.00	0.00	0.00	2642.94	327.48	1722.74	3061.78	278.30	1742.33	3083.26	217.32	1736.09	2327.05	211.72	1705.87	913.14	-211.15	68.42	1532.28	-209.15	73.54	908.81
10.47000	3034.67	463.08	90.43	3008.49	435.77	111.56	2432.71	138.81	102.47	2357.09	204.43	119.05	3109.88	196.91	191.14	3095.51	239.58	174.98	2513.75	-5.79	113.37	3059.78	264.82	166.73	3033.50	375.05	1291.30	0.00	0.00	0.00	2642.94	327.48	1722.74	3061.78	278.30	1742.33	3083.26	217.32	1736.09	2327.05	211.72	1705.87	913.14	-211.07	68.40	1532.28	-209.15	73.54	908.69
10.48000	3034.67	463.08	90.43	3008.49	435.77	111.56	2432.71	138.81	102.47	2357.09	204.43	119.05	3109.88	196.91	191.14	3095.51	239.58	174.98	2513.75	-5.79	113.37	3059.78	264.82	166.73	3033.50	375.05	1291.30	0.00	0.00	0.00	2642.94	327.48	1722.74	3061.78	278.30	1742.33	3083.26	217.32	1736.09	2327.05	211.72	1705.87	912.98	-211.13	68.64	1532.28	-209.15	73.54	908.67
10.49000	3034.67	463.08	90.43	3008.49	435.77	111.56	2432.71	138.81	102.47	2357.09	204.43	119.05	3109.88	196.91	191.14	3095.51	239.58	174.98	2513.75	-5.79	113.37	3059.78	264.82	166.73	3033.50	375.05	1291.30	0.00	0.00	0.00	2642.94	327.48	1722.74	3061.78	278.30	1742.33	3083.26	217.32	1736.09	2327.05	211.72	1705.87	912.89	-210.17	68.69	1532.28	-209.15	73.54	908.75
10.50000	3034.67	463.08	90.43	3008.49	435.77	111.56	2432.71	138.81	102.47	2357.09	204.43	119.05	3109.88	196.91	191.14	3095.51	239.58	174.98	2513.75	-5.79	113.37	3059.78	264.82	166.73	3033.50	375.05	1291.30	0.00	0.00	0.00	2642.94	327.48	1722.74	3061.78	278.30	1742.33	3083.26	217.32	1736.09	2327.05	211.72	1705.87	912.94	-210.38	68.72	1532.28	-209.15	73.54	908.64
10.51000	3034.67	463.08	90.43	3008.49	435.77	111.56	2432.71	138.81	102.47	2357.09	204.43	119.05	3109.88	196.91	191.14	3095.51	239.58	174.98	2513.75	-5.79	113.37	3059.78	264.82	166.73	3033.50	375.05	1291.30	0.00	0.00	0.00	2642.94	327.48	1722.74	3061.78	278.30	1742.33	3083.26	217.32	1736.09	2327.05	211.72	1705.87	912.99	-210.89	68.58	1532.28	-209.15	73.54	908.66
10.52000	3034.67	463.08	90.43	3008.49	435.77	111.56	2432.71	138.81	102.47	2357.09	204.43	119.05	3109.88	196.91	191.14	3095.51	239.58	174.98	2513.75	-5.79	113.37	3059.78	264.82	166.73	3033.50	375.05	1291.30	0.00	0.00	0.00	2642.94	327.48	1722.74	3061.78	278.30	1742.33	3083.26	217.32	1736.09	2327.05	211.72	1705.87	913.17	-210.57	68.43	1532.28	-209.15	73.54	908.85
10.53000	3034.67	463.08	90.43	3008.49	435.77	111.56	2432.71	138.81	102.47	2357.09	204.43	119.05	3109.88	196.91	191.14	3095.51	239.58	174.98	2513.75	-5.79	113.37	3059.78	264.82	166.73	3033.50	375.05	1291.30	0.00	0.00	0.00	2642.94	327.48	1722.74	3061.78	278.30	1742.33	3083.26	217.32	1736.09	2327.05	211.72	1705.87	913.06	-210.40	68.60	1532.28	-209.15	73.54	908.81
10.54000	3034.67	463.08	90.43	3008.49	435.77	111.56	2432.71	138.81	102.47	2357.09	204.43	119.05	3109.88	196.91	191.14	3095.51	239.58	174.98	2513.75	-5.79	113.37	3059.78	264.82	166.73	3033.50	375.05	1291.30	0.00	0.00	0.00	2642.94	327.48	1722.74	3061.78	278.30	1742.33	3083.26	217.32	1736.09	2327.05	211.72	1705.87	913.18	-211.20	68.46	1532.28	-209.15	73.54	908.66
10.55000	3034.67	463.08	90.43	3008.49	435.77	111.56	2432.71	138.81	102.47	2357.09	204.43	119.05	3109.88	196.91	191.14	3095.51	239.58	174.98	2513.75	-5.79	113.37	3059.78	264.82	166.73	3033.50	375.05	1291.30	0.00	0.00	0.00	2642.94	327.48	1722.74	3061.78	278.30	1742.33	3083.26	217.32	1736.09	2327.05	211.72	1705.87	913.16	-211.36	68.46	1532.28	-209.15	73.54	908.67
10.56000	3034.67	463.08	90.43	3008.49	435.77	111.56	2432.71	138.81	102.47	2357.09	204.43	119.05	3109.88	196.91	191.14	3095.51	239.58	174.98	2513.75	-5.79	113.37	3059.78	264.82	166.73	3033.50	375.05	1291.30	0.00	0.00	0.00	2642.94	327.48	1722.74	3061.78	278.30	1742.33	3083.26	217.32	1736.09	2327.05	211.72	1705.87	913.02	-211.25	68.53	1532.28	-209.15	73.54	908.86
10.57000	3034.67	463.08	90.43	3008.49	435.77	111.56	2432.71	138.81	102.47	2357.09	204.43	119.05	3109.88	196.91	191.14	3095.51	239.58	174.98	2513.75	-5.79	113.37	3059.78	264.82	166.73	3033.50	375.05	1291.30	0.00	0.00	0.00	2642.94	327.48	1722.74	3061.78	278.30	1742.33	3083.26	217.32	1736.09	2327.05	211.72	1705.87	913.01	-211.11	68.45	1532.28	-209.15	73.54	908.78
10.58000	3034.67	463.08	90.43	3008.49	435.77	111.56	2432.71	138.81	102.47	2357.09	204.43	119.05	3109.88	196.91	191.14	3095.51	239.58	174.98	2513.75	-5.79	113.37	3059.78	264.82	166.73	3033.50	375.05	1291.30	0.00	0.00	0.00	2642.94	327.48	1722.74	3061.78	278.30	1742.33	3083.26	217.32	1736.09	2327.05	211.72	1705.87	912.92	-210.36	68.76	1532.28	-209.15	73.54	908.82
10.59000	3034.67	463.08	90.43	3008.49	435.77	111.56	2432.71	138.81	102.47	2357.09	204.43	119.05	3109.88	196.91	191.14	3095.51	239.58	174.98	2513.75	-5.79	113.37	3059.78	264.82	166.73	3033.50	375.05	1291.30	0.00	0.00	0.00	2642.94	327.48	1722.74	3061.78	278.30	1742.33	3083.26	217.32	1736.09	2327.05	211.72	1705.87	913.09	-211.13	68.56	1532.28	-209.15	73.54	908.78
10.60000	3034.67	463.08	90.43	3008.49	435.77	111.56	2432.71	138.81	102.47	2357.09	204.43	119.05	3109.88	196.91	191.14	3095.51	239.58	174.98	2513.75	-5.79	113.37	3059.78	264.82	166.73	3033.50	375.05	1291.30	0.00	0.00	0.00	2642.94	327.48	1722.74	3061.78	278.30	1742.33	3083.26	217.32	1736.09	2327.05	211.72	1705.87	913.07	-210.94	68.43	1532.28	-209.15	73.54	908.60
10.61000	3034.67	463.08	90.43	3008.49	435.77	111.56	2432.71	138.81	102.47	2357.09	204.43	119.05	3109.88	196.91	191.14	3095.51	239.58	174.98	2513.75	-5.79	113.37	3059.78	264.82	166.73	3033.50	375.05	1291.30	0.00	0.00	0.00	2642.94	327.48	1722.74	3061.78	278.30	1742.33	3083.26	217.32	1736.09	2327.05	211.72	1705.87	913.01	-210.50	68.66	1532.28	-209.15	73.54	908.76
10.62000	3034.67	463.08	90.43	3008.49	435.77	111.56	2432.71	138.81	102.47	2357.09	204.43	119.05	3109.88	196.91	191.14	3095.51	239.58	174.98	2513.75	-5.79	113.37	3059.78	264.82	166.73	3033.50	375.05	1291.30	0.00	0.00	0.00	2642.94	327.48	1722.74	3061.78	278.30	1742.33	3083.26	217.32	1736.09	2327.05	211.72	1705.87	912.88	-210.86	68.75	1532.28	-209.15	73.54	908.87
10.63000	3034.67	463.08	90.43	3008.49	435.77	111.56	2432.71	138.81	102.47	2357.09	204.43	119.05	3109.88	196.91	191.14	3095.51	239.58	174.98	2513.75	-5.79	113.37	3059.78	264.82	166.73	3033.50	375.05	1291.30	0.00	0.00	0.00	2642.94	327.48	1722.74	3061.78	278.30	1742.33	3083.26	217.32	1736.09	2327.05	211.72	1705.87	913.06	-211.38	68.46	1532.28	-209.15	73.54	908.65
10.64000	3034.67	463.08	90.43	3008.49	435.77	111.56	2432.71	138.81	102.47	2357.09	204.43	119.05	3109.88	196.91	191.14	3095.51	239.58	174.98	2513.75	-5.79	113.37	3059.78	264.82	166.73	3033.50	375.05	1291.30	0.00	0.00	0.00	2642.94	327.48	1722.74	3061.78	278.30	1742.33	3083.26	217.32	1736.09	2327.05	211.72	1705.87	913.08	-211.57	68.51	1532.28	-209.15	73.54	909.04
10.65000	3034.67	463.08	90.43	3008.49	435.77	111.56	2432.71	138.81	102.47	2357.09	204.43	119.05	3109.88	196.91	191.14	3095.51	239.58	174.98	2513.75	-5.79	113.37	3059.78	264.82	166.73	3033.50	375.05	1291.30	0.00	0.00	0.00	2642.94	327.48	1722.74	3061.78	278.30	1742.33	3083.26	217.32	1736.09	2327.05	211.72	1705.87	913.13	-211.44	68.50	1532.28	-209.15	73.54	908.80
10.66000	3034.67	463.08	90.43	3008.49	435.77	111.56	2432.71	138.81	102.47	2357.09	204.43	119.05	3109.88	196.91	191.14	3095.51	239.58	174.98	2513.75	-5.79	113.37	3059.78	264.82	166.73	3033.50	375.05	1291.30	0.00	0.00	0.00	2642.94	327.48	1722.74	3061.78	278.30	1742.33	3083.26	217.32	1736.09	2327.05	211.72	1705.87	912.97	-210.95	68.60	1532.28	-209.15	73.54	908.57
10.67000	3034.67	463.08	90.43	3008.49	435.77	111.56	2432.71	138.81	102.47	2357.09	204.43	119.05	3109.88	196.91	191.14	3095.51	239.58	174.98	2513.75	-5.79	113.37	3059.78	264.82	166.73	3033.50	375.05	1291.30	0.00	0.00	0.00	2642.94	327.48	1722.74	3061.78	278.30	1742.33	3083.26	217.32	1736.09	2327.05	211.72	1705.87	913.01	-210.94	68.52	1532.28	-209.15	73.54	908.63
10.68000	3034.67	463.08	90.43	3008.49	435.77	111.56	2432.71	138.81	102.47	2357.09	204.43	119.05	3109.88	196.91	191.14	3095.51	239.58	174.98	2513.75	-5.79	113.37	3059.78	264.82	166.73	3033.50	375.05	1291.30	0.00	0.00	0.00	2642.94	327.48	1722.74	3061.78	278.30	1742.33	3083.26	217.32	1736.09	2327.05	211.72	1705.87	913.09	-211.77	68.32	1532.28	-209.15	73.54	908.78
10.69000	3034.67	463.08	90.43	3008.49	435.77	111.56	2432.71	138.81	102.47	2357.09	204.43	119.05	3109.88	196.91	191.14	3095.51	239.58	174.98	2513.75	-5.79	113.37	3059.78	264.82	166.73	3033.50	375.05	1291.30	0.00	0.00	0.00	2642.94	327.48	1722.74	3061.78	278.30	1742.33	3083.26	217.32	1736.09	2327.05	211.72	1705.87	913.00	-211.28	68.47	1532.28	-209.15	73.54	908.67
10.70000	3034.67	463.08	90.43	3008.49	435.77	111.56	2432.71	138.81	102.47	2357.09	204.43	119.05	3109.88	196.91	191.14	3095.51	239.58	174.98	2513.75	-5.79	113.37	3059.78	264.82	166.73	3033.50	375.05	1291.30	0.00	0.00	0.00	2642.94	327.48	1722.74	3061.78	278.30	1742.33	3083.26	217.32	1736.09	2327.05	211.72	1705.87	912.93	-211.43	68.53	1532.28	-209.15	73.54	908.76
10.71000	3034.67	463.08	90.43	3008.49	435.77	111.56	2432.71	138.81	102.47	2357.09	204.43	119.05	3109.88	196.91	191.14	3095.51	239.58	174.98	2513.75	-5.79	113.37	3059.78	264.82	166.73	3033.50	375.05	1291.30	0.00	0.00	0.00	2642.94	327.48	1722.74	3061.78	278.30	1742.33	3083.26	217.32	1736.09	2327.05	211.72	1705.87	913.18	-211.25	68.33	1532.28	-209.15	73.54	908.64
10.72000	3034.67	463.08	90.43	3008.49	435.77	111.56	2432.71	138.81	102.47	2357.09	204.43	119.05	3109.88	196.91	191.14	3095.51	239.58	174.98	2513.75	-5.79	113.37	3059.78	264.82	166.73	3033.50	375.05	1291.30	0.00	0.00	0.00	2642.94	327.48	1722.74	3061.78	278.30	1742.33	3083.26	217.32	1736.09	2327.05	211.72	1705.87	912.94	-210.78	68.68	1532.28	-209.15	73.54	908.64
10.73000	3034.67	463.08	90.43	3008.49	435.77	111.56	2432.71	138.81	102.47	2357.09	204.43	119.05	3109.88	196.91	191.14	3095.51	239.58	174.98	2513.75	-5.79	113.37	3059.78	264.82	166.73	3033.50	375.05	1291.30	0.00	0.00	0.00	2642.94	327.48	1722.74	3061.78	278.30	1742.33	3083.26	217.32	1736.09	2327.05	211.72	1705.87	912.97	-211.14	68.51	1532.28	-209.15	73.54	908.99
10.74000	3034.67	463.08	90.43	3008.49	435.77	111.56	2432.71	138.81	102.47	2357.09	204.43	119.05	3109.88	196.91	191.14	3095.51	239.58	174.98	2513.75	-5.79	113.37	3059.78	264.82	166.73	3033.50	375.05	1291.30	0.00	0.00	0.00	2642.94	327.48	1722.74	3061.78	278.30	1742.33	3083.26	217.32	1736.09	2327.05	211.72	1705.87	913.10	-211.41	68.34	1532.28	-209.15	73.54	908.86
10.75000	3034.67	463.08	90.43	3008.49	435.77	111.56	2432.71	138.81	102.47	2357.09	204.43	119.05	3109.88	196.91	191.14	3095.51	239.58	174.98	2513.75	-5.79	113.37	3059.78	264.82	166.73	3033.50	375.05	1291.30	0.00	0.00	0.00	2642.94	327.48	1722.74	3061.78	278.30	1742.33	3083.26	217.32	1736.09	2327.05	211.72	1705.87	913.05	-211.45	68.43	1532.28	-209.15	73.54	908.88
10.76000	3034.67	463.08	90.43	3008.49	435.77	111.56	2432.71	138.81	102.47	2357.09	204.43	119.05	3109.88	196.91	191.14	3095.51	239.58	174.98	2513.75	-5.79	113.37	3059.78	264.82	166.73	3033.50	375.05	1291.30	0.00	0.00	0.00	2642.94	327.48	1722.74	3061.78	278.30	1742.33	3083.26	217.32	1736.09	2327.05	211.72	1705.87	912.94	-211.06	68.74	1532.28	-209.15	73.54	908.95
10.77000	3034.67	463.08	90.43	3008.49	435.77	111.56	2432.71	138.81	102.47	2357.09	204.43	119.05	3109.88	196.91	191.14	3095.51	239.58	174.98	2513.75	-5.79	113.37	3059.78	264.82	166.73	3033.50	375.05	1291.30	0.00	0.00	0.00	2642.94	327.48	1722.74	3061.78	278.30	1742.33	3083.26	217.32	1736.09	2327.05	211.72	1705.87	912.95	-211.63	68.55	1532.28	-209.15	73.54	908.89
10.78000	3034.67	463.08	90.43	3008.49	435.77	111.56	2432.71	138.81	102.47	2357.09	204.43	119.05	3109.88	196.91	191.14	3095.51	239.58	174.98	2513.75	-5.79	113.37	3059.78	264.82	166.73	3033.50	375.05	1291.30	0.00	0.00	0.00	2642.94	327.48	1722.74	3061.78	278.30	1742.33	3083.26	217.32	1736.09	2327.05	211.72	1705.87	913.00	-212.09	68.30	1532.28	-209.15	73.54	908.79
10.79000	3034.67	463.08	90.43	3008.49	435.77	111.56	2432.71	138.81	102.47	2357.09	204.43	119.05	3109.88	196.91	191.14	3095.51	239.58	174.98	2513.75	-5.79	113.37	3059.78	264.82	166.73	3033.50	375.05	1291.30	0.00	0.00	0.00	2642.94	327.48	1722.74	3061.78	278.30	1742.33	3083.26	217.32	1736.09	2327.05	211.72	1705.87	913.33	-211.40	68.25	1532.28	-209.15	73.54	908.83
10.80000	3034.67	463.08	90.43	3008.49	435.77	111.56	2432.71	138.81	102.47	2357.09	204.43	119.05	3109.88	196.91	191.14	3095.51	239.58	174.98	2513.75	-5.79	113.37	3059.78	264.82	166.73	3033.50	375.05	1291.30	0.00	0.00	0.00	2642.94	327.48	1722.74	3061.78	278.30	1742.33	3083.26	217.32	1736.09	2327.05	211.72	1705.87	913.31	-211.13	68.32	1532.28	-209.15	73.54	908.99
10.81000	3034.67	463.08	90.43	3008.49	435.77	111.56	2432.71	138.81	102.47	2357.09	204.43	119.05	3109.88	196.91	191.14	3095.51	239.58	174.98	2513.75	-5.79	113.37	3059.78	264.82	166.73	3033.50	375.05	1291.30	0.00	0.00	0.00	2642.94	327.48	1722.74	3061.78	278.30	1742.33	3083.26	217.32	1736.09	2327.05	211.72	1705.87	912.94	-210.43	68.62	1532.28	-209.15	73.54	908.80
10.82000	3034.67	463.08	90.43	3008.49	435.77	111.56	2432.71	138.81	102.47	2357.09	204.43	119.05	3109.88	196.91	191.14	3095.51	239.58	174.98	2513.75	-5.79	113.37	3059.78	264.82	166.73	3033.50	375.05	1291.30	0.00	0.00	0.00	2642.94	327.48	1722.74	3061.78	278.30	1742.33	3083.26	217.32	1736.09	2327.05	211.72	1705.87	913.08	-211.00	68.51	1532.28	-209.15	73.54	908.72
10.83000	3034.67	463.08	90.43	3008.49	435.77	111.56	2432.71	138.81	102.47	2357.09	204.43	119.05	3109.88	196.91	191.14	3095.51	239.58	174.98	2513.75	-5.79	113.37	3059.78	264.82	166.73	3033.50	375.05	1291.30	0.00	0.00	0.00	2642.94	327.48	1722.74	3061.78	278.30	1742.33	3083.26	217.32	1736.09	2327.05	211.72	1705.87	913.04	-211.37	68.40	1532.28	-209.15	73.54	908.71
10.84000	3034.67	463.08	90.43	3008.49	435.77	111.56	2432.71	138.81	102.47	2357.09	204.43	119.05	3109.88	196.91	191.14	3095.51	239.58	174.98	2513.75	-5.79	113.37	3059.78	264.82	166.73	3033.50	375.05	1291.30	0.00	0.00	0.00	2642.94	327.48	1722.74	3061.78	278.30	1742.33	3083.26	217.32	1736.09	2327.05	211.72	1705.87	912.97	-210.87	68.56	1532.28	-209.15	73.54	908.84
10.85000	3034.67	463.08	90.43	3008.49	435.77	111.56	2432.71	138.81	102.47	2357.09	204.43	119.05	3109.88	196.91	191.14	3095.51	239.58	174.98	2513.75	-5.79	113.37	3059.78	264.82	166.73	3033.50	375.05	1291.30	0.00	0.00	0.00	2642.94	327.48	1722.74	3061.78	278.30	1742.33	3083.26	217.32	1736.09	2327.05	211.72	1705.87	913.06	-210.74	68.58	1532.28	-209.15	73.54	908.66
10.86000	3034.67	463.08	90.43	3008.49	435.77	111.56	2432.71	138.81	102.47	2357.09	204.43	119.05	3109.88	196.91	191.14	3095.51	239.58	174.98	2513.75	-5.79	113.37	3059.78	264.82	166.73	3033.50	375.05	1291.30	0.00	0.00	0.00	2642.94	327.48	1722.74	3061.78	278.30	1742.33	3083.26	217.32	1736.09	2327.05	211.72	1705.87	913.09	-210.67	68.55	1532.28	-209.15	73.54	908.73
10.87000	3034.67	463.08	90.43	3008.49	435.77	111.56	2432.71	138.81	102.47	2357.09	204.43	119.05	3109.88	196.91	191.14	3095.51	239.58	174.98	2513.75	-5.79	113.37	3059.78	264.82	166.73	3033.50	375.05	1291.30	0.00	0.00	0.00	2642.94	327.48	1722.74	3061.78	278.30	1742.33	3083.26	217.32	1736.09	2327.05	211.72	1705.87	912.91	-210.32	68.68	1532.28	-209.15	73.54	908.85
10.88000	3034.67	463.08	90.43	3008.49	435.77	111.56	2432.71	138.81	102.47	2357.09	204.43	119.05	3109.88	196.91	191.14	3095.51	239.58	174.98	2513.75	-5.79	113.37	3059.78	264.82	166.73	3033.50	375.05	1291.30	0.00	0.00	0.00	2642.94	327.48	1722.74	3061.78	278.30	1742.33	3083.26	217.32	1736.09	2327.05	211.72	1705.87	912.88	-210.68	68.55	1532.28	-209.15	73.54	908.89
10.89000	3034.67	463.08	90.43	3008.49	435.77	111.56	2432.71	138.81	102.47	2357.09	204.43	119.05	3109.88	196.91	191.14	3095.51	239.58	174.98	2513.75	-5.79	113.37	3059.78	264.82	166.73	3033.50	375.05	1291.30	0.00	0.00	0.00	2642.94	327.48	1722.74	3061.78	278.30	1742.33	3083.26	217.32	1736.09	2327.05	211.72	1705.87	912.86	-210.62	68.59	1532.28	-209.15	73.54	908.90
10.90000	3034.67	463.08	90.43	3008.49	435.77	111.56	2432.71	138.81	102.47	2357.09	204.43	119.05	3109.88	196.91	191.14	3095.51	239.58	174.98	2513.75	-5.79	113.37	3059.78	264.82	166.73	3033.50	375.05	1291.30	0.00	0.00	0.00	2642.94	327.48	1722.74	3061.78	278.30	1742.33	3083.26	217.32	1736.09	2327.05	211.72	1705.87	913.18	-210.91	68.38	1532.28	-209.15	73.54	908.74
10.91000	3034.67	463.08	90.43	3008.49	435.77	111.56	2432.71	138.81	102.47	2357.09	204.43	119.05	3109.88	196.91	191.14	3095.51	239.58	174.98	2513.75	-5.79	113.37	3059.78	264.82	166.73	3033.50	375.05	1291.30	0.00	0.00	0.00	2642.94	327.48	1722.74	3061.78	278.30	1742.33	3083.26	217.32	1736.09	2327.05	211.72	1705.87	912.99	-210.78	68.59	1532.28	-209.15	73.54	908.68
10.92000	3034.67	463.08	90.43	3008.49	435.77	111.56	2432.71	138.81	102.47	2357.09	204.43	119.05	3109.88	196.91	191.14	3095.51	239.58	174.98	2513.75	-5.79	113.37	3059.78	264.82	166.73	3033.50	375.05	1291.30	0.00	0.00	0.00	2642.94	327.48	1722.74	3061.78	278.30	1742.33	3083.26	217.32	1736.09	2327.05	211.72	1705.87	912.92	-211.49	68.55	1532.28	-209.15	73.54	908.77
10.93000	3034.67	463.08	90.43	3008.49	435.77	111.56	2432.71	138.81	102.47	2357.09	204.43	119.05	3109.88	196.91	191.14	3095.51	239.58	174.98	2513.75	-5.79	113.37	3059.78	264.82	166.73	3033.50	375.05	1291.30	0.00	0.00	0.00	2642.94	327.48	1722.74	3061.78	278.30	1742.33	3083.26	217.32	1736.09	2327.05	211.72	1705.87	913.11	-211.27	68.45	1532.28	-209.15	73.54	908.78
10.94000	3034.67	463.08	90.43	3008.49	435.77	111.56	2432.71	138.81	102.47	2357.09	204.43	119.05	3109.88	196.91	191.14	3095.51	239.58	174.98	2513.75	-5.79	113.37	3059.78	264.82	166.73	3033.50	375.05	1291.30	0.00	0.00	0.00	2642.94	327.48	1722.74	3061.78	278.30	1742.33	3083.26	217.32	1736.09	2327.05	211.72	1705.87	913.10	-210.62	68.57	1532.28	-209.15	73.54	908.68
10.95000	3034.67	463.08	90.43	3008.49	435.77	111.56	2432.71	138.81	102.47	2357.09	204.43	119.05	3109.88	196.91	191.14	3095.51	239.58	174.98	2513.75	-5.79	113.37	3059.78	264.82	166.73	3033.50	375.05	1291.30	0.00	0.00	0.00	2642.94	327.48	1722.74	3061.78	278.30	1742.33	3083.26	217.32	1736.09	2327.05	211.72	1705.87	913.10	-211.28	68.55	1532.28	-209.15	73.54	908.88
[truncated: 119 more rows]
[truncated: 35 more columns]
