# Supplementary material for: The impact of mobile phone use on where we look and how we walk when negotiating floor based obstacles
Source: PLoS One. 2017 Jun 30;12(6):e0179802. doi: 10.1371/journal.pone.0179802 (PMC5493336; doi:10.1371/journal.pone.0179802)
Supplement: S1 File — (ZIP) [file pone.0179802.s001.zip › Gait/PP14/obs read 3.txt]

CODAmotion Analysis Text
Codamotion Analysis Text Save of: obs read 3.mdf
Time	Markers
Time	1:LTOE.X	1:LTOE.Y	1:LTOE.Z	2:L2nd.X	2:L2nd.Y	2:L2nd.Z	3:LHEE.X	3:LHEE.Y	3:LHEE.Z	4:LANK.X	4:LANK.Y	4:LANK.Z	5:RTOE.X	5:RTOE.Y	5:RTOE.Z	6:R2nd.X	6:R2nd.Y	6:R2nd.Z	7:RHEE.X	7:RHEE.Y	7:RHEE.Z	8:RANK.X	8:RANK.Y	8:RANK.Z	9:STRN.X	9:STRN.Y	9:STRN.Z	10:Marker 10.X	10:Marker 10.Y	10:Marker 10.Z	11:FLHD.X	11:FLHD.Y	11:FLHD.Z	12:FRHD.X	12:FRHD.Y	12:FRHD.Z	13:BRHD.X	13:BRHD.Y	13:BRHD.Z	14:BLHD.X	14:BLHD.Y	14:BLHD.Z	15:BLSTEP.X	15:BLSTEP.Y	15:BLSTEP.Z	16:FLSTEP.X	16:FLSTEP.Y	16:FLSTEP.Z	17:BRSTEP.X
(s)	(mm)	(mm)	(mm)	(mm)	(mm)	(mm)	(mm)	(mm)	(mm)	(mm)	(mm)	(mm)	(mm)	(mm)	(mm)	(mm)	(mm)	(mm)	(mm)	(mm)	(mm)	(mm)	(mm)	(mm)	(mm)	(mm)	(mm)	(mm)	(mm)	(mm)	(mm)	(mm)	(mm)	(mm)	(mm)	(mm)	(mm)	(mm)	(mm)	(mm)	(mm)	(mm)	(mm)	(mm)	(mm)	(mm)	(mm)	(mm)	(mm)
0.00000	-3032.04	206.28	29.41	-3036.50	189.22	29.98	-1404.47	99.37	73.03	-1352.67	164.46	81.99	-2504.80	2.45	56.48	-2577.99	6.02	51.75	-1819.66	-54.07	443.81	-1658.49	-117.74	492.67	-1867.74	4.22	1257.66	0.00	0.00	0.00	-2750.54	145.79	1546.12	-2725.76	0.86	1535.76	-1656.54	-113.85	1682.95	-1713.64	21.00	1699.72	914.41	-220.18	67.98	1534.70	-217.09	73.79	910.18
0.01000	-2987.28	208.47	33.95	-2982.48	192.96	36.32	-1404.47	99.37	73.03	-1352.67	164.46	81.99	-2488.77	4.44	55.78	-2549.82	8.93	53.05	-1819.66	-54.07	443.81	-1658.49	-117.74	492.67	-1867.74	4.22	1257.66	0.00	0.00	0.00	-2692.40	149.37	1546.06	-2668.30	1.37	1535.56	-1656.54	-113.85	1682.95	-1713.64	21.00	1699.72	914.29	-219.64	68.14	1534.05	-217.15	73.52	909.93
0.02000	-2988.33	212.67	32.41	-2988.66	193.72	33.84	-1404.47	99.37	73.03	-1352.67	164.46	81.99	-2493.76	4.97	51.23	-2546.69	8.77	49.93	-1819.66	-54.07	443.81	-1658.49	-117.74	492.67	-1867.74	4.22	1257.66	0.00	0.00	0.00	-2686.49	147.89	1547.93	-2635.21	0.19	1532.68	-1656.54	-113.85	1682.95	-1713.64	21.00	1699.72	914.18	-219.63	68.25	1534.42	-217.16	73.66	910.02
0.03000	-2979.82	211.23	34.41	-2994.21	194.66	31.28	-1404.47	99.37	73.03	-1352.67	164.46	81.99	-2480.88	6.42	51.73	-2532.73	10.26	51.26	-1819.66	-54.07	443.81	-1658.49	-117.74	492.67	-1867.74	4.22	1257.66	0.00	0.00	0.00	-2663.55	144.80	1547.84	-2643.20	-4.13	1533.32	-1656.54	-113.85	1682.95	-1713.64	21.00	1699.72	914.23	-219.54	68.23	1533.93	-217.16	73.55	909.91
0.04000	-2995.93	211.32	30.28	-2968.29	194.82	34.92	-1404.47	99.37	73.03	-1352.67	164.46	81.99	-2505.55	5.77	45.91	-2536.39	9.10	50.15	-1819.66	-54.07	443.81	-1658.49	-117.74	492.67	-1867.74	4.22	1257.66	0.00	0.00	0.00	-2662.84	143.83	1549.25	-2679.12	-8.30	1535.18	-1656.54	-113.85	1682.95	-1713.64	21.00	1699.72	913.96	-219.01	68.46	1533.57	-217.20	73.41	909.90
0.05000	-2947.14	210.98	36.69	-2981.39	195.85	31.41	-1404.47	99.37	73.03	-1352.67	164.46	81.99	-2495.21	7.80	47.46	-2540.33	8.83	47.94	-1819.66	-54.07	443.81	-1658.49	-117.74	492.67	-1867.74	4.22	1257.66	0.00	0.00	0.00	-2669.31	137.90	1551.36	-2653.07	-9.37	1535.34	-1656.54	-113.85	1682.95	-1713.64	21.00	1699.72	913.89	-218.60	68.65	1534.42	-217.01	73.69	910.01
0.06000	-2971.81	213.14	30.78	-2972.41	195.86	32.98	-1404.47	99.37	73.03	-1352.67	164.46	81.99	-2504.12	6.66	42.78	-2551.05	8.73	45.15	-1819.66	-54.07	443.81	-1658.49	-117.74	492.67	-1867.74	4.22	1257.66	0.00	0.00	0.00	-2650.47	134.43	1550.52	-2643.61	-10.22	1535.98	-1656.54	-113.85	1682.95	-1713.64	21.00	1699.72	914.14	-219.06	68.49	1533.97	-217.09	73.60	910.07
0.07000	-2953.74	212.72	33.47	-2956.64	197.05	34.81	-1404.47	99.37	73.03	-1352.67	164.46	81.99	-2494.11	6.45	43.22	-2533.80	8.75	47.42	-1819.66	-54.07	443.81	-1658.49	-117.74	492.67	-1867.74	4.22	1257.66	0.00	0.00	0.00	-2636.73	132.29	1551.41	-2617.22	-14.63	1536.84	-1656.54	-113.85	1682.95	-1713.64	21.00	1699.72	914.22	-218.95	68.47	1534.11	-217.11	73.62	909.99
0.08000	-2979.24	214.47	26.11	-2961.81	197.84	34.23	-1404.47	99.37	73.03	-1352.67	164.46	81.99	-2472.33	7.72	49.70	-2524.02	9.86	49.27	-1819.66	-54.07	443.81	-1658.49	-117.74	492.67	-1867.74	4.22	1257.66	0.00	0.00	0.00	-2612.29	128.08	1553.41	-2615.14	-18.18	1538.35	-1656.54	-113.85	1682.95	-1713.64	21.00	1699.72	914.20	-219.26	68.34	1534.10	-217.29	73.61	910.07
0.09000	-2957.87	214.52	27.27	-2956.31	198.63	35.59	-1404.47	99.37	73.03	-1352.67	164.46	81.99	-2485.00	7.55	44.39	-2532.09	9.85	47.11	-1819.66	-54.07	443.81	-1658.49	-117.74	492.67	-1867.74	4.22	1257.66	0.00	0.00	0.00	-2593.08	126.66	1553.06	-2606.07	-20.24	1540.00	-1656.54	-113.85	1682.95	-1713.64	21.00	1699.72	914.11	-219.29	68.43	1534.04	-217.22	73.64	910.13
0.10000	-2967.23	215.36	22.15	-2930.24	198.43	40.36	-1404.47	99.37	73.03	-1352.67	164.46	81.99	-2470.59	8.30	47.71	-2525.64	10.89	46.93	-1819.66	-54.07	443.81	-1658.49	-117.74	492.67	-1867.74	4.22	1257.66	0.00	0.00	0.00	-2601.55	123.88	1554.66	-2610.69	-20.71	1540.57	-1656.54	-113.85	1682.95	-1713.64	21.00	1699.72	914.19	-219.05	68.37	1534.12	-217.08	73.64	909.98
0.11000	-2934.72	216.63	24.40	-2918.73	198.61	44.16	-1404.47	99.37	73.03	-1352.67	164.46	81.99	-2481.86	8.86	46.58	-2548.80	9.68	43.31	-1819.66	-54.07	443.81	-1658.49	-117.74	492.67	-1867.74	4.22	1257.66	0.00	0.00	0.00	-2619.98	122.30	1556.87	-2601.66	-24.54	1541.65	-1656.54	-113.85	1682.95	-1713.64	21.00	1699.72	914.22	-219.33	68.35	1534.09	-217.22	73.68	909.80
0.12000	-2927.50	216.79	20.80	-2906.46	198.73	48.24	-1404.47	99.37	73.03	-1352.67	164.46	81.99	-2480.88	7.47	45.09	-2532.96	9.13	45.71	-1819.66	-54.07	443.81	-1658.49	-117.74	492.67	-1867.74	4.22	1257.66	0.00	0.00	0.00	-2627.11	120.41	1559.10	-2563.74	-28.02	1541.74	-1656.54	-113.85	1682.95	-1713.64	21.00	1699.72	914.19	-219.78	68.29	1533.61	-217.23	73.50	910.05
0.13000	-2928.57	216.76	17.26	-2905.74	199.04	50.16	-1404.47	99.37	73.03	-1352.67	164.46	81.99	-2463.10	8.16	48.10	-2514.28	9.29	48.72	-1819.66	-54.07	443.81	-1658.49	-117.74	492.67	-1867.74	4.22	1257.66	0.00	0.00	0.00	-2593.59	117.46	1558.98	-2571.26	-29.96	1543.44	-1656.54	-113.85	1682.95	-1713.64	21.00	1699.72	914.34	-219.42	68.18	1534.15	-217.10	73.68	910.23
0.14000	-2914.01	217.71	16.98	-2890.01	198.74	54.34	-1404.47	99.37	73.03	-1352.67	164.46	81.99	-2486.25	7.17	42.58	-2531.40	8.50	46.11	-1819.66	-54.07	443.81	-1658.49	-117.74	492.67	-1867.74	4.22	1257.66	0.00	0.00	0.00	-2573.00	115.47	1560.74	-2573.42	-30.70	1545.24	-1656.54	-113.85	1682.95	-1713.64	21.00	1699.72	914.18	-219.52	68.33	1534.21	-217.12	73.70	910.03
0.15000	-2895.95	217.19	19.33	-2876.31	199.04	58.79	-1404.47	99.37	73.03	-1352.67	164.46	81.99	-2470.59	9.89	46.27	-2531.40	9.30	45.61	-1819.66	-54.07	443.81	-1658.49	-117.74	492.67	-1867.74	4.22	1257.66	0.00	0.00	0.00	-2574.44	114.55	1563.30	-2568.88	-32.50	1547.73	-1656.54	-113.85	1682.95	-1713.64	21.00	1699.72	914.25	-219.38	68.40	1533.82	-217.24	73.60	909.93
0.16000	-2873.40	219.32	26.57	-2849.07	200.47	67.21	-1404.47	99.37	73.03	-1352.67	164.46	81.99	-2452.82	6.50	48.88	-2518.98	9.81	48.05	-1819.66	-54.07	443.81	-1658.49	-117.74	492.67	-1867.74	4.22	1257.66	0.00	0.00	0.00	-2566.86	113.17	1565.72	-2574.88	-36.27	1549.50	-1656.54	-113.85	1682.95	-1713.64	21.00	1699.72	914.29	-219.31	68.32	1534.26	-217.07	73.75	910.12
0.17000	-2849.12	220.60	33.99	-2838.53	201.11	72.39	-1404.47	99.37	73.03	-1352.67	164.46	81.99	-2431.46	9.93	52.20	-2535.20	9.37	44.66	-1819.66	-54.07	443.81	-1658.49	-117.74	492.67	-1867.74	4.22	1257.66	0.00	0.00	0.00	-2549.38	109.03	1564.92	-2555.95	-37.53	1549.26	-1656.54	-113.85	1682.95	-1713.64	21.00	1699.72	914.13	-218.63	68.42	1534.46	-217.01	73.76	910.03
0.18000	-2817.35	221.53	42.96	-2804.50	201.96	80.72	-1404.47	99.37	73.03	-1352.67	164.46	81.99	-2483.90	6.38	42.67	-2523.60	10.27	47.52	-1819.66	-54.07	443.81	-1658.49	-117.74	492.67	-1867.74	4.22	1257.66	0.00	0.00	0.00	-2561.50	107.07	1567.27	-2558.26	-39.11	1551.05	-1656.54	-113.85	1682.95	-1713.64	21.00	1699.72	914.23	-219.13	68.34	1534.38	-217.02	73.75	910.17
0.19000	-2811.62	222.53	46.20	-2797.55	201.64	83.05	-1404.47	99.37	73.03	-1352.67	164.46	81.99	-2472.80	9.51	45.07	-2515.23	9.90	47.51	-1819.66	-54.07	443.81	-1658.49	-117.74	492.67	-1867.74	4.22	1257.66	0.00	0.00	0.00	-2535.20	106.94	1568.26	-2557.49	-40.20	1552.85	-1656.54	-113.85	1682.95	-1713.64	21.00	1699.72	914.06	-219.04	68.50	1534.11	-217.07	73.58	909.79
0.20000	-2766.56	222.68	54.53	-2772.52	202.13	87.18	-1404.47	99.37	73.03	-1352.67	164.46	81.99	-2441.19	9.65	52.10	-2534.94	10.13	44.08	-1819.66	-54.07	443.81	-1658.49	-117.74	492.67	-1867.74	4.22	1257.66	0.00	0.00	0.00	-2544.02	104.09	1569.23	-2536.98	-40.22	1554.08	-1656.54	-113.85	1682.95	-1713.64	21.00	1699.72	914.10	-219.17	68.34	1534.31	-217.06	73.70	909.99
0.21000	-2758.12	221.37	55.99	-2746.09	201.17	90.34	-1404.47	99.37	73.03	-1352.67	164.46	81.99	-2426.28	10.82	53.25	-2523.39	9.95	46.29	-1819.66	-54.07	443.81	-1658.49	-117.74	492.67	-1867.74	4.22	1257.66	0.00	0.00	0.00	-2524.95	103.71	1569.33	-2528.00	-42.87	1555.30	-1656.54	-113.85	1682.95	-1713.64	21.00	1699.72	914.05	-219.26	68.47	1534.04	-217.07	73.60	910.01
0.22000	-2738.19	221.50	57.33	-2723.55	201.15	91.64	-1404.47	99.37	73.03	-1352.67	164.46	81.99	-2473.96	8.55	42.38	-2518.10	9.76	47.76	-1819.66	-54.07	443.81	-1658.49	-117.74	492.67	-1867.74	4.22	1257.66	0.00	0.00	0.00	-2519.85	103.58	1569.74	-2547.55	-44.36	1556.50	-1656.54	-113.85	1682.95	-1713.64	21.00	1699.72	913.99	-218.97	68.57	1534.27	-217.15	73.63	909.86
0.23000	-2704.99	221.14	61.05	-2720.05	201.76	89.50	-1404.47	99.37	73.03	-1352.67	164.46	81.99	-2511.86	8.40	37.12	-2528.48	10.46	44.28	-1819.66	-54.07	443.81	-1658.49	-117.74	492.67	-1867.74	4.22	1257.66	0.00	0.00	0.00	-2510.37	102.41	1570.47	-2527.32	-45.51	1556.22	-1656.54	-113.85	1682.95	-1713.64	21.00	1699.72	913.96	-218.72	68.60	1534.63	-216.97	73.76	909.82
0.24000	-2698.14	221.55	58.90	-2699.33	201.22	88.64	-1404.47	99.37	73.03	-1352.67	164.46	81.99	-2482.55	9.37	44.59	-2551.13	9.96	40.83	-1819.66	-54.07	443.81	-1658.49	-117.74	492.67	-1867.74	4.22	1257.66	0.00	0.00	0.00	-2494.23	100.00	1571.54	-2508.56	-44.40	1557.71	-1656.54	-113.85	1682.95	-1713.64	21.00	1699.72	914.36	-219.61	68.17	1534.63	-217.07	73.72	909.89
0.25000	-2674.28	220.98	59.11	-2675.41	200.83	88.19	-1404.47	99.37	73.03	-1352.67	164.46	81.99	-2452.20	10.56	50.56	-2521.51	10.97	46.31	-1819.66	-54.07	443.81	-1658.49	-117.74	492.67	-1867.74	4.22	1257.66	0.00	0.00	0.00	-2510.55	100.40	1573.62	-2533.06	-48.85	1559.42	-1656.54	-113.85	1682.95	-1713.64	21.00	1699.72	914.10	-219.03	68.34	1534.29	-217.05	73.67	909.78
0.26000	-2652.74	222.08	58.48	-2660.04	201.27	85.49	-1404.47	99.37	73.03	-1352.67	164.46	81.99	-2491.12	8.36	42.21	-2520.80	12.91	46.48	-1819.66	-54.07	443.81	-1658.49	-117.74	492.67	-1867.74	4.22	1257.66	0.00	0.00	0.00	-2540.13	97.27	1576.37	-2502.69	-49.16	1559.42	-1656.54	-113.85	1682.95	-1713.64	21.00	1699.72	913.97	-219.00	68.62	1533.78	-217.20	73.51	909.83
0.27000	-2631.53	220.87	57.60	-2643.02	201.17	82.07	-1404.47	99.37	73.03	-1352.67	164.46	81.99	-2466.08	11.14	47.90	-2521.16	11.87	45.91	-1819.66	-54.07	443.81	-1658.49	-117.74	492.67	-1867.74	4.22	1257.66	0.00	0.00	0.00	-2543.50	98.15	1577.26	-2516.18	-47.57	1560.48	-1656.54	-113.85	1682.95	-1713.64	21.00	1699.72	914.33	-219.42	68.24	1534.03	-217.06	73.61	909.75
0.28000	-2619.63	220.80	54.89	-2608.54	201.29	82.97	-1404.47	99.37	73.03	-1352.67	164.46	81.99	-2489.84	10.32	42.48	-2521.80	13.42	45.54	-1819.66	-54.07	443.81	-1658.49	-117.74	492.67	-1867.74	4.22	1257.66	0.00	0.00	0.00	-2500.31	97.90	1576.23	-2493.96	-48.85	1561.16	-1656.54	-113.85	1682.95	-1713.64	21.00	1699.72	914.25	-219.75	68.25	1534.00	-217.10	73.61	909.82
0.29000	-2608.94	221.22	52.67	-2595.82	200.89	79.50	-1404.47	99.37	73.03	-1352.67	164.46	81.99	-2465.24	11.03	47.10	-2526.24	13.03	46.22	-1819.66	-54.07	443.81	-1658.49	-117.74	492.67	-1867.74	4.22	1257.66	0.00	0.00	0.00	-2474.70	96.72	1576.81	-2463.62	-47.26	1561.43	-1656.54	-113.85	1682.95	-1713.64	21.00	1699.72	914.03	-218.84	68.49	1534.04	-217.21	73.68	910.03
0.30000	-2595.96	220.71	49.82	-2587.49	201.18	74.77	-1404.47	99.37	73.03	-1352.67	164.46	81.99	-2489.47	12.07	43.27	-2522.01	12.92	47.11	-1819.66	-54.07	443.81	-1658.49	-117.74	492.67	-1867.74	4.22	1257.66	0.00	0.00	0.00	-2456.06	98.30	1575.74	-2479.35	-50.85	1563.61	-1656.54	-113.85	1682.95	-1713.64	21.00	1699.72	914.04	-218.69	68.50	1534.23	-217.11	73.71	909.93
0.31000	-2583.62	220.23	47.74	-2557.86	201.50	74.06	-1404.47	99.37	73.03	-1352.67	164.46	81.99	-2504.03	13.10	42.34	-2527.41	14.32	46.41	-1819.66	-54.07	443.81	-1658.49	-117.74	492.67	-1867.74	4.22	1257.66	0.00	0.00	0.00	-2497.55	97.11	1579.13	-2453.55	-48.13	1563.30	-1656.54	-113.85	1682.95	-1713.64	21.00	1699.72	914.28	-219.46	68.19	1533.83	-217.22	73.56	909.94
0.32000	-2556.16	222.15	48.40	-2553.55	201.13	69.25	-1404.47	99.37	73.03	-1352.67	164.46	81.99	-2462.39	14.30	49.40	-2510.19	14.89	50.34	-1819.66	-54.07	443.81	-1658.49	-117.74	492.67	-1867.74	4.22	1257.66	0.00	0.00	0.00	-2462.35	95.04	1578.23	-2483.95	-49.85	1564.47	-1656.54	-113.85	1682.95	-1713.64	21.00	1699.72	914.43	-219.71	68.01	1533.44	-217.21	73.44	909.81
0.33000	-2554.29	221.59	44.56	-2535.05	202.24	66.08	-1404.47	99.37	73.03	-1352.67	164.46	81.99	-2407.90	14.52	60.02	-2507.70	16.37	50.46	-1819.66	-54.07	443.81	-1658.49	-117.74	492.67	-1867.74	4.22	1257.66	0.00	0.00	0.00	-2459.49	95.32	1578.10	-2471.10	-50.59	1565.20	-1656.54	-113.85	1682.95	-1713.64	21.00	1699.72	914.16	-219.37	68.36	1533.83	-217.16	73.54	910.10
0.34000	-2524.14	221.13	46.17	-2509.24	202.92	65.62	-1404.47	99.37	73.03	-1352.67	164.46	81.99	-2472.18	13.56	48.41	-2508.60	17.42	50.60	-1819.66	-54.07	443.81	-1658.49	-117.74	492.67	-1867.74	4.22	1257.66	0.00	0.00	0.00	-2459.43	95.72	1578.24	-2469.00	-51.58	1565.54	-1656.54	-113.85	1682.95	-1713.64	21.00	1699.72	914.16	-219.63	68.39	1534.27	-217.11	73.65	910.04
0.35000	-2520.04	221.48	41.61	-2489.44	203.28	63.59	-1404.47	99.37	73.03	-1352.67	164.46	81.99	-2451.39	16.36	52.67	-2506.48	16.41	50.80	-1819.66	-54.07	443.81	-1658.49	-117.74	492.67	-1867.74	4.22	1257.66	0.00	0.00	0.00	-2436.30	92.73	1578.46	-2460.63	-52.06	1566.65	-1656.54	-113.85	1682.95	-1713.64	21.00	1699.72	914.15	-219.66	68.34	1533.53	-217.12	73.47	909.86
0.36000	-2486.35	219.72	45.78	-2491.30	203.58	57.19	-1404.47	99.37	73.03	-1352.67	164.46	81.99	-2468.55	16.57	49.01	-2508.73	19.10	51.60	-1819.66	-54.07	443.81	-1658.49	-117.74	492.67	-1867.74	4.22	1257.66	0.00	0.00	0.00	-2445.27	92.77	1580.31	-2463.49	-51.07	1567.97	-1656.54	-113.85	1682.95	-1713.64	21.00	1699.72	914.04	-218.98	68.66	1534.24	-217.10	73.72	909.96
0.37000	-2469.43	220.35	46.25	-2456.13	202.79	58.57	-1404.47	99.37	73.03	-1352.67	164.46	81.99	-2501.37	17.04	42.93	-2518.39	17.62	49.65	-1819.66	-54.07	443.81	-1658.49	-117.74	492.67	-1867.74	4.22	1257.66	0.00	0.00	0.00	-2441.28	96.41	1581.36	-2440.83	-49.22	1566.57	-1656.54	-113.85	1682.95	-1713.64	21.00	1699.72	914.25	-219.45	68.31	1534.33	-217.14	73.70	910.16
0.38000	-2431.34	220.55	49.09	-2452.60	202.93	54.69	-1404.47	99.37	73.03	-1352.67	164.46	81.99	-2467.34	16.58	47.98	-2524.50	16.94	47.35	-1819.66	-54.07	443.81	-1658.49	-117.74	492.67	-1867.74	4.22	1257.66	0.00	0.00	0.00	-2435.34	96.16	1581.73	-2443.78	-50.89	1566.68	-1656.54	-113.85	1682.95	-1713.64	21.00	1699.72	913.96	-219.00	68.58	1533.46	-217.10	73.45	910.03
0.39000	-2430.87	219.19	46.35	-2427.92	203.13	54.95	-1404.47	99.37	73.03	-1352.67	164.46	81.99	-2435.79	15.10	55.15	-2500.79	16.80	52.17	-1819.66	-54.07	443.81	-1658.49	-117.74	492.67	-1867.74	4.22	1257.66	0.00	0.00	0.00	-2433.23	96.91	1580.80	-2422.27	-49.78	1565.66	-1656.54	-113.85	1682.95	-1713.64	21.00	1699.72	914.37	-219.44	68.31	1533.98	-217.17	73.65	910.11
0.40000	-2389.90	217.53	51.25	-2430.90	202.04	50.24	-1404.47	99.37	73.03	-1352.67	164.46	81.99	-2450.48	16.73	50.52	-2512.02	15.15	49.36	-1819.66	-54.07	443.81	-1658.49	-117.74	492.67	-1867.74	4.22	1257.66	0.00	0.00	0.00	-2397.41	98.60	1580.22	-2429.06	-50.42	1566.83	-1656.54	-113.85	1682.95	-1713.64	21.00	1699.72	914.05	-218.76	68.53	1533.94	-217.25	73.56	909.63
0.41000	-2352.25	216.95	56.14	-2406.48	201.31	50.75	-1404.47	99.37	73.03	-1352.67	164.46	81.99	-2488.27	14.69	42.82	-2506.20	13.94	49.15	-1819.66	-54.07	443.81	-1658.49	-117.74	492.67	-1867.74	4.22	1257.66	0.00	0.00	0.00	-2409.90	97.64	1578.82	-2431.32	-50.17	1567.65	-1656.54	-113.85	1682.95	-1713.64	21.00	1699.72	914.23	-219.57	68.41	1533.80	-217.13	73.55	909.81
0.42000	-2324.41	216.27	57.82	-2390.39	201.77	50.77	-1404.47	99.37	73.03	-1352.67	164.46	81.99	-2445.29	14.62	50.54	-2516.68	14.01	47.33	-1819.66	-54.07	443.81	-1658.49	-117.74	492.67	-1867.74	4.22	1257.66	0.00	0.00	0.00	-2405.70	96.28	1580.42	-2407.23	-49.35	1567.30	-1656.54	-113.85	1682.95	-1713.64	21.00	1699.72	914.11	-219.28	68.49	1534.01	-217.13	73.58	909.94
0.43000	-2297.81	215.62	59.11	-2363.49	199.95	51.88	-1404.47	99.37	73.03	-1352.67	164.46	81.99	-2464.66	12.49	45.30	-2519.02	12.85	46.13	-1819.66	-54.07	443.81	-1658.49	-117.74	492.67	-1867.74	4.22	1257.66	0.00	0.00	0.00	-2394.68	97.21	1579.86	-2397.40	-48.47	1567.00	-1656.54	-113.85	1682.95	-1713.64	21.00	1699.72	913.81	-218.89	68.80	1534.12	-217.07	73.64	910.06
0.44000	-2272.44	214.98	60.02	-2336.57	199.49	54.70	-1404.47	99.37	73.03	-1352.67	164.46	81.99	-2488.79	10.31	39.65	-2529.52	12.30	44.56	-1819.66	-54.07	443.81	-1658.49	-117.74	492.67	-1867.74	4.22	1257.66	0.00	0.00	0.00	-2385.93	98.81	1580.61	-2406.92	-47.99	1567.47	-1656.54	-113.85	1682.95	-1713.64	21.00	1699.72	913.98	-218.73	68.53	1533.70	-217.10	73.49	909.85
0.45000	-2248.27	214.36	60.55	-2324.08	199.78	56.03	-1404.47	99.37	73.03	-1352.67	164.46	81.99	-2480.81	7.97	42.22	-2532.24	11.13	43.49	-1819.66	-54.07	443.81	-1658.49	-117.74	492.67	-1867.74	4.22	1257.66	0.00	0.00	0.00	-2383.17	98.24	1579.19	-2400.87	-50.41	1566.81	-1656.54	-113.85	1682.95	-1713.64	21.00	1699.72	914.15	-219.09	68.43	1533.45	-217.18	73.36	909.98
0.46000	-2225.27	213.76	60.72	-2297.55	198.01	58.00	-1404.47	99.37	73.03	-1352.67	164.46	81.99	-2477.81	10.28	41.81	-2517.80	12.36	45.85	-1819.66	-54.07	443.81	-1658.49	-117.74	492.67	-1867.74	4.22	1257.66	0.00	0.00	0.00	-2392.79	100.08	1578.76	-2371.72	-47.58	1565.95	-1656.54	-113.85	1682.95	-1713.64	21.00	1699.72	914.18	-219.68	68.36	1534.00	-217.06	73.56	910.19
0.47000	-2203.43	213.19	60.55	-2268.32	198.51	63.36	-1404.47	99.37	73.03	-1352.67	164.46	81.99	-2488.40	7.54	38.99	-2525.20	11.20	45.16	-1819.66	-54.07	443.81	-1658.49	-117.74	492.67	-1867.74	4.22	1257.66	0.00	0.00	0.00	-2372.46	98.55	1578.27	-2376.82	-46.51	1566.04	-1656.54	-113.85	1682.95	-1713.64	21.00	1699.72	914.37	-219.60	68.15	1533.76	-217.10	73.49	910.06
0.48000	-2182.72	212.63	60.03	-2252.66	198.58	64.62	-1404.47	99.37	73.03	-1352.67	164.46	81.99	-2483.16	6.59	39.09	-2526.95	9.74	43.73	-1819.66	-54.07	443.81	-1658.49	-117.74	492.67	-1867.74	4.22	1257.66	0.00	0.00	0.00	-2370.05	99.14	1578.05	-2362.37	-44.90	1565.56	-1656.54	-113.85	1682.95	-1713.64	21.00	1699.72	914.01	-219.64	68.37	1533.92	-217.08	73.58	909.97
0.49000	-2163.12	212.09	59.19	-2231.31	198.29	70.29	-1404.47	99.37	73.03	-1352.67	164.46	81.99	-2515.88	4.76	34.10	-2513.59	12.00	46.28	-1819.66	-54.07	443.81	-1658.49	-117.74	492.67	-1867.74	4.22	1257.66	0.00	0.00	0.00	-2370.02	102.53	1577.72	-2364.79	-45.56	1565.21	-1656.54	-113.85	1682.95	-1713.64	21.00	1699.72	914.07	-219.78	68.27	1534.10	-217.11	73.65	910.02
0.50000	-2144.60	211.57	58.03	-2211.31	195.88	74.05	-1404.47	99.37	73.03	-1352.67	164.46	81.99	-2504.63	4.70	35.18	-2506.80	12.14	48.15	-1819.66	-54.07	443.81	-1658.49	-117.74	492.67	-1867.74	4.22	1257.66	0.00	0.00	0.00	-2350.66	102.51	1576.17	-2366.53	-45.12	1564.90	-1656.54	-113.85	1682.95	-1713.64	21.00	1699.72	914.26	-219.72	68.29	1533.61	-217.13	73.44	909.98
0.51000	-2127.15	211.06	56.56	-2207.09	197.42	75.60	-1404.47	99.37	73.03	-1352.67	164.46	81.99	-2473.91	3.67	42.30	-2511.63	10.87	47.24	-1819.66	-54.07	443.81	-1658.49	-117.74	492.67	-1867.74	4.22	1257.66	0.00	0.00	0.00	-2335.02	103.57	1574.47	-2370.38	-44.68	1564.84	-1656.54	-113.85	1682.95	-1713.64	21.00	1699.72	914.42	-219.84	68.20	1533.72	-217.08	73.48	910.15
0.52000	-2110.74	210.58	54.79	-2180.41	194.74	81.73	-1404.47	99.37	73.03	-1352.67	164.46	81.99	-2483.11	6.97	39.99	-2534.96	10.29	42.60	-1819.66	-54.07	443.81	-1658.49	-117.74	492.67	-1867.74	4.22	1257.66	0.00	0.00	0.00	-2336.98	103.56	1574.05	-2352.76	-42.23	1563.90	-1656.54	-113.85	1682.95	-1713.64	21.00	1699.72	914.16	-219.83	68.30	1533.80	-217.09	73.51	909.86
0.53000	-2095.34	210.11	52.75	-2164.34	193.55	85.90	-1404.47	99.37	73.03	-1352.67	164.46	81.99	-2476.19	4.95	40.31	-2515.13	9.84	46.03	-1819.66	-54.07	443.81	-1658.49	-117.74	492.67	-1867.74	4.22	1257.66	0.00	0.00	0.00	-2358.66	106.47	1573.49	-2339.25	-39.48	1562.23	-1656.54	-113.85	1682.95	-1713.64	21.00	1699.72	914.24	-219.44	68.29	1533.57	-217.14	73.49	909.79
0.54000	-2080.93	209.66	50.43	-2155.19	191.72	87.36	-1404.47	99.37	73.03	-1352.67	164.46	81.99	-2482.86	5.80	39.00	-2522.13	9.90	43.39	-1819.66	-54.07	443.81	-1658.49	-117.74	492.67	-1867.74	4.22	1257.66	0.00	0.00	0.00	-2341.93	108.84	1574.49	-2340.55	-39.92	1561.28	-1656.54	-113.85	1682.95	-1713.64	21.00	1699.72	914.31	-219.46	68.20	1533.53	-217.21	73.47	910.11
0.55000	-2067.50	209.22	47.84	-2148.87	188.25	88.21	-1404.47	99.37	73.03	-1352.67	164.46	81.99	-2481.37	4.42	38.67	-2518.59	9.99	45.56	-1819.66	-54.07	443.81	-1658.49	-117.74	492.67	-1867.74	4.22	1257.66	0.00	0.00	0.00	-2311.94	107.11	1571.01	-2330.95	-38.37	1561.13	-1656.54	-113.85	1682.95	-1713.64	21.00	1699.72	914.29	-219.14	68.24	1533.92	-217.17	73.57	909.91
0.56000	-2055.02	208.81	45.01	-2152.20	186.12	86.72	-1404.47	99.37	73.03	-1352.67	164.46	81.99	-2473.66	4.81	41.39	-2528.07	8.53	43.03	-1819.66	-54.07	443.81	-1658.49	-117.74	492.67	-1867.74	4.22	1257.66	0.00	0.00	0.00	-2306.68	109.33	1569.96	-2311.33	-35.49	1560.39	-1656.54	-113.85	1682.95	-1713.64	21.00	1699.72	914.08	-218.73	68.46	1534.03	-217.04	73.60	909.82
0.57000	-2043.46	208.40	41.93	-2139.94	183.64	85.29	-1404.47	99.37	73.03	-1352.67	164.46	81.99	-2475.55	4.21	39.33	-2526.30	8.21	43.16	-1819.66	-54.07	443.81	-1658.49	-117.74	492.67	-1867.74	4.22	1257.66	0.00	0.00	0.00	-2314.14	111.87	1570.51	-2310.23	-34.48	1560.03	-1656.54	-113.85	1682.95	-1713.64	21.00	1699.72	914.24	-219.76	68.24	1533.87	-217.03	73.59	909.81
0.58000	-2032.80	208.02	38.63	-2132.29	182.13	82.59	-1404.47	99.37	73.03	-1352.67	164.46	81.99	-2486.78	6.74	37.63	-2526.30	9.39	42.76	-1819.66	-54.07	443.81	-1658.49	-117.74	492.67	-1867.74	4.22	1257.66	0.00	0.00	0.00	-2311.29	115.95	1570.41	-2299.43	-32.82	1558.77	-1656.54	-113.85	1682.95	-1713.64	21.00	1699.72	914.51	-219.37	68.18	1533.95	-217.09	73.63	909.91
0.59000	-2023.02	207.65	35.10	-2116.99	177.80	80.72	-1404.47	99.37	73.03	-1352.67	164.46	81.99	-2502.90	0.75	33.68	-2511.89	9.75	45.07	-1819.66	-54.07	443.81	-1658.49	-117.74	492.67	-1867.74	4.22	1257.66	0.00	0.00	0.00	-2301.20	117.06	1569.35	-2299.89	-31.19	1557.54	-1656.54	-113.85	1682.95	-1713.64	21.00	1699.72	914.35	-219.56	68.13	1533.61	-217.14	73.42	909.91
0.60000	-2014.10	207.30	31.37	-2121.15	175.37	74.28	-1404.47	99.37	73.03	-1352.67	164.46	81.99	-2484.13	3.81	37.39	-2504.98	9.31	46.26	-1819.66	-54.07	443.81	-1658.49	-117.74	492.67	-1867.74	4.22	1257.66	0.00	0.00	0.00	-2289.60	117.73	1566.46	-2288.88	-29.08	1556.76	-1656.54	-113.85	1682.95	-1713.64	21.00	1699.72	914.23	-218.95	68.39	1533.42	-217.23	73.37	909.83
0.61000	-2006.01	206.96	27.44	-2121.02	171.71	69.42	-1404.47	99.37	73.03	-1352.67	164.46	81.99	-2485.89	2.99	37.53	-2517.16	10.43	44.01	-1819.66	-54.07	443.81	-1658.49	-117.74	492.67	-1867.74	4.22	1257.66	0.00	0.00	0.00	-2265.72	120.52	1565.94	-2268.68	-27.58	1555.68	-1656.54	-113.85	1682.95	-1713.64	21.00	1699.72	914.15	-219.06	68.44	1533.10	-217.26	73.24	910.09
0.62000	-1998.73	206.63	23.32	-2112.36	171.01	66.03	-1404.47	99.37	73.03	-1352.67	164.46	81.99	-2494.08	3.84	35.40	-2523.55	9.85	42.46	-1819.66	-54.07	443.81	-1658.49	-117.74	492.67	-1867.74	4.22	1257.66	0.00	0.00	0.00	-2278.77	120.50	1565.48	-2237.05	-24.67	1553.48	-1656.54	-113.85	1682.95	-1713.64	21.00	1699.72	913.93	-218.78	68.61	1533.61	-217.21	73.43	910.11
0.63000	-1992.24	206.32	19.03	-2099.81	171.81	66.14	-1404.47	99.37	73.03	-1352.67	164.46	81.99	-2476.98	3.38	38.18	-2518.16	9.06	43.15	-1819.66	-54.07	443.81	-1658.49	-117.74	492.67	-1867.74	4.22	1257.66	0.00	0.00	0.00	-2275.45	123.37	1564.22	-2257.91	-23.18	1554.00	-1656.54	-113.85	1682.95	-1713.64	21.00	1699.72	913.91	-218.97	68.63	1534.02	-217.09	73.58	910.03
0.64000	-1986.52	206.03	14.58	-2118.73	170.97	58.25	-1404.47	99.37	73.03	-1352.67	164.46	81.99	-2474.52	3.75	37.49	-2516.66	10.40	42.93	-1819.66	-54.07	443.81	-1658.49	-117.74	492.67	-1867.74	4.22	1257.66	0.00	0.00	0.00	-2252.48	127.05	1563.37	-2244.03	-20.41	1553.12	-1656.54	-113.85	1682.95	-1713.64	21.00	1699.72	914.10	-219.70	68.35	1533.93	-217.11	73.54	910.04
0.65000	-1981.54	205.74	9.97	-2123.28	171.54	54.21	-1404.47	99.37	73.03	-1352.67	164.46	81.99	-2473.23	3.87	37.97	-2524.16	10.95	40.85	-1819.66	-54.07	443.81	-1658.49	-117.74	492.67	-1867.74	4.22	1257.66	0.00	0.00	0.00	-2257.92	129.77	1562.40	-2236.47	-20.23	1550.83	-1656.54	-113.85	1682.95	-1713.64	21.00	1699.72	914.44	-220.25	68.13	1533.54	-217.15	73.44	910.17
0.66000	-1977.27	205.48	5.22	-2099.88	171.94	56.07	-1404.47	99.37	73.03	-1352.67	164.46	81.99	-2497.07	3.59	32.76	-2519.94	11.02	41.84	-1819.66	-54.07	443.81	-1658.49	-117.74	492.67	-1867.74	4.22	1257.66	0.00	0.00	0.00	-2253.54	131.58	1561.89	-2231.58	-17.66	1551.83	-1656.54	-113.85	1682.95	-1713.64	21.00	1699.72	914.28	-219.63	68.35	1533.56	-217.05	73.40	910.39
0.67000	-1973.70	205.22	0.34	-2113.06	171.93	50.81	-1404.47	99.37	73.03	-1352.67	164.46	81.99	-2482.91	4.09	34.76	-2493.50	10.37	46.24	-1819.66	-54.07	443.81	-1658.49	-117.74	492.67	-1867.74	4.22	1257.66	0.00	0.00	0.00	-2228.29	132.57	1560.92	-2227.55	-15.67	1552.15	-1656.54	-113.85	1682.95	-1713.64	21.00	1699.72	914.22	-219.29	68.37	1533.07	-217.23	73.26	910.22
0.68000	-1970.81	204.98	-4.66	-2109.95	172.18	50.10	-1404.47	99.37	73.03	-1352.67	164.46	81.99	-2480.42	2.82	34.73	-2508.54	10.31	42.57	-1819.66	-54.07	443.81	-1658.49	-117.74	492.67	-1867.74	4.22	1257.66	0.00	0.00	0.00	-2223.42	133.85	1561.99	-2230.94	-11.53	1551.45	-1656.54	-113.85	1682.95	-1713.64	21.00	1699.72	914.27	-219.48	68.30	1533.43	-217.24	73.36	909.89
0.69000	-1968.57	204.75	-9.77	-2110.46	170.93	48.51	-1404.47	99.37	73.03	-1352.67	164.46	81.99	-2461.72	4.82	37.23	-2491.37	9.93	46.64	-1819.66	-54.07	443.81	-1658.49	-117.74	492.67	-1867.74	4.22	1257.66	0.00	0.00	0.00	-2231.58	136.30	1560.81	-2210.55	-9.98	1550.53	-1656.54	-113.85	1682.95	-1713.64	21.00	1699.72	913.97	-218.90	68.54	1533.72	-217.11	73.50	910.31
0.70000	-1966.95	204.53	-14.98	-2105.38	171.53	48.93	-1404.47	99.37	73.03	-1352.67	164.46	81.99	-2470.51	5.72	35.34	-2496.31	10.83	43.87	-1819.66	-54.07	443.81	-1658.49	-117.74	492.67	-1867.74	4.22	1257.66	0.00	0.00	0.00	-2229.67	137.99	1561.28	-2209.16	-6.52	1550.73	-1656.54	-113.85	1682.95	-1713.64	21.00	1699.72	913.92	-219.13	68.45	1533.31	-217.30	73.34	910.15
0.71000	-1965.94	204.33	-20.27	-2100.93	171.53	48.15	-1404.47	99.37	73.03	-1352.67	164.46	81.99	-2474.62	3.27	33.73	-2494.12	10.73	43.86	-1819.66	-54.07	443.81	-1658.49	-117.74	492.67	-1867.74	4.22	1257.66	0.00	0.00	0.00	-2229.49	141.03	1561.66	-2224.31	-6.60	1551.08	-1656.54	-113.85	1682.95	-1713.64	21.00	1699.72	914.03	-219.28	68.49	1533.62	-217.17	73.49	909.93
0.72000	-1965.51	204.13	-25.65	-2112.08	171.47	46.26	-1404.47	99.37	73.03	-1352.67	164.46	81.99	-2454.04	3.92	36.55	-2479.15	10.52	45.85	-1819.66	-54.07	443.81	-1658.49	-117.74	492.67	-1867.74	4.22	1257.66	0.00	0.00	0.00	-2221.80	144.17	1560.90	-2219.05	-3.36	1552.51	-1656.54	-113.85	1682.95	-1713.64	21.00	1699.72	914.36	-219.85	68.17	1533.60	-217.12	73.48	910.10
0.73000	-1965.64	203.95	-31.09	-2104.43	172.17	46.78	-1404.47	99.37	73.03	-1352.67	164.46	81.99	-2453.88	2.70	36.45	-2468.74	11.09	47.02	-1819.66	-54.07	443.81	-1658.49	-117.74	492.67	-1867.74	4.22	1257.66	0.00	0.00	0.00	-2170.57	148.42	1559.54	-2205.97	-1.47	1551.68	-1656.54	-113.85	1682.95	-1713.64	21.00	1699.72	914.25	-219.53	68.27	1533.83	-217.04	73.55	909.88
0.74000	-1966.30	203.78	-36.58	-2121.00	171.39	42.86	-1404.47	99.37	73.03	-1352.67	164.46	81.99	-2460.33	1.93	34.87	-2475.51	9.70	45.76	-1819.66	-54.07	443.81	-1658.49	-117.74	492.67	-1867.74	4.22	1257.66	0.00	0.00	0.00	-2189.08	148.86	1561.68	-2204.65	0.97	1552.46	-1656.54	-113.85	1682.95	-1713.64	21.00	1699.72	914.07	-219.12	68.49	1534.50	-217.08	73.80	909.76
0.75000	-1967.48	203.62	-42.12	-2115.94	171.04	43.51	-1404.47	99.37	73.03	-1352.67	164.46	81.99	-2467.60	2.54	33.15	-2468.94	10.04	45.52	-1819.66	-54.07	443.81	-1658.49	-117.74	492.67	-1867.74	4.22	1257.66	0.00	0.00	0.00	-2171.84	150.02	1560.55	-2192.91	2.04	1553.26	-1656.54	-113.85	1682.95	-1713.64	21.00	1699.72	913.97	-219.09	68.61	1534.39	-217.06	73.74	910.08
0.76000	-1969.15	203.47	-47.69	-2116.53	171.26	43.77	-1404.47	99.37	73.03	-1352.67	164.46	81.99	-2461.91	1.99	33.01	-2468.26	8.92	44.86	-1819.66	-54.07	443.81	-1658.49	-117.74	492.67	-1867.74	4.22	1257.66	0.00	0.00	0.00	-2161.68	151.66	1560.94	-2174.15	4.93	1554.56	-1656.54	-113.85	1682.95	-1713.64	21.00	1699.72	914.08	-219.44	68.55	1534.20	-217.04	73.66	910.11
0.77000	-1971.28	203.33	-53.28	-2109.68	170.91	45.15	-1404.47	99.37	73.03	-1352.67	164.46	81.99	-2455.08	1.06	32.85	-2462.49	8.21	46.01	-1819.66	-54.07	443.81	-1658.49	-117.74	492.67	-1867.74	4.22	1257.66	0.00	0.00	0.00	-2169.97	152.69	1562.37	-2155.89	7.70	1553.72	-1656.54	-113.85	1682.95	-1713.64	21.00	1699.72	914.19	-219.30	68.40	1534.00	-217.16	73.59	909.89
0.78000	-1973.86	203.20	-58.88	-2107.77	170.88	45.24	-1404.47	99.37	73.03	-1352.67	164.46	81.99	-2439.05	1.21	34.80	-2461.32	7.13	45.97	-1819.66	-54.07	443.81	-1658.49	-117.74	492.67	-1867.74	4.22	1257.66	0.00	0.00	0.00	-2127.11	154.30	1561.52	-2151.37	9.42	1554.78	-1656.54	-113.85	1682.95	-1713.64	21.00	1699.72	914.23	-219.32	68.33	1533.97	-217.06	73.63	909.79
0.79000	-1976.86	203.08	-64.48	-2114.90	171.96	43.02	-1404.47	99.37	73.03	-1352.67	164.46	81.99	-2452.95	-0.29	31.12	-2446.39	7.86	48.93	-1819.66	-54.07	443.81	-1658.49	-117.74	492.67	-1867.74	4.22	1257.66	0.00	0.00	0.00	-2150.92	155.21	1563.86	-2161.78	9.33	1556.75	-1656.54	-113.85	1682.95	-1713.64	21.00	1699.72	914.32	-220.11	68.23	1534.37	-217.05	73.71	909.89
0.80000	-1980.26	202.96	-70.08	-2103.59	170.80	45.10	-1404.47	99.37	73.03	-1352.67	164.46	81.99	-2437.22	1.98	31.87	-2441.00	6.77	50.95	-1819.66	-54.07	443.81	-1658.49	-117.74	492.67	-1867.74	4.22	1257.66	0.00	0.00	0.00	-2149.15	158.17	1563.97	-2153.66	10.89	1558.16	-1656.54	-113.85	1682.95	-1713.64	21.00	1699.72	913.85	-219.31	68.63	1534.42	-217.06	73.73	910.03
0.81000	-1984.04	202.86	-75.65	-2111.17	171.06	43.42	-1404.47	99.37	73.03	-1352.67	164.46	81.99	-2438.84	-0.20	29.38	-2429.50	6.72	53.80	-1819.66	-54.07	443.81	-1658.49	-117.74	492.67	-1867.74	4.22	1257.66	0.00	0.00	0.00	-2159.69	160.14	1565.38	-2129.53	12.50	1558.16	-1656.54	-113.85	1682.95	-1713.64	21.00	1699.72	914.06	-219.37	68.34	1533.85	-217.18	73.51	909.97
0.82000	-1988.17	202.77	-81.18	-2110.79	170.59	43.63	-1404.47	99.37	73.03	-1352.67	164.46	81.99	-2412.33	-0.60	31.62	-2424.83	5.23	56.31	-1819.66	-54.07	443.81	-1658.49	-117.74	492.67	-1867.74	4.22	1257.66	0.00	0.00	0.00	-2132.56	161.82	1564.17	-2123.43	14.56	1558.61	-1656.54	-113.85	1682.95	-1713.64	21.00	1699.72	914.25	-220.02	68.09	1534.27	-217.08	73.67	910.22
0.83000	-1992.63	202.68	-86.68	-2106.63	171.33	44.79	-1404.47	99.37	73.03	-1352.67	164.46	81.99	-2401.02	-2.20	31.82	-2417.25	3.93	59.46	-1819.66	-54.07	443.81	-1658.49	-117.74	492.67	-1867.74	4.22	1257.66	0.00	0.00	0.00	-2146.23	163.11	1566.95	-2115.31	16.32	1558.62	-1656.54	-113.85	1682.95	-1713.64	21.00	1699.72	914.23	-219.76	68.34	1534.44	-216.98	73.81	910.13
0.84000	-1997.39	202.61	-92.12	-2111.55	170.76	43.32	-1404.47	99.37	73.03	-1352.67	164.46	81.99	-2384.97	-2.41	32.64	-2422.09	3.34	60.55	-1819.66	-54.07	443.81	-1658.49	-117.74	492.67	-1867.74	4.22	1257.66	0.00	0.00	0.00	-2116.40	165.61	1566.36	-2111.09	16.62	1558.98	-1656.54	-113.85	1682.95	-1713.64	21.00	1699.72	914.33	-219.67	68.31	1533.79	-217.19	73.54	910.04
0.85000	-2002.44	202.54	-97.49	-2105.96	170.12	44.11	-1404.47	99.37	73.03	-1352.67	164.46	81.99	-2383.56	-5.23	30.80	-2405.59	2.27	66.65	-1819.66	-54.07	443.81	-1658.49	-117.74	492.67	-1867.74	4.22	1257.66	0.00	0.00	0.00	-2111.74	164.97	1566.35	-2119.89	16.88	1559.93	-1656.54	-113.85	1682.95	-1713.64	21.00	1699.72	914.15	-218.89	68.55	1534.26	-217.08	73.64	910.02
0.86000	-2007.75	202.47	-102.79	-2101.30	169.56	44.94	-1404.47	99.37	73.03	-1352.67	164.46	81.99	-2375.07	-8.46	33.97	-2423.67	-0.95	66.39	-1819.66	-54.07	443.81	-1658.49	-117.74	492.67	-1867.74	4.22	1257.66	0.00	0.00	0.00	-2096.32	165.08	1567.94	-2110.09	18.93	1561.17	-1656.54	-113.85	1682.95	-1713.64	21.00	1699.72	914.07	-219.23	68.48	1533.91	-217.07	73.61	910.09
0.87000	-2013.30	202.42	-107.99	-2108.60	169.35	43.03	-1404.47	99.37	73.03	-1352.67	164.46	81.99	-2367.80	-12.01	39.44	-2417.71	-3.15	70.30	-1819.66	-54.07	443.81	-1658.49	-117.74	492.67	-1867.74	4.22	1257.66	0.00	0.00	0.00	-2111.32	167.12	1569.63	-2084.45	19.25	1560.54	-1656.54	-113.85	1682.95	-1713.64	21.00	1699.72	914.21	-219.54	68.39	1533.86	-217.27	73.52	909.93
0.88000	-2019.07	202.37	-113.11	-2104.36	169.66	44.05	-1404.47	99.37	73.03	-1352.67	164.46	81.99	-2369.44	-15.50	41.94	-2405.08	-6.39	75.46	-1819.66	-54.07	443.81	-1658.49	-117.74	492.67	-1867.74	4.22	1257.66	0.00	0.00	0.00	-2088.16	168.59	1569.65	-2084.45	19.11	1561.89	-1656.54	-113.85	1682.95	-1713.64	21.00	1699.72	914.05	-219.28	68.50	1534.31	-217.11	73.70	909.83
0.89000	-2025.02	202.33	-118.11	-2103.50	170.27	44.71	-1404.47	99.37	73.03	-1352.67	164.46	81.99	-2350.04	-18.25	48.01	-2401.30	-8.51	77.86	-1819.66	-54.07	443.81	-1658.49	-117.74	492.67	-1867.74	4.22	1257.66	0.00	0.00	0.00	-2056.77	167.67	1568.83	-2076.98	20.15	1562.77	-1656.54	-113.85	1682.95	-1713.64	21.00	1699.72	913.97	-219.18	68.67	1534.20	-217.07	73.69	909.91
0.90000	-2031.15	202.29	-122.99	-2115.88	170.79	41.23	-1404.47	99.37	73.03	-1352.67	164.46	81.99	-2349.30	-20.91	48.46	-2390.22	-11.63	80.25	-1819.66	-54.07	443.81	-1658.49	-117.74	492.67	-1867.74	4.22	1257.66	0.00	0.00	0.00	-2091.34	168.05	1572.06	-2087.97	20.54	1563.68	-1656.54	-113.85	1682.95	-1713.64	21.00	1699.72	914.17	-219.02	68.45	1533.94	-217.14	73.59	909.90
0.91000	-2037.42	202.26	-127.74	-2118.91	169.92	41.64	-1404.47	99.37	73.03	-1352.67	164.46	81.99	-2343.10	-25.86	50.67	-2380.98	-14.52	82.05	-1819.66	-54.07	443.81	-1658.49	-117.74	492.67	-1867.74	4.22	1257.66	0.00	0.00	0.00	-2067.46	171.83	1571.34	-2077.00	21.92	1564.83	-1656.54	-113.85	1682.95	-1713.64	21.00	1699.72	914.32	-219.95	68.14	1534.55	-217.00	73.80	909.85
0.92000	-2043.82	202.24	-132.34	-2115.66	170.73	41.63	-1404.47	99.37	73.03	-1352.67	164.46	81.99	-2341.18	-29.86	50.88	-2379.46	-18.03	81.63	-1819.66	-54.07	443.81	-1658.49	-117.74	492.67	-1867.74	4.22	1257.66	0.00	0.00	0.00	-2059.29	169.67	1571.60	-2073.92	21.87	1565.07	-1656.54	-113.85	1682.95	-1713.64	21.00	1699.72	914.31	-220.04	68.25	1534.38	-217.11	73.72	909.80
0.93000	-2050.32	202.22	-136.80	-2119.77	170.94	40.79	-1404.47	99.37	73.03	-1352.67	164.46	81.99	-2336.88	-34.59	50.87	-2362.69	-20.37	82.40	-1819.66	-54.07	443.81	-1658.49	-117.74	492.67	-1867.74	4.22	1257.66	0.00	0.00	0.00	-2068.33	168.50	1573.71	-2062.19	21.17	1565.11	-1656.54	-113.85	1682.95	-1713.64	21.00	1699.72	914.20	-219.94	68.30	1533.96	-217.21	73.54	909.76
0.94000	-2056.90	202.20	-141.09	-2118.10	170.67	41.50	-1404.47	99.37	73.03	-1352.67	164.46	81.99	-2317.55	-37.96	52.55	-2350.97	-23.40	82.44	-1819.66	-54.07	443.81	-1658.49	-117.74	492.67	-1867.74	4.22	1257.66	0.00	0.00	0.00	-2038.22	168.12	1573.36	-2062.02	20.57	1566.49	-1656.54	-113.85	1682.95	-1713.64	21.00	1699.72	914.12	-219.38	68.44	1533.77	-217.13	73.49	910.02
0.95000	-2063.53	202.19	-145.20	-2114.87	170.81	42.14	-1404.47	99.37	73.03	-1352.67	164.46	81.99	-2294.21	-40.64	54.76	-2332.82	-26.47	82.07	-1819.66	-54.07	443.81	-1658.49	-117.74	492.67	-1867.74	4.22	1257.66	0.00	0.00	0.00	-2032.37	167.77	1573.25	-2044.25	21.83	1566.65	-1656.54	-113.85	1682.95	-1713.64	21.00	1699.72	914.45	-219.91	68.07	1533.47	-217.18	73.42	910.04
0.96000	-2070.19	202.19	-149.13	-2123.56	170.30	40.03	-1404.47	99.37	73.03	-1352.67	164.46	81.99	-2295.80	-43.92	51.45	-2307.75	-28.24	83.28	-1819.66	-54.07	443.81	-1658.49	-117.74	492.67	-1867.74	4.22	1257.66	0.00	0.00	0.00	-2037.96	169.43	1574.48	-2046.98	20.02	1567.15	-1656.54	-113.85	1682.95	-1713.64	21.00	1699.72	914.19	-219.91	68.38	1533.69	-217.21	73.51	909.77
0.97000	-2076.87	202.18	-152.86	-2121.04	169.17	40.19	-1404.47	99.37	73.03	-1352.67	164.46	81.99	-2277.43	-46.25	51.09	-2298.33	-32.04	80.52	-1819.66	-54.07	443.81	-1658.49	-117.74	492.67	-1867.74	4.22	1257.66	0.00	0.00	0.00	-2027.79	168.65	1575.48	-2035.06	20.63	1567.59	-1656.54	-113.85	1682.95	-1713.64	21.00	1699.72	914.19	-219.15	68.41	1534.03	-217.12	73.63	910.00
0.98000	-2083.53	202.19	-156.39	-2110.32	169.59	42.78	-1404.47	99.37	73.03	-1352.67	164.46	81.99	-2256.84	-49.93	50.77	-2282.80	-34.66	78.48	-1819.66	-54.07	443.81	-1658.49	-117.74	492.67	-1867.74	4.22	1257.66	0.00	0.00	0.00	-2025.30	168.90	1575.93	-2036.98	21.63	1568.24	-1656.54	-113.85	1682.95	-1713.64	21.00	1699.72	914.37	-219.54	68.22	1534.26	-217.05	73.71	909.93
0.99000	-2090.15	202.19	-159.69	-2097.07	169.97	46.20	-1404.47	99.37	73.03	-1352.67	164.46	81.99	-2237.45	-51.86	49.60	-2270.36	-36.71	74.95	-1819.66	-54.07	443.81	-1658.49	-117.74	492.67	-1867.74	4.22	1257.66	0.00	0.00	0.00	-2032.32	168.81	1577.78	-2052.79	19.65	1570.02	-1656.54	-113.85	1682.95	-1713.64	21.00	1699.72	914.14	-219.42	68.38	1533.49	-217.16	73.42	910.06
1.00000	-2096.72	202.20	-162.77	-2100.91	169.44	45.06	-1404.47	99.37	73.03	-1352.67	164.46	81.99	-2219.21	-54.78	47.95	-2250.19	-38.99	73.17	-1819.66	-54.07	443.81	-1658.49	-117.74	492.67	-1867.74	4.22	1257.66	0.00	0.00	0.00	-2036.28	166.40	1578.93	-2030.83	18.58	1570.17	-1656.54	-113.85	1682.95	-1713.64	21.00	1699.72	913.71	-219.46	68.78	1533.71	-217.26	73.45	910.26
1.01000	-2103.20	202.21	-165.61	-2089.55	169.28	47.70	-1404.47	99.37	73.03	-1352.67	164.46	81.99	-2204.56	-58.08	46.25	-2230.22	-41.26	70.90	-1819.66	-54.07	443.81	-1658.49	-117.74	492.67	-1867.74	4.22	1257.66	0.00	0.00	0.00	-2034.56	164.68	1580.22	-2032.55	18.05	1571.13	-1656.54	-113.85	1682.95	-1713.64	21.00	1699.72	914.13	-219.87	68.26	1533.55	-217.13	73.41	910.17
1.02000	-2109.58	202.23	-168.19	-2102.83	169.01	45.16	-1404.47	99.37	73.03	-1352.67	164.46	81.99	-2172.63	-61.19	47.34	-2212.77	-45.12	67.78	-1819.66	-54.07	443.81	-1658.49	-117.74	492.67	-1867.74	4.22	1257.66	0.00	0.00	0.00	-2033.31	163.15	1580.94	-2015.73	17.20	1570.53	-1656.54	-113.85	1682.95	-1713.64	21.00	1699.72	914.08	-219.49	68.41	1533.63	-217.16	73.39	910.09
1.03000	-2115.82	202.24	-170.51	-2113.35	169.13	42.97	-1404.47	99.37	73.03	-1352.67	164.46	81.99	-2150.16	-64.28	47.23	-2184.37	-47.46	67.84	-1819.66	-54.07	443.81	-1658.49	-117.74	492.67	-1867.74	4.22	1257.66	0.00	0.00	0.00	-2039.67	163.00	1581.02	-1997.05	15.45	1570.85	-1656.54	-113.85	1682.95	-1713.64	21.00	1699.72	914.30	-219.90	68.29	1533.61	-217.02	73.42	910.14
1.04000	-2121.92	202.26	-172.56	-2101.21	169.29	46.14	-1404.47	99.37	73.03	-1352.67	164.46	81.99	-2122.66	-68.13	47.78	-2157.57	-50.41	66.33	-1819.66	-54.07	443.81	-1658.49	-117.74	492.67	-1867.74	4.22	1257.66	0.00	0.00	0.00	-2020.42	162.09	1581.79	-2015.57	15.11	1571.66	-1656.54	-113.85	1682.95	-1713.64	21.00	1699.72	914.34	-219.91	68.28	1534.25	-217.01	73.69	910.02
1.05000	-2127.85	202.28	-174.32	-2115.91	168.83	43.51	-1404.47	99.37	73.03	-1352.67	164.46	81.99	-2095.92	-71.09	48.80	-2152.83	-54.47	61.46	-1819.66	-54.07	443.81	-1658.49	-117.74	492.67	-1867.74	4.22	1257.66	0.00	0.00	0.00	-1980.20	162.01	1579.20	-2002.44	14.62	1571.41	-1656.54	-113.85	1682.95	-1713.64	21.00	1699.72	914.12	-219.53	68.48	1533.90	-217.20	73.56	909.94
1.06000	-2133.58	202.30	-175.79	-2128.68	167.75	41.34	-1404.47	99.37	73.03	-1352.67	164.46	81.99	-2088.19	-73.88	46.82	-2115.95	-56.86	63.03	-1819.66	-54.07	443.81	-1658.49	-117.74	492.67	-1867.74	4.22	1257.66	0.00	0.00	0.00	-1984.01	160.62	1579.90	-1986.31	11.64	1570.93	-1656.54	-113.85	1682.95	-1713.64	21.00	1699.72	914.11	-219.75	68.34	1533.16	-217.24	73.27	909.94
1.07000	-2139.09	202.32	-176.95	-2121.10	167.45	42.90	-1404.47	99.37	73.03	-1352.67	164.46	81.99	-2066.05	-76.15	47.93	-2097.97	-58.88	61.38	-1819.66	-54.07	443.81	-1658.49	-117.74	492.67	-1867.74	4.22	1257.66	0.00	0.00	0.00	-1982.29	159.35	1579.74	-1995.06	10.16	1571.56	-1656.54	-113.85	1682.95	-1713.64	21.00	1699.72	914.25	-219.68	68.26	1532.80	-217.22	73.16	910.15
1.08000	-2144.35	202.35	-177.79	-2104.33	168.28	46.04	-1404.47	99.37	73.03	-1352.67	164.46	81.99	-2044.17	-79.93	49.30	-2075.22	-61.97	61.85	-1819.66	-54.07	443.81	-1658.49	-117.74	492.67	-1867.74	4.22	1257.66	0.00	0.00	0.00	-1998.01	155.93	1581.49	-1979.95	8.65	1570.90	-1656.54	-113.85	1682.95	-1713.64	21.00	1699.72	914.16	-219.86	68.22	1533.28	-217.21	73.32	909.99
1.09000	-2149.35	202.37	-178.31	-2109.85	169.09	45.20	-1404.47	99.37	73.03	-1352.67	164.46	81.99	-2027.41	-83.70	52.74	-2052.95	-63.76	61.77	-1819.66	-54.07	443.81	-1658.49	-117.74	492.67	-1867.74	4.22	1257.66	0.00	0.00	0.00	-1964.74	155.93	1580.82	-1976.03	8.48	1570.32	-1656.54	-113.85	1682.95	-1713.64	21.00	1699.72	914.00	-219.31	68.40	1533.86	-217.16	73.50	909.86
1.10000	-2154.07	202.39	-178.49	-2114.57	168.65	44.11	-1404.47	99.37	73.03	-1352.67	164.46	81.99	-2011.12	-87.11	57.58	-2037.29	-66.16	61.38	-1819.66	-54.07	443.81	-1658.49	-117.74	492.67	-1867.74	4.22	1257.66	0.00	0.00	0.00	-1963.82	153.60	1581.66	-1990.60	6.93	1572.33	-1656.54	-113.85	1682.95	-1713.64	21.00	1699.72	914.22	-218.98	68.36	1534.13	-217.10	73.56	909.85
1.11000	-2158.47	202.41	-178.31	-2117.73	168.80	43.33	-1404.47	99.37	73.03	-1352.67	164.46	81.99	-1990.67	-89.77	63.20	-2012.21	-66.84	63.20	-1819.66	-54.07	443.81	-1658.49	-117.74	492.67	-1867.74	4.22	1257.66	0.00	0.00	0.00	-1979.81	151.61	1581.98	-1967.06	5.64	1570.66	-1656.54	-113.85	1682.95	-1713.64	21.00	1699.72	914.07	-219.28	68.59	1533.81	-217.13	73.52	909.95
1.12000	-2162.54	202.43	-177.78	-2102.88	169.38	46.03	-1404.47	99.37	73.03	-1352.67	164.46	81.99	-1961.44	-91.33	68.93	-2000.80	-70.29	63.23	-1819.66	-54.07	443.81	-1658.49	-117.74	492.67	-1867.74	4.22	1257.66	0.00	0.00	0.00	-1959.50	149.10	1580.34	-1950.07	4.96	1570.41	-1656.54	-113.85	1682.95	-1713.64	21.00	1699.72	913.98	-219.40	68.61	1533.93	-217.07	73.51	910.04
1.13000	-2166.25	202.46	-176.87	-2110.14	169.69	44.38	-1404.47	99.37	73.03	-1352.67	164.46	81.99	-1935.99	-93.54	73.66	-1989.63	-71.91	64.24	-1819.66	-54.07	443.81	-1658.49	-117.74	492.67	-1867.74	4.22	1257.66	0.00	0.00	0.00	-1951.00	148.85	1580.22	-1963.76	1.99	1569.61	-1656.54	-113.85	1682.95	-1713.64	21.00	1699.72	914.12	-219.42	68.40	1533.75	-217.08	73.50	909.80
1.14000	-2169.58	202.48	-175.58	-2112.76	170.49	43.44	-1404.47	99.37	73.03	-1352.67	164.46	81.99	-1916.53	-90.87	75.35	-1950.55	-71.16	70.26	-1819.66	-54.07	443.81	-1658.49	-117.74	492.67	-1867.74	4.22	1257.66	0.00	0.00	0.00	-1929.51	146.86	1580.53	-1954.89	-1.80	1569.12	-1656.54	-113.85	1682.95	-1713.64	21.00	1699.72	914.18	-219.56	68.47	1533.78	-217.21	73.49	909.92
1.15000	-2172.51	202.49	-173.90	-2117.32	169.91	43.09	-1404.47	99.37	73.03	-1352.67	164.46	81.99	-1895.92	-91.52	79.76	-1947.99	-77.72	75.77	-1819.66	-54.07	443.81	-1658.49	-117.74	492.67	-1867.74	4.22	1257.66	0.00	0.00	0.00	-1937.35	144.52	1580.45	-1921.32	-1.55	1568.67	-1656.54	-113.85	1682.95	-1713.64	21.00	1699.72	914.16	-219.44	68.30	1534.29	-217.10	73.68	909.91
1.16000	-2175.01	202.51	-171.81	-2101.68	169.81	45.96	-1404.47	99.37	73.03	-1352.67	164.46	81.99	-1880.66	-92.56	82.32	-1935.26	-78.41	77.87	-1819.66	-54.07	443.81	-1658.49	-117.74	492.67	-1867.74	4.22	1257.66	0.00	0.00	0.00	-1935.05	141.78	1579.22	-1934.30	-4.37	1568.44	-1656.54	-113.85	1682.95	-1713.64	21.00	1699.72	914.07	-218.71	68.51	1533.54	-217.18	73.40	910.13
1.17000	-2177.06	202.52	-169.31	-2100.34	170.35	45.47	-1404.47	99.37	73.03	-1352.67	164.46	81.99	-1878.65	-94.11	81.99	-1918.31	-78.75	79.71	-1819.66	-54.07	443.81	-1658.49	-117.74	492.67	-1867.74	4.22	1257.66	0.00	0.00	0.00	-1939.02	139.63	1579.61	-1933.47	-7.20	1566.96	-1656.54	-113.85	1682.95	-1713.64	21.00	1699.72	914.19	-219.07	68.40	1534.15	-217.12	73.61	910.28
1.18000	-2178.65	202.54	-166.38	-2122.01	170.89	41.16	-1404.47	99.37	73.03	-1352.67	164.46	81.99	-1858.83	-93.29	84.21	-1908.27	-79.43	79.38	-1819.66	-54.07	443.81	-1658.49	-117.74	492.67	-1867.74	4.22	1257.66	0.00	0.00	0.00	-1928.27	138.73	1579.60	-1936.84	-10.12	1567.08	-1656.54	-113.85	1682.95	-1713.64	21.00	1699.72	914.21	-219.55	68.39	1534.04	-217.05	73.62	910.08
1.19000	-2179.74	202.54	-163.01	-2103.85	170.61	44.70	-1404.47	99.37	73.03	-1352.67	164.46	81.99	-1855.18	-96.59	84.52	-1902.41	-79.80	77.84	-1819.66	-54.07	443.81	-1658.49	-117.74	492.67	-1867.74	4.22	1257.66	0.00	0.00	0.00	-1929.65	136.36	1577.99	-1917.83	-11.12	1566.14	-1656.54	-113.85	1682.95	-1713.64	21.00	1699.72	914.27	-219.69	68.24	1534.04	-217.13	73.64	909.94
1.20000	-2180.31	202.55	-159.20	-2115.71	170.79	42.42	-1404.47	99.37	73.03	-1352.67	164.46	81.99	-1847.41	-95.50	82.94	-1893.72	-80.38	79.14	-1819.66	-54.07	443.81	-1658.49	-117.74	492.67	-1867.74	4.22	1257.66	0.00	0.00	0.00	-1923.86	132.51	1578.22	-1912.73	-12.82	1564.86	-1656.54	-113.85	1682.95	-1713.64	21.00	1699.72	914.10	-219.25	68.50	1533.88	-217.10	73.59	909.90
1.21000	-2180.34	202.55	-154.92	-2113.81	170.42	42.42	-1404.47	99.37	73.03	-1352.67	164.46	81.99	-1841.70	-95.44	79.98	-1888.03	-80.45	76.58	-1819.66	-54.07	443.81	-1658.49	-117.74	492.67	-1867.74	4.22	1257.66	0.00	0.00	0.00	-1922.93	131.51	1577.76	-1917.57	-17.13	1564.29	-1656.54	-113.85	1682.95	-1713.64	21.00	1699.72	914.06	-219.49	68.35	1534.01	-217.10	73.64	910.03
1.22000	-2179.81	202.55	-150.17	-2116.26	170.29	40.96	-1404.47	99.37	73.03	-1352.67	164.46	81.99	-1838.09	-94.10	73.85	-1883.95	-78.15	71.94	-1819.66	-54.07	443.81	-1658.49	-117.74	492.67	-1867.74	4.22	1257.66	0.00	0.00	0.00	-1907.65	128.82	1575.50	-1906.75	-19.98	1563.16	-1656.54	-113.85	1682.95	-1713.64	21.00	1699.72	914.22	-220.04	68.17	1534.14	-217.10	73.61	910.15
1.23000	-2178.69	202.55	-144.95	-2126.69	170.37	39.04	-1404.47	99.37	73.03	-1352.67	164.46	81.99	-1835.46	-91.28	66.44	-1879.95	-73.17	67.05	-1819.66	-54.07	443.81	-1658.49	-117.74	492.67	-1867.74	4.22	1257.66	0.00	0.00	0.00	-1896.70	124.12	1575.90	-1909.48	-22.73	1563.26	-1656.54	-113.85	1682.95	-1713.64	21.00	1699.72	914.43	-219.85	68.13	1532.99	-217.26	73.20	909.95
1.24000	-2176.97	202.54	-139.23	-2130.19	170.46	37.39	-1404.47	99.37	73.03	-1352.67	164.46	81.99	-1832.31	-88.61	63.16	-1879.25	-70.86	64.31	-1819.66	-54.07	443.81	-1658.49	-117.74	492.67	-1867.74	4.22	1257.66	0.00	0.00	0.00	-1892.16	121.19	1574.75	-1899.79	-25.56	1561.84	-1656.54	-113.85	1682.95	-1713.64	21.00	1699.72	914.15	-219.84	68.31	1533.81	-217.08	73.50	909.95
1.25000	-2174.61	202.52	-133.00	-2132.97	170.75	34.74	-1404.47	99.37	73.03	-1352.67	164.46	81.99	-1832.63	-87.47	63.26	-1880.33	-71.79	63.07	-1819.66	-54.07	443.81	-1658.49	-117.74	492.67	-1867.74	4.22	1257.66	0.00	0.00	0.00	-1897.22	117.25	1574.75	-1880.73	-28.32	1559.56	-1656.54	-113.85	1682.95	-1713.64	21.00	1699.72	914.26	-219.80	68.23	1534.03	-217.17	73.55	910.21
1.26000	-2171.60	202.51	-126.27	-2134.98	171.19	31.39	-1404.47	99.37	73.03	-1352.67	164.46	81.99	-1831.16	-88.28	60.86	-1879.99	-72.26	61.69	-1819.66	-54.07	443.81	-1658.49	-117.74	492.67	-1867.74	4.22	1257.66	0.00	0.00	0.00	-1891.15	116.00	1574.80	-1909.03	-32.60	1559.45	-1656.54	-113.85	1682.95	-1713.64	21.00	1699.72	914.21	-219.54	68.32	1533.63	-217.20	73.39	909.91
1.27000	-2167.91	202.48	-119.01	-2136.14	171.77	27.63	-1404.47	99.37	73.03	-1352.67	164.46	81.99	-1830.78	-89.80	58.50	-1880.06	-73.35	60.33	-1819.66	-54.07	443.81	-1658.49	-117.74	492.67	-1867.74	4.22	1257.66	0.00	0.00	0.00	-1881.19	112.42	1573.62	-1909.81	-36.13	1560.58	-1656.54	-113.85	1682.95	-1713.64	21.00	1699.72	914.07	-219.22	68.45	1534.30	-217.14	73.65	909.84
1.28000	-2163.52	202.45	-111.21	-2136.38	172.46	23.76	-1404.47	99.37	73.03	-1352.67	164.46	81.99	-1830.04	-89.23	57.47	-1879.35	-72.94	59.79	-1819.66	-54.07	443.81	-1658.49	-117.74	492.67	-1867.74	4.22	1257.66	0.00	0.00	0.00	-1893.25	108.99	1574.18	-1902.44	-40.61	1559.98	-1656.54	-113.85	1682.95	-1713.64	21.00	1699.72	914.19	-219.22	68.36	1534.17	-217.17	73.65	909.89
1.29000	-2158.41	202.42	-102.86	-2135.64	173.23	20.07	-1404.47	99.37	73.03	-1352.67	164.46	81.99	-1829.69	-89.37	56.14	-1879.03	-72.84	59.01	-1819.66	-54.07	443.81	-1658.49	-117.74	492.67	-1867.74	4.22	1257.66	0.00	0.00	0.00	-1877.00	106.14	1574.10	-1887.31	-42.81	1558.62	-1656.54	-113.85	1682.95	-1713.64	21.00	1699.72	914.06	-219.14	68.47	1533.47	-217.22	73.37	909.88
1.30000	-2152.55	202.38	-93.96	-2133.84	174.08	16.85	-1404.47	99.37	73.03	-1352.67	164.46	81.99	-1828.91	-89.09	55.14	-1878.80	-72.92	58.33	-1819.66	-54.07	443.81	-1658.49	-117.74	492.67	-1867.74	4.22	1257.66	0.00	0.00	0.00	-1872.38	102.11	1574.08	-1882.94	-45.10	1558.87	-1656.54	-113.85	1682.95	-1713.64	21.00	1699.72	913.91	-218.78	68.64	1533.31	-217.27	73.36	910.18
1.31000	-2145.93	202.33	-84.49	-2130.92	174.96	14.40	-1404.47	99.37	73.03	-1352.67	164.46	81.99	-1828.20	-88.62	54.43	-1879.12	-73.61	57.49	-1819.66	-54.07	443.81	-1658.49	-117.74	492.67	-1867.74	4.22	1257.66	0.00	0.00	0.00	-1877.92	100.10	1573.97	-1863.56	-49.25	1558.57	-1656.54	-113.85	1682.95	-1713.64	21.00	1699.72	914.24	-219.23	68.31	1534.02	-217.12	73.61	910.17
1.32000	-2138.51	202.27	-74.44	-2126.82	175.86	13.00	-1404.47	99.37	73.03	-1352.67	164.46	81.99	-1828.08	-88.83	53.41	-1878.02	-72.36	57.46	-1819.66	-54.07	443.81	-1658.49	-117.74	492.67	-1867.74	4.22	1257.66	0.00	0.00	0.00	-1834.28	95.71	1572.91	-1867.61	-51.87	1558.26	-1656.54	-113.85	1682.95	-1713.64	21.00	1699.72	914.67	-220.45	67.83	1533.89	-217.05	73.56	910.12
1.33000	-2130.27	202.21	-63.79	-2121.45	176.75	12.96	-1404.47	99.37	73.03	-1352.67	164.46	81.99	-1828.46	-89.51	52.37	-1878.17	-72.83	56.87	-1819.66	-54.07	443.81	-1658.49	-117.74	492.67	-1867.74	4.22	1257.66	0.00	0.00	0.00	-1864.77	90.90	1575.98	-1862.29	-55.12	1557.96	-1656.54	-113.85	1682.95	-1713.64	21.00	1699.72	914.23	-219.85	68.33	1534.75	-216.95	73.94	910.00
1.34000	-2121.20	202.14	-52.55	-2114.76	177.61	14.56	-1404.47	99.37	73.03	-1352.67	164.46	81.99	-1827.85	-88.85	51.94	-1878.68	-73.55	56.13	-1819.66	-54.07	443.81	-1658.49	-117.74	492.67	-1867.74	4.22	1257.66	0.00	0.00	0.00	-1852.19	88.80	1575.49	-1846.06	-57.50	1557.57	-1656.54	-113.85	1682.95	-1713.64	21.00	1699.72	914.02	-219.01	68.51	1533.87	-217.16	73.56	910.03
1.35000	-2111.27	202.07	-40.69	-2106.67	178.41	18.11	-1404.47	99.37	73.03	-1352.67	164.46	81.99	-1827.46	-88.66	51.61	-1878.43	-73.13	56.03	-1819.66	-54.07	443.81	-1658.49	-117.74	492.67	-1867.74	4.22	1257.66	0.00	0.00	0.00	-1856.77	86.21	1576.18	-1833.08	-61.78	1558.22	-1656.54	-113.85	1682.95	-1713.64	21.00	1699.72	914.13	-220.07	68.31	1533.97	-217.13	73.57	909.97
1.36000	-2100.46	201.98	-28.21	-2097.12	179.14	23.88	-1404.47	99.37	73.03	-1352.67	164.46	81.99	-1827.44	-88.94	50.92	-1878.19	-72.92	55.90	-1819.66	-54.07	443.81	-1658.49	-117.74	492.67	-1867.74	4.22	1257.66	0.00	0.00	0.00	-1833.80	81.79	1575.80	-1844.10	-66.87	1559.27	-1656.54	-113.85	1682.95	-1713.64	21.00	1699.72	914.08	-219.77	68.40	1534.03	-217.20	73.61	910.11
1.37000	-2088.74	201.89	-15.10	-2086.04	179.75	32.18	-1404.47	99.37	73.03	-1352.67	164.46	81.99	-1827.45	-88.91	50.56	-1878.03	-72.87	55.63	-1819.66	-54.07	443.81	-1658.49	-117.74	492.67	-1867.74	4.22	1257.66	0.00	0.00	0.00	-1853.02	76.72	1577.65	-1850.20	-70.02	1559.58	-1656.54	-113.85	1682.95	-1713.64	21.00	1699.72	914.26	-220.17	68.18	1533.78	-217.25	73.45	910.17
1.38000	-2076.09	201.79	-1.34	-2073.36	180.24	43.30	-1404.47	99.37	73.03	-1352.67	164.46	81.99	-1827.85	-89.89	49.72	-1877.16	-71.83	56.09	-1819.66	-54.07	443.81	-1658.49	-117.74	492.67	-1867.74	4.22	1257.66	0.00	0.00	0.00	-1830.15	72.32	1586.48	-1834.93	-73.54	1559.94	-1656.54	-113.85	1682.95	-1713.64	21.00	1699.72	914.26	-219.91	68.21	1534.12	-217.17	73.63	910.23
1.39000	-2062.48	201.68	13.08	-2059.02	180.58	57.52	-1404.47	99.37	73.03	-1352.67	164.46	81.99	-1827.87	-90.13	49.20	-1877.12	-71.94	55.68	-1819.66	-54.07	443.81	-1658.49	-117.74	492.67	-1867.74	4.22	1257.66	0.00	0.00	0.00	-1821.36	69.29	1588.78	-1814.71	-74.20	1560.19	-1656.54	-113.85	1682.95	-1713.64	21.00	1699.72	913.95	-219.44	68.55	1534.37	-217.12	73.75	910.23
1.40000	-2047.91	201.56	28.16	-2052.02	180.41	67.79	-1404.47	99.37	73.03	-1352.67	164.46	81.99	-1827.04	-89.14	49.35	-1877.43	-72.43	55.38	-1819.66	-54.07	443.81	-1658.49	-117.74	492.67	-1867.74	4.22	1257.66	0.00	0.00	0.00	-1816.76	66.54	1589.50	-1800.52	-76.70	1560.00	-1656.54	-113.85	1682.95	-1713.64	21.00	1699.72	913.91	-218.58	68.69	1534.27	-217.05	73.70	910.09
1.41000	-2032.33	201.43	43.92	-2030.80	180.65	83.25	-1404.47	99.37	73.03	-1352.67	164.46	81.99	-1826.86	-89.07	49.07	-1877.24	-72.43	55.22	-1819.66	-54.07	443.81	-1658.49	-117.74	492.67	-1867.74	4.22	1257.66	0.00	0.00	0.00	-1814.77	63.47	1590.07	-1807.66	-80.04	1561.14	-1656.54	-113.85	1682.95	-1713.64	21.00	1699.72	914.02	-219.21	68.50	1534.06	-217.02	73.61	909.96
1.42000	-2015.73	201.29	60.37	-2028.56	181.61	96.67	-1404.47	99.37	73.03	-1352.67	164.46	81.99	-1827.29	-89.85	48.67	-1876.59	-71.57	55.49	-1819.66	-54.07	443.81	-1658.49	-117.74	492.67	-1867.74	4.22	1257.66	0.00	0.00	0.00	-1809.69	61.39	1590.70	-1813.60	-82.08	1562.09	-1656.54	-113.85	1682.95	-1713.64	21.00	1699.72	914.15	-219.59	68.37	1534.08	-217.07	73.66	909.93
1.43000	-1998.10	201.14	77.53	-2010.22	181.44	112.29	-1404.47	99.37	73.03	-1352.67	164.46	81.99	-1826.67	-88.97	48.61	-1877.01	-72.21	55.05	-1819.66	-54.07	443.81	-1658.49	-117.74	492.67	-1867.74	4.22	1257.66	0.00	0.00	0.00	-1805.56	58.56	1591.67	-1798.39	-85.55	1562.09	-1656.54	-113.85	1682.95	-1713.64	21.00	1699.72	914.30	-219.54	68.31	1534.11	-217.16	73.63	910.04
1.44000	-1979.38	200.98	95.39	-1992.93	182.01	128.24	-1404.47	99.37	73.03	-1352.67	164.46	81.99	-1826.61	-89.07	48.46	-1877.10	-72.47	54.88	-1819.66	-54.07	443.81	-1658.49	-117.74	492.67	-1867.74	4.22	1257.66	0.00	0.00	0.00	-1801.03	56.23	1592.43	-1808.82	-86.57	1563.43	-1656.54	-113.85	1682.95	-1713.64	21.00	1699.72	914.10	-219.08	68.39	1533.67	-217.12	73.43	910.22
1.45000	-1951.27	202.14	113.57	-1977.87	182.32	143.81	-1404.47	99.37	73.03	-1352.67	164.46	81.99	-1826.46	-88.96	48.18	-1876.26	-71.41	55.16	-1819.66	-54.07	443.81	-1658.49	-117.74	492.67	-1867.74	4.22	1257.66	0.00	0.00	0.00	-1800.05	54.15	1593.51	-1797.37	-89.56	1564.95	-1656.54	-113.85	1682.95	-1713.64	21.00	1699.72	914.12	-219.42	68.33	1534.39	-217.12	73.72	910.00
1.46000	-1935.18	203.18	130.38	-1952.13	182.21	161.02	-1404.47	99.37	73.03	-1352.67	164.46	81.99	-1826.59	-89.17	47.92	-1876.62	-71.85	54.83	-1819.66	-54.07	443.81	-1658.49	-117.74	492.67	-1867.74	4.22	1257.66	0.00	0.00	0.00	-1794.54	51.95	1594.33	-1790.90	-92.19	1565.01	-1656.54	-113.85	1682.95	-1713.64	21.00	1699.72	914.10	-219.23	68.44	1534.33	-217.07	73.72	909.72
1.47000	-1927.01	203.08	145.18	-1940.90	182.10	175.36	-1404.47	99.37	73.03	-1352.67	164.46	81.99	-1826.31	-89.01	47.80	-1876.28	-71.57	54.75	-1819.66	-54.07	443.81	-1658.49	-117.74	492.67	-1867.74	4.22	1257.66	0.00	0.00	0.00	-1785.38	49.52	1595.21	-1778.89	-94.40	1566.32	-1656.54	-113.85	1682.95	-1713.64	21.00	1699.72	914.35	-219.41	68.23	1534.23	-217.04	73.65	909.66
1.48000	-1910.19	202.30	171.50	-1933.43	181.14	188.88	-1404.47	99.37	73.03	-1352.67	164.46	81.99	-1825.98	-88.69	47.68	-1876.33	-71.99	54.48	-1819.66	-54.07	443.81	-1658.49	-117.74	492.67	-1867.74	4.22	1257.66	0.00	0.00	0.00	-1781.68	47.80	1596.11	-1773.77	-96.38	1566.15	-1656.54	-113.85	1682.95	-1713.64	21.00	1699.72	914.35	-219.07	68.31	1533.83	-217.15	73.51	909.64
1.49000	-1895.51	202.10	185.65	-1916.30	179.64	203.69	-1404.47	99.37	73.03	-1352.67	164.46	81.99	-1826.00	-88.78	47.58	-1876.12	-71.73	54.51	-1819.66	-54.07	443.81	-1658.49	-117.74	492.67	-1867.74	4.22	1257.66	0.00	0.00	0.00	-1777.62	45.73	1597.20	-1783.12	-98.00	1568.56	-1656.54	-113.85	1682.95	-1713.64	21.00	1699.72	914.16	-219.34	68.37	1533.56	-217.22	73.44	909.48
1.50000	-1876.59	200.71	199.48	-1899.43	179.05	217.42	-1404.47	99.37	73.03	-1352.67	164.46	81.99	-1826.11	-89.13	47.30	-1876.05	-71.55	54.40	-1819.66	-54.07	443.81	-1658.49	-117.74	492.67	-1867.74	4.22	1257.66	0.00	0.00	0.00	-1772.51	44.37	1598.09	-1770.68	-100.06	1569.16	-1656.54	-113.85	1682.95	-1713.64	21.00	1699.72	914.30	-219.94	68.17	1533.72	-217.11	73.46	909.66
1.51000	-1860.25	200.18	211.78	-1892.13	178.46	236.29	-1404.47	99.37	73.03	-1352.67	164.46	81.99	-1826.15	-89.33	47.00	-1876.50	-72.30	54.13	-1819.66	-54.07	443.81	-1658.49	-117.74	492.67	-1867.74	4.22	1257.66	0.00	0.00	0.00	-1769.02	42.28	1599.14	-1761.07	-101.20	1569.84	-1656.54	-113.85	1682.95	-1713.64	21.00	1699.72	914.19	-219.17	68.37	1534.21	-217.02	73.61	910.12
1.52000	-1846.12	198.72	223.76	-1875.66	175.85	248.12	-1404.47	99.37	73.03	-1352.67	164.46	81.99	-1825.65	-88.94	47.09	-1875.94	-71.74	54.27	-1819.66	-54.07	443.81	-1658.49	-117.74	492.67	-1867.73	4.22	1257.66	0.00	0.00	0.00	-1766.08	41.23	1600.24	-1761.46	-102.61	1570.31	-1656.54	-113.85	1682.95	-1713.64	21.00	1699.72	914.24	-219.90	68.17	1534.38	-217.15	73.70	910.19
1.53000	-1825.25	195.43	236.10	-1856.31	173.65	259.52	-1404.47	99.37	73.03	-1352.67	164.46	81.99	-1826.16	-89.79	46.51	-1876.02	-71.87	54.12	-1819.66	-54.07	443.81	-1658.49	-117.74	492.67	-1862.81	2.61	1258.34	0.00	0.00	0.00	-1760.59	40.11	1601.09	-1766.41	-103.77	1572.38	-1656.54	-113.85	1682.95	-1713.64	21.00	1699.72	914.10	-219.02	68.46	1533.85	-217.24	73.48	909.91
1.54000	-1804.25	193.74	247.48	-1836.06	171.15	270.57	-1404.47	99.37	73.03	-1352.67	164.46	81.99	-1825.38	-88.69	46.85	-1875.23	-70.78	54.47	-1819.66	-54.07	443.81	-1658.49	-117.74	492.67	-1857.78	1.04	1258.97	0.00	0.00	0.00	-1755.90	38.82	1602.06	-1765.44	-105.19	1573.02	-1656.54	-113.85	1682.95	-1713.64	21.00	1699.72	914.44	-219.28	68.10	1534.00	-217.11	73.54	910.15
1.55000	-1783.04	190.83	258.68	-1817.66	168.66	280.49	-1404.47	99.37	73.03	-1352.67	164.46	81.99	-1826.04	-89.64	46.25	-1875.00	-70.69	54.39	-1819.66	-54.07	443.81	-1658.49	-117.74	492.67	-1852.96	-1.09	1259.55	0.00	0.00	0.00	-1749.49	37.62	1602.80	-1764.05	-106.01	1574.51	-1656.54	-113.85	1682.95	-1713.64	21.00	1699.72	914.14	-220.03	68.38	1534.61	-217.08	73.81	910.37
1.56000	-1761.55	189.08	268.82	-1797.19	166.30	290.03	-1404.47	99.37	73.03	-1352.67	164.46	81.99	-1825.32	-88.56	46.56	-1874.97	-70.92	54.18	-1819.66	-54.07	443.81	-1658.49	-117.74	492.67	-1847.78	-2.65	1260.07	0.00	0.00	0.00	-1740.74	37.29	1603.24	-1744.16	-106.05	1574.34	-1656.54	-113.85	1682.95	-1713.64	21.00	1699.72	914.26	-219.50	68.24	1534.02	-217.12	73.64	910.18
1.57000	-1742.68	186.09	277.24	-1774.98	164.25	297.87	-1404.47	99.37	73.03	-1352.67	164.46	81.99	-1825.19	-88.46	46.66	-1875.09	-71.12	54.10	-1819.66	-54.07	443.81	-1658.49	-117.74	492.67	-1842.44	-4.09	1260.52	0.00	0.00	0.00	-1738.14	35.67	1604.09	-1737.49	-108.16	1575.15	-1656.54	-113.85	1682.95	-1713.64	21.00	1699.72	914.42	-219.63	68.07	1533.09	-217.27	73.27	910.08
1.58000	-1722.94	184.08	285.37	-1756.53	162.39	304.87	-1404.47	99.37	73.03	-1352.67	164.46	81.99	-1825.46	-88.91	46.34	-1874.36	-70.34	54.37	-1819.66	-54.07	443.81	-1658.49	-117.74	492.67	-1837.28	-5.45	1260.92	0.00	0.00	0.00	-1738.94	35.00	1605.09	-1729.69	-109.07	1576.39	-1656.54	-113.85	1682.95	-1713.64	21.00	1699.72	913.99	-219.08	68.66	1533.52	-217.13	73.48	910.11
1.59000	-1701.86	181.87	293.08	-1736.52	160.75	311.47	-1404.47	99.37	73.03	-1352.67	164.46	81.99	-1825.11	-88.69	46.35	-1874.62	-70.79	54.10	-1819.66	-54.07	443.81	-1658.49	-117.74	492.67	-1832.27	-6.81	1261.31	0.00	0.00	0.00	-1730.98	34.51	1605.42	-1728.75	-111.46	1577.29	-1656.54	-113.85	1682.95	-1713.64	21.00	1699.72	914.16	-220.00	68.47	1533.66	-217.20	73.44	910.09
1.60000	-1680.45	181.10	300.49	-1715.12	159.10	317.43	-1404.47	99.37	73.03	-1352.67	164.46	81.99	-1825.43	-89.19	46.01	-1874.39	-70.49	54.26	-1819.66	-54.07	443.81	-1658.49	-117.74	492.67	-1827.53	-8.27	1261.55	0.00	0.00	0.00	-1726.05	33.57	1605.95	-1742.17	-111.39	1578.50	-1656.54	-113.85	1682.95	-1713.64	21.00	1699.72	914.24	-219.93	68.34	1533.46	-217.24	73.29	910.25
1.61000	-1659.43	179.61	306.55	-1695.57	158.01	322.32	-1404.47	99.37	73.03	-1352.67	164.46	81.99	-1824.45	-88.03	46.37	-1874.60	-70.95	53.93	-1819.66	-54.07	443.81	-1658.49	-117.74	492.67	-1822.95	-9.74	1261.70	0.00	0.00	0.00	-1723.27	32.60	1606.54	-1732.96	-111.65	1578.83	-1656.54	-113.85	1682.95	-1713.64	21.00	1699.72	913.94	-219.42	68.48	1533.59	-217.24	73.38	910.17
1.62000	-1638.20	178.19	311.93	-1675.75	156.55	326.59	-1404.47	99.37	73.03	-1352.67	164.46	81.99	-1825.62	-89.94	45.61	-1874.03	-70.42	54.18	-1819.66	-54.07	443.81	-1658.49	-117.74	492.67	-1817.84	-10.42	1261.87	0.00	0.00	0.00	-1718.05	31.54	1606.74	-1722.71	-113.52	1578.31	-1656.54	-113.85	1682.95	-1713.64	21.00	1699.72	913.84	-218.96	68.66	1533.30	-217.20	73.30	910.26
1.63000	-1618.14	176.79	316.65	-1654.56	155.17	330.25	-1404.47	99.37	73.03	-1352.67	164.46	81.99	-1825.31	-89.66	45.60	-1874.89	-71.69	53.67	-1819.66	-54.07	443.81	-1658.49	-117.74	492.67	-1813.37	-11.91	1261.98	0.00	0.00	0.00	-1713.03	31.16	1607.13	-1710.55	-113.67	1578.86	-1656.54	-113.85	1682.95	-1713.64	21.00	1699.72	913.92	-219.23	68.53	1534.15	-217.10	73.67	910.16
1.64000	-1595.32	175.87	320.73	-1634.65	154.45	332.86	-1404.47	99.37	73.03	-1352.67	164.46	81.99	-1824.87	-89.69	45.35	-1875.19	-72.20	53.40	-1819.66	-54.07	443.81	-1658.49	-117.74	492.67	-1808.30	-12.31	1261.94	0.00	0.00	0.00	-1708.94	30.51	1607.24	-1709.95	-114.32	1579.98	-1656.54	-113.85	1682.95	-1713.64	21.00	1699.72	914.44	-220.02	68.08	1534.66	-217.01	73.81	910.22
1.65000	-1574.58	174.79	323.66	-1612.91	153.65	334.86	-1404.47	99.37	73.03	-1352.67	164.46	81.99	-1825.20	-90.29	45.04	-1874.85	-71.80	53.47	-1819.66	-54.07	443.81	-1658.49	-117.74	492.67	-1803.25	-12.85	1261.89	0.00	0.00	0.00	-1703.90	30.02	1607.37	-1699.80	-115.72	1580.16	-1656.54	-113.85	1682.95	-1713.64	21.00	1699.72	914.33	-219.95	68.20	1533.65	-217.18	73.40	910.20
1.66000	-1554.78	173.07	325.19	-1593.86	152.55	335.38	-1404.47	99.37	73.03	-1352.67	164.46	81.99	-1824.75	-89.98	45.15	-1874.99	-71.98	53.32	-1819.66	-54.07	443.81	-1658.49	-117.74	492.67	-1798.81	-14.15	1261.80	0.00	0.00	0.00	-1699.74	28.96	1607.50	-1698.37	-115.01	1580.60	-1656.54	-113.85	1682.95	-1713.64	21.00	1699.72	914.02	-219.29	68.49	1534.36	-217.03	73.73	909.91
1.67000	-1533.34	172.65	327.33	-1575.79	151.29	334.96	-1404.47	99.37	73.03	-1352.67	164.46	81.99	-1824.01	-89.04	45.26	-1874.96	-72.19	53.25	-1819.66	-54.07	443.81	-1658.49	-117.74	492.67	-1793.82	-14.55	1261.64	0.00	0.00	0.00	-1692.13	29.09	1607.54	-1698.04	-115.44	1580.29	-1656.54	-113.85	1682.95	-1713.64	21.00	1699.72	914.12	-218.43	68.51	1533.93	-217.14	73.54	910.09
1.68000	-1508.79	171.81	328.32	-1553.72	150.23	334.39	-1404.47	99.37	73.03	-1352.67	164.46	81.99	-1824.11	-89.21	45.03	-1874.50	-71.69	53.40	-1819.66	-54.07	443.81	-1658.49	-117.74	492.67	-1788.99	-15.07	1261.41	0.00	0.00	0.00	-1686.82	28.06	1607.45	-1693.68	-115.91	1580.83	-1656.54	-113.85	1682.95	-1713.64	21.00	1699.72	914.22	-219.08	68.37	1533.97	-217.11	73.59	909.96
1.69000	-1487.07	170.66	328.19	-1534.39	150.04	332.97	-1404.47	99.37	73.03	-1352.67	164.46	81.99	-1824.64	-89.96	44.67	-1874.50	-71.84	53.31	-1819.66	-54.07	443.81	-1658.49	-117.74	492.67	-1784.31	-15.78	1261.18	0.00	0.00	0.00	-1682.96	27.29	1607.52	-1680.01	-112.39	1593.03	-1656.54	-113.85	1682.95	-1713.64	21.00	1699.72	914.13	-218.99	68.47	1534.20	-217.03	73.70	910.06
1.70000	-1466.30	170.10	327.05	-1512.83	149.41	331.29	-1404.47	99.37	73.03	-1352.67	164.46	81.99	-1824.30	-89.59	44.80	-1874.91	-72.44	53.02	-1819.66	-54.07	443.81	-1658.49	-117.74	492.67	-1779.21	-15.91	1260.75	0.00	0.00	0.00	-1677.90	27.38	1607.41	-1675.16	-111.95	1596.02	-1656.54	-113.85	1682.95	-1713.64	21.00	1699.72	914.21	-219.46	68.39	1534.03	-217.09	73.59	909.92
1.71000	-1447.96	169.45	325.50	-1491.89	148.94	329.05	-1404.47	99.37	73.03	-1352.67	164.46	81.99	-1824.88	-90.38	44.42	-1873.76	-71.01	53.60	-1819.66	-54.07	443.81	-1658.49	-117.74	492.67	-1775.00	-17.34	1260.38	0.00	0.00	0.00	-1675.66	27.09	1607.33	-1669.13	-112.36	1595.77	-1656.54	-113.85	1682.95	-1713.64	21.00	1699.72	914.22	-219.52	68.25	1533.91	-217.06	73.54	909.76
1.72000	-1422.22	169.25	325.06	-1474.93	148.77	325.80	-1404.47	99.37	73.03	-1352.67	164.46	81.99	-1824.68	-90.49	44.29	-1874.33	-71.70	53.12	-1819.66	-54.07	443.81	-1658.49	-117.74	492.67	-1769.69	-17.36	1259.88	0.00	0.00	0.00	-1670.77	26.77	1607.27	-1665.23	-112.29	1595.70	-1656.54	-113.85	1682.95	-1713.64	21.00	1699.72	914.22	-219.24	68.26	1533.75	-217.10	73.42	910.03
1.73000	-1419.46	170.19	320.77	-1455.02	148.62	322.59	-1404.47	99.37	73.03	-1352.67	164.46	81.99	-1824.15	-89.88	44.52	-1873.45	-70.63	53.68	-1819.66	-54.07	443.81	-1658.49	-117.74	492.67	-1764.97	-18.11	1259.19	0.00	0.00	0.00	-1662.98	26.37	1606.73	-1657.97	-112.72	1595.44	-1656.54	-113.85	1682.95	-1713.64	21.00	1699.72	914.07	-219.22	68.50	1533.68	-217.18	73.45	910.21
1.74000	-1400.94	170.93	318.07	-1436.41	149.24	318.91	-1404.47	99.37	73.03	-1352.67	164.46	81.99	-1824.03	-89.83	44.53	-1874.01	-71.56	53.17	-1819.66	-54.07	443.81	-1658.49	-117.74	492.67	-1759.69	-18.01	1258.61	0.00	0.00	0.00	-1660.70	26.32	1606.48	-1654.14	-112.92	1595.18	-1656.54	-113.85	1682.95	-1713.64	21.00	1699.72	914.05	-219.20	68.64	1533.83	-217.13	73.49	910.14
1.75000	-1382.68	172.20	314.93	-1418.84	150.16	314.73	-1404.47	99.37	73.03	-1352.67	164.46	81.99	-1823.49	-89.16	44.73	-1874.11	-71.76	52.99	-1819.66	-54.07	443.81	-1658.49	-117.74	492.67	-1754.92	-18.91	1257.84	0.00	0.00	0.00	-1653.86	26.71	1606.18	-1648.41	-112.51	1595.03	-1656.54	-113.85	1682.95	-1713.64	21.00	1699.72	914.31	-219.61	68.31	1534.00	-217.09	73.55	909.90
1.76000	-1364.95	173.18	311.71	-1402.63	151.52	310.29	-1404.47	99.37	73.03	-1352.67	164.46	81.99	-1823.90	-89.89	44.48	-1874.48	-72.05	52.89	-1819.66	-54.07	443.81	-1658.49	-117.74	492.67	-1747.90	-18.37	1259.52	0.00	0.00	0.00	-1647.08	27.05	1605.69	-1643.70	-112.63	1594.78	-1656.54	-113.85	1682.95	-1713.64	21.00	1699.72	914.42	-219.43	68.17	1534.39	-217.11	73.71	910.20
1.77000	-1348.09	174.35	308.24	-1383.73	152.36	305.68	-1404.47	99.37	73.03	-1352.67	164.46	81.99	-1823.72	-89.72	44.51	-1873.86	-71.42	53.15	-1819.66	-54.07	443.81	-1658.49	-117.74	492.67	-1742.12	-18.56	1259.07	0.00	0.00	0.00	-1641.78	26.83	1605.21	-1639.68	-112.94	1594.44	-1656.54	-113.85	1682.95	-1713.64	21.00	1699.72	914.35	-219.44	68.20	1534.33	-217.03	73.79	910.09
1.78000	-1332.12	176.40	303.99	-1368.05	154.00	300.54	-1404.47	99.37	73.03	-1352.67	164.46	81.99	-1823.69	-89.66	44.42	-1874.47	-72.12	52.89	-1819.66	-54.07	443.81	-1658.49	-117.74	492.67	-1736.86	-18.37	1258.20	0.00	0.00	0.00	-1636.14	27.08	1604.39	-1633.35	-112.40	1594.06	-1656.54	-113.85	1682.95	-1713.64	21.00	1699.72	914.17	-219.43	68.26	1534.12	-217.13	73.70	909.97
1.79000	-1316.19	177.39	299.89	-1349.37	155.63	296.39	-1404.47	99.37	73.03	-1352.67	164.46	81.99	-1824.17	-90.38	44.23	-1873.65	-71.00	53.19	-1819.66	-54.07	443.81	-1658.49	-117.74	492.67	-1731.74	-19.55	1257.21	0.00	0.00	0.00	-1634.73	27.54	1603.80	-1623.76	-111.99	1593.16	-1656.54	-113.85	1682.95	-1713.64	21.00	1699.72	914.06	-219.29	68.40	1533.93	-217.21	73.62	909.79
1.80000	-1301.50	179.47	295.04	-1334.89	157.18	290.55	-1404.47	99.37	73.03	-1352.67	164.46	81.99	-1824.73	-91.26	43.87	-1874.11	-71.64	52.92	-1819.66	-54.07	443.81	-1658.49	-117.74	492.67	-1725.95	-18.99	1256.23	0.00	0.00	0.00	-1630.11	27.32	1602.93	-1620.52	-112.02	1592.51	-1656.54	-113.85	1682.95	-1713.64	21.00	1699.72	913.99	-219.33	68.44	1533.83	-217.18	73.54	909.76
1.81000	-1287.59	181.91	289.67	-1324.18	159.59	283.81	-1404.47	99.37	73.03	-1352.67	164.46	81.99	-1824.60	-91.04	43.94	-1873.74	-71.23	53.02	-1819.66	-54.07	443.81	-1658.49	-117.74	492.67	-1720.49	-19.04	1255.07	0.00	0.00	0.00	-1620.71	27.89	1601.93	-1614.56	-111.18	1591.71	-1656.54	-113.85	1682.95	-1713.64	21.00	1699.72	914.00	-219.10	68.51	1533.70	-217.12	73.46	909.88
1.82000	-1274.11	184.05	284.07	-1308.93	162.01	277.41	-1404.47	99.37	73.03	-1352.67	164.46	81.99	-1824.44	-91.09	43.90	-1873.32	-70.52	53.26	-1819.66	-54.07	443.81	-1658.49	-117.74	492.67	-1715.01	-19.10	1253.90	0.00	0.00	0.00	-1614.90	28.83	1600.82	-1606.90	-110.59	1590.96	-1656.54	-113.85	1682.95	-1713.64	21.00	1699.72	913.91	-218.92	68.50	1533.73	-217.07	73.46	909.83
1.83000	-1261.53	186.69	277.76	-1294.32	164.38	270.86	-1404.47	99.37	73.03	-1352.67	164.46	81.99	-1823.30	-89.41	44.56	-1873.71	-71.04	52.98	-1819.66	-54.07	443.81	-1658.49	-117.74	492.67	-1709.18	-18.36	1252.66	0.00	0.00	0.00	-1610.88	29.23	1599.99	-1603.30	-109.99	1590.35	-1656.54	-113.85	1682.95	-1708.30	21.21	1698.65	914.19	-219.82	68.26	1533.82	-217.12	73.49	909.96
1.84000	-1249.72	188.31	271.48	-1280.80	165.73	264.15	-1404.47	99.37	73.03	-1352.67	164.46	81.99	-1823.59	-89.99	44.20	-1873.53	-70.85	53.06	-1819.66	-54.07	443.81	-1658.49	-117.74	492.67	-1703.53	-18.11	1251.32	0.00	0.00	0.00	-1603.79	29.87	1598.77	-1596.94	-109.52	1589.25	-1656.54	-113.85	1682.95	-1702.33	22.39	1697.43	914.13	-219.33	68.46	1533.70	-217.09	73.50	909.66
1.85000	-1238.71	189.91	264.94	-1267.30	168.02	257.33	-1404.47	99.37	73.03	-1352.67	164.46	81.99	-1823.61	-90.10	44.15	-1872.77	-70.01	53.24	-1819.66	-54.07	443.81	-1658.49	-117.74	492.67	-1697.35	-17.41	1250.10	0.00	0.00	0.00	-1598.17	31.19	1597.64	-1592.06	-108.55	1588.49	-1656.54	-113.85	1682.95	-1697.48	21.01	1696.35	914.15	-219.54	68.29	1533.97	-217.00	73.55	909.96
1.86000	-1228.70	191.44	258.54	-1266.79	169.55	249.62	-1404.47	99.37	73.03	-1352.67	164.46	81.99	-1823.79	-90.47	43.85	-1873.64	-71.31	52.75	-1819.66	-54.07	443.81	-1658.49	-117.74	492.67	-1691.27	-16.81	1248.71	0.00	0.00	0.00	-1594.21	31.64	1596.23	-1585.92	-107.92	1587.50	-1656.54	-113.85	1682.95	-1692.12	21.02	1695.05	914.00	-219.68	68.48	1533.93	-216.98	73.53	910.01
1.87000	-1219.30	191.53	253.09	-1257.51	170.33	242.88	-1404.47	99.37	73.03	-1352.67	164.46	81.99	-1823.55	-90.32	43.93	-1873.02	-70.71	52.83	-1819.66	-54.07	443.81	-1658.49	-117.74	492.67	-1684.97	-15.88	1247.30	0.00	0.00	0.00	-1584.86	33.14	1594.94	-1582.62	-107.31	1586.36	-1656.54	-113.85	1682.95	-1684.04	24.93	1693.58	914.16	-219.19	68.47	1533.54	-217.12	73.42	910.07
1.88000	-1211.11	191.65	247.74	-1249.12	170.67	236.50	-1404.47	99.37	73.03	-1352.67	164.46	81.99	-1823.76	-90.73	43.57	-1872.56	-70.40	52.90	-1819.66	-54.07	443.81	-1658.49	-117.74	492.67	-1678.71	-15.13	1245.86	0.00	0.00	0.00	-1577.21	34.43	1593.62	-1574.56	-105.94	1585.24	-1656.54	-113.85	1682.95	-1676.93	27.33	1692.11	914.10	-218.90	68.49	1533.87	-217.04	73.47	910.26
1.89000	-1203.80	190.99	242.84	-1241.66	170.71	230.37	-1404.47	99.37	73.03	-1352.67	164.46	81.99	-1823.79	-90.96	43.35	-1872.62	-70.41	52.75	-1819.66	-54.07	443.81	-1658.49	-117.74	492.67	-1671.94	-14.21	1244.38	0.00	0.00	0.00	-1572.84	35.52	1592.16	-1566.85	-104.53	1584.28	-1656.54	-113.85	1682.95	-1670.08	29.26	1690.62	913.99	-218.81	68.59	1534.07	-217.11	73.52	909.95
1.90000	-1197.15	189.46	238.33	-1234.94	170.09	224.64	-1404.47	99.37	73.03	-1352.67	164.46	81.99	-1823.42	-90.47	43.50	-1872.23	-70.20	52.72	-1819.66	-54.07	443.81	-1658.49	-117.74	492.67	-1664.86	-13.58	1242.88	0.00	0.00	0.00	-1565.85	36.71	1590.99	-1561.69	-103.34	1583.16	-1656.54	-113.85	1682.95	-1662.99	31.35	1689.16	914.22	-218.96	68.53	1533.91	-217.26	73.53	909.76
1.91000	-1191.61	188.42	233.32	-1229.11	169.21	218.86	-1404.47	99.37	73.03	-1352.67	164.46	81.99	-1823.24	-90.63	43.24	-1871.75	-69.65	52.96	-1819.66	-54.07	443.81	-1658.49	-117.74	492.67	-1657.69	-12.55	1241.28	0.00	0.00	0.00	-1555.46	37.93	1589.33	-1553.49	-101.38	1582.12	-1656.53	-113.85	1682.95	-1656.24	32.49	1687.77	914.19	-219.14	68.45	1533.98	-217.19	73.56	909.83
1.92000	-1186.89	187.38	227.82	-1224.19	168.34	212.72	-1404.47	99.37	73.03	-1352.67	164.46	81.99	-1823.04	-90.37	43.28	-1872.19	-70.69	52.50	-1819.66	-54.07	443.81	-1658.49	-117.74	492.67	-1650.49	-11.60	1239.64	0.00	0.00	0.00	-1547.66	40.05	1587.96	-1545.29	-99.68	1580.95	-1649.89	-111.14	1681.84	-1648.65	34.91	1686.14	913.99	-219.21	68.61	1533.66	-217.19	73.42	909.97
1.93000	-1182.69	185.56	222.06	-1220.12	167.31	206.40	-1404.47	99.37	73.03	-1352.67	164.46	81.99	-1822.70	-90.30	43.10	-1872.14	-70.88	52.17	-1819.66	-54.07	443.81	-1658.49	-117.74	492.67	-1644.18	-12.55	1235.76	0.00	0.00	0.00	-1539.88	41.87	1586.45	-1537.10	-97.76	1579.69	-1642.46	-109.08	1680.62	-1640.93	37.19	1684.64	913.92	-219.34	68.65	1534.18	-217.09	73.71	910.05
1.94000	-1179.29	183.54	215.84	-1216.62	165.69	199.84	-1404.47	99.37	73.03	-1352.67	164.46	81.99	-1823.04	-90.89	42.67	-1871.53	-70.49	52.33	-1819.66	-54.07	443.81	-1658.49	-117.74	492.67	-1637.04	-12.44	1233.68	0.00	0.00	0.00	-1532.31	43.89	1585.08	-1531.15	-95.87	1578.70	-1635.16	-106.44	1679.48	-1633.95	38.21	1683.36	914.08	-219.27	68.53	1533.44	-217.21	73.41	909.92
1.95000	-1176.48	181.33	208.91	-1213.85	163.76	192.72	-1404.47	99.37	73.03	-1352.67	164.46	81.99	-1822.68	-90.66	42.64	-1871.28	-70.83	52.16	-1819.66	-54.07	443.81	-1658.49	-117.74	492.67	-1628.88	-10.75	1231.99	0.00	0.00	0.00	-1525.56	45.89	1583.61	-1523.72	-94.28	1577.48	-1627.31	-103.96	1678.17	-1624.39	42.78	1681.58	914.30	-219.80	68.12	1533.93	-217.20	73.54	910.14
1.96000	-1174.49	179.30	201.21	-1211.83	161.62	185.17	-1404.47	99.37	73.03	-1352.67	164.46	81.99	-1822.13	-90.26	42.42	-1871.28	-71.40	51.88	-1819.66	-54.07	443.81	-1658.49	-117.74	492.67	-1621.45	-10.46	1230.13	0.00	0.00	0.00	-1520.14	47.90	1582.42	-1515.82	-91.87	1576.27	-1618.81	-101.90	1676.84	-1616.72	44.18	1680.04	914.36	-219.47	68.25	1534.09	-217.14	73.61	910.11
1.97000	-1173.21	177.43	192.84	-1210.57	159.29	177.22	-1404.47	99.37	73.03	-1352.67	164.46	81.99	-1822.42	-90.89	41.98	-1870.84	-71.39	51.92	-1819.66	-54.07	443.81	-1658.49	-117.74	492.67	-1613.08	-9.09	1228.36	0.00	0.00	0.00	-1508.94	49.90	1580.94	-1505.98	-89.70	1575.04	-1610.62	-99.15	1675.48	-1608.38	46.01	1678.63	914.28	-219.84	68.24	1534.26	-217.11	73.66	909.81
1.98000	-1172.70	175.31	184.10	-1210.05	156.71	169.07	-1404.47	99.37	73.03	-1352.67	164.46	81.99	-1822.16	-90.83	41.87	-1870.94	-72.06	51.60	-1819.66	-54.07	443.81	-1658.49	-117.74	492.67	-1604.41	-7.67	1226.62	0.00	0.00	0.00	-1497.87	52.84	1579.47	-1496.51	-87.03	1573.97	-1602.42	-95.47	1674.33	-1599.31	48.76	1677.03	914.18	-219.32	68.37	1533.84	-217.14	73.56	909.91
1.99000	-1172.83	172.34	175.67	-1210.48	154.24	160.72	-1404.47	99.37	73.03	-1352.67	164.46	81.99	-1821.94	-90.79	41.69	-1871.02	-72.87	51.32	-1819.66	-54.07	443.81	-1658.49	-117.74	492.67	-1594.98	-4.93	1224.91	0.00	0.00	0.00	-1489.19	55.19	1577.96	-1490.60	-84.88	1572.82	-1593.19	-92.78	1672.94	-1589.44	52.75	1675.39	914.17	-219.07	68.34	1534.22	-217.13	73.65	909.99
2.00000	-1174.01	170.09	166.62	-1212.00	152.40	151.91	-1404.47	99.37	73.03	-1352.67	164.46	81.99	-1822.22	-91.27	41.40	-1870.61	-73.19	51.27	-1819.66	-54.07	443.81	-1658.49	-117.74	492.67	-1586.10	-3.55	1223.10	0.00	0.00	0.00	-1480.57	57.51	1576.48	-1481.19	-81.71	1571.59	-1584.15	-89.64	1671.61	-1579.82	56.08	1673.70	914.27	-219.35	68.32	1533.81	-217.19	73.53	910.01
2.01000	-1175.95	168.00	157.37	-1213.88	149.76	143.25	-1404.47	99.37	73.03	-1352.67	164.46	81.99	-1821.53	-90.83	41.46	-1869.60	-72.69	51.49	-1819.66	-54.07	443.81	-1658.49	-117.74	492.67	-1576.72	-1.39	1221.34	0.00	0.00	0.00	-1469.76	60.73	1574.99	-1471.72	-78.60	1570.40	-1574.78	-86.20	1670.26	-1569.81	59.25	1672.13	914.32	-219.96	68.25	1533.68	-217.20	73.45	909.83
2.02000	-1178.19	165.07	148.16	-1216.65	147.64	133.87	-1404.47	99.37	73.03	-1352.67	164.46	81.99	-1821.57	-90.93	41.24	-1869.40	-73.41	51.24	-1819.66	-54.07	443.81	-1658.49	-117.74	492.67	-1567.71	0.09	1219.55	0.00	0.00	0.00	-1459.63	63.48	1573.42	-1461.60	-76.05	1568.89	-1564.75	-83.17	1668.80	-1559.79	62.44	1670.60	914.14	-219.01	68.53	1534.68	-217.18	73.86	909.77
2.03000	-1180.33	162.34	138.75	-1218.10	145.09	124.69	-1404.47	99.37	73.03	-1352.67	164.46	81.99	-1820.92	-90.53	41.21	-1868.77	-73.92	51.14	-1819.66	-54.07	443.81	-1658.49	-117.74	492.67	-1558.40	1.87	1217.80	0.00	0.00	0.00	-1451.37	66.52	1571.70	-1449.12	-72.59	1567.35	-1554.36	-79.90	1667.53	-1549.39	66.08	1668.92	914.36	-219.64	68.18	1534.35	-217.12	73.68	909.76
2.04000	-1175.00	159.80	129.52	-1214.56	142.67	117.15	-1404.47	99.37	73.03	-1352.67	164.46	81.99	-1821.37	-91.55	40.66	-1868.53	-74.83	50.84	-1819.66	-54.07	443.81	-1658.49	-117.74	492.67	-1548.53	4.86	1216.07	0.00	0.00	0.00	-1437.19	69.76	1569.82	-1440.92	-69.63	1566.14	-1543.71	-76.75	1666.10	-1539.11	69.04	1667.37	914.23	-219.67	68.28	1534.19	-217.06	73.62	909.89
2.05000	-1168.87	157.94	121.21	-1206.99	139.47	110.30	-1404.47	99.37	73.03	-1352.67	164.46	81.99	-1820.69	-90.65	40.74	-1867.88	-75.17	50.85	-1819.66	-54.07	443.81	-1658.49	-117.74	492.67	-1539.03	7.01	1214.35	0.00	0.00	0.00	-1426.08	73.53	1568.16	-1428.47	-65.95	1564.84	-1533.29	-72.45	1665.07	-1527.37	73.71	1665.92	914.22	-219.64	68.30	1533.93	-217.09	73.57	910.00
2.06000	-1159.33	157.05	108.79	-1199.23	136.62	99.09	-1404.47	99.37	73.03	-1352.67	164.46	81.99	-1821.31	-91.84	40.20	-1867.26	-76.04	50.55	-1819.66	-54.07	443.81	-1658.49	-117.74	492.67	-1528.55	10.59	1212.82	0.00	0.00	0.00	-1417.26	77.29	1566.99	-1417.02	-62.27	1563.77	-1522.21	-68.25	1664.40	-1516.18	76.93	1665.05	914.23	-219.33	68.35	1533.80	-217.17	73.51	909.92
2.07000	-1152.85	153.42	96.91	-1195.35	134.48	89.04	-1404.47	99.37	73.03	-1352.67	164.46	81.99	-1820.63	-91.28	40.05	-1866.13	-76.30	50.58	-1819.66	-54.07	443.81	-1658.49	-117.74	492.67	-1518.60	13.45	1211.49	0.00	0.00	0.00	-1403.85	81.22	1565.75	-1406.34	-58.65	1562.92	-1510.59	-64.24	1663.71	-1504.38	80.85	1664.17	914.23	-219.95	68.38	1534.34	-217.04	73.70	909.91
2.08000	-1150.88	150.68	86.74	-1194.99	132.77	81.88	-1404.47	99.37	73.03	-1352.67	164.46	81.99	-1820.47	-91.45	39.77	-1865.93	-78.33	49.75	-1819.66	-54.07	443.81	-1658.49	-117.74	492.67	-1508.78	16.51	1210.35	0.00	0.00	0.00	-1394.77	84.86	1564.80	-1396.28	-55.01	1562.06	-1499.53	-59.43	1663.04	-1492.29	85.80	1663.04	914.15	-219.30	68.53	1534.00	-217.03	73.49	910.12
2.09000	-1148.82	150.20	81.30	-1192.53	132.54	77.47	-1404.47	99.37	73.03	-1352.67	164.46	81.99	-1819.49	-90.33	40.10	-1865.08	-79.14	49.60	-1819.66	-54.07	443.81	-1658.49	-117.74	492.67	-1498.44	20.13	1209.32	0.00	0.00	0.00	-1381.67	89.00	1563.66	-1385.69	-51.25	1561.30	-1487.86	-55.24	1662.48	-1480.76	89.73	1662.31	914.08	-219.30	68.45	1533.46	-217.10	73.33	909.87
2.10000	-1146.26	151.48	76.80	-1189.62	132.58	74.37	-1404.47	99.37	73.03	-1352.67	164.46	81.99	-1819.40	-90.64	39.81	-1863.97	-79.93	49.64	-1819.66	-54.07	443.81	-1658.49	-117.74	492.67	-1487.70	24.51	1208.55	0.00	0.00	0.00	-1368.21	92.95	1562.82	-1371.84	-47.17	1560.82	-1475.77	-51.05	1662.28	-1468.28	94.27	1661.78	914.24	-219.72	68.27	1533.62	-217.11	73.44	910.08
2.11000	-1143.75	151.26	73.04	-1188.42	132.67	71.21	-1404.47	99.37	73.03	-1352.67	164.46	81.99	-1818.95	-90.65	39.45	-1862.27	-80.39	49.63	-1819.66	-54.07	443.81	-1658.49	-117.74	492.67	-1477.96	27.08	1207.92	0.00	0.00	0.00	-1356.74	96.92	1562.28	-1358.67	-43.13	1560.47	-1463.29	-46.96	1662.33	-1455.63	98.97	1661.41	914.42	-219.93	68.14	1534.64	-217.06	73.81	909.93
2.12000	-1142.23	151.11	70.33	-1187.06	132.57	69.08	-1404.47	99.37	73.03	-1352.67	164.46	81.99	-1818.87	-90.77	39.41	-1861.03	-81.48	49.26	-1819.66	-54.07	443.81	-1658.49	-117.74	492.67	-1467.21	31.06	1207.76	0.00	0.00	0.00	-1343.92	101.03	1561.86	-1344.91	-38.78	1560.48	-1451.07	-42.24	1662.61	-1442.81	103.74	1661.23	914.24	-219.27	68.34	1533.94	-217.12	73.54	910.18
2.13000	-1144.84	151.40	67.61	-1186.93	132.88	67.24	-1404.47	99.37	73.03	-1352.67	164.46	81.99	-1818.73	-91.32	38.94	-1859.52	-82.69	48.84	-1819.66	-54.07	443.81	-1658.49	-117.74	492.67	-1456.57	35.10	1207.85	0.00	0.00	0.00	-1330.68	105.08	1561.61	-1336.84	-34.91	1560.68	-1438.85	-37.37	1663.00	-1429.89	108.47	1661.36	914.16	-219.28	68.39	1533.72	-217.13	73.49	910.00
2.14000	-1143.13	152.20	68.29	-1187.49	133.57	65.54	-1404.47	99.37	73.03	-1352.67	164.46	81.99	-1817.94	-91.05	39.10	-1857.79	-83.83	48.59	-1819.66	-54.07	443.81	-1658.49	-117.74	492.67	-1446.25	38.52	1208.06	0.00	0.00	0.00	-1318.99	109.32	1561.48	-1324.39	-30.43	1560.74	-1426.26	-33.01	1663.55	-1417.70	112.39	1661.43	914.29	-218.99	68.33	1533.98	-217.11	73.58	909.98
2.15000	-1142.69	151.94	66.82	-1186.75	133.43	64.03	-1404.47	99.37	73.03	-1352.67	164.46	81.99	-1817.32	-91.56	38.73	-1856.53	-86.18	47.98	-1819.66	-54.07	443.81	-1658.49	-117.74	492.67	-1435.92	42.19	1208.64	0.00	0.00	0.00	-1305.96	113.90	1561.41	-1311.76	-26.08	1560.97	-1413.93	-28.53	1664.16	-1405.19	117.15	1661.59	914.16	-219.01	68.30	1533.81	-217.14	73.60	909.90
2.16000	-1141.88	151.93	64.71	-1186.01	133.34	62.60	-1404.47	99.37	73.03	-1352.67	164.46	81.99	-1816.95	-93.17	38.04	-1853.52	-86.71	48.66	-1819.66	-54.07	443.81	-1658.49	-117.74	492.67	-1425.43	46.16	1209.51	0.00	0.00	0.00	-1295.35	118.15	1561.45	-1299.94	-22.18	1561.14	-1401.73	-24.12	1664.87	-1392.56	121.84	1661.99	914.10	-219.11	68.48	1533.78	-217.21	73.51	909.92
2.17000	-1141.02	150.91	63.35	-1184.31	133.02	61.77	-1404.47	99.37	73.03	-1352.67	164.46	81.99	-1815.77	-93.95	37.70	-1850.97	-88.61	49.37	-1819.66	-54.07	443.81	-1658.49	-117.74	492.67	-1415.12	50.06	1210.68	0.00	0.00	0.00	-1282.86	122.30	1561.41	-1285.38	-18.01	1561.37	-1389.60	-19.57	1665.71	-1380.11	126.53	1662.58	914.17	-219.01	68.43	1534.00	-217.09	73.52	909.82
2.18000	-1140.44	150.50	62.09	-1184.26	132.63	60.77	-1404.47	99.37	73.03	-1352.67	164.46	81.99	-1813.74	-94.90	37.27	-1847.76	-90.14	50.78	-1819.66	-54.07	443.81	-1658.49	-117.74	492.67	-1404.89	54.11	1212.04	0.00	0.00	0.00	-1272.92	126.52	1561.59	-1275.14	-13.84	1561.80	-1377.54	-15.27	1666.70	-1368.23	130.37	1663.23	913.97	-219.35	68.40	1533.61	-217.13	73.45	909.94
2.19000	-1139.92	150.01	61.22	-1186.04	132.46	59.59	-1404.47	99.37	73.03	-1352.12	164.21	81.97	-1811.08	-96.03	36.87	-1842.81	-90.26	53.76	-1819.66	-54.07	443.81	-1658.49	-117.74	492.67	-1395.19	57.29	1213.54	0.00	0.00	0.00	-1262.76	130.34	1561.85	-1263.10	-9.70	1562.11	-1365.34	-11.88	1667.56	-1356.47	134.22	1663.93	914.12	-219.08	68.35	1533.94	-217.22	73.50	910.03
2.20000	-1140.58	149.39	58.75	-1185.94	131.98	59.07	-1404.47	99.37	73.03	-1351.87	164.24	81.98	-1807.62	-97.47	36.25	-1838.08	-91.37	57.10	-1819.66	-54.07	443.81	-1658.49	-117.74	492.67	-1385.54	60.66	1214.99	0.00	0.00	0.00	-1250.40	134.42	1562.27	-1252.53	-6.49	1562.62	-1353.87	-8.08	1668.38	-1344.85	138.59	1664.63	914.10	-218.85	68.47	1533.73	-217.19	73.43	910.25
2.21000	-1139.43	149.03	58.06	-1184.82	131.95	58.74	-1404.47	99.37	73.03	-1351.51	164.24	81.95	-1804.18	-99.13	35.03	-1833.97	-92.44	61.15	-1819.66	-54.07	443.81	-1658.49	-117.74	492.67	-1375.79	64.48	1216.33	0.00	0.00	0.00	-1238.92	137.92	1562.66	-1242.64	-2.92	1563.20	-1342.96	-3.97	1669.35	-1333.79	142.49	1665.47	914.08	-219.11	68.36	1533.73	-217.15	73.40	910.13
2.22000	-1139.72	149.14	57.59	-1185.26	132.01	58.18	-1404.47	99.37	73.03	-1351.29	164.29	81.99	-1801.49	-101.95	33.28	-1831.52	-95.13	65.44	-1819.66	-54.07	443.81	-1658.49	-117.74	492.67	-1366.43	68.07	1217.67	0.00	0.00	0.00	-1229.47	141.03	1563.27	-1233.89	0.85	1563.91	-1332.09	-0.57	1670.23	-1323.27	145.66	1666.24	914.37	-219.37	68.17	1533.89	-217.09	73.51	909.78
2.23000	-1138.86	149.19	58.72	-1185.28	132.26	57.64	-1404.47	99.37	73.03	-1351.38	163.64	81.59	-1800.87	-106.53	34.40	-1828.92	-98.12	71.81	-1819.66	-54.07	443.81	-1658.49	-117.74	492.67	-1357.48	71.15	1218.70	0.00	0.00	0.00	-1217.91	144.43	1563.95	-1222.29	4.07	1564.39	-1321.85	3.15	1671.07	-1312.77	149.09	1666.97	914.38	-219.58	68.18	1534.03	-217.10	73.63	910.10
2.24000	-1138.83	149.14	58.34	-1186.68	132.22	57.01	-1404.47	99.37	73.03	-1351.17	163.94	81.72	-1799.32	-112.41	42.71	-1824.65	-101.55	81.98	-1819.66	-54.07	443.81	-1658.49	-117.74	492.67	-1348.63	74.12	1219.61	0.00	0.00	0.00	-1208.76	147.65	1564.52	-1210.01	7.51	1564.93	-1311.52	5.56	1671.78	-1303.06	151.75	1667.69	914.17	-218.43	68.46	1534.11	-217.12	73.69	910.40
2.25000	-1138.71	149.20	57.93	-1185.00	132.22	57.36	-1404.47	99.37	73.03	-1351.50	163.29	81.39	-1795.85	-119.40	54.75	-1815.34	-104.33	92.06	-1819.66	-54.07	443.81	-1658.49	-117.74	492.67	-1340.17	76.91	1220.43	0.00	0.00	0.00	-1199.38	150.32	1565.04	-1201.66	10.47	1565.56	-1301.86	8.62	1672.54	-1293.03	154.92	1668.48	914.23	-219.34	68.31	1534.45	-217.02	73.75	910.06
2.26000	-1138.70	149.46	57.52	-1185.63	132.30	56.99	-1404.47	99.37	73.03	-1351.20	163.82	81.47	-1789.19	-123.45	70.53	-1808.38	-109.02	106.59	-1819.66	-54.07	443.81	-1658.49	-117.74	492.67	-1331.88	79.67	1221.30	0.00	0.00	0.00	-1188.94	152.85	1565.53	-1195.60	12.60	1566.21	-1292.63	11.86	1673.51	-1283.56	157.65	1669.31	914.33	-219.74	68.11	1533.66	-217.16	73.39	910.16
2.27000	-1138.56	149.41	57.26	-1184.81	132.54	56.77	-1404.47	99.37	73.03	-1350.89	164.08	81.47	-1783.46	-128.49	86.48	-1800.01	-113.64	122.87	-1819.66	-54.07	443.81	-1658.49	-117.74	492.67	-1323.85	82.16	1222.10	0.00	0.00	0.00	-1181.42	155.88	1566.18	-1187.48	15.34	1566.75	-1283.36	14.46	1674.48	-1274.71	159.61	1670.20	914.13	-219.28	68.31	1534.12	-217.10	73.59	909.93
2.28000	-1138.53	149.56	56.91	-1187.55	132.67	56.04	-1404.47	99.37	73.03	-1351.01	164.10	81.56	-1773.55	-132.06	98.34	-1793.20	-116.12	139.65	-1819.66	-54.07	443.81	-1658.49	-117.74	492.67	-1316.18	84.41	1223.08	0.00	0.00	0.00	-1171.89	158.25	1566.73	-1175.07	17.70	1567.30	-1274.24	16.44	1675.30	-1266.00	161.94	1671.06	914.12	-219.14	68.44	1534.45	-217.08	73.74	909.78
2.29000	-1138.35	149.47	56.71	-1185.44	132.96	56.22	-1404.47	99.37	73.03	-1351.43	163.41	81.25	-1768.13	-133.91	114.41	-1781.98	-116.67	157.29	-1819.66	-54.07	443.81	-1658.49	-117.74	492.67	-1308.97	86.35	1224.11	0.00	0.00	0.00	-1163.14	160.70	1567.27	-1168.97	19.89	1567.96	-1265.66	18.68	1676.27	-1257.40	164.42	1672.02	914.32	-219.93	68.21	1534.52	-217.01	73.78	910.05
2.30000	-1138.30	149.37	56.62	-1184.39	132.72	56.42	-1404.47	99.37	73.03	-1350.81	164.23	81.61	-1757.31	-136.56	131.61	-1780.97	-119.17	172.58	-1819.66	-54.07	443.81	-1658.49	-117.74	492.67	-1302.29	87.35	1225.22	0.00	0.00	0.00	-1156.37	162.83	1568.10	-1163.36	22.03	1569.01	-1257.40	20.89	1677.30	-1249.24	166.44	1673.02	914.47	-219.96	68.12	1534.45	-217.03	73.72	910.08
2.31000	-1138.27	149.46	56.29	-1185.19	132.79	56.03	-1404.47	99.37	73.03	-1351.12	163.46	81.25	-1747.89	-136.50	148.50	-1770.90	-119.00	189.94	-1819.66	-54.07	443.81	-1658.49	-117.74	492.67	-1293.73	89.82	1226.26	0.00	0.00	0.00	-1148.42	164.60	1569.05	-1151.60	24.21	1569.76	-1249.39	22.73	1678.43	-1241.34	168.28	1674.15	914.35	-219.83	68.11	1534.41	-217.11	73.79	910.09
2.32000	-1138.25	149.65	56.01	-1186.73	132.84	55.59	-1404.47	99.37	73.03	-1351.20	163.42	81.38	-1745.48	-136.67	163.80	-1758.48	-117.58	207.62	-1819.66	-54.07	443.81	-1658.49	-117.74	492.67	-1285.33	92.22	1227.23	0.00	0.00	0.00	-1141.00	166.78	1569.90	-1145.11	26.06	1570.57	-1241.53	24.58	1679.61	-1233.50	170.23	1675.29	914.29	-219.95	68.14	1533.82	-217.15	73.59	910.08
2.33000	-1138.17	149.74	55.74	-1186.37	132.85	55.48	-1404.47	99.37	73.03	-1350.82	163.73	81.54	-1730.02	-135.00	181.12	-1749.22	-116.61	223.86	-1819.66	-54.07	443.81	-1658.49	-117.74	492.67	-1277.08	94.54	1228.13	0.00	0.00	0.00	-1132.66	168.16	1570.93	-1138.41	27.47	1571.66	-1233.92	26.29	1680.83	-1226.07	171.45	1676.57	914.30	-219.38	68.16	1533.87	-217.04	73.58	910.14
2.34000	-1138.01	149.67	55.48	-1187.00	132.99	55.00	-1404.47	99.37	73.03	-1350.75	163.60	81.56	-1724.35	-134.68	195.29	-1740.28	-117.54	238.74	-1819.65	-54.07	443.83	-1658.49	-117.74	492.67	-1268.97	96.79	1228.97	0.00	0.00	0.00	-1127.37	169.62	1572.26	-1129.29	29.47	1572.79	-1226.51	27.47	1682.08	-1218.86	172.91	1677.95	914.24	-219.67	68.17	1534.00	-217.09	73.59	910.16
2.35000	-1137.87	149.88	55.06	-1185.66	133.21	55.11	-1404.47	99.37	73.03	-1350.73	163.48	81.66	-1711.08	-133.52	210.13	-1728.11	-118.86	252.84	-1802.70	-53.60	459.95	-1658.49	-117.74	492.67	-1261.01	98.97	1229.74	0.00	0.00	0.00	-1120.02	171.04	1573.71	-1122.54	30.66	1574.20	-1219.48	28.71	1683.41	-1211.70	174.49	1679.43	914.22	-219.38	68.24	1534.25	-217.07	73.67	910.06
2.36000	-1137.81	150.35	54.50	-1186.06	133.22	54.82	-1404.47	99.37	73.03	-1350.71	163.28	81.54	-1698.77	-133.95	223.14	-1718.26	-117.75	266.07	-1787.16	-55.34	473.65	-1658.49	-117.74	492.67	-1253.17	101.07	1230.45	0.00	0.00	0.00	-1112.35	172.22	1575.15	-1117.10	31.75	1575.66	-1212.92	30.39	1684.85	-1204.96	175.64	1680.89	914.03	-219.53	68.31	1534.41	-217.10	73.74	910.19
2.37000	-1137.56	150.25	54.28	-1185.01	133.29	54.81	-1404.47	99.37	73.03	-1350.41	163.59	81.78	-1685.59	-134.04	235.34	-1703.87	-118.14	278.45	-1769.96	-53.82	486.98	-1658.49	-117.74	492.67	-1245.46	103.09	1231.10	0.00	0.00	0.00	-1105.06	173.51	1576.71	-1110.61	32.74	1576.99	-1206.22	30.94	1686.25	-1198.46	176.68	1682.48	914.06	-219.37	68.47	1533.83	-217.11	73.54	910.19
2.38000	-1136.47	150.32	52.76	-1185.16	133.32	54.61	-1404.47	99.37	73.03	-1350.43	163.34	81.74	-1672.63	-134.40	248.61	-1686.79	-116.47	290.30	-1753.62	-53.16	498.77	-1658.49	-117.74	492.67	-1237.86	105.03	1231.69	0.00	0.00	0.00	-1100.03	174.19	1578.50	-1103.70	34.06	1578.63	-1199.94	32.04	1687.72	-1192.36	177.25	1684.08	913.73	-219.15	68.81	1534.06	-217.13	73.62	910.10
2.39000	-1137.16	150.47	53.55	-1183.92	133.49	54.69	-1404.47	99.37	73.03	-1350.22	163.51	81.97	-1654.32	-132.59	259.22	-1668.76	-114.77	300.50	-1737.23	-51.84	508.97	-1658.49	-117.74	492.67	-1230.38	106.90	1232.23	0.00	0.00	0.00	-1094.49	175.20	1580.29	-1096.44	34.77	1580.28	-1194.00	33.12	1689.15	-1186.22	178.24	1685.70	914.12	-219.46	68.41	1534.10	-217.18	73.69	909.98
2.40000	-1136.93	150.49	53.23	-1185.91	133.71	54.04	-1404.47	99.37	73.03	-1350.16	163.30	81.98	-1636.87	-131.38	267.91	-1654.79	-113.43	308.75	-1721.54	-50.74	517.47	-1658.49	-117.74	492.67	-1223.00	108.69	1232.71	0.00	0.00	0.00	-1088.02	175.90	1582.08	-1089.96	35.76	1581.86	-1188.02	34.04	1690.64	-1180.36	178.86	1687.37	914.32	-219.67	68.11	1534.49	-217.10	73.83	910.04
2.41000	-1137.16	150.40	51.38	-1185.75	133.55	53.95	-1404.47	99.37	73.03	-1349.86	163.41	82.23	-1621.08	-129.90	274.91	-1635.54	-111.58	316.15	-1705.74	-49.85	524.63	-1658.47	-117.74	492.68	-1215.72	110.39	1233.14	0.00	0.00	0.00	-1080.70	176.75	1583.86	-1085.25	36.44	1583.65	-1182.11	34.64	1691.95	-1174.59	179.48	1688.97	914.01	-219.23	68.45	1534.22	-217.11	73.73	909.84
2.42000	-1132.67	150.88	51.95	-1185.14	133.82	53.88	-1404.47	99.37	73.03	-1349.51	163.66	82.57	-1601.69	-127.76	280.72	-1617.90	-110.34	321.54	-1690.01	-49.44	529.83	-1641.77	-116.89	498.13	-1208.53	112.02	1233.53	0.00	0.00	0.00	-1075.58	177.66	1585.70	-1080.38	37.17	1585.18	-1176.46	35.41	1693.37	-1168.95	180.12	1690.52	914.10	-219.74	68.31	1534.61	-216.97	73.78	909.86
2.43000	-1136.62	150.81	50.76	-1185.35	133.65	53.64	-1404.47	99.37	73.03	-1349.46	163.22	82.43	-1583.29	-126.01	285.19	-1596.13	-108.91	326.35	-1673.61	-47.57	534.11	-1625.83	-115.14	501.84	-1201.43	113.57	1233.86	0.00	0.00	0.00	-1070.61	177.90	1587.48	-1074.49	37.60	1586.75	-1170.88	35.88	1694.70	-1163.58	180.28	1692.11	914.41	-220.04	68.05	1534.60	-217.12	73.83	909.97
2.44000	-1137.34	150.97	50.06	-1184.15	133.77	53.63	-1404.47	99.37	73.03	-1348.87	163.61	82.87	-1559.33	-123.39	288.85	-1581.32	-107.28	328.65	-1655.96	-46.50	543.00	-1609.85	-113.24	503.89	-1194.41	115.03	1234.16	0.00	0.00	0.00	-1066.44	178.47	1589.21	-1068.25	38.38	1588.12	-1165.53	36.35	1695.93	-1158.08	180.72	1693.60	914.23	-219.94	68.22	1534.96	-217.10	73.97	909.98
2.45000	-1138.85	150.97	49.30	-1184.41	133.82	53.38	-1404.47	99.37	73.03	-1349.02	162.88	82.71	-1536.65	-121.37	290.76	-1556.35	-102.19	327.18	-1638.81	-45.44	551.72	-1593.44	-112.30	504.88	-1187.46	116.41	1234.40	0.00	0.00	0.00	-1058.89	178.74	1590.77	-1060.88	38.89	1589.50	-1160.08	36.46	1697.14	-1152.21	181.60	1694.94	914.05	-219.22	68.52	1534.33	-217.02	73.65	909.93
2.46000	-1136.02	150.60	49.81	-1184.14	133.84	53.33	-1404.47	99.37	73.03	-1348.82	162.76	82.90	-1512.20	-119.29	291.43	-1540.30	-100.01	326.24	-1622.16	-44.39	560.29	-1577.17	-111.07	504.22	-1180.57	117.71	1234.61	0.00	0.00	0.00	-1054.44	179.19	1592.31	-1056.70	39.06	1590.83	-1154.75	36.82	1698.19	-1146.64	182.36	1696.20	914.34	-219.64	68.25	1534.00	-216.94	73.60	909.95
2.47000	-1135.14	151.15	49.65	-1184.63	133.85	53.04	-1404.47	99.37	73.03	-1348.80	162.67	82.98	-1491.09	-113.87	284.68	-1516.54	-97.84	325.68	-1605.98	-43.37	568.70	-1560.94	-109.64	502.11	-1173.75	118.93	1234.78	0.00	0.00	0.00	-1047.17	179.80	1593.71	-1052.51	39.56	1592.05	-1149.44	37.11	1699.15	-1141.65	181.99	1697.56	914.26	-219.58	68.19	1534.34	-217.07	73.68	910.03
2.48000	-1135.61	150.68	49.35	-1183.59	133.87	53.06	-1404.47	99.37	73.03	-1348.55	162.72	83.26	-1468.61	-114.70	287.92	-1489.31	-95.75	324.48	-1590.28	-42.35	576.95	-1543.96	-109.55	499.03	-1166.97	120.06	1234.92	0.00	0.00	0.00	-1042.12	180.11	1595.09	-1045.00	39.64	1593.02	-1144.34	37.69	1700.17	-1136.54	181.99	1698.77	913.99	-219.62	68.34	1534.14	-217.16	73.60	910.18
2.49000	-1135.34	151.16	49.11	-1185.45	133.61	52.60	-1404.47	99.37	73.03	-1348.70	161.98	82.94	-1449.58	-113.00	284.71	-1468.83	-93.13	320.88	-1575.05	-41.35	585.04	-1527.18	-108.95	494.21	-1160.25	121.10	1235.01	0.00	0.00	0.00	-1036.46	180.52	1596.37	-1039.97	39.89	1594.25	-1139.00	37.47	1700.89	-1131.22	182.36	1699.87	914.04	-219.33	68.38	1534.77	-217.02	73.85	909.82
2.50000	-1136.73	151.13	48.34	-1184.06	134.00	52.79	-1404.47	99.37	73.03	-1347.72	163.23	83.87	-1426.84	-110.20	281.35	-1449.10	-90.68	315.96	-1560.28	-40.36	592.98	-1509.96	-108.74	488.00	-1153.56	122.06	1235.08	0.00	0.00	0.00	-1030.06	180.56	1597.48	-1036.08	40.03	1595.23	-1133.73	37.55	1701.56	-1126.33	181.95	1700.90	914.36	-220.15	68.11	1534.22	-217.25	73.64	910.09
2.51000	-1134.27	151.34	48.82	-1184.83	133.92	52.38	-1404.47	99.37	73.03	-1347.72	162.67	83.77	-1409.22	-106.45	275.36	-1431.73	-88.77	309.40	-1545.96	-39.39	600.76	-1493.23	-107.39	480.24	-1146.90	122.94	1235.12	0.00	0.00	0.00	-1025.54	180.79	1598.70	-1029.45	40.39	1596.09	-1128.51	37.61	1702.21	-1121.13	182.25	1701.76	914.14	-219.89	68.41	1533.34	-217.19	73.31	910.21
2.52000	-1136.46	150.97	48.06	-1186.32	133.84	51.99	-1404.47	99.37	73.03	-1347.36	162.70	84.08	-1383.95	-104.10	269.90	-1394.77	-85.81	304.69	-1532.08	-38.44	608.39	-1475.54	-107.26	471.42	-1140.27	123.72	1235.13	0.00	0.00	0.00	-1019.75	180.65	1599.80	-1023.67	40.72	1596.77	-1123.08	37.47	1702.79	-1115.84	182.34	1702.66	914.35	-219.87	68.34	1534.04	-217.19	73.55	910.06
2.53000	-1136.01	151.35	47.89	-1184.65	133.98	52.03	-1404.47	99.37	73.03	-1347.32	162.43	84.11	-1361.06	-98.35	260.82	-1385.47	-83.30	294.35	-1518.64	-37.49	615.86	-1457.69	-106.16	460.99	-1133.67	124.42	1235.11	0.00	0.00	0.00	-1014.33	181.01	1600.69	-1016.61	40.79	1597.45	-1117.85	37.48	1703.34	-1110.69	182.02	1703.49	914.26	-219.59	68.24	1534.33	-217.27	73.71	910.17
2.54000	-1133.92	151.47	48.18	-1185.08	133.70	51.99	-1404.47	99.37	73.03	-1347.04	162.21	84.35	-1338.31	-95.45	252.41	-1358.28	-80.32	286.64	-1505.63	-36.57	623.17	-1439.70	-105.29	449.36	-1127.07	125.03	1235.07	0.00	0.00	0.00	-1008.77	181.24	1601.62	-1013.00	40.70	1598.36	-1112.40	37.05	1703.73	-1105.63	181.65	1704.23	914.27	-219.55	68.21	1533.86	-217.11	73.50	909.94
2.55000	-1137.25	151.09	47.00	-1184.76	133.64	51.85	-1404.47	99.37	73.03	-1346.60	162.28	84.60	-1313.87	-92.54	243.72	-1336.34	-79.75	280.95	-1493.04	-35.65	630.33	-1421.56	-103.61	436.34	-1120.48	125.55	1235.01	0.00	0.00	0.00	-1003.58	181.44	1602.38	-1007.56	40.73	1598.93	-1107.23	37.26	1704.14	-1100.42	180.99	1704.89	914.30	-219.43	68.18	1534.44	-217.04	73.75	910.17
2.56000	-1136.00	151.12	47.28	-1182.91	133.63	52.22	-1404.47	99.37	73.03	-1346.49	162.12	84.76	-1286.27	-90.20	234.83	-1314.09	-77.69	271.12	-1480.86	-34.75	637.33	-1402.54	-102.56	422.51	-1113.89	125.98	1234.93	0.00	0.00	0.00	-998.80	181.12	1603.19	-1001.06	40.53	1599.51	-1101.70	36.44	1704.34	-1095.05	180.89	1705.39	914.14	-219.73	68.40	1534.13	-217.11	73.60	910.21
2.57000	-1135.03	150.99	47.37	-1183.90	133.53	51.93	-1404.47	99.37	73.03	-1346.56	161.41	84.81	-1259.96	-87.39	225.29	-1288.23	-75.29	260.48	-1469.08	-33.87	644.17	-1383.28	-101.42	407.65	-1107.30	126.32	1234.83	0.00	0.00	0.00	-993.52	180.78	1603.97	-994.11	40.59	1599.88	-1096.20	36.04	1704.58	-1089.63	180.46	1705.88	914.23	-220.29	68.16	1533.89	-217.11	73.50	910.03
2.58000	-1135.11	150.95	47.27	-1183.48	133.56	51.93	-1404.47	99.37	73.03	-1346.17	161.48	85.06	-1232.09	-84.52	215.49	-1264.18	-73.26	249.76	-1457.69	-33.00	650.87	-1362.65	-100.94	392.17	-1100.69	126.57	1234.72	0.00	0.00	0.00	-987.60	180.80	1604.62	-989.06	40.25	1600.40	-1090.65	35.37	1704.68	-1084.29	179.86	1706.34	914.16	-219.78	68.36	1533.73	-217.15	73.47	910.04
2.59000	-1134.61	150.57	47.28	-1184.69	133.26	51.69	-1404.47	99.37	73.03	-1345.79	161.53	85.37	-1204.04	-81.70	205.62	-1236.38	-70.35	238.66	-1446.70	-32.14	657.40	-1341.84	-99.49	375.68	-1094.06	126.72	1234.60	0.00	0.00	0.00	-983.41	180.64	1605.32	-985.56	40.12	1600.85	-1085.01	34.79	1704.67	-1078.75	179.62	1706.62	913.97	-219.10	68.56	1533.74	-217.10	73.52	910.02
2.60000	-1134.19	150.61	47.19	-1183.18	133.18	51.86	-1404.47	99.37	73.03	-1345.55	161.31	85.50	-1176.63	-79.38	195.61	-1208.18	-68.16	227.54	-1436.08	-31.30	663.78	-1320.53	-97.93	358.50	-1087.41	126.79	1234.46	0.00	0.00	0.00	-975.08	180.04	1605.71	-978.56	39.77	1600.98	-1079.46	34.60	1704.73	-1073.15	179.19	1706.87	913.99	-219.26	68.40	1534.07	-217.14	73.61	910.02
2.61000	-1134.06	150.79	47.23	-1183.68	133.03	51.74	-1404.47	99.37	73.03	-1345.31	161.18	85.76	-1148.60	-76.88	185.63	-1180.92	-66.31	216.20	-1425.84	-30.47	670.01	-1297.71	-97.39	341.15	-1080.72	126.76	1234.32	0.00	0.00	0.00	-969.56	179.38	1606.33	-973.00	38.85	1601.10	-1073.57	33.68	1704.57	-1067.60	178.30	1707.13	914.04	-219.89	68.30	1534.09	-217.11	73.54	910.02
2.62000	-1136.87	150.99	46.48	-1183.26	132.95	51.96	-1404.47	99.37	73.03	-1344.86	161.27	86.03	-1115.96	-73.76	177.27	-1152.65	-64.20	204.91	-1415.96	-29.66	676.08	-1274.85	-96.08	323.16	-1074.00	126.63	1234.16	0.00	0.00	0.00	-963.40	178.96	1606.64	-967.45	38.36	1601.23	-1067.71	32.90	1704.28	-1062.13	176.98	1707.27	914.16	-219.12	68.25	1533.96	-217.07	73.52	910.13
2.63000	-1133.68	150.22	47.25	-1191.58	132.60	43.32	-1404.47	99.37	73.03	-1345.36	159.97	85.78	-1084.57	-70.71	168.97	-1121.85	-61.76	194.66	-1406.43	-28.86	682.00	-1250.79	-94.52	304.94	-1067.23	126.41	1234.01	0.00	0.00	0.00	-958.30	178.01	1607.14	-958.67	37.65	1601.11	-1061.63	31.77	1703.95	-1056.32	175.80	1707.35	914.12	-219.42	68.25	1534.34	-217.01	73.71	910.08
2.64000	-1130.55	147.53	43.22	-1187.55	133.14	44.19	-1404.47	99.37	73.03	-1344.62	160.68	86.41	-1054.01	-68.47	160.92	-1092.67	-59.72	184.54	-1397.26	-28.07	687.76	-1226.06	-93.81	287.15	-1060.40	126.10	1233.85	0.00	0.00	0.00	-951.31	177.47	1607.24	-951.91	36.99	1600.98	-1055.57	30.47	1703.44	-1050.00	175.31	1707.28	913.93	-218.95	68.50	1533.40	-217.23	73.33	910.12
2.65000	-1124.25	146.70	44.84	-1188.01	132.94	44.04	-1404.47	99.37	73.03	-1344.52	160.46	86.52	-1021.26	-65.86	153.97	-1063.17	-57.31	174.84	-1388.42	-27.30	693.37	-1200.11	-93.76	269.73	-1053.52	125.69	1233.69	0.00	0.00	0.00	-945.21	176.49	1607.43	-947.67	35.67	1600.78	-1049.52	29.41	1702.91	-1043.77	174.12	1707.11	914.00	-219.00	68.62	1533.58	-217.22	73.37	909.96
2.66000	-1117.60	148.37	46.07	-1186.64	133.89	43.95	-1404.47	99.37	73.03	-1344.09	160.67	87.02	-988.62	-64.20	147.49	-1031.58	-55.85	166.23	-1379.91	-26.55	698.83	-1174.14	-92.54	251.96	-1046.58	125.18	1233.54	0.00	0.00	0.00	-938.45	175.28	1607.47	-939.87	35.03	1600.50	-1043.27	28.14	1702.19	-1037.32	172.82	1706.92	914.06	-219.42	68.38	1534.05	-217.09	73.60	909.92
2.67000	-1108.26	148.57	49.83	-1192.18	133.89	42.81	-1404.47	99.37	73.03	-1343.52	161.10	87.38	-954.34	-62.27	142.38	-1000.01	-54.29	157.98	-1371.73	-25.80	704.13	-1147.25	-90.91	234.27	-1039.56	124.58	1233.39	0.00	0.00	0.00	-931.40	174.01	1607.51	-932.10	34.21	1600.11	-1037.05	27.35	1701.44	-1030.79	171.53	1706.60	914.03	-219.04	68.52	1533.91	-217.11	73.46	910.05
2.68000	-1103.56	149.98	51.15	-1185.16	134.16	44.08	-1404.47	99.37	73.03	-1343.29	160.75	87.48	-921.88	-61.06	137.69	-969.94	-53.36	150.27	-1363.86	-25.08	709.28	-1119.76	-89.82	217.25	-1032.46	123.88	1233.24	0.00	0.00	0.00	-923.34	172.87	1607.14	-927.36	32.66	1599.55	-1030.47	25.68	1700.46	-1024.16	170.00	1706.06	914.11	-219.50	68.45	1533.72	-217.16	73.49	909.95
2.69000	-1106.43	150.36	48.73	-1186.41	134.49	43.84	-1404.47	99.37	73.03	-1343.41	160.00	87.59	-891.01	-59.25	133.91	-937.41	-52.24	143.98	-1356.30	-24.36	714.28	-1091.76	-89.10	200.93	-1025.28	123.07	1233.11	0.00	0.00	0.00	-917.50	171.69	1606.92	-920.78	31.04	1598.73	-1023.67	24.19	1699.45	-1017.46	168.34	1705.38	913.99	-219.24	68.54	1533.63	-217.17	73.45	909.86
2.70000	-1113.09	149.59	47.90	-1184.86	135.59	44.12	-1404.47	99.37	73.03	-1343.03	160.25	87.90	-858.79	-57.65	131.04	-906.85	-51.35	138.24	-1349.04	-23.66	719.13	-1062.96	-88.73	186.06	-1018.00	122.17	1232.98	0.00	0.00	0.00	-909.83	170.47	1606.51	-913.85	29.89	1598.03	-1016.79	22.64	1698.28	-1010.41	167.00	1704.66	914.02	-219.52	68.44	1533.48	-217.23	73.33	909.74
2.71000	-1115.58	149.91	46.11	-1184.04	135.64	44.13	-1404.47	99.37	73.03	-1343.07	159.73	88.06	-827.13	-56.59	129.20	-876.13	-50.15	133.94	-1342.06	-22.98	723.82	-1033.64	-88.26	172.31	-1010.63	121.17	1232.87	0.00	0.00	0.00	-903.39	168.51	1605.87	-906.81	28.51	1597.04	-1009.76	21.19	1697.04	-1003.27	165.68	1703.70	914.13	-219.70	68.33	1533.99	-217.12	73.58	909.75
2.72000	-1114.77	150.22	45.95	-1181.82	133.96	50.91	-1404.47	99.37	73.03	-1342.71	159.68	88.55	-795.13	-55.21	128.83	-845.49	-48.81	131.00	-1335.38	-22.31	728.36	-1004.37	-88.03	159.92	-1003.16	120.07	1232.77	0.00	0.00	0.00	-895.50	167.05	1605.13	-898.98	26.99	1595.99	-1002.51	19.40	1695.69	-996.13	163.77	1702.69	914.21	-219.76	68.13	1534.60	-217.10	73.80	909.77
2.73000	-1129.24	152.09	47.20	-1181.89	133.85	50.88	-1404.47	99.37	73.03	-1342.36	159.30	88.65	-763.60	-53.73	130.15	-814.02	-46.84	129.59	-1328.97	-21.65	732.75	-975.41	-87.59	149.02	-995.57	118.86	1232.69	0.00	0.00	0.00	-888.05	165.65	1604.34	-889.45	25.23	1594.79	-995.14	17.75	1694.29	-988.55	162.18	1701.51	913.90	-219.53	68.43	1533.17	-217.19	73.30	909.79
2.74000	-1131.58	152.07	46.32	-1182.64	133.90	50.58	-1404.47	99.37	73.03	-1342.15	158.98	89.08	-732.16	-51.75	133.04	-784.06	-46.07	129.40	-1322.82	-21.01	736.99	-946.29	-87.21	139.52	-987.86	117.56	1232.63	0.00	0.00	0.00	-878.89	163.63	1603.27	-882.56	23.54	1593.56	-987.55	15.82	1692.73	-981.07	159.94	1700.31	913.95	-219.27	68.54	1533.71	-217.09	73.53	910.08
2.75000	-1128.49	152.38	46.97	-1180.20	134.11	50.94	-1404.47	99.37	73.03	-1342.11	158.19	89.19	-705.35	-50.59	136.84	-755.70	-43.73	131.04	-1316.94	-20.38	741.07	-917.54	-87.31	132.06	-980.03	116.15	1232.59	0.00	0.00	0.00	-870.74	161.78	1602.13	-872.34	21.65	1592.05	-979.84	13.67	1691.07	-973.19	158.21	1698.94	914.30	-220.26	68.12	1533.25	-217.10	73.30	910.09
2.76000	-1129.33	152.68	46.35	-1180.07	134.15	50.78	-1404.47	99.37	73.03	-1341.67	158.05	89.66	-678.92	-48.13	142.33	-726.65	-41.08	134.68	-1311.30	-19.76	745.01	-890.05	-86.54	125.92	-972.07	114.63	1232.57	0.00	0.00	0.00	-863.36	159.95	1600.97	-865.40	19.73	1590.64	-971.93	11.63	1689.32	-964.98	156.64	1697.44	914.27	-220.22	68.20	1533.15	-217.20	73.25	910.17
2.77000	-1130.74	152.66	45.87	-1180.49	134.07	50.45	-1404.47	99.37	73.03	-1341.43	157.60	90.05	-654.37	-45.33	149.09	-702.26	-38.81	138.81	-1305.91	-19.16	748.79	-863.95	-85.83	121.47	-963.97	113.02	1232.58	0.00	0.00	0.00	-856.29	157.95	1599.76	-859.00	17.97	1589.17	-963.84	9.40	1687.45	-956.77	154.78	1696.03	914.26	-220.18	68.17	1533.83	-217.15	73.53	910.00
2.78000	-1129.52	152.27	46.25	-1181.33	134.20	49.90	-1404.47	99.37	73.03	-1340.60	158.16	91.00	-632.21	-43.24	156.67	-679.53	-37.72	144.53	-1300.76	-18.58	752.42	-839.20	-85.19	118.44	-955.73	111.29	1232.61	0.00	0.00	0.00	-847.56	155.99	1598.32	-849.83	15.80	1587.35	-955.64	7.18	1685.58	-948.94	151.93	1694.49	914.27	-219.88	68.10	1533.86	-217.15	73.60	909.74
2.79000	-1128.82	152.69	45.99	-1178.90	134.44	50.19	-1404.47	99.37	73.03	-1340.01	157.96	91.64	-612.24	-40.23	164.93	-658.35	-35.39	149.24	-1295.83	-18.00	755.90	-816.74	-84.24	116.47	-947.34	109.46	1232.68	0.00	0.00	0.00	-840.70	153.98	1596.85	-841.89	13.37	1585.37	-947.17	4.62	1683.52	-940.51	150.03	1692.74	914.11	-219.22	68.41	1533.27	-217.25	73.29	909.88
2.80000	-1131.81	152.90	44.93	-1179.29	134.61	49.86	-1404.47	99.37	73.03	-1339.58	157.78	92.23	-594.99	-39.12	172.26	-641.03	-34.91	156.22	-1291.12	-17.45	759.24	-797.09	-82.96	115.33	-938.79	107.53	1232.78	0.00	0.00	0.00	-830.78	151.66	1595.27	-833.24	11.31	1583.67	-938.68	2.01	1681.45	-931.91	147.91	1690.99	913.98	-218.82	68.53	1533.01	-217.25	73.25	910.00
2.81000	-1130.14	152.84	44.99	-1179.18	134.68	49.54	-1404.47	99.37	73.03	-1338.61	158.43	93.42	-580.35	-38.34	177.94	-624.83	-32.56	159.14	-1286.62	-16.90	762.42	-780.09	-81.62	114.79	-930.08	105.49	1232.91	0.00	0.00	0.00	-822.45	149.18	1593.68	-823.86	8.81	1581.70	-930.10	-0.75	1679.37	-923.33	145.17	1689.29	914.14	-219.70	68.34	1533.57	-217.10	73.50	909.80
2.82000	-1128.54	153.06	45.01	-1179.78	134.66	49.13	-1404.47	99.37	73.03	-1338.10	157.71	94.17	-567.50	-37.23	181.81	-611.20	-30.98	161.76	-1282.33	-16.37	765.45	-766.04	-79.47	114.03	-921.19	103.34	1233.08	0.00	0.00	0.00	-813.06	146.47	1592.15	-814.98	6.18	1579.59	-921.30	-3.71	1677.22	-914.80	141.49	1687.65	914.11	-219.51	68.44	1533.71	-217.14	73.48	909.86
2.83000	-1130.19	152.96	44.23	-1178.37	134.95	48.97	-1404.47	99.37	73.03	-1336.99	158.11	95.55	-556.98	-37.24	183.09	-600.16	-30.02	162.37	-1278.23	-15.86	768.33	-754.85	-76.90	112.40	-912.13	101.08	1233.28	0.00	0.00	0.00	-804.83	144.08	1590.54	-806.76	3.66	1577.71	-912.30	-6.66	1675.12	-905.70	139.31	1686.01	914.17	-219.51	68.32	1534.06	-217.11	73.50	910.00
2.84000	-1129.64	152.71	44.14	-1178.25	135.28	48.54	-1404.47	99.37	73.03	-1335.93	158.19	96.71	-548.54	-36.85	182.04	-591.53	-29.42	160.90	-1274.31	-15.35	771.06	-746.46	-74.02	109.70	-902.89	98.71	1233.53	0.00	0.00	0.00	-794.18	141.19	1588.87	-799.59	0.81	1575.63	-903.25	-10.13	1672.96	-896.89	136.20	1684.40	914.18	-219.09	68.44	1533.67	-217.15	73.47	910.02
2.85000	-1130.50	153.20	43.44	-1176.52	135.22	48.45	-1404.47	99.37	73.03	-1335.17	157.53	97.89	-542.69	-37.42	177.72	-585.36	-29.01	156.80	-1270.58	-14.87	773.64	-741.01	-70.68	105.64	-893.46	96.23	1233.82	0.00	0.00	0.00	-786.59	138.51	1587.48	-789.35	-2.01	1573.57	-894.17	-13.35	1670.85	-888.04	132.96	1682.81	914.15	-219.07	68.47	1533.92	-217.05	73.54	910.17
2.86000	-1128.21	153.14	43.65	-1177.15	135.66	47.74	-1404.14	101.48	74.86	-1333.44	158.12	99.75	-538.46	-35.85	171.33	-582.05	-28.70	151.45	-1267.02	-14.39	776.08	-738.32	-67.53	101.08	-883.83	93.64	1234.16	0.00	0.00	0.00	-778.24	135.57	1585.98	-779.51	-4.64	1571.62	-884.87	-16.82	1668.75	-879.14	129.55	1681.24	914.30	-219.83	68.19	1534.36	-216.99	73.69	910.19
2.87000	-1130.32	153.23	42.87	-1175.92	135.59	46.76	-1402.65	101.22	78.12	-1331.52	159.16	101.85	-532.84	-33.54	162.34	-576.90	-26.33	144.39	-1263.62	-13.93	778.36	-735.72	-65.48	99.17	-873.99	90.95	1234.54	0.00	0.00	0.00	-768.14	132.72	1584.54	-769.89	-7.47	1569.65	-875.52	-20.47	1666.68	-869.92	126.53	1679.65	914.14	-219.74	68.38	1533.84	-217.03	73.53	910.34
2.88000	-1128.66	153.46	42.73	-1175.32	136.70	46.61	-1401.55	102.06	81.40	-1329.89	159.22	103.88	-526.68	-32.05	154.30	-571.10	-24.39	137.62	-1260.37	-13.49	780.50	-730.90	-64.40	97.97	-863.95	88.13	1234.97	0.00	0.00	0.00	-759.52	129.22	1583.31	-759.90	-10.67	1567.87	-866.05	-24.20	1664.68	-860.97	122.14	1678.37	914.24	-219.45	68.28	1533.51	-217.14	73.46	910.04
2.89000	-1128.66	153.61	42.45	-1174.28	136.98	46.19	-1400.29	103.60	85.02	-1328.07	159.47	106.29	-519.18	-31.39	144.75	-563.82	-22.40	130.36	-1257.28	-13.06	782.48	-724.76	-63.97	96.84	-853.69	85.21	1235.45	0.00	0.00	0.00	-750.09	126.36	1582.25	-749.70	-14.12	1566.09	-856.30	-28.11	1662.89	-851.58	117.76	1677.46	914.08	-219.38	68.49	1534.08	-217.07	73.61	909.96
2.90000	-1127.30	153.79	42.39	-1173.92	137.21	45.44	-1398.32	104.65	89.56	-1326.07	159.22	108.93	-511.62	-29.94	134.37	-557.41	-19.97	122.05	-1254.32	-12.64	784.32	-719.19	-64.12	95.22	-843.21	82.17	1235.99	0.00	0.00	0.00	-739.39	122.73	1581.41	-741.51	-17.32	1564.81	-846.26	-32.04	1661.45	-841.91	113.51	1676.65	914.08	-219.02	68.53	1534.04	-217.11	73.59	910.06
2.91000	-1127.81	153.84	41.78	-1172.10	137.83	44.79	-1395.36	104.14	95.46	-1322.44	160.79	112.76	-505.54	-27.52	125.71	-551.57	-17.71	114.89	-1251.49	-12.23	786.01	-714.60	-64.93	93.56	-832.50	79.02	1236.58	0.00	0.00	0.00	-730.35	119.05	1580.78	-729.74	-20.62	1563.50	-836.12	-36.18	1660.12	-832.03	109.70	1675.93	914.15	-218.71	68.56	1533.63	-217.18	73.41	910.06
2.92000	-1126.62	153.98	41.75	-1169.30	137.72	44.33	-1392.62	105.47	101.04	-1319.90	159.59	115.75	-500.80	-25.68	117.35	-547.58	-16.99	108.00	-1248.79	-11.84	787.55	-710.58	-65.27	92.02	-821.56	75.76	1237.22	0.00	0.00	0.00	-720.70	115.57	1580.10	-721.97	-23.91	1562.41	-825.82	-40.22	1658.93	-822.38	105.36	1675.36	914.28	-219.52	68.17	1533.38	-217.23	73.34	910.16
2.93000	-1125.65	153.86	41.58	-1167.90	138.98	43.73	-1389.00	105.99	108.10	-1316.06	160.47	119.91	-494.58	-26.40	109.75	-544.27	-17.65	101.76	-1246.20	-11.47	788.95	-707.04	-66.06	90.89	-810.37	72.37	1237.93	0.00	0.00	0.00	-710.64	111.98	1579.84	-710.29	-27.43	1561.52	-815.39	-44.13	1658.02	-812.40	100.75	1675.05	914.12	-219.48	68.41	1534.47	-217.05	73.72	910.14
2.94000	-1127.26	154.27	40.85	-1167.84	139.41	42.59	-1383.98	105.90	116.23	-1311.11	161.95	124.77	-492.30	-27.44	102.27	-540.97	-18.66	96.17	-1243.72	-11.10	790.20	-704.15	-67.40	90.07	-800.51	68.80	1237.94	0.00	0.00	0.00	-701.06	108.37	1579.83	-699.54	-31.13	1560.88	-804.82	-48.34	1657.31	-802.07	96.99	1674.99	914.17	-219.59	68.24	1533.48	-217.23	73.34	910.36
2.95000	-1126.25	154.66	40.52	-1165.38	140.22	41.64	-1377.83	105.90	125.66	-1305.19	163.79	130.55	-489.27	-29.30	95.53	-537.75	-20.14	91.02	-1241.33	-10.76	791.30	-701.76	-68.57	89.39	-789.91	65.32	1238.55	0.00	0.00	0.00	-690.54	104.80	1579.85	-689.59	-34.45	1560.50	-794.27	-52.57	1656.83	-791.89	92.88	1675.06	914.20	-219.34	68.21	1533.70	-217.15	73.45	910.41
2.96000	-1125.30	155.29	40.30	-1163.38	140.87	40.86	-1370.82	105.60	136.29	-1298.64	165.32	136.78	-484.38	-29.01	90.04	-534.95	-20.42	86.53	-1239.04	-10.42	792.25	-699.74	-68.74	88.51	-780.11	62.85	1238.95	0.00	0.00	0.00	-680.26	101.24	1580.07	-679.67	-37.90	1560.22	-783.79	-56.39	1656.63	-781.83	88.59	1675.34	914.02	-218.95	68.50	1533.28	-217.31	73.34	910.24
2.97000	-1124.05	155.94	40.11	-1161.96	141.89	40.10	-1361.70	104.76	148.64	-1291.22	166.63	143.31	-482.82	-27.94	84.62	-533.41	-19.96	82.23	-1236.83	-10.10	793.06	-697.99	-69.19	87.99	-769.36	58.55	1239.75	0.00	0.00	0.00	-669.62	97.77	1580.48	-669.34	-41.29	1560.08	-773.31	-60.50	1656.58	-771.75	84.60	1675.89	914.22	-219.46	68.31	1533.88	-217.24	73.46	910.10
2.98000	-1122.89	156.74	39.20	-1158.74	142.34	40.46	-1351.59	104.43	161.77	-1281.37	170.49	151.81	-480.40	-28.28	79.94	-533.91	-20.35	78.42	-1234.69	-9.79	793.72	-696.63	-69.69	87.62	-760.02	58.74	1240.80	0.00	0.00	0.00	-659.37	94.67	1581.05	-659.85	-44.74	1560.31	-762.99	-64.32	1656.72	-761.53	81.12	1676.53	914.28	-219.89	68.18	1533.47	-217.27	73.38	910.08
2.99000	-1124.28	157.93	37.80	-1155.72	143.28	40.74	-1340.55	105.92	174.88	-1271.44	172.30	160.15	-480.82	-28.16	77.14	-532.64	-20.21	76.44	-1232.63	-9.50	794.23	-695.77	-69.38	87.21	-750.27	54.39	1242.45	0.00	0.00	0.00	-650.87	90.84	1581.84	-648.70	-47.82	1560.50	-752.65	-68.33	1657.12	-751.48	77.20	1677.40	914.11	-219.84	68.29	1533.55	-217.24	73.40	909.90
3.00000	-1121.63	158.93	37.04	-1151.72	143.94	42.00	-1327.30	106.90	188.55	-1259.86	174.60	169.18	-479.38	-27.66	75.59	-531.53	-20.04	74.97	-1230.62	-9.22	794.60	-695.08	-68.91	87.02	-740.50	52.56	1243.62	0.00	0.00	0.00	-640.52	87.94	1582.80	-637.76	-51.16	1561.06	-742.58	-71.86	1657.72	-741.50	73.29	1678.46	914.08	-219.11	68.38	1533.85	-217.30	73.48	909.82
3.01000	-1118.57	160.04	35.87	-1147.74	144.64	44.13	-1312.51	107.34	202.88	-1246.67	176.99	178.91	-479.69	-26.87	73.77	-531.82	-19.40	72.45	-1228.66	-8.96	794.82	-694.49	-68.62	87.00	-730.36	47.72	1245.04	0.00	0.00	0.00	-631.29	84.44	1583.88	-629.37	-54.42	1561.72	-732.52	-75.55	1658.47	-731.74	69.66	1679.69	914.02	-218.94	68.47	1533.62	-217.14	73.43	910.01
3.02000	-1114.02	161.01	34.43	-1141.66	145.73	47.57	-1296.33	108.96	216.93	-1232.77	178.09	188.25	-479.36	-27.00	72.60	-530.47	-19.31	72.63	-1226.74	-8.71	794.90	-693.94	-68.51	87.01	-719.33	44.33	1246.16	0.00	0.00	0.00	-622.29	81.34	1585.15	-619.26	-57.39	1562.59	-722.70	-78.91	1659.36	-722.05	66.51	1680.96	914.26	-219.51	68.26	1533.70	-217.17	73.45	910.09
3.03000	-1107.83	161.79	32.46	-1134.64	146.45	52.13	-1279.11	110.75	230.59	-1218.26	178.45	197.78	-479.25	-27.15	71.46	-531.09	-18.88	71.67	-1224.86	-8.47	794.83	-693.60	-68.30	86.88	-708.33	41.01	1247.28	0.00	0.00	0.00	-612.19	78.73	1586.49	-609.86	-60.41	1563.56	-713.01	-82.09	1660.33	-712.62	63.04	1682.24	914.02	-219.42	68.51	1533.58	-217.17	73.34	909.99
3.04000	-1103.24	162.92	29.89	-1127.00	147.44	56.73	-1259.23	111.40	243.55	-1202.86	178.76	207.07	-479.69	-27.51	70.29	-530.34	-18.90	71.01	-1223.01	-8.24	794.62	-693.46	-67.83	86.63	-697.33	37.75	1248.39	0.00	0.00	0.00	-602.17	75.74	1587.94	-599.84	-63.08	1564.66	-703.33	-85.10	1661.42	-703.35	59.90	1683.64	914.07	-219.10	68.51	1534.12	-217.10	73.59	910.52
3.05000	-1095.86	164.97	28.06	-1116.96	149.03	61.25	-1238.92	111.51	255.99	-1186.73	178.94	215.77	-478.99	-27.04	69.91	-531.11	-19.12	70.44	-1221.17	-8.03	794.26	-693.23	-67.89	86.69	-686.36	34.56	1249.48	0.00	0.00	0.00	-592.40	73.46	1589.27	-590.56	-65.53	1565.95	-693.82	-87.85	1662.53	-693.75	57.80	1685.08	914.22	-219.37	68.21	1533.82	-217.14	73.49	910.21
3.06000	-1085.59	169.25	30.68	-1103.92	151.17	66.90	-1220.38	110.10	264.79	-1169.64	179.98	224.49	-478.03	-27.33	69.55	-529.34	-19.09	70.50	-1219.35	-7.84	793.75	-693.09	-68.02	86.73	-675.39	31.44	1250.57	0.00	0.00	0.00	-584.32	70.56	1590.99	-582.07	-67.93	1567.17	-684.52	-90.40	1663.71	-684.44	54.65	1686.67	914.14	-219.76	68.33	1534.28	-217.12	73.70	910.09
3.07000	-1071.68	174.27	38.33	-1089.48	154.94	73.30	-1202.04	107.67	272.22	-1153.37	179.61	232.44	-478.17	-27.24	69.07	-529.41	-18.94	70.31	-1217.53	-7.65	793.10	-692.98	-68.09	86.71	-664.45	28.38	1251.65	0.00	0.00	0.00	-574.86	68.57	1592.76	-570.66	-70.11	1568.36	-675.23	-92.85	1664.98	-675.48	51.42	1688.28	914.00	-218.92	68.58	1533.58	-217.18	73.37	909.86
3.08000	-1053.87	179.58	46.23	-1072.88	159.36	80.29	-1184.15	104.60	277.87	-1136.82	178.73	239.68	-477.86	-27.28	68.68	-531.10	-19.07	69.49	-1215.70	-7.49	792.31	-692.94	-67.75	86.57	-653.52	25.38	1252.72	0.00	0.00	0.00	-566.74	66.46	1594.36	-562.54	-72.13	1569.78	-666.01	-95.25	1666.26	-666.47	48.96	1690.01	913.84	-218.30	68.68	1533.88	-217.08	73.51	909.96
3.09000	-1033.36	183.42	53.84	-1052.86	163.03	87.05	-1166.89	102.62	282.14	-1119.23	178.09	245.72	-478.88	-27.33	68.21	-530.80	-18.93	69.27	-1213.86	-7.33	791.37	-692.82	-67.95	86.63	-642.60	22.45	1253.78	0.00	0.00	0.00	-556.48	64.56	1595.97	-553.84	-74.22	1571.33	-656.94	-97.69	1667.58	-657.29	47.23	1691.65	914.10	-219.42	68.32	1533.66	-217.14	73.43	910.13
3.10000	-1013.98	186.89	60.01	-1033.40	165.67	92.48	-1148.65	101.44	285.46	-1100.60	177.98	250.73	-477.20	-27.12	68.36	-529.37	-19.29	69.63	-1212.00	-7.19	790.29	-692.88	-67.51	86.40	-631.70	19.58	1254.83	0.00	0.00	0.00	-548.82	62.47	1597.77	-545.73	-75.94	1572.73	-647.94	-99.55	1669.06	-648.18	46.07	1693.36	914.14	-219.62	68.30	1533.18	-217.25	73.35	909.98
3.11000	-991.26	189.57	65.50	-1012.69	167.96	97.10	-1129.66	100.82	288.16	-1081.92	177.31	254.51	-477.63	-27.38	67.87	-529.81	-19.42	69.26	-1210.11	-7.06	789.07	-692.66	-67.94	86.58	-620.82	16.78	1255.88	0.00	0.00	0.00	-538.32	61.21	1599.31	-536.26	-77.23	1574.20	-639.10	-101.30	1670.56	-639.48	43.84	1695.14	914.07	-219.68	68.35	1533.35	-217.11	73.32	910.33
3.12000	-970.08	190.94	69.40	-989.60	169.02	101.17	-1110.58	100.87	289.67	-1062.69	176.91	257.21	-477.44	-27.57	67.67	-528.94	-19.48	69.38	-1208.18	-6.95	787.70	-692.47	-68.33	86.72	-609.95	14.03	1256.91	0.00	0.00	0.00	-530.03	59.61	1601.11	-527.12	-78.71	1575.64	-630.36	-103.03	1672.10	-630.99	41.72	1696.92	913.97	-219.21	68.54	1534.11	-217.08	73.62	910.17
3.13000	-948.30	192.71	72.63	-967.43	170.04	104.03	-1091.20	101.12	290.40	-1042.43	177.53	258.96	-477.96	-27.38	67.27	-530.06	-19.61	68.96	-1206.21	-6.85	786.19	-692.38	-68.39	86.78	-599.10	11.35	1257.93	0.00	0.00	0.00	-522.21	58.66	1602.75	-518.37	-80.16	1577.24	-621.76	-104.52	1673.70	-622.32	40.80	1698.64	914.12	-219.41	68.31	1533.79	-217.25	73.39	910.01
3.14000	-924.89	193.31	74.72	-946.46	170.63	105.53	-1071.78	102.31	289.70	-1022.42	177.77	259.40	-478.43	-27.53	66.78	-529.87	-20.01	68.94	-1204.18	-6.76	784.53	-692.34	-68.04	86.68	-588.27	8.74	1258.95	0.00	0.00	0.00	-513.30	57.34	1604.40	-510.44	-81.34	1578.87	-613.25	-105.53	1675.35	-614.02	38.95	1700.36	914.19	-219.27	68.15	1534.01	-217.13	73.52	910.09
3.15000	-900.34	194.04	76.44	-922.06	170.62	106.76	-1052.01	103.34	288.15	-1001.79	178.94	258.96	-478.63	-27.14	66.65	-529.73	-19.95	68.70	-1202.09	-6.69	782.73	-692.23	-67.85	86.68	-577.45	6.18	1259.96	0.00	0.00	0.00	-504.37	56.42	1606.00	-502.28	-82.63	1580.57	-604.89	-106.28	1677.00	-605.76	37.91	1701.97	914.16	-219.35	68.45	1533.90	-216.97	73.56	910.13
3.16000	-875.10	194.30	77.11	-897.72	170.89	107.08	-1031.96	104.12	285.55	-980.83	179.39	257.11	-477.09	-27.27	66.54	-529.44	-20.29	68.50	-1199.93	-6.63	780.79	-692.03	-67.72	86.76	-566.64	3.69	1260.95	0.00	0.00	0.00	-497.40	55.74	1607.65	-491.72	-83.58	1582.17	-596.51	-107.51	1678.52	-597.59	37.21	1703.47	914.24	-219.28	68.25	1534.00	-217.03	73.57	909.97
3.17000	-849.73	194.81	77.36	-874.45	171.01	106.56	-1011.66	105.47	281.63	-959.49	180.42	254.50	-476.34	-27.38	66.06	-529.01	-20.25	68.22	-1197.70	-6.58	778.71	-691.89	-67.60	86.88	-555.86	1.25	1261.94	0.00	0.00	0.00	-489.81	54.90	1609.19	-484.99	-84.61	1583.78	-588.23	-108.15	1680.06	-589.48	36.47	1704.91	914.36	-220.15	68.12	1533.98	-216.98	73.62	910.15
3.18000	-824.94	194.72	76.60	-848.94	170.87	105.51	-990.91	106.77	276.67	-937.78	181.51	250.96	-478.80	-27.41	65.15	-529.60	-20.25	67.78	-1195.38	-6.55	776.48	-691.68	-67.75	87.11	-545.08	-1.12	1262.92	0.00	0.00	0.00	-480.58	54.42	1610.55	-475.98	-84.87	1585.10	-579.86	-108.99	1681.43	-581.49	35.47	1706.28	914.40	-219.89	67.94	1534.09	-217.16	73.61	910.09
3.19000	-797.12	194.86	75.81	-823.72	171.35	103.51	-969.94	107.46	270.79	-915.23	182.74	246.66	-476.25	-27.15	65.25	-528.70	-20.24	67.71	-1192.96	-6.53	774.12	-691.52	-67.13	87.03	-534.33	-3.44	1263.89	0.00	0.00	0.00	-473.45	54.03	1611.96	-468.17	-85.60	1586.61	-571.63	-109.63	1682.78	-573.64	34.43	1707.62	914.18	-219.49	68.28	1533.55	-217.23	73.42	910.05
3.20000	-769.70	196.22	73.29	-796.19	171.66	101.64	-948.78	108.94	263.35	-892.96	183.01	241.31	-476.08	-26.66	65.06	-530.03	-20.01	66.74	-1190.45	-6.53	771.61	-691.25	-67.20	87.21	-523.59	-5.69	1264.86	0.00	0.00	0.00	-464.53	53.61	1613.13	-460.25	-86.00	1587.98	-563.51	-109.98	1684.03	-565.61	34.89	1708.71	914.14	-219.87	68.36	1533.95	-217.09	73.68	910.07
3.21000	-739.89	197.57	72.44	-774.01	172.95	96.75	-926.74	108.95	255.40	-869.78	184.29	235.52	-476.73	-27.21	64.16	-529.68	-20.00	66.38	-1187.82	-6.53	768.96	-691.08	-67.33	87.47	-512.87	-7.89	1265.81	0.00	0.00	0.00	-458.34	53.36	1614.26	-451.77	-86.15	1589.02	-555.46	-110.53	1685.13	-557.89	34.24	1709.76	914.20	-219.98	68.32	1533.52	-217.07	73.46	909.90
3.22000	-710.30	197.99	70.93	-741.35	174.87	95.55	-904.55	109.83	246.05	-846.07	185.27	229.07	-477.91	-27.45	63.56	-527.97	-19.93	66.20	-1185.08	-6.56	766.16	-690.98	-67.11	87.48	-502.16	-10.03	1266.75	0.00	0.00	0.00	-449.69	53.30	1615.21	-444.18	-86.36	1590.27	-547.36	-111.02	1686.09	-550.14	33.50	1710.76	914.27	-219.71	68.25	1534.25	-216.99	73.73	910.09
3.23000	-679.12	197.84	69.73	-710.56	174.95	93.00	-881.60	111.47	235.45	-822.52	185.60	221.84	-476.68	-27.46	63.31	-529.16	-20.07	65.66	-1182.21	-6.59	763.23	-690.79	-67.09	87.59	-491.48	-12.11	1267.69	0.00	0.00	0.00	-441.08	53.41	1615.93	-435.50	-86.45	1591.09	-539.31	-111.03	1687.01	-542.35	33.31	1711.54	914.05	-219.64	68.42	1533.75	-217.04	73.48	910.22
3.24000	-647.60	197.33	69.78	-682.39	174.18	88.87	-857.83	111.99	224.80	-798.22	185.84	213.95	-475.58	-27.47	63.09	-528.24	-20.14	65.71	-1179.21	-6.64	760.16	-690.56	-66.84	87.62	-480.80	-14.13	1268.62	0.00	0.00	0.00	-433.94	53.73	1616.59	-427.95	-86.29	1591.89	-531.15	-111.09	1687.74	-534.51	33.31	1712.21	914.25	-219.17	68.20	1533.26	-217.11	73.23	910.26
3.25000	-616.35	197.92	68.33	-650.83	175.10	88.91	-833.68	113.17	213.23	-773.21	186.69	206.07	-475.94	-27.97	62.58	-529.30	-20.16	65.24	-1176.06	-6.70	756.94	-690.47	-66.52	87.65	-470.15	-16.09	1269.54	0.00	0.00	0.00	-426.19	53.62	1617.19	-419.80	-86.20	1592.38	-523.10	-111.24	1688.29	-526.71	33.06	1712.79	913.95	-218.52	68.60	1533.65	-217.16	73.38	909.75
3.26000	-584.98	197.72	66.98	-619.04	176.27	86.48	-808.88	113.87	201.60	-747.98	187.15	197.61	-474.94	-27.34	62.88	-528.53	-20.17	65.71	-1172.77	-6.78	753.59	-690.22	-66.43	87.76	-459.51	-18.00	1270.45	0.00	0.00	0.00	-418.41	53.92	1617.58	-410.64	-85.86	1592.78	-515.06	-111.23	1688.74	-518.63	33.98	1713.09	914.17	-219.24	68.33	1533.55	-217.17	73.36	909.92
3.27000	-553.00	198.55	66.13	-588.53	177.29	83.63	-783.35	114.25	189.81	-721.95	187.93	188.92	-474.53	-26.71	62.80	-528.29	-18.89	64.04	-1169.32	-6.87	750.09	-689.98	-66.38	87.92	-448.89	-19.85	1271.35	0.00	0.00	0.00	-409.58	54.36	1617.76	-403.57	-85.61	1593.04	-507.00	-111.20	1688.98	-510.68	34.32	1713.32	913.96	-219.19	68.50	1533.67	-217.10	73.40	910.01
3.28000	-519.46	199.18	65.49	-555.35	177.68	81.71	-752.78	114.85	175.49	-695.61	188.72	180.23	-474.54	-27.11	62.38	-528.96	-18.79	63.47	-1165.70	-6.97	746.46	-689.95	-66.01	87.89	-438.28	-21.65	1272.25	0.00	0.00	0.00	-402.22	54.79	1617.95	-394.94	-85.40	1593.25	-498.91	-110.94	1689.14	-502.92	34.03	1713.46	913.99	-218.54	68.61	1533.47	-217.04	73.39	910.06
3.29000	-487.79	199.03	64.87	-525.01	177.72	79.22	-731.79	115.48	165.61	-668.34	190.09	171.61	-476.47	-26.94	61.72	-527.69	-18.77	63.61	-1161.91	-7.09	742.68	-689.78	-65.94	88.02	-427.70	-23.39	1273.13	0.00	0.00	0.00	-393.70	55.35	1617.86	-387.50	-85.11	1593.30	-490.79	-110.61	1689.22	-494.92	34.05	1713.51	914.23	-219.31	68.28	1533.82	-217.07	73.50	909.92
3.30000	-453.94	198.56	65.10	-492.77	178.07	77.31	-712.73	116.57	157.03	-640.62	190.80	162.71	-476.47	-27.10	61.43	-528.34	-18.84	63.26	-1157.94	-7.22	738.76	-689.66	-65.72	88.08	-417.13	-25.08	1274.01	0.00	0.00	0.00	-385.89	55.64	1617.69	-378.74	-84.64	1593.10	-482.54	-110.23	1689.17	-486.88	34.49	1713.40	914.34	-219.84	68.14	1534.24	-217.03	73.64	910.16
3.31000	-423.46	197.48	65.26	-460.28	177.49	76.10	-687.95	118.54	146.61	-612.29	192.52	154.35	-475.29	-27.18	61.38	-527.02	-18.72	63.27	-1153.78	-7.36	734.71	-689.42	-65.66	88.25	-406.57	-26.71	1274.88	0.00	0.00	0.00	-377.57	56.44	1617.38	-370.35	-84.11	1592.96	-474.23	-109.92	1689.02	-478.50	35.97	1713.08	913.96	-218.87	68.53	1534.78	-217.08	73.87	910.31
3.32000	-387.35	196.01	66.97	-428.34	176.83	75.18	-649.84	121.80	131.22	-583.66	193.68	145.99	-473.70	-27.07	61.45	-523.87	-15.23	64.36	-1149.42	-7.52	730.52	-689.14	-65.70	88.48	-396.04	-28.29	1275.74	0.00	0.00	0.00	-370.21	56.95	1617.06	-362.80	-83.76	1592.74	-465.90	-108.97	1688.89	-470.51	35.76	1712.89	913.92	-218.27	68.58	1534.39	-217.05	73.74	910.09
3.33000	-355.07	194.42	68.57	-395.39	175.68	75.29	-617.13	124.55	117.89	-554.78	194.46	137.94	-470.70	-22.22	63.29	-529.97	-15.60	62.48	-1144.86	-7.69	726.18	-688.93	-65.31	88.53	-385.52	-29.81	1276.59	0.00	0.00	0.00	-361.98	57.45	1616.57	-354.21	-83.15	1592.26	-457.58	-108.21	1688.65	-462.38	36.21	1712.56	914.21	-219.04	68.43	1533.56	-217.18	73.43	909.91
3.34000	-321.33	192.09	71.38	-362.38	174.31	75.85	-587.85	127.17	106.67	-525.33	195.03	130.43	-472.47	-22.64	62.01	-526.73	-16.41	62.49	-1140.08	-7.87	721.71	-688.66	-64.82	88.55	-375.02	-31.28	1277.44	0.00	0.00	0.00	-352.86	58.33	1615.83	-345.59	-82.43	1591.92	-449.21	-107.32	1688.31	-454.04	37.03	1712.01	914.37	-219.42	68.26	1533.81	-217.12	73.55	910.11
3.35000	-287.34	190.28	74.80	-330.42	172.49	77.11	-557.86	128.63	96.72	-495.55	195.88	123.68	-471.68	-23.36	60.99	-528.13	-17.18	61.60	-1135.08	-8.07	717.10	-688.26	-64.87	88.86	-364.53	-32.70	1278.28	0.00	0.00	0.00	-345.01	59.19	1615.24	-339.01	-81.59	1591.75	-440.86	-106.53	1687.91	-445.62	38.35	1711.26	914.01	-219.21	68.43	1533.62	-217.11	73.44	909.97
3.36000	-256.33	187.84	78.60	-297.83	170.80	79.50	-527.06	130.40	87.40	-465.39	196.70	117.80	-472.99	-24.40	59.64	-532.41	-17.68	59.99	-1129.85	-8.28	712.35	-687.84	-65.36	89.43	-354.07	-34.06	1279.10	0.00	0.00	0.00	-336.63	60.00	1614.54	-329.82	-80.73	1591.15	-432.49	-105.41	1687.44	-437.23	39.20	1710.59	913.76	-218.70	68.62	1534.11	-217.04	73.60	910.12
3.37000	-222.37	184.99	84.39	-266.35	168.85	82.48	-495.67	131.98	78.69	-435.37	197.34	112.79	-465.43	-24.82	60.94	-528.23	-19.63	61.00	-1124.38	-8.50	707.47	-687.51	-65.09	89.61	-343.62	-35.38	1279.93	0.00	0.00	0.00	-328.57	60.99	1613.71	-320.48	-79.86	1590.47	-424.10	-104.13	1686.93	-428.59	40.99	1709.76	914.18	-219.81	68.17	1533.51	-217.16	73.39	910.09
3.38000	-195.49	182.82	89.53	-235.18	166.58	86.75	-464.15	131.74	71.84	-405.30	197.87	108.82	-466.54	-25.63	60.17	-527.09	-19.88	61.03	-1118.67	-8.74	702.44	-687.23	-64.62	89.79	-333.19	-36.64	1280.74	0.00	0.00	0.00	-319.43	62.09	1612.80	-311.92	-78.69	1589.80	-415.68	-102.77	1686.37	-420.14	41.39	1708.99	914.11	-219.52	68.42	1533.03	-217.15	73.27	909.87
3.39000	-165.00	180.62	96.72	-204.38	164.64	92.32	-433.52	132.14	65.62	-375.27	197.69	105.62	-468.25	-25.86	59.02	-527.16	-20.12	60.79	-1112.70	-8.99	697.28	-686.90	-64.36	90.03	-322.78	-37.85	1281.54	0.00	0.00	0.00	-310.64	63.08	1611.86	-304.54	-77.41	1589.26	-407.27	-101.55	1685.64	-411.46	42.96	1708.00	913.81	-219.18	68.71	1533.52	-217.25	73.41	909.79
3.40000	-135.26	178.45	105.04	-174.50	162.54	98.85	-403.06	132.87	60.24	-345.82	197.36	103.55	-472.11	-27.95	57.41	-526.34	-20.12	60.75	-1106.47	-9.26	691.98	-686.44	-64.25	90.38	-312.38	-39.01	1282.34	0.00	0.00	0.00	-302.41	64.31	1610.83	-295.24	-76.42	1588.41	-398.77	-99.91	1684.96	-402.59	44.78	1706.96	913.79	-220.03	68.73	1533.73	-217.18	73.46	909.89
3.41000	-106.46	176.69	114.18	-146.20	160.90	106.01	-372.58	133.09	56.04	-316.99	196.45	102.47	-473.62	-28.03	56.57	-526.73	-20.49	60.10	-1099.97	-9.53	686.54	-686.05	-64.03	90.67	-302.00	-40.12	1283.13	0.00	0.00	0.00	-293.93	65.45	1609.76	-287.40	-75.14	1587.72	-390.35	-98.34	1684.13	-393.98	46.56	1705.76	914.01	-219.47	68.54	1533.46	-217.23	73.36	909.92
3.42000	-79.74	174.84	124.32	-117.39	159.21	114.62	-342.84	132.35	53.40	-289.19	195.66	102.54	-472.00	-27.91	56.52	-525.56	-20.29	60.04	-1093.20	-9.82	680.97	-685.54	-63.87	91.06	-291.64	-41.18	1283.91	0.00	0.00	0.00	-285.48	67.12	1608.57	-278.23	-73.52	1586.86	-381.83	-96.80	1683.23	-385.29	48.00	1704.58	914.08	-219.06	68.50	1534.58	-217.11	73.78	909.94
3.43000	-54.47	173.66	134.93	-89.53	158.54	123.92	-313.84	130.53	52.17	-262.22	194.42	103.39	-473.46	-28.40	55.33	-525.70	-20.12	59.86	-1086.13	-10.13	675.26	-685.05	-63.83	91.49	-281.30	-42.19	1284.69	0.00	0.00	0.00	-275.66	68.86	1607.18	-269.71	-71.89	1585.93	-373.29	-94.70	1682.34	-376.60	50.23	1703.14	913.89	-218.27	68.77	1533.29	-217.24	73.33	910.04
3.44000	-30.58	173.26	145.76	-69.13	158.31	131.77	-285.82	128.07	51.85	-236.68	192.05	104.54	-472.30	-28.58	55.09	-527.03	-20.13	59.16	-1078.78	-10.44	669.41	-684.55	-63.65	91.93	-270.98	-43.16	1285.45	0.00	0.00	0.00	-266.54	70.48	1605.84	-261.43	-70.39	1584.93	-364.59	-92.66	1681.39	-367.81	52.60	1701.66	913.96	-218.81	68.61	1533.70	-217.09	73.41	910.08
3.45000	-8.26	174.05	156.19	-46.53	158.19	140.92	-258.43	125.13	51.88	-212.90	189.56	106.17	-472.30	-28.22	54.65	-526.29	-20.12	59.19	-1071.12	-10.78	663.43	-684.03	-63.62	92.41	-260.67	-44.07	1286.21	0.00	0.00	0.00	-257.94	72.37	1604.37	-252.72	-68.42	1583.98	-355.75	-90.72	1680.34	-358.95	54.66	1700.15	913.82	-218.53	68.75	1533.53	-217.22	73.33	909.93
3.46000	11.88	175.23	165.90	-25.71	158.35	149.41	-232.94	119.67	52.66	-191.13	186.13	107.78	-470.23	-27.87	54.66	-526.34	-20.41	58.57	-1063.15	-11.12	657.31	-683.56	-63.32	92.92	-250.39	-44.94	1286.96	0.00	0.00	0.00	-249.23	74.37	1602.90	-244.01	-66.62	1583.03	-346.98	-88.42	1679.30	-350.05	57.41	1698.59	913.89	-219.43	68.48	1533.51	-217.19	73.41	910.25
3.47000	29.12	177.80	174.06	-7.32	159.37	156.62	-210.16	113.22	53.24	-172.04	182.14	108.62	-472.26	-27.86	53.55	-525.26	-20.31	58.54	-1054.86	-11.48	651.05	-683.07	-62.86	93.37	-240.12	-45.76	1287.70	0.00	0.00	0.00	-240.83	76.28	1601.33	-234.94	-64.67	1582.02	-338.25	-85.88	1678.26	-341.24	59.69	1697.04	914.10	-219.36	68.53	1533.85	-217.24	73.52	910.45
3.48000	42.78	180.53	180.08	7.91	160.34	162.10	-190.49	106.11	53.39	-155.91	177.93	108.27	-472.54	-28.09	52.77	-524.65	-20.19	58.43	-1046.25	-11.85	644.66	-682.49	-62.70	93.99	-229.87	-46.53	1288.44	0.00	0.00	0.00	-231.87	78.25	1599.77	-225.18	-62.63	1580.91	-329.55	-83.21	1677.21	-332.28	62.22	1695.37	913.91	-219.27	68.68	1534.32	-217.07	73.64	910.21
3.49000	53.86	182.87	182.71	20.35	161.77	164.27	-174.46	99.77	52.79	-142.65	173.32	106.63	-471.39	-27.91	52.40	-523.57	-20.52	58.10	-1037.30	-12.23	638.13	-681.79	-63.12	94.92	-219.63	-47.25	1289.17	0.00	0.00	0.00	-221.87	80.82	1598.08	-216.99	-60.59	1579.88	-320.77	-80.50	1676.14	-323.33	65.20	1693.68	914.03	-219.53	68.31	1533.99	-217.11	73.50	909.88
3.50000	63.44	183.58	181.45	30.75	161.38	163.25	-162.21	93.83	51.81	-131.77	169.09	104.54	-470.77	-28.13	51.87	-523.27	-20.82	57.75	-1028.02	-12.63	631.47	-681.15	-62.76	95.49	-209.42	-47.93	1289.89	0.00	0.00	0.00	-213.43	83.01	1596.62	-208.45	-58.24	1578.97	-311.97	-77.70	1675.06	-314.22	68.34	1692.04	914.25	-219.96	68.23	1534.05	-217.19	73.54	909.97
3.51000	72.77	182.75	176.37	39.93	159.55	159.07	-153.13	88.86	50.36	-123.13	164.95	102.43	-470.47	-27.49	51.45	-523.04	-20.54	57.52	-1018.38	-13.04	624.67	-680.24	-62.59	96.33	-199.23	-48.56	1290.60	0.00	0.00	0.00	-203.97	85.77	1595.16	-198.52	-56.07	1577.99	-303.09	-74.80	1674.05	-305.06	71.13	1690.53	914.18	-219.92	68.38	1533.82	-217.23	73.46	910.21
3.52000	81.28	180.57	168.93	48.20	156.84	152.57	-146.60	84.32	48.49	-116.38	159.95	99.77	-469.75	-27.86	50.72	-522.42	-21.94	59.06	-1008.38	-13.46	617.74	-679.42	-62.36	97.36	-189.05	-49.15	1291.31	0.00	0.00	0.00	-193.67	88.47	1593.61	-189.41	-53.32	1577.22	-294.15	-71.61	1673.06	-295.80	74.47	1688.87	914.00	-219.75	68.51	1533.95	-217.07	73.64	910.22
3.53000	88.27	177.20	160.72	55.01	153.03	145.26	-142.42	78.75	47.62	-111.13	155.56	97.10	-470.23	-27.55	50.08	-520.92	-20.65	57.45	-998.02	-13.89	610.67	-678.25	-62.61	98.74	-178.89	-49.69	1292.01	0.00	0.00	0.00	-184.13	91.24	1592.18	-179.51	-50.68	1576.26	-285.10	-68.53	1672.07	-286.43	77.69	1687.23	913.91	-219.12	68.50	1533.68	-217.19	73.47	910.37
3.54000	96.89	170.06	151.34	62.37	147.12	137.07	-139.76	75.99	47.50	-106.73	151.46	95.92	-468.72	-27.17	49.92	-520.07	-21.00	56.81	-987.28	-14.34	603.47	-677.11	-62.45	100.15	-168.75	-50.19	1292.70	0.00	0.00	0.00	-174.28	94.28	1590.66	-171.29	-48.16	1575.55	-276.03	-65.28	1671.11	-276.99	81.04	1685.54	913.84	-219.13	68.56	1533.52	-217.21	73.40	910.23
3.55000	104.63	163.61	142.44	74.35	140.34	131.94	-136.79	74.78	46.99	-101.69	147.99	94.97	-469.33	-27.45	48.92	-520.61	-21.04	56.24	-976.16	-14.81	596.13	-675.85	-62.19	101.67	-158.63	-50.64	1293.39	0.00	0.00	0.00	-165.14	97.35	1589.29	-161.54	-45.22	1574.79	-266.91	-61.44	1670.23	-267.39	84.60	1683.92	913.75	-219.06	68.75	1534.32	-217.12	73.70	910.35
3.56000	112.33	156.60	133.69	79.07	133.93	123.98	-133.71	72.80	48.03	-95.24	145.51	94.02	-468.71	-26.96	48.45	-519.61	-21.12	56.14	-964.66	-15.28	588.66	-674.42	-62.22	103.55	-148.53	-51.05	1294.06	0.00	0.00	0.00	-155.73	100.87	1587.92	-151.01	-41.92	1574.11	-257.50	-57.84	1669.51	-257.72	88.22	1682.51	913.73	-219.04	68.89	1533.81	-217.11	73.53	910.09
3.57000	121.26	150.24	124.16	86.12	127.82	116.54	-130.86	73.63	48.61	-88.59	144.55	93.13	-469.40	-26.87	47.58	-518.83	-22.59	57.32	-952.75	-15.77	581.06	-672.73	-62.55	105.78	-138.45	-51.42	1294.74	0.00	0.00	0.00	-145.92	103.94	1586.85	-141.54	-39.01	1573.65	-247.73	-54.23	1668.98	-248.00	91.33	1681.44	913.97	-219.45	68.54	1534.30	-217.08	73.64	910.06
3.58000	128.63	144.23	114.84	89.53	122.31	108.48	-128.64	73.93	49.65	-82.89	144.73	92.20	-468.61	-26.99	47.02	-517.98	-22.82	57.15	-940.44	-16.27	573.32	-670.84	-62.81	108.30	-128.39	-51.75	1295.40	0.00	0.00	0.00	-134.73	107.42	1585.74	-131.88	-36.04	1573.33	-237.80	-50.54	1668.64	-238.03	95.58	1680.38	913.93	-219.35	68.64	1533.84	-217.11	73.55	909.86
3.59000	134.23	139.43	106.80	84.19	118.53	99.59	-126.61	74.15	50.48	-78.61	144.18	91.22	-467.32	-26.76	46.73	-516.20	-23.13	56.67	-927.71	-16.79	565.45	-668.57	-63.32	111.20	-118.34	-52.03	1296.06	0.00	0.00	0.00	-125.07	110.61	1585.08	-122.67	-33.02	1573.15	-227.93	-47.00	1668.37	-227.99	99.11	1679.60	914.21	-219.55	68.32	1534.72	-216.90	73.83	909.80
3.60000	138.29	138.90	99.22	87.73	117.66	93.45	-124.85	74.20	51.43	-75.28	144.35	90.71	-466.30	-26.59	46.35	-514.62	-23.67	56.12	-914.56	-17.32	557.45	-666.03	-63.87	114.47	-108.32	-52.27	1296.70	0.00	0.00	0.00	-114.79	114.08	1584.66	-111.80	-29.85	1573.16	-218.14	-43.10	1668.26	-217.89	102.94	1678.96	914.05	-219.50	68.43	1534.46	-217.05	73.69	909.83
3.61000	140.83	139.74	92.48	91.41	118.98	88.07	-123.23	74.87	51.98	-72.65	144.60	90.17	-467.39	-26.52	45.33	-514.75	-23.76	55.39	-900.98	-17.86	549.31	-662.96	-64.91	118.35	-98.31	-52.47	1297.35	0.00	0.00	0.00	-104.38	117.40	1584.29	-102.19	-26.62	1573.34	-208.36	-39.32	1668.35	-207.76	106.39	1678.57	914.20	-219.70	68.22	1533.12	-217.18	73.18	909.86
3.62000	142.98	140.32	86.20	88.24	119.59	81.92	-121.96	75.12	52.67	-70.38	144.52	89.46	-467.44	-26.36	44.60	-512.70	-25.00	54.92	-886.96	-18.41	541.04	-659.35	-65.77	122.70	-88.33	-52.63	1297.98	0.00	0.00	0.00	-93.75	120.59	1584.17	-92.64	-23.45	1573.82	-198.58	-35.56	1668.66	-197.46	110.39	1678.32	914.25	-219.57	68.23	1534.05	-217.08	73.57	909.96
3.63000	145.56	139.63	80.63	89.71	119.16	77.49	-121.07	73.97	53.95	-68.35	144.67	89.18	-465.36	-26.59	44.42	-509.99	-24.91	54.25	-872.50	-18.98	532.64	-655.14	-66.79	127.46	-78.36	-52.74	1298.61	0.00	0.00	0.00	-83.48	124.07	1584.16	-83.10	-20.23	1574.43	-188.77	-31.55	1669.24	-187.10	114.14	1678.30	914.16	-219.14	68.33	1534.27	-217.18	73.65	910.05
3.64000	146.12	139.06	78.34	92.05	118.35	74.95	-120.40	73.90	54.23	-66.87	143.92	88.93	-464.61	-26.87	44.00	-507.85	-25.32	53.23	-857.58	-19.56	524.10	-650.05	-68.03	132.75	-68.41	-52.82	1299.23	0.00	0.00	0.00	-73.31	127.20	1584.40	-72.96	-16.88	1575.19	-178.86	-27.57	1670.05	-176.91	118.28	1678.46	913.93	-218.72	68.62	1534.14	-217.18	73.58	910.20
3.65000	146.48	138.82	76.58	94.14	118.31	72.71	-120.03	73.99	54.35	-65.76	143.57	88.93	-464.92	-26.71	43.53	-505.23	-25.79	52.13	-842.20	-20.15	515.44	-643.95	-69.77	138.80	-58.49	-52.86	1299.85	0.00	0.00	0.00	-62.68	130.28	1584.82	-62.08	-13.85	1576.04	-169.03	-23.87	1671.10	-166.75	121.99	1678.96	913.94	-218.98	68.54	1533.78	-217.16	73.52	910.24
3.66000	148.06	139.18	74.05	97.45	118.58	71.11	-119.58	74.49	54.39	-64.73	143.15	88.78	-462.97	-27.18	43.07	-502.13	-27.01	51.45	-826.35	-20.76	506.64	-636.99	-70.93	144.93	-48.58	-52.86	1300.46	0.00	0.00	0.00	-53.03	133.24	1585.53	-52.08	-10.67	1577.38	-159.15	-19.91	1672.50	-156.42	125.95	1679.60	914.08	-219.30	68.43	1533.89	-217.09	73.54	910.09
3.67000	149.13	138.69	72.04	97.54	118.51	69.27	-119.07	74.72	54.49	-63.81	142.82	88.75	-461.57	-27.98	42.31	-498.24	-27.06	50.11	-810.02	-21.38	497.71	-628.68	-73.04	151.92	-38.69	-52.81	1301.06	0.00	0.00	0.00	-42.66	136.47	1586.25	-42.56	-7.88	1578.85	-149.29	-16.15	1674.10	-146.07	129.45	1680.53	914.04	-218.99	68.41	1533.50	-217.18	73.40	909.99
3.68000	150.04	138.43	70.36	98.33	118.08	68.20	-118.89	74.43	54.66	-63.02	142.83	88.90	-461.48	-28.72	41.23	-495.94	-27.89	51.20	-793.21	-22.01	488.65	-619.17	-75.39	159.54	-28.82	-52.74	1301.66	0.00	0.00	0.00	-32.19	139.50	1587.17	-33.39	-4.89	1580.63	-139.48	-12.30	1675.96	-135.74	133.25	1681.61	913.83	-219.01	68.70	1533.58	-217.20	73.42	909.87
3.69000	150.60	138.33	69.12	97.79	117.83	67.17	-118.71	74.17	54.82	-62.62	142.50	88.88	-459.29	-29.71	40.49	-491.25	-28.50	52.19	-775.90	-22.65	479.45	-608.50	-77.07	167.33	-18.97	-52.62	1302.24	0.00	0.00	0.00	-21.93	142.23	1588.33	-22.85	-1.79	1582.51	-129.60	-8.61	1677.98	-125.38	136.76	1682.89	913.99	-218.97	68.51	1533.98	-217.12	73.59	909.99
3.70000	151.08	138.11	68.11	97.74	117.88	66.30	-118.57	74.38	54.84	-62.18	142.55	89.03	-455.14	-30.21	40.11	-487.58	-29.76	53.40	-758.09	-23.31	470.13	-596.36	-80.67	176.46	-9.14	-52.46	1302.83	0.00	0.00	0.00	-11.97	144.93	1589.72	-14.12	0.86	1584.65	-119.83	-5.15	1680.15	-115.14	140.72	1684.24	914.02	-218.85	68.53	1534.19	-217.01	73.67	909.89
3.71000	151.36	137.78	67.40	97.38	117.68	65.67	-118.33	74.23	54.91	-61.86	142.47	89.09	-452.58	-32.13	38.60	-482.24	-31.43	55.45	-739.77	-23.98	460.67	-583.30	-83.81	185.65	0.67	-52.27	1303.40	0.00	0.00	0.00	-1.99	147.50	1591.27	-3.15	3.49	1586.80	-110.06	-1.84	1682.41	-105.10	144.10	1685.74	914.08	-219.52	68.43	1533.67	-217.18	73.43	909.79
3.72000	151.66	137.86	66.70	97.17	117.49	65.22	-118.35	73.70	55.20	-61.62	142.27	88.97	-448.36	-33.65	37.34	-475.76	-32.80	58.49	-720.93	-24.67	451.09	-569.13	-87.29	194.93	10.45	-52.04	1303.97	0.00	0.00	0.00	7.42	149.96	1592.85	5.88	5.97	1589.12	-100.43	1.40	1684.69	-95.20	147.49	1687.31	913.83	-219.34	68.54	1533.63	-217.20	73.42	909.71
3.73000	151.78	137.73	66.28	98.47	117.47	65.22	-118.32	74.35	54.92	-61.45	142.18	89.06	-441.82	-35.23	36.39	-468.82	-33.78	62.32	-701.56	-25.37	441.37	-554.07	-89.95	203.86	20.22	-51.78	1304.54	0.00	0.00	0.00	18.20	152.45	1594.42	15.83	8.54	1591.47	-90.99	4.52	1686.97	-85.44	150.95	1688.90	913.86	-219.05	68.51	1534.04	-217.12	73.56	910.04
3.74000	151.97	137.67	65.84	97.17	117.34	64.61	-118.47	73.76	55.20	-61.36	142.26	89.09	-435.34	-37.61	34.55	-460.38	-35.27	66.45	-681.66	-26.07	431.53	-538.39	-92.32	212.59	29.97	-51.48	1305.09	0.00	0.00	0.00	27.38	154.62	1596.24	24.01	10.77	1593.84	-81.66	7.53	1689.20	-75.91	154.25	1690.52	914.23	-219.63	68.22	1533.93	-217.13	73.49	909.84
3.75000	152.11	137.55	65.48	98.43	117.56	64.65	-118.33	74.13	55.12	-61.16	142.17	89.08	-428.63	-39.20	32.60	-452.24	-36.38	70.17	-661.22	-26.80	421.55	-522.23	-94.16	220.82	39.70	-51.14	1305.64	0.00	0.00	0.00	37.10	156.55	1597.95	33.81	12.96	1596.03	-72.44	10.15	1691.38	-66.45	157.07	1692.15	914.12	-219.42	68.23	1533.58	-217.16	73.47	909.89
3.76000	152.23	137.53	65.05	97.71	117.52	64.10	-118.33	74.42	55.23	-61.05	142.16	89.08	-418.94	-41.06	32.46	-439.72	-37.37	75.19	-640.22	-27.53	411.45	-505.73	-95.94	228.21	49.41	-50.77	1306.19	0.00	0.00	0.00	46.31	158.39	1599.65	42.77	14.92	1598.14	-63.37	12.48	1693.47	-57.07	159.62	1693.84	914.03	-219.05	68.45	1533.35	-217.19	73.39	909.98
3.77000	152.50	137.96	64.43	97.30	117.45	63.78	-118.42	73.98	55.58	-60.90	142.21	89.11	-405.50	-43.24	37.47	-427.91	-39.48	80.13	-618.67	-28.28	401.21	-489.22	-97.24	234.97	59.10	-50.37	1306.72	0.00	0.00	0.00	55.06	159.75	1601.35	52.65	16.78	1600.12	-54.27	14.82	1695.48	-47.86	162.34	1695.51	913.86	-219.07	68.50	1533.29	-217.23	73.32	909.97
3.78000	152.57	137.71	64.12	97.70	117.66	63.68	-118.37	74.41	55.47	-60.75	142.36	89.16	-388.25	-45.98	44.38	-409.28	-41.05	87.57	-596.55	-29.04	390.85	-472.36	-98.33	241.68	68.76	-49.93	1307.26	0.00	0.00	0.00	64.70	161.48	1602.89	61.86	18.35	1602.00	-45.29	16.60	1697.43	-38.61	164.26	1697.17	913.91	-218.62	68.47	1533.65	-217.21	73.45	909.80
3.79000	152.80	138.34	63.48	98.05	117.58	63.57	-118.38	73.62	56.00	-60.62	142.61	89.28	-369.38	-48.77	51.48	-389.59	-43.06	94.56	-573.86	-29.82	380.36	-454.80	-99.19	247.51	78.41	-49.46	1307.78	0.00	0.00	0.00	73.91	163.23	1604.40	70.81	20.04	1603.75	-36.24	18.58	1699.29	-29.52	166.38	1698.84	913.99	-218.54	68.52	1533.34	-217.31	73.31	909.65
3.80000	152.84	138.11	63.30	97.64	117.46	63.28	-118.08	73.73	56.11	-60.53	142.78	89.39	-345.86	-50.24	58.99	-367.96	-44.91	100.91	-550.58	-30.60	369.73	-436.48	-100.08	252.40	88.03	-48.95	1308.30	0.00	0.00	0.00	83.48	164.67	1605.88	79.97	21.49	1605.48	-27.23	20.44	1701.10	-20.43	168.09	1700.55	914.04	-218.85	68.39	1534.34	-217.13	73.58	909.76
3.81000	152.91	138.09	63.02	98.12	117.57	63.23	-117.87	73.62	56.35	-60.35	142.49	89.34	-322.65	-52.41	64.93	-346.50	-46.33	106.07	-526.72	-31.40	358.98	-417.67	-100.86	256.41	97.64	-48.41	1308.81	0.00	0.00	0.00	92.18	165.95	1607.34	87.75	22.91	1607.07	-18.39	21.92	1702.85	-11.38	169.73	1702.18	914.27	-219.35	68.09	1533.96	-217.09	73.45	910.20
3.82000	153.02	138.15	62.82	97.52	117.81	62.87	-117.68	73.78	56.40	-60.21	142.20	89.28	-298.13	-53.87	70.34	-323.28	-48.22	110.39	-502.25	-32.22	348.10	-398.32	-101.07	259.10	107.22	-47.84	1309.32	0.00	0.00	0.00	100.92	167.00	1608.70	96.68	24.02	1608.34	-9.56	23.06	1704.47	-2.30	171.33	1703.81	914.18	-219.44	68.33	1533.63	-217.20	73.42	909.95
3.83000	153.11	138.16	62.59	98.75	117.80	63.05	-117.62	73.62	56.59	-60.14	142.45	89.49	-272.56	-55.97	74.34	-299.71	-50.19	113.19	-477.18	-33.04	337.10	-378.21	-101.39	260.54	116.79	-47.24	1309.82	0.00	0.00	0.00	109.16	168.11	1610.11	104.90	25.39	1609.75	-0.79	24.29	1706.01	6.67	172.59	1705.40	914.08	-219.32	68.43	1533.68	-217.06	73.45	909.86
3.84000	153.31	138.63	62.09	99.27	117.66	63.14	-117.50	73.88	56.59	-59.98	142.52	89.67	-248.12	-58.20	76.72	-276.56	-51.95	114.76	-451.49	-33.88	325.96	-357.83	-101.70	260.87	126.33	-46.61	1310.32	0.00	0.00	0.00	117.68	169.24	1611.45	113.62	26.36	1611.02	7.89	25.46	1707.50	15.56	173.66	1706.93	914.12	-219.63	68.41	1533.28	-217.15	73.35	909.98
3.85000	153.43	138.69	61.80	99.12	117.85	62.79	-117.64	73.64	56.90	-59.79	142.88	90.00	-224.24	-60.86	77.69	-253.33	-53.58	115.15	-425.19	-34.73	314.70	-337.39	-101.84	259.99	135.85	-45.94	1310.81	0.00	0.00	0.00	125.98	169.70	1612.76	120.55	27.18	1612.37	16.44	26.60	1708.91	24.31	174.83	1708.39	914.16	-219.64	68.23	1533.16	-217.24	73.23	909.91
3.86000	153.52	138.81	61.54	99.43	117.81	62.74	-117.62	73.99	56.96	-59.75	142.13	89.80	-198.50	-62.27	78.21	-227.99	-55.33	114.93	-398.25	-35.60	303.31	-316.56	-102.20	258.07	145.35	-45.25	1311.29	0.00	0.00	0.00	134.17	170.72	1613.91	130.08	27.98	1613.50	24.93	27.43	1710.15	32.81	175.91	1709.75	914.25	-219.81	68.16	1533.51	-217.31	73.34	909.86
3.87000	153.57	138.78	61.36	99.22	117.95	62.44	-117.56	74.15	57.00	-59.54	142.23	89.94	-174.69	-64.05	77.11	-202.66	-56.50	113.82	-370.67	-36.47	291.79	-295.21	-102.27	255.04	154.83	-44.52	1311.77	0.00	0.00	0.00	141.78	171.22	1615.26	137.05	28.48	1614.66	33.17	28.28	1711.34	41.20	176.96	1711.06	914.33	-219.77	68.24	1534.00	-217.19	73.60	909.94
3.88000	153.77	139.20	60.87	100.24	118.24	62.50	-117.26	73.98	57.34	-59.47	142.23	90.08	-148.50	-65.51	75.67	-177.20	-57.38	111.99	-342.45	-37.36	280.15	-273.32	-102.16	250.88	164.29	-43.77	1312.24	0.00	0.00	0.00	150.50	172.09	1616.42	146.59	29.60	1615.54	41.10	28.90	1712.42	49.35	177.50	1712.34	914.66	-220.31	67.91	1533.59	-217.17	73.39	909.88
3.89000	153.97	139.68	60.37	100.06	118.17	62.29	-117.07	74.30	57.55	-59.24	142.52	90.29	-120.17	-66.27	74.48	-151.27	-57.70	109.58	-313.58	-38.27	268.38	-250.85	-102.07	245.80	173.73	-42.98	1312.71	0.00	0.00	0.00	158.51	172.83	1617.43	154.69	30.34	1616.63	48.96	29.42	1713.31	57.32	178.18	1713.49	914.56	-219.40	68.06	1533.33	-217.20	73.33	909.73
3.90000	154.13	139.68	60.11	100.13	118.66	61.97	-116.93	74.37	57.78	-59.18	142.30	90.35	-93.65	-66.57	71.92	-123.64	-58.36	106.73	-292.06	-40.85	259.36	-228.32	-102.24	240.03	183.15	-42.17	1313.17	0.00	0.00	0.00	166.40	173.36	1618.48	161.63	30.98	1617.51	56.73	29.87	1714.10	65.17	178.63	1714.57	914.64	-219.80	68.00	1533.09	-217.18	73.18	909.92
3.91000	154.39	140.21	59.51	100.95	118.64	61.96	-116.85	74.31	57.97	-58.99	141.73	90.24	-63.63	-65.88	70.79	-97.75	-58.03	103.69	-269.77	-38.99	251.26	-205.54	-101.70	233.37	192.54	-41.33	1313.63	0.00	0.00	0.00	174.52	173.76	1619.45	169.60	31.64	1618.25	64.48	30.76	1714.93	72.99	179.26	1715.48	914.40	-219.78	68.28	1533.39	-217.19	73.31	909.80
3.92000	154.56	140.20	59.21	100.44	118.69	61.54	-116.80	74.15	58.14	-58.82	141.85	90.47	-34.09	-65.14	69.88	-68.63	-57.37	101.60	-247.46	-39.04	241.25	-182.21	-101.15	226.07	201.91	-40.46	1314.08	0.00	0.00	0.00	182.57	174.23	1620.27	176.38	32.11	1618.97	72.20	31.43	1715.58	80.71	179.69	1716.31	914.35	-219.73	68.41	1533.23	-217.22	73.26	910.08
3.93000	154.80	140.46	58.78	101.82	118.78	61.79	-116.79	73.92	58.30	-58.57	141.83	90.64	-5.01	-64.46	68.65	-38.74	-56.25	99.74	-220.33	-39.43	230.12	-158.33	-100.94	218.41	211.27	-39.56	1314.52	0.00	0.00	0.00	190.01	174.57	1621.07	183.74	32.52	1619.48	79.72	31.79	1716.05	88.31	179.94	1717.07	914.07	-218.86	68.51	1533.43	-217.21	73.33	909.84
3.94000	154.86	140.37	58.44	101.32	118.60	61.58	-116.79	73.65	58.43	-58.41	141.30	90.62	27.15	-63.85	68.67	-11.31	-55.58	97.15	-193.69	-39.46	219.43	-133.96	-100.54	210.45	220.60	-38.64	1314.96	0.00	0.00	0.00	197.88	175.24	1621.69	191.92	32.88	1619.96	87.25	32.00	1716.40	95.88	180.58	1717.59	914.03	-218.95	68.57	1533.38	-217.17	73.39	909.85
3.95000	154.93	140.26	58.23	101.43	118.60	61.56	-116.79	73.36	58.56	-58.15	141.67	90.99	58.78	-63.74	68.19	18.42	-53.73	95.27	-167.54	-39.15	209.17	-109.43	-99.59	201.88	229.91	-37.69	1315.39	0.00	0.00	0.00	205.47	175.61	1622.17	199.03	33.48	1620.33	94.82	32.37	1716.69	103.46	180.76	1718.07	914.15	-219.04	68.61	1533.79	-217.11	73.47	909.65
3.96000	155.09	140.79	57.65	101.15	118.38	61.42	-116.79	73.08	58.68	-57.95	141.58	91.09	89.02	-62.94	67.44	47.93	-52.92	92.76	-141.88	-38.51	199.33	-84.68	-99.01	193.36	239.19	-36.71	1315.82	0.00	0.00	0.00	212.86	175.96	1622.54	206.12	34.04	1620.55	102.36	32.44	1716.77	110.95	181.13	1718.41	914.35	-219.79	68.32	1533.25	-217.18	73.32	909.63
3.97000	155.12	140.57	57.53	102.38	118.17	61.74	-116.75	72.85	58.79	-57.75	141.68	91.38	120.82	-63.06	66.73	78.45	-52.46	90.33	-116.73	-37.57	189.90	-59.47	-98.03	184.63	248.46	-35.71	1316.24	0.00	0.00	0.00	220.29	176.63	1622.77	214.57	34.47	1620.52	110.08	32.77	1716.76	118.48	181.27	1718.57	914.31	-219.55	68.35	1533.49	-217.07	73.44	909.84
3.98000	155.22	140.27	57.45	100.71	117.90	61.41	-116.68	72.69	58.90	-57.60	141.08	91.28	150.12	-61.89	66.07	108.11	-51.71	87.93	-92.09	-36.33	180.88	-33.60	-97.39	176.17	257.70	-34.68	1316.66	0.00	0.00	0.00	228.01	176.87	1622.84	221.68	34.79	1620.39	117.87	32.92	1716.59	126.07	181.25	1718.70	914.34	-219.00	68.44	1533.60	-217.12	73.40	909.92
3.99000	155.43	140.56	57.14	83.12	116.15	58.92	-116.56	72.64	59.02	-57.38	141.15	91.52	182.05	-61.21	66.23	137.87	-51.38	85.61	-67.96	-34.83	172.26	-7.48	-96.19	167.65	266.92	-33.63	1317.07	0.00	0.00	0.00	235.12	177.40	1622.82	230.62	35.02	1619.91	125.67	32.94	1716.29	133.72	181.22	1718.66	914.38	-219.70	68.22	1534.29	-217.07	73.69	909.87
4.00000	155.56	140.53	57.03	87.11	116.04	60.21	-116.39	72.79	59.05	-57.15	141.33	91.75	211.99	-60.22	66.57	168.57	-50.52	84.06	-44.36	-33.07	164.02	18.73	-94.17	159.06	276.12	-32.55	1317.48	0.00	0.00	0.00	242.48	177.75	1622.66	238.81	35.11	1619.54	133.55	32.92	1715.86	141.39	181.29	1718.48	914.35	-219.31	68.31	1534.26	-216.97	73.68	909.43
4.01000	155.70	140.58	56.80	84.50	116.22	59.41	-116.24	72.67	59.18	-56.93	141.32	91.96	242.29	-58.70	67.64	198.18	-49.05	82.95	-21.28	-31.07	156.16	45.07	-92.57	151.17	285.30	-31.45	1317.88	0.00	0.00	0.00	250.46	178.09	1622.26	245.52	35.29	1619.01	141.50	32.60	1715.28	149.12	181.15	1718.23	914.39	-219.61	68.13	1534.55	-216.99	73.84	909.57
4.02000	155.74	140.65	56.60	88.44	116.51	60.54	-116.14	72.15	59.57	-56.76	140.72	91.94	272.38	-57.13	69.46	228.23	-47.82	82.50	1.26	-28.85	148.67	71.73	-90.73	143.55	294.45	-30.32	1318.28	0.00	0.00	0.00	257.09	177.96	1621.85	253.45	35.61	1618.24	149.57	32.20	1714.59	156.91	180.83	1717.90	914.24	-220.00	68.13	1534.38	-217.05	73.76	909.58
4.03000	155.73	140.71	56.42	88.93	116.82	60.67	-116.00	73.00	59.26	-56.48	140.69	92.15	302.57	-54.70	72.18	256.54	-45.87	82.60	23.26	-26.43	141.55	98.81	-88.29	136.27	303.59	-29.18	1318.67	0.00	0.00	0.00	265.63	178.14	1621.28	260.93	35.67	1617.45	157.56	31.86	1713.83	164.74	180.33	1717.45	913.99	-219.60	68.42	1534.23	-217.22	73.63	909.72
4.04000	155.71	140.77	56.23	89.38	117.35	60.19	-116.05	72.60	59.54	-56.21	140.52	92.35	332.60	-52.59	75.45	286.82	-43.69	83.87	44.71	-23.83	134.77	125.79	-86.29	129.84	312.70	-28.00	1319.06	0.00	0.00	0.00	272.99	178.17	1620.65	268.26	35.36	1616.52	165.50	31.38	1712.98	172.61	179.85	1716.91	913.87	-219.64	68.42	1534.44	-217.10	73.73	909.97
4.05000	155.74	140.79	56.03	105.59	118.52	61.90	-115.88	72.67	59.61	-55.97	140.55	92.56	359.53	-50.43	78.70	313.68	-41.42	85.17	65.60	-21.06	128.34	152.53	-84.08	124.13	321.79	-26.81	1319.44	0.00	0.00	0.00	280.80	178.20	1619.94	276.60	35.14	1615.66	173.43	30.86	1712.07	180.42	179.26	1716.33	913.80	-219.11	68.55	1534.33	-217.04	73.72	909.87
4.06000	155.85	140.78	55.81	103.29	118.59	61.21	-115.71	72.86	59.57	-55.69	140.29	92.79	373.20	-48.23	80.08	330.11	-39.46	85.04	85.94	-18.14	122.24	179.52	-81.33	118.96	330.85	-25.60	1319.82	0.00	0.00	0.00	289.14	178.15	1619.14	285.09	34.94	1614.51	181.33	30.33	1711.10	188.19	178.72	1715.64	913.94	-219.33	68.34	1534.14	-217.07	73.65	909.73
4.07000	156.00	140.88	55.56	104.46	118.86	61.25	-115.53	73.34	59.43	-55.37	140.66	93.32	404.49	-45.36	85.93	360.10	-36.15	88.92	105.71	-15.09	116.48	206.18	-79.49	115.14	339.90	-24.36	1320.19	0.00	0.00	0.00	296.71	177.95	1618.36	292.90	34.30	1613.36	189.24	29.64	1710.07	195.97	178.05	1714.89	914.07	-218.98	68.30	1533.90	-217.01	73.54	909.79
4.08000	156.06	140.57	55.57	103.67	119.09	60.72	-115.47	72.64	60.02	-55.02	140.37	93.53	437.41	-41.39	93.28	389.43	-33.30	93.48	124.90	-11.92	111.02	232.87	-76.98	112.01	348.92	-23.10	1320.56	0.00	0.00	0.00	305.04	177.55	1617.48	300.66	33.49	1612.09	197.11	28.88	1708.96	203.68	177.09	1714.15	914.05	-219.23	68.26	1533.54	-217.03	73.38	909.97
4.09000	156.29	140.74	55.29	104.25	119.27	60.63	-115.31	72.30	60.35	-54.56	139.96	93.77	465.82	-38.05	100.58	417.18	-30.00	98.82	143.52	-8.66	105.88	258.80	-74.28	109.76	357.91	-21.83	1320.92	0.00	0.00	0.00	312.26	176.94	1616.66	309.00	33.02	1610.96	205.07	27.93	1707.79	211.39	175.96	1713.33	914.06	-218.99	68.42	1533.85	-217.15	73.55	910.16
4.10000	156.40	140.93	55.10	104.45	119.49	60.56	-115.16	72.13	60.67	-54.15	139.73	94.09	490.55	-34.25	108.30	442.94	-27.39	104.47	161.54	-5.32	101.04	283.81	-72.05	108.66	366.89	-20.53	1321.27	0.00	0.00	0.00	320.08	176.07	1615.74	316.52	32.40	1609.76	212.91	26.73	1706.51	219.05	175.30	1712.32	914.21	-218.77	68.42	1533.55	-217.15	73.42	909.93
4.11000	156.51	141.09	54.78	104.71	119.28	60.60	-114.94	72.38	60.68	-53.62	139.56	94.44	515.02	-30.53	117.06	467.42	-23.99	111.22	178.98	-1.92	96.50	307.79	-69.40	108.35	375.84	-19.21	1321.63	0.00	0.00	0.00	327.62	175.15	1614.84	324.27	31.40	1608.45	220.79	25.48	1705.18	226.78	173.56	1711.44	914.28	-219.07	68.38	1534.06	-217.24	73.62	910.03
4.12000	156.51	141.22	54.47	103.63	119.38	59.92	-114.76	71.67	61.37	-53.17	139.31	94.93	542.73	-27.38	126.36	490.82	-21.58	118.99	195.81	1.52	92.23	330.34	-66.46	108.71	384.77	-17.88	1321.98	0.00	0.00	0.00	335.83	174.31	1613.89	331.70	30.17	1607.23	228.72	24.25	1703.81	234.51	172.24	1710.46	914.29	-219.39	68.25	1534.09	-217.19	73.58	909.78
4.13000	156.72	141.27	54.21	104.03	119.20	59.90	-114.51	71.26	61.90	-52.60	139.12	95.43	562.78	-23.34	135.89	512.55	-17.68	126.70	212.04	4.99	88.24	351.37	-62.73	109.19	393.68	-16.52	1322.32	0.00	0.00	0.00	343.61	173.06	1612.95	339.55	28.96	1605.98	236.67	22.99	1702.42	242.27	170.79	1709.36	914.38	-219.33	68.34	1534.20	-217.02	73.55	909.72
4.14000	156.83	141.06	54.00	104.55	119.38	59.72	-114.07	71.61	62.43	-51.98	138.82	96.03	580.76	-20.68	144.50	530.39	-14.84	133.77	227.66	8.47	84.52	370.44	-58.82	109.83	402.56	-15.15	1322.66	0.00	0.00	0.00	351.37	171.84	1612.01	347.82	27.50	1604.60	244.60	21.19	1700.90	249.97	169.21	1708.22	914.25	-219.29	68.52	1533.57	-217.19	73.39	909.87
4.15000	157.12	141.21	53.56	105.52	119.54	59.61	-113.83	71.46	63.46	-51.26	139.02	96.86	596.47	-18.33	152.26	547.77	-11.64	140.45	242.66	11.94	81.05	387.26	-54.70	110.08	411.43	-13.76	1322.99	0.00	0.00	0.00	359.30	170.45	1611.01	356.30	26.27	1603.18	252.56	19.47	1699.42	257.82	167.73	1707.08	914.33	-219.80	68.34	1534.00	-217.11	73.59	909.94
4.16000	157.38	141.60	53.08	104.51	119.90	59.02	-113.37	71.14	64.95	-50.52	139.15	97.80	609.59	-16.48	158.57	563.26	-8.66	145.79	257.04	15.38	77.84	401.55	-50.52	109.54	420.26	-12.35	1323.32	0.00	0.00	0.00	366.73	169.02	1610.00	364.63	24.72	1601.84	260.68	17.84	1697.94	265.78	165.51	1705.99	914.51	-219.75	68.21	1534.51	-217.10	73.76	910.07
4.17000	157.75	141.70	52.72	104.80	120.14	58.74	-112.85	71.51	66.47	-49.63	139.42	98.86	620.01	-14.64	162.34	576.74	-5.82	149.73	270.78	18.78	74.86	413.09	-45.86	107.97	429.08	-10.92	1323.65	0.00	0.00	0.00	374.81	167.25	1608.97	371.70	22.99	1600.52	268.83	15.82	1696.43	273.77	163.24	1704.88	914.43	-219.32	68.16	1534.16	-217.07	73.70	909.83
4.18000	158.14	142.21	52.18	105.05	120.19	58.52	-112.40	71.90	68.23	-48.65	139.67	100.01	627.33	-14.79	164.31	586.75	-2.60	150.46	283.88	22.11	72.12	422.04	-40.84	105.61	437.87	-9.48	1323.97	0.00	0.00	0.00	382.51	165.61	1607.97	380.92	21.23	1599.03	276.98	13.63	1694.91	281.81	161.22	1703.77	914.35	-219.31	68.26	1533.67	-217.15	73.49	909.68
4.19000	158.45	142.10	51.89	115.59	120.84	60.27	-111.73	72.35	70.27	-47.55	140.20	101.40	634.30	-11.01	160.93	591.72	1.09	147.35	296.35	25.37	69.60	428.53	-36.33	103.06	446.64	-8.02	1324.28	0.00	0.00	0.00	390.93	163.83	1606.98	389.23	19.49	1597.66	285.16	11.21	1693.39	289.97	158.80	1702.69	913.99	-218.91	68.62	1533.86	-217.19	73.50	909.71
4.20000	158.94	142.27	51.42	116.56	121.06	60.08	-110.89	72.84	72.74	-46.21	140.03	102.70	640.34	-3.80	154.67	593.35	4.81	141.09	308.16	28.53	67.29	432.89	-31.72	100.28	455.38	-6.55	1324.60	0.00	0.00	0.00	398.49	161.83	1606.04	396.43	17.37	1596.44	293.39	9.18	1691.97	298.18	156.23	1701.62	914.13	-219.78	68.44	1534.01	-217.18	73.60	909.46
4.21000	159.38	142.29	51.10	116.82	121.29	59.67	-109.91	73.03	75.67	-44.78	140.88	104.78	644.54	0.64	146.65	597.72	9.70	134.67	319.31	31.57	65.19	435.63	-27.83	97.95	464.10	-5.06	1324.90	0.00	0.00	0.00	407.23	159.66	1605.09	405.59	15.14	1595.14	301.55	6.82	1690.53	306.25	153.94	1700.53	914.05	-219.76	68.57	1533.51	-217.27	73.41	909.31
4.22000	159.97	142.58	50.73	117.83	121.70	59.30	-108.85	73.50	78.91	-43.14	140.60	106.63	649.91	7.83	137.87	598.29	15.61	126.63	329.80	34.48	63.29	438.49	-24.44	97.06	472.80	-3.55	1325.21	0.00	0.00	0.00	415.42	157.30	1604.24	413.97	13.20	1593.86	309.64	4.03	1689.02	314.39	151.00	1699.53	913.97	-219.44	68.55	1533.23	-217.27	73.31	909.32
4.23000	160.47	142.49	50.57	119.27	122.00	59.05	-107.22	73.86	82.85	-41.24	141.08	109.21	654.09	13.87	130.30	606.98	21.39	121.51	339.62	37.23	61.58	442.17	-21.62	96.39	481.48	-2.04	1325.51	0.00	0.00	0.00	423.57	155.01	1603.40	421.90	10.48	1592.57	317.86	1.47	1687.56	322.36	148.23	1698.51	914.11	-219.25	68.55	1533.99	-217.13	73.52	909.41
4.24000	161.19	142.92	50.17	119.04	122.65	58.13	-105.44	74.10	87.57	-38.96	141.43	112.05	658.33	19.32	122.74	612.32	27.29	116.48	348.76	39.83	60.04	446.52	-19.25	95.62	490.13	-0.50	1325.80	0.00	0.00	0.00	431.43	152.35	1602.72	429.04	8.14	1591.52	326.24	-1.53	1686.16	330.44	145.50	1697.67	914.17	-219.01	68.46	1534.20	-217.16	73.73	909.32
4.25000	150.55	142.88	48.41	120.28	123.33	57.54	-103.15	74.77	93.02	-36.38	141.98	115.37	663.15	23.57	115.98	615.50	32.19	110.49	357.22	42.23	58.68	450.72	-18.17	94.85	498.75	1.04	1326.09	0.00	0.00	0.00	439.95	149.81	1602.15	439.29	5.80	1590.42	334.81	-4.27	1685.04	338.68	142.23	1697.01	914.08	-219.14	68.51	1534.04	-217.16	73.63	909.50
4.26000	161.78	143.00	50.37	122.18	123.94	57.00	-100.82	74.85	98.17	-33.23	143.44	119.59	667.19	26.89	108.30	619.67	36.13	104.35	365.00	44.43	57.48	454.30	-17.49	93.84	507.36	2.60	1326.38	0.00	0.00	0.00	448.96	147.22	1601.64	447.89	3.39	1589.48	343.44	-6.94	1684.05	346.88	139.60	1696.44	914.04	-219.34	68.50	1534.01	-216.95	73.58	909.60
4.27000	163.78	143.44	50.30	124.01	124.94	56.34	-97.33	77.00	106.40	-29.60	144.82	124.31	668.85	28.44	101.37	623.04	37.12	98.82	372.07	46.41	56.43	457.06	-17.38	93.16	515.94	4.17	1326.66	0.00	0.00	0.00	457.04	144.82	1601.33	456.46	0.88	1588.71	352.01	-10.08	1683.18	355.05	136.51	1696.01	913.93	-219.29	68.59	1533.98	-217.02	73.56	909.48
4.28000	163.80	143.73	49.82	126.20	125.87	55.79	-93.12	77.46	114.87	-25.11	146.91	129.88	672.64	28.33	96.41	624.90	37.33	94.55	378.45	48.15	55.53	459.54	-16.52	92.20	524.49	5.76	1326.94	0.00	0.00	0.00	465.20	142.21	1601.10	463.68	-1.68	1588.10	360.62	-13.30	1682.46	363.21	133.52	1695.78	914.20	-219.78	68.37	1534.22	-217.04	73.68	909.30
4.29000	165.74	144.01	49.78	128.59	127.16	54.88	-87.56	81.23	126.15	-19.63	149.84	136.45	673.76	27.81	90.99	626.41	37.47	90.47	384.12	49.64	54.77	461.47	-16.31	91.69	533.02	7.35	1327.22	0.00	0.00	0.00	472.75	139.65	1601.12	472.81	-3.98	1587.74	369.39	-16.44	1681.99	371.40	130.83	1695.77	913.98	-219.07	68.55	1534.18	-217.14	73.63	909.35
4.30000	165.75	144.39	49.34	131.16	128.61	54.00	-80.87	84.02	137.71	-12.90	154.28	144.47	675.33	28.83	86.53	628.88	38.28	87.31	389.07	50.85	54.14	463.29	-15.91	91.13	541.53	8.96	1327.49	0.00	0.00	0.00	481.26	137.03	1601.32	481.72	-6.45	1587.49	378.32	-19.54	1681.75	379.65	127.68	1695.93	913.94	-219.47	68.57	1534.59	-217.05	73.73	909.49
4.31000	166.33	144.99	48.80	133.80	131.51	52.71	-72.38	86.47	151.07	-4.73	158.86	153.41	675.89	29.79	83.11	629.74	38.41	84.55	393.30	51.77	53.62	464.64	-15.91	90.78	550.01	10.58	1327.76	0.00	0.00	0.00	488.78	134.44	1601.75	491.16	-9.14	1587.29	387.33	-22.65	1681.65	387.93	124.57	1696.35	914.01	-219.90	68.34	1534.26	-217.07	73.67	909.61
4.32000	168.26	145.92	48.53	139.67	131.90	55.61	-61.66	89.36	166.22	5.27	162.75	162.78	677.56	29.68	81.60	629.58	38.28	82.81	396.80	52.39	53.22	465.54	-15.76	90.45	558.47	12.21	1328.02	0.00	0.00	0.00	497.42	131.95	1602.25	499.30	-11.29	1587.36	396.21	-25.84	1681.68	396.08	121.68	1696.91	913.78	-219.82	68.52	1534.51	-216.93	73.80	909.66
4.33000	169.35	147.17	47.73	143.25	133.66	56.63	-48.40	92.22	182.47	17.30	166.05	172.48	678.30	29.09	79.84	630.48	37.77	81.43	399.57	52.67	52.92	466.05	-15.90	90.26	566.91	13.85	1328.28	0.00	0.00	0.00	506.16	129.68	1602.95	508.16	-13.62	1587.56	405.01	-28.98	1681.85	404.34	118.67	1697.69	913.69	-219.03	68.59	1534.08	-217.11	73.62	909.55
4.34000	170.90	148.74	46.34	146.36	135.64	58.27	-32.34	96.40	200.10	31.43	170.22	183.12	680.10	28.87	78.71	630.89	37.27	80.16	401.60	52.61	52.71	466.63	-15.91	89.95	575.32	15.49	1328.54	0.00	0.00	0.00	514.31	127.11	1603.83	516.60	-15.93	1587.98	413.66	-32.05	1682.11	412.55	115.80	1698.59	913.94	-219.67	68.41	1533.61	-217.29	73.43	909.62
4.35000	172.61	150.63	44.88	154.45	137.75	62.29	-13.74	99.97	218.29	47.43	173.99	193.97	679.34	28.55	77.03	631.18	37.12	79.14	402.88	52.19	52.58	467.02	-15.84	89.76	583.70	17.15	1328.79	0.00	0.00	0.00	521.96	125.09	1604.91	524.93	-18.35	1588.49	422.27	-34.82	1682.46	420.75	112.71	1699.62	913.86	-219.26	68.51	1534.47	-216.94	73.76	909.68
4.36000	179.76	152.90	43.31	160.90	140.37	66.71	7.53	104.82	236.60	64.65	177.74	204.98	679.94	28.59	76.27	631.50	37.08	78.42	403.41	51.40	52.54	467.29	-15.80	89.63	592.06	18.82	1329.04	0.00	0.00	0.00	530.29	122.84	1606.09	533.98	-20.35	1588.90	430.73	-37.71	1682.83	428.80	109.92	1700.66	914.13	-219.75	68.20	1534.39	-216.94	73.78	909.46
4.37000	188.06	156.46	42.06	170.32	142.99	72.68	30.70	109.74	253.99	82.92	181.21	216.03	680.50	28.39	75.57	630.77	36.85	77.41	403.22	54.73	54.36	467.78	-15.39	89.28	600.40	20.49	1329.29	0.00	0.00	0.00	537.84	120.78	1607.29	541.18	-22.82	1589.50	439.14	-40.35	1683.25	437.00	107.04	1701.74	914.24	-220.23	68.06	1533.61	-217.12	73.40	909.58
4.38000	197.09	160.49	40.33	178.21	145.85	78.12	53.45	115.69	269.56	101.97	184.08	226.35	681.15	28.67	75.28	631.48	37.23	77.32	403.99	54.84	55.01	468.00	-15.14	89.16	608.71	22.17	1329.53	0.00	0.00	0.00	546.56	118.61	1608.52	549.51	-24.76	1590.23	447.43	-42.98	1683.69	445.11	104.40	1702.89	913.91	-220.02	68.27	1533.42	-217.21	73.35	909.88
4.39000	212.03	165.23	46.58	194.58	149.66	85.79	73.40	118.42	280.14	120.70	186.44	235.93	680.89	28.46	74.59	631.56	36.81	76.69	405.02	48.46	52.68	468.18	-15.15	89.11	617.00	23.86	1329.77	0.00	0.00	0.00	554.30	116.73	1609.74	558.30	-26.74	1590.97	455.67	-45.32	1684.25	453.16	102.11	1704.00	914.04	-220.79	68.17	1534.44	-217.06	73.68	909.90
4.40000	230.29	171.36	57.71	215.73	155.14	96.92	92.07	120.74	289.58	139.25	189.01	246.37	680.59	28.17	74.08	630.97	36.57	76.05	404.12	49.11	52.82	468.25	-15.27	89.17	625.26	25.56	1330.00	0.00	0.00	0.00	562.22	114.95	1611.01	565.33	-28.29	1591.75	463.86	-47.36	1684.90	461.25	99.83	1705.14	914.02	-220.30	68.17	1534.59	-217.15	73.73	909.67
4.41000	254.36	177.82	70.64	238.04	160.50	109.06	110.39	122.22	297.51	158.94	191.33	256.44	680.58	28.16	73.67	631.24	36.96	75.94	403.89	47.17	52.48	468.43	-15.30	89.15	633.50	27.26	1330.23	0.00	0.00	0.00	570.04	113.32	1612.19	573.83	-29.73	1592.56	471.91	-49.54	1685.60	469.28	97.61	1706.37	914.07	-219.73	68.17	1533.98	-217.14	73.55	909.98
4.42000	279.76	183.12	83.01	260.83	165.37	119.89	128.97	124.05	303.75	179.34	193.95	265.61	680.23	28.53	73.51	631.59	36.51	75.66	402.72	44.93	52.02	468.36	-15.52	89.19	641.71	28.97	1330.46	0.00	0.00	0.00	578.36	111.90	1613.33	581.29	-31.41	1593.35	480.05	-51.05	1686.50	477.38	95.68	1707.69	914.03	-219.54	68.22	1534.48	-217.23	73.78	909.99
4.43000	304.06	187.06	93.97	282.60	169.01	129.32	148.54	127.07	309.19	200.38	197.71	274.30	681.40	27.95	73.32	631.96	36.50	75.59	403.31	45.10	52.45	468.59	-15.11	88.95	649.90	30.69	1330.69	0.00	0.00	0.00	585.77	110.36	1614.55	590.19	-32.81	1594.19	488.17	-52.76	1687.51	485.41	94.24	1709.04	914.00	-219.72	68.27	1534.08	-217.08	73.61	909.89
4.44000	331.57	190.73	104.84	308.28	172.17	138.85	168.30	129.95	314.39	222.00	200.81	281.93	681.58	28.04	73.18	631.47	36.50	75.27	404.32	41.72	51.45	468.65	-15.42	89.04	658.06	32.41	1330.91	0.00	0.00	0.00	593.75	109.03	1615.75	597.88	-33.91	1595.10	496.31	-54.24	1688.63	493.38	93.17	1710.43	914.12	-219.05	68.30	1534.33	-217.03	73.69	909.94
4.45000	357.79	193.69	114.47	334.55	175.25	147.75	188.68	132.14	318.27	243.74	203.88	288.62	681.23	27.80	72.72	632.03	36.41	75.11	406.24	36.16	49.09	468.73	-15.62	89.08	666.20	34.13	1331.13	0.00	0.00	0.00	601.77	108.08	1616.90	606.62	-34.87	1596.09	504.41	-55.46	1689.84	501.44	91.45	1711.94	914.13	-219.38	68.28	1534.08	-217.18	73.58	909.89
4.46000	384.44	197.04	123.68	359.04	178.41	155.67	208.92	134.34	321.61	265.67	206.82	294.30	681.74	27.75	72.46	631.80	36.12	74.70	407.42	32.92	47.95	468.81	-15.79	89.13	674.31	35.86	1331.34	0.00	0.00	0.00	609.31	107.14	1618.11	613.51	-35.68	1597.36	512.44	-56.51	1691.15	509.34	90.48	1713.35	913.99	-219.50	68.42	1534.70	-217.20	73.83	909.72
4.47000	412.03	200.17	132.92	385.88	181.42	163.60	229.71	135.62	323.32	287.90	209.43	299.01	682.08	27.29	72.02	632.42	36.14	74.61	407.49	32.86	48.09	468.91	-15.78	89.09	682.40	37.60	1331.55	0.00	0.00	0.00	617.11	106.24	1619.37	620.94	-36.35	1598.59	520.27	-57.45	1692.48	517.08	89.72	1714.72	914.15	-219.20	68.26	1534.54	-217.06	73.80	909.78
4.48000	439.60	203.25	141.46	412.22	183.94	170.79	250.93	137.23	324.51	310.35	211.28	302.67	681.69	27.30	71.34	632.47	35.87	74.15	406.84	34.92	49.05	468.90	-16.20	89.28	690.46	39.33	1331.76	0.00	0.00	0.00	624.48	105.84	1620.60	629.74	-37.22	1599.72	528.12	-58.13	1693.81	524.72	89.06	1716.03	914.03	-219.63	68.32	1533.34	-217.23	73.28	909.88
4.49000	465.86	205.99	149.23	438.76	186.33	177.51	272.51	138.58	324.82	332.62	212.69	305.48	683.00	27.37	71.20	632.45	35.34	73.57	405.84	38.05	50.41	469.08	-15.74	89.18	698.50	41.07	1331.97	0.00	0.00	0.00	631.53	105.47	1621.87	636.58	-37.76	1601.01	535.65	-58.87	1695.07	532.27	88.37	1717.36	914.11	-219.32	68.31	1533.69	-217.18	73.44	910.24
4.50000	495.79	208.60	157.47	466.69	188.68	184.37	294.90	139.26	324.22	354.96	214.13	307.78	682.92	27.61	70.69	632.80	35.67	73.45	404.87	41.20	51.72	469.26	-15.70	89.30	706.51	42.82	1332.17	0.00	0.00	0.00	639.73	105.25	1623.02	643.55	-37.89	1602.38	543.15	-59.31	1696.35	539.77	87.78	1718.58	914.10	-218.69	68.35	1534.34	-217.16	73.68	910.17
4.51000	522.47	210.94	164.28	493.50	191.28	190.45	317.52	140.35	323.13	377.51	215.03	309.30	683.41	27.24	69.97	633.49	35.67	73.13	404.31	43.33	52.54	469.32	-15.73	89.44	714.49	44.56	1332.37	0.00	0.00	0.00	647.02	104.78	1624.27	650.96	-38.05	1603.68	550.83	-59.41	1697.61	547.01	87.85	1719.67	913.88	-218.82	68.62	1534.14	-217.14	73.74	910.15
4.52000	550.92	213.00	171.08	520.74	193.17	195.99	340.22	141.66	321.54	400.31	215.39	310.09	683.64	27.96	69.82	633.16	35.92	72.74	404.00	43.16	52.22	469.51	-15.40	89.45	722.45	46.31	1332.57	0.00	0.00	0.00	654.13	104.69	1625.43	658.66	-38.28	1604.89	558.37	-59.72	1698.73	554.33	87.50	1720.76	913.86	-218.92	68.71	1533.74	-217.17	73.52	909.96
4.53000	580.73	214.80	178.35	549.09	195.00	201.59	363.25	141.64	319.14	423.32	215.93	310.50	683.37	28.16	69.26	634.42	36.48	76.41	403.46	48.35	54.45	469.80	-14.98	89.45	730.38	48.06	1332.76	0.00	0.00	0.00	661.02	104.62	1626.50	667.38	-38.08	1605.97	565.87	-59.91	1699.74	561.70	86.99	1721.81	913.89	-219.31	68.64	1533.42	-217.19	73.35	910.19
4.54000	607.89	216.77	184.76	577.32	196.42	206.90	385.94	141.81	316.27	446.54	216.30	310.45	684.04	28.32	69.04	632.80	36.12	75.94	404.40	44.16	52.92	469.87	-14.93	89.56	738.29	49.80	1332.95	0.00	0.00	0.00	668.32	104.73	1627.40	674.77	-37.96	1606.88	573.27	-60.20	1700.60	568.92	86.86	1722.70	913.95	-219.21	68.39	1534.00	-216.97	73.57	910.21
4.55000	637.63	217.95	189.71	604.17	197.70	211.76	408.42	142.95	313.19	469.50	216.34	309.89	683.51	28.26	70.78	635.27	35.95	76.29	403.75	47.37	54.49	469.97	-14.91	89.64	746.18	51.55	1333.14	0.00	0.00	0.00	675.69	104.79	1628.23	681.66	-37.94	1607.83	580.87	-60.07	1701.44	576.04	87.01	1723.43	914.31	-219.78	68.03	1533.39	-217.20	73.30	910.20
4.56000	665.11	218.69	195.85	630.45	198.63	216.24	430.96	142.23	309.49	492.46	216.78	309.08	683.02	28.35	70.44	632.72	35.70	75.04	403.65	47.80	55.05	470.19	-14.48	89.49	754.03	53.30	1333.33	0.00	0.00	0.00	682.93	104.98	1628.96	688.71	-37.78	1608.65	588.30	-60.31	1702.07	583.21	86.92	1724.14	914.20	-219.79	68.26	1534.33	-217.11	73.65	910.03
4.57000	693.17	219.71	201.52	658.69	199.18	220.87	452.43	143.41	308.66	515.75	216.48	307.59	683.79	28.44	70.19	632.76	35.60	74.56	404.72	42.85	53.17	470.21	-14.64	89.62	761.86	55.05	1333.51	0.00	0.00	0.00	689.36	105.16	1629.67	695.76	-37.62	1609.43	595.85	-60.32	1702.59	590.51	86.71	1724.74	914.33	-219.26	68.33	1533.87	-217.08	73.50	910.18
4.58000	721.03	220.26	206.83	686.05	199.59	225.11	473.00	139.57	302.87	539.25	216.49	305.85	683.53	28.16	69.92	632.99	35.66	74.43	405.05	41.39	52.42	470.26	-14.73	89.74	769.67	56.80	1333.69	0.00	0.00	0.00	697.33	105.24	1630.15	704.49	-37.18	1609.89	603.36	-60.33	1703.01	597.84	86.87	1725.19	914.48	-220.02	68.23	1533.66	-217.20	73.44	910.03
4.59000	747.84	219.90	212.16	712.63	199.70	228.97	493.38	137.40	296.74	563.00	216.07	303.62	684.48	28.07	69.89	633.26	35.38	74.37	405.22	42.04	52.52	470.44	-14.38	89.67	777.44	58.55	1333.87	0.00	0.00	0.00	704.74	105.54	1630.56	711.68	-37.11	1610.35	610.91	-60.13	1703.35	605.20	86.98	1725.55	914.19	-219.70	68.57	1533.84	-217.25	73.49	910.08
4.60000	775.22	219.72	217.26	738.18	199.46	232.40	513.48	141.66	292.10	586.71	216.16	301.12	687.01	27.93	70.24	633.17	35.06	70.69	404.01	48.42	55.93	470.57	-14.43	89.73	785.20	60.29	1334.04	0.00	0.00	0.00	711.64	105.79	1630.89	719.35	-36.88	1610.57	618.57	-60.00	1703.58	612.61	87.16	1725.76	914.34	-220.74	68.39	1534.46	-217.07	73.77	910.01
4.61000	801.30	219.20	221.70	764.03	198.96	235.69	535.68	143.74	286.62	610.06	215.99	298.40	685.45	27.83	66.78	633.86	35.13	70.44	404.37	47.02	54.92	470.67	-14.53	89.87	792.92	62.03	1334.22	0.00	0.00	0.00	718.96	106.03	1631.02	726.80	-36.50	1610.69	626.13	-60.08	1703.60	620.05	87.59	1725.83	914.02	-221.76	68.61	1534.59	-217.14	73.82	909.99
4.62000	828.34	218.52	226.33	790.43	198.06	238.92	560.37	143.26	279.95	633.57	215.84	295.37	686.28	27.85	66.37	633.89	35.00	70.24	404.75	45.71	54.62	470.86	-14.00	89.72	800.62	63.77	1334.39	0.00	0.00	0.00	727.00	106.29	1630.98	733.97	-36.23	1610.76	633.98	-59.60	1703.63	627.55	87.70	1725.85	913.90	-221.94	68.75	1534.11	-217.17	73.61	910.21
4.63000	855.76	217.13	231.03	815.33	197.04	241.87	586.93	144.64	273.82	657.23	215.36	291.99	685.49	27.72	65.92	634.27	34.99	70.13	405.00	45.41	54.66	470.88	-14.16	89.93	808.30	65.51	1334.56	0.00	0.00	0.00	734.34	106.52	1630.87	741.44	-36.30	1610.55	641.58	-59.50	1703.49	635.04	88.02	1725.74	913.70	-221.97	68.76	1534.70	-217.02	73.83	910.04
4.64000	880.95	215.62	235.02	840.49	195.91	244.59	617.64	143.79	266.75	680.70	215.22	288.47	685.62	27.90	65.81	634.39	34.88	69.95	404.80	44.20	54.22	471.15	-13.72	89.89	815.94	67.24	1334.72	0.00	0.00	0.00	742.46	106.89	1630.48	748.71	-36.22	1610.38	649.33	-59.11	1703.37	642.86	87.86	1725.64	913.84	-221.63	68.55	1534.32	-217.02	73.72	909.90
4.65000	906.65	214.24	239.29	866.16	195.59	244.47	643.39	143.87	260.41	704.24	214.59	284.60	685.26	27.80	65.27	633.68	34.93	69.64	404.79	44.88	54.68	471.23	-13.68	90.04	823.56	68.97	1334.88	0.00	0.00	0.00	749.88	107.16	1630.12	756.15	-35.74	1610.02	657.05	-58.69	1703.18	650.71	88.46	1725.30	913.62	-221.66	68.60	1533.73	-217.09	73.59	910.05
4.66000	931.67	213.14	243.04	892.50	194.87	247.14	668.26	143.80	254.22	727.89	213.81	280.40	685.38	27.84	65.18	633.96	34.93	69.53	405.27	42.98	53.90	471.32	-13.53	90.14	831.16	70.70	1335.04	0.00	0.00	0.00	757.89	107.37	1629.55	764.01	-35.92	1609.62	664.79	-58.07	1702.95	658.68	88.95	1724.95	913.78	-221.37	68.50	1533.38	-217.15	73.42	910.08
4.67000	956.37	212.35	246.31	916.59	193.15	249.70	692.30	144.13	248.15	750.78	213.46	276.31	685.99	27.77	64.99	634.04	34.77	69.30	405.33	45.52	54.90	471.34	-13.53	90.31	838.72	72.42	1335.20	0.00	0.00	0.00	765.97	107.74	1628.92	771.89	-35.62	1609.13	672.40	-57.75	1702.60	666.71	89.69	1724.46	913.75	-221.38	68.50	1534.09	-217.01	73.54	909.85
4.68000	980.05	211.91	249.13	939.56	192.71	251.03	716.21	144.71	242.20	773.25	213.35	272.23	685.46	27.75	64.50	633.83	34.87	69.00	406.01	43.15	54.29	471.58	-13.23	90.40	846.26	74.14	1335.36	0.00	0.00	0.00	773.77	107.97	1628.22	779.11	-35.47	1608.59	680.14	-57.25	1702.24	674.86	90.40	1723.91	913.78	-221.34	68.47	1533.22	-217.25	73.26	909.73
4.69000	1003.33	211.10	252.05	963.50	192.54	252.77	739.57	143.58	235.78	795.60	213.04	268.04	685.63	28.11	64.14	633.26	34.96	68.68	405.59	46.19	55.59	471.89	-12.86	90.52	853.78	75.84	1335.51	0.00	0.00	0.00	781.45	108.56	1627.46	786.60	-34.99	1608.13	687.88	-56.50	1701.90	682.97	91.00	1723.30	913.97	-221.30	68.44	1533.93	-217.13	73.59	909.59
4.70000	1026.33	211.98	250.54	985.59	192.33	253.92	762.16	144.17	229.62	817.61	212.53	263.69	685.70	28.33	63.78	634.14	34.91	68.50	405.82	45.08	55.45	472.04	-12.83	90.85	861.26	77.55	1335.67	0.00	0.00	0.00	789.37	109.07	1626.61	796.11	-34.35	1607.57	695.85	-55.51	1701.50	691.13	91.90	1722.59	914.17	-221.32	68.42	1533.93	-217.08	73.67	909.67
4.71000	1047.22	211.15	253.12	1008.25	192.44	255.04	784.18	144.84	223.56	839.04	212.27	259.40	685.95	28.13	63.18	634.28	34.95	68.15	405.58	47.34	56.53	472.39	-12.29	90.92	868.72	79.25	1335.82	0.00	0.00	0.00	797.72	109.49	1625.82	803.11	-34.10	1607.01	703.58	-54.74	1701.00	699.31	92.79	1721.79	914.20	-221.60	68.54	1533.58	-217.08	73.36	909.67
4.72000	1068.20	211.49	254.81	1028.44	192.46	255.61	805.27	144.51	217.86	859.95	212.15	255.24	686.24	28.30	62.70	634.22	35.80	67.96	405.86	45.26	55.44	472.71	-11.97	91.16	876.15	80.94	1335.96	0.00	0.00	0.00	806.39	109.80	1624.99	811.03	-33.56	1606.54	711.45	-53.75	1700.51	707.47	93.72	1720.96	914.29	-220.00	68.58	1533.65	-217.14	73.40	909.57
4.73000	1088.28	211.70	256.33	1047.80	192.43	255.99	826.18	144.21	212.01	879.74	212.60	251.34	685.99	28.62	62.22	635.06	35.50	67.57	406.57	43.79	55.07	473.02	-11.81	91.47	883.56	82.62	1336.11	0.00	0.00	0.00	814.31	110.31	1624.15	818.57	-33.17	1605.87	719.36	-52.66	1699.91	715.63	94.89	1720.04	914.61	-220.07	68.40	1533.98	-217.08	73.59	909.62
4.74000	1106.74	210.89	257.95	1068.02	192.59	256.39	846.09	144.85	206.30	898.71	212.97	247.42	686.19	28.59	61.59	634.62	35.67	67.08	406.48	47.44	56.51	473.24	-11.52	91.71	890.94	84.29	1336.25	0.00	0.00	0.00	823.02	111.17	1623.15	826.52	-32.50	1605.30	727.18	-51.69	1699.28	723.84	96.19	1719.05	914.65	-219.71	68.42	1534.26	-217.14	73.65	909.65
4.75000	1125.04	211.60	258.65	1086.50	192.75	256.47	864.89	145.78	200.92	916.98	213.18	243.41	686.83	28.99	61.19	635.62	35.81	67.03	407.16	44.41	55.42	473.79	-10.85	91.78	898.29	85.96	1336.40	0.00	0.00	0.00	831.42	112.09	1622.11	834.48	-31.79	1604.70	735.25	-50.26	1698.62	732.24	97.50	1718.02	914.57	-220.07	68.49	1533.51	-217.26	73.41	909.86
4.76000	1142.01	211.63	259.21	1103.43	192.81	256.18	882.65	146.96	196.04	934.18	213.83	239.63	685.97	29.04	60.37	635.34	36.28	66.60	407.09	45.18	56.13	474.19	-10.54	92.04	905.61	87.62	1336.54	0.00	0.00	0.00	839.51	112.90	1621.15	842.59	-30.93	1604.07	743.33	-49.00	1697.85	740.78	98.76	1716.98	914.48	-219.64	68.52	1532.83	-217.37	73.21	910.01
4.77000	1157.89	211.49	259.49	1119.08	193.10	255.10	899.64	147.96	190.83	950.48	214.56	235.91	686.62	28.92	59.77	635.38	36.00	66.02	407.66	44.80	55.97	474.44	-10.44	92.36	912.91	89.27	1336.68	0.00	0.00	0.00	848.28	113.78	1620.09	851.55	-30.11	1603.24	751.56	-47.63	1697.04	749.32	100.23	1715.83	914.62	-219.43	68.50	1532.93	-217.32	73.14	909.79
4.78000	1172.47	211.16	259.13	1134.51	192.99	254.14	915.46	149.80	185.84	965.95	215.07	232.14	686.18	29.38	59.22	636.41	36.26	65.97	407.86	45.64	56.51	474.97	-9.62	92.45	920.18	90.91	1336.81	0.00	0.00	0.00	857.21	114.90	1618.92	859.76	-29.26	1602.41	759.79	-46.30	1696.14	757.93	102.00	1714.61	914.91	-219.89	68.17	1533.28	-217.18	73.32	909.85
4.79000	1186.35	211.07	258.03	1148.08	193.03	252.20	930.51	149.12	180.43	980.03	215.80	228.45	687.13	29.81	58.92	636.48	36.72	65.64	407.68	47.70	57.95	475.39	-9.27	92.68	927.42	92.53	1336.95	0.00	0.00	0.00	865.99	116.05	1617.74	868.10	-28.03	1601.60	768.26	-44.55	1695.26	766.50	103.75	1713.35	914.80	-219.75	68.12	1533.69	-217.10	73.52	910.04
4.80000	1198.96	210.59	256.40	1161.96	192.67	250.46	943.65	151.35	176.17	993.14	216.36	224.68	687.37	29.72	58.20	636.68	36.63	65.31	407.99	45.80	57.65	476.04	-8.76	92.93	934.63	94.15	1337.08	0.00	0.00	0.00	874.57	117.34	1616.55	876.29	-26.80	1600.67	776.78	-42.77	1694.31	775.29	105.22	1712.12	914.44	-219.52	68.50	1533.60	-217.12	73.42	909.99
4.81000	1210.58	209.76	254.26	1173.65	192.21	247.77	955.49	152.88	171.52	1005.02	217.20	220.94	687.46	29.80	57.67	636.67	36.70	64.94	408.46	46.93	58.27	476.45	-8.73	93.36	941.82	95.76	1337.21	0.00	0.00	0.00	883.76	118.77	1615.25	885.70	-25.56	1599.83	785.33	-40.93	1693.42	784.14	107.04	1710.84	914.34	-219.62	68.56	1534.07	-217.03	73.60	910.00
4.82000	1221.24	208.91	251.60	1183.82	191.29	244.96	966.14	154.08	167.02	1015.73	217.64	217.02	687.88	30.08	57.07	637.19	36.82	64.57	408.76	48.03	59.13	476.99	-8.31	93.70	948.98	97.36	1337.34	0.00	0.00	0.00	892.86	120.48	1613.97	894.33	-24.16	1598.93	793.89	-39.15	1692.49	793.07	109.28	1709.49	914.42	-219.40	68.54	1534.23	-217.10	73.60	910.22
4.83000	1230.35	207.62	248.44	1193.11	190.72	241.35	976.02	153.96	161.80	1024.98	218.25	213.02	688.17	30.22	56.49	637.25	36.94	64.24	409.12	46.46	59.02	477.58	-8.27	94.25	956.11	98.94	1337.47	0.00	0.00	0.00	902.23	121.94	1612.72	902.40	-22.57	1598.06	802.76	-36.91	1691.58	802.22	111.46	1708.20	914.56	-219.24	68.33	1533.62	-217.21	73.46	910.55
4.84000	1238.79	206.96	244.44	1200.76	189.87	237.07	984.22	155.28	157.05	1033.08	218.69	208.88	688.34	30.41	56.11	637.67	37.00	64.00	409.35	45.90	59.64	478.31	-8.04	94.75	963.21	100.51	1337.60	0.00	0.00	0.00	911.44	123.83	1611.51	911.77	-20.60	1597.22	811.67	-34.77	1690.66	811.47	114.18	1706.78	914.57	-219.29	68.30	1533.33	-217.22	73.34	910.11
4.85000	1246.08	206.18	239.86	1207.66	188.79	232.51	991.19	155.50	152.12	1040.05	218.94	204.58	689.33	30.14	55.58	637.90	36.72	63.54	409.75	45.37	60.11	479.00	-7.93	95.37	970.28	102.07	1337.72	0.00	0.00	0.00	920.78	125.63	1610.32	921.37	-18.73	1596.39	820.84	-32.33	1689.86	820.91	116.56	1705.50	914.44	-219.47	68.42	1533.35	-217.12	73.32	910.11
4.86000	1252.45	205.80	234.39	1214.12	187.91	227.55	997.28	153.99	147.08	1045.71	219.03	200.07	689.26	30.00	54.65	638.04	36.88	63.32	410.16	46.24	61.36	479.64	-8.28	96.40	977.33	103.62	1337.85	0.00	0.00	0.00	930.15	127.69	1609.20	930.69	-16.96	1595.77	830.11	-30.01	1689.06	830.52	119.04	1704.31	914.66	-219.92	68.18	1533.01	-217.06	73.20	909.98
4.87000	1257.19	204.49	228.72	1219.14	187.08	221.88	1001.72	154.40	142.47	1050.66	218.10	195.03	690.93	30.10	54.51	638.47	37.04	63.06	410.12	45.85	61.98	480.56	-8.05	97.24	984.35	105.15	1337.97	0.00	0.00	0.00	939.79	129.72	1608.12	939.76	-14.98	1595.24	839.48	-27.54	1688.35	840.15	121.81	1703.11	914.38	-219.16	68.32	1534.05	-216.97	73.60	909.81
4.88000	1260.82	203.18	222.61	1222.58	186.34	215.49	1005.72	152.63	136.70	1054.46	217.42	189.87	690.36	30.16	53.72	639.32	36.41	62.60	410.58	46.03	63.23	481.23	-8.52	98.58	991.34	106.67	1338.09	0.00	0.00	0.00	950.22	131.82	1607.12	950.01	-12.52	1594.70	849.02	-24.70	1687.77	849.83	124.90	1701.98	914.22	-219.32	68.51	1534.04	-217.09	73.63	910.04
4.89000	1264.13	202.73	215.63	1226.14	185.42	209.23	1008.69	150.54	131.19	1057.25	216.52	184.35	690.29	30.37	53.08	639.42	36.51	62.38	411.22	45.51	65.10	482.34	-7.95	99.64	998.30	108.18	1338.21	0.00	0.00	0.00	961.31	134.13	1606.23	959.52	-10.31	1594.46	858.79	-21.66	1687.23	859.71	127.83	1700.92	914.27	-218.96	68.51	1533.62	-217.15	73.48	910.03
4.90000	1266.63	202.50	208.07	1228.46	185.01	201.92	1010.46	149.37	125.67	1059.40	215.06	178.41	690.98	29.84	52.17	640.16	36.31	62.07	412.26	45.91	67.46	483.48	-7.92	101.18	1005.24	109.67	1338.33	0.00	0.00	0.00	970.93	136.71	1605.47	969.36	-7.60	1594.30	868.68	-18.46	1686.83	869.91	130.85	1699.94	914.18	-218.55	68.63	1533.59	-217.24	73.46	909.98
4.91000	1268.52	200.77	199.14	1230.98	183.72	193.32	1012.68	147.92	123.54	1061.45	213.83	173.23	691.46	30.06	51.61	641.08	35.89	61.73	413.42	46.43	69.90	484.91	-7.44	102.68	1012.14	111.14	1338.45	0.00	0.00	0.00	981.24	139.40	1604.81	979.90	-5.20	1594.12	878.53	-15.42	1686.47	880.33	133.88	1699.09	914.34	-218.92	68.39	1533.84	-217.11	73.61	909.95
4.92000	1274.34	199.11	187.29	1235.15	182.27	183.40	1015.49	145.40	123.41	1065.03	212.15	170.27	691.65	30.30	50.92	641.77	35.61	61.40	414.82	46.31	72.94	486.11	-8.17	104.97	1019.02	112.60	1338.56	0.00	0.00	0.00	991.04	142.13	1604.30	989.71	-2.56	1594.02	888.71	-12.11	1686.26	890.88	137.02	1698.40	914.27	-219.37	68.16	1533.06	-217.00	73.33	909.53
4.93000	1282.47	197.91	173.35	1242.58	180.36	173.58	1019.00	144.99	125.28	1071.35	210.43	169.00	692.50	30.37	50.44	642.71	35.62	61.16	416.14	45.90	76.76	487.68	-8.54	107.29	1025.87	114.05	1338.68	0.00	0.00	0.00	1002.42	144.93	1603.86	1001.16	0.17	1594.04	899.17	-8.84	1686.25	901.52	140.35	1697.96	914.34	-219.35	68.09	1533.37	-216.98	73.50	909.37
4.94000	1289.18	196.84	167.51	1247.31	178.63	165.46	1022.09	144.31	126.82	1076.86	210.11	168.18	693.10	30.15	49.74	643.40	35.11	60.70	417.76	45.19	80.76	489.50	-9.41	110.00	1032.69	115.47	1338.79	0.00	0.00	0.00	1013.83	148.04	1603.65	1011.21	3.13	1594.48	910.02	-5.13	1686.62	912.26	144.00	1697.73	914.56	-220.44	67.83	1534.16	-216.88	73.65	909.51
4.95000	1291.88	195.35	161.68	1250.03	177.28	160.80	1024.03	144.86	127.36	1080.02	210.26	167.71	694.11	30.31	49.46	644.67	34.66	60.60	419.44	44.64	85.37	491.66	-9.99	112.76	1039.48	116.88	1338.91	0.00	0.00	0.00	1024.86	151.04	1603.74	1022.51	6.30	1595.01	920.75	-1.48	1687.09	923.35	147.76	1697.71	914.37	-219.26	68.28	1533.42	-217.05	73.29	909.79
4.96000	1293.14	195.50	159.37	1250.23	177.21	158.63	1024.11	144.45	127.79	1081.20	209.86	167.36	693.95	29.90	48.68	646.22	34.05	60.50	421.27	44.50	90.28	494.09	-10.44	115.59	1046.25	118.27	1339.02	0.00	0.00	0.00	1035.79	154.24	1603.99	1033.14	9.28	1595.79	931.41	2.25	1687.66	934.68	151.21	1697.87	914.29	-219.10	68.40	1533.18	-217.06	73.22	909.70
4.97000	1291.20	196.21	157.73	1250.43	177.96	157.37	1024.29	145.15	128.17	1081.41	210.06	167.61	694.11	30.12	48.35	648.08	33.50	60.53	423.49	44.20	96.04	496.80	-11.26	118.72	1052.98	119.65	1339.13	0.00	0.00	0.00	1047.08	157.29	1604.42	1044.13	12.24	1596.80	941.96	5.95	1688.35	945.90	155.31	1698.01	914.40	-219.34	68.26	1533.61	-217.03	73.43	909.75
4.98000	1292.10	196.38	155.89	1251.14	177.73	155.51	1024.81	144.72	128.75	1082.85	209.92	167.55	694.67	30.27	48.19	648.28	32.80	59.90	426.12	43.07	102.14	499.76	-12.77	122.37	1059.68	121.00	1339.24	0.00	0.00	0.00	1058.45	160.43	1605.17	1055.50	15.17	1598.04	952.45	9.71	1689.34	957.40	159.11	1698.44	914.41	-219.52	68.28	1533.71	-217.01	73.47	909.78
4.99000	1294.31	195.75	151.95	1253.40	176.96	152.59	1025.51	144.73	129.67	1085.00	210.02	167.49	694.76	30.03	47.69	650.24	31.88	59.61	429.16	42.07	108.95	503.15	-14.34	126.40	1066.36	122.34	1339.35	0.00	0.00	0.00	1070.22	163.45	1606.03	1066.17	18.09	1599.52	963.10	13.63	1690.63	968.98	163.12	1699.12	914.50	-219.96	68.08	1533.98	-217.07	73.56	909.51
5.00000	1296.12	195.54	148.93	1254.86	176.53	149.92	1026.82	143.99	129.66	1086.84	210.15	167.48	695.53	30.01	47.55	652.14	31.27	59.20	433.21	40.20	116.02	507.14	-15.97	130.83	1073.01	123.66	1339.46	0.00	0.00	0.00	1081.73	166.52	1607.09	1076.74	21.12	1601.28	974.04	18.04	1692.28	980.51	167.23	1700.03	914.26	-219.16	68.47	1533.82	-217.03	73.41	909.69
5.01000	1295.65	195.10	147.64	1255.22	176.68	148.18	1026.93	144.78	130.16	1087.87	209.74	167.46	696.01	29.84	47.37	653.55	30.47	58.38	437.80	38.21	124.03	511.78	-17.73	135.75	1079.63	124.96	1339.57	0.00	0.00	0.00	1093.85	169.73	1608.16	1087.02	24.12	1603.12	984.61	22.09	1694.17	992.17	171.31	1701.18	914.21	-218.67	68.70	1533.91	-217.02	73.42	910.05
5.02000	1297.07	194.96	146.29	1255.27	176.50	146.86	1027.43	144.79	129.89	1088.26	209.50	167.42	696.30	30.01	47.22	655.99	29.30	57.77	443.31	36.88	132.86	517.31	-19.19	141.00	1086.22	126.24	1339.68	0.00	0.00	0.00	1104.88	172.32	1609.63	1097.26	26.99	1605.40	995.11	26.17	1696.36	1003.85	175.28	1702.64	914.45	-219.33	68.29	1534.21	-217.07	73.57	910.07
5.03000	1297.22	194.48	144.65	1255.80	176.07	145.91	1027.85	144.15	129.86	1088.88	209.18	167.35	696.42	28.99	46.54	658.91	28.00	57.32	450.02	35.68	142.70	523.69	-21.12	147.02	1092.78	127.49	1339.78	0.00	0.00	0.00	1116.46	174.99	1611.30	1108.33	30.14	1607.83	1005.54	30.30	1698.91	1015.48	179.07	1704.36	914.56	-219.36	68.19	1534.47	-216.93	73.70	910.00
5.04000	1298.49	194.58	143.74	1255.55	175.87	145.00	1028.22	144.30	129.90	1089.34	209.11	167.34	698.63	28.66	46.71	661.45	27.03	57.33	457.87	34.77	153.96	530.95	-23.83	154.00	1099.31	128.73	1339.89	0.00	0.00	0.00	1126.89	178.23	1613.21	1118.07	32.80	1610.56	1015.71	34.06	1701.72	1026.95	182.77	1706.46	914.66	-220.25	68.14	1533.85	-217.03	73.54	909.96
5.05000	1298.52	194.47	142.93	1256.58	176.21	144.70	1027.64	144.60	130.49	1089.63	209.12	167.23	699.84	27.65	46.16	664.46	25.99	57.92	467.40	33.31	165.99	539.83	-25.12	161.17	1105.81	129.95	1339.99	0.00	0.00	0.00	1137.89	181.05	1615.37	1127.58	35.44	1613.61	1025.99	38.39	1704.90	1038.02	186.39	1708.75	914.31	-219.10	68.56	1533.69	-217.15	73.41	909.94
5.06000	1298.60	194.31	142.47	1256.75	176.27	144.38	1027.84	145.02	130.46	1089.69	209.32	167.22	702.10	26.77	45.95	668.04	24.77	59.44	478.34	31.29	179.59	549.79	-27.17	169.69	1112.28	131.14	1340.10	0.00	0.00	0.00	1148.08	183.89	1617.81	1137.90	38.26	1616.80	1036.03	42.40	1708.24	1048.71	190.24	1711.12	914.20	-218.97	68.49	1534.40	-217.04	73.65	909.76
5.07000	1298.82	194.10	142.20	1256.61	176.10	144.01	1027.90	145.02	130.37	1089.73	209.54	167.26	705.92	25.33	45.27	672.86	23.88	62.12	491.13	29.37	193.73	561.48	-28.47	178.83	1118.72	132.31	1340.20	0.00	0.00	0.00	1158.46	186.39	1620.46	1147.03	40.97	1620.24	1045.54	45.79	1711.58	1059.17	193.63	1713.65	914.17	-219.29	68.52	1534.28	-216.92	73.63	909.98
5.08000	1299.10	194.40	141.78	1256.31	176.06	143.70	1028.26	144.87	130.18	1089.88	209.52	167.19	709.44	23.47	43.92	678.59	22.30	65.78	505.56	28.76	209.59	574.52	-29.57	188.94	1125.14	133.46	1340.31	0.00	0.00	0.00	1167.89	189.15	1623.20	1155.94	43.46	1623.72	1054.98	49.14	1714.92	1069.10	196.72	1716.32	914.36	-219.95	68.22	1533.61	-216.98	73.39	910.39
5.09000	1299.32	194.23	141.54	1256.83	176.37	143.51	1028.25	144.79	130.23	1090.10	209.31	167.03	715.46	20.35	42.46	684.35	20.40	70.68	521.59	27.81	226.12	588.66	-30.26	199.98	1131.52	134.59	1340.41	0.00	0.00	0.00	1177.53	191.25	1626.24	1165.95	46.21	1627.28	1064.26	52.35	1718.20	1078.46	199.82	1718.97	914.07	-219.86	68.41	1533.87	-217.09	73.43	909.81
5.10000	1298.89	194.40	141.02	1256.20	176.58	143.18	1028.14	144.65	130.29	1090.05	209.59	167.04	720.01	15.42	39.89	690.64	19.64	77.19	538.95	26.89	243.39	603.46	-30.94	212.07	1137.88	135.69	1340.51	0.00	0.00	0.00	1186.71	193.80	1629.29	1175.72	48.63	1630.62	1073.28	55.31	1721.36	1087.57	202.48	1721.67	914.19	-219.68	68.36	1534.43	-216.94	73.66	909.42
5.11000	1299.78	194.59	141.18	1256.69	176.67	143.33	1028.03	144.75	130.15	1090.03	209.80	166.99	721.46	15.58	45.62	695.75	16.45	83.25	557.17	26.94	261.09	618.20	-32.20	225.69	1144.20	136.77	1340.62	0.00	0.00	0.00	1195.45	196.13	1632.32	1183.83	50.65	1633.97	1082.08	58.04	1724.38	1096.21	205.22	1724.28	914.24	-220.21	68.22	1534.54	-216.95	73.76	909.55
5.12000	1299.15	194.37	140.95	1256.32	176.82	143.04	1028.06	144.54	130.04	1090.10	209.67	166.86	726.10	13.62	54.66	701.10	16.54	94.07	574.76	27.58	279.33	632.52	-32.95	240.66	1150.49	137.82	1340.72	0.00	0.00	0.00	1204.86	197.92	1635.34	1192.88	52.82	1637.21	1090.69	60.75	1727.35	1104.88	207.08	1727.08	913.89	-219.55	68.58	1534.00	-217.10	73.59	909.98
5.13000	1299.85	194.74	141.14	1256.85	177.14	143.01	1027.92	144.64	130.27	1090.14	209.68	166.79	731.59	11.23	66.07	708.45	14.39	106.58	591.93	29.39	297.29	646.40	-33.20	256.73	1156.76	138.85	1340.82	0.00	0.00	0.00	1213.96	199.81	1638.16	1201.01	54.63	1640.42	1099.27	63.24	1730.22	1113.07	209.43	1729.72	914.02	-219.65	68.51	1533.81	-217.05	73.47	910.03
5.14000	1299.55	194.81	140.88	1256.70	177.45	142.89	1027.92	145.24	130.09	1090.25	209.68	166.70	740.08	9.06	80.10	718.38	13.57	121.74	608.14	29.93	315.56	660.35	-33.57	273.65	1162.99	139.85	1340.92	0.00	0.00	0.00	1220.97	201.85	1641.04	1208.23	56.21	1643.36	1107.53	65.24	1733.01	1121.13	211.48	1732.35	913.96	-220.36	68.42	1534.48	-216.95	73.66	909.87
5.15000	1299.93	194.87	141.27	1256.57	177.40	143.01	1028.27	144.13	129.73	1090.14	209.96	166.74	749.46	7.51	94.85	730.61	13.24	138.32	624.35	29.98	333.16	674.94	-33.25	290.93	1169.20	140.83	1341.03	0.00	0.00	0.00	1229.12	203.47	1643.81	1216.51	57.85	1646.08	1115.86	67.31	1735.80	1129.16	213.28	1735.02	913.86	-219.80	68.45	1533.96	-216.92	73.52	909.88
5.16000	1299.57	195.00	141.32	1257.02	177.79	143.12	1028.19	144.44	129.73	1090.14	209.83	166.62	760.07	6.04	110.24	742.26	12.57	155.21	640.38	31.44	350.96	690.11	-32.75	308.37	1175.37	141.78	1341.13	0.00	0.00	0.00	1236.85	205.03	1646.53	1225.26	59.22	1648.67	1123.90	68.95	1738.48	1137.23	214.63	1737.77	913.89	-219.87	68.50	1533.32	-217.10	73.33	909.66
5.17000	1298.40	194.85	141.29	1256.57	177.74	143.15	1027.80	145.60	130.16	1090.14	209.87	166.62	771.39	5.11	125.73	755.88	12.87	171.37	656.38	32.31	368.45	706.00	-31.92	325.45	1181.52	142.71	1341.23	0.00	0.00	0.00	1244.79	206.25	1649.17	1233.09	60.50	1651.29	1131.87	70.07	1741.15	1145.06	215.99	1740.52	914.04	-220.28	68.15	1533.82	-217.06	73.55	909.64
5.18000	1299.24	194.95	141.86	1256.40	177.82	143.16	1027.70	145.38	130.34	1090.21	209.70	166.56	784.97	4.28	141.19	769.84	11.62	187.43	673.04	33.83	385.25	722.07	-31.79	342.20	1187.63	143.61	1341.33	0.00	0.00	0.00	1251.74	207.41	1651.87	1240.87	61.70	1653.86	1139.76	71.00	1743.80	1152.64	217.36	1743.23	914.31	-219.67	67.97	1533.68	-217.13	73.40	909.80
5.19000	1299.24	195.21	141.97	1256.44	178.12	143.00	1027.79	144.81	130.50	1090.08	209.88	166.61	799.05	3.46	155.94	786.70	12.46	202.83	690.57	34.70	400.84	739.04	-31.30	357.83	1193.71	144.48	1341.43	0.00	0.00	0.00	1259.78	208.23	1654.54	1248.69	62.62	1656.49	1147.58	71.73	1746.48	1160.22	218.30	1746.00	914.27	-219.07	68.23	1533.61	-217.19	73.39	910.06
5.20000	1298.79	195.15	142.02	1256.57	178.12	143.10	1028.27	144.19	129.98	1090.08	209.95	166.67	814.17	2.74	169.98	802.71	12.21	216.77	708.40	35.61	415.55	756.76	-30.37	372.07	1199.77	145.32	1341.54	0.00	0.00	0.00	1267.32	208.95	1657.27	1255.27	63.29	1659.17	1155.39	72.53	1749.23	1167.89	218.97	1748.89	914.57	-219.38	68.18	1533.89	-217.10	73.50	910.20
5.21000	1299.45	195.12	142.41	1256.77	177.91	143.27	1028.10	144.69	130.29	1090.08	209.84	166.69	830.36	2.30	182.91	818.18	11.02	228.95	726.49	36.82	429.35	774.79	-29.24	384.76	1205.79	146.14	1341.64	0.00	0.00	0.00	1274.75	209.64	1660.01	1262.80	64.03	1661.80	1162.62	72.44	1751.80	1175.29	219.74	1751.69	914.67	-219.31	68.16	1534.42	-216.84	73.62	910.23
5.22000	1299.13	195.04	142.34	1256.51	177.99	143.25	1027.82	144.93	130.67	1090.16	209.56	166.66	845.52	1.68	194.28	835.16	10.91	240.52	744.86	37.45	441.55	792.46	-28.99	396.46	1211.78	146.92	1341.74	0.00	0.00	0.00	1281.57	210.30	1662.85	1269.65	64.51	1664.50	1170.29	73.01	1754.49	1182.52	220.52	1754.47	914.76	-220.57	67.86	1534.27	-216.95	73.64	909.89
5.23000	1299.17	194.77	142.49	1256.35	177.86	143.33	1028.10	144.84	130.57	1090.31	209.23	166.65	861.99	1.36	204.65	851.68	11.01	250.81	763.75	37.10	452.04	810.29	-29.27	406.94	1217.75	147.68	1341.84	0.00	0.00	0.00	1288.76	210.71	1665.70	1277.39	64.88	1667.06	1177.73	73.42	1757.23	1190.18	220.26	1757.52	914.69	-221.21	67.95	1533.29	-217.07	73.25	909.84
5.24000	1299.19	194.81	142.47	1256.92	178.12	143.24	1028.41	144.57	130.49	1090.39	209.13	166.73	880.12	1.21	213.92	869.67	10.47	259.56	782.01	37.35	461.16	828.79	-28.54	415.71	1223.68	148.40	1341.95	0.00	0.00	0.00	1296.33	211.06	1668.70	1285.06	65.12	1669.91	1184.52	72.96	1759.79	1197.31	220.52	1760.41	914.97	-220.69	67.78	1533.29	-217.04	73.17	910.04
5.25000	1299.33	194.85	142.28	1257.60	178.12	143.29	1028.32	144.62	130.55	1090.43	209.14	166.85	900.05	1.55	222.32	889.11	10.99	267.86	800.08	37.00	468.45	847.31	-28.29	423.30	1229.58	149.10	1342.05	0.00	0.00	0.00	1303.59	211.65	1671.64	1292.15	65.21	1672.68	1191.82	73.11	1762.33	1204.38	220.51	1763.35	914.48	-219.28	68.38	1533.69	-217.09	73.39	910.11
5.26000	1299.57	194.81	142.18	1257.04	177.97	143.06	1028.74	144.67	130.14	1090.39	209.17	167.00	920.95	2.25	229.49	908.99	11.21	274.31	817.63	37.06	474.20	866.08	-27.50	429.32	1235.45	149.77	1342.15	0.00	0.00	0.00	1311.39	211.74	1674.66	1299.58	65.30	1675.35	1198.49	72.39	1764.73	1211.45	220.31	1766.21	914.43	-219.00	68.46	1533.48	-217.06	73.33	910.06
5.27000	1299.55	194.71	142.09	1256.36	177.91	142.82	1027.07	146.78	132.33	1090.63	208.88	166.98	942.08	3.03	235.39	928.88	11.56	280.71	834.94	36.74	478.22	884.99	-27.08	433.98	1241.29	150.40	1342.26	0.00	0.00	0.00	1317.68	212.09	1677.82	1307.04	65.68	1678.22	1205.60	72.38	1767.18	1218.27	220.30	1769.03	914.18	-218.91	68.74	1534.05	-217.00	73.60	909.87
5.28000	1299.13	194.56	141.58	1256.87	178.16	142.72	1025.92	148.17	133.16	1090.52	209.10	167.20	964.51	3.86	240.24	950.14	12.21	284.38	852.32	36.34	480.61	903.70	-26.80	437.32	1247.09	151.01	1342.36	0.00	0.00	0.00	1324.67	212.27	1680.87	1314.27	65.49	1680.93	1212.60	72.07	1769.47	1225.15	219.89	1771.76	914.28	-220.02	68.38	1534.05	-216.90	73.62	909.92
5.29000	1299.97	194.64	141.41	1256.79	178.01	142.65	1024.91	148.37	133.31	1090.71	208.95	167.19	987.81	4.66	244.00	972.43	13.18	287.83	870.46	36.29	480.83	922.16	-26.77	439.30	1252.87	151.58	1342.46	0.00	0.00	0.00	1331.63	212.18	1683.85	1321.90	65.71	1683.51	1219.38	71.52	1771.64	1231.81	219.54	1774.37	914.52	-219.91	68.16	1534.19	-216.95	73.58	909.90
5.30000	1300.13	194.87	140.97	1256.66	177.96	142.47	1027.69	143.91	130.94	1090.69	209.02	167.28	1012.83	5.59	247.12	996.13	14.01	290.06	888.04	36.34	479.86	941.23	-26.23	439.64	1258.62	152.12	1342.57	0.00	0.00	0.00	1339.04	211.99	1686.76	1328.21	65.14	1686.13	1225.96	70.81	1773.61	1238.29	219.48	1776.82	914.41	-219.59	68.37	1533.81	-217.20	73.43	910.06
5.31000	1300.76	195.10	140.54	1256.85	178.01	142.37	1027.58	144.51	131.29	1090.85	208.88	167.36	1037.46	6.14	248.73	1019.72	14.39	291.07	905.73	36.21	477.65	960.25	-26.15	438.79	1264.33	152.63	1342.68	0.00	0.00	0.00	1346.20	211.91	1689.58	1335.34	65.03	1688.62	1232.78	70.19	1775.48	1245.22	218.34	1779.33	914.30	-219.51	68.50	1533.99	-217.00	73.50	909.81
5.32000	1300.57	195.17	139.70	1256.76	178.01	142.13	1027.69	144.83	131.64	1091.15	208.57	167.36	1063.32	6.67	249.68	1044.24	14.93	291.28	923.97	36.28	473.79	979.44	-26.11	436.64	1270.02	153.10	1342.78	0.00	0.00	0.00	1353.31	211.78	1692.22	1342.96	65.10	1690.92	1239.67	69.95	1777.33	1251.77	218.08	1781.54	914.24	-219.56	68.49	1533.64	-216.99	73.40	909.68
5.33000	1300.78	195.17	139.17	1257.69	178.07	142.18	1028.07	143.91	131.74	1091.19	208.70	167.59	1089.00	6.90	249.36	1067.42	14.80	289.96	942.26	36.44	468.52	999.20	-25.53	433.12	1275.67	153.54	1342.89	0.00	0.00	0.00	1360.09	211.55	1694.88	1350.04	64.87	1693.15	1246.55	69.54	1778.93	1258.50	217.42	1783.66	914.12	-218.75	68.71	1534.05	-217.02	73.57	909.94
5.34000	1301.75	195.06	138.88	1257.62	178.00	141.94	1028.59	144.96	131.69	1091.48	208.48	167.64	1115.39	6.93	248.43	1092.18	15.35	288.47	960.97	37.62	461.78	1019.47	-24.98	428.44	1281.29	153.95	1343.00	0.00	0.00	0.00	1367.49	211.32	1697.33	1357.18	64.38	1695.15	1253.17	68.86	1780.33	1265.11	216.76	1785.63	914.25	-218.74	68.55	1533.36	-217.06	73.27	910.06
5.35000	1301.26	194.95	138.29	1258.55	178.34	145.65	1028.92	144.12	131.81	1091.65	208.40	167.76	1142.29	6.51	246.75	1118.97	15.38	286.48	980.03	38.00	453.90	1039.72	-24.66	422.89	1286.88	154.32	1343.10	0.00	0.00	0.00	1374.26	210.97	1699.74	1364.52	64.23	1696.97	1259.69	68.01	1781.57	1271.89	215.97	1787.40	914.29	-219.66	68.47	1533.65	-217.02	73.32	909.83
5.36000	1304.18	195.65	144.34	1257.79	178.25	145.16	1029.01	144.31	132.28	1091.92	208.14	167.86	1171.47	5.98	244.77	1142.85	14.88	283.33	999.50	38.36	444.79	1059.94	-24.82	416.39	1292.44	154.66	1343.21	0.00	0.00	0.00	1381.39	210.50	1701.82	1371.77	63.94	1698.82	1266.50	67.22	1782.60	1278.49	215.62	1788.87	914.28	-219.75	68.49	1533.47	-217.17	73.24	909.78
5.37000	1303.49	195.41	143.54	1259.21	178.03	145.46	1029.51	143.10	132.10	1091.99	208.11	168.04	1200.60	5.34	242.11	1170.38	14.31	279.54	1019.50	39.25	434.38	1081.05	-24.31	408.78	1297.96	154.96	1343.32	0.00	0.00	0.00	1388.47	210.19	1703.84	1378.57	63.57	1700.51	1273.39	66.69	1783.49	1285.02	215.30	1790.14	914.39	-219.81	68.36	1533.39	-217.01	73.20	910.17
5.38000	1304.03	195.41	143.14	1257.98	177.87	144.87	1029.28	144.01	132.61	1092.16	208.23	168.23	1229.26	4.63	238.70	1197.61	13.81	274.79	1039.66	40.19	423.20	1102.31	-24.19	400.42	1303.45	155.23	1343.44	0.00	0.00	0.00	1395.34	209.98	1705.66	1386.84	63.19	1701.89	1280.31	66.00	1784.24	1291.78	214.62	1791.33	914.35	-219.45	68.47	1533.87	-216.96	73.44	910.15
5.39000	1305.43	195.36	143.28	1259.58	177.85	145.24	1029.79	143.56	132.55	1092.30	208.19	168.34	1260.38	4.02	235.79	1225.48	13.13	269.56	1060.80	40.37	410.68	1123.85	-24.34	391.27	1297.56	155.63	1345.32	0.00	0.00	0.00	1402.49	209.68	1707.34	1393.53	62.63	1703.42	1287.57	65.61	1784.88	1298.59	213.84	1792.24	914.19	-219.62	68.61	1533.82	-216.96	73.43	909.96
5.40000	1305.75	195.50	142.98	1258.36	176.66	141.70	1029.58	144.05	133.05	1092.54	207.87	168.40	1289.84	3.12	232.05	1253.83	12.61	264.33	1081.84	41.06	397.88	1146.51	-23.64	381.12	1302.46	156.07	1345.71	0.00	0.00	0.00	1410.26	209.09	1708.76	1401.14	62.28	1704.75	1294.50	64.67	1785.37	1305.26	213.47	1792.91	914.31	-219.40	68.52	1534.09	-216.95	73.60	909.87
5.41000	1306.01	195.52	142.47	1258.34	177.14	141.06	1029.95	143.25	132.91	1092.68	208.01	168.59	1320.29	2.48	228.38	1283.27	12.03	258.94	1103.33	40.75	384.28	1168.85	-24.21	370.63	1310.81	156.44	1345.69	0.00	0.00	0.00	1417.56	208.40	1710.08	1408.79	61.82	1705.83	1301.46	63.55	1785.62	1312.43	212.30	1793.53	914.36	-219.93	68.40	1534.03	-216.98	73.50	909.78
5.42000	1303.51	195.36	135.89	1257.79	177.10	140.63	1029.52	143.41	133.57	1092.97	207.58	168.63	1350.51	1.78	224.55	1311.88	11.39	253.11	1125.94	40.75	369.70	1192.28	-23.76	359.27	1317.74	156.69	1345.45	0.00	0.00	0.00	1425.48	207.67	1711.13	1416.39	61.35	1706.71	1308.86	62.85	1785.75	1319.36	211.64	1793.91	914.22	-219.06	68.54	1533.73	-217.10	73.39	910.10
5.43000	1302.86	195.30	135.27	1257.96	177.22	140.41	1029.98	143.15	133.36	1093.15	207.59	168.79	1381.05	1.14	220.67	1341.78	11.47	247.17	1146.03	37.63	355.79	1216.09	-24.11	347.59	1326.26	156.78	1345.01	0.00	0.00	0.00	1432.93	206.75	1712.15	1424.43	60.63	1707.54	1316.10	62.07	1785.84	1326.57	210.73	1794.15	914.18	-218.93	68.66	1534.07	-216.99	73.54	910.03
5.44000	1303.46	195.44	135.15	1258.42	177.33	140.23	1030.01	143.08	133.73	1093.26	207.71	169.06	1410.96	0.53	216.58	1371.06	10.34	240.94	1168.85	36.88	341.09	1239.81	-25.29	335.70	1334.40	156.73	1344.40	0.00	0.00	0.00	1440.55	205.92	1712.92	1431.98	59.76	1708.29	1323.42	61.14	1785.74	1333.75	210.07	1794.16	914.25	-219.42	68.55	1534.16	-216.93	73.57	909.91
5.45000	1303.66	195.61	134.87	1258.07	177.44	139.92	1030.43	143.42	133.62	1093.46	207.59	169.16	1443.09	0.36	211.63	1400.58	11.42	235.77	1196.18	38.52	323.61	1264.47	-25.70	323.23	1341.95	156.66	1343.57	0.00	0.00	0.00	1448.51	205.15	1713.47	1440.54	59.02	1708.67	1330.98	60.37	1785.45	1341.35	208.85	1794.04	914.37	-219.24	68.51	1533.61	-216.98	73.35	909.97
5.46000	1303.29	195.67	134.29	1257.94	177.48	139.80	1029.97	143.25	134.05	1093.74	207.22	169.23	1473.70	0.30	207.86	1430.43	10.22	229.67	1224.08	37.85	306.26	1289.78	-26.44	310.24	1350.70	156.57	1342.62	0.00	0.00	0.00	1455.74	204.38	1713.80	1448.23	57.95	1709.01	1338.37	59.17	1784.94	1348.94	207.72	1793.75	914.24	-218.54	68.85	1533.67	-217.05	73.36	909.88
5.47000	1303.25	195.59	134.35	1258.42	177.34	139.95	1030.09	143.51	134.20	1094.00	207.10	169.36	1504.56	-1.07	203.85	1460.50	9.87	224.37	1252.24	36.34	289.02	1315.39	-26.86	297.25	1359.08	156.60	1341.66	0.00	0.00	0.00	1463.96	203.24	1714.03	1455.86	56.90	1709.15	1345.64	57.75	1784.35	1356.41	206.89	1793.27	914.12	-218.32	69.00	1533.96	-217.06	73.53	910.17
5.48000	1304.25	195.40	134.59	1257.69	177.40	139.44	1030.39	143.64	134.15	1094.11	207.12	169.54	1535.40	-2.24	200.26	1490.43	9.20	219.04	1279.20	34.91	272.33	1341.45	-27.53	284.21	1367.59	156.49	1340.48	0.00	0.00	0.00	1472.21	201.92	1714.25	1464.41	55.79	1709.27	1353.33	56.84	1783.67	1364.17	205.72	1792.69	914.34	-219.97	68.55	1534.21	-216.99	73.63	910.01
5.49000	1303.72	195.98	133.85	1257.98	177.49	139.25	1030.63	143.28	134.42	1094.46	206.73	169.65	1566.41	-3.07	197.61	1520.45	7.70	213.82	1305.05	35.26	257.03	1369.01	-27.36	270.75	1376.57	156.34	1339.28	0.00	0.00	0.00	1480.38	200.92	1714.14	1471.91	54.46	1709.30	1361.18	55.99	1782.91	1371.74	204.92	1791.87	914.29	-219.98	68.45	1533.76	-217.07	73.44	910.11
5.50000	1303.47	195.72	133.73	1258.35	177.61	138.99	1030.68	143.18	134.57	1094.65	206.58	169.81	1596.82	-4.36	195.13	1550.55	6.04	208.91	1332.28	33.62	241.03	1394.74	-29.72	258.49	1385.16	156.13	1337.89	0.00	0.00	0.00	1488.70	199.24	1714.18	1480.81	53.22	1709.14	1368.82	54.70	1781.92	1379.58	203.33	1790.99	914.37	-219.59	68.46	1533.42	-217.20	73.27	910.01
5.51000	1303.39	195.93	133.31	1258.20	177.88	138.55	1030.80	142.59	134.85	1094.95	206.58	170.10	1626.99	-6.53	192.58	1579.88	4.37	204.36	1359.63	31.31	225.40	1421.83	-31.15	246.14	1394.28	155.79	1336.41	0.00	0.00	0.00	1496.94	197.86	1714.06	1488.84	51.57	1708.89	1376.21	52.99	1780.72	1387.46	201.96	1789.98	914.21	-218.49	68.73	1534.24	-217.07	73.65	910.15
5.52000	1303.60	195.95	133.11	1257.75	177.50	138.29	1031.13	142.88	135.07	1095.40	206.21	170.31	1656.53	-8.61	190.73	1609.24	2.31	200.33	1386.87	29.15	210.84	1448.46	-33.73	234.59	1403.56	155.33	1334.78	0.00	0.00	0.00	1505.64	196.27	1713.85	1496.54	49.82	1708.59	1384.18	51.80	1779.48	1395.31	200.38	1788.86	913.91	-219.02	68.88	1534.82	-216.91	73.89	910.18
5.53000	1303.30	196.05	132.44	1258.44	177.69	138.11	1031.30	142.71	135.22	1095.63	206.30	170.72	1684.83	-10.64	189.54	1638.11	-0.21	196.84	1414.41	25.88	196.73	1474.67	-37.58	224.16	1413.23	154.86	1333.02	0.00	0.00	0.00	1513.85	194.70	1713.60	1504.80	48.45	1708.21	1392.12	50.28	1778.05	1403.10	199.02	1787.52	914.04	-219.42	68.78	1533.60	-216.97	73.24	910.26
5.54000	1304.03	196.14	132.51	1258.19	177.67	137.66	1031.45	141.96	135.52	1096.21	205.88	170.93	1713.55	-12.58	189.61	1666.43	-2.40	194.50	1442.67	22.73	183.07	1501.41	-40.69	214.05	1422.33	154.12	1331.06	0.00	0.00	0.00	1522.84	192.86	1713.18	1513.62	46.52	1707.58	1400.18	48.71	1776.38	1411.03	197.39	1786.17	914.22	-219.14	68.76	1533.36	-217.03	73.16	910.15
5.55000	1303.72	196.43	131.79	1258.27	177.66	137.48	1031.59	142.46	135.92	1096.67	205.70	171.23	1741.08	-15.17	190.35	1693.62	-5.47	192.65	1470.26	19.74	170.62	1527.47	-44.38	204.91	1431.96	153.37	1328.93	0.00	0.00	0.00	1531.56	191.03	1712.76	1521.48	44.79	1706.84	1407.87	46.51	1774.56	1419.07	195.41	1784.72	914.37	-219.30	68.58	1534.34	-216.89	73.61	910.25
5.56000	1303.99	196.38	131.65	1258.83	177.64	137.36	1031.65	142.38	136.48	1097.06	205.77	171.78	1767.97	-17.13	192.59	1721.00	-8.53	192.01	1497.20	14.72	158.98	1554.18	-47.33	195.98	1441.91	152.58	1326.67	0.00	0.00	0.00	1539.78	189.42	1712.26	1530.62	42.74	1705.96	1416.10	44.79	1772.57	1427.03	193.56	1783.12	914.09	-219.02	68.82	1534.73	-216.82	73.71	910.12
5.57000	1304.48	196.67	131.48	1258.58	177.74	136.99	1031.85	142.55	136.83	1097.73	205.39	172.07	1793.50	-18.69	196.14	1746.02	-11.01	192.52	1523.85	8.50	148.14	1579.31	-51.10	188.76	1452.31	151.67	1324.24	0.00	0.00	0.00	1548.20	187.14	1711.78	1539.17	40.87	1705.15	1424.33	42.91	1770.42	1434.88	191.76	1781.33	914.07	-219.27	68.96	1533.91	-216.71	73.43	910.08
5.58000	1304.56	196.94	131.09	1258.30	177.75	136.68	1032.02	141.58	137.41	1098.18	205.32	172.62	1817.18	-20.83	199.88	1770.18	-13.18	194.42	1548.76	3.28	138.78	1603.20	-55.97	182.95	1462.87	150.72	1321.67	0.00	0.00	0.00	1557.48	184.85	1711.13	1547.83	38.77	1704.15	1432.33	40.51	1768.10	1443.26	189.02	1779.56	913.99	-219.29	69.03	1533.26	-216.87	73.21	909.97
5.59000	1304.93	197.34	130.60	1259.27	177.99	136.48	1032.49	141.82	137.83	1098.86	204.97	173.11	1838.81	-22.30	204.54	1791.57	-15.89	196.28	1574.28	-2.99	129.56	1626.41	-60.10	177.94	1473.49	149.64	1319.05	0.00	0.00	0.00	1566.03	182.98	1710.47	1556.56	36.39	1702.98	1440.66	38.71	1765.67	1451.57	186.24	1777.65	914.10	-218.96	69.00	1532.68	-216.95	72.99	910.11
5.60000	1305.05	197.55	130.38	1259.09	178.10	136.00	1032.73	141.56	138.61	1099.56	204.90	173.82	1857.15	-23.50	208.69	1813.41	-17.79	199.88	1597.64	-9.12	122.05	1648.18	-64.09	174.05	1484.11	148.63	1316.26	0.00	0.00	0.00	1575.06	180.62	1709.89	1565.99	34.57	1701.79	1449.00	36.45	1763.01	1459.96	183.18	1775.64	914.30	-219.34	68.74	1533.38	-216.97	73.30	909.94
5.61000	1305.29	197.71	130.05	1259.60	178.20	135.70	1033.35	141.61	139.16	1100.28	204.73	174.61	1879.63	-23.94	209.83	1833.37	-20.05	202.71	1619.81	-14.20	115.60	1668.51	-67.62	170.73	1495.09	147.57	1313.39	0.00	0.00	0.00	1583.51	178.30	1709.17	1574.88	31.95	1700.40	1457.22	33.77	1760.17	1467.97	180.79	1773.41	914.31	-219.18	68.73	1533.60	-217.00	73.39	910.10
5.62000	1305.43	197.75	129.81	1259.54	178.20	135.40	1033.68	140.99	139.93	1101.06	204.58	175.45	1897.29	-25.25	214.08	1851.74	-21.17	205.77	1640.98	-19.52	109.98	1685.91	-71.94	168.61	1505.37	146.46	1310.39	0.00	0.00	0.00	1591.95	175.56	1708.68	1583.87	29.58	1699.13	1465.83	31.20	1757.16	1475.87	178.75	1770.99	914.13	-219.04	68.91	1533.49	-217.01	73.35	910.01
5.63000	1305.21	197.67	129.57	1259.65	178.17	135.21	1034.12	140.49	140.98	1102.00	204.09	176.25	1913.16	-26.89	217.72	1868.56	-22.39	208.04	1659.37	-21.85	105.32	1703.26	-73.72	165.66	1517.00	145.19	1307.25	0.00	0.00	0.00	1601.47	173.09	1707.71	1593.04	26.89	1697.71	1474.79	28.88	1754.10	1484.34	175.59	1768.60	914.13	-219.68	68.91	1533.81	-216.98	73.44	909.80
5.64000	1306.42	198.22	129.27	1259.56	178.52	134.65	1034.66	141.00	142.24	1102.79	204.03	177.29	1927.89	-29.18	220.14	1883.85	-23.35	209.43	1676.19	-24.97	100.62	1719.19	-75.55	162.61	1528.80	143.92	1304.05	0.00	0.00	0.00	1610.68	170.90	1706.83	1602.59	24.32	1696.17	1483.39	25.69	1750.80	1492.95	172.15	1766.14	914.08	-219.09	69.07	1533.67	-216.91	73.42	910.12
5.65000	1306.38	198.19	129.07	1260.35	178.76	134.50	1035.57	140.17	143.54	1103.87	203.61	178.28	1939.61	-29.58	222.31	1896.22	-24.55	209.72	1690.97	-25.05	96.32	1733.44	-76.02	158.61	1540.31	142.56	1300.70	0.00	0.00	0.00	1619.99	167.99	1705.91	1612.23	21.71	1694.55	1492.36	22.90	1747.42	1501.25	169.49	1763.43	914.19	-219.26	68.90	1533.07	-217.04	73.21	910.09
5.66000	1306.19	198.33	128.70	1260.88	179.15	134.19	1036.09	139.62	145.62	1104.88	203.84	179.53	1950.85	-32.01	222.13	1908.04	-25.99	209.02	1704.75	-24.21	91.05	1733.44	-76.02	158.61	1551.44	141.01	1297.25	0.00	0.00	0.00	1628.86	164.82	1705.12	1621.56	18.84	1692.81	1501.33	19.63	1743.83	1510.04	166.02	1760.70	914.06	-218.70	69.20	1533.10	-216.97	73.26	910.10
5.67000	1307.27	198.57	128.66	1260.38	179.26	133.82	1036.26	140.97	148.46	1106.24	203.69	180.81	1959.92	-33.69	220.14	1918.67	-27.73	206.40	1715.28	-21.78	85.85	1733.44	-76.02	158.61	1563.06	139.40	1293.70	0.00	0.00	0.00	1639.15	161.83	1703.92	1631.51	15.75	1691.11	1510.64	16.35	1740.21	1518.82	162.65	1757.88	914.02	-219.09	69.12	1533.62	-216.96	73.46	909.98
5.68000	1306.52	199.01	127.91	1261.28	180.06	133.56	1037.77	140.08	150.32	1107.30	204.36	182.51	1967.63	-35.48	215.40	1931.09	-28.15	202.97	1723.50	-20.77	79.80	1733.44	-76.02	158.61	1575.13	137.72	1290.02	0.00	0.00	0.00	1648.80	158.93	1702.80	1641.73	12.94	1689.28	1520.16	12.86	1736.50	1527.57	159.34	1755.00	914.25	-219.60	69.00	1534.22	-216.95	73.68	909.67
5.69000	1306.85	199.35	127.73	1261.56	180.13	133.45	1038.69	141.18	153.45	1108.90	204.35	184.11	1973.61	-36.39	207.98	1931.52	-28.53	194.49	1728.64	-18.89	73.47	1733.44	-76.02	158.61	1586.89	135.92	1286.32	0.00	0.00	0.00	1658.35	155.85	1701.62	1652.14	9.76	1687.35	1529.59	9.04	1732.62	1536.63	155.63	1751.98	914.30	-219.55	68.76	1535.16	-216.90	74.07	909.73
5.70000	1307.02	199.50	127.56	1262.47	180.99	133.16	1040.15	141.45	156.63	1110.41	204.94	186.24	1977.81	-35.76	199.14	1936.21	-28.12	186.30	1732.41	-18.20	66.34	1733.44	-76.02	158.61	1598.96	133.90	1282.59	0.00	0.00	0.00	1668.32	152.72	1700.28	1662.10	6.51	1685.43	1539.52	5.52	1728.66	1545.83	151.81	1748.88	914.17	-219.21	68.82	1534.83	-216.76	73.92	910.00
5.71000	1306.41	200.24	126.79	1262.10	181.61	134.78	1041.48	140.30	160.36	1112.26	205.28	188.45	1981.91	-36.47	188.61	1938.52	-27.44	176.44	1734.50	-15.65	58.56	1733.44	-76.02	158.61	1610.98	131.73	1278.94	0.00	0.00	0.00	1678.52	148.74	1699.01	1672.56	2.96	1683.39	1548.83	1.11	1724.32	1555.14	147.78	1745.54	914.42	-219.36	68.66	1534.13	-216.78	73.66	909.77
5.72000	1306.96	200.63	126.74	1262.86	182.34	134.39	1042.78	140.78	164.97	1114.39	205.66	190.89	1982.76	-34.45	178.49	1941.04	-26.77	166.75	1733.94	-13.63	51.11	1733.44	-76.02	158.61	1623.25	129.45	1275.17	0.00	0.00	0.00	1688.55	145.30	1697.63	1682.80	-0.43	1681.40	1558.26	-3.30	1719.95	1564.48	143.62	1742.11	914.18	-219.39	68.93	1533.81	-216.78	73.49	909.60
5.73000	1307.46	200.47	126.84	1263.63	182.98	133.84	1044.84	141.45	169.66	1116.83	206.14	193.72	1983.85	-33.78	167.33	1942.22	-25.53	156.74	1734.03	-10.29	42.71	1733.44	-76.02	158.61	1635.94	126.98	1271.36	0.00	0.00	0.00	1698.91	141.73	1696.12	1693.58	-3.63	1679.44	1568.53	-7.10	1715.57	1573.72	139.84	1738.42	914.11	-219.29	68.95	1534.46	-216.71	73.76	909.88
5.74000	1308.02	200.72	126.76	1264.84	183.76	133.27	1047.14	142.11	175.10	1119.63	206.34	196.65	1985.38	-31.72	156.73	1944.59	-23.66	147.15	1734.23	-8.44	39.04	1733.44	-76.02	158.61	1648.79	124.41	1267.52	0.00	0.00	0.00	1709.15	138.25	1694.45	1704.13	-7.37	1677.10	1578.51	-11.68	1710.85	1582.62	136.47	1734.51	914.28	-219.61	68.58	1534.16	-216.74	73.70	909.64
5.75000	1308.70	201.04	126.77	1265.44	184.48	132.43	1050.07	142.61	181.14	1122.86	206.92	200.08	1992.93	-29.24	155.09	1950.54	-21.69	139.15	1739.11	-9.50	38.45	1733.44	-76.02	158.61	1662.15	121.63	1263.55	0.00	0.00	0.00	1719.41	134.36	1692.94	1715.50	-10.98	1674.94	1588.06	-16.78	1705.93	1592.10	132.25	1730.59	914.15	-219.99	68.56	1534.05	-216.74	73.64	909.83
5.76000	1308.95	201.51	126.50	1267.00	185.40	131.97	1053.55	143.44	187.90	1126.42	208.16	204.13	2002.82	-29.31	142.33	1959.49	-20.22	127.11	1744.65	-10.44	41.00	1733.44	-76.02	158.61	1675.08	118.58	1259.53	0.00	0.00	0.00	1730.49	130.80	1691.53	1726.34	-14.61	1672.97	1598.42	-21.22	1701.42	1602.19	127.51	1727.08	914.23	-219.82	68.59	1533.71	-216.83	73.47	909.72
5.77000	1308.72	201.76	126.14	1268.81	186.45	131.44	1058.02	144.62	195.44	1131.06	209.11	208.58	2013.08	-28.41	126.20	1966.89	-18.71	116.58	1748.60	-10.41	43.19	1733.44	-76.02	158.61	1688.48	115.44	1255.69	0.00	0.00	0.00	1741.12	126.85	1690.98	1738.28	-18.18	1671.44	1610.02	-25.17	1697.75	1612.16	123.32	1724.14	914.25	-218.65	68.75	1534.12	-216.65	73.62	909.69
5.78000	1309.29	201.96	126.26	1270.03	187.65	130.47	1063.56	145.77	204.32	1136.41	210.44	213.77	2019.05	-26.36	115.41	1972.82	-16.71	106.51	1751.75	-11.44	44.04	1733.44	-76.02	158.61	1701.69	112.18	1252.25	0.00	0.00	0.00	1751.99	123.35	1690.36	1750.55	-21.73	1670.21	1621.48	-29.90	1694.09	1622.19	119.10	1721.18	914.25	-219.02	68.88	1534.36	-216.62	73.67	909.85
5.79000	1310.49	202.63	126.41	1272.92	188.57	130.16	1069.70	146.72	214.87	1143.15	211.62	219.71	2022.93	-25.61	107.27	1976.39	-16.27	99.95	1753.06	-10.79	45.23	1733.44	-76.02	158.61	1714.28	108.91	1249.17	0.00	0.00	0.00	1762.44	119.84	1689.81	1762.75	-25.50	1669.10	1633.33	-34.12	1690.50	1632.35	114.75	1718.37	914.20	-219.57	68.61	1532.90	-216.91	73.10	909.80
5.80000	1311.28	203.19	126.26	1274.96	189.42	129.63	1077.76	147.72	226.91	1151.10	213.33	226.76	2026.48	-25.83	100.15	1979.29	-16.58	94.72	1754.25	-11.40	46.21	1733.44	-76.02	158.61	1726.38	105.52	1246.35	0.00	0.00	0.00	1772.91	116.53	1689.63	1774.51	-29.13	1668.33	1645.06	-38.61	1687.36	1642.96	110.18	1716.12	914.08	-219.04	68.77	1533.21	-216.81	73.24	909.73
5.81000	1311.61	203.67	126.14	1278.12	190.19	129.72	1088.38	149.59	240.17	1160.77	215.42	234.86	2029.20	-24.83	93.78	1981.13	-16.34	89.80	1755.22	-11.52	47.20	1733.44	-76.02	158.61	1738.44	102.08	1244.16	0.00	0.00	0.00	1785.11	112.63	1689.52	1786.01	-32.82	1667.75	1656.59	-43.45	1684.63	1653.86	105.47	1714.17	914.01	-218.77	68.83	1533.48	-216.73	73.33	909.93
5.82000	1313.68	204.57	126.07	1282.31	190.84	130.39	1101.18	152.52	254.92	1172.51	217.45	243.75	2032.30	-25.54	88.07	1983.18	-17.58	85.92	1756.04	-11.37	47.80	1733.44	-76.02	158.61	1750.37	98.67	1242.61	0.00	0.00	0.00	1796.51	108.69	1689.37	1795.20	-37.68	1670.29	1669.00	-47.36	1682.36	1664.74	101.08	1712.54	914.18	-218.54	68.91	1533.57	-216.72	73.39	909.86
5.83000	1314.33	205.80	127.75	1286.73	191.61	131.37	1117.01	155.12	270.48	1185.92	220.66	253.60	2032.56	-26.69	84.98	1984.41	-19.19	83.49	1756.75	-11.65	48.25	1733.44	-76.02	158.61	1762.93	95.30	1241.58	0.00	0.00	0.00	1807.84	105.49	1689.21	1806.73	-41.66	1670.30	1680.93	-51.86	1680.52	1675.68	97.15	1711.22	914.00	-218.62	69.04	1533.81	-216.74	73.48	909.71
5.84000	1318.28	207.23	126.95	1292.60	192.24	133.42	1134.52	156.74	287.45	1202.02	223.15	263.85	2033.07	-27.46	82.07	1984.37	-19.18	81.45	1756.57	-11.59	48.98	1733.44	-76.02	158.61	1775.39	92.05	1241.02	0.00	0.00	0.00	1819.67	101.68	1689.31	1818.79	-45.15	1669.98	1692.95	-55.92	1679.11	1687.24	92.63	1710.42	914.20	-218.92	68.87	1534.08	-216.60	73.53	909.70
5.85000	1323.27	208.48	125.23	1300.16	192.94	137.33	1155.29	158.88	304.03	1219.90	225.18	274.28	2033.69	-27.97	79.61	1984.98	-19.26	79.52	1757.02	-11.58	49.45	1733.44	-76.02	158.61	1786.92	89.01	1240.83	0.00	0.00	0.00	1831.10	98.32	1689.52	1830.82	-48.37	1669.70	1704.61	-59.90	1678.03	1698.72	88.87	1709.89	914.27	-219.65	68.65	1534.40	-216.57	73.67	909.84
5.86000	1330.57	209.17	123.22	1308.49	193.58	142.51	1178.02	160.29	320.45	1238.49	227.55	285.34	2034.36	-28.21	77.69	1985.78	-19.30	77.96	1757.45	-11.71	49.73	1733.44	-76.02	158.61	1798.15	86.45	1240.82	0.00	0.00	0.00	1842.44	95.26	1690.01	1842.60	-51.65	1669.80	1716.60	-63.33	1677.30	1710.38	84.87	1709.70	914.38	-219.88	68.29	1534.10	-216.74	73.48	909.94
5.87000	1338.84	209.51	121.07	1319.24	193.97	148.41	1204.02	160.87	335.27	1258.26	228.46	295.50	2035.27	-27.81	75.53	1986.19	-18.87	76.64	1758.24	-11.63	50.02	1733.44	-76.02	158.61	1809.00	84.25	1240.89	0.00	0.00	0.00	1853.16	92.31	1690.88	1854.63	-54.44	1670.12	1728.52	-66.63	1676.79	1721.90	81.40	1709.74	914.30	-219.32	68.46	1533.56	-216.72	73.33	909.93
5.88000	1347.06	210.46	118.06	1332.10	194.31	154.42	1228.09	160.89	347.75	1278.56	229.10	305.06	2036.31	-27.80	73.70	1986.18	-18.07	75.77	1758.01	-10.99	50.63	1733.44	-76.02	158.61	1819.59	82.42	1241.01	0.00	0.00	0.00	1865.07	89.01	1692.04	1865.95	-57.20	1670.91	1740.22	-69.62	1676.73	1732.75	78.75	1710.08	914.34	-219.73	68.35	1534.07	-216.67	73.49	909.79
5.89000	1360.12	213.89	120.38	1347.40	195.74	159.80	1250.77	158.32	355.66	1298.76	229.16	313.73	2037.00	-27.78	72.25	1986.47	-17.83	74.90	1758.66	-10.90	50.89	1733.44	-76.02	158.61	1829.86	80.77	1241.33	0.00	0.00	0.00	1875.46	86.86	1693.49	1877.27	-59.69	1672.06	1751.60	-72.48	1677.13	1744.17	75.58	1710.93	914.28	-219.79	68.40	1533.94	-216.70	73.41	909.85
5.90000	1380.78	217.66	129.53	1367.98	198.48	167.32	1272.85	155.53	362.08	1319.15	228.24	321.54	2037.05	-26.77	71.50	1986.48	-17.39	74.25	1759.00	-10.52	51.15	1733.44	-76.02	158.61	1840.40	79.43	1242.11	0.00	0.00	0.00	1886.93	84.35	1695.20	1888.71	-61.83	1673.41	1762.90	-75.14	1677.88	1755.35	72.85	1712.06	914.12	-218.92	68.54	1533.60	-216.69	73.37	909.97
5.91000	1405.16	221.40	138.80	1391.37	201.43	175.00	1293.44	153.35	366.89	1340.49	226.70	328.47	2037.53	-26.70	70.51	1986.93	-17.32	73.65	1759.67	-11.29	51.09	1733.44	-76.02	158.61	1850.63	78.25	1243.40	0.00	0.00	0.00	1898.11	82.62	1697.03	1900.39	-63.50	1675.07	1762.90	-75.14	1677.88	1766.55	70.31	1713.60	914.22	-219.04	68.51	1533.62	-216.72	73.28	909.93
5.92000	1430.73	223.95	145.80	1415.46	203.07	180.82	1314.95	149.98	369.17	1362.74	224.61	333.61	2037.85	-26.66	69.92	1987.08	-16.91	73.36	1759.38	-10.89	51.74	1733.44	-76.02	158.61	1860.99	77.10	1245.18	0.00	0.00	0.00	1908.40	81.11	1699.28	1911.96	-65.12	1677.03	1762.90	-75.14	1677.88	1777.70	68.11	1715.54	914.27	-219.32	68.55	1533.33	-216.71	73.19	909.79
5.93000	1457.21	224.89	150.86	1440.84	203.61	185.26	1336.67	148.26	370.51	1385.84	222.50	337.07	2038.10	-26.28	69.59	1987.12	-16.63	73.07	1759.44	-10.47	52.05	1733.44	-76.02	158.61	1871.42	75.86	1247.40	0.00	0.00	0.00	1919.04	80.25	1701.45	1923.01	-66.42	1679.36	1762.90	-75.14	1677.88	1788.63	66.13	1717.77	914.13	-218.85	68.62	1533.54	-216.73	73.33	909.76
5.94000	1482.74	224.53	153.68	1466.85	203.08	188.04	1358.42	146.41	371.09	1409.62	221.02	339.00	2038.00	-26.29	69.10	1987.41	-16.62	72.86	1760.08	-10.53	52.10	1733.44	-76.02	158.61	1882.20	74.67	1250.11	0.00	0.00	0.00	1929.87	79.29	1703.90	1934.25	-67.31	1681.85	1762.90	-75.14	1677.88	1799.00	65.24	1720.19	914.24	-219.25	68.57	1534.02	-216.65	73.44	909.74
5.95000	1510.03	223.34	155.40	1493.09	201.97	189.29	1381.33	146.00	370.15	1433.53	219.80	339.31	2037.88	-26.08	68.86	1987.22	-16.31	72.69	1759.74	-10.63	52.65	1733.44	-76.02	158.61	1893.11	73.52	1253.21	0.00	0.00	0.00	1939.36	78.88	1706.47	1945.14	-68.04	1684.55	1762.90	-75.14	1677.88	1809.11	64.52	1722.75	914.14	-219.38	68.48	1533.66	-216.67	73.34	909.89
5.96000	1537.07	221.68	155.61	1518.98	200.43	189.00	1404.58	145.53	367.68	1457.35	218.78	338.01	2038.04	-25.99	68.65	1987.67	-16.47	72.63	1759.90	-10.40	52.76	1733.44	-76.02	158.61	1903.84	72.39	1256.55	0.00	0.00	0.00	1949.99	77.53	1709.33	1955.26	-68.53	1687.50	1762.90	-75.14	1677.88	1819.52	63.16	1725.58	914.20	-219.82	68.40	1533.44	-216.77	73.30	909.83
5.97000	1565.46	219.83	154.77	1546.22	198.79	187.81	1427.59	144.63	364.01	1481.38	217.83	335.16	2038.11	-26.11	68.47	1987.61	-16.45	72.50	1759.89	-10.76	53.03	1733.44	-76.02	158.61	1914.69	71.21	1259.94	0.00	0.00	0.00	1959.91	77.23	1712.06	1965.79	-68.91	1690.64	1762.90	-75.14	1677.88	1829.47	62.70	1728.35	914.16	-219.24	68.50	1533.76	-216.74	73.42	909.74
5.98000	1593.89	217.51	152.73	1575.00	196.82	185.83	1450.58	144.16	359.13	1505.57	217.64	330.91	2038.12	-26.09	68.35	1987.52	-16.20	72.53	1757.28	-13.08	52.63	1733.44	-76.02	158.61	1925.46	70.06	1263.32	0.00	0.00	0.00	1969.62	77.52	1714.70	1976.03	-69.05	1693.77	1762.90	-75.14	1677.88	1839.26	62.32	1731.06	914.22	-219.11	68.53	1533.24	-216.68	73.17	909.74
5.99000	1625.02	214.65	150.37	1603.06	194.55	182.36	1474.06	143.91	352.84	1530.44	216.87	325.08	2038.12	-26.08	68.23	1987.61	-16.54	72.31	1756.72	-13.52	52.84	1733.44	-76.02	158.61	1935.97	68.96	1266.59	0.00	0.00	0.00	1979.25	77.26	1717.47	1986.32	-68.98	1696.91	1762.90	-75.14	1677.88	1848.90	62.04	1733.78	914.20	-219.57	68.43	1533.46	-216.70	73.27	909.92
6.00000	1656.87	211.56	147.11	1633.04	191.91	178.52	1497.94	144.02	344.96	1555.61	216.69	318.19	2038.31	-26.32	68.00	1987.20	-16.24	72.31	1757.26	-13.69	53.19	1733.44	-76.02	158.61	1946.42	67.96	1269.69	0.00	0.00	0.00	1988.79	77.24	1720.08	1996.24	-68.79	1700.04	1762.90	-75.14	1677.88	1858.60	61.51	1736.33	914.15	-219.81	68.54	1533.93	-216.55	73.41	910.09
6.01000	1689.32	208.14	143.28	1663.94	189.23	174.05	1521.83	145.02	336.24	1581.52	216.33	310.29	2038.32	-26.53	67.76	1987.17	-16.22	72.23	1757.23	-13.93	53.58	1733.44	-76.02	158.61	1956.51	67.00	1272.51	0.00	0.00	0.00	1997.90	77.56	1722.66	2005.84	-68.86	1703.10	1762.90	-75.14	1677.88	1868.23	61.15	1738.75	914.19	-219.03	68.60	1533.05	-216.61	73.07	909.88
6.02000	1723.21	205.07	139.55	1696.40	186.73	169.53	1546.33	145.94	326.21	1608.18	215.72	301.38	2037.91	-26.39	67.63	1987.30	-16.71	71.93	1757.69	-13.99	53.83	1733.44	-76.02	158.61	1966.60	66.19	1275.02	0.00	0.00	0.00	2007.18	77.94	1725.12	2016.07	-68.63	1705.92	1762.90	-75.14	1677.88	1877.67	61.02	1741.02	914.17	-218.63	68.57	1533.26	-216.67	73.23	909.93
6.03000	1758.35	202.56	135.96	1729.18	184.72	164.61	1571.10	147.11	315.20	1635.97	214.42	291.34	2037.84	-26.29	67.55	1987.58	-16.75	71.93	1758.03	-14.04	54.04	1733.44	-76.02	158.61	1976.22	65.46	1277.18	0.00	0.00	0.00	2016.93	77.97	1727.44	2025.30	-68.53	1708.58	1762.90	-75.14	1677.88	1887.25	60.67	1743.00	914.14	-218.67	68.59	1533.30	-216.68	73.27	909.99
6.04000	1794.72	200.64	132.70	1763.92	183.29	159.90	1596.89	146.16	302.36	1664.00	213.79	280.95	2037.82	-26.28	67.54	1987.42	-16.56	72.06	1760.15	-9.76	54.76	1733.44	-76.02	158.61	1986.13	64.77	1279.00	0.00	0.00	0.00	2025.85	78.49	1729.58	2034.73	-68.35	1711.04	1762.90	-75.14	1677.88	1896.51	60.42	1744.67	914.31	-219.56	68.35	1533.54	-216.64	73.37	909.88
6.05000	1829.96	199.73	128.69	1799.35	182.53	155.29	1624.40	146.01	288.40	1692.29	213.19	269.90	2037.77	-26.42	67.28	1987.57	-16.71	71.94	1760.04	-9.00	55.28	1733.44	-76.02	158.61	1995.76	64.20	1280.44	0.00	0.00	0.00	2035.12	78.42	1731.40	2043.84	-68.14	1713.22	1762.90	-75.14	1677.88	1905.51	60.59	1746.03	914.43	-219.60	68.31	1532.49	-216.87	72.90	909.73
6.06000	1866.77	199.39	125.17	1834.56	182.37	150.26	1651.77	146.74	273.95	1721.54	212.65	258.57	2037.81	-26.27	67.34	1987.37	-17.61	75.33	1760.11	-8.84	55.42	1733.44	-76.02	158.61	2005.20	63.71	1281.48	0.00	0.00	0.00	2043.39	79.27	1732.90	2053.59	-67.81	1715.01	1762.90	-75.14	1677.88	1914.49	60.90	1747.05	914.49	-219.73	68.28	1532.39	-216.87	72.87	909.89
6.07000	1903.40	199.57	121.56	1870.60	182.68	145.24	1681.23	147.84	258.37	1751.24	212.01	246.79	2037.54	-27.16	70.21	1987.28	-17.86	75.52	1760.57	-9.44	55.34	1733.44	-76.02	158.61	2014.36	63.28	1282.13	0.00	0.00	0.00	2053.66	78.59	1734.28	2062.81	-67.56	1716.55	1762.90	-75.14	1677.88	1923.60	61.07	1747.81	914.32	-219.31	68.48	1532.86	-216.84	73.17	909.81
6.08000	1939.78	200.30	117.95	1906.71	183.20	140.02	1710.85	147.00	242.59	1781.47	212.16	235.13	2038.19	-27.41	70.52	1987.42	-17.98	75.43	1760.55	-9.60	55.57	1733.44	-76.02	158.61	2023.55	62.92	1282.42	0.00	0.00	0.00	2062.18	79.63	1735.16	2072.14	-67.18	1717.72	1762.90	-75.14	1677.88	1932.65	61.29	1748.33	914.23	-218.88	68.52	1532.85	-216.81	73.14	909.81
6.09000	1977.15	201.36	114.98	1942.64	184.09	134.74	1740.53	147.21	226.59	1812.29	212.80	223.38	2038.72	-27.60	70.58	1988.06	-18.15	75.64	1760.17	-9.25	55.92	1733.44	-76.02	158.61	2032.70	62.61	1282.34	0.00	0.00	0.00	2071.71	79.94	1735.96	2081.47	-66.92	1718.65	1762.90	-75.14	1677.88	1941.90	61.59	1748.61	914.38	-219.64	68.26	1533.39	-216.77	73.32	909.99
6.10000	2014.71	202.59	112.32	1978.84	185.16	129.81	1771.82	146.80	209.93	1843.28	213.65	211.71	2038.56	-27.79	70.27	1988.17	-18.33	75.48	1760.45	-9.42	55.94	1733.44	-76.02	158.61	2042.04	62.39	1281.93	0.00	0.00	0.00	2081.57	80.22	1736.39	2090.94	-66.49	1719.17	1762.90	-75.14	1677.88	1951.35	61.58	1748.62	914.39	-219.30	68.31	1533.81	-216.73	73.50	909.99
6.11000	2052.87	203.98	110.26	2015.69	186.43	125.39	1802.77	147.37	193.78	1875.28	214.62	199.97	2038.89	-27.93	70.21	1988.74	-18.41	75.57	1760.48	-9.07	56.11	1733.44	-76.02	158.61	2051.52	62.13	1281.26	0.00	0.00	0.00	2090.25	80.47	1736.66	2100.41	-66.08	1719.47	1762.90	-75.14	1677.88	1960.68	61.89	1748.36	914.31	-219.52	68.49	1533.69	-216.80	73.40	909.82
6.12000	2090.14	205.41	108.00	2052.91	187.84	121.43	1835.96	147.28	177.42	1908.17	215.13	188.05	2039.35	-28.03	70.17	1989.11	-18.37	75.61	1760.48	-8.79	56.22	1733.44	-76.02	158.61	2061.05	61.89	1280.36	0.00	0.00	0.00	2099.84	80.87	1736.49	2110.45	-65.63	1719.47	1762.90	-75.14	1677.88	1970.38	61.99	1747.95	914.03	-218.85	68.77	1533.39	-216.80	73.26	909.67
6.13000	2129.17	206.96	107.11	2090.07	189.27	117.83	1870.16	148.36	161.82	1940.87	217.38	176.85	2039.68	-27.99	70.17	1988.46	-18.36	75.27	1760.59	-8.99	56.25	1733.44	-76.02	158.61	2070.98	61.69	1279.27	0.00	0.00	0.00	2109.36	81.59	1736.18	2120.02	-65.16	1719.17	1762.90	-75.14	1677.88	1979.71	62.50	1747.27	914.29	-218.87	68.54	1534.41	-216.76	73.62	909.71
6.14000	2167.84	208.40	106.83	2128.11	190.79	115.19	1906.91	149.00	145.90	1973.98	219.74	165.90	2039.11	-28.03	69.80	1989.13	-18.03	71.70	1760.71	-8.57	56.29	1733.44	-76.02	158.61	2080.68	61.55	1278.04	0.00	0.00	0.00	2118.98	81.76	1735.75	2129.72	-64.67	1718.66	1762.90	-75.14	1677.88	1989.17	63.28	1746.30	914.39	-219.47	68.32	1534.17	-216.71	73.55	909.67
6.15000	2206.62	209.88	107.17	2165.94	192.42	113.08	1942.69	150.96	131.18	2007.56	222.40	155.48	2039.31	-27.12	66.52	1988.92	-17.83	71.13	1760.78	-8.65	56.33	1733.44	-76.02	158.61	2090.36	61.52	1276.65	0.00	0.00	0.00	2129.18	82.05	1734.98	2139.54	-63.94	1717.96	1762.90	-75.14	1677.88	1998.70	64.08	1745.10	914.43	-219.58	68.26	1533.34	-216.78	73.26	909.64
6.16000	2244.23	211.43	107.73	2204.14	194.03	111.87	1982.90	156.37	117.87	2042.53	223.92	145.26	2039.58	-27.19	66.05	1988.73	-17.75	70.98	1760.77	-9.05	56.46	1733.44	-76.02	158.61	2100.01	61.64	1275.12	0.00	0.00	0.00	2138.99	82.75	1734.06	2149.34	-63.32	1717.08	1762.90	-75.14	1677.88	2008.60	64.65	1743.84	914.49	-219.70	68.13	1533.78	-216.79	73.43	909.90
6.17000	2282.65	212.82	109.36	2242.03	195.60	111.25	2021.60	155.77	103.57	2077.91	225.81	136.14	2039.71	-27.23	65.74	1988.41	-17.24	71.06	1760.81	-8.69	56.52	1733.44	-76.02	158.61	2109.58	61.83	1273.48	0.00	0.00	0.00	2148.11	83.84	1732.99	2159.02	-62.55	1716.04	1762.90	-75.14	1677.88	2018.71	65.21	1742.45	914.48	-219.29	68.28	1533.46	-216.83	73.34	909.93
6.18000	2320.28	214.21	111.66	2279.53	197.22	111.27	2057.12	159.55	92.05	2113.80	227.59	127.76	2039.46	-27.05	65.53	1988.39	-17.19	70.85	1760.87	-8.41	56.83	1733.44	-76.02	158.61	2119.54	62.13	1271.68	0.00	0.00	0.00	2158.14	84.98	1731.79	2169.02	-61.68	1714.95	1762.90	-75.14	1677.88	2028.58	66.41	1740.75	914.38	-219.04	68.33	1533.23	-216.82	73.26	909.79
6.19000	2357.53	215.56	114.81	2316.94	198.81	112.37	2093.87	161.86	81.89	2150.91	228.27	120.46	2039.22	-26.80	65.33	1988.48	-17.41	70.43	1761.17	-8.31	56.88	1733.44	-76.02	158.61	2129.61	62.53	1269.81	0.00	0.00	0.00	2169.15	85.34	1730.51	2179.29	-60.62	1713.70	1762.90	-75.14	1677.88	2038.53	67.56	1739.02	914.38	-219.24	68.39	1533.79	-216.70	73.38	910.06
6.20000	2394.02	216.97	118.78	2353.80	200.38	114.53	2131.66	163.43	72.85	2187.83	229.05	114.51	2039.50	-26.85	65.14	1989.19	-17.37	70.41	1760.98	-8.14	57.30	1733.44	-76.02	158.61	2140.20	63.03	1267.82	0.00	0.00	0.00	2179.16	86.61	1729.17	2189.48	-59.45	1712.29	1762.90	-75.14	1677.88	2048.84	68.36	1737.25	914.04	-219.30	68.79	1533.68	-216.64	73.40	910.19
6.21000	2430.30	218.46	124.04	2390.33	202.09	118.24	2167.95	166.63	67.17	2223.71	230.84	110.54	2040.18	-26.90	64.97	1989.39	-17.44	70.13	1761.49	-8.27	57.45	1733.44	-76.02	158.61	2150.77	63.60	1265.73	0.00	0.00	0.00	2189.15	87.44	1727.68	2199.98	-58.27	1710.80	1762.90	-75.14	1677.88	2058.74	69.91	1735.18	914.10	-218.31	68.87	1533.74	-216.68	73.41	909.92
6.22000	2465.56	220.20	130.69	2425.63	203.88	123.31	2207.49	166.20	61.71	2259.13	232.61	108.32	2040.31	-26.82	64.66	1989.74	-17.44	70.06	1761.74	-7.63	57.85	1733.44	-76.02	158.61	2161.49	64.20	1263.58	0.00	0.00	0.00	2199.48	88.89	1725.98	2210.39	-56.84	1709.25	1762.90	-75.14	1677.88	2068.83	71.44	1733.06	914.22	-218.68	68.58	1534.57	-216.65	73.68	909.58
6.23000	2504.51	221.38	135.05	2459.89	205.66	130.61	2243.18	168.00	59.09	2293.63	233.83	107.43	2040.84	-26.94	64.36	1989.60	-17.22	69.82	1761.71	-6.91	58.45	1733.44	-76.02	158.61	2172.03	64.84	1261.31	0.00	0.00	0.00	2209.85	90.79	1724.22	2221.01	-55.28	1707.56	1762.90	-75.14	1677.88	2079.39	72.61	1730.95	914.25	-219.43	68.37	1533.80	-216.75	73.40	909.83
6.24000	2539.03	221.62	139.01	2491.66	207.21	139.74	2278.97	168.05	57.68	2325.59	236.00	108.57	2041.08	-26.93	64.13	1989.78	-17.16	69.50	1761.81	-7.08	59.26	1733.44	-76.02	158.61	2183.00	65.55	1259.04	0.00	0.00	0.00	2219.76	92.53	1722.42	2231.49	-53.69	1705.74	1762.90	-75.14	1677.88	2089.67	74.42	1728.63	914.44	-219.95	68.23	1534.24	-216.63	73.66	909.77
6.25000	2569.40	221.05	142.53	2520.42	207.99	150.66	2309.02	171.44	58.81	2325.59	236.00	108.57	2040.90	-26.76	63.69	1989.91	-17.22	69.07	1762.19	-6.75	59.95	1733.44	-76.02	158.61	2194.13	66.25	1256.75	0.00	0.00	0.00	2230.12	94.08	1720.56	2241.96	-51.98	1703.92	1762.90	-75.14	1677.88	2100.28	75.92	1726.30	914.50	-220.10	68.18	1534.98	-216.49	73.90	909.94
6.26000	2595.91	219.76	145.55	2545.73	207.34	162.56	2338.11	172.20	58.63	2325.59	236.00	108.57	2041.45	-26.98	63.32	1990.48	-17.08	68.98	1762.89	-6.74	60.70	1733.44	-76.02	158.61	2205.24	67.00	1254.41	0.00	0.00	0.00	2240.68	95.88	1718.54	2252.35	-50.02	1702.08	1762.90	-75.14	1677.88	2110.83	77.85	1723.89	914.50	-219.86	68.06	1533.13	-216.76	73.18	909.76
6.27000	2618.87	217.87	148.01	2567.43	206.02	174.19	2368.63	167.14	55.67	2325.59	236.00	108.57	2041.66	-26.60	63.09	1990.34	-16.90	68.70	1763.41	-6.23	61.85	1733.44	-76.02	158.61	2216.29	67.76	1252.11	0.00	0.00	0.00	2251.09	98.08	1716.52	2262.98	-48.01	1700.24	1762.90	-75.14	1677.88	2121.56	79.61	1721.65	914.28	-219.25	68.47	1533.77	-216.67	73.47	909.74
6.28000	2638.56	215.50	149.87	2584.19	205.11	183.51	2390.84	166.80	54.23	2325.59	236.00	108.57	2042.03	-26.57	62.54	1990.92	-17.04	68.26	1764.38	-6.02	63.33	1733.44	-76.02	158.61	2227.58	68.63	1249.85	0.00	0.00	0.00	2261.52	100.13	1714.60	2273.38	-45.78	1698.35	1762.90	-75.14	1677.88	2131.36	82.67	1719.12	914.20	-219.10	68.58	1534.66	-216.54	73.83	909.84
6.29000	2655.28	212.76	151.06	2595.91	204.81	188.31	2411.08	162.19	51.11	2325.59	236.00	108.57	2042.53	-26.64	62.15	1991.96	-17.53	67.94	1765.16	-6.50	65.39	1733.44	-76.02	158.61	2239.03	69.59	1247.57	0.00	0.00	0.00	2271.86	103.03	1712.44	2284.12	-43.46	1696.45	1762.90	-75.14	1677.88	2142.00	85.42	1716.70	914.35	-219.47	68.39	1533.83	-216.65	73.49	910.02
6.30000	2669.33	209.76	151.55	2609.69	204.74	192.95	2411.08	162.19	51.11	2325.59	236.00	108.57	2043.09	-26.73	61.55	1992.68	-17.44	67.89	1765.99	-5.70	67.79	1733.44	-76.02	158.61	2250.37	70.63	1245.25	0.00	0.00	0.00	2283.07	105.01	1710.62	2294.54	-41.19	1694.72	1762.90	-75.14	1677.88	2152.81	88.10	1714.38	914.38	-219.29	68.35	1533.86	-216.65	73.50	910.12
6.31000	2680.99	206.61	151.26	2616.94	204.09	188.85	2411.08	162.19	51.11	2325.59	236.00	108.57	2043.78	-26.83	61.01	1992.80	-17.05	67.93	1766.87	-5.85	70.62	1733.44	-76.02	158.61	2261.87	71.81	1242.98	0.00	0.00	0.00	2293.98	108.00	1708.76	2305.25	-38.51	1693.10	1762.90	-75.14	1677.88	2163.81	90.81	1712.25	914.17	-218.74	68.65	1534.66	-216.60	73.77	909.99
6.32000	2690.57	203.42	150.15	2626.75	199.99	177.38	2411.08	162.19	51.11	2325.59	236.00	108.57	2044.52	-26.83	60.56	1993.51	-17.27	67.67	1767.73	-6.35	73.82	1733.44	-76.02	158.61	2273.29	73.13	1240.78	0.00	0.00	0.00	2304.28	110.78	1707.12	2316.10	-35.66	1691.61	1762.90	-75.14	1677.88	2174.74	93.81	1710.15	914.32	-219.05	68.47	1534.11	-216.75	73.64	909.97
6.33000	2698.36	200.31	148.17	2636.78	195.54	167.38	2411.08	162.19	51.11	2325.59	236.00	108.57	2044.70	-26.81	59.94	1994.57	-17.44	67.54	1769.03	-6.35	77.50	1733.44	-76.02	158.61	2284.64	74.66	1238.71	0.00	0.00	0.00	2315.20	113.41	1705.47	2326.73	-32.65	1690.20	1762.90	-75.14	1677.88	2185.83	96.76	1708.20	914.13	-219.22	68.71	1534.37	-216.69	73.76	909.61
6.34000	2704.64	197.39	145.26	2645.01	190.84	157.97	2411.08	162.19	51.11	2325.59	236.00	108.57	2045.67	-26.86	59.53	1995.48	-17.78	67.12	1770.86	-6.77	81.52	1733.44	-76.02	158.61	2296.38	76.47	1236.83	0.00	0.00	0.00	2325.48	117.09	1703.70	2337.63	-29.52	1688.80	1762.90	-75.14	1677.88	2196.18	100.76	1706.13	913.94	-218.63	68.88	1534.25	-216.71	73.66	909.71
6.35000	2709.73	194.78	141.37	2654.10	185.13	149.02	2411.08	162.19	51.11	2325.59	236.00	108.57	2046.61	-27.07	58.95	1996.78	-18.10	66.87	1773.48	-6.95	86.05	1733.44	-76.02	158.61	2308.06	78.54	1235.21	0.00	0.00	0.00	2336.59	120.23	1702.24	2348.43	-26.30	1687.62	1762.90	-75.14	1677.88	2207.02	104.40	1704.37	914.22	-219.61	68.45	1534.31	-216.79	73.69	909.82
6.36000	2713.90	192.57	136.44	2663.75	179.33	138.87	2411.08	162.19	51.11	2325.59	236.00	108.57	2046.96	-27.05	58.33	1998.21	-18.38	66.73	1776.03	-6.96	91.59	1733.44	-76.02	158.61	2319.70	80.83	1233.90	0.00	0.00	0.00	2348.75	123.22	1701.06	2359.31	-22.88	1686.80	1762.90	-75.14	1677.88	2218.43	107.73	1703.16	914.25	-219.98	68.34	1534.63	-216.84	73.76	909.83
6.37000	2717.45	190.90	130.42	2672.09	174.27	127.80	2411.08	162.19	51.11	2325.59	236.00	108.57	2048.32	-27.07	58.20	1999.56	-18.65	66.61	1778.73	-7.08	97.98	1733.44	-76.02	158.61	2331.29	83.23	1232.94	0.00	0.00	0.00	2359.64	126.88	1700.00	2370.20	-19.43	1686.27	1762.90	-75.14	1677.88	2229.67	111.37	1702.14	914.18	-219.62	68.37	1533.53	-216.96	73.39	909.83
6.38000	2720.69	189.86	123.25	2678.48	170.22	118.08	2411.08	162.19	51.11	2325.59	236.00	108.57	2048.98	-27.33	57.78	2001.49	-19.45	66.36	1782.29	-7.20	105.09	1733.44	-76.02	158.61	2342.94	85.68	1232.35	0.00	0.00	0.00	2370.57	130.89	1699.01	2381.28	-15.74	1685.78	1762.90	-75.14	1677.88	2240.72	115.39	1701.25	914.56	-220.40	68.02	1532.90	-217.05	73.22	909.90
6.39000	2725.92	188.36	112.86	2683.44	168.75	110.03	2411.08	162.19	51.11	2325.59	236.00	108.57	2049.54	-27.26	57.58	2003.07	-20.19	65.88	1786.67	-7.81	112.98	1733.44	-76.02	158.61	2354.89	88.05	1232.12	0.00	0.00	0.00	2381.49	134.83	1698.29	2392.34	-11.97	1685.53	1762.90	-75.14	1677.88	2251.88	119.37	1700.46	914.37	-219.59	68.32	1534.08	-216.84	73.67	909.66
6.40000	2728.69	189.06	103.95	2686.70	169.19	103.07	2411.08	162.19	51.11	2325.59	236.00	108.57	2050.00	-27.54	57.13	2005.47	-20.83	65.69	1791.72	-8.51	122.07	1733.44	-76.02	158.61	2367.11	90.28	1232.31	0.00	0.00	0.00	2388.49	136.26	1702.17	2403.64	-8.19	1685.57	1762.90	-75.14	1677.88	2263.03	123.59	1700.17	914.02	-218.67	68.72	1534.23	-216.75	73.63	909.72
6.41000	2730.92	189.41	96.85	2689.63	169.34	97.59	2411.08	162.19	51.11	2325.59	236.00	108.57	2051.06	-27.83	56.74	2008.57	-22.33	65.69	1798.48	-9.55	132.03	1733.44	-76.02	158.61	2379.45	92.38	1232.91	0.00	0.00	0.00	2399.00	139.58	1702.87	2414.87	-4.37	1686.00	1762.90	-75.14	1677.88	2274.57	127.49	1700.30	914.27	-219.25	68.54	1534.56	-216.70	73.75	910.13
6.42000	2733.14	187.78	91.92	2691.28	168.51	93.04	2411.08	162.19	51.11	2325.59	236.00	108.57	2051.81	-28.18	56.38	2011.21	-23.13	64.78	1806.56	-10.20	143.00	1733.44	-76.02	158.61	2391.96	94.34	1233.95	0.00	0.00	0.00	2410.30	143.60	1702.90	2425.75	-0.59	1686.61	1762.90	-75.14	1677.88	2285.99	131.72	1700.68	913.92	-218.76	68.97	1534.19	-216.84	73.59	910.13
6.43000	2734.87	186.03	88.13	2692.25	167.87	89.34	2411.08	162.19	51.11	2325.59	236.00	108.57	2052.50	-28.35	56.12	2014.24	-23.72	63.98	1816.44	-10.20	155.03	1733.44	-76.02	158.61	2404.44	96.14	1235.31	0.00	0.00	0.00	2421.65	147.33	1703.10	2436.77	3.20	1687.42	1762.90	-75.14	1677.88	2296.95	136.26	1701.13	914.02	-219.07	68.66	1533.68	-217.03	73.44	910.07
6.44000	2736.79	185.92	84.23	2693.23	168.12	86.34	2411.08	162.19	51.11	2325.59	236.00	108.57	2054.07	-29.81	55.23	2017.90	-24.16	63.67	1828.36	-9.80	169.67	1733.44	-76.02	158.61	2416.88	97.84	1236.93	0.00	0.00	0.00	2433.00	151.18	1703.51	2448.14	6.91	1688.37	1762.90	-75.14	1677.88	2308.54	140.34	1701.87	914.18	-219.00	68.45	1534.11	-216.92	73.61	910.05
6.45000	2737.89	185.57	81.09	2693.89	168.10	84.01	2411.08	162.19	51.11	2325.59	236.00	108.57	2055.33	-30.10	55.05	2021.63	-24.76	63.85	1842.32	-10.92	184.11	1733.44	-76.02	158.61	2429.05	99.47	1238.78	0.00	0.00	0.00	2444.08	154.94	1704.09	2459.18	10.52	1689.53	1762.90	-75.14	1677.88	2319.67	144.72	1702.91	914.01	-218.57	68.65	1534.37	-216.90	73.68	909.86
6.46000	2738.78	184.96	79.07	2694.38	167.67	82.40	2411.08	162.19	51.11	2325.59	236.00	108.57	2057.35	-31.03	55.57	2026.05	-25.50	64.72	1858.28	-11.99	199.22	1733.44	-76.02	158.61	2440.62	101.09	1240.82	0.00	0.00	0.00	2455.30	158.49	1704.77	2470.05	14.03	1690.81	1762.90	-75.14	1677.88	2331.24	148.48	1704.19	914.18	-219.47	68.48	1534.25	-216.93	73.66	909.79
6.47000	2739.21	184.69	77.84	2694.60	167.46	81.33	2411.08	162.19	51.11	2325.59	236.00	108.57	2060.86	-32.17	54.58	2031.03	-26.38	66.62	1876.33	-12.64	215.09	1733.44	-76.02	158.61	2451.82	102.68	1242.95	0.00	0.00	0.00	2466.69	161.99	1705.62	2480.94	17.30	1692.21	1762.90	-75.14	1677.88	2342.20	152.65	1705.54	914.13	-219.21	68.60	1533.46	-217.16	73.42	910.01
6.48000	2739.58	184.52	77.09	2694.85	167.34	80.72	2411.08	162.19	51.11	2325.59	236.00	108.57	2066.20	-33.27	53.21	2035.48	-27.66	69.34	1896.19	-14.11	230.89	1733.44	-76.02	158.61	2462.52	104.23	1245.15	0.00	0.00	0.00	2477.93	165.11	1706.63	2491.60	20.49	1693.89	1762.90	-75.14	1677.88	2353.19	156.50	1707.06	914.37	-219.29	68.34	1533.20	-217.16	73.46	910.01
6.49000	2739.78	184.37	76.65	2694.89	167.31	80.29	2411.08	162.19	51.11	2325.59	236.00	108.57	2072.22	-34.41	50.99	2041.59	-28.81	73.09	1917.83	-14.96	246.64	1733.44	-76.02	158.61	2472.95	105.59	1247.33	0.00	0.00	0.00	2489.16	168.25	1707.76	2502.20	23.49	1695.78	1762.90	-75.14	1677.88	2364.43	159.78	1708.83	914.56	-219.22	68.13	1532.90	-217.23	73.31	910.17
6.50000	2739.86	184.29	76.35	2695.08	167.30	80.10	2411.08	162.19	51.11	2325.59	236.00	108.57	2079.02	-35.55	48.92	2049.18	-29.66	74.03	1941.57	-16.01	260.98	1733.44	-76.02	158.61	2483.17	106.75	1249.49	0.00	0.00	0.00	2499.82	171.00	1709.19	2512.78	26.22	1697.80	1762.90	-75.14	1677.88	2375.37	162.88	1710.73	914.51	-219.36	68.11	1532.40	-217.34	73.14	909.85
6.51000	2739.85	184.18	76.11	2695.07	167.23	79.86	2411.08	162.19	51.11	2325.59	236.00	108.57	2085.89	-36.32	46.12	2057.26	-28.49	78.04	1965.60	-15.56	274.11	1733.44	-76.02	158.61	2493.21	107.64	1251.66	0.00	0.00	0.00	2511.35	173.49	1710.62	2523.38	28.79	1699.95	1762.90	-75.14	1677.88	2375.37	162.88	1710.73	914.21	-219.49	68.56	1532.40	-217.34	73.14	909.98
6.52000	2739.97	184.13	76.05	2695.10	167.23	79.74	2411.08	162.19	51.11	2325.59	236.00	108.57	2096.43	-37.20	46.75	2061.23	-32.20	83.36	1988.64	-15.85	284.21	1733.44	-76.02	158.61	2503.06	108.24	1253.82	0.00	0.00	0.00	2521.44	175.82	1712.37	2533.76	31.04	1702.29	1762.90	-75.14	1677.88	2375.37	162.88	1710.73	914.16	-219.08	68.59	1532.40	-217.34	73.14	910.18
6.53000	2739.94	184.07	75.97	2695.13	167.26	79.66	2411.08	162.19	51.11	2325.59	236.00	108.57	2112.03	-37.74	52.69	2073.21	-32.90	88.43	2011.93	-17.80	291.81	1733.44	-76.02	158.61	2512.71	108.56	1256.07	0.00	0.00	0.00	2531.50	178.03	1714.21	2544.06	33.04	1704.68	1762.90	-75.14	1677.88	2375.37	162.88	1710.73	914.17	-219.06	68.52	1532.40	-217.34	73.14	909.85
6.54000	2739.74	184.02	75.82	2695.13	167.34	79.60	2411.08	162.19	51.11	2325.59	236.00	108.57	2132.48	-38.05	59.69	2093.93	-34.00	95.79	2032.32	-17.13	299.16	1733.44	-76.02	158.61	2522.35	108.65	1258.42	0.00	0.00	0.00	2542.20	179.95	1716.07	2554.23	34.88	1707.18	1762.90	-75.14	1677.88	2375.37	162.88	1710.73	914.01	-218.73	68.56	1532.40	-217.34	73.14	909.66
6.55000	2739.86	183.99	75.87	2695.05	167.46	79.48	2411.08	162.19	51.11	2325.59	236.00	108.57	2156.39	-37.76	66.91	2117.82	-33.49	102.97	2052.14	-16.79	304.62	1733.44	-76.02	158.61	2531.77	108.46	1260.90	0.00	0.00	0.00	2552.95	181.47	1717.97	2564.40	36.43	1709.74	1762.90	-75.14	1677.88	2375.37	162.88	1710.73	914.21	-219.40	68.47	1532.40	-217.34	73.14	909.86
6.56000	2739.84	184.02	75.82	2695.03	167.55	79.43	2411.08	162.19	51.11	2325.59	236.00	108.57	2183.37	-36.72	74.03	2148.21	-32.38	110.93	2073.09	-18.93	307.63	1733.44	-76.02	158.61	2540.86	108.13	1263.50	0.00	0.00	0.00	2563.25	182.83	1719.89	2574.64	37.77	1712.26	1762.90	-75.14	1677.88	2375.37	162.88	1710.73	914.04	-218.76	68.72	1532.40	-217.34	73.14	909.82
6.57000	2739.58	184.09	75.64	2695.01	167.69	79.40	2411.08	162.19	51.11	2325.59	236.00	108.57	2211.03	-35.48	80.18	2174.43	-31.16	116.25	2092.67	-18.93	310.06	1733.44	-76.02	158.61	2550.03	107.75	1266.21	0.00	0.00	0.00	2573.57	183.89	1721.97	2584.71	38.84	1714.66	1762.90	-75.14	1677.88	2375.37	162.88	1710.73	914.10	-219.39	68.65	1532.40	-217.34	73.14	909.89
6.58000	2739.59	184.14	75.62	2695.05	167.75	79.35	2411.08	162.19	51.11	2325.59	236.00	108.57	2240.07	-34.17	85.60	2205.80	-29.61	122.09	2113.00	-18.74	311.11	1733.44	-76.02	158.61	2558.93	107.32	1268.96	0.00	0.00	0.00	2583.43	184.76	1723.96	2594.97	39.72	1716.98	1762.90	-75.14	1677.88	2375.37	162.88	1710.73	914.10	-218.70	68.66	1532.40	-217.34	73.14	909.92
6.59000	2739.40	184.10	75.45	2695.03	167.83	79.28	2411.08	162.19	51.11	2325.59	236.00	108.57	2270.28	-32.94	90.23	2236.21	-28.56	126.22	2134.57	-19.66	310.20	1733.44	-76.02	158.61	2568.14	106.95	1271.78	0.00	0.00	0.00	2593.23	185.49	1726.00	2604.92	40.34	1719.25	1762.90	-75.14	1677.88	2375.37	162.88	1710.73	914.34	-219.06	68.48	1532.40	-217.34	73.14	909.74
6.60000	2739.55	184.17	75.48	2694.97	167.90	79.20	2411.08	162.19	51.11	2325.59	236.00	108.57	2300.40	-32.06	93.55	2270.19	-27.21	130.63	2155.91	-19.11	308.33	1733.44	-76.02	158.61	2577.48	106.59	1274.56	0.00	0.00	0.00	2603.24	185.91	1727.88	2614.72	40.75	1721.37	1762.90	-75.14	1677.88	2375.37	162.88	1710.73	914.10	-219.48	68.51	1532.40	-217.34	73.14	909.61
6.61000	2739.42	184.14	75.37	2695.01	167.94	79.16	2411.08	162.19	51.11	2325.59	236.00	108.57	2331.51	-31.50	96.27	2302.06	-26.46	133.13	2179.24	-19.84	304.96	1733.44	-76.02	158.61	2586.71	106.32	1277.22	0.00	0.00	0.00	2613.28	186.23	1729.60	2624.57	41.05	1723.35	1762.90	-75.14	1677.88	2375.37	162.88	1710.73	914.43	-219.97	68.27	1532.40	-217.34	73.14	909.84
6.62000	2739.29	184.15	75.20	2694.93	167.96	79.01	2411.08	162.19	51.11	2325.59	236.00	108.57	2362.72	-31.32	97.75	2330.86	-25.89	134.59	2202.10	-18.78	300.63	1733.44	-76.02	158.61	2595.92	106.23	1279.71	0.00	0.00	0.00	2622.48	186.26	1731.31	2634.14	41.08	1725.19	1762.90	-75.14	1677.88	2375.37	162.88	1710.73	914.24	-219.69	68.39	1532.40	-217.34	73.14	909.76
6.63000	2739.23	184.12	75.09	2694.93	167.95	78.91	2411.08	162.19	51.11	2325.59	236.00	108.57	2393.41	-31.64	97.67	2358.38	-26.39	131.78	2225.86	-18.23	294.84	1733.44	-76.02	158.61	2604.87	106.50	1281.99	0.00	0.00	0.00	2631.97	186.15	1732.77	2643.72	40.98	1726.88	1762.90	-75.14	1677.88	2375.37	162.88	1710.73	914.08	-219.21	68.54	1532.40	-217.34	73.14	909.76
6.64000	2739.41	184.10	75.07	2694.85	168.02	78.77	2411.08	162.19	51.11	2325.59	236.00	108.57	2420.80	-32.52	94.18	2389.68	-26.87	129.31	2250.06	-17.21	288.17	1733.44	-76.02	158.61	2613.56	107.07	1284.00	0.00	0.00	0.00	2642.09	185.97	1734.00	2653.11	40.79	1728.34	1762.90	-75.14	1677.88	2375.37	162.88	1710.73	914.07	-218.69	68.62	1532.40	-217.34	73.14	909.65
6.65000	2739.42	184.12	74.97	2694.94	168.04	78.70	2411.08	162.19	51.11	2325.59	236.00	108.57	2450.49	-33.49	91.45	2419.68	-27.34	126.60	2274.90	-16.23	280.37	1733.44	-76.02	158.61	2622.40	107.91	1285.79	0.00	0.00	0.00	2651.48	185.60	1735.10	2662.83	40.50	1729.52	1762.90	-75.14	1677.88	2375.37	162.88	1710.73	914.08	-218.94	68.77	1532.40	-217.34	73.14	909.72
6.66000	2739.33	184.12	74.75	2695.05	168.10	78.65	2411.08	162.19	51.11	2325.59	236.00	108.57	2483.99	-34.20	89.94	2453.07	-27.60	124.47	2299.55	-14.85	271.48	1733.44	-76.02	158.61	2631.30	108.87	1287.36	0.00	0.00	0.00	2660.59	185.20	1736.05	2672.31	40.13	1730.42	1762.90	-75.14	1677.88	2375.37	162.88	1710.73	914.41	-219.62	68.33	1532.40	-217.34	73.14	910.12
6.67000	2739.37	184.17	74.62	2695.00	168.17	78.51	2411.08	162.19	51.11	2325.59	236.00	108.57	2517.38	-35.06	88.14	2486.03	-28.12	121.77	2325.31	-14.63	261.21	1733.44	-76.02	158.61	2640.31	109.85	1288.69	0.00	0.00	0.00	2670.10	184.72	1736.68	2681.52	39.55	1731.12	1762.90	-75.14	1677.88	2375.37	162.88	1710.73	914.32	-219.92	68.29	1532.40	-217.34	73.14	910.12
6.68000	2739.43	184.19	74.48	2695.06	168.24	78.43	2411.08	162.19	51.11	2325.59	236.00	108.57	2551.07	-35.97	86.23	2518.45	-28.82	118.53	2350.87	-13.81	250.01	1733.44	-76.02	158.61	2649.18	110.84	1289.77	0.00	0.00	0.00	2679.54	184.00	1737.13	2690.69	38.84	1731.57	1762.90	-75.14	1677.88	2375.37	162.88	1710.73	914.25	-218.97	68.53	1532.40	-217.34	73.14	909.79
6.69000	2739.81	184.26	74.55	2695.15	168.34	78.36	2411.08	162.19	51.11	2325.59	236.00	108.57	2585.98	-36.76	84.97	2551.50	-29.49	115.40	2376.87	-12.79	238.32	1733.44	-76.02	158.61	2658.02	111.82	1290.61	0.00	0.00	0.00	2688.76	183.25	1737.34	2699.95	38.05	1731.77	1762.90	-75.14	1677.88	2375.37	162.88	1710.73	914.34	-218.80	68.55	1532.40	-217.34	73.14	909.82
6.70000	2740.03	184.32	74.55	2695.12	168.46	78.26	2411.08	162.19	51.11	2325.59	236.00	108.57	2621.41	-37.33	84.16	2585.62	-29.92	112.76	2404.83	-14.30	224.97	1733.44	-76.02	158.61	2666.60	112.76	1291.15	0.00	0.00	0.00	2697.75	182.50	1737.42	2709.38	37.26	1731.64	1762.90	-75.14	1677.88	2375.37	162.88	1710.73	914.29	-218.83	68.55	1532.40	-217.34	73.14	910.05
6.71000	2739.96	184.33	74.33	2694.97	168.59	78.13	2411.08	162.19	51.11	2325.59	236.00	108.57	2657.87	-37.77	84.17	2620.07	-30.29	110.39	2433.73	-15.69	211.11	1733.44	-76.02	158.61	2674.97	113.57	1291.38	0.00	0.00	0.00	2707.50	181.60	1737.12	2718.68	36.30	1731.25	1762.90	-75.14	1677.88	2375.37	162.88	1710.73	914.15	-219.04	68.50	1532.40	-217.34	73.14	909.93
6.72000	2739.93	184.43	74.22	2694.95	168.75	78.09	2411.08	162.19	51.11	2325.59	236.00	108.57	2694.45	-38.25	84.55	2655.19	-30.70	108.55	2461.43	-15.32	197.65	1733.44	-76.02	158.61	2683.30	114.09	1291.42	0.00	0.00	0.00	2716.89	180.68	1736.64	2727.72	35.26	1730.68	1762.90	-75.14	1677.88	2375.37	162.88	1710.73	914.25	-218.81	68.53	1532.40	-217.34	73.14	909.69
6.73000	2739.70	184.42	74.02	2694.80	168.89	77.99	2411.08	162.19	51.11	2325.59	236.00	108.57	2730.99	-38.78	85.17	2690.31	-31.24	106.92	2490.22	-15.75	183.92	1733.44	-76.02	158.61	2691.73	114.30	1291.34	0.00	0.00	0.00	2726.73	179.59	1735.87	2736.82	34.15	1729.92	1762.90	-75.14	1677.88	2375.37	162.88	1710.73	914.41	-219.10	68.46	1532.40	-217.34	73.14	909.73
6.74000	2739.71	184.48	73.90	2694.94	168.98	77.98	2411.08	162.19	51.11	2325.59	236.00	108.57	2767.32	-39.47	85.85	2725.67	-31.84	105.54	2519.79	-16.27	170.03	1733.44	-76.02	158.61	2700.43	114.33	1291.13	0.00	0.00	0.00	2736.30	178.49	1734.91	2746.11	33.03	1729.02	1762.90	-75.14	1677.88	2375.37	162.88	1710.73	914.03	-218.76	68.66	1532.40	-217.34	73.14	909.81
6.75000	2739.91	184.51	73.91	2695.22	169.07	78.03	2411.08	162.19	51.11	2325.59	236.00	108.57	2803.27	-40.24	86.87	2760.51	-32.71	104.09	2551.01	-18.00	156.08	1733.44	-76.02	158.61	2709.42	114.20	1290.84	0.00	0.00	0.00	2745.51	177.34	1733.90	2755.52	31.87	1727.95	1762.90	-75.14	1677.88	2375.37	162.88	1710.73	913.92	-218.78	68.87	1532.40	-217.34	73.14	910.06
6.76000	2739.97	184.55	73.77	2695.27	169.10	77.96	2411.08	162.19	51.11	2325.59	236.00	108.57	2839.14	-41.20	88.44	2795.36	-33.71	103.00	2551.01	-18.00	156.08	1733.44	-76.02	158.61	2718.48	113.90	1290.44	0.00	0.00	0.00	2755.05	176.14	1732.67	2764.85	30.64	1726.81	1762.90	-75.14	1677.88	2375.37	162.88	1710.73	914.28	-219.38	68.44	1532.40	-217.34	73.14	909.67
6.77000	2739.93	184.56	73.64	2695.05	169.10	77.77	2411.08	162.19	51.11	2325.59	236.00	108.57	2874.86	-42.34	90.75	2829.67	-35.01	102.32	2551.01	-18.00	156.08	1733.44	-76.02	158.61	2727.73	113.44	1289.91	0.00	0.00	0.00	2764.76	174.67	1731.35	2774.35	29.30	1725.58	1762.90	-75.14	1677.88	2375.37	162.88	1710.73	914.11	-219.32	68.59	1532.40	-217.34	73.14	910.09
6.78000	2740.09	184.59	73.65	2694.84	169.09	77.59	2411.08	162.19	51.11	2325.59	236.00	108.57	2910.54	-43.74	93.86	2864.71	-36.46	103.01	2551.01	-18.00	156.08	1733.44	-76.02	158.61	2736.92	112.80	1289.21	0.00	0.00	0.00	2774.25	173.38	1729.99	2783.57	27.83	1724.31	1762.90	-75.14	1677.88	2375.37	162.88	1710.73	914.31	-219.99	68.36	1532.40	-217.34	73.14	909.91
6.79000	2739.88	184.60	73.35	2694.87	169.04	77.47	2411.08	162.19	51.11	2325.59	236.00	108.57	2945.64	-45.21	97.95	2899.61	-38.11	104.74	2551.01	-18.00	156.08	1733.44	-76.02	158.61	2745.94	111.96	1288.35	0.00	0.00	0.00	2783.59	171.90	1728.58	2792.86	26.27	1722.98	1762.90	-75.14	1677.88	2375.37	162.88	1710.73	914.34	-219.93	68.29	1532.40	-217.34	73.14	910.08
6.80000	2739.93	184.66	73.17	2695.05	168.98	77.40	2411.08	162.19	51.11	2325.59	236.00	108.57	2979.85	-46.97	102.78	2933.73	-40.10	107.12	2551.01	-18.00	156.08	1733.44	-76.02	158.61	2755.04	110.99	1287.32	0.00	0.00	0.00	2792.99	170.21	1727.13	2802.37	24.69	1721.56	1762.90	-75.14	1677.88	2375.37	162.88	1710.73	914.15	-219.47	68.55	1532.40	-217.34	73.14	909.83
6.81000	2740.18	184.70	73.10	2695.13	168.93	77.28	2411.08	162.19	51.11	2325.59	236.00	108.57	3013.44	-48.62	108.95	2967.15	-42.12	110.82	2551.01	-18.00	156.08	1733.44	-76.02	158.61	2764.05	109.84	1286.14	0.00	0.00	0.00	2802.26	168.43	1725.70	2811.99	23.03	1720.03	1762.90	-75.14	1677.88	2375.37	162.88	1710.73	914.37	-219.50	68.35	1532.40	-217.34	73.14	909.56
6.82000	2740.25	184.73	72.93	2695.22	168.88	77.20	2411.08	162.19	51.11	2325.59	236.00	108.57	3046.47	-50.43	117.10	2999.56	-44.36	115.72	2551.01	-18.00	156.08	1733.44	-76.02	158.61	2773.05	108.58	1284.85	0.00	0.00	0.00	2811.77	166.54	1724.14	2821.51	21.22	1718.46	1762.90	-75.14	1677.88	2375.37	162.88	1710.73	914.26	-219.87	68.35	1532.40	-217.34	73.14	909.75
6.83000	2740.34	184.79	72.80	2695.17	168.78	77.01	2411.08	162.19	51.11	2325.59	236.00	108.57	3046.47	-50.43	117.10	3030.17	-46.49	121.68	2551.01	-18.00	156.08	1733.44	-76.02	158.61	2781.98	107.23	1283.48	0.00	0.00	0.00	2820.95	164.55	1722.58	2831.17	19.21	1716.79	1762.90	-75.14	1677.88	2375.37	162.88	1710.73	914.03	-218.17	68.82	1532.40	-217.34	73.14	909.83
6.84000	2740.41	184.84	72.65	2695.24	168.73	76.87	2411.08	162.19	51.11	2325.59	236.00	108.57	3046.47	-50.43	117.10	3059.69	-48.76	129.88	2551.01	-18.00	156.08	1733.44	-76.02	158.61	2790.89	105.83	1282.05	0.00	0.00	0.00	2830.40	162.34	1720.90	2840.83	17.06	1715.02	1762.90	-75.14	1677.88	2375.37	162.88	1710.73	914.20	-218.63	68.58	1532.40	-217.34	73.14	909.86
6.85000	2740.52	184.89	72.50	2695.26	168.65	76.66	2411.08	162.19	51.11	2325.59	236.00	108.57	3046.47	-50.43	117.10	3087.15	-50.74	139.34	2551.01	-18.00	156.08	1733.44	-76.02	158.61	2799.89	104.39	1280.52	0.00	0.00	0.00	2839.76	160.04	1719.16	2850.29	14.81	1713.18	1762.90	-75.14	1677.88	2375.37	162.88	1710.73	914.20	-219.38	68.55	1532.40	-217.34	73.14	909.99
6.86000	2740.55	184.97	72.27	2695.20	168.60	76.38	2411.08	162.19	51.11	2325.59	236.00	108.57	3046.47	-50.43	117.10	3087.15	-50.74	139.34	2551.01	-18.00	156.08	1733.44	-76.02	158.61	2809.08	102.88	1278.98	0.00	0.00	0.00	2848.94	157.61	1717.34	2859.53	12.49	1711.28	1762.90	-75.14	1677.88	2375.37	162.88	1710.73	914.08	-219.06	68.67	1532.40	-217.34	73.14	910.05
6.87000	2740.79	185.04	72.16	2695.41	168.45	76.18	2411.08	162.19	51.11	2325.59	236.00	108.57	3046.47	-50.43	117.10	3087.15	-50.74	139.34	2551.01	-18.00	156.08	1733.44	-76.02	158.61	2818.44	101.30	1277.45	0.00	0.00	0.00	2858.20	155.01	1715.45	2868.84	9.99	1709.31	1762.90	-75.14	1677.88	2375.37	162.88	1710.73	914.45	-219.80	68.28	1532.40	-217.34	73.14	909.99
6.88000	2740.69	185.09	71.80	2695.39	168.33	75.79	2411.08	162.19	51.11	2325.59	236.00	108.57	3046.47	-50.43	117.10	3087.15	-50.74	139.34	2551.01	-18.00	156.08	1733.44	-76.02	158.61	2828.15	99.71	1275.98	0.00	0.00	0.00	2867.39	152.29	1713.53	2878.18	7.30	1707.32	1762.90	-75.14	1677.88	2375.37	162.88	1710.73	914.18	-219.56	68.54	1532.40	-217.34	73.14	909.91
6.89000	2740.90	185.11	71.58	2695.58	168.24	75.49	2411.08	162.19	51.11	2325.59	236.00	108.57	3046.47	-50.43	117.10	3087.15	-50.74	139.34	2551.01	-18.00	156.08	1733.44	-76.02	158.61	2837.99	97.99	1274.55	0.00	0.00	0.00	2876.46	149.52	1711.61	2887.55	4.46	1705.29	1762.90	-75.14	1677.88	2375.37	162.88	1710.73	914.29	-220.05	68.36	1532.40	-217.34	73.14	909.80
6.90000	2740.98	185.17	71.23	2695.77	168.07	75.15	2411.08	162.19	51.11	2325.59	236.00	108.57	3046.47	-50.43	117.10	3087.15	-50.74	139.34	2551.01	-18.00	156.08	1733.44	-76.02	158.61	2848.10	96.09	1273.16	0.00	0.00	0.00	2885.59	146.45	1709.69	2896.93	1.51	1703.19	1762.90	-75.14	1677.88	2375.37	162.88	1710.73	914.47	-219.68	68.15	1532.40	-217.34	73.14	910.16
6.91000	2741.02	185.21	70.82	2695.98	168.01	74.73	2411.08	162.19	51.11	2325.59	236.00	108.57	3046.47	-50.43	117.10	3087.15	-50.74	139.34	2551.01	-18.00	156.08	1733.44	-76.02	158.61	2858.32	94.00	1271.74	0.00	0.00	0.00	2894.77	143.39	1707.78	2906.39	-1.57	1701.02	1762.90	-75.14	1677.88	2375.37	162.88	1710.73	914.30	-219.22	68.37	1532.40	-217.34	73.14	910.08
6.92000	2741.29	185.25	70.54	2696.39	167.90	74.43	2411.08	162.19	51.11	2325.59	236.00	108.57	3046.47	-50.43	117.10	3087.15	-50.74	139.34	2551.01	-18.00	156.08	1733.44	-76.02	158.61	2868.59	91.77	1270.34	0.00	0.00	0.00	2903.64	140.11	1705.97	2915.92	-4.82	1698.83	1762.90	-75.14	1677.88	2375.37	162.88	1710.73	914.17	-219.00	68.67	1532.40	-217.34	73.14	909.76
6.93000	2741.50	185.30	70.17	2696.65	167.78	73.92	2411.08	162.19	51.11	2325.59	236.00	108.57	3046.47	-50.43	117.10	3087.15	-50.74	139.34	2551.01	-18.00	156.08	1733.44	-76.02	158.61	2878.95	89.49	1268.81	0.00	0.00	0.00	2912.75	136.70	1704.07	2925.49	-8.09	1696.66	1762.90	-75.14	1677.88	2375.37	162.88	1710.73	914.23	-218.76	68.66	1532.40	-217.34	73.14	909.96
6.94000	2741.80	185.37	69.85	2697.05	167.68	73.45	2411.08	162.19	51.11	2325.59	236.00	108.57	3046.47	-50.43	117.10	3087.15	-50.74	139.34	2551.01	-18.00	156.08	1733.44	-76.02	158.61	2889.48	87.21	1267.07	0.00	0.00	0.00	2921.75	133.23	1702.18	2935.08	-11.43	1694.46	1762.90	-75.14	1677.88	2375.37	162.88	1710.73	914.25	-219.29	68.55	1532.40	-217.34	73.14	910.09
6.95000	2741.92	185.48	69.38	2697.44	167.58	72.92	2411.08	162.19	51.11	2325.59	236.00	108.57	3046.47	-50.43	117.10	3087.15	-50.74	139.34	2551.01	-18.00	156.08	1733.44	-76.02	158.61	2899.71	84.84	1265.18	0.00	0.00	0.00	2931.00	129.78	1700.22	2944.65	-14.92	1692.29	1762.90	-75.14	1677.88	2375.37	162.88	1710.73	914.38	-220.02	68.32	1532.40	-217.34	73.14	909.75
6.96000	2742.41	185.65	69.16	2697.96	167.54	72.33	2411.08	162.19	51.11	2325.59	236.00	108.57	3046.47	-50.43	117.10	3087.15	-50.74	139.34	2551.01	-18.00	156.08	1733.44	-76.02	158.61	2909.45	82.39	1263.21	0.00	0.00	0.00	2940.21	126.26	1698.35	2954.34	-18.48	1690.22	1762.90	-75.14	1677.88	2375.37	162.88	1710.73	914.28	-219.51	68.40	1532.40	-217.34	73.14	909.72
6.97000	2742.85	185.81	68.75	2698.69	167.52	71.65	2411.08	162.19	51.11	2325.59	236.00	108.57	3046.47	-50.43	117.10	3087.15	-50.74	139.34	2551.01	-18.00	156.08	1733.44	-76.02	158.61	2919.11	79.86	1261.27	0.00	0.00	0.00	2949.67	122.58	1696.77	2964.26	-22.02	1688.37	1762.90	-75.14	1677.88	2375.37	162.88	1710.73	914.15	-219.15	68.60	1532.40	-217.34	73.14	909.89
6.98000	2743.46	186.01	68.42	2699.67	167.59	70.96	2411.08	162.19	51.11	2325.59	236.00	108.57	3046.47	-50.43	117.10	3087.15	-50.74	139.34	2551.01	-18.00	156.08	1733.44	-76.02	158.61	2928.86	77.29	1259.48	0.00	0.00	0.00	2959.10	118.89	1695.35	2974.11	-25.73	1686.70	1762.90	-75.14	1677.88	2375.37	162.88	1710.73	914.04	-219.13	68.67	1532.40	-217.34	73.14	909.93
6.99000	2744.17	186.24	68.06	2700.70	167.64	70.12	2411.08	162.19	51.11	2325.59	236.00	108.57	3046.47	-50.43	117.10	3087.15	-50.74	139.34	2551.01	-18.00	156.08	1733.44	-76.02	158.61	2938.09	74.68	1258.00	0.00	0.00	0.00	2968.70	115.36	1693.98	2984.13	-29.48	1685.12	1762.90	-75.14	1677.88	2375.37	162.88	1710.73	914.03	-219.29	68.62	1532.40	-217.34	73.14	910.08
7.00000	2744.88	186.54	67.67	2701.95	167.86	69.36	2411.08	162.19	51.11	2325.59	236.00	108.57	3046.47	-50.43	117.10	3087.15	-50.74	139.34	2551.01	-18.00	156.08	1733.44	-76.02	158.61	2947.09	72.07	1256.83	0.00	0.00	0.00	2978.54	111.74	1692.91	2994.34	-33.24	1683.79	1762.90	-75.14	1677.88	2375.37	162.88	1710.73	914.43	-219.99	68.24	1532.40	-217.34	73.14	910.26
7.01000	2745.77	186.84	67.32	2703.57	168.19	68.64	2411.08	162.19	51.11	2325.59	236.00	108.57	3046.47	-50.43	117.10	3087.15	-50.74	139.34	2551.01	-18.00	156.08	1733.44	-76.02	158.61	2956.48	69.41	1255.96	0.00	0.00	0.00	2988.43	107.99	1692.10	3004.67	-36.89	1682.81	1762.90	-75.14	1677.88	2375.37	162.88	1710.73	914.37	-219.42	68.32	1532.40	-217.34	73.14	909.85
7.02000	2746.57	187.10	66.89	2705.32	168.60	67.86	2411.08	162.19	51.11	2325.59	236.00	108.57	3046.47	-50.43	117.10	3087.15	-50.74	139.34	2551.01	-18.00	156.08	1733.44	-76.02	158.61	2966.22	66.78	1255.56	0.00	0.00	0.00	2997.96	104.37	1691.54	3015.28	-40.42	1682.06	1762.90	-75.14	1677.88	2375.37	162.88	1710.73	914.20	-218.87	68.70	1532.40	-217.34	73.14	910.08
7.03000	2747.49	187.47	66.51	2707.42	169.14	67.14	2411.08	162.19	51.11	2325.59	236.00	108.57	3046.47	-50.43	117.10	3087.15	-50.74	139.34	2551.01	-18.00	156.08	1733.44	-76.02	158.61	2975.94	64.13	1255.70	0.00	0.00	0.00	3007.85	100.75	1691.13	3025.92	-43.95	1681.50	1762.90	-75.14	1677.88	2375.37	162.88	1710.73	914.37	-219.17	68.39	1532.40	-217.34	73.14	910.13
7.04000	2748.41	188.01	66.13	2709.78	169.76	66.45	2411.08	162.19	51.11	2325.59	236.00	108.57	3046.47	-50.43	117.10	3087.15	-50.74	139.34	2551.01	-18.00	156.08	1733.44	-76.02	158.61	2985.72	61.48	1256.26	0.00	0.00	0.00	3017.72	97.03	1690.95	3036.44	-47.35	1681.17	1762.90	-75.14	1677.88	2375.37	162.88	1710.73	914.10	-218.80	68.67	1532.40	-217.34	73.14	909.86
7.05000	2749.53	188.65	65.82	2712.53	170.43	65.91	2411.08	162.19	51.11	2325.59	236.00	108.57	3046.47	-50.43	117.10	3087.15	-50.74	139.34	2551.01	-18.00	156.08	1733.44	-76.02	158.61	2995.66	58.82	1257.26	0.00	0.00	0.00	3026.82	93.31	1691.17	3047.13	-50.75	1681.10	1762.90	-75.14	1677.88	2375.37	162.88	1710.73	914.20	-219.43	68.57	1532.40	-217.34	73.14	909.93
7.06000	2750.73	189.46	65.47	2715.57	171.13	65.66	2411.08	162.19	51.11	2325.59	236.00	108.57	3046.47	-50.43	117.10	3087.15	-50.74	139.34	2551.01	-18.00	156.08	1733.44	-76.02	158.61	3005.39	56.29	1258.61	0.00	0.00	0.00	3036.34	89.63	1691.58	3057.35	-54.12	1681.24	1762.90	-75.14	1677.88	2375.37	162.88	1710.73	914.08	-219.72	68.68	1532.40	-217.34	73.14	910.03
7.07000	2752.10	190.42	64.90	2718.73	171.75	65.64	2411.08	162.19	51.11	2325.59	236.00	108.57	3046.47	-50.43	117.10	3087.15	-50.74	139.34	2551.01	-18.00	156.08	1733.44	-76.02	158.61	3014.59	53.85	1260.15	0.00	0.00	0.00	3045.87	86.11	1692.29	3067.42	-57.42	1681.52	1762.90	-75.14	1677.88	2375.37	162.88	1710.73	914.31	-219.27	68.44	1532.40	-217.34	73.14	909.91
7.08000	2754.07	191.66	64.10	2722.45	172.42	66.47	2411.08	162.19	51.11	2325.59	236.00	108.57	3046.47	-50.43	117.10	3087.15	-50.74	139.34	2551.01	-18.00	156.08	1733.44	-76.02	158.61	3023.35	51.40	1261.78	0.00	0.00	0.00	3053.19	83.06	1692.22	3077.59	-60.81	1682.02	1762.90	-75.14	1677.88	2375.37	162.88	1710.73	914.46	-219.13	68.37	1532.40	-217.34	73.14	909.78
7.09000	2756.56	192.88	62.97	2726.42	173.09	67.91	2411.08	162.19	51.11	2325.59	236.00	108.57	3046.47	-50.43	117.10	3087.15	-50.74	139.34	2551.01	-18.00	156.08	1733.44	-76.02	158.61	3032.20	49.11	1263.59	0.00	0.00	0.00	3053.97	82.12	1691.48	3087.29	-64.21	1682.71	1762.90	-75.14	1677.88	2375.37	162.88	1710.73	914.36	-219.49	68.33	1532.40	-217.34	73.14	909.65
7.10000	2760.13	193.93	61.64	2731.30	173.69	70.29	2411.08	162.19	51.11	2325.59	236.00	108.57	3046.47	-50.43	117.10	3087.15	-50.74	139.34	2551.01	-18.00	156.08	1733.44	-76.02	158.61	3041.23	47.06	1265.54	0.00	0.00	0.00	3050.70	82.54	1690.44	3096.89	-67.45	1683.62	1762.90	-75.14	1677.88	2375.37	162.88	1710.73	914.18	-218.68	68.57	1532.40	-217.34	73.14	909.83
7.11000	2764.55	194.44	60.47	2736.91	174.00	73.51	2411.08	162.19	51.11	2325.59	236.00	108.57	3046.47	-50.43	117.10	3087.15	-50.74	139.34	2551.01	-18.00	156.08	1733.44	-76.02	158.61	3049.72	45.04	1267.42	0.00	0.00	0.00	3045.84	83.59	1689.46	3106.70	-70.42	1684.69	1762.90	-75.14	1677.88	2375.37	162.88	1710.73	914.18	-218.87	68.59	1532.40	-217.34	73.14	909.87
7.12000	2770.17	194.67	59.15	2743.47	174.12	77.43	2411.08	162.19	51.11	2325.59	236.00	108.57	3046.47	-50.43	117.10	3087.15	-50.74	139.34	2551.01	-18.00	156.08	1733.44	-76.02	158.61	3057.97	43.04	1269.25	0.00	0.00	0.00	3041.87	84.53	1688.93	3116.85	-73.78	1685.65	1762.90	-75.14	1677.88	2375.37	162.88	1710.73	914.32	-219.04	68.51	1532.40	-217.34	73.14	909.88
7.13000	2775.96	194.87	57.05	2751.47	173.92	81.72	2411.08	162.19	51.11	2325.59	236.00	108.57	3046.47	-50.43	117.10	3087.15	-50.74	139.34	2551.01	-18.00	156.08	1733.44	-76.02	158.61	3066.55	41.12	1271.16	0.00	0.00	0.00	3041.27	84.60	1689.23	3123.73	-76.10	1686.40	1762.90	-75.14	1677.88	2375.37	162.88	1710.73	914.30	-219.60	68.29	1532.40	-217.34	73.14	910.10
7.14000	2784.12	195.48	55.71	2761.24	173.69	86.62	2411.08	162.19	51.11	2325.59	236.00	108.57	3046.47	-50.43	117.10	3087.15	-50.74	139.34	2551.01	-18.00	156.08	1733.44	-76.02	158.61	3075.16	39.35	1273.10	0.00	0.00	0.00	3046.51	83.06	1690.72	3128.60	-77.71	1687.09	1762.90	-75.14	1677.88	2375.37	162.88	1710.73	914.09	-219.19	68.53	1532.40	-217.34	73.14	910.06
7.15000	2795.64	197.14	61.04	2773.95	174.49	92.43	2411.08	162.19	51.11	2325.59	236.00	108.57	3046.47	-50.43	117.10	3087.15	-50.74	139.34	2551.01	-18.00	156.08	1733.44	-76.02	158.61	3083.39	37.84	1274.97	0.00	0.00	0.00	3060.06	79.18	1693.79	3132.71	-78.91	1687.85	1762.90	-75.14	1677.88	2375.37	162.88	1710.73	914.41	-219.48	68.41	1532.40	-217.34	73.14	909.76
7.16000	2811.75	198.80	69.73	2790.00	175.51	100.07	2411.08	162.19	51.11	2325.59	236.00	108.57	3046.47	-50.43	117.10	3087.15	-50.74	139.34	2551.01	-18.00	156.08	1733.44	-76.02	158.61	3083.39	37.84	1274.97	0.00	0.00	0.00	3084.41	72.20	1698.81	3137.33	-80.01	1688.83	1762.90	-75.14	1677.88	2375.37	162.88	1710.73	914.37	-218.98	68.52	1532.40	-217.34	73.14	909.64
7.17000	2829.82	200.33	78.19	2807.53	176.41	107.30	2411.08	162.19	51.11	2325.59	236.00	108.57	3046.47	-50.43	117.10	3087.15	-50.74	139.34	2551.01	-18.00	156.08	1733.44	-76.02	158.61	3083.39	37.84	1274.97	0.00	0.00	0.00	3121.98	61.39	1706.15	3143.70	-81.33	1690.18	1762.90	-75.14	1677.88	2375.37	162.88	1710.73	914.34	-219.59	68.47	1532.40	-217.34	73.14	909.71
7.18000	2849.13	201.37	85.48	2825.69	176.89	113.07	2411.08	162.19	51.11	2325.59	236.00	108.57	3046.47	-50.43	117.10	3087.15	-50.74	139.34	2551.01	-18.00	156.08	1733.44	-76.02	158.61	3083.39	37.84	1274.97	0.00	0.00	0.00	3144.49	54.90	1710.46	3153.07	-83.16	1692.03	1762.90	-75.14	1677.88	2375.37	162.88	1710.73	914.30	-219.86	68.37	1532.40	-217.34	73.14	909.99
7.19000	2868.44	201.85	90.64	2845.04	176.84	117.93	2411.08	162.19	51.11	2325.59	236.00	108.57	3046.47	-50.43	117.10	3087.15	-50.74	139.34	2551.01	-18.00	156.08	1733.44	-76.02	158.61	3083.39	37.84	1274.97	0.00	0.00	0.00	3144.49	54.90	1710.46	3166.71	-85.84	1694.53	1762.90	-75.14	1677.88	2375.37	162.88	1710.73	914.28	-219.11	68.46	1532.40	-217.34	73.14	909.94
7.20000	2888.16	201.80	94.65	2864.59	176.45	121.51	2411.08	162.19	51.11	2325.59	236.00	108.57	3046.47	-50.43	117.10	3087.15	-50.74	139.34	2551.01	-18.00	156.08	1733.44	-76.02	158.61	3083.39	37.84	1274.97	0.00	0.00	0.00	3144.49	54.90	1710.46	3187.24	-90.43	1697.99	1762.90	-75.14	1677.88	2375.37	162.88	1710.73	914.12	-219.08	68.56	1532.40	-217.34	73.14	910.06
7.21000	2908.30	201.51	97.35	2884.00	175.85	123.47	2411.08	162.19	51.11	2325.59	236.00	108.57	3046.47	-50.43	117.10	3087.15	-50.74	139.34	2551.01	-18.00	156.08	1733.44	-76.02	158.61	3083.39	37.84	1274.97	0.00	0.00	0.00	3144.49	54.90	1710.46	3195.31	-91.67	1699.51	1762.90	-75.14	1677.88	2375.37	162.88	1710.73	914.01	-219.15	68.51	1532.40	-217.34	73.14	909.87
7.22000	2928.75	201.08	99.06	2905.00	175.09	125.19	2411.08	162.19	51.11	2325.59	236.00	108.57	3046.47	-50.43	117.10	3087.15	-50.74	139.34	2551.01	-18.00	156.08	1733.44	-76.02	158.61	3083.39	37.84	1274.97	0.00	0.00	0.00	3144.49	54.90	1710.46	3203.08	-92.81	1701.06	1762.90	-75.14	1677.88	2375.37	162.88	1710.73	914.09	-219.62	68.58	1532.40	-217.34	73.14	909.72
7.23000	2949.68	200.40	99.59	2925.75	174.20	125.42	2411.08	162.19	51.11	2325.59	236.00	108.57	3046.47	-50.43	117.10	3087.15	-50.74	139.34	2551.01	-18.00	156.08	1733.44	-76.02	158.61	3083.39	37.84	1274.97	0.00	0.00	0.00	3144.49	54.90	1710.46	3210.62	-93.93	1702.56	1762.90	-75.14	1677.88	2375.37	162.88	1710.73	914.25	-219.64	68.42	1532.40	-217.34	73.14	909.73
7.24000	2971.16	199.44	99.28	2947.48	173.10	124.92	2411.08	162.19	51.11	2325.59	236.00	108.57	3046.47	-50.43	117.10	3087.15	-50.74	139.34	2551.01	-18.00	156.08	1733.44	-76.02	158.61	3083.39	37.84	1274.97	0.00	0.00	0.00	3144.49	54.90	1710.46	3218.21	-94.81	1703.93	1762.90	-75.14	1677.88	2375.37	162.88	1710.73	914.28	-219.32	68.26	1532.40	-217.34	73.14	909.94
7.25000	2994.90	198.06	99.24	2969.59	171.76	123.72	2411.08	162.19	51.11	2325.59	236.00	108.57	3046.47	-50.43	117.10	3087.15	-50.74	139.34	2551.01	-18.00	156.08	1733.44	-76.02	158.61	3083.39	37.84	1274.97	0.00	0.00	0.00	3144.49	54.90	1710.46	3225.78	-95.51	1705.18	1762.90	-75.14	1677.88	2375.37	162.88	1710.73	914.16	-219.35	68.35	1532.40	-217.34	73.14	910.06
7.26000	3018.86	196.36	98.26	2992.11	170.17	121.53	2411.08	162.19	51.11	2325.59	236.00	108.57	3046.47	-50.43	117.10	3087.15	-50.74	139.34	2551.01	-18.00	156.08	1733.44	-76.02	158.61	3083.39	37.84	1274.97	0.00	0.00	0.00	3144.49	54.90	1710.46	3225.78	-95.51	1705.18	1762.90	-75.14	1677.88	2375.37	162.88	1710.73	914.39	-219.72	68.22	1532.40	-217.34	73.14	910.18
7.27000	3043.22	194.50	96.41	3016.01	168.54	119.27	2411.08	162.19	51.11	2325.59	236.00	108.57	3046.47	-50.43	117.10	3087.15	-50.74	139.34	2551.01	-18.00	156.08	1733.44	-76.02	158.61	3083.39	37.84	1274.97	0.00	0.00	0.00	3144.49	54.90	1710.46	3225.78	-95.51	1705.18	1762.90	-75.14	1677.88	2375.37	162.88	1710.73	914.11	-218.91	68.49	1532.40	-217.34	73.14	910.08
7.28000	3043.22	194.50	96.41	3040.96	166.99	117.33	2411.08	162.19	51.11	2325.59	236.00	108.57	3046.47	-50.43	117.10	3087.15	-50.74	139.34	2551.01	-18.00	156.08	1733.44	-76.02	158.61	3083.39	37.84	1274.97	0.00	0.00	0.00	3144.49	54.90	1710.46	3225.78	-95.51	1705.18	1762.90	-75.14	1677.88	2375.37	162.88	1710.73	914.19	-219.62	68.44	1532.40	-217.34	73.14	909.89
7.29000	3043.22	194.50	96.41	3040.96	166.99	117.33	2411.08	162.19	51.11	2325.59	236.00	108.57	3046.47	-50.43	117.10	3087.15	-50.74	139.34	2551.01	-18.00	156.08	1733.44	-76.02	158.61	3083.39	37.84	1274.97	0.00	0.00	0.00	3144.49	54.90	1710.46	3225.78	-95.51	1705.18	1762.90	-75.14	1677.88	2375.37	162.88	1710.73	914.25	-219.79	68.45	1532.40	-217.34	73.14	909.70
7.30000	3043.22	194.50	96.41	3040.96	166.99	117.33	2411.08	162.19	51.11	2325.59	236.00	108.57	3046.47	-50.43	117.10	3087.15	-50.74	139.34	2551.01	-18.00	156.08	1733.44	-76.02	158.61	3083.39	37.84	1274.97	0.00	0.00	0.00	3144.49	54.90	1710.46	3225.78	-95.51	1705.18	1762.90	-75.14	1677.88	2375.37	162.88	1710.73	914.31	-219.21	68.46	1532.40	-217.34	73.14	909.92
7.31000	3043.22	194.50	96.41	3040.96	166.99	117.33	2411.08	162.19	51.11	2325.59	236.00	108.57	3046.47	-50.43	117.10	3087.15	-50.74	139.34	2551.01	-18.00	156.08	1733.44	-76.02	158.61	3083.39	37.84	1274.97	0.00	0.00	0.00	3144.49	54.90	1710.46	3225.78	-95.51	1705.18	1762.90	-75.14	1677.88	2375.37	162.88	1710.73	914.15	-219.23	68.53	1532.40	-217.34	73.14	909.88
7.32000	3043.22	194.50	96.41	3040.96	166.99	117.33	2411.08	162.19	51.11	2325.59	236.00	108.57	3046.47	-50.43	117.10	3087.15	-50.74	139.34	2551.01	-18.00	156.08	1733.44	-76.02	158.61	3083.39	37.84	1274.97	0.00	0.00	0.00	3144.49	54.90	1710.46	3225.78	-95.51	1705.18	1762.90	-75.14	1677.88	2375.37	162.88	1710.73	914.16	-220.14	68.42	1532.40	-217.34	73.14	909.90
7.33000	3043.22	194.50	96.41	3040.96	166.99	117.33	2411.08	162.19	51.11	2325.59	236.00	108.57	3046.47	-50.43	117.10	3087.15	-50.74	139.34	2551.01	-18.00	156.08	1733.44	-76.02	158.61	3083.39	37.84	1274.97	0.00	0.00	0.00	3144.49	54.90	1710.46	3225.78	-95.51	1705.18	1762.90	-75.14	1677.88	2375.37	162.88	1710.73	914.32	-219.53	68.41	1532.40	-217.34	73.14	909.80
7.34000	3043.22	194.50	96.41	3040.96	166.99	117.33	2411.08	162.19	51.11	2325.59	236.00	108.57	3046.47	-50.43	117.10	3087.15	-50.74	139.34	2551.01	-18.00	156.08	1733.44	-76.02	158.61	3083.39	37.84	1274.97	0.00	0.00	0.00	3144.49	54.90	1710.46	3225.78	-95.51	1705.18	1762.90	-75.14	1677.88	2375.37	162.88	1710.73	914.27	-219.05	68.39	1532.40	-217.34	73.14	909.63
7.35000	3043.22	194.50	96.41	3040.96	166.99	117.33	2411.08	162.19	51.11	2325.59	236.00	108.57	3046.47	-50.43	117.10	3087.15	-50.74	139.34	2551.01	-18.00	156.08	1733.44	-76.02	158.61	3083.39	37.84	1274.97	0.00	0.00	0.00	3144.49	54.90	1710.46	3225.78	-95.51	1705.18	1762.90	-75.14	1677.88	2375.37	162.88	1710.73	914.02	-218.50	68.64	1532.40	-217.34	73.14	909.65
7.36000	3043.22	194.50	96.41	3040.96	166.99	117.33	2411.08	162.19	51.11	2325.59	236.00	108.57	3046.47	-50.43	117.10	3087.15	-50.74	139.34	2551.01	-18.00	156.08	1733.44	-76.02	158.61	3083.39	37.84	1274.97	0.00	0.00	0.00	3144.49	54.90	1710.46	3225.78	-95.51	1705.18	1762.90	-75.14	1677.88	2375.37	162.88	1710.73	914.06	-218.79	68.69	1532.40	-217.34	73.14	909.82
7.37000	3043.22	194.50	96.41	3040.96	166.99	117.33	2411.08	162.19	51.11	2325.59	236.00	108.57	3046.47	-50.43	117.10	3087.15	-50.74	139.34	2551.01	-18.00	156.08	1733.44	-76.02	158.61	3083.39	37.84	1274.97	0.00	0.00	0.00	3144.49	54.90	1710.46	3225.78	-95.51	1705.18	1762.90	-75.14	1677.88	2375.37	162.88	1710.73	914.24	-219.25	68.40	1532.40	-217.34	73.14	909.84
7.38000	3043.22	194.50	96.41	3040.96	166.99	117.33	2411.08	162.19	51.11	2325.59	236.00	108.57	3046.47	-50.43	117.10	3087.15	-50.74	139.34	2551.01	-18.00	156.08	1733.44	-76.02	158.61	3083.39	37.84	1274.97	0.00	0.00	0.00	3144.49	54.90	1710.46	3225.78	-95.51	1705.18	1762.90	-75.14	1677.88	2375.37	162.88	1710.73	913.97	-219.31	68.63	1532.40	-217.34	73.14	909.80
7.39000	3043.22	194.50	96.41	3040.96	166.99	117.33	2411.08	162.19	51.11	2325.59	236.00	108.57	3046.47	-50.43	117.10	3087.15	-50.74	139.34	2551.01	-18.00	156.08	1733.44	-76.02	158.61	3083.39	37.84	1274.97	0.00	0.00	0.00	3144.49	54.90	1710.46	3225.78	-95.51	1705.18	1762.90	-75.14	1677.88	2375.37	162.88	1710.73	914.20	-219.36	68.49	1532.40	-217.34	73.14	909.99
7.40000	3043.22	194.50	96.41	3040.96	166.99	117.33	2411.08	162.19	51.11	2325.59	236.00	108.57	3046.47	-50.43	117.10	3087.15	-50.74	139.34	2551.01	-18.00	156.08	1733.44	-76.02	158.61	3083.39	37.84	1274.97	0.00	0.00	0.00	3144.49	54.90	1710.46	3225.78	-95.51	1705.18	1762.90	-75.14	1677.88	2375.37	162.88	1710.73	914.25	-219.55	68.49	1532.40	-217.34	73.14	910.15
7.41000	3043.22	194.50	96.41	3040.96	166.99	117.33	2411.08	162.19	51.11	2325.59	236.00	108.57	3046.47	-50.43	117.10	3087.15	-50.74	139.34	2551.01	-18.00	156.08	1733.44	-76.02	158.61	3083.39	37.84	1274.97	0.00	0.00	0.00	3144.49	54.90	1710.46	3225.78	-95.51	1705.18	1762.90	-75.14	1677.88	2375.37	162.88	1710.73	914.15	-219.48	68.58	1532.40	-217.34	73.14	909.99
7.42000	3043.22	194.50	96.41	3040.96	166.99	117.33	2411.08	162.19	51.11	2325.59	236.00	108.57	3046.47	-50.43	117.10	3087.15	-50.74	139.34	2551.01	-18.00	156.08	1733.44	-76.02	158.61	3083.39	37.84	1274.97	0.00	0.00	0.00	3144.49	54.90	1710.46	3225.78	-95.51	1705.18	1762.90	-75.14	1677.88	2375.37	162.88	1710.73	914.14	-218.94	68.57	1532.40	-217.34	73.14	909.68
7.43000	3043.22	194.50	96.41	3040.96	166.99	117.33	2411.08	162.19	51.11	2325.59	236.00	108.57	3046.47	-50.43	117.10	3087.15	-50.74	139.34	2551.01	-18.00	156.08	1733.44	-76.02	158.61	3083.39	37.84	1274.97	0.00	0.00	0.00	3144.49	54.90	1710.46	3225.78	-95.51	1705.18	1762.90	-75.14	1677.88	2375.37	162.88	1710.73	914.07	-219.10	68.69	1532.40	-217.34	73.14	909.93
7.44000	3043.22	194.50	96.41	3040.96	166.99	117.33	2411.08	162.19	51.11	2325.59	236.00	108.57	3046.47	-50.43	117.10	3087.15	-50.74	139.34	2551.01	-18.00	156.08	1733.44	-76.02	158.61	3083.39	37.84	1274.97	0.00	0.00	0.00	3144.49	54.90	1710.46	3225.78	-95.51	1705.18	1762.90	-75.14	1677.88	2375.37	162.88	1710.73	914.09	-219.14	68.66	1532.40	-217.34	73.14	909.89
7.45000	3043.22	194.50	96.41	3040.96	166.99	117.33	2411.08	162.19	51.11	2325.59	236.00	108.57	3046.47	-50.43	117.10	3087.15	-50.74	139.34	2551.01	-18.00	156.08	1733.44	-76.02	158.61	3083.39	37.84	1274.97	0.00	0.00	0.00	3144.49	54.90	1710.46	3225.78	-95.51	1705.18	1762.90	-75.14	1677.88	2375.37	162.88	1710.73	914.25	-219.68	68.57	1532.40	-217.34	73.14	909.64
7.46000	3043.22	194.50	96.41	3040.96	166.99	117.33	2411.08	162.19	51.11	2325.59	236.00	108.57	3046.47	-50.43	117.10	3087.15	-50.74	139.34	2551.01	-18.00	156.08	1733.44	-76.02	158.61	3083.39	37.84	1274.97	0.00	0.00	0.00	3144.49	54.90	1710.46	3225.78	-95.51	1705.18	1762.90	-75.14	1677.88	2375.37	162.88	1710.73	914.28	-219.32	68.51	1532.40	-217.34	73.14	909.59
7.47000	3043.22	194.50	96.41	3040.96	166.99	117.33	2411.08	162.19	51.11	2325.59	236.00	108.57	3046.47	-50.43	117.10	3087.15	-50.74	139.34	2551.01	-18.00	156.08	1733.44	-76.02	158.61	3083.39	37.84	1274.97	0.00	0.00	0.00	3144.49	54.90	1710.46	3225.78	-95.51	1705.18	1762.90	-75.14	1677.88	2375.37	162.88	1710.73	914.27	-219.33	68.46	1532.40	-217.34	73.14	909.68
7.48000	3043.22	194.50	96.41	3040.96	166.99	117.33	2411.08	162.19	51.11	2325.59	236.00	108.57	3046.47	-50.43	117.10	3087.15	-50.74	139.34	2551.01	-18.00	156.08	1733.44	-76.02	158.61	3083.39	37.84	1274.97	0.00	0.00	0.00	3144.49	54.90	1710.46	3225.78	-95.51	1705.18	1762.90	-75.14	1677.88	2375.37	162.88	1710.73	914.54	-219.97	68.15	1532.40	-217.34	73.14	909.85
7.49000	3043.22	194.50	96.41	3040.96	166.99	117.33	2411.08	162.19	51.11	2325.59	236.00	108.57	3046.47	-50.43	117.10	3087.15	-50.74	139.34	2551.01	-18.00	156.08	1733.44	-76.02	158.61	3083.39	37.84	1274.97	0.00	0.00	0.00	3144.49	54.90	1710.46	3225.78	-95.51	1705.18	1762.90	-75.14	1677.88	2375.37	162.88	1710.73	914.30	-219.99	68.31	1532.40	-217.34	73.14	910.24
7.50000	3043.22	194.50	96.41	3040.96	166.99	117.33	2411.08	162.19	51.11	2325.59	236.00	108.57	3046.47	-50.43	117.10	3087.15	-50.74	139.34	2551.01	-18.00	156.08	1733.44	-76.02	158.61	3083.39	37.84	1274.97	0.00	0.00	0.00	3144.49	54.90	1710.46	3225.78	-95.51	1705.18	1762.90	-75.14	1677.88	2375.37	162.88	1710.73	914.18	-219.79	68.54	1532.40	-217.34	73.14	909.96
7.51000	3043.22	194.50	96.41	3040.96	166.99	117.33	2411.08	162.19	51.11	2325.59	236.00	108.57	3046.47	-50.43	117.10	3087.15	-50.74	139.34	2551.01	-18.00	156.08	1733.44	-76.02	158.61	3083.39	37.84	1274.97	0.00	0.00	0.00	3144.49	54.90	1710.46	3225.78	-95.51	1705.18	1762.90	-75.14	1677.88	2375.37	162.88	1710.73	914.25	-219.50	68.46	1532.40	-217.34	73.14	910.02
7.52000	3043.22	194.50	96.41	3040.96	166.99	117.33	2411.08	162.19	51.11	2325.59	236.00	108.57	3046.47	-50.43	117.10	3087.15	-50.74	139.34	2551.01	-18.00	156.08	1733.44	-76.02	158.61	3083.39	37.84	1274.97	0.00	0.00	0.00	3144.49	54.90	1710.46	3225.78	-95.51	1705.18	1762.90	-75.14	1677.88	2375.37	162.88	1710.73	914.54	-219.57	68.18	1532.40	-217.34	73.14	909.93
7.53000	3043.22	194.50	96.41	3040.96	166.99	117.33	2411.08	162.19	51.11	2325.59	236.00	108.57	3046.47	-50.43	117.10	3087.15	-50.74	139.34	2551.01	-18.00	156.08	1733.44	-76.02	158.61	3083.39	37.84	1274.97	0.00	0.00	0.00	3144.49	54.90	1710.46	3225.78	-95.51	1705.18	1762.90	-75.14	1677.88	2375.37	162.88	1710.73	914.42	-219.43	68.37	1532.40	-217.34	73.14	909.81
7.54000	3043.22	194.50	96.41	3040.96	166.99	117.33	2411.08	162.19	51.11	2325.59	236.00	108.57	3046.47	-50.43	117.10	3087.15	-50.74	139.34	2551.01	-18.00	156.08	1733.44	-76.02	158.61	3083.39	37.84	1274.97	0.00	0.00	0.00	3144.49	54.90	1710.46	3225.78	-95.51	1705.18	1762.90	-75.14	1677.88	2375.37	162.88	1710.73	914.31	-219.47	68.48	1532.40	-217.34	73.14	909.86
7.55000	3043.22	194.50	96.41	3040.96	166.99	117.33	2411.08	162.19	51.11	2325.59	236.00	108.57	3046.47	-50.43	117.10	3087.15	-50.74	139.34	2551.01	-18.00	156.08	1733.44	-76.02	158.61	3083.39	37.84	1274.97	0.00	0.00	0.00	3144.49	54.90	1710.46	3225.78	-95.51	1705.18	1762.90	-75.14	1677.88	2375.37	162.88	1710.73	914.24	-218.80	68.51	1532.40	-217.34	73.14	910.15
7.56000	3043.22	194.50	96.41	3040.96	166.99	117.33	2411.08	162.19	51.11	2325.59	236.00	108.57	3046.47	-50.43	117.10	3087.15	-50.74	139.34	2551.01	-18.00	156.08	1733.44	-76.02	158.61	3083.39	37.84	1274.97	0.00	0.00	0.00	3144.49	54.90	1710.46	3225.78	-95.51	1705.18	1762.90	-75.14	1677.88	2375.37	162.88	1710.73	914.25	-218.68	68.40	1532.40	-217.34	73.14	909.79
7.57000	3043.22	194.50	96.41	3040.96	166.99	117.33	2411.08	162.19	51.11	2325.59	236.00	108.57	3046.47	-50.43	117.10	3087.15	-50.74	139.34	2551.01	-18.00	156.08	1733.44	-76.02	158.61	3083.39	37.84	1274.97	0.00	0.00	0.00	3144.49	54.90	1710.46	3225.78	-95.51	1705.18	1762.90	-75.14	1677.88	2375.37	162.88	1710.73	914.24	-219.21	68.43	1532.40	-217.34	73.14	909.74
7.58000	3043.22	194.50	96.41	3040.96	166.99	117.33	2411.08	162.19	51.11	2325.59	236.00	108.57	3046.47	-50.43	117.10	3087.15	-50.74	139.34	2551.01	-18.00	156.08	1733.44	-76.02	158.61	3083.39	37.84	1274.97	0.00	0.00	0.00	3144.49	54.90	1710.46	3225.78	-95.51	1705.18	1762.90	-75.14	1677.88	2375.37	162.88	1710.73	914.10	-219.31	68.59	1532.40	-217.34	73.14	909.85
7.59000	3043.22	194.50	96.41	3040.96	166.99	117.33	2411.08	162.19	51.11	2325.59	236.00	108.57	3046.47	-50.43	117.10	3087.15	-50.74	139.34	2551.01	-18.00	156.08	1733.44	-76.02	158.61	3083.39	37.84	1274.97	0.00	0.00	0.00	3144.49	54.90	1710.46	3225.78	-95.51	1705.18	1762.90	-75.14	1677.88	2375.37	162.88	1710.73	914.13	-219.26	68.62	1532.40	-217.34	73.14	909.56
7.60000	3043.22	194.50	96.41	3040.96	166.99	117.33	2411.08	162.19	51.11	2325.59	236.00	108.57	3046.47	-50.43	117.10	3087.15	-50.74	139.34	2551.01	-18.00	156.08	1733.44	-76.02	158.61	3083.39	37.84	1274.97	0.00	0.00	0.00	3144.49	54.90	1710.46	3225.78	-95.51	1705.18	1762.90	-75.14	1677.88	2375.37	162.88	1710.73	914.33	-219.53	68.42	1532.40	-217.34	73.14	909.91
7.61000	3043.22	194.50	96.41	3040.96	166.99	117.33	2411.08	162.19	51.11	2325.59	236.00	108.57	3046.47	-50.43	117.10	3087.15	-50.74	139.34	2551.01	-18.00	156.08	1733.44	-76.02	158.61	3083.39	37.84	1274.97	0.00	0.00	0.00	3144.49	54.90	1710.46	3225.78	-95.51	1705.18	1762.90	-75.14	1677.88	2375.37	162.88	1710.73	914.26	-219.91	68.37	1532.40	-217.34	73.14	909.51
7.62000	3043.22	194.50	96.41	3040.96	166.99	117.33	2411.08	162.19	51.11	2325.59	236.00	108.57	3046.47	-50.43	117.10	3087.15	-50.74	139.34	2551.01	-18.00	156.08	1733.44	-76.02	158.61	3083.39	37.84	1274.97	0.00	0.00	0.00	3144.49	54.90	1710.46	3225.78	-95.51	1705.18	1762.90	-75.14	1677.88	2375.37	162.88	1710.73	914.06	-219.40	68.58	1532.40	-217.34	73.14	909.38
7.63000	3043.22	194.50	96.41	3040.96	166.99	117.33	2411.08	162.19	51.11	2325.59	236.00	108.57	3046.47	-50.43	117.10	3087.15	-50.74	139.34	2551.01	-18.00	156.08	1733.44	-76.02	158.61	3083.39	37.84	1274.97	0.00	0.00	0.00	3144.49	54.90	1710.46	3225.78	-95.51	1705.18	1762.90	-75.14	1677.88	2375.37	162.88	1710.73	914.31	-219.69	68.33	1532.40	-217.34	73.14	909.76
7.64000	3043.22	194.50	96.41	3040.96	166.99	117.33	2411.08	162.19	51.11	2325.59	236.00	108.57	3046.47	-50.43	117.10	3087.15	-50.74	139.34	2551.01	-18.00	156.08	1733.44	-76.02	158.61	3083.39	37.84	1274.97	0.00	0.00	0.00	3144.49	54.90	1710.46	3225.78	-95.51	1705.18	1762.90	-75.14	1677.88	2375.37	162.88	1710.73	914.00	-219.38	68.64	1532.40	-217.34	73.14	909.75
7.65000	3043.22	194.50	96.41	3040.96	166.99	117.33	2411.08	162.19	51.11	2325.59	236.00	108.57	3046.47	-50.43	117.10	3087.15	-50.74	139.34	2551.01	-18.00	156.08	1733.44	-76.02	158.61	3083.39	37.84	1274.97	0.00	0.00	0.00	3144.49	54.90	1710.46	3225.78	-95.51	1705.18	1762.90	-75.14	1677.88	2375.37	162.88	1710.73	913.89	-219.22	68.72	1532.40	-217.34	73.14	909.69
7.66000	3043.22	194.50	96.41	3040.96	166.99	117.33	2411.08	162.19	51.11	2325.59	236.00	108.57	3046.47	-50.43	117.10	3087.15	-50.74	139.34	2551.01	-18.00	156.08	1733.44	-76.02	158.61	3083.39	37.84	1274.97	0.00	0.00	0.00	3144.49	54.90	1710.46	3225.78	-95.51	1705.18	1762.90	-75.14	1677.88	2375.37	162.88	1710.73	914.36	-218.62	68.53	1532.40	-217.34	73.14	909.96
7.67000	3043.22	194.50	96.41	3040.96	166.99	117.33	2411.08	162.19	51.11	2325.59	236.00	108.57	3046.47	-50.43	117.10	3087.15	-50.74	139.34	2551.01	-18.00	156.08	1733.44	-76.02	158.61	3083.39	37.84	1274.97	0.00	0.00	0.00	3144.49	54.90	1710.46	3225.78	-95.51	1705.18	1762.90	-75.14	1677.88	2375.37	162.88	1710.73	914.26	-219.25	68.52	1532.40	-217.34	73.14	909.66
7.68000	3043.22	194.50	96.41	3040.96	166.99	117.33	2411.08	162.19	51.11	2325.59	236.00	108.57	3046.47	-50.43	117.10	3087.15	-50.74	139.34	2551.01	-18.00	156.08	1733.44	-76.02	158.61	3083.39	37.84	1274.97	0.00	0.00	0.00	3144.49	54.90	1710.46	3225.78	-95.51	1705.18	1762.90	-75.14	1677.88	2375.37	162.88	1710.73	914.32	-219.39	68.38	1532.40	-217.34	73.14	910.05
7.69000	3043.22	194.50	96.41	3040.96	166.99	117.33	2411.08	162.19	51.11	2325.59	236.00	108.57	3046.47	-50.43	117.10	3087.15	-50.74	139.34	2551.01	-18.00	156.08	1733.44	-76.02	158.61	3083.39	37.84	1274.97	0.00	0.00	0.00	3144.49	54.90	1710.46	3225.78	-95.51	1705.18	1762.90	-75.14	1677.88	2375.37	162.88	1710.73	914.01	-219.17	68.61	1532.40	-217.34	73.14	909.88
7.70000	3043.22	194.50	96.41	3040.96	166.99	117.33	2411.08	162.19	51.11	2325.59	236.00	108.57	3046.47	-50.43	117.10	3087.15	-50.74	139.34	2551.01	-18.00	156.08	1733.44	-76.02	158.61	3083.39	37.84	1274.97	0.00	0.00	0.00	3144.49	54.90	1710.46	3225.78	-95.51	1705.18	1762.90	-75.14	1677.88	2375.37	162.88	1710.73	914.13	-218.95	68.54	1532.40	-217.34	73.14	909.81
7.71000	3043.22	194.50	96.41	3040.96	166.99	117.33	2411.08	162.19	51.11	2325.59	236.00	108.57	3046.47	-50.43	117.10	3087.15	-50.74	139.34	2551.01	-18.00	156.08	1733.44	-76.02	158.61	3083.39	37.84	1274.97	0.00	0.00	0.00	3144.49	54.90	1710.46	3225.78	-95.51	1705.18	1762.90	-75.14	1677.88	2375.37	162.88	1710.73	914.24	-219.63	68.45	1532.40	-217.34	73.14	909.87
7.72000	3043.22	194.50	96.41	3040.96	166.99	117.33	2411.08	162.19	51.11	2325.59	236.00	108.57	3046.47	-50.43	117.10	3087.15	-50.74	139.34	2551.01	-18.00	156.08	1733.44	-76.02	158.61	3083.39	37.84	1274.97	0.00	0.00	0.00	3144.49	54.90	1710.46	3225.78	-95.51	1705.18	1762.90	-75.14	1677.88	2375.37	162.88	1710.73	914.15	-219.57	68.56	1532.40	-217.34	73.14	909.88
7.73000	3043.22	194.50	96.41	3040.96	166.99	117.33	2411.08	162.19	51.11	2325.59	236.00	108.57	3046.47	-50.43	117.10	3087.15	-50.74	139.34	2551.01	-18.00	156.08	1733.44	-76.02	158.61	3083.39	37.84	1274.97	0.00	0.00	0.00	3144.49	54.90	1710.46	3225.78	-95.51	1705.18	1762.90	-75.14	1677.88	2375.37	162.88	1710.73	914.40	-219.10	68.36	1532.40	-217.34	73.14	909.87
7.74000	3043.22	194.50	96.41	3040.96	166.99	117.33	2411.08	162.19	51.11	2325.59	236.00	108.57	3046.47	-50.43	117.10	3087.15	-50.74	139.34	2551.01	-18.00	156.08	1733.44	-76.02	158.61	3083.39	37.84	1274.97	0.00	0.00	0.00	3144.49	54.90	1710.46	3225.78	-95.51	1705.18	1762.90	-75.14	1677.88	2375.37	162.88	1710.73	914.43	-219.25	68.34	1532.40	-217.34	73.14	910.07
7.75000	3043.22	194.50	96.41	3040.96	166.99	117.33	2411.08	162.19	51.11	2325.59	236.00	108.57	3046.47	-50.43	117.10	3087.15	-50.74	139.34	2551.01	-18.00	156.08	1733.44	-76.02	158.61	3083.39	37.84	1274.97	0.00	0.00	0.00	3144.49	54.90	1710.46	3225.78	-95.51	1705.18	1762.90	-75.14	1677.88	2375.37	162.88	1710.73	914.25	-219.09	68.57	1532.40	-217.34	73.14	909.87
7.76000	3043.22	194.50	96.41	3040.96	166.99	117.33	2411.08	162.19	51.11	2325.59	236.00	108.57	3046.47	-50.43	117.10	3087.15	-50.74	139.34	2551.01	-18.00	156.08	1733.44	-76.02	158.61	3083.39	37.84	1274.97	0.00	0.00	0.00	3144.49	54.90	1710.46	3225.78	-95.51	1705.18	1762.90	-75.14	1677.88	2375.37	162.88	1710.73	913.93	-219.07	68.71	1532.40	-217.34	73.14	909.83
7.77000	3043.22	194.50	96.41	3040.96	166.99	117.33	2411.08	162.19	51.11	2325.59	236.00	108.57	3046.47	-50.43	117.10	3087.15	-50.74	139.34	2551.01	-18.00	156.08	1733.44	-76.02	158.61	3083.39	37.84	1274.97	0.00	0.00	0.00	3144.49	54.90	1710.46	3225.78	-95.51	1705.18	1762.90	-75.14	1677.88	2375.37	162.88	1710.73	914.03	-218.53	68.76	1532.40	-217.34	73.14	909.58
7.78000	3043.22	194.50	96.41	3040.96	166.99	117.33	2411.08	162.19	51.11	2325.59	236.00	108.57	3046.47	-50.43	117.10	3087.15	-50.74	139.34	2551.01	-18.00	156.08	1733.44	-76.02	158.61	3083.39	37.84	1274.97	0.00	0.00	0.00	3144.49	54.90	1710.46	3225.78	-95.51	1705.18	1762.90	-75.14	1677.88	2375.37	162.88	1710.73	914.04	-218.66	68.77	1532.40	-217.34	73.14	909.72
7.79000	3043.22	194.50	96.41	3040.96	166.99	117.33	2411.08	162.19	51.11	2325.59	236.00	108.57	3046.47	-50.43	117.10	3087.15	-50.74	139.34	2551.01	-18.00	156.08	1733.44	-76.02	158.61	3083.39	37.84	1274.97	0.00	0.00	0.00	3144.49	54.90	1710.46	3225.78	-95.51	1705.18	1762.90	-75.14	1677.88	2375.37	162.88	1710.73	914.19	-219.34	68.58	1532.40	-217.34	73.14	909.97
7.80000	3043.22	194.50	96.41	3040.96	166.99	117.33	2411.08	162.19	51.11	2325.59	236.00	108.57	3046.47	-50.43	117.10	3087.15	-50.74	139.34	2551.01	-18.00	156.08	1733.44	-76.02	158.61	3083.39	37.84	1274.97	0.00	0.00	0.00	3144.49	54.90	1710.46	3225.78	-95.51	1705.18	1762.90	-75.14	1677.88	2375.37	162.88	1710.73	914.19	-219.09	68.64	1532.40	-217.34	73.14	909.98
7.81000	3043.22	194.50	96.41	3040.96	166.99	117.33	2411.08	162.19	51.11	2325.59	236.00	108.57	3046.47	-50.43	117.10	3087.15	-50.74	139.34	2551.01	-18.00	156.08	1733.44	-76.02	158.61	3083.39	37.84	1274.97	0.00	0.00	0.00	3144.49	54.90	1710.46	3225.78	-95.51	1705.18	1762.90	-75.14	1677.88	2375.37	162.88	1710.73	914.14	-219.08	68.72	1532.40	-217.34	73.14	909.80
7.82000	3043.22	194.50	96.41	3040.96	166.99	117.33	2411.08	162.19	51.11	2325.59	236.00	108.57	3046.47	-50.43	117.10	3087.15	-50.74	139.34	2551.01	-18.00	156.08	1733.44	-76.02	158.61	3083.39	37.84	1274.97	0.00	0.00	0.00	3144.49	54.90	1710.46	3225.78	-95.51	1705.18	1762.90	-75.14	1677.88	2375.37	162.88	1710.73	914.36	-219.40	68.28	1532.40	-217.34	73.14	909.77
7.83000	3043.22	194.50	96.41	3040.96	166.99	117.33	2411.08	162.19	51.11	2325.59	236.00	108.57	3046.47	-50.43	117.10	3087.15	-50.74	139.34	2551.01	-18.00	156.08	1733.44	-76.02	158.61	3083.39	37.84	1274.97	0.00	0.00	0.00	3144.49	54.90	1710.46	3225.78	-95.51	1705.18	1762.90	-75.14	1677.88	2375.37	162.88	1710.73	914.12	-219.00	68.42	1532.40	-217.34	73.14	909.97
7.84000	3043.22	194.50	96.41	3040.96	166.99	117.33	2411.08	162.19	51.11	2325.59	236.00	108.57	3046.47	-50.43	117.10	3087.15	-50.74	139.34	2551.01	-18.00	156.08	1733.44	-76.02	158.61	3083.39	37.84	1274.97	0.00	0.00	0.00	3144.49	54.90	1710.46	3225.78	-95.51	1705.18	1762.90	-75.14	1677.88	2375.37	162.88	1710.73	913.91	-218.65	68.76	1532.40	-217.34	73.14	909.94
7.85000	3043.22	194.50	96.41	3040.96	166.99	117.33	2411.08	162.19	51.11	2325.59	236.00	108.57	3046.47	-50.43	117.10	3087.15	-50.74	139.34	2551.01	-18.00	156.08	1733.44	-76.02	158.61	3083.39	37.84	1274.97	0.00	0.00	0.00	3144.49	54.90	1710.46	3225.78	-95.51	1705.18	1762.90	-75.14	1677.88	2375.37	162.88	1710.73	914.38	-219.62	68.20	1532.40	-217.34	73.14	909.91
7.86000	3043.22	194.50	96.41	3040.96	166.99	117.33	2411.08	162.19	51.11	2325.59	236.00	108.57	3046.47	-50.43	117.10	3087.15	-50.74	139.34	2551.01	-18.00	156.08	1733.44	-76.02	158.61	3083.39	37.84	1274.97	0.00	0.00	0.00	3144.49	54.90	1710.46	3225.78	-95.51	1705.18	1762.90	-75.14	1677.88	2375.37	162.88	1710.73	914.23	-219.49	68.47	1532.40	-217.34	73.14	910.05
7.87000	3043.22	194.50	96.41	3040.96	166.99	117.33	2411.08	162.19	51.11	2325.59	236.00	108.57	3046.47	-50.43	117.10	3087.15	-50.74	139.34	2551.01	-18.00	156.08	1733.44	-76.02	158.61	3083.39	37.84	1274.97	0.00	0.00	0.00	3144.49	54.90	1710.46	3225.78	-95.51	1705.18	1762.90	-75.14	1677.88	2375.37	162.88	1710.73	914.09	-219.35	68.54	1532.40	-217.34	73.14	910.04
7.88000	3043.22	194.50	96.41	3040.96	166.99	117.33	2411.08	162.19	51.11	2325.59	236.00	108.57	3046.47	-50.43	117.10	3087.15	-50.74	139.34	2551.01	-18.00	156.08	1733.44	-76.02	158.61	3083.39	37.84	1274.97	0.00	0.00	0.00	3144.49	54.90	1710.46	3225.78	-95.51	1705.18	1762.90	-75.14	1677.88	2375.37	162.88	1710.73	914.25	-219.86	68.31	1532.40	-217.34	73.14	909.79
7.89000	3043.22	194.50	96.41	3040.96	166.99	117.33	2411.08	162.19	51.11	2325.59	236.00	108.57	3046.47	-50.43	117.10	3087.15	-50.74	139.34	2551.01	-18.00	156.08	1733.44	-76.02	158.61	3083.39	37.84	1274.97	0.00	0.00	0.00	3144.49	54.90	1710.46	3225.78	-95.51	1705.18	1762.90	-75.14	1677.88	2375.37	162.88	1710.73	914.41	-219.66	68.27	1532.40	-217.34	73.14	909.50
7.90000	3043.22	194.50	96.41	3040.96	166.99	117.33	2411.08	162.19	51.11	2325.59	236.00	108.57	3046.47	-50.43	117.10	3087.15	-50.74	139.34	2551.01	-18.00	156.08	1733.44	-76.02	158.61	3083.39	37.84	1274.97	0.00	0.00	0.00	3144.49	54.90	1710.46	3225.78	-95.51	1705.18	1762.90	-75.14	1677.88	2375.37	162.88	1710.73	914.33	-219.67	68.48	1532.40	-217.34	73.14	909.65
7.91000	3043.22	194.50	96.41	3040.96	166.99	117.33	2411.08	162.19	51.11	2325.59	236.00	108.57	3046.47	-50.43	117.10	3087.15	-50.74	139.34	2551.01	-18.00	156.08	1733.44	-76.02	158.61	3083.39	37.84	1274.97	0.00	0.00	0.00	3144.49	54.90	1710.46	3225.78	-95.51	1705.18	1762.90	-75.14	1677.88	2375.37	162.88	1710.73	914.24	-219.27	68.45	1532.40	-217.34	73.14	910.08
7.92000	3043.22	194.50	96.41	3040.96	166.99	117.33	2411.08	162.19	51.11	2325.59	236.00	108.57	3046.47	-50.43	117.10	3087.15	-50.74	139.34	2551.01	-18.00	156.08	1733.44	-76.02	158.61	3083.39	37.84	1274.97	0.00	0.00	0.00	3144.49	54.90	1710.46	3225.78	-95.51	1705.18	1762.90	-75.14	1677.88	2375.37	162.88	1710.73	914.40	-219.61	68.17	1532.40	-217.34	73.14	910.04
7.93000	3043.22	194.50	96.41	3040.96	166.99	117.33	2411.08	162.19	51.11	2325.59	236.00	108.57	3046.47	-50.43	117.10	3087.15	-50.74	139.34	2551.01	-18.00	156.08	1733.44	-76.02	158.61	3083.39	37.84	1274.97	0.00	0.00	0.00	3144.49	54.90	1710.46	3225.78	-95.51	1705.18	1762.90	-75.14	1677.88	2375.37	162.88	1710.73	914.36	-220.07	68.30	1532.40	-217.34	73.14	909.83
7.94000	3043.22	194.50	96.41	3040.96	166.99	117.33	2411.08	162.19	51.11	2325.59	236.00	108.57	3046.47	-50.43	117.10	3087.15	-50.74	139.34	2551.01	-18.00	156.08	1733.44	-76.02	158.61	3083.39	37.84	1274.97	0.00	0.00	0.00	3144.49	54.90	1710.46	3225.78	-95.51	1705.18	1762.90	-75.14	1677.88	2375.37	162.88	1710.73	914.20	-219.79	68.51	1532.40	-217.34	73.14	909.56
7.95000	3043.22	194.50	96.41	3040.96	166.99	117.33	2411.08	162.19	51.11	2325.59	236.00	108.57	3046.47	-50.43	117.10	3087.15	-50.74	139.34	2551.01	-18.00	156.08	1733.44	-76.02	158.61	3083.39	37.84	1274.97	0.00	0.00	0.00	3144.49	54.90	1710.46	3225.78	-95.51	1705.18	1762.90	-75.14	1677.88	2375.37	162.88	1710.73	914.01	-219.10	68.71	1532.40	-217.34	73.14	909.80
7.96000	3043.22	194.50	96.41	3040.96	166.99	117.33	2411.08	162.19	51.11	2325.59	236.00	108.57	3046.47	-50.43	117.10	3087.15	-50.74	139.34	2551.01	-18.00	156.08	1733.44	-76.02	158.61	3083.39	37.84	1274.97	0.00	0.00	0.00	3144.49	54.90	1710.46	3225.78	-95.51	1705.18	1762.90	-75.14	1677.88	2375.37	162.88	1710.73	914.45	-219.19	68.26	1532.40	-217.34	73.14	909.82
7.97000	3043.22	194.50	96.41	3040.96	166.99	117.33	2411.08	162.19	51.11	2325.59	236.00	108.57	3046.47	-50.43	117.10	3087.15	-50.74	139.34	2551.01	-18.00	156.08	1733.44	-76.02	158.61	3083.39	37.84	1274.97	0.00	0.00	0.00	3144.49	54.90	1710.46	3225.78	-95.51	1705.18	1762.90	-75.14	1677.88	2375.37	162.88	1710.73	914.47	-219.70	68.24	1532.40	-217.34	73.14	909.85
7.98000	3043.22	194.50	96.41	3040.96	166.99	117.33	2411.08	162.19	51.11	2325.59	236.00	108.57	3046.47	-50.43	117.10	3087.15	-50.74	139.34	2551.01	-18.00	156.08	1733.44	-76.02	158.61	3083.39	37.84	1274.97	0.00	0.00	0.00	3144.49	54.90	1710.46	3225.78	-95.51	1705.18	1762.90	-75.14	1677.88	2375.37	162.88	1710.73	914.20	-218.99	68.50	1532.40	-217.34	73.14	909.89
7.99000	3043.22	194.50	96.41	3040.96	166.99	117.33	2411.08	162.19	51.11	2325.59	236.00	108.57	3046.47	-50.43	117.10	3087.15	-50.74	139.34	2551.01	-18.00	156.08	1733.44	-76.02	158.61	3083.39	37.84	1274.97	0.00	0.00	0.00	3144.49	54.90	1710.46	3225.78	-95.51	1705.18	1762.90	-75.14	1677.88	2375.37	162.88	1710.73	914.05	-218.95	68.71	1532.40	-217.34	73.14	909.86
8.00000	3043.22	194.50	96.41	3040.96	166.99	117.33	2411.08	162.19	51.11	2325.59	236.00	108.57	3046.47	-50.43	117.10	3087.15	-50.74	139.34	2551.01	-18.00	156.08	1733.44	-76.02	158.61	3083.39	37.84	1274.97	0.00	0.00	0.00	3144.49	54.90	1710.46	3225.78	-95.51	1705.18	1762.90	-75.14	1677.88	2375.37	162.88	1710.73	914.23	-219.08	68.51	1532.40	-217.34	73.14	909.63
8.01000	3043.22	194.50	96.41	3040.96	166.99	117.33	2411.08	162.19	51.11	2325.59	236.00	108.57	3046.47	-50.43	117.10	3087.15	-50.74	139.34	2551.01	-18.00	156.08	1733.44	-76.02	158.61	3083.39	37.84	1274.97	0.00	0.00	0.00	3144.49	54.90	1710.46	3225.78	-95.51	1705.18	1762.90	-75.14	1677.88	2375.37	162.88	1710.73	914.50	-219.13	68.30	1532.40	-217.34	73.14	909.82
8.02000	3043.22	194.50	96.41	3040.96	166.99	117.33	2411.08	162.19	51.11	2325.59	236.00	108.57	3046.47	-50.43	117.10	3087.15	-50.74	139.34	2551.01	-18.00	156.08	1733.44	-76.02	158.61	3083.39	37.84	1274.97	0.00	0.00	0.00	3144.49	54.90	1710.46	3225.78	-95.51	1705.18	1762.90	-75.14	1677.88	2375.37	162.88	1710.73	914.39	-219.23	68.34	1532.40	-217.34	73.14	909.87
8.03000	3043.22	194.50	96.41	3040.96	166.99	117.33	2411.08	162.19	51.11	2325.59	236.00	108.57	3046.47	-50.43	117.10	3087.15	-50.74	139.34	2551.01	-18.00	156.08	1733.44	-76.02	158.61	3083.39	37.84	1274.97	0.00	0.00	0.00	3144.49	54.90	1710.46	3225.78	-95.51	1705.18	1762.90	-75.14	1677.88	2375.37	162.88	1710.73	914.48	-219.66	68.20	1532.40	-217.34	73.14	910.04
8.04000	3043.22	194.50	96.41	3040.96	166.99	117.33	2411.08	162.19	51.11	2325.59	236.00	108.57	3046.47	-50.43	117.10	3087.15	-50.74	139.34	2551.01	-18.00	156.08	1733.44	-76.02	158.61	3083.39	37.84	1274.97	0.00	0.00	0.00	3144.49	54.90	1710.46	3225.78	-95.51	1705.18	1762.90	-75.14	1677.88	2375.37	162.88	1710.73	914.40	-220.07	68.23	1532.40	-217.34	73.14	910.11
8.05000	3043.22	194.50	96.41	3040.96	166.99	117.33	2411.08	162.19	51.11	2325.59	236.00	108.57	3046.47	-50.43	117.10	3087.15	-50.74	139.34	2551.01	-18.00	156.08	1733.44	-76.02	158.61	3083.39	37.84	1274.97	0.00	0.00	0.00	3144.49	54.90	1710.46	3225.78	-95.51	1705.18	1762.90	-75.14	1677.88	2375.37	162.88	1710.73	913.99	-218.54	68.82	1532.40	-217.34	73.14	910.10
8.06000	3043.22	194.50	96.41	3040.96	166.99	117.33	2411.08	162.19	51.11	2325.59	236.00	108.57	3046.47	-50.43	117.10	3087.15	-50.74	139.34	2551.01	-18.00	156.08	1733.44	-76.02	158.61	3083.39	37.84	1274.97	0.00	0.00	0.00	3144.49	54.90	1710.46	3225.78	-95.51	1705.18	1762.90	-75.14	1677.88	2375.37	162.88	1710.73	914.15	-218.79	68.63	1532.40	-217.34	73.14	910.07
8.07000	3043.22	194.50	96.41	3040.96	166.99	117.33	2411.08	162.19	51.11	2325.59	236.00	108.57	3046.47	-50.43	117.10	3087.15	-50.74	139.34	2551.01	-18.00	156.08	1733.44	-76.02	158.61	3083.39	37.84	1274.97	0.00	0.00	0.00	3144.49	54.90	1710.46	3225.78	-95.51	1705.18	1762.90	-75.14	1677.88	2375.37	162.88	1710.73	914.38	-219.02	68.48	1532.40	-217.34	73.14	909.88
8.08000	3043.22	194.50	96.41	3040.96	166.99	117.33	2411.08	162.19	51.11	2325.59	236.00	108.57	3046.47	-50.43	117.10	3087.15	-50.74	139.34	2551.01	-18.00	156.08	1733.44	-76.02	158.61	3083.39	37.84	1274.97	0.00	0.00	0.00	3144.49	54.90	1710.46	3225.78	-95.51	1705.18	1762.90	-75.14	1677.88	2375.37	162.88	1710.73	914.28	-218.61	68.52	1532.40	-217.34	73.14	909.57
8.09000	3043.22	194.50	96.41	3040.96	166.99	117.33	2411.08	162.19	51.11	2325.59	236.00	108.57	3046.47	-50.43	117.10	3087.15	-50.74	139.34	2551.01	-18.00	156.08	1733.44	-76.02	158.61	3083.39	37.84	1274.97	0.00	0.00	0.00	3144.49	54.90	1710.46	3225.78	-95.51	1705.18	1762.90	-75.14	1677.88	2375.37	162.88	1710.73	914.27	-218.71	68.53	1532.40	-217.34	73.14	909.60
8.10000	3043.22	194.50	96.41	3040.96	166.99	117.33	2411.08	162.19	51.11	2325.59	236.00	108.57	3046.47	-50.43	117.10	3087.15	-50.74	139.34	2551.01	-18.00	156.08	1733.44	-76.02	158.61	3083.39	37.84	1274.97	0.00	0.00	0.00	3144.49	54.90	1710.46	3225.78	-95.51	1705.18	1762.90	-75.14	1677.88	2375.37	162.88	1710.73	914.22	-219.09	68.55	1532.40	-217.34	73.14	909.71
8.11000	3043.22	194.50	96.41	3040.96	166.99	117.33	2411.08	162.19	51.11	2325.59	236.00	108.57	3046.47	-50.43	117.10	3087.15	-50.74	139.34	2551.01	-18.00	156.08	1733.44	-76.02	158.61	3083.39	37.84	1274.97	0.00	0.00	0.00	3144.49	54.90	1710.46	3225.78	-95.51	1705.18	1762.90	-75.14	1677.88	2375.37	162.88	1710.73	914.24	-218.82	68.53	1532.40	-217.34	73.14	909.97
8.12000	3043.22	194.50	96.41	3040.96	166.99	117.33	2411.08	162.19	51.11	2325.59	236.00	108.57	3046.47	-50.43	117.10	3087.15	-50.74	139.34	2551.01	-18.00	156.08	1733.44	-76.02	158.61	3083.39	37.84	1274.97	0.00	0.00	0.00	3144.49	54.90	1710.46	3225.78	-95.51	1705.18	1762.90	-75.14	1677.88	2375.37	162.88	1710.73	913.83	-218.67	68.87	1532.40	-217.34	73.14	909.74
8.13000	3043.22	194.50	96.41	3040.96	166.99	117.33	2411.08	162.19	51.11	2325.59	236.00	108.57	3046.47	-50.43	117.10	3087.15	-50.74	139.34	2551.01	-18.00	156.08	1733.44	-76.02	158.61	3083.39	37.84	1274.97	0.00	0.00	0.00	3144.49	54.90	1710.46	3225.78	-95.51	1705.18	1762.90	-75.14	1677.88	2375.37	162.88	1710.73	914.25	-219.57	68.42	1532.40	-217.34	73.14	909.81
8.14000	3043.22	194.50	96.41	3040.96	166.99	117.33	2411.08	162.19	51.11	2325.59	236.00	108.57	3046.47	-50.43	117.10	3087.15	-50.74	139.34	2551.01	-18.00	156.08	1733.44	-76.02	158.61	3083.39	37.84	1274.97	0.00	0.00	0.00	3144.49	54.90	1710.46	3225.78	-95.51	1705.18	1762.90	-75.14	1677.88	2375.37	162.88	1710.73	914.33	-218.95	68.45	1532.40	-217.34	73.14	909.97
8.15000	3043.22	194.50	96.41	3040.96	166.99	117.33	2411.08	162.19	51.11	2325.59	236.00	108.57	3046.47	-50.43	117.10	3087.15	-50.74	139.34	2551.01	-18.00	156.08	1733.44	-76.02	158.61	3083.39	37.84	1274.97	0.00	0.00	0.00	3144.49	54.90	1710.46	3225.78	-95.51	1705.18	1762.90	-75.14	1677.88	2375.37	162.88	1710.73	914.29	-219.19	68.44	1532.40	-217.34	73.14	909.91
8.16000	3043.22	194.50	96.41	3040.96	166.99	117.33	2411.08	162.19	51.11	2325.59	236.00	108.57	3046.47	-50.43	117.10	3087.15	-50.74	139.34	2551.01	-18.00	156.08	1733.44	-76.02	158.61	3083.39	37.84	1274.97	0.00	0.00	0.00	3144.49	54.90	1710.46	3225.78	-95.51	1705.18	1762.90	-75.14	1677.88	2375.37	162.88	1710.73	914.26	-219.27	68.41	1532.40	-217.34	73.14	909.54
8.17000	3043.22	194.50	96.41	3040.96	166.99	117.33	2411.08	162.19	51.11	2325.59	236.00	108.57	3046.47	-50.43	117.10	3087.15	-50.74	139.34	2551.01	-18.00	156.08	1733.44	-76.02	158.61	3083.39	37.84	1274.97	0.00	0.00	0.00	3144.49	54.90	1710.46	3225.78	-95.51	1705.18	1762.90	-75.14	1677.88	2375.37	162.88	1710.73	914.12	-219.11	68.60	1532.40	-217.34	73.14	909.64
8.18000	3043.22	194.50	96.41	3040.96	166.99	117.33	2411.08	162.19	51.11	2325.59	236.00	108.57	3046.47	-50.43	117.10	3087.15	-50.74	139.34	2551.01	-18.00	156.08	1733.44	-76.02	158.61	3083.39	37.84	1274.97	0.00	0.00	0.00	3144.49	54.90	1710.46	3225.78	-95.51	1705.18	1762.90	-75.14	1677.88	2375.37	162.88	1710.73	914.10	-218.66	68.62	1532.40	-217.34	73.14	909.88
8.19000	3043.22	194.50	96.41	3040.96	166.99	117.33	2411.08	162.19	51.11	2325.59	236.00	108.57	3046.47	-50.43	117.10	3087.15	-50.74	139.34	2551.01	-18.00	156.08	1733.44	-76.02	158.61	3083.39	37.84	1274.97	0.00	0.00	0.00	3144.49	54.90	1710.46	3225.78	-95.51	1705.18	1762.90	-75.14	1677.88	2375.37	162.88	1710.73	914.22	-219.02	68.36	1532.40	-217.34	73.14	909.90
8.20000	3043.22	194.50	96.41	3040.96	166.99	117.33	2411.08	162.19	51.11	2325.59	236.00	108.57	3046.47	-50.43	117.10	3087.15	-50.74	139.34	2551.01	-18.00	156.08	1733.44	-76.02	158.61	3083.39	37.84	1274.97	0.00	0.00	0.00	3144.49	54.90	1710.46	3225.78	-95.51	1705.18	1762.90	-75.14	1677.88	2375.37	162.88	1710.73	914.54	-219.90	68.13	1532.40	-217.34	73.14	909.88
8.21000	3043.22	194.50	96.41	3040.96	166.99	117.33	2411.08	162.19	51.11	2325.59	236.00	108.57	3046.47	-50.43	117.10	3087.15	-50.74	139.34	2551.01	-18.00	156.08	1733.44	-76.02	158.61	3083.39	37.84	1274.97	0.00	0.00	0.00	3144.49	54.90	1710.46	3225.78	-95.51	1705.18	1762.90	-75.14	1677.88	2375.37	162.88	1710.73	914.42	-219.31	68.34	1532.40	-217.34	73.14	910.17
8.22000	3043.22	194.50	96.41	3040.96	166.99	117.33	2411.08	162.19	51.11	2325.59	236.00	108.57	3046.47	-50.43	117.10	3087.15	-50.74	139.34	2551.01	-18.00	156.08	1733.44	-76.02	158.61	3083.39	37.84	1274.97	0.00	0.00	0.00	3144.49	54.90	1710.46	3225.78	-95.51	1705.18	1762.90	-75.14	1677.88	2375.37	162.88	1710.73	914.37	-219.26	68.39	1532.40	-217.34	73.14	909.93
8.23000	3043.22	194.50	96.41	3040.96	166.99	117.33	2411.08	162.19	51.11	2325.59	236.00	108.57	3046.47	-50.43	117.10	3087.15	-50.74	139.34	2551.01	-18.00	156.08	1733.44	-76.02	158.61	3083.39	37.84	1274.97	0.00	0.00	0.00	3144.49	54.90	1710.46	3225.78	-95.51	1705.18	1762.90	-75.14	1677.88	2375.37	162.88	1710.73	914.36	-219.76	68.34	1532.40	-217.34	73.14	909.99
8.24000	3043.22	194.50	96.41	3040.96	166.99	117.33	2411.08	162.19	51.11	2325.59	236.00	108.57	3046.47	-50.43	117.10	3087.15	-50.74	139.34	2551.01	-18.00	156.08	1733.44	-76.02	158.61	3083.39	37.84	1274.97	0.00	0.00	0.00	3144.49	54.90	1710.46	3225.78	-95.51	1705.18	1762.90	-75.14	1677.88	2375.37	162.88	1710.73	914.36	-219.75	68.39	1532.40	-217.34	73.14	909.85
8.25000	3043.22	194.50	96.41	3040.96	166.99	117.33	2411.08	162.19	51.11	2325.59	236.00	108.57	3046.47	-50.43	117.10	3087.15	-50.74	139.34	2551.01	-18.00	156.08	1733.44	-76.02	158.61	3083.39	37.84	1274.97	0.00	0.00	0.00	3144.49	54.90	1710.46	3225.78	-95.51	1705.18	1762.90	-75.14	1677.88	2375.37	162.88	1710.73	914.13	-219.08	68.61	1532.40	-217.34	73.14	909.99
8.26000	3043.22	194.50	96.41	3040.96	166.99	117.33	2411.08	162.19	51.11	2325.59	236.00	108.57	3046.47	-50.43	117.10	3087.15	-50.74	139.34	2551.01	-18.00	156.08	1733.44	-76.02	158.61	3083.39	37.84	1274.97	0.00	0.00	0.00	3144.49	54.90	1710.46	3225.78	-95.51	1705.18	1762.90	-75.14	1677.88	2375.37	162.88	1710.73	913.93	-218.91	68.85	1532.40	-217.34	73.14	909.82
8.27000	3043.22	194.50	96.41	3040.96	166.99	117.33	2411.08	162.19	51.11	2325.59	236.00	108.57	3046.47	-50.43	117.10	3087.15	-50.74	139.34	2551.01	-18.00	156.08	1733.44	-76.02	158.61	3083.39	37.84	1274.97	0.00	0.00	0.00	3144.49	54.90	1710.46	3225.78	-95.51	1705.18	1762.90	-75.14	1677.88	2375.37	162.88	1710.73	914.23	-219.01	68.52	1532.40	-217.34	73.14	910.03
8.28000	3043.22	194.50	96.41	3040.96	166.99	117.33	2411.08	162.19	51.11	2325.59	236.00	108.57	3046.47	-50.43	117.10	3087.15	-50.74	139.34	2551.01	-18.00	156.08	1733.44	-76.02	158.61	3083.39	37.84	1274.97	0.00	0.00	0.00	3144.49	54.90	1710.46	3225.78	-95.51	1705.18	1762.90	-75.14	1677.88	2375.37	162.88	1710.73	914.45	-219.91	68.30	1532.40	-217.34	73.14	909.94
8.29000	3043.22	194.50	96.41	3040.96	166.99	117.33	2411.08	162.19	51.11	2325.59	236.00	108.57	3046.47	-50.43	117.10	3087.15	-50.74	139.34	2551.01	-18.00	156.08	1733.44	-76.02	158.61	3083.39	37.84	1274.97	0.00	0.00	0.00	3144.49	54.90	1710.46	3225.78	-95.51	1705.18	1762.90	-75.14	1677.88	2375.37	162.88	1710.73	914.55	-219.75	68.13	1532.40	-217.34	73.14	910.02
8.30000	3043.22	194.50	96.41	3040.96	166.99	117.33	2411.08	162.19	51.11	2325.59	236.00	108.57	3046.47	-50.43	117.10	3087.15	-50.74	139.34	2551.01	-18.00	156.08	1733.44	-76.02	158.61	3083.39	37.84	1274.97	0.00	0.00	0.00	3144.49	54.90	1710.46	3225.78	-95.51	1705.18	1762.90	-75.14	1677.88	2375.37	162.88	1710.73	914.35	-219.22	68.37	1532.40	-217.34	73.14	909.98
8.31000	3043.22	194.50	96.41	3040.96	166.99	117.33	2411.08	162.19	51.11	2325.59	236.00	108.57	3046.47	-50.43	117.10	3087.15	-50.74	139.34	2551.01	-18.00	156.08	1733.44	-76.02	158.61	3083.39	37.84	1274.97	0.00	0.00	0.00	3144.49	54.90	1710.46	3225.78	-95.51	1705.18	1762.90	-75.14	1677.88	2375.37	162.88	1710.73	914.23	-219.01	68.51	1532.40	-217.34	73.14	909.93
8.32000	3043.22	194.50	96.41	3040.96	166.99	117.33	2411.08	162.19	51.11	2325.59	236.00	108.57	3046.47	-50.43	117.10	3087.15	-50.74	139.34	2551.01	-18.00	156.08	1733.44	-76.02	158.61	3083.39	37.84	1274.97	0.00	0.00	0.00	3144.49	54.90	1710.46	3225.78	-95.51	1705.18	1762.90	-75.14	1677.88	2375.37	162.88	1710.73	914.29	-219.05	68.34	1532.40	-217.34	73.14	909.99
8.33000	3043.22	194.50	96.41	3040.96	166.99	117.33	2411.08	162.19	51.11	2325.59	236.00	108.57	3046.47	-50.43	117.10	3087.15	-50.74	139.34	2551.01	-18.00	156.08	1733.44	-76.02	158.61	3083.39	37.84	1274.97	0.00	0.00	0.00	3144.49	54.90	1710.46	3225.78	-95.51	1705.18	1762.90	-75.14	1677.88	2375.37	162.88	1710.73	914.13	-218.51	68.59	1532.40	-217.34	73.14	909.90
8.34000	3043.22	194.50	96.41	3040.96	166.99	117.33	2411.08	162.19	51.11	2325.59	236.00	108.57	3046.47	-50.43	117.10	3087.15	-50.74	139.34	2551.01	-18.00	156.08	1733.44	-76.02	158.61	3083.39	37.84	1274.97	0.00	0.00	0.00	3144.49	54.90	1710.46	3225.78	-95.51	1705.18	1762.90	-75.14	1677.88	2375.37	162.88	1710.73	914.23	-218.55	68.73	1532.40	-217.34	73.14	909.94
8.35000	3043.22	194.50	96.41	3040.96	166.99	117.33	2411.08	162.19	51.11	2325.59	236.00	108.57	3046.47	-50.43	117.10	3087.15	-50.74	139.34	2551.01	-18.00	156.08	1733.44	-76.02	158.61	3083.39	37.84	1274.97	0.00	0.00	0.00	3144.49	54.90	1710.46	3225.78	-95.51	1705.18	1762.90	-75.14	1677.88	2375.37	162.88	1710.73	914.31	-218.98	68.41	1532.40	-217.34	73.14	909.81
8.36000	3043.22	194.50	96.41	3040.96	166.99	117.33	2411.08	162.19	51.11	2325.59	236.00	108.57	3046.47	-50.43	117.10	3087.15	-50.74	139.34	2551.01	-18.00	156.08	1733.44	-76.02	158.61	3083.39	37.84	1274.97	0.00	0.00	0.00	3144.49	54.90	1710.46	3225.78	-95.51	1705.18	1762.90	-75.14	1677.88	2375.37	162.88	1710.73	913.97	-218.78	68.73	1532.40	-217.34	73.14	909.79
8.37000	3043.22	194.50	96.41	3040.96	166.99	117.33	2411.08	162.19	51.11	2325.59	236.00	108.57	3046.47	-50.43	117.10	3087.15	-50.74	139.34	2551.01	-18.00	156.08	1733.44	-76.02	158.61	3083.39	37.84	1274.97	0.00	0.00	0.00	3144.49	54.90	1710.46	3225.78	-95.51	1705.18	1762.90	-75.14	1677.88	2375.37	162.88	1710.73	914.06	-218.95	68.76	1532.40	-217.34	73.14	909.70
8.38000	3043.22	194.50	96.41	3040.96	166.99	117.33	2411.08	162.19	51.11	2325.59	236.00	108.57	3046.47	-50.43	117.10	3087.15	-50.74	139.34	2551.01	-18.00	156.08	1733.44	-76.02	158.61	3083.39	37.84	1274.97	0.00	0.00	0.00	3144.49	54.90	1710.46	3225.78	-95.51	1705.18	1762.90	-75.14	1677.88	2375.37	162.88	1710.73	914.45	-219.22	68.21	1532.40	-217.34	73.14	909.84
8.39000	3043.22	194.50	96.41	3040.96	166.99	117.33	2411.08	162.19	51.11	2325.59	236.00	108.57	3046.47	-50.43	117.10	3087.15	-50.74	139.34	2551.01	-18.00	156.08	1733.44	-76.02	158.61	3083.39	37.84	1274.97	0.00	0.00	0.00	3144.49	54.90	1710.46	3225.78	-95.51	1705.18	1762.90	-75.14	1677.88	2375.37	162.88	1710.73	914.19	-219.29	68.44	1532.40	-217.34	73.14	909.98
8.40000	3043.22	194.50	96.41	3040.96	166.99	117.33	2411.08	162.19	51.11	2325.59	236.00	108.57	3046.47	-50.43	117.10	3087.15	-50.74	139.34	2551.01	-18.00	156.08	1733.44	-76.02	158.61	3083.39	37.84	1274.97	0.00	0.00	0.00	3144.49	54.90	1710.46	3225.78	-95.51	1705.18	1762.90	-75.14	1677.88	2375.37	162.88	1710.73	914.08	-219.89	68.53	1532.40	-217.34	73.14	909.81
8.41000	3043.22	194.50	96.41	3040.96	166.99	117.33	2411.08	162.19	51.11	2325.59	236.00	108.57	3046.47	-50.43	117.10	3087.15	-50.74	139.34	2551.01	-18.00	156.08	1733.44	-76.02	158.61	3083.39	37.84	1274.97	0.00	0.00	0.00	3144.49	54.90	1710.46	3225.78	-95.51	1705.18	1762.90	-75.14	1677.88	2375.37	162.88	1710.73	914.17	-219.51	68.49	1532.40	-217.34	73.14	909.90
8.42000	3043.22	194.50	96.41	3040.96	166.99	117.33	2411.08	162.19	51.11	2325.59	236.00	108.57	3046.47	-50.43	117.10	3087.15	-50.74	139.34	2551.01	-18.00	156.08	1733.44	-76.02	158.61	3083.39	37.84	1274.97	0.00	0.00	0.00	3144.49	54.90	1710.46	3225.78	-95.51	1705.18	1762.90	-75.14	1677.88	2375.37	162.88	1710.73	914.00	-219.09	68.73	1532.40	-217.34	73.14	909.67
8.43000	3043.22	194.50	96.41	3040.96	166.99	117.33	2411.08	162.19	51.11	2325.59	236.00	108.57	3046.47	-50.43	117.10	3087.15	-50.74	139.34	2551.01	-18.00	156.08	1733.44	-76.02	158.61	3083.39	37.84	1274.97	0.00	0.00	0.00	3144.49	54.90	1710.46	3225.78	-95.51	1705.18	1762.90	-75.14	1677.88	2375.37	162.88	1710.73	914.10	-218.51	68.58	1532.40	-217.34	73.14	909.73
8.44000	3043.22	194.50	96.41	3040.96	166.99	117.33	2411.08	162.19	51.11	2325.59	236.00	108.57	3046.47	-50.43	117.10	3087.15	-50.74	139.34	2551.01	-18.00	156.08	1733.44	-76.02	158.61	3083.39	37.84	1274.97	0.00	0.00	0.00	3144.49	54.90	1710.46	3225.78	-95.51	1705.18	1762.90	-75.14	1677.88	2375.37	162.88	1710.73	914.06	-218.78	68.57	1532.40	-217.34	73.14	910.06
8.45000	3043.22	194.50	96.41	3040.96	166.99	117.33	2411.08	162.19	51.11	2325.59	236.00	108.57	3046.47	-50.43	117.10	3087.15	-50.74	139.34	2551.01	-18.00	156.08	1733.44	-76.02	158.61	3083.39	37.84	1274.97	0.00	0.00	0.00	3144.49	54.90	1710.46	3225.78	-95.51	1705.18	1762.90	-75.14	1677.88	2375.37	162.88	1710.73	914.39	-219.59	68.35	1532.40	-217.34	73.14	910.01
8.46000	3043.22	194.50	96.41	3040.96	166.99	117.33	2411.08	162.19	51.11	2325.59	236.00	108.57	3046.47	-50.43	117.10	3087.15	-50.74	139.34	2551.01	-18.00	156.08	1733.44	-76.02	158.61	3083.39	37.84	1274.97	0.00	0.00	0.00	3144.49	54.90	1710.46	3225.78	-95.51	1705.18	1762.90	-75.14	1677.88	2375.37	162.88	1710.73	914.03	-218.88	68.60	1532.40	-217.34	73.14	909.64
8.47000	3043.22	194.50	96.41	3040.96	166.99	117.33	2411.08	162.19	51.11	2325.59	236.00	108.57	3046.47	-50.43	117.10	3087.15	-50.74	139.34	2551.01	-18.00	156.08	1733.44	-76.02	158.61	3083.39	37.84	1274.97	0.00	0.00	0.00	3144.49	54.90	1710.46	3225.78	-95.51	1705.18	1762.90	-75.14	1677.88	2375.37	162.88	1710.73	914.31	-219.08	68.25	1532.40	-217.34	73.14	909.93
8.48000	3043.22	194.50	96.41	3040.96	166.99	117.33	2411.08	162.19	51.11	2325.59	236.00	108.57	3046.47	-50.43	117.10	3087.15	-50.74	139.34	2551.01	-18.00	156.08	1733.44	-76.02	158.61	3083.39	37.84	1274.97	0.00	0.00	0.00	3144.49	54.90	1710.46	3225.78	-95.51	1705.18	1762.90	-75.14	1677.88	2375.37	162.88	1710.73	914.32	-218.76	68.31	1532.40	-217.34	73.14	909.96
8.49000	3043.22	194.50	96.41	3040.96	166.99	117.33	2411.08	162.19	51.11	2325.59	236.00	108.57	3046.47	-50.43	117.10	3087.15	-50.74	139.34	2551.01	-18.00	156.08	1733.44	-76.02	158.61	3083.39	37.84	1274.97	0.00	0.00	0.00	3144.49	54.90	1710.46	3225.78	-95.51	1705.18	1762.90	-75.14	1677.88	2375.37	162.88	1710.73	914.20	-219.31	68.46	1532.40	-217.34	73.14	909.92
8.50000	3043.22	194.50	96.41	3040.96	166.99	117.33	2411.08	162.19	51.11	2325.59	236.00	108.57	3046.47	-50.43	117.10	3087.15	-50.74	139.34	2551.01	-18.00	156.08	1733.44	-76.02	158.61	3083.39	37.84	1274.97	0.00	0.00	0.00	3144.49	54.90	1710.46	3225.78	-95.51	1705.18	1762.90	-75.14	1677.88	2375.37	162.88	1710.73	914.34	-219.44	68.40	1532.40	-217.34	73.14	910.01
8.51000	3043.22	194.50	96.41	3040.96	166.99	117.33	2411.08	162.19	51.11	2325.59	236.00	108.57	3046.47	-50.43	117.10	3087.15	-50.74	139.34	2551.01	-18.00	156.08	1733.44	-76.02	158.61	3083.39	37.84	1274.97	0.00	0.00	0.00	3144.49	54.90	1710.46	3225.78	-95.51	1705.18	1762.90	-75.14	1677.88	2375.37	162.88	1710.73	914.20	-218.23	68.68	1532.40	-217.34	73.14	910.32
8.52000	3043.22	194.50	96.41	3040.96	166.99	117.33	2411.08	162.19	51.11	2325.59	236.00	108.57	3046.47	-50.43	117.10	3087.15	-50.74	139.34	2551.01	-18.00	156.08	1733.44	-76.02	158.61	3083.39	37.84	1274.97	0.00	0.00	0.00	3144.49	54.90	1710.46	3225.78	-95.51	1705.18	1762.90	-75.14	1677.88	2375.37	162.88	1710.73	914.09	-218.35	68.63	1532.40	-217.34	73.14	909.96
8.53000	3043.22	194.50	96.41	3040.96	166.99	117.33	2411.08	162.19	51.11	2325.59	236.00	108.57	3046.47	-50.43	117.10	3087.15	-50.74	139.34	2551.01	-18.00	156.08	1733.44	-76.02	158.61	3083.39	37.84	1274.97	0.00	0.00	0.00	3144.49	54.90	1710.46	3225.78	-95.51	1705.18	1762.90	-75.14	1677.88	2375.37	162.88	1710.73	914.21	-219.44	68.43	1532.40	-217.34	73.14	909.77
8.54000	3043.22	194.50	96.41	3040.96	166.99	117.33	2411.08	162.19	51.11	2325.59	236.00	108.57	3046.47	-50.43	117.10	3087.15	-50.74	139.34	2551.01	-18.00	156.08	1733.44	-76.02	158.61	3083.39	37.84	1274.97	0.00	0.00	0.00	3144.49	54.90	1710.46	3225.78	-95.51	1705.18	1762.90	-75.14	1677.88	2375.37	162.88	1710.73	914.36	-219.73	68.31	1532.40	-217.34	73.14	909.89
8.55000	3043.22	194.50	96.41	3040.96	166.99	117.33	2411.08	162.19	51.11	2325.59	236.00	108.57	3046.47	-50.43	117.10	3087.15	-50.74	139.34	2551.01	-18.00	156.08	1733.44	-76.02	158.61	3083.39	37.84	1274.97	0.00	0.00	0.00	3144.49	54.90	1710.46	3225.78	-95.51	1705.18	1762.90	-75.14	1677.88	2375.37	162.88	1710.73	914.70	-220.03	68.02	1532.40	-217.34	73.14	910.10
8.56000	3043.22	194.50	96.41	3040.96	166.99	117.33	2411.08	162.19	51.11	2325.59	236.00	108.57	3046.47	-50.43	117.10	3087.15	-50.74	139.34	2551.01	-18.00	156.08	1733.44	-76.02	158.61	3083.39	37.84	1274.97	0.00	0.00	0.00	3144.49	54.90	1710.46	3225.78	-95.51	1705.18	1762.90	-75.14	1677.88	2375.37	162.88	1710.73	914.27	-219.19	68.53	1532.40	-217.34	73.14	909.63
8.57000	3043.22	194.50	96.41	3040.96	166.99	117.33	2411.08	162.19	51.11	2325.59	236.00	108.57	3046.47	-50.43	117.10	3087.15	-50.74	139.34	2551.01	-18.00	156.08	1733.44	-76.02	158.61	3083.39	37.84	1274.97	0.00	0.00	0.00	3144.49	54.90	1710.46	3225.78	-95.51	1705.18	1762.90	-75.14	1677.88	2375.37	162.88	1710.73	914.15	-219.00	68.68	1532.40	-217.34	73.14	909.69
8.58000	3043.22	194.50	96.41	3040.96	166.99	117.33	2411.08	162.19	51.11	2325.59	236.00	108.57	3046.47	-50.43	117.10	3087.15	-50.74	139.34	2551.01	-18.00	156.08	1733.44	-76.02	158.61	3083.39	37.84	1274.97	0.00	0.00	0.00	3144.49	54.90	1710.46	3225.78	-95.51	1705.18	1762.90	-75.14	1677.88	2375.37	162.88	1710.73	914.22	-219.26	68.61	1532.40	-217.34	73.14	910.15
8.59000	3043.22	194.50	96.41	3040.96	166.99	117.33	2411.08	162.19	51.11	2325.59	236.00	108.57	3046.47	-50.43	117.10	3087.15	-50.74	139.34	2551.01	-18.00	156.08	1733.44	-76.02	158.61	3083.39	37.84	1274.97	0.00	0.00	0.00	3144.49	54.90	1710.46	3225.78	-95.51	1705.18	1762.90	-75.14	1677.88	2375.37	162.88	1710.73	914.24	-219.75	68.37	1532.40	-217.34	73.14	909.98
8.60000	3043.22	194.50	96.41	3040.96	166.99	117.33	2411.08	162.19	51.11	2325.59	236.00	108.57	3046.47	-50.43	117.10	3087.15	-50.74	139.34	2551.01	-18.00	156.08	1733.44	-76.02	158.61	3083.39	37.84	1274.97	0.00	0.00	0.00	3144.49	54.90	1710.46	3225.78	-95.51	1705.18	1762.90	-75.14	1677.88	2375.37	162.88	1710.73	914.17	-219.75	68.37	1532.40	-217.34	73.14	909.52
8.61000	3043.22	194.50	96.41	3040.96	166.99	117.33	2411.08	162.19	51.11	2325.59	236.00	108.57	3046.47	-50.43	117.10	3087.15	-50.74	139.34	2551.01	-18.00	156.08	1733.44	-76.02	158.61	3083.39	37.84	1274.97	0.00	0.00	0.00	3144.49	54.90	1710.46	3225.78	-95.51	1705.18	1762.90	-75.14	1677.88	2375.37	162.88	1710.73	914.15	-219.51	68.39	1532.40	-217.34	73.14	909.77
8.62000	3043.22	194.50	96.41	3040.96	166.99	117.33	2411.08	162.19	51.11	2325.59	236.00	108.57	3046.47	-50.43	117.10	3087.15	-50.74	139.34	2551.01	-18.00	156.08	1733.44	-76.02	158.61	3083.39	37.84	1274.97	0.00	0.00	0.00	3144.49	54.90	1710.46	3225.78	-95.51	1705.18	1762.90	-75.14	1677.88	2375.37	162.88	1710.73	914.13	-218.74	68.44	1532.40	-217.34	73.14	909.91
8.63000	3043.22	194.50	96.41	3040.96	166.99	117.33	2411.08	162.19	51.11	2325.59	236.00	108.57	3046.47	-50.43	117.10	3087.15	-50.74	139.34	2551.01	-18.00	156.08	1733.44	-76.02	158.61	3083.39	37.84	1274.97	0.00	0.00	0.00	3144.49	54.90	1710.46	3225.78	-95.51	1705.18	1762.90	-75.14	1677.88	2375.37	162.88	1710.73	914.19	-219.18	68.44	1532.40	-217.34	73.14	909.86
8.64000	3043.22	194.50	96.41	3040.96	166.99	117.33	2411.08	162.19	51.11	2325.59	236.00	108.57	3046.47	-50.43	117.10	3087.15	-50.74	139.34	2551.01	-18.00	156.08	1733.44	-76.02	158.61	3083.39	37.84	1274.97	0.00	0.00	0.00	3144.49	54.90	1710.46	3225.78	-95.51	1705.18	1762.90	-75.14	1677.88	2375.37	162.88	1710.73	914.26	-219.56	68.37	1532.40	-217.34	73.14	909.90
8.65000	3043.22	194.50	96.41	3040.96	166.99	117.33	2411.08	162.19	51.11	2325.59	236.00	108.57	3046.47	-50.43	117.10	3087.15	-50.74	139.34	2551.01	-18.00	156.08	1733.44	-76.02	158.61	3083.39	37.84	1274.97	0.00	0.00	0.00	3144.49	54.90	1710.46	3225.78	-95.51	1705.18	1762.90	-75.14	1677.88	2375.37	162.88	1710.73	914.22	-219.29	68.54	1532.40	-217.34	73.14	909.85
8.66000	3043.22	194.50	96.41	3040.96	166.99	117.33	2411.08	162.19	51.11	2325.59	236.00	108.57	3046.47	-50.43	117.10	3087.15	-50.74	139.34	2551.01	-18.00	156.08	1733.44	-76.02	158.61	3083.39	37.84	1274.97	0.00	0.00	0.00	3144.49	54.90	1710.46	3225.78	-95.51	1705.18	1762.90	-75.14	1677.88	2375.37	162.88	1710.73	914.41	-220.46	68.16	1532.40	-217.34	73.14	909.85
8.67000	3043.22	194.50	96.41	3040.96	166.99	117.33	2411.08	162.19	51.11	2325.59	236.00	108.57	3046.47	-50.43	117.10	3087.15	-50.74	139.34	2551.01	-18.00	156.08	1733.44	-76.02	158.61	3083.39	37.84	1274.97	0.00	0.00	0.00	3144.49	54.90	1710.46	3225.78	-95.51	1705.18	1762.90	-75.14	1677.88	2375.37	162.88	1710.73	914.32	-219.43	68.44	1532.40	-217.34	73.14	910.06
8.68000	3043.22	194.50	96.41	3040.96	166.99	117.33	2411.08	162.19	51.11	2325.59	236.00	108.57	3046.47	-50.43	117.10	3087.15	-50.74	139.34	2551.01	-18.00	156.08	1733.44	-76.02	158.61	3083.39	37.84	1274.97	0.00	0.00	0.00	3144.49	54.90	1710.46	3225.78	-95.51	1705.18	1762.90	-75.14	1677.88	2375.37	162.88	1710.73	914.24	-218.90	68.52	1532.40	-217.34	73.14	910.06
8.69000	3043.22	194.50	96.41	3040.96	166.99	117.33	2411.08	162.19	51.11	2325.59	236.00	108.57	3046.47	-50.43	117.10	3087.15	-50.74	139.34	2551.01	-18.00	156.08	1733.44	-76.02	158.61	3083.39	37.84	1274.97	0.00	0.00	0.00	3144.49	54.90	1710.46	3225.78	-95.51	1705.18	1762.90	-75.14	1677.88	2375.37	162.88	1710.73	914.01	-219.05	68.59	1532.40	-217.34	73.14	909.89
8.70000	3043.22	194.50	96.41	3040.96	166.99	117.33	2411.08	162.19	51.11	2325.59	236.00	108.57	3046.47	-50.43	117.10	3087.15	-50.74	139.34	2551.01	-18.00	156.08	1733.44	-76.02	158.61	3083.39	37.84	1274.97	0.00	0.00	0.00	3144.49	54.90	1710.46	3225.78	-95.51	1705.18	1762.90	-75.14	1677.88	2375.37	162.88	1710.73	914.21	-219.35	68.52	1532.40	-217.34	73.14	909.65
8.71000	3043.22	194.50	96.41	3040.96	166.99	117.33	2411.08	162.19	51.11	2325.59	236.00	108.57	3046.47	-50.43	117.10	3087.15	-50.74	139.34	2551.01	-18.00	156.08	1733.44	-76.02	158.61	3083.39	37.84	1274.97	0.00	0.00	0.00	3144.49	54.90	1710.46	3225.78	-95.51	1705.18	1762.90	-75.14	1677.88	2375.37	162.88	1710.73	914.24	-219.07	68.57	1532.40	-217.34	73.14	909.83
8.72000	3043.22	194.50	96.41	3040.96	166.99	117.33	2411.08	162.19	51.11	2325.59	236.00	108.57	3046.47	-50.43	117.10	3087.15	-50.74	139.34	2551.01	-18.00	156.08	1733.44	-76.02	158.61	3083.39	37.84	1274.97	0.00	0.00	0.00	3144.49	54.90	1710.46	3225.78	-95.51	1705.18	1762.90	-75.14	1677.88	2375.37	162.88	1710.73	914.37	-219.78	68.28	1532.40	-217.34	73.14	909.81
8.73000	3043.22	194.50	96.41	3040.96	166.99	117.33	2411.08	162.19	51.11	2325.59	236.00	108.57	3046.47	-50.43	117.10	3087.15	-50.74	139.34	2551.01	-18.00	156.08	1733.44	-76.02	158.61	3083.39	37.84	1274.97	0.00	0.00	0.00	3144.49	54.90	1710.46	3225.78	-95.51	1705.18	1762.90	-75.14	1677.88	2375.37	162.88	1710.73	914.03	-219.27	68.69	1532.40	-217.34	73.14	909.88
8.74000	3043.22	194.50	96.41	3040.96	166.99	117.33	2411.08	162.19	51.11	2325.59	236.00	108.57	3046.47	-50.43	117.10	3087.15	-50.74	139.34	2551.01	-18.00	156.08	1733.44	-76.02	158.61	3083.39	37.84	1274.97	0.00	0.00	0.00	3144.49	54.90	1710.46	3225.78	-95.51	1705.18	1762.90	-75.14	1677.88	2375.37	162.88	1710.73	914.17	-219.32	68.45	1532.40	-217.34	73.14	909.92
8.75000	3043.22	194.50	96.41	3040.96	166.99	117.33	2411.08	162.19	51.11	2325.59	236.00	108.57	3046.47	-50.43	117.10	3087.15	-50.74	139.34	2551.01	-18.00	156.08	1733.44	-76.02	158.61	3083.39	37.84	1274.97	0.00	0.00	0.00	3144.49	54.90	1710.46	3225.78	-95.51	1705.18	1762.90	-75.14	1677.88	2375.37	162.88	1710.73	914.30	-219.38	68.44	1532.40	-217.34	73.14	909.94
8.76000	3043.22	194.50	96.41	3040.96	166.99	117.33	2411.08	162.19	51.11	2325.59	236.00	108.57	3046.47	-50.43	117.10	3087.15	-50.74	139.34	2551.01	-18.00	156.08	1733.44	-76.02	158.61	3083.39	37.84	1274.97	0.00	0.00	0.00	3144.49	54.90	1710.46	3225.78	-95.51	1705.18	1762.90	-75.14	1677.88	2375.37	162.88	1710.73	913.99	-219.22	68.73	1532.40	-217.34	73.14	910.06
8.77000	3043.22	194.50	96.41	3040.96	166.99	117.33	2411.08	162.19	51.11	2325.59	236.00	108.57	3046.47	-50.43	117.10	3087.15	-50.74	139.34	2551.01	-18.00	156.08	1733.44	-76.02	158.61	3083.39	37.84	1274.97	0.00	0.00	0.00	3144.49	54.90	1710.46	3225.78	-95.51	1705.18	1762.90	-75.14	1677.88	2375.37	162.88	1710.73	914.19	-219.56	68.58	1532.40	-217.34	73.14	909.78
8.78000	3043.22	194.50	96.41	3040.96	166.99	117.33	2411.08	162.19	51.11	2325.59	236.00	108.57	3046.47	-50.43	117.10	3087.15	-50.74	139.34	2551.01	-18.00	156.08	1733.44	-76.02	158.61	3083.39	37.84	1274.97	0.00	0.00	0.00	3144.49	54.90	1710.46	3225.78	-95.51	1705.18	1762.90	-75.14	1677.88	2375.37	162.88	1710.73	914.15	-219.18	68.63	1532.40	-217.34	73.14	909.92
8.79000	3043.22	194.50	96.41	3040.96	166.99	117.33	2411.08	162.19	51.11	2325.59	236.00	108.57	3046.47	-50.43	117.10	3087.15	-50.74	139.34	2551.01	-18.00	156.08	1733.44	-76.02	158.61	3083.39	37.84	1274.97	0.00	0.00	0.00	3144.49	54.90	1710.46	3225.78	-95.51	1705.18	1762.90	-75.14	1677.88	2375.37	162.88	1710.73	914.40	-219.50	68.30	1532.40	-217.34	73.14	909.97
8.80000	3043.22	194.50	96.41	3040.96	166.99	117.33	2411.08	162.19	51.11	2325.59	236.00	108.57	3046.47	-50.43	117.10	3087.15	-50.74	139.34	2551.01	-18.00	156.08	1733.44	-76.02	158.61	3083.39	37.84	1274.97	0.00	0.00	0.00	3144.49	54.90	1710.46	3225.78	-95.51	1705.18	1762.90	-75.14	1677.88	2375.37	162.88	1710.73	914.30	-219.61	68.34	1532.40	-217.34	73.14	909.87
8.81000	3043.22	194.50	96.41	3040.96	166.99	117.33	2411.08	162.19	51.11	2325.59	236.00	108.57	3046.47	-50.43	117.10	3087.15	-50.74	139.34	2551.01	-18.00	156.08	1733.44	-76.02	158.61	3083.39	37.84	1274.97	0.00	0.00	0.00	3144.49	54.90	1710.46	3225.78	-95.51	1705.18	1762.90	-75.14	1677.88	2375.37	162.88	1710.73	914.00	-219.24	68.66	1532.40	-217.34	73.14	909.85
8.82000	3043.22	194.50	96.41	3040.96	166.99	117.33	2411.08	162.19	51.11	2325.59	236.00	108.57	3046.47	-50.43	117.10	3087.15	-50.74	139.34	2551.01	-18.00	156.08	1733.44	-76.02	158.61	3083.39	37.84	1274.97	0.00	0.00	0.00	3144.49	54.90	1710.46	3225.78	-95.51	1705.18	1762.90	-75.14	1677.88	2375.37	162.88	1710.73	913.99	-219.19	68.68	1532.40	-217.34	73.14	909.84
8.83000	3043.22	194.50	96.41	3040.96	166.99	117.33	2411.08	162.19	51.11	2325.59	236.00	108.57	3046.47	-50.43	117.10	3087.15	-50.74	139.34	2551.01	-18.00	156.08	1733.44	-76.02	158.61	3083.39	37.84	1274.97	0.00	0.00	0.00	3144.49	54.90	1710.46	3225.78	-95.51	1705.18	1762.90	-75.14	1677.88	2375.37	162.88	1710.73	913.99	-219.47	68.63	1532.40	-217.34	73.14	909.82
8.84000	3043.22	194.50	96.41	3040.96	166.99	117.33	2411.08	162.19	51.11	2325.59	236.00	108.57	3046.47	-50.43	117.10	3087.15	-50.74	139.34	2551.01	-18.00	156.08	1733.44	-76.02	158.61	3083.39	37.84	1274.97	0.00	0.00	0.00	3144.49	54.90	1710.46	3225.78	-95.51	1705.18	1762.90	-75.14	1677.88	2375.37	162.88	1710.73	914.15	-219.62	68.38	1532.40	-217.34	73.14	910.00
8.85000	3043.22	194.50	96.41	3040.96	166.99	117.33	2411.08	162.19	51.11	2325.59	236.00	108.57	3046.47	-50.43	117.10	3087.15	-50.74	139.34	2551.01	-18.00	156.08	1733.44	-76.02	158.61	3083.39	37.84	1274.97	0.00	0.00	0.00	3144.49	54.90	1710.46	3225.78	-95.51	1705.18	1762.90	-75.14	1677.88	2375.37	162.88	1710.73	914.13	-218.98	68.64	1532.40	-217.34	73.14	910.08
8.86000	3043.22	194.50	96.41	3040.96	166.99	117.33	2411.08	162.19	51.11	2325.59	236.00	108.57	3046.47	-50.43	117.10	3087.15	-50.74	139.34	2551.01	-18.00	156.08	1733.44	-76.02	158.61	3083.39	37.84	1274.97	0.00	0.00	0.00	3144.49	54.90	1710.46	3225.78	-95.51	1705.18	1762.90	-75.14	1677.88	2375.37	162.88	1710.73	913.97	-218.61	68.78	1532.40	-217.34	73.14	910.00
8.87000	3043.22	194.50	96.41	3040.96	166.99	117.33	2411.08	162.19	51.11	2325.59	236.00	108.57	3046.47	-50.43	117.10	3087.15	-50.74	139.34	2551.01	-18.00	156.08	1733.44	-76.02	158.61	3083.39	37.84	1274.97	0.00	0.00	0.00	3144.49	54.90	1710.46	3225.78	-95.51	1705.18	1762.90	-75.14	1677.88	2375.37	162.88	1710.73	914.31	-219.41	68.37	1532.40	-217.34	73.14	909.97
8.88000	3043.22	194.50	96.41	3040.96	166.99	117.33	2411.08	162.19	51.11	2325.59	236.00	108.57	3046.47	-50.43	117.10	3087.15	-50.74	139.34	2551.01	-18.00	156.08	1733.44	-76.02	158.61	3083.39	37.84	1274.97	0.00	0.00	0.00	3144.49	54.90	1710.46	3225.78	-95.51	1705.18	1762.90	-75.14	1677.88	2375.37	162.88	1710.73	914.38	-219.11	68.34	1532.40	-217.34	73.14	909.90
8.89000	3043.22	194.50	96.41	3040.96	166.99	117.33	2411.08	162.19	51.11	2325.59	236.00	108.57	3046.47	-50.43	117.10	3087.15	-50.74	139.34	2551.01	-18.00	156.08	1733.44	-76.02	158.61	3083.39	37.84	1274.97	0.00	0.00	0.00	3144.49	54.90	1710.46	3225.78	-95.51	1705.18	1762.90	-75.14	1677.88	2375.37	162.88	1710.73	914.22	-219.44	68.44	1532.40	-217.34	73.14	909.73
8.90000	3043.22	194.50	96.41	3040.96	166.99	117.33	2411.08	162.19	51.11	2325.59	236.00	108.57	3046.47	-50.43	117.10	3087.15	-50.74	139.34	2551.01	-18.00	156.08	1733.44	-76.02	158.61	3083.39	37.84	1274.97	0.00	0.00	0.00	3144.49	54.90	1710.46	3225.78	-95.51	1705.18	1762.90	-75.14	1677.88	2375.37	162.88	1710.73	913.92	-219.17	68.73	1532.40	-217.34	73.14	909.96
8.91000	3043.22	194.50	96.41	3040.96	166.99	117.33	2411.08	162.19	51.11	2325.59	236.00	108.57	3046.47	-50.43	117.10	3087.15	-50.74	139.34	2551.01	-18.00	156.08	1733.44	-76.02	158.61	3083.39	37.84	1274.97	0.00	0.00	0.00	3144.49	54.90	1710.46	3225.78	-95.51	1705.18	1762.90	-75.14	1677.88	2375.37	162.88	1710.73	914.26	-219.58	68.36	1532.40	-217.34	73.14	910.00
8.92000	3043.22	194.50	96.41	3040.96	166.99	117.33	2411.08	162.19	51.11	2325.59	236.00	108.57	3046.47	-50.43	117.10	3087.15	-50.74	139.34	2551.01	-18.00	156.08	1733.44	-76.02	158.61	3083.39	37.84	1274.97	0.00	0.00	0.00	3144.49	54.90	1710.46	3225.78	-95.51	1705.18	1762.90	-75.14	1677.88	2375.37	162.88	1710.73	914.43	-219.13	68.40	1532.40	-217.34	73.14	909.93
8.93000	3043.22	194.50	96.41	3040.96	166.99	117.33	2411.08	162.19	51.11	2325.59	236.00	108.57	3046.47	-50.43	117.10	3087.15	-50.74	139.34	2551.01	-18.00	156.08	1733.44	-76.02	158.61	3083.39	37.84	1274.97	0.00	0.00	0.00	3144.49	54.90	1710.46	3225.78	-95.51	1705.18	1762.90	-75.14	1677.88	2375.37	162.88	1710.73	914.06	-218.72	68.75	1532.40	-217.34	73.14	910.11
8.94000	3043.22	194.50	96.41	3040.96	166.99	117.33	2411.08	162.19	51.11	2325.59	236.00	108.57	3046.47	-50.43	117.10	3087.15	-50.74	139.34	2551.01	-18.00	156.08	1733.44	-76.02	158.61	3083.39	37.84	1274.97	0.00	0.00	0.00	3144.49	54.90	1710.46	3225.78	-95.51	1705.18	1762.90	-75.14	1677.88	2375.37	162.88	1710.73	914.14	-218.97	68.64	1532.40	-217.34	73.14	910.01
8.95000	3043.22	194.50	96.41	3040.96	166.99	117.33	2411.08	162.19	51.11	2325.59	236.00	108.57	3046.47	-50.43	117.10	3087.15	-50.74	139.34	2551.01	-18.00	156.08	1733.44	-76.02	158.61	3083.39	37.84	1274.97	0.00	0.00	0.00	3144.49	54.90	1710.46	3225.78	-95.51	1705.18	1762.90	-75.14	1677.88	2375.37	162.88	1710.73	914.42	-219.42	68.26	1532.40	-217.34	73.14	909.87
8.96000	3043.22	194.50	96.41	3040.96	166.99	117.33	2411.08	162.19	51.11	2325.59	236.00	108.57	3046.47	-50.43	117.10	3087.15	-50.74	139.34	2551.01	-18.00	156.08	1733.44	-76.02	158.61	3083.39	37.84	1274.97	0.00	0.00	0.00	3144.49	54.90	1710.46	3225.78	-95.51	1705.18	1762.90	-75.14	1677.88	2375.37	162.88	1710.73	914.19	-219.46	68.39	1532.40	-217.34	73.14	909.99
8.97000	3043.22	194.50	96.41	3040.96	166.99	117.33	2411.08	162.19	51.11	2325.59	236.00	108.57	3046.47	-50.43	117.10	3087.15	-50.74	139.34	2551.01	-18.00	156.08	1733.44	-76.02	158.61	3083.39	37.84	1274.97	0.00	0.00	0.00	3144.49	54.90	1710.46	3225.78	-95.51	1705.18	1762.90	-75.14	1677.88	2375.37	162.88	1710.73	914.08	-218.88	68.62	1532.40	-217.34	73.14	910.20
8.98000	3043.22	194.50	96.41	3040.96	166.99	117.33	2411.08	162.19	51.11	2325.59	236.00	108.57	3046.47	-50.43	117.10	3087.15	-50.74	139.34	2551.01	-18.00	156.08	1733.44	-76.02	158.61	3083.39	37.84	1274.97	0.00	0.00	0.00	3144.49	54.90	1710.46	3225.78	-95.51	1705.18	1762.90	-75.14	1677.88	2375.37	162.88	1710.73	914.35	-219.62	68.41	1532.40	-217.34	73.14	909.97
8.99000	3043.22	194.50	96.41	3040.96	166.99	117.33	2411.08	162.19	51.11	2325.59	236.00	108.57	3046.47	-50.43	117.10	3087.15	-50.74	139.34	2551.01	-18.00	156.08	1733.44	-76.02	158.61	3083.39	37.84	1274.97	0.00	0.00	0.00	3144.49	54.90	1710.46	3225.78	-95.51	1705.18	1762.90	-75.14	1677.88	2375.37	162.88	1710.73	914.28	-218.98	68.57	1532.40	-217.34	73.14	909.98
9.00000	3043.22	194.50	96.41	3040.96	166.99	117.33	2411.08	162.19	51.11	2325.59	236.00	108.57	3046.47	-50.43	117.10	3087.15	-50.74	139.34	2551.01	-18.00	156.08	1733.44	-76.02	158.61	3083.39	37.84	1274.97	0.00	0.00	0.00	3144.49	54.90	1710.46	3225.78	-95.51	1705.18	1762.90	-75.14	1677.88	2375.37	162.88	1710.73	914.16	-219.16	68.54	1532.40	-217.34	73.14	909.98
9.01000	3043.22	194.50	96.41	3040.96	166.99	117.33	2411.08	162.19	51.11	2325.59	236.00	108.57	3046.47	-50.43	117.10	3087.15	-50.74	139.34	2551.01	-18.00	156.08	1733.44	-76.02	158.61	3083.39	37.84	1274.97	0.00	0.00	0.00	3144.49	54.90	1710.46	3225.78	-95.51	1705.18	1762.90	-75.14	1677.88	2375.37	162.88	1710.73	914.10	-218.79	68.57	1532.40	-217.34	73.14	909.83
9.02000	3043.22	194.50	96.41	3040.96	166.99	117.33	2411.08	162.19	51.11	2325.59	236.00	108.57	3046.47	-50.43	117.10	3087.15	-50.74	139.34	2551.01	-18.00	156.08	1733.44	-76.02	158.61	3083.39	37.84	1274.97	0.00	0.00	0.00	3144.49	54.90	1710.46	3225.78	-95.51	1705.18	1762.90	-75.14	1677.88	2375.37	162.88	1710.73	914.11	-219.06	68.58	1532.40	-217.34	73.14	909.53
9.03000	3043.22	194.50	96.41	3040.96	166.99	117.33	2411.08	162.19	51.11	2325.59	236.00	108.57	3046.47	-50.43	117.10	3087.15	-50.74	139.34	2551.01	-18.00	156.08	1733.44	-76.02	158.61	3083.39	37.84	1274.97	0.00	0.00	0.00	3144.49	54.90	1710.46	3225.78	-95.51	1705.18	1762.90	-75.14	1677.88	2375.37	162.88	1710.73	914.36	-219.64	68.23	1532.40	-217.34	73.14	909.61
9.04000	3043.22	194.50	96.41	3040.96	166.99	117.33	2411.08	162.19	51.11	2325.59	236.00	108.57	3046.47	-50.43	117.10	3087.15	-50.74	139.34	2551.01	-18.00	156.08	1733.44	-76.02	158.61	3083.39	37.84	1274.97	0.00	0.00	0.00	3144.49	54.90	1710.46	3225.78	-95.51	1705.18	1762.90	-75.14	1677.88	2375.37	162.88	1710.73	914.20	-219.39	68.38	1532.40	-217.34	73.14	909.88
9.05000	3043.22	194.50	96.41	3040.96	166.99	117.33	2411.08	162.19	51.11	2325.59	236.00	108.57	3046.47	-50.43	117.10	3087.15	-50.74	139.34	2551.01	-18.00	156.08	1733.44	-76.02	158.61	3083.39	37.84	1274.97	0.00	0.00	0.00	3144.49	54.90	1710.46	3225.78	-95.51	1705.18	1762.90	-75.14	1677.88	2375.37	162.88	1710.73	914.19	-218.67	68.54	1532.40	-217.34	73.14	910.00
9.06000	3043.22	194.50	96.41	3040.96	166.99	117.33	2411.08	162.19	51.11	2325.59	236.00	108.57	3046.47	-50.43	117.10	3087.15	-50.74	139.34	2551.01	-18.00	156.08	1733.44	-76.02	158.61	3083.39	37.84	1274.97	0.00	0.00	0.00	3144.49	54.90	1710.46	3225.78	-95.51	1705.18	1762.90	-75.14	1677.88	2375.37	162.88	1710.73	914.12	-218.98	68.56	1532.40	-217.34	73.14	909.87
9.07000	3043.22	194.50	96.41	3040.96	166.99	117.33	2411.08	162.19	51.11	2325.59	236.00	108.57	3046.47	-50.43	117.10	3087.15	-50.74	139.34	2551.01	-18.00	156.08	1733.44	-76.02	158.61	3083.39	37.84	1274.97	0.00	0.00	0.00	3144.49	54.90	1710.46	3225.78	-95.51	1705.18	1762.90	-75.14	1677.88	2375.37	162.88	1710.73	914.30	-219.39	68.40	1532.40	-217.34	73.14	909.90
9.08000	3043.22	194.50	96.41	3040.96	166.99	117.33	2411.08	162.19	51.11	2325.59	236.00	108.57	3046.47	-50.43	117.10	3087.15	-50.74	139.34	2551.01	-18.00	156.08	1733.44	-76.02	158.61	3083.39	37.84	1274.97	0.00	0.00	0.00	3144.49	54.90	1710.46	3225.78	-95.51	1705.18	1762.90	-75.14	1677.88	2375.37	162.88	1710.73	914.35	-219.22	68.38	1532.40	-217.34	73.14	909.82
9.09000	3043.22	194.50	96.41	3040.96	166.99	117.33	2411.08	162.19	51.11	2325.59	236.00	108.57	3046.47	-50.43	117.10	3087.15	-50.74	139.34	2551.01	-18.00	156.08	1733.44	-76.02	158.61	3083.39	37.84	1274.97	0.00	0.00	0.00	3144.49	54.90	1710.46	3225.78	-95.51	1705.18	1762.90	-75.14	1677.88	2375.37	162.88	1710.73	914.45	-219.64	68.30	1532.40	-217.34	73.14	909.62
9.10000	3043.22	194.50	96.41	3040.96	166.99	117.33	2411.08	162.19	51.11	2325.59	236.00	108.57	3046.47	-50.43	117.10	3087.15	-50.74	139.34	2551.01	-18.00	156.08	1733.44	-76.02	158.61	3083.39	37.84	1274.97	0.00	0.00	0.00	3144.49	54.90	1710.46	3225.78	-95.51	1705.18	1762.90	-75.14	1677.88	2375.37	162.88	1710.73	914.37	-219.57	68.24	1532.40	-217.34	73.14	909.87
9.11000	3043.22	194.50	96.41	3040.96	166.99	117.33	2411.08	162.19	51.11	2325.59	236.00	108.57	3046.47	-50.43	117.10	3087.15	-50.74	139.34	2551.01	-18.00	156.08	1733.44	-76.02	158.61	3083.39	37.84	1274.97	0.00	0.00	0.00	3144.49	54.90	1710.46	3225.78	-95.51	1705.18	1762.90	-75.14	1677.88	2375.37	162.88	1710.73	914.26	-219.60	68.29	1532.40	-217.34	73.14	910.00
9.12000	3043.22	194.50	96.41	3040.96	166.99	117.33	2411.08	162.19	51.11	2325.59	236.00	108.57	3046.47	-50.43	117.10	3087.15	-50.74	139.34	2551.01	-18.00	156.08	1733.44	-76.02	158.61	3083.39	37.84	1274.97	0.00	0.00	0.00	3144.49	54.90	1710.46	3225.78	-95.51	1705.18	1762.90	-75.14	1677.88	2375.37	162.88	1710.73	914.15	-219.61	68.43	1532.40	-217.34	73.14	909.89
9.13000	3043.22	194.50	96.41	3040.96	166.99	117.33	2411.08	162.19	51.11	2325.59	236.00	108.57	3046.47	-50.43	117.10	3087.15	-50.74	139.34	2551.01	-18.00	156.08	1733.44	-76.02	158.61	3083.39	37.84	1274.97	0.00	0.00	0.00	3144.49	54.90	1710.46	3225.78	-95.51	1705.18	1762.90	-75.14	1677.88	2375.37	162.88	1710.73	914.20	-219.18	68.43	1532.40	-217.34	73.14	909.87
9.14000	3043.22	194.50	96.41	3040.96	166.99	117.33	2411.08	162.19	51.11	2325.59	236.00	108.57	3046.47	-50.43	117.10	3087.15	-50.74	139.34	2551.01	-18.00	156.08	1733.44	-76.02	158.61	3083.39	37.84	1274.97	0.00	0.00	0.00	3144.49	54.90	1710.46	3225.78	-95.51	1705.18	1762.90	-75.14	1677.88	2375.37	162.88	1710.73	914.25	-219.05	68.49	1532.40	-217.34	73.14	909.88
9.15000	3043.22	194.50	96.41	3040.96	166.99	117.33	2411.08	162.19	51.11	2325.59	236.00	108.57	3046.47	-50.43	117.10	3087.15	-50.74	139.34	2551.01	-18.00	156.08	1733.44	-76.02	158.61	3083.39	37.84	1274.97	0.00	0.00	0.00	3144.49	54.90	1710.46	3225.78	-95.51	1705.18	1762.90	-75.14	1677.88	2375.37	162.88	1710.73	914.19	-219.06	68.76	1532.40	-217.34	73.14	910.07
9.16000	3043.22	194.50	96.41	3040.96	166.99	117.33	2411.08	162.19	51.11	2325.59	236.00	108.57	3046.47	-50.43	117.10	3087.15	-50.74	139.34	2551.01	-18.00	156.08	1733.44	-76.02	158.61	3083.39	37.84	1274.97	0.00	0.00	0.00	3144.49	54.90	1710.46	3225.78	-95.51	1705.18	1762.90	-75.14	1677.88	2375.37	162.88	1710.73	914.12	-218.61	68.74	1532.40	-217.34	73.14	910.03
9.17000	3043.22	194.50	96.41	3040.96	166.99	117.33	2411.08	162.19	51.11	2325.59	236.00	108.57	3046.47	-50.43	117.10	3087.15	-50.74	139.34	2551.01	-18.00	156.08	1733.44	-76.02	158.61	3083.39	37.84	1274.97	0.00	0.00	0.00	3144.49	54.90	1710.46	3225.78	-95.51	1705.18	1762.90	-75.14	1677.88	2375.37	162.88	1710.73	913.94	-219.24	68.75	1532.40	-217.34	73.14	909.83
9.18000	3043.22	194.50	96.41	3040.96	166.99	117.33	2411.08	162.19	51.11	2325.59	236.00	108.57	3046.47	-50.43	117.10	3087.15	-50.74	139.34	2551.01	-18.00	156.08	1733.44	-76.02	158.61	3083.39	37.84	1274.97	0.00	0.00	0.00	3144.49	54.90	1710.46	3225.78	-95.51	1705.18	1762.90	-75.14	1677.88	2375.37	162.88	1710.73	914.02	-219.13	68.78	1532.40	-217.34	73.14	909.79
9.19000	3043.22	194.50	96.41	3040.96	166.99	117.33	2411.08	162.19	51.11	2325.59	236.00	108.57	3046.47	-50.43	117.10	3087.15	-50.74	139.34	2551.01	-18.00	156.08	1733.44	-76.02	158.61	3083.39	37.84	1274.97	0.00	0.00	0.00	3144.49	54.90	1710.46	3225.78	-95.51	1705.18	1762.90	-75.14	1677.88	2375.37	162.88	1710.73	914.19	-219.35	68.52	1532.40	-217.34	73.14	909.84
9.20000	3043.22	194.50	96.41	3040.96	166.99	117.33	2411.08	162.19	51.11	2325.59	236.00	108.57	3046.47	-50.43	117.10	3087.15	-50.74	139.34	2551.01	-18.00	156.08	1733.44	-76.02	158.61	3083.39	37.84	1274.97	0.00	0.00	0.00	3144.49	54.90	1710.46	3225.78	-95.51	1705.18	1762.90	-75.14	1677.88	2375.37	162.88	1710.73	914.34	-219.48	68.39	1532.40	-217.34	73.14	909.80
9.21000	3043.22	194.50	96.41	3040.96	166.99	117.33	2411.08	162.19	51.11	2325.59	236.00	108.57	3046.47	-50.43	117.10	3087.15	-50.74	139.34	2551.01	-18.00	156.08	1733.44	-76.02	158.61	3083.39	37.84	1274.97	0.00	0.00	0.00	3144.49	54.90	1710.46	3225.78	-95.51	1705.18	1762.90	-75.14	1677.88	2375.37	162.88	1710.73	914.23	-219.87	68.42	1532.40	-217.34	73.14	909.91
9.22000	3043.22	194.50	96.41	3040.96	166.99	117.33	2411.08	162.19	51.11	2325.59	236.00	108.57	3046.47	-50.43	117.10	3087.15	-50.74	139.34	2551.01	-18.00	156.08	1733.44	-76.02	158.61	3083.39	37.84	1274.97	0.00	0.00	0.00	3144.49	54.90	1710.46	3225.78	-95.51	1705.18	1762.90	-75.14	1677.88	2375.37	162.88	1710.73	914.33	-219.83	68.35	1532.40	-217.34	73.14	909.84
9.23000	3043.22	194.50	96.41	3040.96	166.99	117.33	2411.08	162.19	51.11	2325.59	236.00	108.57	3046.47	-50.43	117.10	3087.15	-50.74	139.34	2551.01	-18.00	156.08	1733.44	-76.02	158.61	3083.39	37.84	1274.97	0.00	0.00	0.00	3144.49	54.90	1710.46	3225.78	-95.51	1705.18	1762.90	-75.14	1677.88	2375.37	162.88	1710.73	914.14	-219.84	68.36	1532.40	-217.34	73.14	910.13
9.24000	3043.22	194.50	96.41	3040.96	166.99	117.33	2411.08	162.19	51.11	2325.59	236.00	108.57	3046.47	-50.43	117.10	3087.15	-50.74	139.34	2551.01	-18.00	156.08	1733.44	-76.02	158.61	3083.39	37.84	1274.97	0.00	0.00	0.00	3144.49	54.90	1710.46	3225.78	-95.51	1705.18	1762.90	-75.14	1677.88	2375.37	162.88	1710.73	914.28	-219.30	68.49	1532.40	-217.34	73.14	910.22
9.25000	3043.22	194.50	96.41	3040.96	166.99	117.33	2411.08	162.19	51.11	2325.59	236.00	108.57	3046.47	-50.43	117.10	3087.15	-50.74	139.34	2551.01	-18.00	156.08	1733.44	-76.02	158.61	3083.39	37.84	1274.97	0.00	0.00	0.00	3144.49	54.90	1710.46	3225.78	-95.51	1705.18	1762.90	-75.14	1677.88	2375.37	162.88	1710.73	914.27	-219.54	68.47	1532.40	-217.34	73.14	910.20
9.26000	3043.22	194.50	96.41	3040.96	166.99	117.33	2411.08	162.19	51.11	2325.59	236.00	108.57	3046.47	-50.43	117.10	3087.15	-50.74	139.34	2551.01	-18.00	156.08	1733.44	-76.02	158.61	3083.39	37.84	1274.97	0.00	0.00	0.00	3144.49	54.90	1710.46	3225.78	-95.51	1705.18	1762.90	-75.14	1677.88	2375.37	162.88	1710.73	914.06	-218.83	68.76	1532.40	-217.34	73.14	910.26
9.27000	3043.22	194.50	96.41	3040.96	166.99	117.33	2411.08	162.19	51.11	2325.59	236.00	108.57	3046.47	-50.43	117.10	3087.15	-50.74	139.34	2551.01	-18.00	156.08	1733.44	-76.02	158.61	3083.39	37.84	1274.97	0.00	0.00	0.00	3144.49	54.90	1710.46	3225.78	-95.51	1705.18	1762.90	-75.14	1677.88	2375.37	162.88	1710.73	913.87	-218.42	68.92	1532.40	-217.34	73.14	910.09
9.28000	3043.22	194.50	96.41	3040.96	166.99	117.33	2411.08	162.19	51.11	2325.59	236.00	108.57	3046.47	-50.43	117.10	3087.15	-50.74	139.34	2551.01	-18.00	156.08	1733.44	-76.02	158.61	3083.39	37.84	1274.97	0.00	0.00	0.00	3144.49	54.90	1710.46	3225.78	-95.51	1705.18	1762.90	-75.14	1677.88	2375.37	162.88	1710.73	914.11	-219.74	68.56	1532.40	-217.34	73.14	909.89
9.29000	3043.22	194.50	96.41	3040.96	166.99	117.33	2411.08	162.19	51.11	2325.59	236.00	108.57	3046.47	-50.43	117.10	3087.15	-50.74	139.34	2551.01	-18.00	156.08	1733.44	-76.02	158.61	3083.39	37.84	1274.97	0.00	0.00	0.00	3144.49	54.90	1710.46	3225.78	-95.51	1705.18	1762.90	-75.14	1677.88	2375.37	162.88	1710.73	914.21	-219.52	68.37	1532.40	-217.34	73.14	909.66
9.30000	3043.22	194.50	96.41	3040.96	166.99	117.33	2411.08	162.19	51.11	2325.59	236.00	108.57	3046.47	-50.43	117.10	3087.15	-50.74	139.34	2551.01	-18.00	156.08	1733.44	-76.02	158.61	3083.39	37.84	1274.97	0.00	0.00	0.00	3144.49	54.90	1710.46	3225.78	-95.51	1705.18	1762.90	-75.14	1677.88	2375.37	162.88	1710.73	914.00	-218.87	68.72	1532.40	-217.34	73.14	909.71
9.31000	3043.22	194.50	96.41	3040.96	166.99	117.33	2411.08	162.19	51.11	2325.59	236.00	108.57	3046.47	-50.43	117.10	3087.15	-50.74	139.34	2551.01	-18.00	156.08	1733.44	-76.02	158.61	3083.39	37.84	1274.97	0.00	0.00	0.00	3144.49	54.90	1710.46	3225.78	-95.51	1705.18	1762.90	-75.14	1677.88	2375.37	162.88	1710.73	914.36	-220.19	68.21	1532.40	-217.34	73.14	909.97
9.32000	3043.22	194.50	96.41	3040.96	166.99	117.33	2411.08	162.19	51.11	2325.59	236.00	108.57	3046.47	-50.43	117.10	3087.15	-50.74	139.34	2551.01	-18.00	156.08	1733.44	-76.02	158.61	3083.39	37.84	1274.97	0.00	0.00	0.00	3144.49	54.90	1710.46	3225.78	-95.51	1705.18	1762.90	-75.14	1677.88	2375.37	162.88	1710.73	914.27	-219.91	68.28	1532.40	-217.34	73.14	909.77
9.33000	3043.22	194.50	96.41	3040.96	166.99	117.33	2411.08	162.19	51.11	2325.59	236.00	108.57	3046.47	-50.43	117.10	3087.15	-50.74	139.34	2551.01	-18.00	156.08	1733.44	-76.02	158.61	3083.39	37.84	1274.97	0.00	0.00	0.00	3144.49	54.90	1710.46	3225.78	-95.51	1705.18	1762.90	-75.14	1677.88	2375.37	162.88	1710.73	914.17	-219.20	68.49	1532.40	-217.34	73.14	909.50
9.34000	3043.22	194.50	96.41	3040.96	166.99	117.33	2411.08	162.19	51.11	2325.59	236.00	108.57	3046.47	-50.43	117.10	3087.15	-50.74	139.34	2551.01	-18.00	156.08	1733.44	-76.02	158.61	3083.39	37.84	1274.97	0.00	0.00	0.00	3144.49	54.90	1710.46	3225.78	-95.51	1705.18	1762.90	-75.14	1677.88	2375.37	162.88	1710.73	914.24	-218.93	68.56	1532.40	-217.34	73.14	909.61
9.35000	3043.22	194.50	96.41	3040.96	166.99	117.33	2411.08	162.19	51.11	2325.59	236.00	108.57	3046.47	-50.43	117.10	3087.15	-50.74	139.34	2551.01	-18.00	156.08	1733.44	-76.02	158.61	3083.39	37.84	1274.97	0.00	0.00	0.00	3144.49	54.90	1710.46	3225.78	-95.51	1705.18	1762.90	-75.14	1677.88	2375.37	162.88	1710.73	914.22	-219.45	68.37	1532.40	-217.34	73.14	910.06
9.36000	3043.22	194.50	96.41	3040.96	166.99	117.33	2411.08	162.19	51.11	2325.59	236.00	108.57	3046.47	-50.43	117.10	3087.15	-50.74	139.34	2551.01	-18.00	156.08	1733.44	-76.02	158.61	3083.39	37.84	1274.97	0.00	0.00	0.00	3144.49	54.90	1710.46	3225.78	-95.51	1705.18	1762.90	-75.14	1677.88	2375.37	162.88	1710.73	914.24	-219.38	68.35	1532.40	-217.34	73.14	910.26
9.37000	3043.22	194.50	96.41	3040.96	166.99	117.33	2411.08	162.19	51.11	2325.59	236.00	108.57	3046.47	-50.43	117.10	3087.15	-50.74	139.34	2551.01	-18.00	156.08	1733.44	-76.02	158.61	3083.39	37.84	1274.97	0.00	0.00	0.00	3144.49	54.90	1710.46	3225.78	-95.51	1705.18	1762.90	-75.14	1677.88	2375.37	162.88	1710.73	914.42	-219.07	68.30	1532.40	-217.34	73.14	909.98
9.38000	3043.22	194.50	96.41	3040.96	166.99	117.33	2411.08	162.19	51.11	2325.59	236.00	108.57	3046.47	-50.43	117.10	3087.15	-50.74	139.34	2551.01	-18.00	156.08	1733.44	-76.02	158.61	3083.39	37.84	1274.97	0.00	0.00	0.00	3144.49	54.90	1710.46	3225.78	-95.51	1705.18	1762.90	-75.14	1677.88	2375.37	162.88	1710.73	914.24	-219.05	68.42	1532.40	-217.34	73.14	909.96
9.39000	3043.22	194.50	96.41	3040.96	166.99	117.33	2411.08	162.19	51.11	2325.59	236.00	108.57	3046.47	-50.43	117.10	3087.15	-50.74	139.34	2551.01	-18.00	156.08	1733.44	-76.02	158.61	3083.39	37.84	1274.97	0.00	0.00	0.00	3144.49	54.90	1710.46	3225.78	-95.51	1705.18	1762.90	-75.14	1677.88	2375.37	162.88	1710.73	914.47	-219.48	68.31	1532.40	-217.34	73.14	909.56
9.40000	3043.22	194.50	96.41	3040.96	166.99	117.33	2411.08	162.19	51.11	2325.59	236.00	108.57	3046.47	-50.43	117.10	3087.15	-50.74	139.34	2551.01	-18.00	156.08	1733.44	-76.02	158.61	3083.39	37.84	1274.97	0.00	0.00	0.00	3144.49	54.90	1710.46	3225.78	-95.51	1705.18	1762.90	-75.14	1677.88	2375.37	162.88	1710.73	914.70	-220.23	67.93	1532.40	-217.34	73.14	909.55
9.41000	3043.22	194.50	96.41	3040.96	166.99	117.33	2411.08	162.19	51.11	2325.59	236.00	108.57	3046.47	-50.43	117.10	3087.15	-50.74	139.34	2551.01	-18.00	156.08	1733.44	-76.02	158.61	3083.39	37.84	1274.97	0.00	0.00	0.00	3144.49	54.90	1710.46	3225.78	-95.51	1705.18	1762.90	-75.14	1677.88	2375.37	162.88	1710.73	914.08	-219.13	68.56	1532.40	-217.34	73.14	909.85
9.42000	3043.22	194.50	96.41	3040.96	166.99	117.33	2411.08	162.19	51.11	2325.59	236.00	108.57	3046.47	-50.43	117.10	3087.15	-50.74	139.34	2551.01	-18.00	156.08	1733.44	-76.02	158.61	3083.39	37.84	1274.97	0.00	0.00	0.00	3144.49	54.90	1710.46	3225.78	-95.51	1705.18	1762.90	-75.14	1677.88	2375.37	162.88	1710.73	914.20	-219.89	68.30	1532.40	-217.34	73.14	909.86
9.43000	3043.22	194.50	96.41	3040.96	166.99	117.33	2411.08	162.19	51.11	2325.59	236.00	108.57	3046.47	-50.43	117.10	3087.15	-50.74	139.34	2551.01	-18.00	156.08	1733.44	-76.02	158.61	3083.39	37.84	1274.97	0.00	0.00	0.00	3144.49	54.90	1710.46	3225.78	-95.51	1705.18	1762.90	-75.14	1677.88	2375.37	162.88	1710.73	914.16	-219.22	68.51	1532.40	-217.34	73.14	909.84
9.44000	3043.22	194.50	96.41	3040.96	166.99	117.33	2411.08	162.19	51.11	2325.59	236.00	108.57	3046.47	-50.43	117.10	3087.15	-50.74	139.34	2551.01	-18.00	156.08	1733.44	-76.02	158.61	3083.39	37.84	1274.97	0.00	0.00	0.00	3144.49	54.90	1710.46	3225.78	-95.51	1705.18	1762.90	-75.14	1677.88	2375.37	162.88	1710.73	913.89	-218.57	68.92	1532.40	-217.34	73.14	910.02
9.45000	3043.22	194.50	96.41	3040.96	166.99	117.33	2411.08	162.19	51.11	2325.59	236.00	108.57	3046.47	-50.43	117.10	3087.15	-50.74	139.34	2551.01	-18.00	156.08	1733.44	-76.02	158.61	3083.39	37.84	1274.97	0.00	0.00	0.00	3144.49	54.90	1710.46	3225.78	-95.51	1705.18	1762.90	-75.14	1677.88	2375.37	162.88	1710.73	914.10	-219.51	68.57	1532.40	-217.34	73.14	909.89
9.46000	3043.22	194.50	96.41	3040.96	166.99	117.33	2411.08	162.19	51.11	2325.59	236.00	108.57	3046.47	-50.43	117.10	3087.15	-50.74	139.34	2551.01	-18.00	156.08	1733.44	-76.02	158.61	3083.39	37.84	1274.97	0.00	0.00	0.00	3144.49	54.90	1710.46	3225.78	-95.51	1705.18	1762.90	-75.14	1677.88	2375.37	162.88	1710.73	913.91	-218.58	68.88	1532.40	-217.34	73.14	910.01
9.47000	3043.22	194.50	96.41	3040.96	166.99	117.33	2411.08	162.19	51.11	2325.59	236.00	108.57	3046.47	-50.43	117.10	3087.15	-50.74	139.34	2551.01	-18.00	156.08	1733.44	-76.02	158.61	3083.39	37.84	1274.97	0.00	0.00	0.00	3144.49	54.90	1710.46	3225.78	-95.51	1705.18	1762.90	-75.14	1677.88	2375.37	162.88	1710.73	914.43	-219.43	68.37	1532.40	-217.34	73.14	910.14
9.48000	3043.22	194.50	96.41	3040.96	166.99	117.33	2411.08	162.19	51.11	2325.59	236.00	108.57	3046.47	-50.43	117.10	3087.15	-50.74	139.34	2551.01	-18.00	156.08	1733.44	-76.02	158.61	3083.39	37.84	1274.97	0.00	0.00	0.00	3144.49	54.90	1710.46	3225.78	-95.51	1705.18	1762.90	-75.14	1677.88	2375.37	162.88	1710.73	914.63	-219.69	68.20	1532.40	-217.34	73.14	909.77
9.49000	3043.22	194.50	96.41	3040.96	166.99	117.33	2411.08	162.19	51.11	2325.59	236.00	108.57	3046.47	-50.43	117.10	3087.15	-50.74	139.34	2551.01	-18.00	156.08	1733.44	-76.02	158.61	3083.39	37.84	1274.97	0.00	0.00	0.00	3144.49	54.90	1710.46	3225.78	-95.51	1705.18	1762.90	-75.14	1677.88	2375.37	162.88	1710.73	914.27	-219.11	68.59	1532.40	-217.34	73.14	909.70
9.50000	3043.22	194.50	96.41	3040.96	166.99	117.33	2411.08	162.19	51.11	2325.59	236.00	108.57	3046.47	-50.43	117.10	3087.15	-50.74	139.34	2551.01	-18.00	156.08	1733.44	-76.02	158.61	3083.39	37.84	1274.97	0.00	0.00	0.00	3144.49	54.90	1710.46	3225.78	-95.51	1705.18	1762.90	-75.14	1677.88	2375.37	162.88	1710.73	914.08	-218.98	68.61	1532.40	-217.34	73.14	909.88
9.51000	3043.22	194.50	96.41	3040.96	166.99	117.33	2411.08	162.19	51.11	2325.59	236.00	108.57	3046.47	-50.43	117.10	3087.15	-50.74	139.34	2551.01	-18.00	156.08	1733.44	-76.02	158.61	3083.39	37.84	1274.97	0.00	0.00	0.00	3144.49	54.90	1710.46	3225.78	-95.51	1705.18	1762.90	-75.14	1677.88	2375.37	162.88	1710.73	914.11	-219.36	68.63	1532.40	-217.34	73.14	910.01
9.52000	3043.22	194.50	96.41	3040.96	166.99	117.33	2411.08	162.19	51.11	2325.59	236.00	108.57	3046.47	-50.43	117.10	3087.15	-50.74	139.34	2551.01	-18.00	156.08	1733.44	-76.02	158.61	3083.39	37.84	1274.97	0.00	0.00	0.00	3144.49	54.90	1710.46	3225.78	-95.51	1705.18	1762.90	-75.14	1677.88	2375.37	162.88	1710.73	914.13	-219.25	68.55	1532.40	-217.34	73.14	909.85
9.53000	3043.22	194.50	96.41	3040.96	166.99	117.33	2411.08	162.19	51.11	2325.59	236.00	108.57	3046.47	-50.43	117.10	3087.15	-50.74	139.34	2551.01	-18.00	156.08	1733.44	-76.02	158.61	3083.39	37.84	1274.97	0.00	0.00	0.00	3144.49	54.90	1710.46	3225.78	-95.51	1705.18	1762.90	-75.14	1677.88	2375.37	162.88	1710.73	914.23	-218.63	68.62	1532.40	-217.34	73.14	909.96
9.54000	3043.22	194.50	96.41	3040.96	166.99	117.33	2411.08	162.19	51.11	2325.59	236.00	108.57	3046.47	-50.43	117.10	3087.15	-50.74	139.34	2551.01	-18.00	156.08	1733.44	-76.02	158.61	3083.39	37.84	1274.97	0.00	0.00	0.00	3144.49	54.90	1710.46	3225.78	-95.51	1705.18	1762.90	-75.14	1677.88	2375.37	162.88	1710.73	914.41	-219.38	68.28	1532.40	-217.34	73.14	909.93
9.55000	3043.22	194.50	96.41	3040.96	166.99	117.33	2411.08	162.19	51.11	2325.59	236.00	108.57	3046.47	-50.43	117.10	3087.15	-50.74	139.34	2551.01	-18.00	156.08	1733.44	-76.02	158.61	3083.39	37.84	1274.97	0.00	0.00	0.00	3144.49	54.90	1710.46	3225.78	-95.51	1705.18	1762.90	-75.14	1677.88	2375.37	162.88	1710.73	914.27	-218.93	68.45	1532.40	-217.34	73.14	909.81
9.56000	3043.22	194.50	96.41	3040.96	166.99	117.33	2411.08	162.19	51.11	2325.59	236.00	108.57	3046.47	-50.43	117.10	3087.15	-50.74	139.34	2551.01	-18.00	156.08	1733.44	-76.02	158.61	3083.39	37.84	1274.97	0.00	0.00	0.00	3144.49	54.90	1710.46	3225.78	-95.51	1705.18	1762.90	-75.14	1677.88	2375.37	162.88	1710.73	914.27	-218.93	68.45	1532.40	-217.34	73.14	909.81
[truncated: 35 more columns]
