# Supplementary material for: The impact of mobile phone use on where we look and how we walk when negotiating floor based obstacles
Source: PLoS One. 2017 Jun 30;12(6):e0179802. doi: 10.1371/journal.pone.0179802 (PMC5493336; doi:10.1371/journal.pone.0179802)
Supplement: S1 File — (ZIP) [file pone.0179802.s001.zip › Gait/PP14/obs talk 1.txt]

CODAmotion Analysis Text
Codamotion Analysis Text Save of: obs talk 1.mdf
Time	Markers
Time	1:LTOE.X	1:LTOE.Y	1:LTOE.Z	2:L2nd.X	2:L2nd.Y	2:L2nd.Z	3:LHEE.X	3:LHEE.Y	3:LHEE.Z	4:LANK.X	4:LANK.Y	4:LANK.Z	5:RTOE.X	5:RTOE.Y	5:RTOE.Z	6:R2nd.X	6:R2nd.Y	6:R2nd.Z	7:RHEE.X	7:RHEE.Y	7:RHEE.Z	8:RANK.X	8:RANK.Y	8:RANK.Z	9:STRN.X	9:STRN.Y	9:STRN.Z	10:Marker 10.X	10:Marker 10.Y	10:Marker 10.Z	11:FLHD.X	11:FLHD.Y	11:FLHD.Z	12:FRHD.X	12:FRHD.Y	12:FRHD.Z	13:BRHD.X	13:BRHD.Y	13:BRHD.Z	14:BLHD.X	14:BLHD.Y	14:BLHD.Z	15:BLSTEP.X	15:BLSTEP.Y	15:BLSTEP.Z	16:FLSTEP.X	16:FLSTEP.Y	16:FLSTEP.Z	17:BRSTEP.X
(s)	(mm)	(mm)	(mm)	(mm)	(mm)	(mm)	(mm)	(mm)	(mm)	(mm)	(mm)	(mm)	(mm)	(mm)	(mm)	(mm)	(mm)	(mm)	(mm)	(mm)	(mm)	(mm)	(mm)	(mm)	(mm)	(mm)	(mm)	(mm)	(mm)	(mm)	(mm)	(mm)	(mm)	(mm)	(mm)	(mm)	(mm)	(mm)	(mm)	(mm)	(mm)	(mm)	(mm)	(mm)	(mm)	(mm)	(mm)	(mm)	(mm)
0.00000	-3521.99	154.29	56.56	-3750.71	123.12	29.28	-1399.99	160.52	50.79	-1330.55	218.89	83.18	-3305.78	-24.35	82.92	-3602.50	-45.60	60.70	-1831.63	21.14	477.77	-3827.94	-197.78	25.31	-3731.19	-11.39	1233.74	0.00	0.00	0.00	-3609.28	23.65	1648.71	-3637.45	-121.52	1646.25	-1686.81	-24.38	1663.32	-1169.53	162.07	1732.69	918.02	-217.16	68.81	1538.55	-208.53	73.89	907.68
0.01000	-3521.99	154.29	56.56	-3647.22	128.72	45.05	-1399.99	160.52	50.79	-1330.55	218.89	83.18	-3305.78	-24.35	82.92	-3602.50	-45.60	60.70	-1831.63	21.14	477.77	-3727.13	-191.60	41.53	-3707.20	-4.72	1232.53	0.00	0.00	0.00	-3570.90	27.38	1640.63	-3616.21	-117.01	1642.32	-1686.81	-24.38	1663.32	-1169.53	162.07	1732.69	918.36	-217.78	68.56	1538.02	-208.74	73.61	907.72
0.02000	-3521.99	154.29	56.56	-3654.26	132.58	40.63	-1399.99	160.52	50.79	-1330.55	218.89	83.18	-3305.78	-24.35	82.92	-3602.50	-45.60	60.70	-1831.63	21.14	477.77	-3681.79	-188.93	48.35	-3724.79	-3.06	1232.16	0.00	0.00	0.00	-3596.75	29.54	1637.95	-3606.48	-116.58	1639.85	-1686.81	-24.38	1663.32	-1169.53	162.07	1732.69	918.54	-218.03	68.44	1537.49	-208.66	73.41	907.45
0.03000	-3521.99	154.29	56.56	-3667.48	132.68	36.11	-1399.99	160.52	50.79	-1330.55	218.89	83.18	-3305.78	-24.35	82.92	-3602.50	-45.60	60.70	-1831.63	21.14	477.77	-3733.05	-190.08	40.23	-3681.71	-1.76	1232.31	0.00	0.00	0.00	-3523.94	32.72	1632.19	-3635.46	-116.17	1637.31	-1686.81	-24.38	1663.32	-1169.53	162.07	1732.69	918.38	-217.62	68.49	1537.82	-208.77	73.57	907.49
0.04000	-3521.99	154.29	56.56	-3640.08	133.65	38.57	-1399.99	160.52	50.79	-1330.55	218.89	83.18	-3305.78	-24.35	82.92	-3602.50	-45.60	60.70	-1831.63	21.14	477.77	-3714.09	-191.00	44.32	-3691.96	-0.32	1232.53	0.00	0.00	0.00	-3557.34	31.20	1629.85	-3582.65	-112.82	1632.61	-1686.81	-24.38	1663.32	-1169.53	162.07	1732.69	918.31	-217.56	68.58	1537.68	-208.83	73.49	907.76
0.05000	-3521.99	154.29	56.56	-3645.10	132.45	37.73	-1399.99	160.52	50.79	-1330.55	218.89	83.18	-3305.78	-24.35	82.92	-3602.50	-45.60	60.70	-1831.63	21.14	477.77	-3684.23	-189.81	49.45	-3694.83	0.46	1232.28	0.00	0.00	0.00	-3576.15	31.37	1626.70	-3582.31	-111.07	1629.50	-1686.81	-24.38	1663.32	-1169.53	162.07	1732.69	918.44	-217.89	68.42	1537.66	-208.75	73.46	907.31
0.06000	-3521.99	154.29	56.56	-3658.66	133.88	35.36	-1399.99	160.52	50.79	-1330.55	218.89	83.18	-3305.78	-24.35	82.92	-3602.50	-45.60	60.70	-1831.63	21.14	477.77	-3688.12	-185.26	47.89	-3682.69	2.08	1232.85	0.00	0.00	0.00	-3555.76	34.07	1621.14	-3616.39	-111.95	1628.45	-1686.81	-24.38	1663.32	-1169.53	162.07	1732.69	918.64	-218.19	68.27	1537.62	-208.79	73.44	907.55
0.07000	-3521.99	154.29	56.56	-3578.65	134.20	45.47	-1399.99	160.52	50.79	-1330.55	218.89	83.18	-3305.78	-24.35	82.92	-3602.50	-45.60	60.70	-1831.63	21.14	477.77	-3668.76	-185.74	51.92	-3682.95	4.38	1232.97	0.00	0.00	0.00	-3570.91	35.99	1619.14	-3590.47	-109.60	1624.88	-1686.81	-24.38	1663.32	-1169.53	162.07	1732.69	918.62	-218.05	68.20	1536.98	-208.97	73.20	907.49
0.08000	-3521.99	154.29	56.56	-3623.50	134.65	39.04	-1399.99	160.52	50.79	-1330.55	218.89	83.18	-3305.78	-24.35	82.92	-3602.50	-45.60	60.70	-1831.63	21.14	477.77	-3702.91	-188.12	47.24	-3693.39	5.78	1233.36	0.00	0.00	0.00	-3557.94	34.99	1613.82	-3581.14	-105.89	1621.07	-1686.81	-24.38	1663.32	-1169.53	162.07	1732.69	918.35	-217.96	68.50	1537.58	-208.79	73.45	907.51
0.09000	-3521.99	154.29	56.56	-3627.63	129.06	39.97	-1399.99	160.52	50.79	-1330.55	218.89	83.18	-3305.78	-24.35	82.92	-3602.50	-45.60	60.70	-1831.63	21.14	477.77	-3700.24	-188.65	47.14	-3695.98	7.88	1233.53	0.00	0.00	0.00	-3544.92	38.77	1609.83	-3603.88	-104.56	1618.95	-1686.81	-24.38	1663.32	-1169.53	162.07	1732.69	918.35	-217.71	68.41	1538.05	-208.73	73.66	907.44
0.10000	-3521.99	154.29	56.56	-3697.06	131.64	27.68	-1399.99	160.52	50.79	-1330.55	218.89	83.18	-3305.78	-24.35	82.92	-3602.50	-45.60	60.70	-1831.63	21.14	477.77	-3657.82	-187.07	54.65	-3692.63	8.42	1234.38	0.00	0.00	0.00	-3544.45	41.25	1607.69	-3632.03	-103.66	1619.04	-1686.81	-24.38	1663.32	-1169.53	162.07	1732.69	918.49	-217.64	68.43	1537.46	-208.81	73.46	907.47
0.11000	-3521.99	154.29	56.56	-3687.47	134.86	29.70	-1399.99	160.52	50.79	-1330.55	218.89	83.18	-3305.78	-24.35	82.92	-3602.50	-45.60	60.70	-1831.63	21.14	477.77	-3676.64	-188.97	51.74	-3692.73	10.41	1234.90	0.00	0.00	0.00	-3583.43	40.84	1606.45	-3611.98	-105.95	1616.70	-1686.81	-24.38	1663.32	-1169.53	162.07	1732.69	918.45	-217.60	68.54	1537.51	-208.79	73.48	907.41
0.12000	-3521.99	154.29	56.56	-3648.63	133.84	37.85	-1399.99	160.52	50.79	-1330.55	218.89	83.18	-3305.78	-24.35	82.92	-3602.50	-45.60	60.70	-1831.63	21.14	477.77	-3722.68	-189.48	45.67	-3668.81	13.44	1235.34	0.00	0.00	0.00	-3559.05	42.58	1600.97	-3556.32	-100.49	1608.98	-1686.81	-24.38	1663.32	-1169.53	162.07	1732.69	918.38	-217.51	68.55	1537.12	-208.71	73.27	907.47
0.13000	-3521.99	154.29	56.56	-3655.33	134.90	37.01	-1399.99	160.52	50.79	-1330.55	218.89	83.18	-3305.78	-24.35	82.92	-3602.50	-45.60	60.70	-1831.63	21.14	477.77	-3675.99	-187.53	51.23	-3690.28	15.86	1235.88	0.00	0.00	0.00	-3558.48	43.36	1598.22	-3536.52	-99.12	1609.04	-1686.81	-24.38	1663.32	-1169.53	162.07	1732.69	918.40	-217.40	68.55	1537.73	-208.85	73.45	907.34
0.14000	-3521.99	154.29	56.56	-3659.34	134.62	36.82	-1399.99	160.52	50.79	-1330.55	218.89	83.18	-3305.78	-24.35	82.92	-3602.50	-45.60	60.70	-1831.63	21.14	477.77	-3702.63	-187.85	49.49	-3695.96	17.49	1236.85	0.00	0.00	0.00	-3545.95	44.87	1595.80	-3572.68	-96.12	1607.49	-1686.81	-24.38	1663.32	-1169.53	162.07	1732.69	918.39	-217.25	68.52	1537.33	-208.84	73.38	907.44
0.15000	-3521.99	154.29	56.56	-3606.08	135.55	45.02	-1399.99	160.52	50.79	-1330.55	218.89	83.18	-3305.78	-24.35	82.92	-3602.50	-45.60	60.70	-1831.63	21.14	477.77	-3696.05	-188.77	49.36	-3689.26	19.85	1237.18	0.00	0.00	0.00	-3569.62	46.33	1593.63	-3577.54	-93.94	1605.84	-1686.81	-24.38	1663.32	-1169.53	162.07	1732.69	918.38	-217.73	68.55	1538.12	-208.72	73.64	907.52
0.16000	-3521.99	154.29	56.56	-3670.49	134.13	35.28	-1399.99	160.52	50.79	-1330.55	218.89	83.18	-3305.78	-24.35	82.92	-3602.50	-45.60	60.70	-1831.63	21.14	477.77	-3686.63	-185.98	49.44	-3686.06	22.08	1237.70	0.00	0.00	0.00	-3571.14	50.63	1591.65	-3584.82	-93.65	1605.54	-1686.81	-24.38	1663.32	-1169.53	162.07	1732.69	918.43	-217.56	68.57	1537.69	-208.74	73.48	907.44
0.17000	-3521.99	154.29	56.56	-3632.80	135.58	41.03	-1399.99	160.52	50.79	-1330.55	218.89	83.18	-3305.78	-24.35	82.92	-3602.50	-45.60	60.70	-1831.63	21.14	477.77	-3729.21	-189.40	43.95	-3709.01	24.13	1238.15	0.00	0.00	0.00	-3560.45	53.13	1589.75	-3583.84	-90.67	1601.80	-1686.81	-24.38	1663.32	-1169.53	162.07	1732.69	918.22	-217.43	68.71	1537.32	-208.86	73.34	907.45
0.18000	-3521.99	154.29	56.56	-3625.28	134.21	42.40	-1399.99	160.52	50.79	-1330.55	218.89	83.18	-3305.78	-24.35	82.92	-3602.50	-45.60	60.70	-1831.63	21.14	477.77	-3744.45	-184.98	43.70	-3707.73	25.36	1238.58	0.00	0.00	0.00	-3566.85	52.78	1586.55	-3594.20	-88.76	1600.99	-1686.81	-24.38	1663.32	-1169.53	162.07	1732.69	918.46	-217.81	68.35	1537.82	-208.79	73.60	907.64
0.19000	-3521.99	154.29	56.56	-3652.36	133.19	38.15	-1399.99	160.52	50.79	-1330.55	218.89	83.18	-3305.78	-24.35	82.92	-3602.50	-45.60	60.70	-1831.63	21.14	477.77	-3685.82	-182.16	54.42	-3693.31	27.17	1238.45	0.00	0.00	0.00	-3567.89	55.59	1584.09	-3589.70	-86.23	1599.53	-1686.81	-24.38	1663.32	-1169.53	162.07	1732.69	918.22	-217.23	68.66	1537.64	-208.71	73.50	907.52
0.20000	-3521.99	154.29	56.56	-3643.33	132.45	38.99	-1399.99	160.52	50.79	-1330.55	218.89	83.18	-3305.78	-24.35	82.92	-3602.50	-45.60	60.70	-1831.63	21.14	477.77	-3688.00	-184.19	51.96	-3682.30	31.07	1238.07	0.00	0.00	0.00	-3553.97	57.59	1581.04	-3613.94	-83.91	1598.09	-1686.81	-24.38	1663.32	-1169.53	162.07	1732.69	918.32	-217.46	68.69	1537.89	-208.76	73.57	907.49
0.21000	-3521.99	154.29	56.56	-3650.18	134.19	38.58	-1399.99	160.52	50.79	-1330.55	218.89	83.18	-3305.78	-24.35	82.92	-3602.50	-45.60	60.70	-1831.63	21.14	477.77	-3687.24	-184.18	53.62	-3694.47	31.98	1238.05	0.00	0.00	0.00	-3566.27	57.12	1580.19	-3613.51	-85.08	1596.53	-1686.81	-24.38	1663.32	-1169.53	162.07	1732.69	918.36	-217.97	68.58	1537.59	-208.72	73.46	907.56
0.22000	-3521.99	154.29	56.56	-3645.84	133.27	38.68	-1399.99	160.52	50.79	-1330.55	218.89	83.18	-3305.78	-24.35	82.92	-3602.50	-45.60	60.70	-1831.63	21.14	477.77	-3720.95	-185.12	50.50	-3693.33	33.65	1237.83	0.00	0.00	0.00	-3577.25	63.16	1578.34	-3612.77	-81.41	1596.66	-1686.81	-24.38	1663.32	-1169.53	162.07	1732.69	918.43	-217.75	68.45	1537.65	-208.82	73.54	907.67
0.23000	-3521.99	154.29	56.56	-3643.55	133.88	38.10	-1399.99	160.52	50.79	-1330.55	218.89	83.18	-3305.78	-24.35	82.92	-3602.50	-45.60	60.70	-1831.63	21.14	477.77	-3694.15	-181.60	52.22	-3692.80	35.05	1238.01	0.00	0.00	0.00	-3557.59	61.02	1576.90	-3596.71	-78.40	1595.69	-1686.81	-24.38	1663.32	-1169.53	162.07	1732.69	918.60	-217.93	68.35	1537.90	-208.71	73.54	907.50
0.24000	-3521.99	154.29	56.56	-3630.29	133.31	41.10	-1399.99	160.52	50.79	-1330.55	218.89	83.18	-3305.78	-24.35	82.92	-3602.50	-45.60	60.70	-1831.63	21.14	477.77	-3697.31	-181.61	53.87	-3686.35	36.02	1238.28	0.00	0.00	0.00	-3561.93	65.27	1574.52	-3597.09	-75.36	1592.38	-1686.81	-24.38	1663.32	-1169.53	162.07	1732.69	918.30	-217.78	68.52	1537.59	-208.75	73.44	907.39
0.25000	-3521.99	154.29	56.56	-3651.83	135.54	35.70	-1399.99	160.52	50.79	-1330.55	218.89	83.18	-3305.78	-24.35	82.92	-3602.50	-45.60	60.70	-1831.63	21.14	477.77	-3708.21	-184.19	53.73	-3681.53	38.05	1237.58	0.00	0.00	0.00	-3553.54	66.83	1572.86	-3593.76	-73.22	1590.11	-1686.81	-24.38	1663.32	-1169.53	162.07	1732.69	918.42	-217.84	68.46	1538.24	-208.66	73.69	907.40
0.26000	-3521.99	154.29	56.56	-3659.24	133.42	35.74	-1399.99	160.52	50.79	-1330.55	218.89	83.18	-3305.78	-24.35	82.92	-3602.50	-45.60	60.70	-1831.63	21.14	477.77	-3676.73	-180.06	57.25	-3673.26	40.31	1236.67	0.00	0.00	0.00	-3582.85	68.96	1573.03	-3599.78	-69.93	1590.16	-1686.81	-24.38	1663.32	-1169.53	162.07	1732.69	918.55	-217.56	68.38	1537.95	-208.79	73.62	907.45
0.27000	-3521.99	154.29	56.56	-3630.06	134.43	40.54	-1399.99	160.52	50.79	-1330.55	218.89	83.18	-3305.78	-24.35	82.92	-3602.50	-45.60	60.70	-1831.63	21.14	477.77	-3738.15	-182.82	49.26	-3686.87	41.92	1235.40	0.00	0.00	0.00	-3559.97	72.65	1570.94	-3583.65	-66.33	1588.91	-1686.81	-24.38	1663.32	-1169.53	162.07	1732.69	918.63	-217.81	68.44	1538.09	-208.67	73.63	907.61
0.28000	-3521.99	154.29	56.56	-3647.25	135.71	36.85	-1399.99	160.52	50.79	-1330.55	218.89	83.18	-3305.78	-24.35	82.92	-3602.50	-45.60	60.70	-1831.63	21.14	477.77	-3745.12	-182.64	48.80	-3688.22	42.85	1235.58	0.00	0.00	0.00	-3554.89	76.04	1569.69	-3583.13	-65.43	1586.79	-1686.81	-24.38	1663.32	-1169.53	162.07	1732.69	918.51	-218.01	68.41	1537.57	-208.84	73.42	907.58
0.29000	-3521.99	154.29	56.56	-3663.69	133.69	33.22	-1399.99	160.52	50.79	-1330.55	218.89	83.18	-3305.78	-24.35	82.92	-3602.50	-45.60	60.70	-1831.63	21.14	477.77	-3752.08	-182.45	48.32	-3677.13	44.12	1235.81	0.00	0.00	0.00	-3556.98	75.65	1568.81	-3621.88	-65.98	1585.62	-1686.81	-24.38	1663.32	-1169.53	162.07	1732.69	918.67	-218.18	68.21	1538.26	-208.77	73.70	907.70
0.30000	-3521.99	154.29	56.56	-3658.09	133.43	35.27	-1399.99	160.52	50.79	-1330.55	218.89	83.18	-3305.78	-24.35	82.92	-3602.50	-45.60	60.70	-1831.63	21.14	477.77	-3759.01	-182.26	47.82	-3687.74	45.72	1235.34	0.00	0.00	0.00	-3585.35	77.21	1569.12	-3636.35	-64.63	1587.65	-1686.81	-24.38	1663.32	-1169.53	162.07	1732.69	918.28	-217.46	68.68	1537.67	-208.89	73.49	907.39
0.31000	-3521.99	154.29	56.56	-3643.62	134.46	37.29	-1399.99	160.52	50.79	-1330.55	218.89	83.18	-3305.78	-24.35	82.92	-3602.50	-45.60	60.70	-1831.63	21.14	477.77	-3765.92	-182.07	47.30	-3691.35	46.18	1235.34	0.00	0.00	0.00	-3581.37	79.64	1567.57	-3659.19	-63.08	1585.83	-1686.81	-24.38	1663.32	-1169.53	162.07	1732.69	918.32	-217.78	68.57	1537.52	-208.88	73.40	907.32
0.32000	-3521.99	154.29	56.56	-3635.73	134.40	38.07	-1399.99	160.52	50.79	-1330.55	218.89	83.18	-3305.78	-24.35	82.92	-3593.70	-45.79	63.34	-1831.63	21.14	477.77	-3772.80	-181.88	46.77	-3688.84	46.95	1235.36	0.00	0.00	0.00	-3584.40	82.05	1566.49	-3561.92	-58.90	1580.47	-1686.81	-24.38	1663.32	-1169.53	162.07	1732.69	918.22	-217.64	68.58	1537.76	-208.86	73.50	907.45
0.33000	-3521.99	154.29	56.56	-3643.13	133.80	37.33	-1399.99	160.52	50.79	-1330.55	218.89	83.18	-3305.78	-24.35	82.92	-3643.70	-50.22	56.25	-1831.63	21.14	477.77	-3779.67	-181.69	46.21	-3684.27	48.36	1235.89	0.00	0.00	0.00	-3575.19	85.10	1567.07	-3644.39	-60.44	1584.05	-1686.81	-24.38	1663.32	-1169.53	162.07	1732.69	918.49	-217.53	68.45	1537.13	-208.86	73.30	907.69
0.34000	-3521.99	154.29	56.56	-3648.72	134.14	36.49	-1399.99	160.52	50.79	-1330.55	218.89	83.18	-3305.78	-24.35	82.92	-3628.86	-49.49	58.15	-1831.63	21.14	477.77	-3786.51	-181.49	45.64	-3692.71	50.04	1236.58	0.00	0.00	0.00	-3572.44	85.64	1566.05	-3607.91	-56.44	1580.71	-1686.81	-24.38	1663.32	-1169.53	162.07	1732.69	918.48	-217.75	68.33	1537.02	-208.85	73.22	907.42
0.35000	-3521.99	154.29	56.56	-3647.16	133.01	36.63	-1399.99	160.52	50.79	-1330.55	218.89	83.18	-3305.78	-24.35	82.92	-3618.54	-51.40	60.43	-1831.63	21.14	477.77	-3793.32	-181.30	45.05	-3681.38	51.46	1236.55	0.00	0.00	0.00	-3593.38	87.55	1567.24	-3589.20	-55.98	1582.04	-1686.81	-24.38	1663.32	-1169.53	162.07	1732.69	918.49	-217.46	68.41	1537.79	-208.84	73.50	907.53
0.36000	-3521.99	154.29	56.56	-3632.02	134.01	37.93	-1399.99	160.52	50.79	-1330.55	218.89	83.18	-3305.78	-24.35	82.92	-3607.89	-53.66	61.74	-1831.63	21.14	477.77	-3800.12	-181.10	44.45	-3684.26	51.82	1237.45	0.00	0.00	0.00	-3596.02	91.32	1567.34	-3581.43	-53.77	1580.67	-1686.81	-24.38	1663.32	-1169.53	162.07	1732.69	918.27	-217.31	68.64	1537.56	-208.69	73.47	907.34
0.37000	-3521.99	154.29	56.56	-3651.49	133.62	34.75	-1399.99	160.52	50.79	-1330.55	218.89	83.18	-3305.78	-24.35	82.92	-3618.83	-53.63	62.24	-1831.63	21.14	477.77	-3806.89	-180.90	43.83	-3684.67	53.38	1237.11	0.00	0.00	0.00	-3591.46	91.10	1566.30	-3579.21	-50.29	1578.98	-1686.81	-24.38	1663.32	-1169.53	162.07	1732.69	918.32	-217.48	68.60	1538.56	-208.64	73.84	907.59
0.38000	-3521.99	154.29	56.56	-3631.45	133.31	38.51	-1399.99	160.52	50.79	-1330.55	218.89	83.18	-3305.78	-24.35	82.92	-3571.02	-53.37	68.94	-1831.63	21.14	477.77	-3813.63	-180.70	43.19	-3687.86	54.01	1236.56	0.00	0.00	0.00	-3593.27	93.78	1567.21	-3570.10	-46.85	1577.46	-1686.81	-24.38	1663.32	-1169.53	162.07	1732.69	918.43	-217.85	68.41	1537.45	-208.90	73.42	907.50
0.39000	-3521.99	154.29	56.56	-3639.90	133.97	37.26	-1399.99	160.52	50.79	-1330.55	218.89	83.18	-3305.78	-24.35	82.92	-3632.77	-56.10	61.49	-1831.63	21.14	477.77	-3820.35	-180.50	42.53	-3686.58	55.85	1236.88	0.00	0.00	0.00	-3578.94	95.40	1566.82	-3586.96	-47.62	1578.76	-1686.81	-24.38	1663.32	-1169.53	162.07	1732.69	918.33	-217.17	68.55	1538.10	-208.74	73.62	907.72
0.40000	-3521.99	154.29	56.56	-3668.48	133.03	31.95	-1399.99	160.52	50.79	-1330.55	218.89	83.18	-3305.78	-24.35	82.92	-3625.43	-56.96	62.69	-1831.63	21.14	477.77	-3827.05	-180.30	41.85	-3679.60	56.70	1237.58	0.00	0.00	0.00	-3603.81	96.54	1566.89	-3585.99	-45.48	1578.53	-1686.81	-24.38	1663.32	-1169.53	162.07	1732.69	918.34	-217.29	68.61	1538.22	-208.62	73.62	907.82
0.41000	-3521.99	154.29	56.56	-3635.00	133.43	36.96	-1399.99	160.52	50.79	-1330.55	218.89	83.18	-3305.78	-24.35	82.92	-3630.16	-57.92	62.31	-1831.63	21.14	477.77	-3833.72	-180.09	41.16	-3690.27	56.37	1238.26	0.00	0.00	0.00	-3572.50	95.17	1569.12	-3552.90	-43.72	1576.16	-1686.81	-24.38	1663.32	-1169.53	162.07	1732.69	918.42	-217.84	68.51	1537.81	-208.67	73.53	907.77
0.42000	-3521.99	154.29	56.56	-3660.20	132.51	33.82	-1399.99	160.52	50.79	-1330.55	218.89	83.18	-3305.78	-24.35	82.92	-3612.42	-59.32	65.04	-1831.63	21.14	477.77	-3840.37	-179.89	40.46	-3698.41	57.40	1238.74	0.00	0.00	0.00	-3614.99	96.61	1570.67	-3616.22	-47.51	1580.31	-1686.81	-24.38	1663.32	-1169.53	162.07	1732.69	918.54	-218.12	68.32	1537.93	-208.70	73.58	907.59
0.43000	-3521.99	154.29	56.56	-3648.83	133.10	34.94	-1399.99	160.52	50.79	-1330.55	218.89	83.18	-3305.78	-24.35	82.92	-3611.91	-62.08	64.02	-1831.63	21.14	477.77	-3846.99	-179.68	39.74	-3690.44	58.86	1238.16	0.00	0.00	0.00	-3581.15	100.49	1569.46	-3595.60	-44.04	1579.99	-1686.81	-24.38	1663.32	-1169.53	162.07	1732.69	918.65	-218.01	68.29	1537.98	-208.76	73.65	907.53
0.44000	-3521.99	154.29	56.56	-3644.02	133.62	35.60	-1399.99	160.52	50.79	-1330.55	218.89	83.18	-3305.78	-24.35	82.92	-3606.74	-64.49	63.68	-1831.63	21.14	477.77	-3853.59	-179.48	39.00	-3676.29	58.53	1238.71	0.00	0.00	0.00	-3549.43	100.81	1571.08	-3554.67	-43.03	1578.70	-1686.81	-24.38	1663.32	-1169.53	162.07	1732.69	918.42	-217.37	68.49	1537.76	-208.88	73.54	907.64
0.45000	-3521.99	154.29	56.56	-3671.96	133.78	30.66	-1399.99	160.52	50.79	-1330.55	218.89	83.18	-3305.78	-24.35	82.92	-3617.43	-65.80	60.92	-1831.63	21.14	477.77	-3860.16	-179.27	38.24	-3663.22	59.89	1238.93	0.00	0.00	0.00	-3588.79	103.14	1573.55	-3564.60	-44.20	1579.85	-1686.81	-24.38	1663.32	-1169.53	162.07	1732.69	918.29	-217.74	68.53	1538.00	-208.83	73.61	907.72
0.46000	-3521.99	154.29	56.56	-3641.39	132.83	36.61	-1399.99	160.52	50.79	-1330.55	218.89	83.18	-3305.78	-24.35	82.92	-3647.69	-67.53	55.17	-1831.63	21.14	477.77	-3866.70	-179.06	37.47	-3660.49	60.12	1239.58	0.00	0.00	0.00	-3583.72	101.83	1574.99	-3626.86	-42.91	1581.80	-1686.81	-24.38	1663.32	-1169.53	162.07	1732.69	918.36	-217.42	68.58	1537.33	-208.86	73.40	907.63
0.47000	-3521.99	154.29	56.56	-3646.43	133.90	34.93	-1399.99	160.52	50.79	-1330.55	218.89	83.18	-3305.78	-24.35	82.92	-3628.52	-66.85	54.46	-1831.63	21.14	477.77	-3873.22	-178.85	36.69	-3662.87	61.32	1239.76	0.00	0.00	0.00	-3564.49	101.08	1575.27	-3632.17	-42.39	1584.26	-1686.81	-24.38	1663.32	-1169.53	162.07	1732.69	918.33	-217.52	68.58	1537.37	-208.89	73.34	907.90
0.48000	-3521.99	154.29	56.56	-3653.47	133.63	33.76	-1399.99	160.52	50.79	-1330.55	218.89	83.18	-3305.78	-24.35	82.92	-3617.33	-68.93	54.03	-1831.63	21.14	477.77	-3879.71	-178.63	35.89	-3680.32	60.67	1239.55	0.00	0.00	0.00	-3577.47	102.76	1578.28	-3602.04	-38.76	1586.24	-1686.81	-24.38	1663.32	-1169.53	162.07	1732.69	918.56	-218.37	68.35	1537.81	-208.79	73.51	907.50
0.49000	-3521.99	154.29	56.56	-3654.28	131.61	34.57	-1399.99	160.52	50.79	-1330.55	218.89	83.18	-3305.78	-24.35	82.92	-3639.53	-73.21	45.95	-1831.63	21.14	477.77	-3886.18	-178.42	35.07	-3683.89	60.20	1239.79	0.00	0.00	0.00	-3562.36	105.38	1579.35	-3608.27	-39.32	1587.91	-1686.81	-24.38	1663.32	-1169.53	162.07	1732.69	918.35	-217.91	68.53	1537.81	-208.77	73.57	907.52
0.50000	-3521.99	154.29	56.56	-3648.93	132.73	35.17	-1399.99	160.52	50.79	-1330.55	218.89	83.18	-3305.78	-24.35	82.92	-3606.02	-70.12	48.21	-1831.63	21.14	477.77	-3892.62	-178.21	34.24	-3687.63	60.73	1239.79	0.00	0.00	0.00	-3588.03	105.11	1583.12	-3623.18	-37.49	1589.33	-1686.81	-24.38	1663.32	-1169.53	162.07	1732.69	918.41	-217.75	68.47	1537.63	-208.79	73.52	907.53
0.51000	-3521.99	154.29	56.56	-3657.96	133.30	33.91	-1399.99	160.52	50.79	-1330.55	218.89	83.18	-3305.78	-24.35	82.92	-3586.86	-69.54	51.32	-1831.63	21.14	477.77	-3899.03	-177.99	33.40	-3686.27	60.73	1240.65	0.00	0.00	0.00	-3598.22	107.06	1586.39	-3611.89	-38.97	1591.98	-1686.81	-24.38	1663.32	-1169.53	162.07	1732.69	918.47	-217.72	68.39	1538.15	-208.64	73.68	907.47
0.52000	-3521.99	154.29	56.56	-3639.00	133.67	35.67	-1399.99	160.52	50.79	-1330.55	218.89	83.18	-3305.78	-24.35	82.92	-3646.86	-71.80	42.63	-1831.63	21.14	477.77	-3905.41	-177.77	32.54	-3688.95	59.70	1240.85	0.00	0.00	0.00	-3620.39	106.14	1589.09	-3604.04	-38.18	1593.57	-1686.81	-24.38	1663.32	-1169.53	162.07	1732.69	918.41	-217.85	68.41	1538.04	-208.75	73.62	907.60
0.53000	-3521.99	154.29	56.56	-3652.02	132.94	33.88	-1399.99	160.52	50.79	-1330.55	218.89	83.18	-3305.78	-24.35	82.92	-3607.96	-70.28	46.67	-1831.63	21.14	477.77	-3911.77	-177.55	31.66	-3690.66	57.86	1240.23	0.00	0.00	0.00	-3583.88	108.47	1591.09	-3577.15	-33.99	1593.90	-1686.81	-24.38	1663.32	-1169.53	162.07	1732.69	918.46	-217.91	68.47	1537.32	-208.80	73.30	907.49
0.54000	-3521.99	154.29	56.56	-3647.65	133.09	35.55	-1399.99	160.52	50.79	-1330.55	218.89	83.18	-3305.78	-24.35	82.92	-3590.18	-69.76	50.37	-1831.63	21.14	477.77	-3918.10	-177.33	30.77	-3683.52	57.91	1239.60	0.00	0.00	0.00	-3581.71	104.43	1593.56	-3581.37	-36.44	1594.00	-1686.81	-24.38	1663.32	-1169.53	162.07	1732.69	918.49	-217.56	68.45	1537.70	-208.75	73.40	907.49
0.55000	-3521.99	154.29	56.56	-3652.04	133.36	33.75	-1399.99	160.52	50.79	-1330.55	218.89	83.18	-3305.78	-24.35	82.92	-3609.70	-72.32	48.25	-1831.63	21.14	477.77	-3924.40	-177.11	29.87	-3676.42	58.86	1239.41	0.00	0.00	0.00	-3604.33	104.71	1597.46	-3623.75	-38.01	1596.29	-1686.81	-24.38	1663.32	-1169.53	162.07	1732.69	918.42	-217.86	68.50	1538.01	-208.70	73.59	907.28
0.56000	-3521.99	154.29	56.56	-3632.72	132.32	37.30	-1399.99	160.52	50.79	-1330.55	218.89	83.18	-3305.78	-24.35	82.92	-3600.18	-71.80	48.69	-1831.63	21.14	477.77	-3930.67	-176.89	28.96	-3682.75	60.61	1239.55	0.00	0.00	0.00	-3593.04	105.31	1599.87	-3624.81	-39.93	1600.32	-1686.81	-24.38	1663.32	-1169.53	162.07	1732.69	918.33	-217.70	68.46	1537.81	-208.83	73.55	907.47
0.57000	-3521.99	154.29	56.56	-3633.87	132.16	37.47	-1399.99	160.52	50.79	-1330.55	218.89	83.18	-3305.78	-24.35	82.92	-3601.16	-72.65	48.90	-1831.63	21.14	477.77	-3936.91	-176.67	28.03	-3693.34	61.84	1240.44	0.00	0.00	0.00	-3576.65	107.80	1601.53	-3628.06	-38.81	1602.27	-1686.81	-24.38	1663.32	-1169.53	162.07	1732.69	918.19	-217.38	68.63	1537.64	-208.82	73.46	907.53
0.58000	-3521.99	154.29	56.56	-3648.87	133.63	35.72	-1399.99	160.52	50.79	-1330.55	218.89	83.18	-3305.78	-24.35	82.92	-3635.68	-73.30	43.32	-1831.63	21.14	477.77	-3943.13	-176.44	27.09	-3703.81	61.23	1241.28	0.00	0.00	0.00	-3654.63	105.04	1607.24	-3621.49	-38.01	1604.62	-1686.81	-24.38	1663.32	-1169.53	162.07	1732.69	918.34	-218.32	68.42	1537.60	-208.81	73.43	907.79
0.59000	-3521.99	154.29	56.56	-3655.44	132.19	34.41	-1399.99	160.52	50.79	-1330.55	218.89	83.18	-3305.78	-24.35	82.92	-3590.61	-72.62	50.81	-1831.63	21.14	477.77	-3949.32	-176.21	26.13	-3678.49	62.33	1241.59	0.00	0.00	0.00	-3657.98	105.73	1609.40	-3597.49	-36.13	1604.58	-1686.81	-24.38	1663.32	-1169.53	162.07	1732.69	918.44	-217.98	68.35	1537.51	-208.88	73.47	907.64
0.60000	-3521.99	154.29	56.56	-3640.16	133.23	35.88	-1399.99	160.52	50.79	-1330.55	218.89	83.18	-3305.78	-24.35	82.92	-3613.73	-72.49	47.23	-1831.63	21.14	477.77	-3955.47	-175.99	25.16	-3683.29	62.01	1242.18	0.00	0.00	0.00	-3637.08	108.58	1612.89	-3624.20	-36.74	1608.79	-1686.81	-24.38	1663.32	-1169.53	162.07	1732.69	918.41	-217.70	68.39	1537.82	-208.82	73.59	907.60
0.61000	-3521.99	154.29	56.56	-3637.66	133.03	36.92	-1399.99	160.52	50.79	-1330.55	218.89	83.18	-3305.78	-24.35	82.92	-3604.43	-74.69	49.28	-1831.63	21.14	477.77	-3961.60	-175.76	24.18	-3692.11	62.35	1243.06	0.00	0.00	0.00	-3640.34	108.43	1614.89	-3620.13	-35.53	1611.00	-1686.81	-24.38	1663.32	-1169.53	162.07	1732.69	918.37	-217.95	68.42	1537.93	-208.88	73.60	907.40
0.62000	-3521.99	154.29	56.56	-3657.42	131.37	33.31	-1399.99	160.52	50.79	-1330.55	218.89	83.18	-3305.78	-24.35	82.92	-3578.84	-72.80	53.03	-1831.63	21.14	477.77	-3967.70	-175.53	23.18	-3689.32	62.66	1243.27	0.00	0.00	0.00	-3608.88	110.61	1615.93	-3621.74	-34.25	1612.67	-1686.81	-24.38	1663.32	-1169.53	162.07	1732.69	918.36	-217.77	68.60	1537.64	-208.88	73.52	907.61
0.63000	-3521.99	154.29	56.56	-3666.90	132.41	31.06	-1399.99	160.52	50.79	-1330.55	218.89	83.18	-3305.78	-24.35	82.92	-3626.51	-73.69	44.81	-1831.63	21.14	477.77	-3973.77	-175.30	22.18	-3676.73	63.37	1243.57	0.00	0.00	0.00	-3625.73	108.98	1620.02	-3633.76	-34.55	1616.46	-1686.81	-24.38	1663.32	-1169.53	162.07	1732.69	918.46	-217.80	68.43	1537.52	-208.83	73.38	907.60
0.64000	-3521.99	154.29	56.56	-3658.32	132.00	33.63	-1399.99	160.52	50.79	-1330.55	218.89	83.18	-3305.78	-24.35	82.92	-3621.16	-71.53	46.57	-1831.63	21.14	477.77	-3979.81	-175.07	21.16	-3686.19	62.42	1244.32	0.00	0.00	0.00	-3628.99	109.82	1625.50	-3595.01	-35.60	1618.32	-1686.81	-24.38	1663.32	-1169.53	162.07	1732.69	918.40	-217.70	68.48	1537.45	-208.83	73.39	907.55
0.65000	-3521.99	154.29	56.56	-3626.42	131.91	39.40	-1399.99	160.52	50.79	-1330.55	218.89	83.18	-3305.78	-24.35	82.92	-3626.31	-72.31	45.07	-1831.63	21.14	477.77	-3985.82	-174.83	20.13	-3685.33	63.23	1244.69	0.00	0.00	0.00	-3602.04	111.54	1626.76	-3565.49	-32.38	1620.49	-1686.81	-24.38	1663.32	-1169.53	162.07	1732.69	918.46	-217.53	68.52	1537.90	-208.78	73.54	907.65
0.66000	-3521.99	154.29	56.56	-3612.59	131.80	41.57	-1399.99	160.52	50.79	-1330.55	218.89	83.18	-3305.78	-24.35	82.92	-3628.73	-74.57	44.80	-1831.63	21.14	477.77	-3991.79	-174.60	19.08	-3681.92	62.23	1245.00	0.00	0.00	0.00	-3619.81	108.53	1632.34	-3627.83	-32.25	1623.26	-1686.81	-24.38	1663.32	-1169.53	162.07	1732.69	918.48	-217.42	68.47	1537.77	-208.82	73.48	907.51
0.67000	-3521.99	154.29	56.56	-3650.70	132.53	34.29	-1399.99	160.52	50.79	-1330.55	218.89	83.18	-3305.78	-24.35	82.92	-3608.34	-74.86	47.98	-1831.63	21.14	477.77	-3997.74	-174.36	18.03	-3690.33	62.60	1245.57	0.00	0.00	0.00	-3619.26	108.60	1636.10	-3598.95	-34.65	1625.57	-1686.81	-24.38	1663.32	-1169.53	162.07	1732.69	918.38	-217.78	68.55	1537.58	-208.66	73.41	907.35
0.68000	-3521.99	154.29	56.56	-3638.87	131.24	37.37	-1399.99	160.52	50.79	-1330.55	218.89	83.18	-3305.78	-24.35	82.92	-3615.74	-70.53	47.38	-1831.63	21.14	477.77	-4003.66	-174.12	16.96	-3692.40	61.40	1245.92	0.00	0.00	0.00	-3618.73	108.67	1639.80	-3584.07	-33.62	1628.31	-1686.81	-24.38	1663.32	-1169.53	162.07	1732.69	918.37	-217.93	68.57	1537.47	-208.74	73.37	907.82
0.69000	-3521.99	154.29	56.56	-3650.46	131.46	34.97	-1399.99	160.52	50.79	-1330.55	218.89	83.18	-3305.78	-24.35	82.92	-3608.42	-73.18	49.04	-1831.63	21.14	477.77	-4009.54	-173.89	15.88	-3680.33	62.21	1245.76	0.00	0.00	0.00	-3618.19	108.75	1643.45	-3630.59	-36.88	1632.32	-1686.81	-24.38	1663.32	-1169.53	162.07	1732.69	918.45	-218.02	68.42	1537.77	-208.76	73.52	907.85
0.70000	-3521.99	154.29	56.56	-3635.11	131.88	37.26	-1399.99	160.52	50.79	-1330.55	218.89	83.18	-3305.78	-24.35	82.92	-3629.06	-72.57	45.37	-1831.63	21.14	477.77	-4015.39	-173.65	14.80	-3682.07	61.40	1245.51	0.00	0.00	0.00	-3617.66	108.82	1647.05	-3624.03	-37.16	1633.69	-1686.81	-24.38	1663.32	-1169.53	162.07	1732.69	918.26	-217.61	68.56	1537.77	-208.75	73.54	907.48
0.71000	-3521.99	154.29	56.56	-3646.99	131.73	35.78	-1399.99	160.52	50.79	-1330.55	218.89	83.18	-3305.78	-24.35	82.92	-3639.00	-73.74	43.01	-1831.63	21.14	477.77	-4021.22	-173.41	13.70	-3691.70	62.90	1245.76	0.00	0.00	0.00	-3617.14	108.89	1650.59	-3638.47	-36.42	1636.99	-1686.81	-24.38	1663.32	-1169.53	162.07	1732.69	918.36	-217.65	68.60	1537.49	-208.89	73.41	907.44
0.72000	-3521.99	154.29	56.56	-3655.66	130.36	35.03	-1399.99	160.52	50.79	-1330.55	218.89	83.18	-3305.78	-24.35	82.92	-3584.73	-71.78	53.59	-1831.63	21.14	477.77	-4027.01	-173.16	12.59	-3692.43	62.22	1245.70	0.00	0.00	0.00	-3616.62	108.96	1654.08	-3594.41	-35.89	1638.13	-1686.81	-24.38	1663.32	-1169.53	162.07	1732.69	918.32	-217.61	68.67	1537.69	-208.88	73.47	907.41
0.73000	-3521.99	154.29	56.56	-3625.77	132.39	38.91	-1399.99	160.52	50.79	-1330.55	218.89	83.18	-3305.78	-24.35	82.92	-3598.26	-72.39	50.23	-1831.63	21.14	477.77	-4032.76	-172.92	11.46	-3683.72	62.20	1245.24	0.00	0.00	0.00	-3616.10	109.04	1657.51	-3623.94	-38.31	1641.30	-1686.81	-24.38	1663.32	-1169.53	162.07	1732.69	918.39	-217.82	68.47	1538.19	-208.70	73.61	907.61
0.74000	-3521.99	154.29	56.56	-3639.90	131.60	36.91	-1399.99	160.52	50.79	-1330.55	218.89	83.18	-3305.78	-24.35	82.92	-3658.79	-73.53	41.21	-1831.63	21.14	477.77	-4038.49	-172.68	10.33	-3680.41	61.47	1245.72	0.00	0.00	0.00	-3615.59	109.11	1660.90	-3579.37	-34.74	1643.36	-1686.81	-24.38	1663.32	-1169.53	162.07	1732.69	918.58	-218.23	68.19	1537.95	-208.87	73.52	907.62
0.75000	-3521.99	154.29	56.56	-3655.91	134.10	34.34	-1399.99	160.52	50.79	-1330.55	218.89	83.18	-3305.78	-24.35	82.92	-3607.93	-74.17	48.83	-1831.63	21.14	477.77	-4044.18	-172.43	9.19	-3677.87	61.51	1245.79	0.00	0.00	0.00	-3615.08	109.18	1664.23	-3634.84	-36.20	1647.59	-1686.81	-24.38	1663.32	-1169.53	162.07	1732.69	918.47	-218.30	68.29	1537.88	-208.83	73.57	907.60
0.76000	-3521.99	154.29	56.56	-3639.65	132.68	36.63	-1399.99	160.52	50.79	-1330.55	218.89	83.18	-3305.78	-24.35	82.92	-3597.38	-73.40	50.72	-1831.63	21.14	477.77	-4049.84	-172.19	8.04	-3679.28	61.49	1246.02	0.00	0.00	0.00	-3614.57	109.26	1667.50	-3644.77	-36.62	1651.89	-1686.81	-24.38	1663.32	-1169.53	162.07	1732.69	918.47	-218.32	68.30	1538.15	-208.75	73.66	907.53
0.77000	-3521.99	154.29	56.56	-3658.67	133.06	33.24	-1399.99	160.52	50.79	-1330.55	218.89	83.18	-3305.78	-24.35	82.92	-3602.11	-73.53	49.31	-1831.63	21.14	477.77	-4055.47	-171.94	6.87	-3682.57	60.88	1246.45	0.00	0.00	0.00	-3614.07	109.33	1670.73	-3659.44	-38.04	1655.63	-1686.81	-24.38	1663.32	-1169.53	162.07	1732.69	918.45	-218.03	68.39	1537.73	-208.80	73.54	907.32
0.78000	-3521.99	154.29	56.56	-3648.58	132.41	35.23	-1399.99	160.52	50.79	-1330.55	218.89	83.18	-3305.78	-24.35	82.92	-3631.22	-73.64	45.91	-1831.63	21.14	477.77	-4061.06	-171.69	5.70	-3679.16	61.36	1246.20	0.00	0.00	0.00	-3613.56	109.41	1673.90	-3698.89	-40.71	1659.76	-1686.81	-24.38	1663.32	-1169.53	162.07	1732.69	918.45	-218.15	68.41	1537.29	-208.82	73.37	907.44
0.79000	-3521.99	154.29	56.56	-3635.58	133.34	37.22	-1399.99	160.52	50.79	-1330.55	218.89	83.18	-3305.78	-24.35	82.92	-3609.01	-73.34	49.69	-1831.63	21.14	477.77	-4066.62	-171.44	4.52	-3687.58	61.13	1246.07	0.00	0.00	0.00	-3613.06	109.48	1677.02	-3639.89	-38.32	1658.94	-1686.81	-24.38	1663.32	-1169.53	162.07	1732.69	918.41	-218.06	68.50	1537.78	-208.86	73.52	907.69
0.80000	-3521.99	154.29	56.56	-3650.56	132.59	35.24	-1399.99	160.52	50.79	-1330.55	218.89	83.18	-3305.78	-24.35	82.92	-3613.76	-74.30	49.14	-1831.63	21.14	477.77	-4072.14	-171.19	3.33	-3698.46	60.62	1246.87	0.00	0.00	0.00	-3612.56	109.56	1680.10	-3649.66	-37.91	1662.89	-1686.81	-24.38	1663.32	-1169.53	162.07	1732.69	918.22	-217.81	68.73	1537.68	-208.84	73.48	907.72
0.81000	-3521.99	154.29	56.56	-3616.29	132.55	40.18	-1399.99	160.52	50.79	-1330.55	218.89	83.18	-3305.78	-24.35	82.92	-3604.79	-73.08	50.36	-1831.63	21.14	477.77	-4077.64	-170.94	2.13	-3683.69	60.64	1246.52	0.00	0.00	0.00	-3612.06	109.64	1683.12	-3625.75	-37.06	1665.71	-1686.81	-24.38	1663.32	-1169.53	162.07	1732.69	918.16	-217.41	68.82	1537.21	-208.85	73.28	907.67
0.82000	-3521.99	154.29	56.56	-3644.58	130.83	36.51	-1399.99	160.52	50.79	-1330.55	218.89	83.18	-3305.78	-24.35	82.92	-3616.65	-75.14	47.22	-1831.63	21.14	477.77	-4083.09	-170.69	0.92	-3676.41	60.45	1247.59	0.00	0.00	0.00	-3611.56	109.71	1686.09	-3646.95	-36.56	1668.44	-1686.81	-24.38	1663.32	-1169.53	162.07	1732.69	918.24	-217.45	68.71	1537.50	-208.81	73.37	907.67
0.83000	-3521.99	154.29	56.56	-3647.99	132.40	35.64	-1399.99	160.52	50.79	-1330.55	218.89	83.18	-3305.78	-24.35	82.92	-3617.44	-74.95	48.84	-1831.63	21.14	477.77	-4088.52	-170.43	-0.30	-3688.63	60.02	1246.62	0.00	0.00	0.00	-3611.06	109.79	1689.01	-3666.61	-39.16	1672.75	-1686.81	-24.38	1663.32	-1169.53	162.07	1732.69	918.25	-217.33	68.59	1537.53	-208.76	73.44	907.66
0.84000	-3521.99	154.29	56.56	-3645.91	132.00	35.76	-1399.99	160.52	50.79	-1330.55	218.89	83.18	-3305.78	-24.35	82.92	-3609.84	-73.45	47.70	-1831.63	21.14	477.77	-4093.91	-170.18	-1.52	-3689.24	59.43	1246.63	0.00	0.00	0.00	-3610.56	109.87	1691.88	-3706.47	-38.58	1677.16	-1686.81	-24.38	1663.32	-1169.53	162.07	1732.69	918.32	-217.11	68.55	1537.69	-208.78	73.45	907.29
0.85000	-3521.99	154.29	56.56	-3627.33	132.48	39.83	-1399.99	160.52	50.79	-1330.55	218.89	83.18	-3305.78	-24.35	82.92	-3634.27	-75.59	45.33	-1831.63	21.14	477.77	-4099.26	-169.92	-2.76	-3679.07	59.47	1247.34	0.00	0.00	0.00	-3610.06	109.95	1694.70	-3682.65	-38.84	1680.24	-1686.81	-24.38	1663.32	-1169.53	162.07	1732.69	918.38	-217.29	68.68	1537.67	-208.85	73.45	907.36
0.86000	-3521.99	154.29	56.56	-3626.46	132.42	39.19	-1399.99	160.52	50.79	-1330.55	218.89	83.18	-3305.78	-24.35	82.92	-3602.54	-73.12	48.87	-1831.63	21.14	477.77	-4104.58	-169.66	-4.00	-3677.38	58.90	1247.18	0.00	0.00	0.00	-3609.56	110.02	1697.47	-3645.67	-38.13	1681.23	-1686.81	-24.38	1663.32	-1169.53	162.07	1732.69	918.50	-217.76	68.42	1537.84	-208.81	73.54	907.59
0.87000	-3521.99	154.29	56.56	-3640.65	132.68	37.56	-1399.99	160.52	50.79	-1330.55	218.89	83.18	-3305.78	-24.35	82.92	-3632.01	-76.64	45.26	-1831.63	21.14	477.77	-4109.86	-169.40	-5.25	-3671.57	58.80	1247.32	0.00	0.00	0.00	-3609.06	110.10	1700.19	-3689.36	-39.51	1687.53	-1686.81	-24.38	1663.32	-1169.53	162.07	1732.69	918.21	-217.52	68.71	1537.35	-208.91	73.39	907.51
0.88000	-3521.99	154.29	56.56	-3658.50	131.51	34.24	-1399.99	160.52	50.79	-1330.55	218.89	83.18	-3305.78	-24.35	82.92	-3595.88	-75.33	51.71	-1831.63	21.14	477.77	-4115.11	-169.15	-6.51	-3678.73	58.80	1247.09	0.00	0.00	0.00	-3608.56	110.18	1702.86	-3670.90	-39.69	1687.50	-1686.81	-24.38	1663.32	-1169.53	162.07	1732.69	918.27	-217.51	68.61	1537.75	-208.71	73.57	907.50
0.89000	-3521.99	154.29	56.56	-3652.39	134.02	34.87	-1399.99	160.52	50.79	-1330.55	218.89	83.18	-3305.78	-24.35	82.92	-3605.11	-75.11	50.45	-1831.63	21.14	477.77	-4120.32	-168.88	-7.78	-3690.98	57.60	1247.12	0.00	0.00	0.00	-3608.06	110.26	1705.49	-3650.79	-41.51	1689.22	-1686.81	-24.38	1663.32	-1169.53	162.07	1732.69	918.29	-217.64	68.61	1537.68	-208.84	73.49	907.58
0.90000	-3521.99	154.29	56.56	-3662.37	131.90	33.09	-1399.99	160.52	50.79	-1330.55	218.89	83.18	-3305.78	-24.35	82.92	-3578.41	-73.40	53.25	-1831.63	21.14	477.77	-4125.49	-168.62	-9.05	-3683.89	56.66	1247.15	0.00	0.00	0.00	-3607.55	110.34	1708.07	-3629.61	-38.03	1690.08	-1686.81	-24.38	1663.32	-1169.53	162.07	1732.69	918.15	-217.61	68.70	1538.10	-208.68	73.65	907.50
0.91000	-3521.99	154.29	56.56	-3646.80	132.07	36.01	-1399.99	160.52	50.79	-1330.55	218.89	83.18	-3305.78	-24.35	82.92	-3618.65	-72.44	47.60	-1831.63	21.14	477.77	-4130.63	-168.36	-10.34	-3683.12	57.10	1246.85	0.00	0.00	0.00	-3607.05	110.41	1710.60	-3659.92	-40.80	1692.81	-1686.81	-24.38	1663.32	-1169.53	162.07	1732.69	918.28	-217.65	68.64	1538.45	-208.55	73.79	907.55
0.92000	-3521.99	154.29	56.56	-3632.62	133.37	38.06	-1399.99	160.52	50.79	-1330.55	218.89	83.18	-3305.78	-24.35	82.92	-3590.39	-72.68	51.30	-1831.63	21.14	477.77	-4135.73	-168.10	-11.63	-3672.29	57.45	1247.54	0.00	0.00	0.00	-3606.54	110.49	1713.08	-3636.88	-39.82	1694.32	-1686.81	-24.38	1663.32	-1169.53	162.07	1732.69	918.20	-217.85	68.68	1538.52	-208.70	73.80	907.48
0.93000	-3521.99	154.29	56.56	-3640.74	131.22	36.12	-1399.99	160.52	50.79	-1330.55	218.89	83.18	-3305.78	-24.35	82.92	-3594.79	-71.12	50.37	-1831.63	21.14	477.77	-4140.80	-167.83	-12.92	-3670.94	57.30	1247.74	0.00	0.00	0.00	-3606.02	110.57	1715.51	-3655.71	-41.68	1697.24	-1686.81	-24.38	1663.32	-1169.53	162.07	1732.69	918.31	-217.74	68.55	1537.95	-208.81	73.61	907.30
0.94000	-3521.99	154.29	56.56	-3655.71	132.94	34.46	-1399.99	160.52	50.79	-1330.55	218.89	83.18	-3305.78	-24.35	82.92	-3618.63	-74.03	47.46	-1831.63	21.14	477.77	-4145.83	-167.57	-14.23	-3676.43	56.70	1247.76	0.00	0.00	0.00	-3605.51	110.65	1717.90	-3666.67	-40.52	1699.44	-1686.81	-24.38	1663.32	-1169.53	162.07	1732.69	918.34	-217.94	68.41	1537.93	-208.68	73.62	907.37
0.95000	-3521.99	154.29	56.56	-3657.36	130.83	34.97	-1399.99	160.52	50.79	-1330.55	218.89	83.18	-3305.78	-24.35	82.92	-3603.28	-74.23	48.16	-1831.63	21.14	477.77	-4150.82	-167.30	-15.53	-3673.43	56.32	1248.03	0.00	0.00	0.00	-3604.99	110.73	1720.25	-3641.94	-40.77	1698.91	-1686.81	-24.38	1663.32	-1169.53	162.07	1732.69	918.15	-217.25	68.75	1538.23	-208.71	73.70	907.54
0.96000	-3521.99	154.29	56.56	-3640.34	132.76	36.34	-1399.99	160.52	50.79	-1330.55	218.89	83.18	-3305.78	-24.35	82.92	-3621.19	-73.33	47.00	-1831.63	21.14	477.77	-4155.77	-167.03	-16.85	-3671.50	55.42	1248.34	0.00	0.00	0.00	-3604.47	110.81	1722.54	-3673.56	-42.04	1700.70	-1686.81	-24.38	1663.32	-1169.53	162.07	1732.69	918.26	-217.45	68.71	1538.23	-208.72	73.68	907.40
0.97000	-3521.99	154.29	56.56	-3655.89	131.89	34.05	-1399.99	160.52	50.79	-1330.55	218.89	83.18	-3305.78	-24.35	82.92	-3603.37	-72.98	51.19	-1831.63	21.14	477.77	-4160.69	-166.76	-18.17	-3685.60	55.20	1248.25	0.00	0.00	0.00	-3603.94	110.89	1724.79	-3679.19	-41.08	1701.64	-1686.81	-24.38	1663.32	-1169.53	162.07	1732.69	918.55	-217.64	68.35	1537.84	-208.72	73.51	907.41
0.98000	-3521.99	154.29	56.56	-3646.73	131.49	35.89	-1399.99	160.52	50.79	-1330.55	218.89	83.18	-3305.78	-24.35	82.92	-3626.70	-73.83	46.21	-1831.63	21.14	477.77	-4165.57	-166.49	-19.50	-3683.47	54.20	1248.10	0.00	0.00	0.00	-3603.41	110.97	1727.00	-3693.77	-44.04	1702.97	-1686.81	-24.38	1663.32	-1169.53	162.07	1732.69	918.51	-217.91	68.37	1537.85	-208.69	73.54	907.11
0.99000	-3521.99	154.29	56.56	-3630.78	133.49	38.38	-1399.99	160.52	50.79	-1330.55	218.89	83.18	-3305.78	-24.35	82.92	-3594.51	-73.18	50.21	-1831.63	21.14	477.77	-4170.41	-166.22	-20.84	-3676.40	54.65	1248.65	0.00	0.00	0.00	-3602.87	111.05	1729.16	-3703.56	-43.82	1703.69	-1686.81	-24.38	1663.32	-1169.53	162.07	1732.69	918.42	-217.35	68.53	1537.70	-208.78	73.48	907.33
1.00000	-3521.99	154.29	56.56	-3648.50	132.95	36.06	-1399.99	160.52	50.79	-1330.55	218.89	83.18	-3305.78	-24.35	82.92	-3603.18	-73.75	49.26	-1831.63	21.14	477.77	-4175.21	-165.95	-22.18	-3681.39	54.81	1248.80	0.00	0.00	0.00	-3602.33	111.13	1731.27	-3675.72	-42.60	1703.72	-1686.81	-24.38	1663.32	-1169.53	162.07	1732.69	918.54	-217.65	68.48	1538.19	-208.69	73.66	907.40
1.01000	-3521.99	154.29	56.56	-3663.01	131.51	32.53	-1399.99	160.52	50.79	-1330.55	218.89	83.18	-3305.78	-24.35	82.92	-3626.42	-76.08	45.62	-1831.63	21.14	477.77	-4179.97	-165.68	-23.52	-3697.90	52.49	1247.69	0.00	0.00	0.00	-3601.78	111.21	1733.34	-3701.93	-42.65	1707.03	-1686.81	-24.38	1663.32	-1169.53	162.07	1732.69	918.60	-218.02	68.32	1538.04	-208.68	73.61	907.63
1.02000	-3521.99	154.29	56.56	-3630.04	132.06	38.05	-1399.99	160.52	50.79	-1330.55	218.89	83.18	-3305.78	-24.35	82.92	-3634.29	-75.46	44.96	-1831.63	21.14	477.77	-4184.70	-165.40	-24.87	-3683.34	52.61	1248.20	0.00	0.00	0.00	-3601.23	111.29	1735.37	-3717.76	-43.70	1707.91	-1686.81	-24.38	1663.32	-1169.53	162.07	1732.69	918.67	-218.33	68.22	1538.18	-208.71	73.66	907.77
1.03000	-3521.99	154.29	56.56	-3640.47	133.75	35.84	-1399.99	160.52	50.79	-1330.55	218.89	83.18	-3305.78	-24.35	82.92	-3610.45	-74.88	47.84	-1831.63	21.14	477.77	-4189.38	-165.13	-26.23	-3679.23	52.56	1248.66	0.00	0.00	0.00	-3600.67	111.36	1737.35	-3694.78	-41.95	1706.70	-1686.81	-24.38	1663.32	-1169.53	162.07	1732.69	918.28	-217.41	68.60	1538.01	-208.71	73.61	907.70
1.04000	-3521.99	154.29	56.56	-3640.40	132.10	36.97	-1399.99	160.52	50.79	-1330.55	218.89	83.18	-3305.78	-24.35	82.92	-3589.85	-73.44	50.82	-1831.63	21.14	477.77	-4194.03	-164.85	-27.59	-3668.58	52.79	1249.20	0.00	0.00	0.00	-3600.11	111.44	1739.29	-3699.60	-40.57	1707.42	-1686.81	-24.38	1663.32	-1169.53	162.07	1732.69	918.34	-218.18	68.55	1537.88	-208.78	73.55	907.66
1.05000	-3521.99	154.29	56.56	-3636.40	133.39	36.72	-1399.99	160.52	50.79	-1330.55	218.89	83.18	-3305.78	-24.35	82.92	-3627.16	-76.14	45.51	-1831.63	21.14	477.77	-4198.63	-164.57	-28.96	-3677.73	51.70	1249.22	0.00	0.00	0.00	-3599.54	111.52	1741.19	-3744.11	-47.54	1709.34	-1686.81	-24.38	1663.32	-1169.53	162.07	1732.69	918.34	-216.98	68.68	1538.40	-208.72	73.76	907.59
1.06000	-3521.99	154.29	56.56	-3645.94	132.29	34.85	-1399.99	160.52	50.79	-1330.55	218.89	83.18	-3305.78	-24.35	82.92	-3611.05	-74.34	48.00	-1831.63	21.14	477.77	-4203.20	-164.29	-30.33	-3682.08	51.29	1248.59	0.00	0.00	0.00	-3598.96	111.60	1743.04	-3702.72	-45.31	1708.67	-1686.81	-24.38	1663.32	-1169.53	162.07	1732.69	918.55	-217.82	68.33	1538.06	-208.74	73.62	907.51
1.07000	-3521.99	154.29	56.56	-3647.56	132.16	34.55	-1399.99	160.52	50.79	-1330.55	218.89	83.18	-3305.78	-24.35	82.92	-3639.83	-74.56	43.41	-1831.63	21.14	477.77	-4207.72	-164.01	-31.70	-3686.78	51.21	1249.46	0.00	0.00	0.00	-3598.37	111.68	1744.85	-3708.88	-44.03	1708.07	-1686.81	-24.38	1663.32	-1169.53	162.07	1732.69	918.46	-218.06	68.35	1537.32	-208.78	73.39	907.43
1.08000	-3521.99	154.29	56.56	-3648.98	132.91	34.60	-1399.99	160.52	50.79	-1330.55	218.89	83.18	-3305.78	-24.35	82.92	-3605.43	-73.95	50.10	-1831.63	21.14	477.77	-4212.21	-163.73	-33.08	-3668.14	50.33	1249.23	0.00	0.00	0.00	-3597.78	111.76	1746.62	-3714.18	-42.30	1710.07	-1686.81	-24.38	1663.32	-1169.53	162.07	1732.69	918.19	-217.65	68.59	1537.85	-208.71	73.54	907.55
1.09000	-3521.99	154.29	56.56	-3634.69	132.53	36.75	-1399.99	160.52	50.79	-1330.55	218.89	83.18	-3305.78	-24.35	82.92	-3630.14	-73.49	46.41	-1831.63	21.14	477.77	-4216.66	-163.45	-34.46	-3683.31	49.65	1249.57	0.00	0.00	0.00	-3597.18	111.84	1748.34	-3682.19	-45.19	1709.14	-1686.81	-24.38	1663.32	-1169.53	162.07	1732.69	918.24	-217.57	68.60	1537.91	-208.70	73.52	907.63
1.10000	-3521.99	154.29	56.56	-3645.54	132.60	34.81	-1399.99	160.52	50.79	-1330.55	218.89	83.18	-3305.78	-24.35	82.92	-3634.07	-73.37	45.52	-1831.63	21.14	477.77	-4221.06	-163.17	-35.85	-3694.97	48.74	1249.98	0.00	0.00	0.00	-3596.57	111.92	1750.03	-3710.36	-45.43	1709.96	-1686.81	-24.38	1663.32	-1169.53	162.07	1732.69	918.16	-217.57	68.64	1537.96	-208.74	73.58	907.75
1.11000	-3521.99	154.29	56.56	-3662.73	132.25	33.46	-1399.99	160.52	50.79	-1330.55	218.89	83.18	-3305.78	-24.35	82.92	-3603.81	-74.74	49.49	-1831.63	21.14	477.77	-4225.42	-162.89	-37.24	-3677.52	48.60	1249.59	0.00	0.00	0.00	-3595.95	111.99	1751.67	-3737.26	-46.83	1711.58	-1686.81	-24.38	1663.32	-1169.53	162.07	1732.69	918.29	-217.63	68.57	1537.68	-208.79	73.47	907.56
1.12000	-3521.99	154.29	56.56	-3649.75	132.17	34.65	-1399.99	160.52	50.79	-1330.55	218.89	83.18	-3305.78	-24.35	82.92	-3647.01	-75.41	42.62	-1831.63	21.14	477.77	-4229.75	-162.60	-38.64	-3681.26	48.33	1249.93	0.00	0.00	0.00	-3595.32	112.07	1753.27	-3729.84	-46.21	1710.32	-1686.81	-24.38	1663.32	-1169.53	162.07	1732.69	918.47	-217.47	68.52	1537.42	-208.74	73.42	907.38
1.13000	-3521.99	154.29	56.56	-3640.04	132.56	36.48	-1399.99	160.52	50.79	-1330.55	218.89	83.18	-3305.78	-24.35	82.92	-3599.10	-72.58	49.46	-1831.63	21.14	477.77	-4234.03	-162.32	-40.03	-3681.50	47.86	1249.40	0.00	0.00	0.00	-3594.69	112.15	1754.83	-3703.18	-46.20	1709.87	-1686.81	-24.38	1663.32	-1169.53	162.07	1732.69	918.38	-217.75	68.56	1537.65	-208.79	73.51	907.52
1.14000	-3521.99	154.29	56.56	-3650.78	132.31	34.14	-1399.99	160.52	50.79	-1330.55	218.89	83.18	-3305.78	-24.35	82.92	-3599.54	-75.41	49.60	-1831.63	21.14	477.77	-4238.27	-162.03	-41.43	-3695.97	46.75	1249.77	0.00	0.00	0.00	-3594.04	112.23	1756.35	-3764.20	-48.11	1713.25	-1686.81	-24.38	1663.32	-1169.53	162.07	1732.69	918.39	-217.73	68.55	1537.82	-208.80	73.54	907.64
1.15000	-3521.99	154.29	56.56	-3654.49	132.69	33.96	-1399.99	160.52	50.79	-1330.55	218.89	83.18	-3305.78	-24.35	82.92	-3649.33	-76.06	41.65	-1831.63	21.14	477.77	-4242.46	-161.75	-42.84	-3681.38	46.54	1250.13	0.00	0.00	0.00	-3593.39	112.30	1757.83	-3712.76	-47.34	1711.94	-1686.81	-24.38	1663.32	-1169.53	162.07	1732.69	918.26	-217.58	68.64	1538.07	-208.73	73.63	907.37
1.16000	-3521.99	154.29	56.56	-3632.02	132.23	37.46	-1399.99	160.52	50.79	-1330.55	218.89	83.18	-3305.78	-24.35	82.92	-3629.30	-75.77	44.73	-1831.63	21.14	477.77	-4246.62	-161.46	-44.24	-3673.69	46.33	1250.66	0.00	0.00	0.00	-3592.72	112.38	1759.27	-3718.85	-49.31	1712.18	-1686.81	-24.38	1663.32	-1169.53	162.07	1732.69	918.46	-217.69	68.46	1537.95	-208.75	73.60	907.74
1.17000	-3521.99	154.29	56.56	-3633.24	131.56	37.60	-1399.99	160.52	50.79	-1330.55	218.89	83.18	-3305.78	-24.35	82.92	-3604.93	-75.78	48.52	-1831.63	21.14	477.77	-4250.73	-161.17	-45.65	-3675.92	44.73	1250.41	0.00	0.00	0.00	-3592.05	112.46	1760.67	-3739.93	-48.99	1712.76	-1686.81	-24.38	1663.32	-1169.53	162.07	1732.69	918.31	-217.45	68.64	1537.42	-208.85	73.40	907.66
1.18000	-3521.99	154.29	56.56	-3635.05	132.71	36.02	-1399.99	160.52	50.79	-1330.55	218.89	83.18	-3305.78	-24.35	82.92	-3583.16	-73.41	51.31	-1831.63	21.14	477.77	-4254.80	-160.88	-47.07	-3681.94	45.55	1250.99	0.00	0.00	0.00	-3591.36	112.53	1762.03	-3719.61	-49.25	1711.26	-1686.81	-24.38	1663.32	-1169.53	162.07	1732.69	918.54	-218.10	68.35	1537.95	-208.78	73.63	907.43
1.19000	-3521.99	154.29	56.56	-3643.26	132.09	35.17	-1399.99	160.52	50.79	-1330.55	218.89	83.18	-3305.78	-24.35	82.92	-3602.32	-72.85	48.95	-1831.63	21.14	477.77	-4258.83	-160.59	-48.48	-3684.33	44.24	1250.44	0.00	0.00	0.00	-3590.66	112.61	1763.36	-3695.77	-48.63	1710.94	-1686.81	-24.38	1663.32	-1169.53	162.07	1732.69	918.36	-217.58	68.61	1537.66	-208.74	73.55	907.67
1.20000	-3521.99	154.29	56.56	-3644.63	133.85	35.07	-1399.99	160.52	50.79	-1330.55	218.89	83.18	-3305.78	-24.35	82.92	-3623.72	-76.16	46.95	-1831.63	21.14	477.77	-4262.81	-160.30	-49.90	-3685.62	43.17	1250.58	0.00	0.00	0.00	-3589.95	112.69	1764.64	-3733.07	-50.15	1712.24	-1686.81	-24.38	1663.32	-1169.53	162.07	1732.69	918.55	-218.28	68.35	1537.81	-208.72	73.54	907.44
1.21000	-3521.99	154.29	56.56	-3643.40	132.64	35.65	-1399.99	160.52	50.79	-1330.55	218.89	83.18	-3305.78	-24.35	82.92	-3627.78	-76.38	45.90	-1831.63	21.14	477.77	-4266.76	-160.00	-51.31	-3682.08	41.99	1250.41	0.00	0.00	0.00	-3589.23	112.76	1765.89	-3743.94	-49.65	1712.37	-1686.81	-24.38	1663.32	-1169.53	162.07	1732.69	918.35	-217.90	68.61	1538.06	-208.63	73.69	907.42
1.22000	-3521.99	154.29	56.56	-3641.34	132.68	36.97	-1399.99	160.52	50.79	-1330.55	218.89	83.18	-3305.78	-24.35	82.92	-3610.44	-77.17	48.38	-1831.63	21.14	477.77	-4270.65	-159.71	-52.73	-3684.83	43.02	1250.28	0.00	0.00	0.00	-3588.50	112.84	1767.09	-3694.19	-50.88	1711.56	-1686.81	-24.38	1663.32	-1169.53	162.07	1732.69	918.35	-217.55	68.64	1538.01	-208.73	73.63	907.41
1.23000	-3521.99	154.29	56.56	-3648.04	131.69	34.99	-1399.99	160.52	50.79	-1330.55	218.89	83.18	-3305.78	-24.35	82.92	-3616.54	-73.00	47.24	-1831.63	21.14	477.77	-4274.51	-159.42	-54.15	-3684.31	42.60	1250.87	0.00	0.00	0.00	-3587.75	112.91	1768.26	-3742.74	-50.10	1713.25	-1686.81	-24.38	1663.32	-1169.53	162.07	1732.69	918.50	-218.18	68.45	1537.81	-208.83	73.57	907.57
1.24000	-3521.99	154.29	56.56	-3673.40	132.51	30.88	-1399.99	160.52	50.79	-1330.55	218.89	83.18	-3305.78	-24.35	82.92	-3623.19	-75.93	48.20	-1831.63	21.14	477.77	-4278.32	-159.12	-55.58	-3688.47	42.80	1251.04	0.00	0.00	0.00	-3587.00	112.98	1769.40	-3716.56	-49.78	1712.84	-1686.81	-24.38	1663.32	-1169.53	162.07	1732.69	918.30	-217.74	68.51	1537.61	-208.82	73.49	907.44
1.25000	-3521.99	154.29	56.56	-3640.11	132.23	37.01	-1399.99	160.52	50.79	-1330.55	218.89	83.18	-3305.78	-24.35	82.92	-3622.25	-74.93	47.09	-1831.63	21.14	477.77	-4282.08	-158.82	-57.00	-3678.82	41.41	1251.22	0.00	0.00	0.00	-3586.23	113.06	1770.49	-3688.75	-51.43	1710.81	-1686.81	-24.38	1663.32	-1169.53	162.07	1732.69	918.36	-217.42	68.49	1537.20	-208.79	73.36	907.75
1.26000	-3521.99	154.29	56.56	-3647.19	130.85	35.01	-1399.99	160.52	50.79	-1330.55	218.89	83.18	-3305.78	-24.35	82.92	-3612.03	-72.84	48.84	-1831.63	21.14	477.77	-4285.81	-158.53	-58.43	-3678.21	41.13	1251.11	0.00	0.00	0.00	-3585.44	113.13	1771.55	-3725.38	-56.23	1712.42	-1686.81	-24.38	1663.32	-1169.53	162.07	1732.69	918.28	-217.37	68.63	1537.46	-208.80	73.37	907.69
1.27000	-3521.99	154.29	56.56	-3663.23	132.21	33.29	-1399.99	160.52	50.79	-1330.55	218.89	83.18	-3305.78	-24.35	82.92	-3626.34	-75.99	46.55	-1831.63	21.14	477.77	-4289.48	-158.23	-59.85	-3671.06	39.73	1251.29	0.00	0.00	0.00	-3584.64	113.20	1772.57	-3722.29	-53.09	1712.17	-1686.81	-24.38	1663.32	-1169.53	162.07	1732.69	918.30	-218.20	68.41	1537.72	-208.80	73.47	907.62
1.28000	-3521.99	154.29	56.56	-3640.14	130.66	37.18	-1399.99	160.52	50.79	-1330.55	218.89	83.18	-3305.78	-24.35	82.92	-3604.64	-73.00	49.33	-1831.63	21.14	477.77	-4293.11	-157.93	-61.28	-3675.33	39.63	1251.94	0.00	0.00	0.00	-3583.83	113.28	1773.56	-3710.04	-53.32	1712.78	-1686.81	-24.38	1663.32	-1169.53	162.07	1732.69	918.26	-217.61	68.56	1537.49	-208.86	73.42	907.63
1.29000	-3521.99	154.29	56.56	-3640.22	131.64	36.69	-1399.99	160.52	50.79	-1330.55	218.89	83.18	-3305.78	-24.35	82.92	-3610.08	-73.59	50.19	-1831.63	21.14	477.77	-4296.70	-157.63	-62.70	-3677.77	40.70	1251.17	0.00	0.00	0.00	-3583.01	113.35	1774.51	-3677.82	-52.36	1711.71	-1686.81	-24.38	1663.32	-1169.53	162.07	1732.69	918.37	-218.19	68.56	1537.80	-208.79	73.53	907.63
1.30000	-3521.99	154.29	56.56	-3639.63	131.61	37.14	-1399.99	160.52	50.79	-1330.55	218.89	83.18	-3305.78	-24.35	82.92	-3617.65	-74.03	48.15	-1831.63	21.14	477.77	-4300.24	-157.33	-64.13	-3679.68	39.66	1251.76	0.00	0.00	0.00	-3582.16	113.42	1775.43	-3713.86	-51.92	1712.72	-1686.81	-24.38	1663.32	-1169.53	162.07	1732.69	918.41	-218.15	68.51	1538.07	-208.70	73.59	907.78
1.31000	-3521.99	154.29	56.56	-3642.37	132.76	36.22	-1399.99	160.52	50.79	-1330.55	218.89	83.18	-3305.78	-24.35	82.92	-3580.35	-71.52	55.59	-1831.63	21.14	477.77	-4303.74	-157.03	-65.56	-3682.01	39.74	1251.47	0.00	0.00	0.00	-3581.31	113.49	1776.31	-3751.01	-56.90	1714.07	-1686.81	-24.38	1663.32	-1169.53	162.07	1732.69	918.20	-217.02	68.81	1537.62	-208.80	73.43	907.55
1.32000	-3521.99	154.29	56.56	-3661.97	131.58	34.34	-1399.99	160.52	50.79	-1330.55	218.89	83.18	-3305.78	-24.35	82.92	-3576.44	-72.00	56.41	-1831.63	21.14	477.77	-4307.19	-156.72	-66.98	-3683.77	38.23	1251.39	0.00	0.00	0.00	-3580.44	113.56	1777.15	-3725.96	-57.45	1713.84	-1686.81	-24.38	1663.32	-1169.53	162.07	1732.69	918.41	-217.53	68.55	1538.05	-208.73	73.61	907.71
1.33000	-3521.99	154.29	56.56	-3667.16	131.55	33.54	-1399.99	160.52	50.79	-1330.55	218.89	83.18	-3305.78	-24.35	82.92	-3620.50	-74.47	50.73	-1831.63	21.14	477.77	-4310.59	-156.42	-68.41	-3682.81	38.13	1251.68	0.00	0.00	0.00	-3579.55	113.63	1777.96	-3714.34	-54.62	1714.70	-1686.81	-24.38	1663.32	-1169.53	162.07	1732.69	918.37	-218.14	68.53	1538.40	-208.69	73.79	907.52
1.34000	-3521.99	154.29	56.56	-3627.10	131.50	39.82	-1399.99	160.52	50.79	-1330.55	218.89	83.18	-3305.78	-24.35	82.92	-3623.44	-73.71	52.31	-1831.63	21.14	477.77	-4313.95	-156.12	-69.84	-3677.63	38.06	1251.41	0.00	0.00	0.00	-3578.65	113.70	1778.74	-3749.78	-52.77	1714.31	-1686.81	-24.38	1663.32	-1169.53	162.07	1732.69	918.29	-217.55	68.62	1537.98	-208.78	73.59	907.63
1.35000	-3521.99	154.29	56.56	-3651.13	131.86	36.10	-1399.99	160.52	50.79	-1330.55	218.89	83.18	-3305.78	-24.35	82.92	-3615.28	-74.08	54.25	-1831.63	21.14	477.77	-4317.26	-155.81	-71.26	-3669.68	38.06	1252.07	0.00	0.00	0.00	-3577.73	113.77	1779.48	-3735.17	-58.72	1713.34	-1686.81	-24.38	1663.32	-1169.53	162.07	1732.69	918.29	-217.11	68.70	1537.52	-208.90	73.39	907.56
1.36000	-3521.99	154.29	56.56	-3665.24	130.58	36.51	-1399.99	160.52	50.79	-1330.55	218.89	83.18	-3305.78	-24.35	82.92	-3618.74	-73.87	54.98	-1831.63	21.14	477.77	-4320.53	-155.50	-72.68	-3689.77	37.20	1251.43	0.00	0.00	0.00	-3576.79	113.84	1780.19	-3740.72	-59.43	1713.34	-1686.81	-24.38	1663.32	-1169.53	162.07	1732.69	918.38	-217.77	68.46	1538.05	-208.72	73.61	907.58
1.37000	-3521.99	154.29	56.56	-3628.86	131.61	41.32	-1399.99	160.52	50.79	-1330.55	218.89	83.18	-3305.78	-24.35	82.92	-3602.61	-72.93	57.67	-1831.63	21.14	477.77	-4323.74	-155.20	-74.11	-3696.74	36.85	1251.35	0.00	0.00	0.00	-3575.84	113.90	1780.87	-3736.33	-56.87	1713.63	-1686.81	-24.38	1663.32	-1169.53	162.07	1732.69	918.64	-217.88	68.30	1537.65	-208.68	73.50	907.59
1.38000	-3521.99	154.29	56.56	-3645.65	130.20	39.85	-1399.99	160.52	50.79	-1330.55	218.89	83.18	-3305.78	-24.35	82.92	-3615.99	-72.35	56.75	-1831.63	21.14	477.77	-4326.91	-154.89	-75.53	-3683.82	36.44	1251.58	0.00	0.00	0.00	-3574.87	113.97	1781.51	-3725.91	-58.27	1713.90	-1686.81	-24.38	1663.32	-1169.53	162.07	1732.69	918.62	-217.66	68.40	1537.89	-208.68	73.57	907.44
1.39000	-3521.99	154.29	56.56	-3638.06	132.38	41.48	-1399.99	160.52	50.79	-1330.55	218.89	83.18	-3305.78	-24.35	82.92	-3591.97	-71.03	61.05	-1831.63	21.14	477.77	-4330.04	-154.58	-76.95	-3676.76	37.17	1252.18	0.00	0.00	0.00	-3573.89	114.04	1782.12	-3712.34	-58.28	1712.28	-1686.81	-24.38	1663.32	-1169.53	162.07	1732.69	918.51	-218.00	68.37	1537.82	-208.80	73.54	907.48
1.40000	-3521.99	154.29	56.56	-3635.87	131.29	41.93	-1399.99	160.52	50.79	-1330.55	218.89	83.18	-3305.78	-24.35	82.92	-3625.25	-73.51	56.62	-1831.63	21.14	477.77	-4333.11	-154.27	-78.37	-3679.35	35.90	1251.25	0.00	0.00	0.00	-3572.88	114.10	1782.70	-3747.44	-58.31	1713.85	-1686.81	-24.38	1663.32	-1169.53	162.07	1732.69	918.33	-217.80	68.60	1537.80	-208.77	73.54	907.43
1.41000	-3521.99	154.29	56.56	-3651.24	133.16	41.08	-1399.99	160.52	50.79	-1330.55	218.89	83.18	-3305.78	-24.35	82.92	-3585.16	-70.98	65.88	-1831.63	21.14	477.77	-4336.14	-153.96	-79.79	-3695.70	36.30	1251.55	0.00	0.00	0.00	-3571.86	114.17	1783.24	-3743.43	-60.28	1714.51	-1686.81	-24.38	1663.32	-1169.53	162.07	1732.69	918.19	-217.42	68.80	1537.85	-208.80	73.57	907.54
1.42000	-3521.99	154.29	56.56	-3631.38	130.95	44.96	-1399.99	160.52	50.79	-1330.55	218.89	83.18	-3305.78	-24.35	82.92	-3598.62	-69.12	64.89	-1831.63	21.14	477.77	-4339.12	-153.65	-81.20	-3686.55	37.36	1251.90	0.00	0.00	0.00	-3570.82	114.23	1783.76	-3725.73	-57.74	1712.43	-1686.81	-24.38	1663.32	-1169.53	162.07	1732.69	918.15	-217.25	68.91	1537.58	-208.84	73.39	907.84
1.43000	-3521.99	154.29	56.56	-3646.52	131.86	42.06	-1399.99	160.52	50.79	-1330.55	218.89	83.18	-3305.78	-24.35	82.92	-3574.18	-68.12	70.79	-1831.63	21.14	477.77	-4342.05	-153.34	-82.62	-3700.18	35.18	1251.38	0.00	0.00	0.00	-3569.76	114.29	1784.24	-3706.70	-55.89	1711.62	-1686.81	-24.38	1663.32	-1169.53	162.07	1732.69	918.46	-217.84	68.51	1537.57	-208.90	73.36	907.68
1.44000	-3521.99	154.29	56.56	-3629.35	130.74	46.73	-1399.99	160.52	50.79	-1330.55	218.89	83.18	-3305.78	-24.35	82.92	-3612.09	-72.06	65.80	-1831.63	21.14	477.77	-4344.93	-153.03	-84.03	-3693.83	35.46	1251.95	0.00	0.00	0.00	-3568.68	114.35	1784.69	-3766.83	-60.53	1714.64	-1686.81	-24.38	1663.32	-1169.53	162.07	1732.69	918.32	-217.36	68.62	1537.79	-208.73	73.55	907.92
1.45000	-3521.99	154.29	56.56	-3632.38	129.48	47.32	-1399.99	160.52	50.79	-1330.55	218.89	83.18	-3305.78	-24.35	82.92	-3580.04	-67.17	72.55	-1831.63	21.14	477.77	-4347.76	-152.71	-85.43	-3691.25	35.07	1251.97	0.00	0.00	0.00	-3567.58	114.42	1785.11	-3737.04	-59.15	1714.28	-1686.81	-24.38	1663.32	-1169.53	162.07	1732.69	918.56	-218.04	68.33	1537.95	-208.68	73.59	907.70
1.46000	-3521.99	154.29	56.56	-3655.99	131.00	43.63	-1399.99	160.52	50.79	-1330.55	218.89	83.18	-3305.78	-24.35	82.92	-3542.86	-68.17	77.49	-1831.63	21.14	477.77	-4350.55	-152.40	-86.84	-3697.13	36.31	1251.70	0.00	0.00	0.00	-3566.46	114.48	1785.50	-3712.27	-61.64	1712.21	-1686.81	-24.38	1663.32	-1169.53	162.07	1732.69	918.25	-217.85	68.58	1537.70	-208.69	73.50	907.56
1.47000	-3521.99	154.29	56.56	-3658.13	127.30	46.08	-1399.99	160.52	50.79	-1330.55	218.89	83.18	-3305.78	-24.35	82.92	-3556.89	-66.16	78.03	-1831.63	21.14	477.77	-4353.28	-152.08	-88.24	-3679.78	36.68	1251.65	0.00	0.00	0.00	-3565.33	114.54	1785.86	-3772.92	-63.92	1716.34	-1686.81	-24.38	1663.32	-1169.53	162.07	1732.69	918.26	-218.13	68.57	1537.89	-208.65	73.56	907.47
1.48000	-3521.99	154.29	56.56	-3643.70	130.51	47.38	-1399.99	160.52	50.79	-1330.55	218.89	83.18	-3305.78	-24.35	82.92	-3567.61	-68.33	78.00	-1831.63	21.14	477.77	-4355.97	-151.77	-89.64	-3701.73	35.91	1252.00	0.00	0.00	0.00	-3564.17	114.60	1786.19	-3712.14	-60.86	1713.39	-1686.81	-24.38	1663.32	-1169.53	162.07	1732.69	918.37	-217.28	68.59	1538.16	-208.69	73.66	907.44
1.49000	-3521.99	154.29	56.56	-3637.59	129.58	51.11	-1399.99	160.52	50.79	-1330.55	218.89	83.18	-3305.78	-24.35	82.92	-3570.26	-64.15	81.40	-1831.63	21.14	477.77	-4358.60	-151.45	-91.04	-3699.71	35.09	1251.85	0.00	0.00	0.00	-3562.99	114.65	1786.49	-3723.02	-59.21	1711.38	-1686.81	-24.38	1663.32	-1169.53	162.07	1732.69	918.41	-217.48	68.47	1538.31	-208.58	73.75	907.63
1.50000	-3521.99	154.29	56.56	-3664.71	129.30	47.05	-1399.99	160.52	50.79	-1330.55	218.89	83.18	-3305.78	-24.35	82.92	-3558.63	-66.98	82.98	-1831.63	21.14	477.77	-4361.19	-151.13	-92.43	-3683.59	35.70	1252.17	0.00	0.00	0.00	-3561.79	114.71	1786.76	-3719.03	-59.83	1713.38	-1686.81	-24.38	1663.32	-1169.53	162.07	1732.69	918.23	-217.65	68.62	1538.15	-208.67	73.65	907.59
1.51000	-3521.99	154.29	56.56	-3662.24	129.41	48.52	-1399.99	160.52	50.79	-1330.55	218.89	83.18	-3305.78	-24.35	82.92	-3523.49	-62.20	90.18	-1831.63	21.14	477.77	-4363.72	-150.81	-93.82	-3690.13	35.93	1251.99	0.00	0.00	0.00	-3560.57	114.77	1787.01	-3748.52	-59.32	1714.26	-1686.81	-24.38	1663.32	-1169.53	162.07	1732.69	918.27	-217.79	68.56	1538.50	-208.69	73.76	907.63
1.52000	-3521.99	154.29	56.56	-3688.28	129.28	46.38	-1399.99	160.52	50.79	-1330.55	218.89	83.18	-3305.78	-24.35	82.92	-3561.96	-64.68	87.45	-1831.63	21.14	477.77	-4366.21	-150.49	-95.21	-3691.63	36.55	1252.39	0.00	0.00	0.00	-3559.33	114.82	1787.22	-3744.09	-60.53	1714.41	-1686.81	-24.38	1663.32	-1169.53	162.07	1732.69	918.33	-217.52	68.62	1537.89	-208.72	73.48	907.60
1.53000	-3521.99	154.29	56.56	-3660.73	128.92	51.52	-1399.99	160.52	50.79	-1330.55	218.89	83.18	-3305.78	-24.35	82.92	-3599.34	-62.49	80.38	-1831.63	21.14	477.77	-4368.64	-150.17	-96.59	-3686.41	36.02	1252.57	0.00	0.00	0.00	-3558.06	114.88	1787.41	-3704.09	-60.24	1711.64	-1686.81	-24.38	1663.32	-1169.53	162.07	1732.69	918.27	-217.19	68.61	1537.61	-208.72	73.45	907.55
1.54000	-3521.99	154.29	56.56	-3666.63	129.38	51.58	-1399.99	160.52	50.79	-1330.55	218.89	83.18	-3305.78	-24.35	82.92	-3582.51	-60.62	87.17	-1831.63	21.14	477.77	-4371.03	-149.85	-97.97	-3691.28	35.61	1252.17	0.00	0.00	0.00	-3556.77	114.93	1787.56	-3715.00	-60.10	1712.86	-1686.81	-24.38	1663.32	-1169.53	162.07	1732.69	918.58	-218.28	68.18	1537.55	-208.81	73.52	907.52
1.55000	-3521.99	154.29	56.56	-3662.06	128.06	53.32	-1399.99	160.52	50.79	-1330.55	218.89	83.18	-3305.78	-24.35	82.92	-3619.63	-62.90	80.87	-1831.63	21.14	477.77	-4373.36	-149.53	-99.34	-3692.30	36.86	1253.11	0.00	0.00	0.00	-3555.47	114.99	1787.69	-3733.05	-59.45	1713.69	-1686.81	-24.38	1663.32	-1169.53	162.07	1732.69	918.42	-217.67	68.46	1537.60	-208.77	73.43	907.71
1.56000	-3521.99	154.29	56.56	-3681.26	127.05	50.80	-1399.99	160.52	50.79	-1330.55	218.89	83.18	-3305.78	-24.35	82.92	-3605.53	-61.00	85.23	-1831.63	21.14	477.77	-4375.64	-149.21	-100.71	-3689.38	36.75	1253.13	0.00	0.00	0.00	-3554.13	115.04	1787.79	-3728.45	-59.91	1711.70	-1686.81	-24.38	1663.32	-1169.53	162.07	1732.69	918.21	-217.14	68.80	1537.77	-208.67	73.45	907.52
1.57000	-3521.99	154.29	56.56	-3640.55	128.82	58.55	-1399.99	160.52	50.79	-1330.55	218.89	83.18	-3305.78	-24.35	82.92	-3612.73	-60.27	85.78	-1831.63	21.14	477.77	-4377.87	-148.89	-102.07	-3682.55	36.77	1253.21	0.00	0.00	0.00	-3552.78	115.09	1787.87	-3706.58	-58.14	1710.36	-1686.81	-24.38	1663.32	-1169.53	162.07	1732.69	918.27	-217.20	68.68	1538.05	-208.84	73.61	907.76
1.58000	-3521.99	154.29	56.56	-3631.32	127.44	61.44	-1399.99	160.52	50.79	-1330.55	218.89	83.18	-3305.78	-24.35	82.92	-3619.47	-59.53	86.31	-1831.63	21.14	477.77	-4380.05	-148.56	-103.43	-3701.64	36.66	1253.49	0.00	0.00	0.00	-3551.40	115.14	1787.92	-3688.40	-57.27	1709.65	-1686.81	-24.38	1663.32	-1169.53	162.07	1732.69	918.51	-217.78	68.54	1537.34	-208.87	73.31	907.53
1.59000	-3521.99	154.29	56.56	-3625.46	127.83	63.59	-1399.99	160.52	50.79	-1330.55	218.89	83.18	-3305.78	-24.35	82.92	-3625.75	-58.79	86.81	-1831.63	21.14	477.77	-4382.17	-148.24	-104.79	-3689.92	37.83	1253.85	0.00	0.00	0.00	-3550.00	115.19	1787.94	-3716.50	-54.51	1711.87	-1686.81	-24.38	1663.32	-1169.53	162.07	1732.69	918.60	-218.35	68.40	1537.43	-208.84	73.39	907.60
1.60000	-3521.99	154.29	56.56	-3657.28	129.45	59.05	-1399.99	160.52	50.79	-1330.55	218.89	83.18	-3305.78	-24.35	82.92	-3631.58	-58.05	87.28	-1831.63	21.14	477.77	-4384.25	-147.91	-106.14	-3697.76	38.73	1253.46	0.00	0.00	0.00	-3548.57	115.24	1787.94	-3703.94	-55.89	1710.53	-1686.81	-24.38	1663.32	-1169.53	162.07	1732.69	918.20	-217.38	68.66	1537.84	-208.75	73.55	907.64
1.61000	-3521.99	154.29	56.56	-3642.76	128.05	61.83	-1399.99	160.52	50.79	-1330.55	218.89	83.18	-3305.78	-24.35	82.92	-3636.97	-57.31	87.72	-1831.63	21.14	477.77	-4386.27	-147.59	-107.48	-3700.78	37.51	1253.75	0.00	0.00	0.00	-3547.12	115.28	1787.91	-3703.52	-57.46	1710.01	-1686.81	-24.38	1663.32	-1169.53	162.07	1732.69	918.44	-217.53	68.45	1538.00	-208.71	73.61	907.56
1.62000	-3521.99	154.29	56.56	-3638.86	127.47	63.16	-1399.99	160.52	50.79	-1330.55	218.89	83.18	-3305.78	-24.35	82.92	-3641.92	-56.56	88.14	-1831.63	21.14	477.77	-4388.23	-147.26	-108.82	-3701.44	37.93	1253.59	0.00	0.00	0.00	-3545.64	115.33	1787.85	-3731.57	-54.95	1710.23	-1686.81	-24.38	1663.32	-1169.53	162.07	1732.69	918.47	-218.05	68.36	1537.92	-208.65	73.57	907.65
1.63000	-3521.99	154.29	56.56	-3642.49	127.85	64.02	-1399.99	160.52	50.79	-1330.55	218.89	83.18	-3305.78	-24.35	82.92	-3646.45	-55.81	88.53	-1831.63	21.14	477.77	-4390.15	-146.93	-110.15	-3695.37	38.77	1254.17	0.00	0.00	0.00	-3544.14	115.37	1787.77	-3751.01	-56.12	1710.01	-1686.81	-24.38	1663.32	-1169.53	162.07	1732.69	918.44	-217.75	68.43	1537.51	-208.88	73.39	907.67
1.64000	-3521.99	154.29	56.56	-3644.96	126.79	63.82	-1399.99	160.52	50.79	-1330.55	218.89	83.18	-3305.78	-24.35	82.92	-3650.57	-55.07	88.90	-1831.63	21.14	477.77	-4392.01	-146.61	-111.48	-3690.35	39.33	1253.87	0.00	0.00	0.00	-3542.61	115.42	1787.67	-3672.57	-50.89	1706.50	-1686.81	-24.38	1663.32	-1169.53	162.07	1732.69	918.30	-217.13	68.70	1537.19	-208.97	73.31	907.60
1.65000	-3521.99	154.29	56.56	-3664.07	130.15	62.39	-1399.99	160.52	50.79	-1330.55	218.89	83.18	-3305.78	-24.35	82.92	-3654.29	-54.32	89.24	-1831.63	21.14	477.77	-4393.82	-146.28	-112.80	-3698.02	38.45	1253.66	0.00	0.00	0.00	-3541.06	115.46	1787.54	-3724.29	-51.70	1707.02	-1686.81	-24.38	1663.32	-1169.53	162.07	1732.69	918.41	-217.53	68.58	1537.50	-208.83	73.42	907.48
1.66000	-3521.99	154.29	56.56	-3637.77	128.74	67.10	-1399.99	160.52	50.79	-1330.55	218.89	83.18	-3305.78	-24.35	82.92	-3657.60	-53.57	89.55	-1831.63	21.14	477.77	-4395.57	-145.95	-114.11	-3679.05	40.77	1253.92	0.00	0.00	0.00	-3539.48	115.50	1787.38	-3737.93	-50.77	1707.79	-1686.81	-24.38	1663.32	-1169.53	162.07	1732.69	918.31	-218.06	68.52	1537.46	-208.84	73.45	907.23
1.67000	-3521.99	154.29	56.56	-3662.29	127.11	63.98	-1399.99	160.52	50.79	-1330.55	218.89	83.18	-3305.78	-24.35	82.92	-3660.53	-52.82	89.84	-1831.63	21.14	477.77	-4397.27	-145.62	-115.42	-3687.74	40.44	1253.44	0.00	0.00	0.00	-3537.88	115.54	1787.21	-3706.62	-51.15	1705.72	-1686.81	-24.38	1663.32	-1169.53	162.07	1732.69	918.44	-217.28	68.51	1537.39	-208.84	73.39	907.27
1.68000	-3521.99	154.29	56.56	-3632.06	127.89	66.79	-1399.99	160.52	50.79	-1330.55	218.89	83.18	-3305.78	-24.35	82.92	-3663.09	-52.07	90.11	-1831.63	21.14	477.77	-4398.92	-145.29	-116.72	-3681.40	41.61	1253.88	0.00	0.00	0.00	-3536.24	115.58	1787.00	-3687.37	-49.08	1702.22	-1686.81	-24.38	1663.32	-1169.53	162.07	1732.69	918.41	-217.59	68.44	1538.00	-208.75	73.53	907.79
1.69000	-3521.99	154.29	56.56	-3646.40	126.09	67.41	-1399.99	160.52	50.79	-1330.55	218.89	83.18	-3305.78	-24.35	82.92	-3665.27	-51.33	90.35	-1831.63	21.14	477.77	-4400.51	-144.95	-118.01	-3676.06	42.21	1253.68	0.00	0.00	0.00	-3534.59	115.62	1786.78	-3664.18	-47.13	1701.55	-1686.81	-24.38	1663.32	-1169.53	162.07	1732.69	918.72	-218.41	68.15	1537.64	-208.74	73.38	907.54
1.70000	-3521.99	154.29	56.56	-3633.36	127.91	69.41	-1399.99	160.52	50.79	-1330.55	218.89	83.18	-3305.78	-24.35	82.92	-3667.09	-50.58	90.56	-1831.63	21.14	477.77	-4402.05	-144.62	-119.30	-3695.67	41.74	1253.13	0.00	0.00	0.00	-3532.90	115.66	1786.53	-3667.75	-44.31	1700.54	-1686.81	-24.38	1663.32	-1169.53	162.07	1732.69	918.44	-217.52	68.54	1537.70	-208.80	73.41	907.55
1.71000	-3521.99	154.29	56.56	-3618.81	127.46	73.04	-1399.99	160.52	50.79	-1330.55	218.89	83.18	-3305.78	-24.35	82.92	-3668.56	-49.83	90.75	-1831.63	21.14	477.77	-4403.53	-144.29	-120.58	-3685.57	42.99	1252.70	0.00	0.00	0.00	-3531.19	115.69	1786.26	-3653.60	-45.76	1701.39	-1686.81	-24.38	1663.32	-1169.53	162.07	1732.69	918.28	-217.19	68.73	1537.53	-208.79	73.42	907.56
1.72000	-3521.99	154.29	56.56	-3632.73	126.92	70.47	-1399.99	160.52	50.79	-1330.55	218.89	83.18	-3305.78	-24.35	82.92	-3669.69	-49.09	90.91	-1831.63	21.14	477.77	-4404.96	-143.95	-121.85	-3695.14	43.20	1252.77	0.00	0.00	0.00	-3529.44	115.73	1785.97	-3638.24	-43.04	1699.95	-1686.81	-24.38	1663.32	-1169.53	162.07	1732.69	918.46	-217.27	68.39	1538.13	-208.68	73.67	907.60
1.73000	-3521.99	154.29	56.56	-3645.65	126.67	69.81	-1399.99	160.52	50.79	-1330.55	218.89	83.18	-3305.78	-24.35	82.92	-3670.48	-48.35	91.06	-1831.63	21.14	477.77	-4406.33	-143.62	-123.11	-3702.45	44.77	1252.49	0.00	0.00	0.00	-3527.67	115.76	1785.65	-3647.55	-43.23	1698.63	-1686.81	-24.38	1663.32	-1169.53	162.07	1732.69	918.50	-217.28	68.47	1538.25	-208.69	73.69	907.68
1.74000	-3521.99	154.29	56.56	-3637.41	129.14	71.15	-1399.99	160.52	50.79	-1330.55	218.89	83.18	-3305.78	-24.35	82.92	-3670.95	-47.61	91.17	-1831.63	21.14	477.77	-4407.65	-143.28	-124.37	-3680.59	46.20	1252.62	0.00	0.00	0.00	-3525.88	115.79	1785.32	-3634.14	-42.12	1699.03	-1686.81	-24.38	1663.32	-1169.53	162.07	1732.69	918.43	-217.97	68.46	1538.38	-208.75	73.68	907.90
1.75000	-3521.99	154.29	56.56	-3644.24	127.15	70.40	-1399.99	160.52	50.79	-1330.55	218.89	83.18	-3305.78	-24.35	82.92	-3671.10	-46.87	91.26	-1831.63	21.14	477.77	-4408.91	-142.95	-125.62	-3688.42	46.98	1251.97	0.00	0.00	0.00	-3524.05	115.82	1784.96	-3653.46	-41.41	1698.62	-1686.81	-24.38	1663.32	-1169.53	162.07	1732.69	918.56	-217.63	68.34	1537.87	-208.76	73.52	907.79
1.76000	-3521.99	154.29	56.56	-3670.64	127.15	66.84	-1399.99	160.52	50.79	-1330.55	218.89	83.18	-3305.78	-24.35	82.92	-3670.95	-46.14	91.33	-1831.63	21.14	477.77	-4410.11	-142.61	-126.86	-3677.35	47.60	1252.12	0.00	0.00	0.00	-3522.19	115.85	1784.58	-3649.44	-40.77	1699.11	-1686.81	-24.38	1663.32	-1169.53	162.07	1732.69	918.41	-217.58	68.50	1537.94	-208.65	73.61	907.75
1.77000	-3521.99	154.29	56.56	-3616.27	128.02	76.83	-1399.99	160.52	50.79	-1330.55	218.89	83.18	-3305.78	-24.35	82.92	-3670.50	-45.41	91.38	-1831.63	21.14	477.77	-4411.26	-142.27	-128.09	-3679.71	49.66	1251.44	0.00	0.00	0.00	-3520.30	115.88	1784.18	-3654.36	-38.90	1699.20	-1686.81	-24.38	1663.32	-1169.53	162.07	1732.69	918.49	-218.02	68.42	1538.51	-208.74	73.89	907.50
1.78000	-3521.99	154.29	56.56	-3637.83	127.90	74.16	-1399.99	160.52	50.79	-1330.55	218.89	83.18	-3305.78	-24.35	82.92	-3669.76	-44.68	91.40	-1831.63	21.14	477.77	-4412.35	-141.94	-129.31	-3684.01	50.74	1251.50	0.00	0.00	0.00	-3518.39	115.91	1783.76	-3656.29	-37.54	1698.47	-1686.81	-24.38	1663.32	-1169.53	162.07	1732.69	918.47	-218.13	68.26	1537.61	-208.77	73.50	907.27
1.79000	-3521.99	154.29	56.56	-3634.42	127.99	75.38	-1399.99	160.52	50.79	-1330.55	218.89	83.18	-3305.78	-24.35	82.92	-3668.74	-43.96	91.40	-1831.63	21.14	477.77	-4413.39	-141.60	-130.53	-3670.12	52.56	1251.21	0.00	0.00	0.00	-3516.44	115.93	1783.32	-3645.54	-34.95	1699.29	-1686.81	-24.38	1663.32	-1169.53	162.07	1732.69	918.41	-218.08	68.44	1537.27	-208.88	73.32	907.51
1.80000	-3521.99	154.29	56.56	-3652.85	125.17	71.53	-1399.99	160.52	50.79	-1330.55	218.89	83.18	-3305.78	-24.35	82.92	-3667.44	-43.24	91.38	-1831.63	21.14	477.77	-4414.37	-141.26	-131.73	-3681.51	52.15	1251.88	0.00	0.00	0.00	-3514.46	115.96	1782.86	-3635.94	-33.28	1697.11	-1686.81	-24.38	1663.32	-1169.53	162.07	1732.69	918.31	-217.50	68.68	1537.69	-208.78	73.44	907.48
1.81000	-3521.99	154.29	56.56	-3646.87	126.79	73.25	-1399.99	160.52	50.79	-1330.55	218.89	83.18	-3305.78	-24.35	82.92	-3665.89	-42.53	91.33	-1831.63	21.14	477.77	-4415.29	-140.92	-132.93	-3675.37	54.46	1251.67	0.00	0.00	0.00	-3512.46	115.98	1782.38	-3625.98	-31.85	1695.94	-1686.81	-24.38	1663.32	-1169.53	162.07	1732.69	918.37	-218.11	68.51	1537.64	-208.74	73.44	907.38
1.82000	-3521.99	154.29	56.56	-3654.93	124.97	71.34	-1399.99	160.52	50.79	-1330.55	218.89	83.18	-3305.78	-24.35	82.92	-3664.08	-41.82	91.26	-1831.63	21.14	477.77	-4416.15	-140.58	-134.12	-3676.95	55.29	1251.11	0.00	0.00	0.00	-3510.42	116.00	1781.88	-3627.51	-31.85	1695.48	-1686.81	-24.38	1663.32	-1169.53	162.07	1732.69	918.28	-217.60	68.48	1538.16	-208.78	73.64	907.49
1.83000	-3521.99	154.29	56.56	-3656.41	127.77	71.44	-1399.99	160.52	50.79	-1330.55	218.89	83.18	-3305.78	-24.35	82.92	-3662.03	-41.12	91.17	-1831.63	21.14	477.77	-4416.96	-140.24	-135.30	-3677.28	56.00	1250.24	0.00	0.00	0.00	-3508.35	116.02	1781.36	-3648.01	-29.64	1696.28	-1686.81	-24.38	1663.32	-1169.53	162.07	1732.69	918.61	-217.99	68.31	1538.13	-208.79	73.62	907.42
1.84000	-3521.99	154.29	56.56	-3627.20	126.24	77.04	-1399.99	160.52	50.79	-1330.55	218.89	83.18	-3305.78	-24.35	82.92	-3659.74	-40.42	91.06	-1831.63	21.14	477.77	-4417.71	-139.90	-136.46	-3672.24	57.44	1249.89	0.00	0.00	0.00	-3506.24	116.04	1780.82	-3655.23	-27.77	1696.39	-1686.81	-24.38	1663.32	-1169.53	162.07	1732.69	918.67	-217.99	68.33	1537.07	-208.85	73.22	907.49
1.85000	-3521.99	154.29	56.56	-3659.51	125.39	71.14	-1399.99	160.52	50.79	-1330.55	218.89	83.18	-3305.78	-24.35	82.92	-3657.23	-39.73	90.93	-1831.63	21.14	477.77	-4418.40	-139.55	-137.62	-3674.04	59.76	1249.26	0.00	0.00	0.00	-3504.11	116.06	1780.27	-3633.89	-27.66	1696.04	-1686.81	-24.38	1663.32	-1169.53	162.07	1732.69	918.43	-218.22	68.43	1537.63	-208.78	73.43	907.47
1.86000	-3521.99	154.29	56.56	-3633.67	127.76	75.05	-1399.99	160.52	50.79	-1330.55	218.89	83.18	-3305.78	-24.35	82.92	-3654.49	-39.04	90.77	-1831.63	21.14	477.77	-4419.03	-139.21	-138.77	-3650.63	60.49	1249.14	0.00	0.00	0.00	-3501.94	116.07	1779.70	-3679.60	-27.51	1696.01	-1686.81	-24.38	1663.32	-1169.53	162.07	1732.69	918.41	-218.01	68.39	1537.28	-208.84	73.31	907.57
1.87000	-3521.99	154.29	56.56	-3654.74	126.39	71.41	-1399.99	160.52	50.79	-1330.55	218.89	83.18	-3305.78	-24.35	82.92	-3651.55	-38.37	90.59	-1831.63	21.14	477.77	-4419.60	-138.87	-139.91	-3664.97	62.67	1248.10	0.00	0.00	0.00	-3499.74	116.09	1779.10	-3667.66	-23.00	1697.27	-1686.81	-24.38	1663.32	-1169.53	162.07	1732.69	918.34	-217.80	68.49	1537.64	-208.75	73.47	907.71
1.88000	-3521.99	154.29	56.56	-3650.88	127.03	73.27	-1399.99	160.52	50.79	-1330.55	218.89	83.18	-3305.78	-24.35	82.92	-3648.41	-37.69	90.40	-1831.63	21.14	477.77	-4420.12	-138.52	-141.04	-3674.58	62.87	1247.53	0.00	0.00	0.00	-3497.51	116.10	1778.50	-3663.48	-20.79	1697.70	-1686.81	-24.38	1663.32	-1169.53	162.07	1732.69	918.27	-217.64	68.59	1537.48	-208.76	73.38	907.64
1.89000	-3521.99	154.29	56.56	-3645.75	126.45	72.82	-1399.99	160.52	50.79	-1330.55	218.89	83.18	-3305.78	-24.35	82.92	-3645.08	-37.03	90.18	-1831.63	21.14	477.77	-4420.57	-138.18	-142.15	-3660.84	65.46	1247.82	0.00	0.00	0.00	-3495.24	116.11	1777.87	-3684.17	-18.24	1696.51	-1686.81	-24.38	1663.32	-1169.53	162.07	1732.69	918.34	-217.64	68.54	1537.89	-208.82	73.56	907.54
1.90000	-3521.99	154.29	56.56	-3626.43	125.76	76.34	-1399.99	160.52	50.79	-1330.55	218.89	83.18	-3305.78	-24.35	82.92	-3641.57	-36.37	89.94	-1831.63	21.14	477.77	-4420.97	-137.83	-143.26	-3655.37	66.61	1247.37	0.00	0.00	0.00	-3492.94	116.12	1777.23	-3645.09	-19.52	1695.90	-1686.81	-24.38	1663.32	-1169.53	162.07	1732.69	918.39	-217.28	68.52	1537.80	-208.83	73.55	907.32
1.91000	-3521.99	154.29	56.56	-3599.21	126.28	80.16	-1399.99	160.52	50.79	-1330.55	218.89	83.18	-3305.78	-24.35	82.92	-3637.88	-35.72	89.67	-1831.63	21.14	477.77	-4421.31	-137.49	-144.36	-3663.27	67.22	1246.51	0.00	0.00	0.00	-3490.61	116.13	1776.57	-3644.63	-17.07	1695.22	-1686.81	-24.38	1663.32	-1169.53	162.07	1732.69	918.23	-217.08	68.70	1537.71	-208.79	73.52	907.59
1.92000	-3521.99	154.29	56.56	-3632.50	126.38	75.08	-1399.99	160.52	50.79	-1330.55	218.89	83.18	-3305.78	-24.35	82.92	-3634.03	-35.08	89.39	-1831.63	21.14	477.77	-4421.58	-137.14	-145.44	-3662.18	69.04	1246.10	0.00	0.00	0.00	-3488.24	116.13	1775.90	-3633.84	-14.71	1695.21	-1686.81	-24.38	1663.32	-1169.53	162.07	1732.69	918.10	-217.30	68.89	1538.01	-208.85	73.62	907.56
1.93000	-3521.99	154.29	56.56	-3654.64	126.59	71.32	-1399.99	160.52	50.79	-1330.55	218.89	83.18	-3305.78	-24.35	82.92	-3630.02	-34.45	89.09	-1831.63	21.14	477.77	-4421.80	-136.79	-146.52	-3654.19	69.70	1245.46	0.00	0.00	0.00	-3485.84	116.14	1775.21	-3663.86	-16.04	1696.69	-1686.81	-24.38	1663.32	-1169.53	162.07	1732.69	918.45	-217.78	68.53	1538.06	-208.68	73.65	907.43
1.94000	-3521.99	154.29	56.56	-3645.34	128.49	71.99	-1399.99	160.52	50.79	-1330.55	218.89	83.18	-3305.78	-24.35	82.92	-3625.87	-33.83	88.77	-1831.63	21.14	477.77	-4421.96	-136.44	-147.58	-3658.14	70.45	1244.41	0.00	0.00	0.00	-3483.40	116.14	1774.50	-3628.11	-15.04	1695.02	-1686.81	-24.38	1663.32	-1169.53	162.07	1732.69	918.40	-217.57	68.56	1537.80	-208.81	73.48	907.57
1.95000	-3521.99	154.29	56.56	-3628.85	127.99	74.28	-1399.99	160.52	50.79	-1330.55	218.89	83.18	-3305.78	-24.35	82.92	-3621.58	-33.21	88.43	-1831.63	21.14	477.77	-4422.05	-136.09	-148.63	-3657.74	71.96	1243.33	0.00	0.00	0.00	-3480.93	116.14	1773.78	-3632.32	-11.48	1693.50	-1686.81	-24.38	1663.32	-1169.53	162.07	1732.69	918.28	-217.80	68.72	1537.93	-208.77	73.48	907.53
1.96000	-3521.99	154.29	56.56	-3668.37	126.69	66.13	-1399.99	160.52	50.79	-1330.55	218.89	83.18	-3305.78	-24.35	82.92	-3617.16	-32.61	88.07	-1831.63	21.14	477.77	-4422.09	-135.75	-149.67	-3648.05	73.09	1242.19	0.00	0.00	0.00	-3478.42	116.14	1773.04	-3640.01	-11.46	1693.93	-1686.81	-24.38	1663.32	-1169.53	162.07	1732.69	918.36	-217.97	68.51	1537.95	-208.80	73.56	907.22
1.97000	-3521.99	154.29	56.56	-3653.83	126.99	69.49	-1399.99	160.52	50.79	-1330.55	218.89	83.18	-3305.78	-24.35	82.92	-3612.63	-32.01	87.69	-1831.63	21.14	477.77	-4422.07	-135.40	-150.69	-3649.84	74.81	1240.94	0.00	0.00	0.00	-3475.87	116.14	1772.29	-3641.38	-11.49	1693.61	-1686.81	-24.38	1663.32	-1169.53	162.07	1732.69	918.46	-217.88	68.46	1537.94	-208.64	73.56	907.12
1.98000	-3521.99	154.29	56.56	-3625.84	128.70	72.73	-1399.99	160.52	50.79	-1330.55	218.89	83.18	-3305.78	-24.35	82.92	-3607.98	-31.43	87.29	-1831.63	21.14	477.77	-4421.98	-135.05	-151.71	-3646.23	73.94	1240.05	0.00	0.00	0.00	-3473.29	116.14	1771.53	-3650.66	-7.59	1692.88	-1686.81	-24.38	1663.32	-1169.53	162.07	1732.69	918.36	-217.45	68.62	1537.81	-208.80	73.47	907.36
1.99000	-3521.99	154.29	56.56	-3660.06	127.95	66.89	-1399.99	160.52	50.79	-1330.55	218.89	83.18	-3305.78	-24.35	82.92	-3603.23	-30.85	86.87	-1831.63	21.14	477.77	-4421.83	-134.70	-152.71	-3646.36	75.11	1238.73	0.00	0.00	0.00	-3470.68	116.13	1770.75	-3607.46	-7.94	1692.54	-1686.81	-24.38	1663.32	-1169.53	162.07	1732.69	918.30	-217.71	68.58	1536.96	-208.95	73.15	907.45
2.00000	-3521.99	154.29	56.56	-3648.90	127.08	68.54	-1399.99	160.52	50.79	-1330.55	218.89	83.18	-3305.78	-24.35	82.92	-3598.39	-30.29	86.43	-1831.63	21.14	477.77	-4421.62	-134.34	-153.70	-3645.83	74.84	1237.43	0.00	0.00	0.00	-3468.02	116.13	1769.96	-3652.87	-7.77	1694.12	-1686.81	-24.38	1663.32	-1169.53	162.07	1732.69	918.21	-217.43	68.76	1537.06	-208.89	73.26	907.64
2.01000	-3521.99	154.29	56.56	-3636.18	127.67	70.67	-1399.99	160.52	50.79	-1330.55	218.89	83.18	-3305.78	-24.35	82.92	-3593.46	-29.74	85.98	-1831.63	21.14	477.77	-4421.35	-133.99	-154.68	-3644.02	75.10	1235.95	0.00	0.00	0.00	-3465.33	116.12	1769.15	-3616.29	-6.57	1692.16	-1686.81	-24.38	1663.32	-1169.53	162.07	1732.69	918.39	-217.64	68.67	1537.87	-208.67	73.57	907.56
2.02000	-3521.99	154.29	56.56	-3655.15	126.36	66.16	-1399.99	160.52	50.79	-1330.55	218.89	83.18	-3305.78	-24.35	82.92	-3588.46	-29.20	85.50	-1831.63	21.14	477.77	-4421.02	-133.64	-155.64	-3640.67	74.43	1235.68	0.00	0.00	0.00	-3462.60	116.11	1768.33	-3630.19	-6.31	1692.29	-1686.81	-24.38	1663.32	-1169.53	162.07	1732.69	918.45	-217.79	68.41	1537.68	-208.75	73.51	907.57
2.03000	-3521.99	154.29	56.56	-3651.23	128.06	67.75	-1399.99	160.52	50.79	-1330.55	218.89	83.18	-3305.78	-24.35	82.92	-3583.39	-28.67	85.01	-1831.63	21.14	477.77	-4420.63	-133.29	-156.59	-3636.54	74.69	1235.48	0.00	0.00	0.00	-3459.83	116.09	1767.50	-3597.96	-4.83	1691.02	-1686.81	-24.38	1663.32	-1169.53	162.07	1732.69	918.13	-216.94	68.79	1537.77	-208.79	73.53	907.48
2.04000	-3521.99	154.29	56.56	-3670.00	129.20	64.10	-1399.99	160.52	50.79	-1330.55	218.89	83.18	-3305.78	-24.35	82.92	-3578.27	-28.15	84.50	-1831.63	21.14	477.77	-4420.17	-132.93	-157.53	-3631.95	74.75	1234.99	0.00	0.00	0.00	-3457.03	116.08	1766.66	-3630.52	-4.16	1693.80	-1686.81	-24.38	1663.32	-1169.53	162.07	1732.69	918.34	-217.66	68.62	1537.81	-208.71	73.52	907.73
2.05000	-3521.99	154.29	56.56	-3646.42	128.69	67.71	-1399.99	160.52	50.79	-1330.55	218.89	83.18	-3305.78	-24.35	82.92	-3573.10	-27.65	83.97	-1831.63	21.14	477.77	-4419.65	-132.58	-158.45	-3616.42	74.81	1234.51	0.00	0.00	0.00	-3454.18	116.07	1765.80	-3635.01	-4.59	1694.35	-1686.81	-24.38	1663.32	-1169.53	162.07	1732.69	918.56	-218.46	68.27	1537.82	-208.74	73.52	907.59
2.06000	-3521.99	154.29	56.56	-3638.62	127.41	66.97	-1399.99	160.52	50.79	-1330.55	218.89	83.18	-3305.78	-24.35	82.92	-3567.89	-27.16	83.43	-1831.63	21.14	477.77	-4419.07	-132.22	-159.36	-3619.70	74.52	1233.43	0.00	0.00	0.00	-3451.30	116.05	1764.93	-3628.98	-7.25	1695.48	-1686.81	-24.38	1663.32	-1169.53	162.07	1732.69	918.42	-217.50	68.51	1537.77	-208.84	73.49	907.47
2.07000	-3521.99	154.29	56.56	-3628.85	127.89	68.12	-1399.99	160.52	50.79	-1330.55	218.89	83.18	-3305.78	-24.35	82.92	-3562.65	-26.68	82.87	-1831.63	21.14	477.77	-4418.42	-131.87	-160.26	-3645.14	73.66	1233.27	0.00	0.00	0.00	-3448.38	116.03	1764.05	-3588.43	-3.83	1692.57	-1686.81	-24.38	1663.32	-1169.53	162.07	1732.69	918.30	-217.21	68.71	1538.03	-208.76	73.60	907.41
2.08000	-3521.99	154.29	56.56	-3641.05	127.08	67.02	-1399.99	160.52	50.79	-1330.55	218.89	83.18	-3305.78	-24.35	82.92	-3557.38	-26.21	82.29	-1831.63	21.14	477.77	-4417.71	-131.51	-161.14	-3625.59	73.47	1233.02	0.00	0.00	0.00	-3445.42	116.01	1763.16	-3621.22	-5.61	1693.06	-1686.81	-24.38	1663.32	-1169.53	162.07	1732.69	918.20	-217.49	68.68	1537.99	-208.77	73.58	907.57
2.09000	-3521.99	154.29	56.56	-3647.90	128.35	64.93	-1399.99	160.52	50.79	-1330.55	218.89	83.18	-3305.78	-24.35	82.92	-3552.11	-25.76	81.69	-1831.63	21.14	477.77	-4416.94	-131.16	-162.01	-3608.49	73.66	1232.83	0.00	0.00	0.00	-3442.42	115.98	1762.26	-3624.68	-5.90	1695.53	-1686.81	-24.38	1663.32	-1169.53	162.07	1732.69	918.30	-217.78	68.61	1538.11	-208.70	73.64	907.63
2.10000	-3521.99	154.29	56.56	-3650.17	129.10	64.04	-1399.99	160.52	50.79	-1330.55	218.89	83.18	-3305.78	-24.35	82.92	-3546.83	-25.32	81.08	-1831.63	21.14	477.77	-4416.10	-130.80	-162.87	-3616.33	74.31	1233.13	0.00	0.00	0.00	-3439.38	115.96	1761.35	-3581.35	-4.79	1694.55	-1686.81	-24.38	1663.32	-1169.53	162.07	1732.69	918.26	-217.32	68.68	1538.06	-208.80	73.60	907.46
2.11000	-3521.99	154.29	56.56	-3668.39	127.47	61.48	-1399.99	160.52	50.79	-1330.55	218.89	83.18	-3305.78	-24.35	82.92	-3541.56	-24.90	80.45	-1831.63	21.14	477.77	-4415.20	-130.44	-163.71	-3600.64	74.51	1233.52	0.00	0.00	0.00	-3436.30	115.93	1760.43	-3572.32	-5.86	1692.00	-1686.81	-24.38	1663.32	-1169.53	162.07	1732.69	918.39	-217.64	68.52	1537.88	-208.79	73.56	907.32
2.12000	-3521.99	154.29	56.56	-3650.37	128.96	63.00	-1399.99	160.52	50.79	-1330.55	218.89	83.18	-3305.78	-24.35	82.92	-3536.30	-24.49	79.80	-1831.63	21.14	477.77	-4414.23	-130.09	-164.53	-3608.38	73.88	1233.15	0.00	0.00	0.00	-3433.17	115.90	1759.50	-3588.28	-6.51	1690.93	-1686.81	-24.38	1663.32	-1169.53	162.07	1732.69	918.28	-217.56	68.64	1537.80	-208.77	73.55	907.23
2.13000	-3521.99	154.29	56.56	-3651.97	129.51	62.50	-1399.99	160.52	50.79	-1330.55	218.89	83.18	-3305.78	-24.35	82.92	-3531.06	-24.10	79.14	-1831.63	21.14	477.77	-4413.20	-129.73	-165.34	-3603.30	73.39	1232.11	0.00	0.00	0.00	-3430.01	115.87	1758.56	-3590.44	-5.88	1693.05	-1686.81	-24.38	1663.32	-1169.53	162.07	1732.69	918.44	-218.25	68.36	1538.18	-208.74	73.65	907.49
2.14000	-3521.99	154.29	56.56	-3652.65	129.46	61.78	-1399.99	160.52	50.79	-1330.55	218.89	83.18	-3305.78	-24.35	82.92	-3525.86	-23.72	78.46	-1831.63	21.14	477.77	-4412.11	-129.37	-166.14	-3596.89	72.93	1232.45	0.00	0.00	0.00	-3426.81	115.84	1757.61	-3580.22	-6.46	1695.00	-1686.81	-24.38	1663.32	-1169.53	162.07	1732.69	918.36	-217.63	68.45	1537.78	-208.83	73.50	907.74
2.15000	-3521.99	154.29	56.56	-3665.22	129.22	58.85	-1399.99	160.52	50.79	-1330.55	218.89	83.18	-3305.78	-24.35	82.92	-3520.70	-23.36	77.77	-1831.63	21.14	477.77	-4410.95	-129.01	-166.92	-3600.21	72.08	1232.01	0.00	0.00	0.00	-3423.56	115.81	1756.65	-3569.21	-5.95	1694.88	-1686.81	-24.38	1663.32	-1169.53	162.07	1732.69	918.52	-217.54	68.28	1538.05	-208.71	73.61	907.73
2.16000	-3521.99	154.29	56.56	-3639.75	129.95	62.47	-1399.99	160.52	50.79	-1330.55	218.89	83.18	-3305.78	-24.35	82.92	-3515.59	-23.02	77.06	-1831.63	21.14	477.77	-4409.72	-128.65	-167.68	-3587.80	72.91	1231.87	0.00	0.00	0.00	-3420.27	115.77	1755.68	-3559.48	-3.82	1694.53	-1686.81	-24.38	1663.32	-1169.53	162.07	1732.69	918.51	-217.90	68.33	1537.97	-208.71	73.56	907.71
2.17000	-3521.99	154.29	56.56	-3659.09	129.17	58.36	-1399.99	160.52	50.79	-1330.55	218.89	83.18	-3305.78	-24.35	82.92	-3510.54	-22.69	76.33	-1831.63	21.14	477.77	-4408.43	-128.29	-168.43	-3586.72	71.67	1230.98	0.00	0.00	0.00	-3416.94	115.73	1754.70	-3559.43	-9.05	1694.34	-1686.81	-24.38	1663.32	-1169.53	162.07	1732.69	918.58	-218.40	68.20	1538.02	-208.75	73.55	907.61
2.18000	-3521.99	154.29	56.56	-3634.03	129.19	62.34	-1399.99	160.52	50.79	-1330.55	218.89	83.18	-3305.78	-24.35	82.92	-3505.55	-22.38	75.59	-1831.63	21.14	477.77	-4407.07	-127.93	-169.16	-3577.26	70.56	1230.18	0.00	0.00	0.00	-3413.57	115.69	1753.72	-3534.94	-9.83	1694.37	-1686.81	-24.38	1663.32	-1169.53	162.07	1732.69	918.39	-217.70	68.63	1537.71	-208.77	73.47	907.53
2.19000	-3521.99	154.29	56.56	-3647.57	130.46	58.39	-1399.99	160.52	50.79	-1330.55	218.89	83.18	-3305.78	-24.35	82.92	-3500.64	-22.08	74.84	-1831.63	21.14	477.77	-4405.65	-127.57	-169.88	-3586.24	68.75	1230.46	0.00	0.00	0.00	-3410.15	115.65	1752.73	-3545.82	-10.80	1692.96	-1686.81	-24.38	1663.32	-1169.53	162.07	1732.69	918.21	-217.17	68.76	1537.48	-208.75	73.39	907.40
2.20000	-3521.99	154.29	56.56	-3630.33	130.80	60.12	-1399.99	160.52	50.79	-1330.55	218.89	83.18	-3305.78	-24.35	82.92	-3495.82	-21.80	74.07	-1831.63	21.14	477.77	-4404.16	-127.21	-170.58	-3571.53	68.92	1230.31	0.00	0.00	0.00	-3406.69	115.61	1751.73	-3555.43	-11.15	1694.14	-1686.81	-24.38	1663.32	-1169.53	162.07	1732.69	918.33	-217.67	68.53	1537.35	-208.81	73.29	907.60
2.21000	-3521.99	154.29	56.56	-3626.21	131.52	59.45	-1399.99	160.52	50.79	-1330.55	218.89	83.18	-3305.78	-24.35	82.92	-3491.10	-21.54	73.28	-1831.63	21.14	477.77	-4402.61	-126.85	-171.26	-3591.06	67.77	1229.22	0.00	0.00	0.00	-3403.19	115.56	1750.72	-3519.68	-13.43	1693.17	-1686.81	-24.38	1663.32	-1169.53	162.07	1732.69	918.45	-217.90	68.44	1537.55	-208.72	73.39	907.71
2.22000	-3521.99	154.29	56.56	-3645.76	132.48	54.03	-1399.99	160.52	50.79	-1330.55	218.89	83.18	-3305.78	-24.35	82.92	-3486.47	-21.30	72.48	-1831.63	21.14	477.77	-4400.99	-126.48	-171.93	-3579.83	66.99	1228.20	0.00	0.00	0.00	-3399.64	115.51	1749.71	-3543.01	-15.10	1693.59	-1686.81	-24.38	1663.32	-1169.53	162.07	1732.69	918.21	-217.49	68.60	1537.64	-208.69	73.46	907.48
2.23000	-3521.99	154.29	56.56	-3645.13	132.87	52.44	-1399.99	160.52	50.79	-1330.55	218.89	83.18	-3305.78	-24.35	82.92	-3481.96	-21.08	71.67	-1831.63	21.14	477.77	-4399.30	-126.12	-172.58	-3580.66	66.01	1227.55	0.00	0.00	0.00	-3396.05	115.46	1748.69	-3524.29	-15.84	1692.52	-1686.81	-24.38	1663.32	-1169.53	162.07	1732.69	918.39	-217.85	68.48	1537.87	-208.77	73.54	907.47
2.24000	-3521.99	154.29	56.56	-3646.80	133.66	49.26	-1399.99	160.52	50.79	-1330.55	218.89	83.18	-3305.78	-24.35	82.92	-3477.57	-20.87	70.84	-1831.63	21.14	477.77	-4397.54	-125.76	-173.21	-3581.77	64.26	1226.85	0.00	0.00	0.00	-3392.42	115.41	1747.66	-3493.67	-16.77	1691.27	-1686.81	-24.38	1663.32	-1169.53	162.07	1732.69	918.44	-217.91	68.49	1537.44	-208.76	73.36	907.68
2.25000	-3521.99	154.29	56.56	-3632.51	133.16	47.16	-1399.99	160.52	50.79	-1330.55	218.89	83.18	-3305.78	-24.35	82.92	-3473.32	-20.69	70.00	-1831.63	21.14	477.77	-4395.72	-125.39	-173.83	-3569.16	62.97	1226.33	0.00	0.00	0.00	-3388.74	115.35	1746.63	-3503.59	-20.28	1690.86	-1686.81	-24.38	1663.32	-1169.53	162.07	1732.69	918.53	-218.13	68.31	1537.80	-208.76	73.48	907.70
2.26000	-3521.99	154.29	56.56	-3634.43	137.87	44.51	-1399.99	160.52	50.79	-1330.55	218.89	83.18	-3305.78	-24.35	82.92	-3469.20	-20.52	69.15	-1831.63	21.14	477.77	-4393.83	-125.03	-174.43	-3561.13	61.91	1225.31	0.00	0.00	0.00	-3385.01	115.30	1745.59	-3503.96	-22.38	1688.74	-1686.81	-24.38	1663.32	-1169.53	162.07	1732.69	918.45	-217.41	68.51	1537.81	-208.82	73.50	907.81
2.27000	-3521.99	154.29	56.56	-3635.66	134.79	41.35	-1399.99	160.52	50.79	-1330.55	218.89	83.18	-3305.78	-24.35	82.92	-3465.23	-20.37	68.28	-1831.63	21.14	477.77	-4391.87	-124.66	-175.01	-3549.25	60.22	1224.19	0.00	0.00	0.00	-3381.24	115.24	1744.55	-3488.83	-23.48	1687.70	-1686.81	-24.38	1663.32	-1169.53	162.07	1732.69	918.54	-217.36	68.49	1537.99	-208.73	73.60	907.63
2.28000	-3521.99	154.29	56.56	-3654.23	135.47	37.80	-1399.99	160.52	50.79	-1330.55	218.89	83.18	-3305.78	-24.35	82.92	-3461.41	-20.24	67.40	-1831.63	21.14	477.77	-4389.84	-124.30	-175.58	-3547.33	58.25	1223.76	0.00	0.00	0.00	-3377.42	115.17	1743.50	-3491.45	-23.74	1687.61	-1686.81	-24.38	1663.32	-1169.53	162.07	1732.69	918.54	-217.55	68.37	1538.24	-208.74	73.63	907.83
2.29000	-3521.99	154.29	56.56	-3638.96	136.16	38.01	-1399.99	160.52	50.79	-1330.55	218.89	83.18	-3305.78	-24.35	82.92	-3457.77	-20.14	66.51	-1831.63	21.14	477.77	-4387.75	-123.93	-176.12	-3530.22	58.14	1222.01	0.00	0.00	0.00	-3373.56	115.11	1742.45	-3502.37	-26.07	1685.68	-1686.81	-24.38	1663.32	-1169.53	162.07	1732.69	918.32	-217.42	68.66	1537.55	-208.82	73.49	907.75
2.30000	-3521.99	154.29	56.56	-3624.56	135.04	39.94	-1399.99	160.52	50.79	-1330.55	218.89	83.18	-3305.78	-24.35	82.92	-3454.29	-20.05	65.61	-1831.63	21.14	477.77	-4385.59	-123.57	-176.65	-3512.73	56.31	1221.08	0.00	0.00	0.00	-3369.65	115.05	1741.39	-3493.91	-28.93	1685.19	-1686.81	-24.38	1663.32	-1169.53	162.07	1732.69	918.39	-218.14	68.44	1537.71	-208.79	73.51	907.41
2.31000	-3521.99	154.29	56.56	-3634.25	136.00	37.37	-1399.99	160.52	50.79	-1330.55	218.89	83.18	-3305.78	-24.35	82.92	-3451.01	-19.99	64.69	-1831.63	21.14	477.77	-4383.35	-123.20	-177.16	-3527.92	55.44	1219.60	0.00	0.00	0.00	-3365.69	114.98	1740.33	-3471.82	-30.92	1683.47	-1686.81	-24.38	1663.32	-1169.53	162.07	1732.69	918.43	-218.00	68.38	1537.59	-208.64	73.37	907.55
2.32000	-3521.99	154.29	56.56	-3610.86	134.89	39.77	-1399.99	160.52	50.79	-1330.55	218.89	83.18	-3305.78	-24.35	82.92	-3447.91	-19.94	63.76	-1831.63	21.14	477.77	-4381.05	-122.83	-177.65	-3524.27	53.61	1218.55	0.00	0.00	0.00	-3361.69	114.91	1739.27	-3457.65	-32.18	1682.55	-1686.81	-24.38	1663.32	-1169.53	162.07	1732.69	918.30	-217.40	68.64	1537.73	-208.68	73.47	907.44
2.33000	-3521.99	154.29	56.56	-3630.24	135.08	35.88	-1399.99	160.52	50.79	-1330.55	218.89	83.18	-3305.78	-24.35	82.92	-3445.02	-19.92	62.82	-1831.63	21.14	477.77	-4378.68	-122.47	-178.13	-3506.63	51.24	1218.35	0.00	0.00	0.00	-3357.64	114.83	1738.20	-3480.56	-35.30	1683.22	-1686.81	-24.38	1663.32	-1169.53	162.07	1732.69	918.50	-217.74	68.36	1537.70	-208.76	73.47	907.33
2.34000	-3521.99	154.29	56.56	-3625.45	135.29	34.85	-1399.99	160.52	50.79	-1330.55	218.89	83.18	-3305.78	-24.35	82.92	-3442.33	-19.92	61.86	-1831.63	21.14	477.77	-4376.24	-122.10	-178.58	-3503.05	49.59	1217.05	0.00	0.00	0.00	-3353.54	114.76	1737.13	-3473.06	-35.81	1681.39	-1686.81	-24.38	1663.32	-1169.53	162.07	1732.69	918.39	-217.32	68.56	1538.12	-208.71	73.65	907.53
2.35000	-3521.99	154.29	56.56	-3625.71	136.16	32.47	-1399.99	160.52	50.79	-1330.55	218.89	83.18	-3305.78	-24.35	82.92	-3439.87	-19.94	60.90	-1831.63	21.14	477.77	-4373.73	-121.73	-179.02	-3484.25	47.57	1216.78	0.00	0.00	0.00	-3349.40	114.68	1736.06	-3433.17	-39.91	1678.89	-1686.81	-24.38	1663.32	-1169.53	162.07	1732.69	918.45	-217.58	68.56	1537.71	-208.77	73.50	907.33
2.36000	-3521.99	154.29	56.56	-3627.15	136.77	30.21	-1399.99	160.52	50.79	-1330.55	218.89	83.18	-3305.78	-24.35	82.92	-3437.64	-19.99	59.92	-1831.63	21.14	477.77	-4371.15	-121.36	-179.43	-3492.82	45.10	1215.47	0.00	0.00	0.00	-3345.20	114.60	1734.98	-3441.24	-41.35	1678.74	-1686.81	-24.38	1663.32	-1169.53	162.07	1732.69	918.30	-218.03	68.52	1537.24	-208.89	73.37	907.35
2.37000	-3522.00	154.29	56.55	-3617.69	137.89	28.09	-1399.99	160.52	50.79	-1330.55	218.89	83.18	-3305.78	-24.35	82.92	-3435.64	-20.05	58.93	-1831.63	21.14	477.77	-4368.51	-120.99	-179.83	-3479.44	44.43	1215.00	0.00	0.00	0.00	-3340.96	114.52	1733.91	-3457.91	-44.43	1679.30	-1686.81	-24.38	1663.32	-1169.53	162.07	1732.69	918.34	-217.90	68.57	1537.74	-208.79	73.55	907.36
2.38000	-3534.47	156.38	52.08	-3624.51	139.75	23.98	-1399.99	160.52	50.79	-1330.55	218.89	83.18	-3305.75	-24.34	82.92	-3433.89	-20.15	57.93	-1831.63	21.14	477.77	-4365.79	-120.63	-180.21	-3477.18	42.72	1214.51	0.00	0.00	0.00	-3336.66	114.44	1732.83	-3404.72	-43.51	1676.38	-1686.81	-24.38	1663.32	-1169.53	162.07	1732.69	918.51	-217.92	68.44	1537.78	-208.80	73.54	907.52
2.39000	-3560.37	157.16	45.04	-3607.97	141.05	22.75	-1399.99	160.52	50.79	-1330.55	218.89	83.18	-3281.39	-21.53	83.75	-3426.76	-21.26	56.76	-1831.63	21.14	477.77	-4363.00	-120.26	-180.57	-3482.03	41.87	1213.90	0.00	0.00	0.00	-3332.32	114.35	1731.75	-3423.85	-48.26	1677.64	-1686.81	-24.38	1663.32	-1169.53	162.07	1732.69	918.31	-217.40	68.52	1537.51	-208.78	73.44	907.57
2.40000	-3570.49	160.57	38.43	-3606.00	141.87	21.03	-1399.99	160.52	50.79	-1330.55	218.89	83.18	-3309.25	-24.98	80.38	-3439.72	-21.80	52.76	-1831.63	21.14	477.77	-4360.13	-119.89	-180.90	-3477.47	40.24	1214.07	0.00	0.00	0.00	-3327.93	114.26	1730.67	-3418.02	-50.85	1676.16	-1686.81	-24.38	1663.32	-1169.53	162.07	1732.69	918.53	-218.24	68.14	1537.79	-208.73	73.50	907.65
2.41000	-3589.81	161.12	29.37	-3596.46	142.36	22.54	-1399.99	160.52	50.79	-1330.55	218.89	83.18	-3324.70	-26.74	77.40	-3431.04	-21.16	51.92	-1831.63	21.14	477.77	-4357.20	-119.52	-181.22	-3444.03	40.38	1213.42	0.00	0.00	0.00	-3323.49	114.17	1729.58	-3389.67	-53.27	1673.91	-1686.81	-24.38	1663.32	-1169.53	162.07	1732.69	918.47	-218.30	68.42	1537.78	-208.84	73.46	907.71
2.42000	-3552.96	164.53	28.62	-3565.42	141.96	27.05	-1399.99	160.52	50.79	-1330.55	218.89	83.18	-3339.63	-27.99	74.39	-3426.88	-21.10	52.49	-1831.63	21.14	477.77	-4354.20	-119.15	-181.52	-3457.78	38.79	1213.41	0.00	0.00	0.00	-3319.00	114.08	1728.50	-3418.47	-54.22	1676.32	-1686.81	-24.38	1663.32	-1169.53	162.07	1732.69	918.32	-217.88	68.50	1537.99	-208.77	73.58	907.51
2.43000	-3580.27	162.49	18.02	-3580.76	139.80	25.78	-1399.99	160.52	50.79	-1330.55	218.89	83.18	-3353.89	-28.79	71.40	-3434.77	-20.01	51.41	-1831.63	21.14	477.77	-4351.12	-118.77	-181.80	-3451.38	37.72	1214.46	0.00	0.00	0.00	-3314.46	113.98	1727.42	-3401.80	-55.50	1676.98	-1686.81	-24.38	1663.32	-1169.53	162.07	1732.69	918.38	-217.42	68.50	1538.00	-208.81	73.59	907.61
2.44000	-3560.95	161.45	16.93	-3548.35	138.33	33.89	-1399.99	160.52	50.79	-1330.55	218.89	83.18	-3367.33	-29.17	68.45	-3445.57	-21.33	51.06	-1831.63	21.14	477.77	-4347.98	-118.40	-182.05	-3451.10	36.83	1214.58	0.00	0.00	0.00	-3309.86	113.88	1726.33	-3394.11	-56.19	1674.54	-1686.81	-24.38	1663.32	-1169.53	162.07	1732.69	918.46	-217.94	68.33	1537.86	-208.85	73.50	907.58
2.45000	-3550.07	159.76	19.13	-3554.93	135.48	37.11	-1399.99	160.52	50.79	-1330.55	218.89	83.18	-3379.82	-29.20	65.60	-3417.34	-20.46	53.24	-1831.63	21.14	477.77	-4344.76	-118.03	-182.29	-3446.94	37.77	1214.77	0.00	0.00	0.00	-3305.22	113.78	1725.25	-3406.72	-57.76	1675.16	-1686.81	-24.38	1663.32	-1169.53	162.07	1732.69	918.35	-218.19	68.45	1538.10	-208.75	73.63	907.71
2.46000	-3524.29	154.75	29.47	-3545.96	132.28	41.89	-1399.99	160.52	50.79	-1330.55	218.89	83.18	-3391.21	-28.93	62.86	-3391.18	-17.89	57.10	-1831.63	21.14	477.77	-4341.47	-117.66	-182.51	-3426.96	36.40	1215.68	0.00	0.00	0.00	-3300.52	113.68	1724.17	-3370.18	-56.69	1674.82	-1686.81	-24.38	1663.32	-1169.53	162.07	1732.69	918.46	-217.96	68.46	1537.98	-208.74	73.61	907.46
2.47000	-3503.07	150.94	35.50	-3528.09	128.92	47.65	-1399.99	160.52	50.79	-1330.55	218.89	83.18	-3401.36	-28.40	60.29	-3423.62	-20.41	50.77	-1831.63	21.14	477.77	-4338.10	-117.29	-182.70	-3422.68	35.54	1216.28	0.00	0.00	0.00	-3295.77	113.57	1723.09	-3385.23	-59.81	1677.78	-1686.81	-24.38	1663.32	-1169.53	162.07	1732.69	918.43	-218.40	68.36	1537.03	-208.78	73.26	907.36
2.48000	-3493.08	147.41	38.95	-3496.29	125.93	54.59	-1399.99	160.52	50.79	-1330.55	218.89	83.18	-3410.11	-27.67	57.91	-3420.85	-21.14	51.54	-1831.63	21.14	477.77	-4334.67	-116.91	-182.87	-3412.62	35.52	1217.34	0.00	0.00	0.00	-3290.97	113.46	1722.01	-3383.63	-60.93	1677.13	-1686.81	-24.38	1663.32	-1169.53	162.07	1732.69	918.31	-217.67	68.61	1537.80	-208.68	73.50	907.52
2.49000	-3463.20	143.50	43.75	-3484.15	123.28	57.80	-1399.99	160.52	50.79	-1330.55	218.89	83.18	-3417.34	-26.80	55.76	-3406.35	-20.56	53.75	-1831.63	21.14	477.77	-4331.16	-116.54	-183.02	-3415.47	35.69	1218.45	0.00	0.00	0.00	-3286.12	113.35	1720.93	-3359.43	-60.57	1676.17	-1686.81	-24.38	1663.32	-1169.53	162.07	1732.69	918.65	-218.17	68.30	1538.01	-208.71	73.64	907.58
2.50000	-3433.94	140.38	49.52	-3444.78	121.15	63.95	-1399.99	160.52	50.79	-1330.55	218.89	83.18	-3422.89	-25.83	53.88	-3448.48	-20.59	46.62	-1831.63	21.14	477.77	-4327.58	-116.17	-183.15	-3415.04	32.90	1220.06	0.00	0.00	0.00	-3281.22	113.24	1719.85	-3363.13	-61.13	1678.24	-1686.81	-24.38	1663.32	-1169.53	162.07	1732.69	918.50	-217.69	68.42	1538.10	-208.76	73.65	907.30
2.51000	-3422.96	136.91	52.92	-3416.04	119.37	68.90	-1399.99	160.52	50.79	-1330.55	218.89	83.18	-3426.63	-24.82	52.31	-3423.02	-18.94	52.21	-1831.63	21.14	477.77	-4323.92	-115.79	-183.26	-3392.01	32.05	1222.07	0.00	0.00	0.00	-3276.26	113.12	1718.78	-3398.31	-65.20	1681.03	-1686.81	-24.38	1663.32	-1169.53	162.07	1732.69	918.37	-217.94	68.46	1538.25	-208.69	73.64	907.52
2.52000	-3379.98	133.29	60.96	-3395.88	117.36	72.11	-1399.99	160.52	50.79	-1330.55	218.89	83.18	-3428.40	-23.82	51.08	-3416.07	-17.67	52.98	-1831.63	21.14	477.77	-4320.19	-115.42	-183.35	-3393.64	30.97	1222.70	0.00	0.00	0.00	-3271.24	113.00	1717.71	-3367.52	-62.54	1681.03	-1686.81	-24.38	1663.32	-1169.53	162.07	1732.69	918.34	-218.14	68.43	1538.15	-208.73	73.60	907.69
2.53000	-3363.40	130.17	63.40	-3372.81	116.20	74.47	-1399.99	160.52	50.79	-1330.55	218.89	83.18	-3428.06	-22.87	50.23	-3427.24	-16.38	50.93	-1831.63	21.14	477.77	-4316.39	-115.05	-183.41	-3394.30	30.41	1223.20	0.00	0.00	0.00	-3266.18	112.88	1716.64	-3330.28	-60.92	1680.08	-1686.81	-24.38	1663.32	-1169.53	162.07	1732.69	918.23	-217.36	68.63	1538.39	-208.61	73.70	907.85
2.54000	-3342.66	129.45	66.69	-3356.50	115.86	75.89	-1399.99	160.52	50.79	-1330.55	218.89	83.18	-3425.48	-22.04	49.79	-3416.80	-17.80	51.34	-1831.63	21.14	477.77	-4312.51	-114.67	-183.45	-3399.30	29.70	1223.86	0.00	0.00	0.00	-3261.06	112.76	1715.58	-3366.89	-64.71	1682.66	-1686.81	-24.38	1663.32	-1169.53	162.07	1732.69	918.19	-217.09	68.78	1537.92	-208.75	73.64	907.55
2.55000	-3314.68	129.69	72.41	-3336.37	114.93	76.24	-1399.99	160.52	50.79	-1330.55	218.89	83.18	-3420.51	-21.38	49.80	-3418.37	-17.85	50.45	-1831.63	21.14	477.77	-4308.56	-114.30	-183.47	-3408.59	28.86	1224.89	0.00	0.00	0.00	-3255.89	112.63	1714.51	-3356.06	-65.23	1683.69	-1686.81	-24.38	1663.32	-1169.53	162.07	1732.69	918.35	-217.34	68.64	1537.80	-208.79	73.53	907.71
2.56000	-3313.83	128.79	73.05	-3319.41	114.17	77.16	-1399.99	160.52	50.79	-1330.55	218.89	83.18	-3413.00	-20.93	50.31	-3413.41	-15.78	50.48	-1831.63	21.14	477.77	-4304.54	-113.92	-183.47	-3394.43	28.32	1224.22	0.00	0.00	0.00	-3250.66	112.50	1713.46	-3345.11	-64.39	1682.90	-1686.81	-24.38	1663.32	-1169.53	162.07	1732.69	918.45	-217.71	68.47	1537.64	-208.86	73.51	907.66
2.57000	-3280.49	128.51	77.73	-3291.06	115.81	78.18	-1399.99	160.52	50.79	-1330.55	218.89	83.18	-3402.81	-20.74	51.34	-3396.69	-18.26	52.42	-1831.63	21.14	477.77	-4300.44	-113.55	-183.44	-3389.78	28.12	1224.26	0.00	0.00	0.00	-3245.37	112.37	1712.40	-3315.57	-64.74	1680.98	-1686.81	-24.38	1663.32	-1169.53	162.07	1732.69	918.52	-217.83	68.33	1537.91	-208.75	73.54	907.41
2.58000	-3256.17	126.85	82.05	-3263.92	115.65	81.10	-1399.99	160.52	50.79	-1330.55	218.89	83.18	-3389.79	-20.88	52.93	-3414.14	-17.33	48.42	-1831.63	21.14	477.77	-4296.26	-113.17	-183.39	-3378.37	27.62	1223.99	0.00	0.00	0.00	-3240.03	112.24	1711.35	-3306.82	-65.59	1681.23	-1686.81	-24.38	1663.32	-1169.53	162.07	1732.69	918.50	-217.65	68.26	1538.25	-208.73	73.70	907.37
2.59000	-3232.26	125.28	86.20	-3243.74	116.85	82.79	-1399.99	160.52	50.79	-1330.55	218.89	83.18	-3373.81	-21.40	55.11	-3451.74	-19.99	41.37	-1831.63	21.14	477.77	-4292.01	-112.79	-183.31	-3362.75	27.33	1223.53	0.00	0.00	0.00	-3234.64	112.10	1710.31	-3317.99	-65.40	1681.84	-1686.81	-24.38	1663.32	-1169.53	162.07	1732.69	918.37	-217.87	68.45	1537.94	-208.71	73.54	907.38
2.60000	-3208.74	123.79	90.19	-3226.91	119.15	84.08	-1399.99	160.52	50.79	-1330.55	218.89	83.18	-3354.72	-22.33	57.94	-3410.85	-21.96	46.74	-1831.63	21.14	477.77	-4287.69	-112.42	-183.22	-3367.84	25.80	1222.04	0.00	0.00	0.00	-3229.19	111.96	1709.27	-3281.39	-63.46	1679.99	-1686.81	-24.38	1663.32	-1169.53	162.07	1732.69	918.52	-218.15	68.41	1538.71	-208.73	73.87	907.51
2.61000	-3185.63	122.39	94.01	-3182.34	118.51	90.06	-1399.99	160.52	50.79	-1330.55	218.89	83.18	-3332.40	-23.75	61.43	-3412.27	-21.50	45.58	-1831.63	21.14	477.77	-4283.28	-112.04	-183.10	-3345.29	26.46	1220.42	0.00	0.00	0.00	-3223.68	111.82	1708.24	-3295.28	-65.72	1681.07	-1686.81	-24.38	1663.32	-1169.53	162.07	1732.69	918.39	-217.80	68.56	1538.26	-208.84	73.76	907.59
2.62000	-3162.91	121.08	97.68	-3161.82	120.70	91.76	-1399.99	160.52	50.79	-1330.55	218.89	83.18	-3334.04	-25.12	60.95	-3421.20	-22.27	43.65	-1831.63	21.14	477.77	-4278.81	-111.67	-182.95	-3345.60	26.17	1218.98	0.00	0.00	0.00	-3218.12	111.67	1707.21	-3284.73	-65.43	1678.83	-1686.81	-24.38	1663.32	-1169.53	162.07	1732.69	918.53	-218.39	68.27	1537.45	-208.84	73.40	907.74
2.63000	-3140.59	119.84	101.19	-3133.58	122.18	94.33	-1399.99	160.52	50.79	-1330.55	218.89	83.18	-3282.65	-25.71	69.59	-3407.42	-20.93	44.32	-1831.63	21.14	477.77	-4274.25	-111.29	-182.78	-3337.75	26.21	1217.46	0.00	0.00	0.00	-3212.49	111.52	1706.19	-3250.10	-65.18	1676.65	-1686.81	-24.38	1663.32	-1169.53	162.07	1732.69	918.65	-218.46	68.17	1538.11	-208.73	73.61	907.68
2.64000	-3118.66	118.69	104.54	-3123.73	123.55	95.72	-1399.99	160.52	50.79	-1330.55	218.89	83.18	-3268.71	-26.87	71.29	-3433.36	-23.00	40.28	-1831.63	21.14	477.77	-4269.62	-110.91	-182.59	-3323.86	26.75	1215.87	0.00	0.00	0.00	-3206.82	111.37	1705.17	-3249.97	-64.37	1677.91	-1686.81	-24.38	1663.32	-1169.53	162.07	1732.69	918.48	-218.15	68.38	1538.21	-208.70	73.70	907.45
2.65000	-3097.13	117.62	107.74	-3094.59	123.13	98.78	-1399.99	160.52	50.79	-1330.55	218.89	83.18	-3301.22	-27.77	64.44	-3448.14	-24.48	37.19	-1831.63	21.14	477.77	-4264.91	-110.53	-182.37	-3301.59	27.69	1214.51	0.00	0.00	0.00	-3201.08	111.22	1704.16	-3280.38	-64.96	1676.66	-1686.81	-24.38	1663.32	-1169.53	162.07	1732.69	918.60	-218.01	68.33	1538.33	-208.65	73.78	907.49
2.66000	-3075.99	116.63	110.79	-3068.55	122.19	102.81	-1399.99	160.52	50.79	-1330.55	218.89	83.18	-3340.07	-28.37	56.30	-3405.14	-23.92	43.43	-1831.63	21.14	477.77	-4260.13	-110.16	-182.13	-3289.67	28.42	1213.01	0.00	0.00	0.00	-3195.29	111.06	1703.16	-3257.70	-66.07	1675.22	-1686.81	-24.38	1663.32	-1169.53	162.07	1732.69	918.58	-217.92	68.39	1537.59	-208.76	73.45	907.76
2.67000	-3055.25	115.72	113.69	-3035.89	123.90	107.70	-1399.99	160.52	50.79	-1330.55	218.89	83.18	-3345.22	-28.62	54.12	-3412.75	-23.06	40.12	-1831.63	21.14	477.77	-4255.27	-109.78	-181.86	-3288.94	27.75	1210.63	0.00	0.00	0.00	-3189.43	110.90	1702.17	-3253.78	-65.13	1675.14	-1686.81	-24.38	1663.32	-1169.53	162.07	1732.69	918.55	-217.89	68.35	1537.73	-208.82	73.42	907.42
2.68000	-3034.89	114.88	116.44	-3007.86	124.70	111.07	-1399.99	160.52	50.79	-1330.55	218.89	83.18	-3342.39	-29.13	53.31	-3411.79	-23.42	41.14	-1831.63	21.14	477.77	-4250.33	-109.40	-181.57	-3289.53	27.62	1209.58	0.00	0.00	0.00	-3183.52	110.74	1701.18	-3243.86	-63.94	1673.55	-1686.81	-24.38	1663.32	-1169.53	162.07	1732.69	918.35	-218.07	68.44	1537.77	-208.75	73.48	907.29
2.69000	-3014.92	114.11	119.05	-2981.01	125.48	114.06	-1399.99	160.52	50.79	-1330.55	218.89	83.18	-3297.94	-28.25	61.37	-3399.96	-22.54	43.16	-1831.63	21.14	477.77	-4245.32	-109.02	-181.26	-3318.34	27.02	1208.68	0.00	0.00	0.00	-3177.55	110.57	1700.20	-3234.68	-64.16	1672.08	-1686.81	-24.38	1663.32	-1169.53	162.07	1732.69	918.31	-217.83	68.61	1537.48	-208.84	73.37	907.52
2.70000	-2995.34	113.42	121.52	-2955.32	126.21	116.68	-1399.99	160.52	50.79	-1330.55	218.89	83.18	-3326.15	-30.37	56.13	-3407.88	-23.63	41.73	-1831.63	21.14	477.77	-4240.22	-108.64	-180.91	-3276.08	27.43	1206.39	0.00	0.00	0.00	-3171.53	110.40	1699.23	-3214.24	-65.45	1669.38	-1686.81	-24.38	1663.32	-1169.53	162.07	1732.69	918.44	-217.39	68.44	1537.45	-208.81	73.36	907.35
2.71000	-2976.15	112.79	123.84	-2930.79	126.92	118.95	-1399.99	160.52	50.79	-1330.55	218.89	83.18	-3343.76	-31.34	52.16	-3431.06	-22.18	36.11	-1831.63	21.14	477.77	-4235.05	-108.26	-180.55	-3259.32	28.07	1204.24	0.00	0.00	0.00	-3165.44	110.23	1698.27	-3210.04	-62.45	1667.71	-1686.81	-24.38	1663.32	-1169.53	162.07	1732.69	918.18	-217.69	68.61	1538.10	-208.81	73.64	907.42
2.72000	-2957.34	112.24	126.03	-2907.41	127.59	120.86	-1399.99	160.52	50.79	-1330.55	218.89	83.18	-3343.12	-31.20	51.23	-3419.76	-24.44	38.15	-1831.63	21.14	477.77	-4229.80	-107.88	-180.15	-3238.45	29.05	1202.22	0.00	0.00	0.00	-3159.29	110.06	1697.31	-3188.09	-63.97	1665.86	-1686.81	-24.38	1663.32	-1169.53	162.07	1732.69	918.42	-217.38	68.49	1537.79	-208.76	73.52	907.46
2.73000	-2938.92	111.75	128.07	-2885.16	128.23	122.41	-1399.99	160.52	50.79	-1330.55	218.89	83.18	-3319.85	-30.55	55.18	-3395.73	-23.04	42.75	-1831.63	21.14	477.77	-4224.48	-107.50	-179.73	-3219.92	29.37	1200.79	0.00	0.00	0.00	-3153.08	109.88	1696.37	-3166.16	-59.59	1664.32	-1686.81	-24.38	1663.32	-1169.53	162.07	1732.69	918.49	-217.68	68.33	1537.21	-208.84	73.26	907.58
2.74000	-2920.88	111.33	129.99	-2864.03	128.84	123.61	-1399.99	160.52	50.79	-1330.55	218.89	83.18	-3305.35	-30.71	57.05	-3404.16	-23.98	39.91	-1831.63	21.14	477.77	-4219.07	-107.12	-179.29	-3214.85	30.30	1198.91	0.00	0.00	0.00	-3146.81	109.70	1695.43	-3134.31	-56.23	1662.74	-1686.81	-24.38	1663.32	-1169.53	162.07	1732.69	918.35	-217.42	68.54	1537.22	-208.85	73.31	908.01
2.75000	-2903.23	110.98	131.77	-2844.00	129.41	124.47	-1399.99	160.52	50.79	-1330.55	218.89	83.18	-3317.24	-28.15	53.57	-3400.23	-24.30	40.18	-1831.63	21.14	477.77	-4213.58	-106.74	-178.82	-3205.49	31.19	1197.04	0.00	0.00	0.00	-3140.48	109.52	1694.51	-3113.11	-55.85	1659.73	-1686.81	-24.38	1663.32	-1169.53	162.07	1732.69	918.63	-217.91	68.28	1538.54	-208.71	73.84	907.67
2.76000	-2885.95	110.68	133.42	-2825.08	129.95	124.99	-1399.99	160.52	50.79	-1330.55	218.89	83.18	-3319.24	-28.53	53.70	-3416.94	-24.12	37.47	-1831.63	21.14	477.77	-4208.02	-106.36	-178.32	-3205.62	32.08	1194.75	0.00	0.00	0.00	-3134.09	109.33	1693.59	-3138.03	-54.32	1657.82	-1686.81	-24.38	1663.32	-1169.53	162.07	1732.69	918.48	-218.17	68.36	1538.37	-208.62	73.76	907.39
2.77000	-2869.05	110.45	134.94	-2807.24	130.47	125.18	-1399.99	160.52	50.79	-1330.55	218.89	83.18	-3329.02	-28.21	51.75	-3396.08	-21.29	40.07	-1831.63	21.14	477.77	-4202.37	-105.98	-177.79	-3185.60	33.01	1192.58	0.00	0.00	0.00	-3127.64	109.14	1692.69	-3133.20	-51.64	1656.71	-1686.81	-24.38	1663.32	-1169.53	162.07	1732.69	918.38	-218.07	68.42	1538.05	-208.74	73.56	907.41
2.78000	-2852.53	110.28	136.34	-2790.48	130.95	125.02	-1399.99	160.52	50.79	-1330.55	218.89	83.18	-3324.05	-29.59	50.65	-3408.00	-24.05	36.84	-1831.63	21.14	477.77	-4196.65	-105.60	-177.24	-3181.87	33.40	1190.56	0.00	0.00	0.00	-3121.13	108.95	1691.79	-3114.75	-51.70	1655.02	-1686.81	-24.38	1663.32	-1169.53	162.07	1732.69	918.29	-217.63	68.52	1538.23	-208.68	73.68	907.46
2.79000	-2836.39	110.17	137.62	-2774.78	131.40	124.55	-1399.99	160.52	50.79	-1330.55	218.89	83.18	-3342.33	-31.32	46.84	-3413.78	-23.42	35.61	-1831.63	21.14	477.77	-4190.85	-105.22	-176.66	-3169.21	34.07	1188.66	0.00	0.00	0.00	-3114.55	108.76	1690.91	-3112.81	-48.80	1652.35	-1686.81	-24.38	1663.32	-1169.53	162.07	1732.69	918.20	-217.31	68.64	1537.93	-208.78	73.58	907.31
2.80000	-2820.63	110.11	138.77	-2760.13	131.83	123.74	-1399.99	160.52	50.79	-1330.55	218.89	83.18	-3335.43	-29.97	46.65	-3402.05	-24.09	37.66	-1831.63	21.14	477.77	-4184.96	-104.84	-176.06	-3159.96	35.64	1186.49	0.00	0.00	0.00	-3107.91	108.56	1690.04	-3132.99	-49.66	1651.43	-1686.81	-24.38	1663.32	-1169.53	162.07	1732.69	918.45	-217.78	68.53	1537.53	-208.89	73.44	907.40
2.81000	-2805.24	110.11	139.80	-2746.52	132.22	122.62	-1399.99	160.52	50.79	-1330.55	218.89	83.18	-3333.14	-31.01	45.77	-3412.26	-24.29	35.28	-1831.63	21.14	477.77	-4179.00	-104.46	-175.43	-3158.89	36.62	1184.16	0.00	0.00	0.00	-3101.21	108.36	1689.18	-3108.71	-47.77	1648.91	-1686.81	-24.38	1663.32	-1169.53	162.07	1732.69	918.41	-217.42	68.56	1537.74	-208.78	73.51	907.60
2.82000	-2790.22	110.16	140.71	-2733.94	132.59	121.18	-1399.99	160.52	50.79	-1330.55	218.89	83.18	-3347.80	-30.04	41.19	-3409.61	-22.76	34.50	-1831.63	21.14	477.77	-4172.95	-104.08	-174.76	-3144.26	37.22	1182.20	0.00	0.00	0.00	-3094.45	108.15	1688.33	-3076.80	-44.93	1644.76	-1686.81	-24.38	1663.32	-1169.53	162.07	1732.69	918.34	-217.74	68.65	1537.65	-208.83	73.46	907.57
2.83000	-2775.58	110.27	141.51	-2722.37	132.92	119.43	-1399.99	160.52	50.79	-1330.55	218.89	83.18	-3353.81	-31.26	39.83	-3427.12	-24.21	30.45	-1831.63	21.14	477.77	-4166.83	-103.70	-174.08	-3128.63	38.49	1180.22	0.00	0.00	0.00	-3087.62	107.94	1687.49	-3102.60	-45.04	1645.19	-1686.81	-24.38	1663.32	-1169.53	162.07	1732.69	918.33	-217.67	68.67	1537.80	-208.81	73.52	907.59
2.84000	-2761.30	110.42	142.20	-2711.81	133.23	117.37	-1399.99	160.52	50.79	-1330.55	218.89	83.18	-3329.99	-31.75	43.47	-3394.34	-24.00	35.31	-1831.63	21.14	477.77	-4160.62	-103.32	-173.36	-3114.51	39.58	1178.47	0.00	0.00	0.00	-3080.73	107.73	1686.67	-3089.14	-40.83	1641.42	-1686.81	-24.38	1663.32	-1169.53	162.07	1732.69	918.23	-217.37	68.73	1537.66	-208.87	73.44	907.66
2.85000	-2747.40	110.63	142.77	-2702.24	133.52	115.01	-1399.99	160.52	50.79	-1330.55	218.89	83.18	-3349.51	-30.72	39.01	-3417.90	-24.62	30.87	-1831.63	21.14	477.77	-4154.34	-102.93	-172.62	-3111.22	41.19	1176.68	0.00	0.00	0.00	-3073.78	107.52	1685.86	-3042.36	-37.25	1639.95	-1686.81	-24.38	1663.32	-1169.53	162.07	1732.69	918.30	-217.22	68.62	1538.02	-208.71	73.58	907.61
2.86000	-2733.86	110.88	143.24	-2693.66	133.78	112.35	-1399.99	160.52	50.79	-1330.55	218.89	83.18	-3368.74	-33.43	34.01	-3382.98	-24.76	34.50	-1831.63	21.14	477.77	-4147.97	-102.55	-171.84	-3086.40	42.94	1176.00	0.00	0.00	0.00	-3066.76	107.30	1685.06	-3031.67	-36.70	1638.35	-1686.81	-24.38	1663.32	-1169.53	162.07	1732.69	918.38	-217.50	68.54	1537.94	-208.76	73.64	907.46
2.87000	-2720.69	111.18	143.60	-2686.04	134.01	109.40	-1399.99	160.52	50.79	-1330.55	218.89	83.18	-3334.71	-31.67	39.13	-3388.36	-24.56	32.23	-1831.63	21.14	477.77	-4141.52	-102.17	-171.04	-3068.97	44.92	1174.41	0.00	0.00	0.00	-3059.67	107.08	1684.28	-3025.42	-36.03	1636.76	-1686.81	-24.38	1663.32	-1169.53	162.07	1732.69	918.60	-217.80	68.32	1537.40	-208.82	73.30	907.40
2.88000	-2707.89	111.52	143.85	-2679.38	134.21	106.15	-1399.99	160.52	50.79	-1330.55	218.89	83.18	-3371.10	-33.69	31.39	-3396.15	-26.79	30.82	-1831.63	21.14	477.77	-4134.98	-101.79	-170.21	-3067.14	46.03	1173.15	0.00	0.00	0.00	-3052.52	106.86	1683.51	-3035.68	-31.55	1636.91	-1686.81	-24.38	1663.32	-1169.53	162.07	1732.69	918.60	-217.64	68.38	1537.62	-208.72	73.48	907.57
2.89000	-2695.45	111.90	144.00	-2673.67	134.39	102.62	-1399.99	160.52	50.79	-1330.55	218.89	83.18	-3356.91	-31.08	34.29	-3409.62	-26.68	27.26	-1831.63	21.14	477.77	-4128.37	-101.41	-169.36	-3049.89	47.93	1172.92	0.00	0.00	0.00	-3045.31	106.63	1682.75	-2990.46	-27.59	1635.36	-1686.81	-24.38	1663.32	-1169.53	162.07	1732.69	918.51	-217.86	68.50	1538.10	-208.65	73.67	907.28
2.90000	-2683.38	112.33	144.05	-2668.89	134.55	98.80	-1399.99	160.52	50.79	-1330.55	218.89	83.18	-3335.53	-29.63	37.12	-3418.46	-27.45	25.12	-1831.63	21.14	477.77	-4121.67	-101.02	-168.47	-3044.85	49.74	1172.55	0.00	0.00	0.00	-3038.03	106.40	1682.01	-2996.25	-25.57	1634.66	-1686.81	-24.38	1663.32	-1169.53	162.07	1732.69	918.68	-217.81	68.33	1537.83	-208.72	73.56	907.51
2.91000	-2671.67	112.80	144.00	-2665.04	134.68	94.71	-1399.99	160.52	50.79	-1330.55	218.89	83.18	-3372.12	-32.67	29.57	-3422.69	-28.58	23.45	-1831.63	21.14	477.77	-4114.89	-100.64	-167.55	-3027.42	51.33	1172.83	0.00	0.00	0.00	-3030.69	106.17	1681.28	-2989.61	-22.25	1636.04	-1686.81	-24.38	1663.32	-1169.53	162.07	1732.69	918.39	-217.50	68.56	1537.41	-208.77	73.45	907.54
2.92000	-2660.32	113.30	143.86	-2662.10	134.79	90.34	-1399.99	160.52	50.79	-1330.55	218.89	83.18	-3365.32	-31.64	30.02	-3410.82	-28.94	24.34	-1831.63	21.14	477.77	-4108.03	-100.26	-166.61	-3013.76	53.57	1173.00	0.00	0.00	0.00	-3023.28	105.93	1680.57	-2961.20	-18.55	1634.37	-1686.81	-24.38	1663.32	-1169.53	162.07	1732.69	918.31	-217.54	68.52	1537.69	-208.82	73.50	907.47
2.93000	-2649.33	113.84	143.62	-2660.07	134.88	85.70	-1399.99	160.52	50.79	-1330.55	218.89	83.18	-3339.54	-33.42	34.01	-3421.49	-31.02	20.69	-1831.63	21.14	477.77	-4101.08	-99.88	-165.63	-3010.10	54.77	1173.56	0.00	0.00	0.00	-3015.80	105.69	1679.88	-2945.05	-15.51	1635.61	-1686.81	-24.38	1663.32	-1169.53	162.07	1732.69	918.67	-218.17	68.24	1538.14	-208.68	73.66	907.43
2.94000	-2638.70	114.42	143.29	-2670.97	136.33	76.44	-1399.99	160.52	50.79	-1330.55	218.89	83.18	-3353.03	-33.83	31.47	-3414.85	-31.14	21.01	-1831.63	21.14	477.77	-4094.06	-99.49	-164.63	-2999.51	57.64	1174.15	0.00	0.00	0.00	-3008.25	105.45	1679.20	-2955.39	-14.83	1636.18	-1686.81	-24.38	1663.32	-1169.53	162.07	1732.69	918.52	-217.75	68.43	1537.40	-208.81	73.41	907.59
2.95000	-2628.43	115.03	142.87	-2638.54	136.12	75.83	-1399.99	160.52	50.79	-1330.55	218.89	83.18	-3350.67	-32.49	29.97	-3405.76	-30.86	21.33	-1831.63	21.14	477.77	-4086.94	-99.11	-163.59	-2984.02	58.73	1175.78	0.00	0.00	0.00	-3000.64	105.21	1678.53	-2931.32	-11.66	1636.36	-1686.81	-24.38	1663.32	-1169.53	162.07	1732.69	918.19	-217.10	68.72	1537.58	-208.79	73.48	907.69
2.96000	-2618.51	115.67	142.36	-2660.48	135.49	66.69	-1399.99	160.52	50.79	-1330.55	218.89	83.18	-3358.69	-33.04	27.10	-3400.03	-31.23	20.74	-1831.63	21.14	477.77	-4079.75	-98.73	-162.53	-2957.40	61.85	1177.90	0.00	0.00	0.00	-2992.96	104.96	1677.88	-2926.13	-8.33	1639.67	-1686.81	-24.38	1663.32	-1169.53	162.07	1732.69	918.33	-217.68	68.53	1538.03	-208.70	73.66	907.16
2.97000	-2608.95	116.34	141.76	-2649.53	134.40	65.25	-1399.99	160.52	50.79	-1330.55	218.89	83.18	-3342.02	-34.53	27.25	-3390.02	-31.18	21.21	-1831.63	21.14	477.77	-4072.47	-98.34	-161.43	-2949.23	64.00	1180.00	0.00	0.00	0.00	-2985.21	104.70	1677.25	-2923.94	-7.91	1642.09	-1686.81	-24.38	1663.32	-1169.53	162.07	1732.69	918.34	-217.30	68.48	1538.04	-208.70	73.65	907.29
2.98000	-2599.74	117.04	141.08	-2651.76	136.36	61.01	-1399.99	160.52	50.79	-1330.55	218.89	83.18	-3355.79	-34.67	23.09	-3366.69	-31.27	24.10	-1831.63	21.14	477.77	-4065.10	-97.96	-160.31	-2941.66	66.38	1181.75	0.00	0.00	0.00	-2977.40	104.45	1676.64	-2904.80	-4.45	1642.72	-1686.81	-24.38	1663.32	-1169.53	162.07	1732.69	918.35	-217.89	68.37	1537.54	-208.78	73.47	907.53
2.99000	-2590.89	117.77	140.32	-2657.48	135.12	56.71	-1399.99	160.52	50.79	-1330.55	218.89	83.18	-3350.53	-35.18	21.61	-3341.05	-31.02	27.24	-1831.63	21.14	477.77	-4057.65	-97.58	-159.15	-2935.68	68.34	1183.78	0.00	0.00	0.00	-2969.51	104.19	1676.04	-2901.32	2.03	1647.56	-1686.81	-24.38	1663.32	-1169.53	162.07	1732.69	918.16	-217.44	68.68	1538.03	-208.66	73.64	907.62
3.00000	-2582.38	118.52	139.48	-2649.52	135.43	56.66	-1399.99	160.52	50.79	-1330.55	218.89	83.18	-3360.64	-37.83	15.36	-3282.31	-29.64	35.66	-1831.63	21.14	477.77	-4050.12	-97.19	-157.96	-2924.51	71.12	1186.73	0.00	0.00	0.00	-2961.56	103.92	1675.46	-2861.70	4.64	1647.65	-1686.81	-24.38	1663.32	-1169.53	162.07	1732.69	917.97	-216.95	68.90	1537.98	-208.75	73.63	907.41
3.01000	-2574.23	119.30	138.56	-2651.17	135.08	54.29	-1399.99	160.52	50.79	-1330.55	218.89	83.18	-3351.10	-38.52	11.74	-3256.58	-29.47	39.17	-1831.63	21.14	477.77	-4042.50	-96.81	-156.75	-2913.88	73.87	1189.44	0.00	0.00	0.00	-2953.54	103.66	1674.90	-2869.25	7.95	1651.72	-1686.81	-24.38	1663.32	-1169.53	162.07	1732.69	918.49	-217.73	68.37	1537.95	-208.80	73.63	907.69
3.02000	-2566.43	120.10	137.57	-2652.75	133.98	52.18	-1399.99	160.52	50.79	-1330.55	218.89	83.18	-3336.47	-38.54	8.66	-3230.44	-29.37	43.83	-1831.63	21.14	477.77	-4034.80	-96.43	-155.50	-2894.70	76.25	1192.69	0.00	0.00	0.00	-2945.45	103.39	1674.36	-2853.18	10.99	1653.35	-1686.81	-24.38	1663.32	-1169.53	162.07	1732.69	918.31	-217.33	68.60	1537.42	-208.84	73.42	907.88
3.03000	-2558.97	120.92	136.50	-2638.62	134.21	53.49	-1399.99	160.52	50.79	-1330.55	218.89	83.18	-3316.76	-39.38	7.25	-3203.96	-29.32	49.46	-1831.63	21.14	477.77	-4027.01	-96.04	-154.22	-2882.19	79.29	1195.49	0.00	0.00	0.00	-2937.29	103.12	1673.83	-2863.25	9.76	1656.33	-1686.81	-24.38	1663.32	-1169.53	162.07	1732.69	918.08	-216.79	68.81	1537.29	-208.81	73.37	907.82
3.04000	-2551.86	121.77	135.37	-2657.31	132.15	49.14	-1399.99	160.52	50.79	-1330.55	218.89	83.18	-3301.12	-40.40	5.26	-3177.22	-29.32	55.88	-1831.63	21.14	477.77	-4019.13	-95.66	-152.90	-2877.99	80.74	1198.68	0.00	0.00	0.00	-2929.06	102.84	1673.33	-2848.41	13.03	1658.95	-1686.81	-24.38	1663.32	-1169.53	162.07	1732.69	918.13	-217.31	68.66	1536.95	-208.77	73.18	907.48
3.05000	-2545.10	122.63	134.16	-2643.84	134.10	51.06	-1399.99	160.52	50.79	-1330.55	218.89	83.18	-3265.46	-42.22	10.93	-3150.29	-29.33	62.92	-1831.63	21.14	477.77	-4011.17	-95.27	-151.56	-2861.84	82.64	1201.52	0.00	0.00	0.00	-2920.76	102.56	1672.84	-2817.23	14.30	1660.79	-1686.81	-24.38	1663.32	-1169.53	162.07	1732.69	918.39	-217.99	68.39	1537.73	-208.63	73.54	907.48
3.06000	-2538.68	123.50	132.89	-2647.77	134.49	49.83	-1399.99	160.52	50.79	-1330.55	218.89	83.18	-3233.84	-43.15	22.77	-3123.24	-29.36	70.42	-1831.63	21.14	477.77	-4003.12	-94.89	-150.19	-2852.88	84.59	1204.64	0.00	0.00	0.00	-2912.39	102.27	1672.37	-2799.27	18.10	1662.73	-1686.81	-24.38	1663.32	-1169.53	162.07	1732.69	918.53	-218.22	68.33	1537.41	-208.85	73.40	907.65
3.07000	-2532.60	124.39	131.55	-2643.00	133.75	50.29	-1399.99	160.52	50.79	-1330.55	218.89	83.18	-3205.39	-44.10	34.63	-3096.16	-29.38	78.20	-1831.63	21.14	477.77	-3994.99	-94.51	-148.78	-2845.62	85.70	1207.03	0.00	0.00	0.00	-2903.94	101.99	1671.92	-2815.96	17.76	1666.27	-1686.81	-24.38	1663.32	-1169.53	162.07	1732.69	918.31	-217.76	68.55	1537.48	-208.81	73.49	907.73
3.08000	-2526.87	125.30	130.15	-2658.77	133.56	46.91	-1399.99	160.52	50.79	-1330.55	218.89	83.18	-3192.54	-44.54	41.81	-3069.12	-29.38	86.08	-1831.63	21.14	477.77	-3986.77	-94.12	-147.34	-2825.50	87.61	1210.09	0.00	0.00	0.00	-2895.43	101.70	1671.50	-2803.16	19.11	1669.97	-1686.81	-24.38	1663.32	-1169.53	162.07	1732.69	918.37	-217.65	68.48	1537.33	-208.84	73.39	907.49
3.09000	-2521.47	126.21	128.69	-2645.77	134.62	49.15	-1399.99	160.52	50.79	-1330.55	218.89	83.18	-3163.11	-44.00	50.98	-3042.19	-29.33	93.89	-1831.63	21.14	477.77	-3978.46	-93.74	-145.87	-2826.92	87.67	1213.38	0.00	0.00	0.00	-2886.84	101.40	1671.09	-2769.06	22.29	1670.32	-1686.81	-24.38	1663.32	-1169.53	162.07	1732.69	918.44	-217.93	68.43	1537.94	-208.76	73.59	907.71
3.10000	-2516.42	127.14	127.17	-2644.40	135.15	48.74	-1399.99	160.52	50.79	-1330.55	218.89	83.18	-3124.50	-44.20	59.73	-3015.45	-29.24	101.47	-1831.63	21.14	477.77	-3970.07	-93.35	-144.36	-2815.70	88.20	1215.79	0.00	0.00	0.00	-2878.19	101.10	1670.70	-2775.85	22.10	1673.13	-1686.81	-24.38	1663.32	-1169.53	162.07	1732.69	918.26	-217.91	68.59	1537.61	-208.79	73.46	907.60
3.11000	-2511.70	128.08	125.59	-2647.09	134.33	49.09	-1399.99	160.52	50.79	-1330.55	218.89	83.18	-3098.46	-43.94	66.13	-2988.97	-29.08	108.63	-1831.63	21.14	477.77	-3961.59	-92.97	-142.82	-2801.16	88.63	1219.07	0.00	0.00	0.00	-2869.46	100.80	1670.34	-2757.48	23.82	1675.21	-1686.81	-24.38	1663.32	-1169.53	162.07	1732.69	918.59	-217.65	68.41	1538.02	-208.64	73.60	907.45
3.12000	-2507.32	129.02	123.96	-2636.96	136.32	50.68	-1399.99	160.52	50.79	-1330.55	218.89	83.18	-3072.16	-44.36	70.76	-2962.84	-28.84	115.20	-1831.63	21.14	477.77	-3953.02	-92.58	-141.25	-2794.15	88.46	1221.63	0.00	0.00	0.00	-2860.66	100.50	1669.99	-2754.76	23.60	1679.56	-1686.81	-24.38	1663.32	-1169.53	162.07	1732.69	918.33	-217.46	68.58	1538.10	-208.64	73.70	907.45
3.13000	-2503.28	129.97	122.28	-2639.74	135.65	50.21	-1399.99	160.52	50.79	-1330.55	218.89	83.18	-3019.02	-43.39	79.28	-2937.11	-28.50	121.02	-1831.63	21.14	477.77	-3944.37	-92.20	-139.65	-2779.89	88.81	1224.76	0.00	0.00	0.00	-2851.78	100.19	1669.67	-2761.27	23.72	1683.40	-1686.81	-24.38	1663.32	-1169.53	162.07	1732.69	918.23	-217.12	68.74	1538.11	-208.63	73.66	907.43
3.14000	-2499.57	130.92	120.55	-2637.54	135.64	49.22	-1399.99	160.52	50.79	-1330.55	218.89	83.18	-2992.07	-42.66	81.53	-2911.88	-28.04	125.91	-1831.63	21.14	477.77	-3935.62	-91.82	-138.01	-2781.09	88.07	1227.43	0.00	0.00	0.00	-2842.83	99.88	1669.37	-2752.73	25.13	1685.59	-1686.81	-24.38	1663.32	-1169.53	162.07	1732.69	918.53	-217.57	68.55	1537.99	-208.73	73.56	907.43
3.15000	-2496.19	131.88	118.77	-2642.76	136.36	48.19	-1399.99	160.52	50.79	-1330.55	218.89	83.18	-2958.53	-41.12	83.91	-2887.22	-27.46	129.70	-1831.63	21.14	477.77	-3926.79	-91.43	-136.34	-2755.37	88.08	1230.95	0.00	0.00	0.00	-2833.81	99.56	1669.09	-2739.07	25.30	1685.99	-1686.81	-24.38	1663.32	-1169.53	162.07	1732.69	918.63	-218.22	68.43	1538.35	-208.74	73.69	907.53
3.16000	-2493.15	132.83	116.94	-2638.85	137.06	48.63	-1399.99	160.52	50.79	-1330.55	218.89	83.18	-2906.18	-38.47	89.12	-2863.20	-26.73	132.20	-1831.63	21.14	477.77	-3917.87	-91.05	-134.63	-2753.54	88.24	1233.35	0.00	0.00	0.00	-2824.71	99.24	1668.83	-2733.53	25.53	1688.27	-1686.81	-24.38	1663.32	-1169.53	162.07	1732.69	918.46	-217.66	68.49	1537.93	-208.76	73.51	907.54
3.17000	-2490.43	133.79	115.07	-2641.40	135.92	47.43	-1399.99	160.52	50.79	-1330.55	218.89	83.18	-2876.42	-35.72	89.67	-2839.89	-25.84	133.26	-1831.63	21.14	477.77	-3908.86	-90.66	-132.90	-2756.03	87.53	1235.83	0.00	0.00	0.00	-2815.54	98.92	1668.60	-2727.45	25.05	1691.67	-1686.81	-24.38	1663.32	-1169.53	162.07	1732.69	918.25	-217.74	68.67	1537.39	-208.87	73.37	907.38
3.18000	-2488.05	134.74	113.16	-2639.58	137.09	47.32	-1399.99	160.52	50.79	-1330.55	218.89	83.18	-2850.38	-33.84	89.11	-2817.38	-24.78	132.70	-1831.63	21.14	477.77	-3899.76	-90.28	-131.12	-2735.49	87.76	1238.39	0.00	0.00	0.00	-2806.30	98.59	1668.39	-2690.68	26.50	1691.36	-1686.81	-24.38	1663.32	-1169.53	162.07	1732.69	918.37	-217.89	68.42	1538.12	-208.62	73.68	907.56
3.19000	-2485.99	135.69	111.21	-2635.44	135.81	48.29	-1399.99	160.52	50.79	-1330.55	218.89	83.18	-2807.88	-31.24	91.74	-2795.75	-23.53	130.34	-1831.63	21.14	477.77	-3890.57	-89.89	-129.32	-2735.34	87.96	1240.58	0.00	0.00	0.00	-2796.98	98.26	1668.20	-2679.69	26.54	1692.38	-1686.81	-24.38	1663.32	-1169.53	162.07	1732.69	918.39	-217.44	68.48	1537.55	-208.82	73.46	907.76
3.20000	-2484.27	136.64	109.22	-2632.07	136.02	48.26	-1399.99	160.52	50.79	-1330.55	218.89	83.18	-2769.50	-28.43	93.63	-2789.64	-21.86	126.73	-1831.63	21.14	477.77	-3881.30	-89.51	-127.47	-2733.67	89.57	1242.06	0.00	0.00	0.00	-2787.59	97.92	1668.04	-2664.84	25.93	1693.55	-1686.81	-24.38	1663.32	-1169.53	162.07	1732.69	918.42	-217.88	68.52	1537.72	-208.76	73.50	907.53
3.21000	-2482.86	137.58	107.20	-2627.30	135.68	48.72	-1399.99	160.52	50.79	-1330.55	218.89	83.18	-2748.81	-26.37	91.78	-2780.15	-20.07	123.37	-1831.63	21.14	477.77	-3871.93	-89.13	-125.60	-2711.93	91.42	1243.60	0.00	0.00	0.00	-2778.12	97.58	1667.90	-2672.83	25.47	1695.71	-1686.81	-24.38	1663.32	-1169.53	162.07	1732.69	918.53	-217.49	68.46	1537.90	-208.81	73.56	907.52
3.22000	-2481.79	138.51	105.14	-2638.82	135.44	47.70	-1399.99	160.52	50.79	-1330.55	218.89	83.18	-2719.37	-24.34	91.74	-2757.40	-18.82	120.37	-1831.63	21.14	477.77	-3862.48	-88.74	-123.69	-2704.46	92.61	1244.57	0.00	0.00	0.00	-2768.57	97.24	1667.79	-2675.52	24.30	1696.43	-1686.81	-24.38	1663.32	-1169.53	162.07	1732.69	918.64	-217.84	68.39	1537.62	-208.92	73.47	907.58
3.23000	-2481.03	139.43	103.06	-2638.06	134.91	47.05	-1399.99	160.52	50.79	-1330.55	218.89	83.18	-2684.23	-22.38	92.71	-2728.60	-17.66	118.73	-1831.63	21.14	477.77	-3852.93	-88.36	-121.74	-2698.27	94.65	1245.42	0.00	0.00	0.00	-2758.95	96.90	1667.70	-2629.69	24.35	1695.09	-1686.81	-24.38	1663.32	-1169.53	162.07	1732.69	918.42	-217.66	68.50	1537.68	-208.80	73.43	907.66
3.24000	-2480.60	140.34	100.94	-2634.63	134.76	47.94	-1399.99	160.52	50.79	-1330.55	218.89	83.18	-2685.12	-22.30	86.88	-2704.50	-15.90	115.94	-1831.63	21.14	477.77	-3843.29	-87.97	-119.76	-2679.03	97.15	1246.77	0.00	0.00	0.00	-2749.25	96.55	1667.64	-2659.09	22.71	1697.81	-1686.81	-24.38	1663.32	-1169.53	162.07	1732.69	918.37	-218.27	68.42	1538.28	-208.68	73.74	907.50
3.25000	-2480.49	141.23	98.80	-2636.99	133.61	47.89	-1399.99	160.52	50.79	-1330.55	218.89	83.18	-2638.99	-22.64	88.50	-2675.44	-14.96	113.87	-1831.63	21.14	477.77	-3833.57	-87.59	-117.74	-2679.20	98.86	1247.24	0.00	0.00	0.00	-2739.48	96.19	1667.60	-2651.37	22.58	1698.60	-1686.81	-24.38	1663.32	-1169.53	162.07	1732.69	918.30	-217.94	68.38	1538.13	-208.76	73.69	907.47
3.26000	-2480.70	142.11	96.63	-2630.05	132.74	49.86	-1399.99	160.52	50.79	-1330.55	218.89	83.18	-2620.58	-23.19	85.92	-2648.60	-14.77	110.28	-1831.63	21.14	477.77	-3823.75	-87.20	-115.69	-2669.64	99.64	1248.21	0.00	0.00	0.00	-2729.63	95.84	1667.58	-2627.28	24.83	1697.91	-1686.81	-24.38	1663.32	-1169.53	162.07	1732.69	918.47	-217.58	68.34	1537.47	-208.89	73.39	907.76
3.27000	-2481.23	142.98	94.44	-2640.94	131.75	47.53	-1399.99	160.52	50.79	-1330.55	218.89	83.18	-2582.61	-24.27	86.74	-2615.71	-16.24	107.70	-1831.63	21.14	477.77	-3813.84	-86.82	-113.60	-2660.31	100.66	1247.80	0.00	0.00	0.00	-2719.70	95.47	1667.60	-2626.08	20.74	1697.77	-1686.81	-24.38	1663.32	-1169.53	162.07	1732.69	918.42	-217.45	68.50	1537.80	-208.75	73.54	907.70
3.28000	-2482.07	143.83	92.23	-2643.02	132.02	48.10	-1399.99	160.52	50.79	-1330.55	218.89	83.18	-2576.01	-24.38	83.12	-2603.39	-16.82	102.07	-1831.63	21.14	477.77	-3803.84	-86.44	-111.48	-2655.87	101.21	1248.08	0.00	0.00	0.00	-2709.69	95.11	1667.64	-2601.39	20.74	1696.88	-1686.81	-24.38	1663.32	-1169.53	162.07	1732.69	918.23	-217.38	68.67	1537.62	-208.75	73.47	907.67
3.29000	-2483.23	144.66	90.00	-2615.94	133.50	53.19	-1399.99	160.52	50.79	-1330.55	218.89	83.18	-2544.15	-23.97	84.59	-2567.32	-16.52	100.36	-1831.63	21.14	477.77	-3793.75	-86.05	-109.32	-2640.48	102.12	1248.15	0.00	0.00	0.00	-2699.61	94.74	1667.70	-2599.62	19.90	1697.08	-1686.81	-24.38	1663.32	-1169.53	162.07	1732.69	918.23	-217.47	68.63	1537.39	-208.75	73.38	907.69
3.30000	-2484.71	145.47	87.76	-2640.90	132.91	46.92	-1399.99	160.52	50.79	-1330.55	218.89	83.18	-2507.33	-25.16	86.34	-2541.12	-18.02	98.47	-1831.63	21.14	477.77	-3783.57	-85.67	-107.13	-2627.81	102.42	1247.62	0.00	0.00	0.00	-2689.44	94.37	1667.79	-2592.43	19.34	1696.65	-1686.81	-24.38	1663.32	-1169.53	162.07	1732.69	918.40	-217.63	68.55	1537.61	-208.76	73.49	907.53
3.31000	-2486.50	146.25	85.50	-2629.71	133.99	49.29	-1399.99	160.52	50.79	-1330.55	218.89	83.18	-2469.55	-25.25	89.93	-2512.77	-17.33	97.95	-1831.63	21.14	477.77	-3773.29	-85.28	-104.89	-2623.22	103.22	1247.20	0.00	0.00	0.00	-2679.20	93.99	1667.91	-2563.03	18.90	1695.33	-1686.81	-24.38	1663.32	-1169.53	162.07	1732.69	918.33	-218.05	68.50	1538.17	-208.77	73.62	907.50
3.32000	-2488.60	147.01	83.23	-2627.69	134.73	49.58	-1399.99	160.52	50.79	-1330.55	218.89	83.18	-2430.76	-24.81	94.46	-2489.40	-18.13	96.58	-1831.63	21.14	477.77	-3762.93	-84.90	-102.62	-2603.84	102.37	1247.24	0.00	0.00	0.00	-2668.88	93.61	1668.06	-2556.73	18.73	1695.14	-1686.81	-24.38	1663.32	-1169.53	162.07	1732.69	918.30	-217.81	68.64	1537.91	-208.79	73.55	907.21
3.33000	-2491.02	147.75	80.95	-2613.13	137.38	51.79	-1399.99	160.52	50.79	-1330.55	218.89	83.18	-2429.72	-24.84	90.49	-2459.09	-17.82	97.03	-1831.63	21.14	477.77	-3752.47	-84.52	-100.32	-2593.56	102.46	1246.08	0.00	0.00	0.00	-2658.48	93.22	1668.24	-2549.80	17.15	1694.29	-1686.81	-24.38	1663.32	-1169.53	162.07	1732.69	918.40	-217.57	68.70	1537.71	-208.76	73.51	907.46
3.34000	-2493.74	148.46	78.66	-2629.37	136.32	48.27	-1399.99	160.52	50.79	-1330.55	218.89	83.18	-2370.42	-25.04	100.54	-2413.69	-18.25	100.49	-1831.63	21.14	477.77	-3741.92	-84.13	-97.97	-2585.53	102.56	1245.40	0.00	0.00	0.00	-2648.00	92.83	1668.44	-2551.40	14.36	1693.34	-1686.81	-24.38	1663.32	-1169.53	162.07	1732.69	918.41	-218.05	68.53	1537.55	-208.72	73.49	907.84
3.35000	-2496.78	149.14	76.37	-2634.70	137.65	45.29	-1399.99	160.52	50.79	-1330.55	218.89	83.18	-2335.82	-25.20	102.95	-2379.38	-18.65	102.44	-1831.63	21.14	477.77	-3731.27	-83.75	-95.59	-2574.00	102.29	1244.48	0.00	0.00	0.00	-2637.44	92.44	1668.67	-2533.66	15.65	1691.41	-1686.81	-24.38	1663.32	-1169.53	162.07	1732.69	918.37	-217.44	68.54	1537.46	-208.81	73.38	907.79
3.36000	-2500.12	149.80	74.07	-2637.67	137.68	45.29	-1399.99	160.52	50.79	-1330.55	218.89	83.18	-2303.20	-25.31	105.06	-2353.05	-18.40	104.01	-1831.63	21.14	477.77	-3720.53	-83.36	-93.18	-2569.55	101.65	1243.09	0.00	0.00	0.00	-2626.80	92.05	1668.93	-2532.17	13.14	1689.96	-1686.81	-24.38	1663.32	-1169.53	162.07	1732.69	918.43	-217.31	68.59	1537.63	-208.90	73.46	907.54
3.37000	-2503.76	150.42	71.77	-2639.66	136.91	43.93	-1399.99	160.52	50.79	-1330.55	218.89	83.18	-2272.51	-25.37	106.87	-2302.14	-16.43	112.03	-1831.63	21.14	477.77	-3709.70	-82.98	-90.72	-2561.44	100.63	1242.24	0.00	0.00	0.00	-2616.09	91.64	1669.22	-2523.41	11.72	1689.31	-1686.81	-24.38	1663.32	-1169.53	162.07	1732.69	918.51	-217.36	68.51	1537.49	-208.73	73.42	907.61
3.38000	-2507.72	151.01	69.47	-2629.78	138.38	46.24	-1399.99	160.52	50.79	-1330.55	218.89	83.18	-2243.68	-25.39	108.40	-2265.72	-16.19	114.03	-1831.63	21.14	477.77	-3698.78	-82.60	-88.23	-2550.75	100.74	1240.58	0.00	0.00	0.00	-2605.28	91.24	1669.54	-2508.20	11.39	1686.93	-1686.81	-24.38	1663.32	-1169.53	162.07	1732.69	918.38	-217.10	68.59	1537.59	-208.87	73.42	907.51
3.39000	-2511.97	151.56	67.18	-2619.75	137.53	47.30	-1399.99	160.52	50.79	-1330.55	218.89	83.18	-2216.66	-25.36	109.66	-2232.85	-15.93	115.53	-1831.63	21.14	477.77	-3687.76	-82.21	-85.70	-2546.15	100.35	1239.56	0.00	0.00	0.00	-2594.40	90.83	1669.89	-2497.91	8.22	1684.71	-1686.81	-24.38	1663.32	-1169.53	162.07	1732.69	918.56	-218.23	68.25	1537.33	-208.93	73.36	907.62
3.40000	-2516.53	152.08	64.89	-2624.11	138.47	46.72	-1399.99	160.52	50.79	-1330.55	218.89	83.18	-2191.39	-25.30	110.64	-2203.35	-15.66	116.55	-1831.63	21.14	477.77	-3676.65	-81.83	-83.13	-2530.35	99.49	1238.09	0.00	0.00	0.00	-2583.44	90.42	1670.27	-2492.77	7.37	1681.98	-1686.81	-24.38	1663.32	-1169.53	162.07	1732.69	918.48	-217.85	68.31	1537.62	-208.77	73.44	907.62
3.41000	-2521.39	152.56	62.60	-2638.11	138.27	43.40	-1399.99	160.52	50.79	-1330.55	218.89	83.18	-2167.80	-25.21	111.37	-2177.01	-15.38	117.13	-1831.63	21.14	477.77	-3665.44	-81.45	-80.52	-2522.76	99.12	1236.33	0.00	0.00	0.00	-2572.39	90.00	1670.68	-2464.10	4.72	1679.77	-1686.81	-24.38	1663.32	-1169.53	162.07	1732.69	918.36	-217.52	68.46	1537.97	-208.76	73.56	907.49
3.42000	-2526.55	153.00	60.33	-2634.63	138.69	43.96	-1399.99	160.52	50.79	-1330.55	218.89	83.18	-2145.85	-25.09	111.85	-2153.63	-15.10	117.30	-1831.63	21.14	477.77	-3654.14	-81.06	-77.88	-2515.41	98.59	1235.22	0.00	0.00	0.00	-2561.27	89.58	1671.12	-2468.72	1.58	1678.85	-1686.81	-24.38	1663.32	-1169.53	162.07	1732.69	918.52	-218.22	68.35	1537.67	-208.69	73.47	907.61
3.43000	-2532.02	153.40	58.07	-2627.45	138.24	44.13	-1399.99	160.52	50.79	-1330.55	218.89	83.18	-2125.46	-24.94	112.09	-2133.02	-14.82	117.08	-1831.63	21.14	477.77	-3642.75	-80.68	-75.19	-2495.74	98.13	1234.02	0.00	0.00	0.00	-2550.06	89.15	1671.59	-2466.74	1.94	1676.59	-1686.81	-24.38	1663.32	-1169.53	162.07	1732.69	918.30	-217.34	68.68	1538.69	-208.67	73.85	907.62
3.44000	-2537.77	153.75	55.82	-2622.17	137.96	44.39	-1399.99	160.52	50.79	-1330.55	218.89	83.18	-2106.58	-24.79	112.09	-2114.98	-14.54	116.51	-1831.63	21.14	477.77	-3631.26	-80.30	-72.47	-2490.77	97.80	1232.12	0.00	0.00	0.00	-2538.76	88.72	1672.10	-2451.40	-2.04	1674.95	-1686.81	-24.38	1663.32	-1169.53	162.07	1732.69	918.32	-217.57	68.59	1537.98	-208.78	73.62	907.67
3.45000	-2543.83	154.07	53.58	-2629.87	138.06	43.70	-1399.99	160.52	50.79	-1330.55	218.89	83.18	-2089.16	-24.61	111.88	-2099.32	-14.26	115.61	-1831.63	21.14	477.77	-3619.67	-79.92	-69.71	-2476.97	97.35	1230.49	0.00	0.00	0.00	-2527.39	88.29	1672.63	-2432.69	-3.92	1672.34	-1686.81	-24.38	1663.32	-1169.53	162.07	1732.69	918.29	-217.11	68.65	1537.60	-208.78	73.52	907.62
3.46000	-2550.18	154.33	51.37	-2631.02	139.15	42.92	-1399.99	160.52	50.79	-1330.55	218.89	83.18	-2073.12	-24.43	111.45	-2085.83	-13.99	114.43	-1831.63	21.14	477.77	-3607.99	-79.53	-66.91	-2466.34	96.15	1229.04	0.00	0.00	0.00	-2515.93	87.85	1673.20	-2431.96	-5.83	1670.01	-1686.81	-24.38	1663.32	-1169.53	162.07	1732.69	918.34	-217.87	68.56	1537.93	-208.67	73.61	907.61
3.47000	-2556.85	154.55	49.16	-2616.61	139.23	45.20	-1399.99	160.52	50.79	-1330.55	218.89	83.18	-2058.42	-24.25	110.82	-2074.32	-13.74	112.97	-1831.63	21.14	477.77	-3596.22	-79.15	-64.06	-2448.53	95.37	1227.44	0.00	0.00	0.00	-2504.39	87.41	1673.79	-2421.59	-9.79	1668.44	-1686.81	-24.38	1663.32	-1169.53	162.07	1732.69	918.31	-217.56	68.54	1537.28	-208.82	73.29	907.50
3.48000	-2590.41	152.91	41.55	-2609.83	137.97	45.21	-1399.99	160.52	50.79	-1330.55	218.89	83.18	-2045.00	-24.06	109.99	-2064.60	-13.50	111.29	-1831.63	21.14	477.77	-3584.34	-78.77	-61.18	-2444.18	94.52	1225.18	0.00	0.00	0.00	-2492.76	86.96	1674.42	-2399.50	-10.28	1665.31	-1686.81	-24.38	1663.32	-1169.53	162.07	1732.69	918.39	-217.85	68.53	1537.74	-208.66	73.49	907.73
3.49000	-2580.14	155.15	42.90	-2604.68	139.71	45.86	-1399.99	160.52	50.79	-1330.55	218.89	83.18	-2032.79	-23.88	108.98	-2056.46	-13.28	109.40	-1831.63	21.14	477.77	-3572.38	-78.39	-58.26	-2423.08	93.82	1223.60	0.00	0.00	0.00	-2481.05	86.51	1675.09	-2395.13	-12.51	1662.98	-1686.81	-24.38	1663.32	-1169.53	162.07	1732.69	918.53	-217.89	68.32	1537.47	-208.70	73.38	907.61
3.50000	-2594.04	152.99	39.49	-2593.42	138.71	46.58	-1399.99	160.52	50.79	-1330.55	218.89	83.18	-2021.73	-23.72	107.79	-2049.70	-13.09	107.34	-1831.63	21.14	477.77	-3560.31	-78.00	-55.30	-2406.61	91.66	1221.90	0.00	0.00	0.00	-2469.25	86.06	1675.79	-2403.89	-14.82	1662.17	-1686.81	-24.38	1663.32	-1169.53	162.07	1732.69	918.10	-217.62	68.77	1537.65	-208.68	73.50	907.39
3.51000	-2597.04	155.40	37.09	-2609.99	139.01	42.56	-1399.99	160.52	50.79	-1330.55	218.89	83.18	-2011.78	-23.56	106.43	-2044.14	-12.92	105.14	-1831.63	21.14	477.77	-3548.15	-77.62	-52.30	-2400.92	89.25	1219.94	0.00	0.00	0.00	-2457.37	85.60	1676.52	-2404.29	-18.60	1661.14	-1686.81	-24.38	1663.32	-1169.53	162.07	1732.69	918.58	-217.81	68.43	1538.29	-208.70	73.73	907.32
3.52000	-2592.57	155.51	38.30	-2601.85	141.30	42.55	-1399.99	160.52	50.79	-1330.55	218.89	83.18	-2002.85	-23.43	104.91	-2039.57	-12.77	102.82	-1831.63	21.14	477.77	-3535.89	-77.24	-49.26	-2388.05	87.48	1217.97	0.00	0.00	0.00	-2445.41	85.13	1677.28	-2372.58	-23.39	1658.48	-1686.81	-24.38	1663.32	-1169.53	162.07	1732.69	918.48	-217.63	68.41	1538.15	-208.67	73.72	907.31
3.53000	-2579.47	155.77	40.52	-2574.66	140.75	46.30	-1399.99	160.52	50.79	-1330.55	218.89	83.18	-1994.91	-23.31	103.25	-2035.80	-12.66	100.42	-1831.63	21.14	477.77	-3523.54	-76.86	-46.18	-2383.21	84.80	1216.35	0.00	0.00	0.00	-2433.36	84.67	1678.08	-2362.30	-24.79	1657.28	-1686.81	-24.38	1663.32	-1169.53	162.07	1732.69	918.38	-217.28	68.59	1537.70	-208.82	73.51	907.48
3.54000	-2609.24	155.98	33.65	-2567.27	141.80	46.14	-1399.99	160.52	50.79	-1330.55	218.89	83.18	-1987.89	-23.23	101.44	-2032.63	-12.59	97.96	-1831.63	21.14	477.77	-3511.09	-76.48	-43.06	-2363.86	83.06	1215.87	0.00	0.00	0.00	-2421.22	84.19	1678.91	-2350.62	-28.21	1655.61	-1686.81	-24.38	1663.32	-1169.53	162.07	1732.69	918.30	-217.38	68.55	1537.74	-208.86	73.56	907.48
3.55000	-2594.03	156.32	36.32	-2564.82	142.76	45.38	-1399.99	160.52	50.79	-1330.55	218.89	83.18	-1981.73	-23.18	99.50	-2029.86	-12.55	95.49	-1831.63	21.14	477.77	-3498.54	-76.10	-39.90	-2351.02	80.69	1215.03	0.00	0.00	0.00	-2408.99	83.72	1679.78	-2340.37	-28.80	1653.99	-1686.81	-24.38	1663.32	-1169.53	162.07	1732.69	918.51	-218.09	68.36	1537.95	-208.78	73.56	907.53
3.56000	-2608.12	156.36	32.72	-2570.60	143.88	42.32	-1399.99	160.52	50.79	-1330.55	218.89	83.18	-1976.37	-23.17	97.44	-2027.29	-12.56	93.02	-1831.63	21.14	477.77	-3485.89	-75.71	-36.69	-2343.63	78.04	1214.60	0.00	0.00	0.00	-2396.68	83.24	1680.68	-2329.43	-32.90	1654.31	-1686.81	-24.38	1663.32	-1169.53	162.07	1732.69	918.16	-217.15	68.75	1538.59	-208.69	73.80	907.60
3.57000	-2562.71	159.03	39.86	-2560.61	145.12	41.46	-1399.99	160.52	50.79	-1330.55	218.89	83.18	-1971.75	-23.20	95.27	-2024.74	-12.61	90.58	-1831.63	21.14	477.77	-3473.15	-75.33	-33.45	-2334.47	75.93	1214.82	0.00	0.00	0.00	-2384.29	82.75	1681.62	-2309.97	-35.54	1653.89	-1686.81	-24.38	1663.32	-1169.53	162.07	1732.69	918.30	-217.56	68.64	1537.34	-208.79	73.36	907.75
3.58000	-2596.05	159.14	32.71	-2540.40	147.42	43.06	-1399.99	160.52	50.79	-1330.55	218.89	83.18	-1967.82	-23.27	92.99	-2021.99	-12.71	88.22	-1831.63	21.14	477.77	-3460.30	-74.95	-30.16	-2320.25	73.20	1215.45	0.00	0.00	0.00	-2371.80	82.26	1682.59	-2307.78	-39.00	1654.00	-1686.81	-24.38	1663.32	-1169.53	162.07	1732.69	918.37	-217.75	68.71	1537.11	-208.89	73.22	907.48
3.59000	-2589.78	159.39	32.65	-2534.57	148.64	42.99	-1399.99	160.52	50.79	-1330.55	218.89	83.18	-1964.50	-23.40	90.61	-2018.86	-12.87	85.95	-1831.63	21.14	477.77	-3447.36	-74.57	-26.84	-2300.85	70.38	1216.36	0.00	0.00	0.00	-2359.23	81.77	1683.60	-2288.95	-40.19	1655.16	-1686.81	-24.38	1663.32	-1169.53	162.07	1732.69	918.47	-217.93	68.43	1538.06	-208.66	73.67	907.38
3.60000	-2567.17	161.43	35.37	-2524.06	149.11	44.39	-1399.99	160.52	50.79	-1330.55	218.89	83.18	-1961.76	-23.58	88.15	-2015.12	-13.07	83.81	-1831.63	21.14	477.77	-3434.32	-74.19	-23.47	-2294.24	68.14	1218.32	0.00	0.00	0.00	-2346.57	81.27	1684.65	-2276.58	-43.68	1655.91	-1686.81	-24.38	1663.32	-1169.53	162.07	1732.69	918.47	-217.77	68.39	1538.27	-208.60	73.66	907.68
3.61000	-2558.55	163.75	33.10	-2506.00	151.00	47.36	-1399.99	160.52	50.79	-1330.55	218.89	83.18	-1959.52	-23.82	85.61	-1995.41	-10.38	82.88	-1831.63	21.14	477.77	-3421.18	-73.81	-20.06	-2288.13	66.03	1219.80	0.00	0.00	0.00	-2333.82	80.77	1685.73	-2294.22	-47.66	1658.16	-1686.81	-24.38	1663.32	-1169.53	162.07	1732.69	918.33	-217.98	68.46	1537.77	-208.70	73.47	907.60
3.62000	-2544.11	164.43	32.21	-2488.15	151.94	52.17	-1399.99	160.52	50.79	-1330.55	218.89	83.18	-1954.36	-24.42	82.04	-2010.89	-13.53	77.05	-1831.63	21.14	477.77	-3407.95	-73.43	-16.60	-2277.81	64.20	1221.13	0.00	0.00	0.00	-2320.99	80.26	1686.85	-2263.79	-49.47	1659.00	-1686.81	-24.38	1663.32	-1169.53	162.07	1732.69	918.26	-217.78	68.55	1537.91	-208.68	73.51	907.48
3.63000	-2522.92	165.91	31.82	-2484.00	153.77	56.80	-1399.99	160.52	50.79	-1330.55	218.89	83.18	-1962.35	-24.95	76.56	-1989.51	-14.64	78.16	-1831.63	21.14	477.77	-3394.61	-73.05	-13.11	-2260.81	62.58	1223.00	0.00	0.00	0.00	-2308.06	79.75	1688.01	-2260.38	-51.49	1659.81	-1686.81	-24.38	1663.32	-1169.53	162.07	1732.69	918.24	-217.55	68.68	1537.61	-208.78	73.43	907.55
3.64000	-2481.26	167.87	32.39	-2472.11	154.20	64.29	-1399.99	160.52	50.79	-1330.55	218.89	83.18	-1951.42	-26.14	75.55	-2006.57	-15.86	71.30	-1831.63	21.14	477.77	-3381.17	-72.67	-9.57	-2247.47	60.44	1224.28	0.00	0.00	0.00	-2295.05	79.23	1689.20	-2244.49	-53.49	1661.47	-1686.81	-24.38	1663.32	-1169.53	162.07	1732.69	918.28	-217.72	68.60	1538.29	-208.68	73.69	907.44
3.65000	-2471.55	169.69	30.00	-2468.11	155.04	70.52	-1399.99	160.52	50.79	-1330.55	218.89	83.18	-1948.96	-27.47	74.40	-1986.93	-15.65	74.21	-1831.63	21.14	477.77	-3367.64	-72.29	-5.99	-2245.26	58.42	1225.73	0.00	0.00	0.00	-2281.94	78.71	1690.43	-2229.28	-55.77	1663.31	-1686.81	-24.38	1663.32	-1169.53	162.07	1732.69	918.29	-217.42	68.70	1537.68	-208.83	73.47	907.36
3.66000	-2455.25	170.37	40.98	-2456.32	155.96	81.54	-1399.99	160.52	50.79	-1330.55	218.89	83.18	-1932.32	-25.49	75.17	-1981.54	-16.19	74.73	-1831.63	21.14	477.77	-3354.00	-71.91	-2.36	-2234.63	57.22	1227.10	0.00	0.00	0.00	-2268.75	78.19	1691.70	-2230.11	-58.28	1665.22	-1686.81	-24.38	1663.32	-1169.53	162.07	1732.69	918.41	-217.90	68.53	1537.67	-208.71	73.50	907.41
3.67000	-2417.47	171.81	58.27	-2454.85	157.93	93.66	-1399.99	160.52	50.79	-1330.55	218.89	83.18	-1952.18	-25.04	69.46	-2000.10	-14.59	69.43	-1831.63	21.14	477.77	-3340.26	-71.53	1.30	-2219.12	55.50	1228.52	0.00	0.00	0.00	-2255.46	77.66	1693.01	-2207.20	-60.08	1666.09	-1686.81	-24.38	1663.32	-1169.53	162.07	1732.69	918.42	-217.88	68.44	1537.65	-208.81	73.50	907.45
3.68000	-2422.41	174.27	68.95	-2453.36	159.94	105.59	-1399.99	160.52	50.79	-1330.55	218.89	83.18	-1954.58	-25.68	68.93	-1993.88	-13.97	69.61	-1831.63	21.14	477.77	-3326.43	-71.16	5.01	-2212.96	53.87	1229.56	0.00	0.00	0.00	-2242.09	77.12	1694.36	-2219.83	-62.92	1670.01	-1686.81	-24.38	1663.32	-1169.53	162.07	1732.69	918.49	-217.62	68.49	1538.14	-208.69	73.64	907.47
3.69000	-2425.19	174.65	79.10	-2449.22	160.66	116.88	-1399.99	160.52	50.79	-1330.55	218.89	83.18	-1943.22	-23.88	70.15	-1983.53	-13.63	70.49	-1831.63	21.14	477.77	-3312.49	-70.78	8.77	-2203.59	52.78	1230.96	0.00	0.00	0.00	-2228.63	76.58	1695.75	-2200.01	-62.44	1671.35	-1686.81	-24.38	1663.32	-1169.53	162.07	1732.69	918.50	-217.29	68.49	1538.18	-208.64	73.63	907.41
3.70000	-2411.42	177.32	92.78	-2433.81	162.08	130.23	-1399.99	160.52	50.79	-1330.55	218.89	83.18	-1949.22	-24.61	67.38	-1999.34	-14.20	66.76	-1831.63	21.14	477.77	-3298.45	-70.40	12.57	-2188.46	51.99	1232.52	0.00	0.00	0.00	-2215.07	76.04	1697.17	-2189.98	-64.97	1673.09	-1686.81	-24.38	1663.32	-1169.53	162.07	1732.69	918.47	-217.88	68.32	1537.56	-208.83	73.43	907.51
3.71000	-2401.26	178.65	106.36	-2408.96	164.79	145.64	-1399.99	160.52	50.79	-1330.55	218.89	83.18	-1946.23	-24.17	67.81	-1989.76	-14.37	69.05	-1831.63	21.14	477.77	-3284.31	-70.02	16.41	-2178.93	50.99	1234.27	0.00	0.00	0.00	-2201.42	75.49	1698.64	-2159.16	-65.35	1673.73	-1686.81	-24.38	1663.32	-1169.53	162.07	1732.69	918.16	-217.34	68.58	1537.72	-208.75	73.52	907.43
3.72000	-2383.48	180.19	120.37	-2381.34	165.65	160.73	-1399.99	160.52	50.79	-1330.55	218.89	83.18	-1947.40	-22.78	67.88	-2022.73	-14.60	62.24	-1831.63	21.14	477.77	-3270.07	-69.64	20.29	-2169.52	50.77	1236.02	0.00	0.00	0.00	-2187.68	74.94	1700.14	-2162.93	-67.47	1676.16	-1686.81	-24.38	1663.32	-1169.53	162.07	1732.69	918.25	-217.61	68.63	1538.47	-208.66	73.79	907.27
3.73000	-2342.05	182.00	138.68	-2357.59	166.89	175.22	-1399.99	160.52	50.79	-1330.55	218.89	83.18	-1945.17	-23.12	67.81	-1999.47	-12.23	65.75	-1831.63	21.14	477.77	-3255.73	-69.27	24.22	-2164.26	50.64	1237.82	0.00	0.00	0.00	-2173.85	74.38	1701.69	-2146.33	-67.11	1678.66	-1686.81	-24.38	1663.32	-1169.53	162.07	1732.69	918.35	-217.07	68.72	1538.29	-208.72	73.77	907.23
3.74000	-2315.89	182.69	153.33	-2328.60	166.71	189.78	-1399.99	160.52	50.79	-1330.55	218.89	83.18	-1952.77	-21.60	66.25	-2012.88	-13.86	63.08	-1831.63	21.14	477.77	-3241.28	-68.89	28.19	-2161.76	49.84	1239.79	0.00	0.00	0.00	-2159.94	73.82	1703.28	-2125.85	-68.66	1680.30	-1686.81	-24.38	1663.32	-1169.53	162.07	1732.69	918.32	-217.34	68.61	1538.45	-208.71	73.79	907.32
3.75000	-2289.82	182.53	168.24	-2304.95	167.02	203.15	-1399.99	160.52	50.79	-1330.55	218.89	83.18	-1961.70	-22.11	63.91	-2006.77	-13.56	64.45	-1831.63	21.14	477.77	-3226.74	-68.51	32.21	-2150.97	49.90	1241.95	0.00	0.00	0.00	-2160.81	71.17	1706.28	-2123.88	-69.36	1682.72	-1686.81	-24.38	1663.32	-1169.53	162.07	1732.69	918.09	-217.45	68.79	1538.02	-208.76	73.64	907.31
3.76000	-2251.64	181.73	183.84	-2272.59	165.50	217.55	-1399.99	160.52	50.79	-1330.55	218.89	83.18	-1946.93	-20.53	66.65	-2003.35	-13.51	65.05	-1831.63	21.14	477.77	-3212.09	-68.13	36.27	-2145.67	49.27	1244.31	0.00	0.00	0.00	-2123.24	71.44	1706.87	-2126.14	-69.96	1684.98	-1686.81	-24.38	1663.32	-1169.53	162.07	1732.69	918.29	-217.75	68.60	1537.81	-208.74	73.51	907.34
3.77000	-2219.34	181.02	197.99	-2246.34	164.18	230.15	-1399.99	160.52	50.79	-1330.55	218.89	83.18	-1958.25	-19.91	63.16	-2008.04	-13.72	63.87	-1831.63	21.14	477.77	-3197.34	-67.76	40.38	-2124.83	49.36	1246.32	0.00	0.00	0.00	-2128.89	72.64	1708.24	-2114.27	-70.66	1687.57	-1686.81	-24.38	1663.32	-1169.53	162.07	1732.69	918.46	-217.38	68.56	1538.07	-208.75	73.64	907.43
3.78000	-2188.30	179.28	212.78	-2212.01	162.50	244.33	-1399.99	160.52	50.79	-1330.55	218.89	83.18	-1956.07	-20.64	63.75	-2001.26	-13.46	63.91	-1831.63	21.14	477.77	-3182.48	-67.38	44.53	-2121.14	48.58	1248.13	0.00	0.00	0.00	-2106.54	71.90	1709.84	-2082.24	-69.44	1687.49	-1686.81	-24.38	1663.32	-1169.53	162.07	1732.69	918.29	-217.34	68.65	1537.68	-208.87	73.50	907.43
3.79000	-2149.25	176.73	227.54	-2188.19	160.95	255.79	-1399.99	160.52	50.79	-1330.55	218.89	83.18	-1943.91	-20.65	65.85	-1995.84	-12.98	64.26	-1831.63	21.14	477.77	-3167.52	-67.01	48.73	-2109.44	47.98	1250.13	0.00	0.00	0.00	-2103.83	69.85	1711.93	-2097.83	-69.75	1690.92	-1686.81	-24.38	1663.32	-1169.53	162.07	1732.69	918.50	-217.70	68.40	1537.59	-208.84	73.46	907.53
3.80000	-2112.27	175.87	242.54	-2155.85	159.57	268.98	-1399.99	160.52	50.79	-1330.55	218.89	83.18	-1954.22	-19.76	63.68	-1991.03	-13.37	64.31	-1831.63	21.14	477.77	-3152.46	-66.63	52.97	-2102.55	47.31	1251.41	0.00	0.00	0.00	-2085.09	70.59	1711.76	-2074.94	-70.13	1692.02	-1686.81	-24.38	1663.32	-1169.53	162.07	1732.69	918.50	-217.78	68.39	1537.77	-208.67	73.53	907.65
3.81000	-2070.03	173.06	257.01	-2119.79	157.71	281.54	-1399.99	160.52	50.79	-1330.55	218.89	83.18	-1951.32	-20.17	63.99	-1998.78	-13.68	61.90	-1831.63	21.14	477.77	-3137.30	-66.26	57.26	-2093.06	46.81	1252.49	0.00	0.00	0.00	-2040.54	71.44	1711.33	-2068.74	-72.08	1693.77	-1686.81	-24.38	1663.32	-1169.53	162.07	1732.69	918.58	-217.07	68.52	1537.62	-208.85	73.46	907.65
3.82000	-2050.26	171.15	267.54	-2088.56	156.82	292.35	-1399.99	160.52	50.79	-1330.55	218.89	83.18	-1955.08	-18.70	61.95	-1984.93	-13.41	64.11	-1831.63	21.14	477.77	-3122.03	-65.88	61.60	-2085.77	46.15	1253.34	0.00	0.00	0.00	-2034.97	71.34	1713.54	-2050.93	-71.55	1694.35	-1686.81	-24.38	1663.32	-1169.53	162.07	1732.69	918.46	-217.59	68.49	1537.67	-208.87	73.52	907.67
3.83000	-2014.24	168.66	279.20	-2058.60	155.28	302.15	-1399.99	160.52	50.79	-1330.55	218.89	83.18	-1952.28	-19.25	61.91	-2003.35	-14.07	60.23	-1831.63	21.14	477.77	-3106.66	-65.51	65.98	-2075.61	46.98	1253.91	0.00	0.00	0.00	-2073.78	69.85	1716.80	-2047.41	-71.08	1695.83	-1686.81	-24.38	1663.32	-1169.53	162.07	1732.69	918.29	-217.94	68.52	1537.74	-208.65	73.57	907.43
3.84000	-1972.64	166.96	291.51	-2013.68	153.03	313.81	-1399.99	160.52	50.79	-1330.55	218.89	83.18	-1952.39	-18.97	61.10	-2002.05	-14.91	59.45	-1831.63	21.14	477.77	-3091.19	-65.13	70.40	-2066.97	46.28	1254.59	0.00	0.00	0.00	-2043.12	69.73	1716.53	-2040.28	-72.47	1696.91	-1686.81	-24.38	1663.32	-1169.53	162.07	1732.69	918.42	-218.15	68.39	1537.82	-208.69	73.54	907.56
3.85000	-1939.66	165.57	302.90	-1980.23	152.36	322.49	-1399.99	160.52	50.79	-1330.55	218.89	83.18	-1952.81	-18.70	59.80	-1991.50	-14.66	60.88	-1831.63	21.14	477.77	-3075.61	-64.76	74.88	-2062.92	45.57	1254.68	0.00	0.00	0.00	-2014.46	74.74	1715.55	-2041.69	-71.47	1698.87	-1686.81	-24.38	1663.32	-1169.53	162.07	1732.69	918.55	-218.11	68.33	1537.72	-208.67	73.45	907.62
3.86000	-1888.13	163.74	315.29	-1939.53	150.76	331.79	-1399.99	160.52	50.79	-1330.55	218.89	83.18	-1953.51	-18.46	58.05	-2004.01	-14.90	56.96	-1831.63	21.14	477.77	-3059.92	-64.38	79.40	-2046.58	45.99	1254.88	0.00	0.00	0.00	-2018.70	71.79	1716.65	-2012.09	-70.14	1698.57	-1686.81	-24.38	1663.32	-1169.53	162.07	1732.69	918.50	-217.84	68.33	1537.90	-208.70	73.53	907.44
3.87000	-1854.88	163.44	325.51	-1909.83	150.42	338.80	-1399.99	160.52	50.79	-1330.55	218.89	83.18	-1954.50	-18.23	55.86	-1999.25	-14.39	57.51	-1831.63	21.14	477.77	-3044.13	-64.01	83.96	-2038.21	45.43	1254.84	0.00	0.00	0.00	-2026.62	72.70	1718.33	-2014.96	-70.87	1700.25	-1686.81	-24.38	1663.32	-1169.53	162.07	1732.69	918.57	-217.96	68.35	1538.09	-208.62	73.63	907.61
3.88000	-1842.08	161.72	339.38	-1867.97	149.76	346.66	-1399.99	160.52	50.79	-1330.55	218.89	83.18	-1955.73	-18.03	53.27	-1993.17	-14.26	57.52	-1831.63	21.14	477.77	-3028.24	-63.64	88.58	-2029.36	45.26	1254.87	0.00	0.00	0.00	-1982.83	74.32	1716.61	-1990.11	-69.04	1699.46	-1686.81	-24.38	1663.32	-1169.53	162.07	1732.69	918.38	-217.51	68.50	1537.98	-208.70	73.56	907.76
3.89000	-1807.28	162.54	348.36	-1853.29	149.63	359.30	-1399.99	160.52	50.79	-1330.55	218.89	83.18	-1957.21	-17.84	50.30	-1998.62	-13.70	55.87	-1831.63	21.14	477.77	-3012.24	-63.26	93.24	-2015.94	45.66	1255.21	0.00	0.00	0.00	-2000.10	73.61	1719.06	-1982.32	-68.90	1700.71	-1686.81	-24.38	1663.32	-1169.53	162.07	1732.69	918.44	-217.64	68.44	1537.67	-208.82	73.50	907.61
3.90000	-1770.82	162.60	357.45	-1819.31	150.51	365.65	-1399.99	160.52	50.79	-1330.55	218.89	83.18	-1958.90	-17.67	46.98	-1999.27	-13.68	54.57	-1831.63	21.14	477.77	-2996.13	-62.89	97.94	-2015.71	44.31	1254.58	0.00	0.00	0.00	-1978.07	70.48	1719.70	-1965.68	-69.56	1700.29	-1686.81	-24.38	1663.32	-1169.53	162.07	1732.69	918.37	-217.60	68.43	1537.74	-208.82	73.53	907.28
3.91000	-1732.88	162.48	366.25	-1785.16	150.61	370.96	-1399.99	160.52	50.79	-1330.55	218.89	83.18	-1960.79	-17.53	43.33	-2000.32	-13.76	52.65	-1831.63	21.14	477.77	-2979.92	-62.52	102.70	-2006.39	43.38	1254.45	0.00	0.00	0.00	-1975.83	70.26	1720.40	-1971.41	-70.57	1701.06	-1686.81	-24.38	1663.32	-1169.53	162.07	1732.69	918.39	-217.76	68.51	1537.69	-208.72	73.45	907.24
3.92000	-1713.07	163.94	372.78	-1751.86	150.92	375.91	-1399.99	160.52	50.79	-1330.55	218.89	83.18	-1962.86	-17.40	39.39	-2001.73	-13.95	50.15	-1831.63	21.14	477.77	-2963.60	-62.15	107.50	-1994.59	43.28	1254.33	0.00	0.00	0.00	-1970.86	74.37	1719.64	-1956.77	-70.31	1701.56	-1686.81	-24.38	1663.32	-1169.53	162.07	1732.69	918.31	-217.66	68.52	1537.92	-208.71	73.56	907.33
3.93000	-1678.01	164.28	379.50	-1716.19	152.08	381.24	-1399.99	160.52	50.79	-1330.55	218.89	83.18	-1965.10	-17.29	35.18	-2003.49	-14.23	47.10	-1831.63	21.14	477.77	-2947.18	-61.78	112.35	-1992.54	42.59	1254.14	0.00	0.00	0.00	-1959.71	72.15	1719.77	-1947.91	-68.44	1701.28	-1686.81	-24.38	1663.32	-1169.53	162.07	1732.69	918.30	-217.42	68.63	1537.63	-208.77	73.48	907.14
3.94000	-1643.68	165.44	385.33	-1682.26	153.41	385.10	-1399.99	160.52	50.79	-1330.55	218.89	83.18	-1967.48	-17.21	30.73	-2005.55	-14.60	43.54	-1831.63	21.14	477.77	-2930.65	-61.40	117.25	-1982.07	41.41	1253.82	0.00	0.00	0.00	-1947.26	73.82	1720.31	-1943.05	-69.13	1701.44	-1686.81	-24.38	1663.32	-1169.53	162.07	1732.69	918.41	-218.22	68.44	1538.06	-208.78	73.61	907.42
3.95000	-1610.15	167.54	389.90	-1649.26	154.60	387.93	-1399.99	160.52	50.79	-1330.55	218.89	83.18	-1969.98	-17.14	26.06	-2007.90	-15.05	39.53	-1831.63	21.14	477.77	-2914.01	-61.03	122.19	-1971.44	41.19	1253.51	0.00	0.00	0.00	-1917.03	74.18	1718.35	-1938.53	-70.15	1701.53	-1686.81	-24.38	1663.32	-1169.53	162.07	1732.69	918.29	-218.00	68.62	1537.70	-208.83	73.47	907.40
3.96000	-1576.87	168.76	393.99	-1613.37	156.29	390.66	-1399.99	160.52	50.79	-1330.55	218.89	83.18	-1972.60	-17.10	21.20	-2010.51	-15.59	35.08	-1831.63	21.14	477.77	-2897.27	-60.66	127.19	-1959.84	40.84	1253.18	0.00	0.00	0.00	-1951.75	73.09	1721.95	-1918.88	-70.45	1700.26	-1686.81	-24.38	1663.32	-1169.53	162.07	1732.69	918.17	-217.36	68.74	1537.86	-208.78	73.51	907.63
3.97000	-1544.28	170.34	397.05	-1582.70	157.93	391.91	-1399.99	160.52	50.79	-1330.55	218.89	83.18	-1975.30	-17.08	16.18	-2013.34	-16.20	30.26	-1831.63	21.14	477.77	-2880.42	-60.29	132.23	-1946.03	40.44	1252.89	0.00	0.00	0.00	-1928.01	73.65	1720.81	-1912.88	-68.79	1700.60	-1686.81	-24.38	1663.32	-1169.53	162.07	1732.69	918.29	-217.31	68.63	1537.82	-208.80	73.51	907.36
3.98000	-1513.64	172.93	398.97	-1551.99	159.81	392.65	-1399.99	160.52	50.79	-1330.55	218.89	83.18	-1978.08	-17.08	11.02	-2016.38	-16.87	25.09	-1831.63	21.14	477.77	-2863.46	-59.92	137.32	-1935.68	39.94	1252.48	0.00	0.00	0.00	-1934.92	73.67	1721.11	-1896.81	-68.10	1700.52	-1686.81	-24.38	1663.32	-1169.53	162.07	1732.69	918.38	-217.87	68.45	1538.09	-208.71	73.58	907.47
3.99000	-1483.36	174.58	400.42	-1521.16	161.12	392.86	-1399.99	160.52	50.79	-1330.55	218.89	83.18	-1980.91	-17.10	5.76	-2019.59	-17.62	19.61	-1831.63	21.14	477.77	-2846.40	-59.55	142.46	-1932.20	39.35	1251.57	0.00	0.00	0.00	-1895.95	73.69	1716.71	-1901.88	-67.75	1699.79	-1686.81	-24.38	1663.32	-1169.53	162.07	1732.69	918.43	-217.92	68.44	1538.16	-208.66	73.67	907.54
4.00000	-1454.35	175.15	401.65	-1488.97	161.60	393.16	-1399.99	160.52	50.79	-1330.55	218.89	83.18	-1983.77	-17.14	0.41	-2022.95	-18.42	13.88	-1831.63	21.14	477.77	-2829.22	-59.19	147.65	-1922.09	39.73	1251.06	0.00	0.00	0.00	-1881.85	76.62	1718.17	-1892.46	-67.40	1700.25	-1686.81	-24.38	1663.32	-1169.53	162.07	1732.69	918.45	-217.87	68.48	1538.34	-208.66	73.74	907.47
4.01000	-1426.18	175.46	402.28	-1468.06	162.83	392.28	-1399.99	160.52	50.79	-1330.55	218.89	83.18	-1986.65	-17.20	-4.99	-2026.43	-19.28	7.91	-1831.63	21.14	477.77	-2811.94	-58.82	152.89	-1905.35	40.02	1250.52	0.00	0.00	0.00	-1874.03	74.54	1717.26	-1873.77	-66.41	1699.16	-1686.81	-24.38	1663.32	-1169.53	162.07	1732.69	918.52	-218.03	68.28	1538.06	-208.62	73.60	907.55
4.02000	-1399.82	176.05	402.23	-1441.17	163.87	390.58	-1399.99	160.52	50.79	-1330.55	218.89	83.18	-1989.53	-17.29	-10.41	-2030.01	-20.18	1.77	-1831.63	21.14	477.77	-2794.55	-58.45	158.18	-1906.04	39.65	1249.20	0.00	0.00	0.00	-1867.64	74.27	1715.42	-1858.53	-66.39	1697.21	-1686.81	-24.38	1663.32	-1169.53	162.07	1732.69	918.21	-217.44	68.71	1537.85	-208.59	73.54	907.49
4.03000	-1374.24	175.60	401.92	-1415.58	164.69	388.33	-1399.99	160.52	50.79	-1330.55	218.89	83.18	-1992.39	-17.40	-15.83	-2033.65	-21.14	-4.52	-1831.63	21.14	477.77	-2777.05	-58.08	163.52	-1894.77	40.42	1248.30	0.00	0.00	0.00	-1832.41	74.14	1712.99	-1854.21	-65.70	1696.89	-1686.81	-24.38	1663.32	-1169.53	162.07	1732.69	918.36	-217.22	68.62	1537.84	-208.71	73.57	907.46
4.04000	-1350.46	174.85	401.30	-1391.40	165.51	385.58	-1399.99	160.52	50.79	-1330.55	218.89	83.18	-1995.21	-17.53	-21.23	-2037.33	-22.13	-10.91	-1831.63	21.14	477.77	-2759.45	-57.71	168.91	-1883.46	40.55	1247.02	0.00	0.00	0.00	-1837.10	77.71	1713.56	-1840.27	-64.31	1695.70	-1686.81	-24.38	1663.32	-1169.53	162.07	1732.69	918.53	-217.76	68.38	1538.34	-208.74	73.73	907.66
4.05000	-1328.38	175.24	399.36	-1368.51	166.61	382.00	-1399.99	160.52	50.79	-1330.55	218.89	83.18	-1997.98	-17.69	-26.58	-2041.02	-23.15	-17.36	-1831.63	21.14	477.77	-2741.73	-57.35	174.34	-1878.68	39.64	1245.87	0.00	0.00	0.00	-1845.96	76.79	1713.70	-1840.45	-64.60	1695.73	-1686.81	-24.38	1663.32	-1169.53	162.07	1732.69	918.37	-217.84	68.54	1537.47	-208.90	73.38	907.42
4.06000	-1307.92	176.07	396.49	-1347.37	167.54	377.79	-1399.99	160.52	50.79	-1330.55	218.89	83.18	-2000.67	-17.86	-31.84	-2044.69	-24.21	-23.84	-1831.63	21.14	477.77	-2723.90	-56.98	179.83	-1867.67	40.07	1244.50	0.00	0.00	0.00	-1805.56	79.96	1710.19	-1813.85	-63.27	1693.14	-1686.81	-24.38	1663.32	-1169.53	162.07	1732.69	918.30	-217.18	68.67	1537.57	-208.85	73.42	907.65
4.07000	-1288.19	175.52	393.19	-1327.46	168.50	372.77	-1399.99	160.52	50.79	-1330.55	218.89	83.18	-2003.26	-18.06	-36.99	-2048.32	-25.29	-30.30	-1831.63	21.14	477.77	-2705.97	-56.61	185.37	-1853.93	39.34	1248.84	0.00	0.00	0.00	-1814.23	79.84	1717.83	-1812.80	-63.75	1691.03	-1686.81	-24.38	1663.32	-1169.53	162.07	1732.69	918.30	-217.43	68.58	1538.11	-208.75	73.66	907.53
4.08000	-1270.61	176.69	388.15	-1309.33	170.01	366.75	-1399.99	160.52	50.79	-1330.55	218.89	83.18	-2005.75	-18.28	-42.01	-2051.87	-26.39	-36.70	-1831.63	21.14	477.77	-2687.92	-56.25	190.96	-1844.47	39.67	1248.28	0.00	0.00	0.00	-1806.08	80.44	1718.04	-1791.92	-61.28	1690.36	-1686.81	-24.38	1663.32	-1169.53	162.07	1732.69	918.31	-217.46	68.64	1537.54	-208.84	73.41	907.43
4.09000	-1253.26	175.04	383.61	-1292.50	170.62	360.47	-1399.99	160.52	50.79	-1330.55	218.89	83.18	-2008.10	-18.53	-46.87	-2055.33	-27.50	-43.00	-1831.63	21.14	477.77	-2669.77	-55.88	196.60	-1835.19	39.87	1246.62	0.00	0.00	0.00	-1799.50	81.50	1716.50	-1774.58	-59.28	1687.89	-1686.81	-24.38	1663.32	-1169.53	162.07	1732.69	918.36	-217.63	68.51	1537.95	-208.81	73.58	907.37
4.10000	-1239.26	177.13	376.83	-1277.44	171.86	353.48	-1399.99	160.52	50.79	-1330.55	218.89	83.18	-2010.31	-18.80	-51.53	-2058.66	-28.63	-49.17	-1831.63	21.14	477.77	-2651.51	-55.52	202.29	-1824.29	40.17	1244.98	0.00	0.00	0.00	-1787.78	82.56	1714.27	-1769.55	-58.46	1685.45	-1686.81	-24.38	1663.32	-1169.53	162.07	1732.69	918.40	-217.50	68.41	1538.22	-208.63	73.64	907.23
4.11000	-1225.69	176.00	371.02	-1263.60	172.33	346.47	-1399.99	160.52	50.79	-1330.55	218.89	83.18	-2012.35	-19.09	-55.98	-2061.84	-29.76	-55.16	-1831.63	21.14	477.77	-2633.13	-55.15	208.03	-1816.74	40.15	1243.19	0.00	0.00	0.00	-1779.65	83.83	1712.18	-1782.78	-57.46	1684.75	-1686.81	-24.38	1663.32	-1169.53	162.07	1732.69	918.38	-217.15	68.52	1537.51	-208.77	73.42	907.48
4.12000	-1214.56	176.83	363.98	-1252.05	173.72	338.80	-1399.99	160.52	50.79	-1330.55	218.89	83.18	-2014.21	-19.41	-60.19	-2064.84	-30.88	-60.93	-1831.63	21.14	477.77	-2614.64	-54.79	213.82	-1805.32	40.39	1241.49	0.00	0.00	0.00	-1765.97	85.80	1709.83	-1746.49	-54.69	1681.69	-1686.81	-24.38	1663.32	-1169.53	162.07	1732.69	918.50	-217.72	68.28	1537.38	-208.79	73.41	907.39
4.13000	-1204.89	177.85	356.64	-1242.01	174.87	330.91	-1399.99	160.52	50.79	-1330.55	218.89	83.18	-2015.86	-19.75	-64.13	-2067.63	-32.01	-66.44	-1831.63	21.14	477.77	-2596.05	-54.43	219.67	-1789.74	38.38	1242.32	0.00	0.00	0.00	-1759.62	86.94	1707.92	-1743.93	-54.68	1680.24	-1686.81	-24.38	1663.32	-1169.53	162.07	1732.69	918.44	-217.98	68.35	1538.01	-208.74	73.55	907.44
4.14000	-1197.09	179.81	348.44	-1233.24	175.90	322.72	-1399.99	160.52	50.79	-1330.55	218.89	83.18	-2017.29	-20.12	-67.77	-2070.18	-33.12	-71.65	-1831.63	21.14	477.77	-2577.34	-54.06	225.56	-1780.34	39.21	1240.56	0.00	0.00	0.00	-1750.04	88.53	1705.59	-1741.07	-53.95	1678.61	-1686.81	-24.38	1663.32	-1169.53	162.07	1732.69	918.44	-217.96	68.48	1537.69	-208.75	73.48	907.62
4.15000	-1189.71	180.71	340.46	-1225.68	177.08	314.00	-1399.99	160.52	50.79	-1330.55	218.89	83.18	-2018.49	-20.51	-71.08	-2072.48	-34.21	-76.53	-1831.63	21.14	477.77	-2558.52	-53.70	231.51	-1768.02	40.06	1238.50	0.00	0.00	0.00	-1737.18	90.66	1703.09	-1721.90	-48.36	1686.08	-1686.81	-24.38	1663.32	-1169.53	162.07	1732.69	918.56	-218.52	68.22	1537.76	-208.70	73.48	907.66
4.16000	-1184.12	184.05	330.80	-1219.16	178.19	304.83	-1399.99	160.52	50.79	-1330.55	218.89	83.18	-2019.42	-20.92	-74.05	-2074.48	-35.29	-81.03	-1831.63	21.14	477.77	-2539.59	-53.34	237.51	-1754.55	40.90	1236.46	0.00	0.00	0.00	-1726.07	92.65	1700.81	-1707.10	-44.92	1686.00	-1686.81	-24.38	1663.32	-1169.53	162.07	1732.69	918.41	-218.18	68.53	1537.96	-208.73	73.49	907.74
4.17000	-1179.91	187.79	320.29	-1214.28	180.43	294.49	-1399.99	160.52	50.79	-1330.55	218.89	83.18	-2020.08	-21.36	-76.63	-2076.16	-36.34	-85.10	-1831.63	21.14	477.77	-2520.55	-52.98	243.56	-1743.21	41.88	1234.29	0.00	0.00	0.00	-1717.17	94.21	1699.02	-1698.79	-43.15	1683.80	-1686.81	-24.38	1663.32	-1169.53	162.07	1732.69	918.40	-218.25	68.39	1537.65	-208.68	73.47	907.52
4.18000	-1176.24	189.98	309.26	-1210.31	181.61	283.66	-1399.99	160.52	50.79	-1330.55	218.89	83.18	-2020.44	-21.82	-78.81	-2077.50	-37.36	-88.72	-1831.63	21.14	477.77	-2501.39	-52.62	249.67	-1730.21	42.99	1232.26	0.00	0.00	0.00	-1705.07	97.01	1696.58	-1684.14	-40.65	1681.19	-1686.81	-24.38	1663.32	-1169.53	162.07	1732.69	918.66	-218.29	68.08	1537.31	-208.83	73.34	907.66
4.19000	-1173.78	191.99	296.86	-1207.85	182.92	271.45	-1399.99	160.52	50.79	-1330.55	218.89	83.18	-2020.49	-22.31	-80.56	-2078.46	-38.34	-91.84	-1831.63	21.14	477.77	-2482.13	-52.25	255.82	-1718.50	43.58	1230.19	0.00	0.00	0.00	-1694.63	99.56	1694.46	-1675.38	-38.32	1679.35	-1686.81	-24.38	1663.32	-1169.53	162.07	1732.69	918.32	-218.03	68.40	1537.55	-208.82	73.43	907.81
4.20000	-1171.74	192.20	283.09	-1206.62	183.93	257.76	-1399.99	160.52	50.79	-1330.55	218.89	83.18	-2020.21	-22.83	-81.85	-2079.03	-39.29	-94.42	-1831.63	21.14	477.77	-2462.75	-51.89	262.03	-1704.87	44.22	1228.00	0.00	0.00	0.00	-1680.18	102.56	1692.16	-1664.47	-35.93	1677.41	-1686.81	-24.38	1663.32	-1169.53	162.07	1732.69	918.42	-218.29	68.35	1538.03	-208.76	73.66	907.66
4.21000	-1171.02	192.46	267.54	-1206.53	184.34	242.51	-1399.99	160.52	50.79	-1330.55	218.89	83.18	-2019.58	-23.37	-82.66	-2079.17	-40.19	-96.43	-1831.63	21.14	477.77	-2443.26	-51.53	268.30	-1693.78	44.81	1225.87	0.00	0.00	0.00	-1671.15	105.23	1690.21	-1650.70	-32.93	1675.37	-1686.81	-24.38	1663.32	-1169.53	162.07	1732.69	918.44	-218.18	68.33	1537.10	-208.87	73.28	907.58
4.22000	-1171.37	192.33	250.63	-1207.53	183.92	226.31	-1399.99	160.52	50.79	-1330.55	218.89	83.18	-2018.59	-23.93	-82.95	-2078.86	-41.03	-97.81	-1831.63	21.14	477.77	-2423.65	-51.18	274.61	-1681.77	45.66	1223.73	0.00	0.00	0.00	-1662.05	108.57	1688.28	-1639.78	-29.91	1673.56	-1686.81	-24.38	1663.32	-1169.53	162.07	1732.69	918.31	-218.30	68.45	1536.98	-208.82	73.22	907.56
4.23000	-1173.06	192.26	232.76	-1209.48	182.95	209.92	-1399.99	160.52	50.79	-1330.55	218.89	83.18	-2017.20	-24.52	-82.69	-2078.06	-41.83	-98.53	-1831.63	21.14	477.77	-2403.93	-50.82	280.98	-1667.81	46.82	1221.54	0.00	0.00	0.00	-1648.60	112.03	1686.41	-1628.37	-26.79	1671.92	-1686.81	-24.38	1663.32	-1169.53	162.07	1732.69	918.21	-217.52	68.65	1538.01	-208.74	73.58	907.44
4.24000	-1175.50	191.71	215.05	-1212.48	182.29	193.38	-1399.99	160.52	50.79	-1330.55	218.89	83.18	-2015.42	-25.14	-81.88	-2076.75	-42.56	-98.55	-1831.63	21.14	477.77	-2384.10	-50.46	287.40	-1654.77	48.10	1219.45	0.00	0.00	0.00	-1634.10	115.71	1684.48	-1614.72	-23.74	1670.03	-1686.81	-24.38	1663.32	-1169.53	162.07	1732.69	918.51	-217.81	68.37	1537.83	-208.76	73.58	907.49
4.25000	-1178.52	190.94	197.91	-1215.88	180.57	177.57	-1399.99	160.52	50.79	-1330.55	218.89	83.18	-2013.21	-25.78	-80.46	-2074.91	-43.23	-97.84	-1831.63	21.14	477.77	-2364.16	-50.10	293.88	-1640.65	49.64	1217.42	0.00	0.00	0.00	-1621.45	119.56	1682.91	-1600.28	-19.89	1668.43	-1686.81	-24.38	1663.32	-1169.53	162.07	1732.69	918.29	-217.86	68.60	1537.76	-208.79	73.57	907.33
4.26000	-1182.23	190.29	181.33	-1219.81	178.86	162.20	-1399.99	160.52	50.79	-1330.55	218.89	83.18	-2010.56	-26.45	-78.43	-2072.50	-43.82	-96.34	-1831.63	21.14	477.77	-2344.10	-49.74	300.41	-1627.11	51.60	1215.56	0.00	0.00	0.00	-1610.10	123.31	1681.22	-1586.28	-15.77	1666.93	-1686.81	-24.38	1663.32	-1169.53	162.07	1732.69	918.33	-217.62	68.47	1538.35	-208.66	73.76	907.40
4.27000	-1185.83	188.78	166.00	-1222.99	176.95	147.95	-1399.99	160.52	50.79	-1330.55	218.89	83.18	-2007.45	-27.15	-75.75	-2069.51	-44.34	-94.02	-1831.63	21.14	477.77	-2323.92	-49.39	306.99	-1613.53	53.72	1213.62	0.00	0.00	0.00	-1595.35	127.02	1679.59	-1571.97	-11.83	1665.53	-1686.81	-24.38	1663.32	-1169.53	162.07	1732.69	918.25	-217.40	68.56	1537.85	-208.65	73.50	907.41
4.28000	-1179.20	188.30	156.91	-1218.41	177.88	138.81	-1399.99	160.52	50.79	-1330.55	218.89	83.18	-2003.86	-27.87	-72.39	-2065.89	-44.78	-90.84	-1831.63	21.14	477.77	-2303.64	-49.03	313.63	-1598.95	56.36	1211.71	0.00	0.00	0.00	-1578.12	130.56	1678.01	-1563.12	-8.59	1664.22	-1686.81	-24.38	1663.32	-1169.53	162.07	1732.69	918.41	-217.42	68.42	1537.22	-208.77	73.30	907.36
4.29000	-1172.83	189.08	145.41	-1206.91	177.39	130.56	-1399.99	160.52	50.79	-1330.55	218.89	83.18	-1999.78	-28.62	-68.33	-2061.63	-45.13	-86.77	-1831.63	21.14	477.77	-2283.23	-48.67	320.32	-1585.85	58.70	1209.99	0.00	0.00	0.00	-1566.55	134.76	1676.61	-1547.80	-4.55	1662.94	-1686.80	-24.38	1663.32	-1169.53	162.07	1732.69	918.41	-217.56	68.45	1537.82	-208.77	73.51	907.31
4.30000	-1157.71	190.95	128.37	-1198.21	178.27	114.22	-1399.99	160.52	50.79	-1330.55	218.89	83.18	-1995.18	-29.40	-63.54	-2056.69	-45.40	-81.75	-1831.63	21.14	477.77	-2262.72	-48.32	327.07	-1570.35	61.59	1208.58	0.00	0.00	0.00	-1551.09	139.05	1676.09	-1535.21	-0.51	1663.10	-1672.69	-20.06	1663.03	-1169.53	162.07	1732.69	918.35	-217.14	68.50	1538.02	-208.79	73.60	907.47
4.31000	-1150.15	189.00	114.57	-1192.86	176.24	103.17	-1399.99	160.52	50.79	-1330.55	218.89	83.18	-1990.05	-30.20	-58.00	-2051.05	-45.56	-75.75	-1831.63	21.14	477.77	-2242.09	-47.96	333.87	-1556.95	64.43	1207.44	0.00	0.00	0.00	-1537.08	143.26	1675.90	-1516.01	3.87	1662.92	-1658.56	-15.67	1662.86	-1169.53	162.07	1732.69	918.53	-217.82	68.28	1538.04	-208.70	73.68	907.15
4.32000	-1144.53	188.46	104.28	-1185.87	175.22	95.33	-1399.99	160.52	50.79	-1330.55	218.89	83.18	-1984.37	-31.03	-51.67	-2044.69	-45.63	-68.73	-1831.63	21.14	477.77	-2221.34	-47.61	340.73	-1542.73	67.32	1206.51	0.00	0.00	0.00	-1522.47	147.55	1675.29	-1503.37	7.61	1662.64	-1644.24	-11.35	1662.43	-1169.53	162.07	1732.69	918.48	-217.92	68.24	1538.49	-208.66	73.85	907.33
4.33000	-1140.21	189.32	95.60	-1183.05	175.18	88.44	-1399.99	160.52	50.79	-1330.55	218.89	83.18	-1978.12	-31.89	-44.53	-2037.57	-45.59	-60.65	-1831.63	21.14	477.77	-2200.48	-47.25	347.64	-1527.51	70.28	1205.87	0.00	0.00	0.00	-1507.33	151.66	1675.24	-1489.88	11.78	1662.85	-1629.62	-7.58	1662.25	-1169.53	162.07	1732.69	918.45	-217.49	68.39	1538.06	-208.69	73.61	907.33
4.34000	-1136.87	189.97	88.44	-1181.20	175.75	82.75	-1399.99	160.52	50.79	-1330.55	218.89	83.18	-1971.28	-32.78	-36.55	-2029.67	-45.44	-51.46	-1831.63	21.14	477.77	-2179.50	-46.90	354.60	-1512.52	73.38	1205.58	0.00	0.00	0.00	-1493.71	155.46	1676.09	-1474.87	15.96	1663.48	-1614.99	-3.60	1662.79	-1169.53	162.07	1732.69	918.73	-217.25	68.30	1537.65	-208.76	73.46	907.23
4.35000	-1134.55	190.28	83.20	-1176.73	175.96	79.62	-1399.99	160.52	50.79	-1330.55	218.89	83.18	-1963.84	-33.69	-27.71	-2020.95	-45.18	-41.14	-1831.63	21.14	477.77	-2158.40	-46.55	361.63	-1497.92	76.67	1205.58	0.00	0.00	0.00	-1479.24	159.38	1677.15	-1460.04	19.84	1664.75	-1600.63	0.85	1663.65	-1169.53	162.07	1732.69	918.49	-217.30	68.56	1538.04	-208.59	73.59	907.29
4.36000	-1132.82	190.55	79.13	-1173.81	176.50	76.76	-1399.99	160.52	50.79	-1330.55	218.89	83.18	-1955.77	-34.63	-17.98	-2011.40	-44.79	-29.64	-1831.63	21.14	477.77	-2137.19	-46.20	368.70	-1482.25	79.50	1205.83	0.00	0.00	0.00	-1463.90	163.24	1678.28	-1444.50	23.72	1665.99	-1586.55	5.11	1664.56	-1169.53	162.07	1732.69	918.54	-217.93	68.34	1537.21	-208.73	73.23	907.46
4.37000	-1131.30	191.92	74.84	-1173.87	177.17	73.10	-1399.99	160.52	50.79	-1330.55	218.89	83.18	-1947.06	-35.61	-7.33	-2000.98	-44.28	-16.91	-1831.63	21.14	477.77	-2115.87	-45.85	375.84	-1467.89	81.26	1206.39	0.00	0.00	0.00	-1450.05	166.91	1680.06	-1430.18	27.30	1667.46	-1572.30	8.94	1665.77	-1169.53	162.07	1732.69	918.57	-218.29	68.18	1537.40	-208.83	73.37	907.69
4.38000	-1129.32	192.34	70.98	-1172.69	177.80	70.01	-1399.99	160.52	50.79	-1330.55	218.89	83.18	-1937.69	-36.61	4.27	-1989.68	-43.64	-2.92	-1831.63	21.14	477.77	-2094.42	-45.49	383.03	-1457.46	84.57	1205.13	0.00	0.00	0.00	-1434.30	170.77	1681.68	-1418.63	30.66	1669.37	-1558.36	12.78	1667.21	-1169.53	162.07	1732.69	918.33	-217.10	68.51	1537.11	-208.90	73.23	907.74
4.39000	-1128.71	191.31	69.21	-1172.34	176.92	68.22	-1399.99	160.52	50.79	-1330.55	218.89	83.18	-1927.65	-37.63	16.84	-1977.45	-42.86	12.37	-1831.63	21.14	477.77	-2072.86	-45.14	390.27	-1445.42	87.91	1206.08	0.00	0.00	0.00	-1417.78	173.85	1683.34	-1404.72	34.49	1671.32	-1544.41	15.90	1668.75	-1169.53	162.07	1732.69	918.35	-217.35	68.53	1537.91	-208.76	73.48	907.51
4.40000	-1127.42	190.21	67.19	-1173.63	176.08	66.23	-1399.99	160.52	50.79	-1330.55	218.89	83.18	-1916.90	-38.69	30.39	-1964.27	-41.94	29.00	-1831.63	21.14	477.77	-2051.19	-44.79	397.57	-1432.50	91.14	1207.44	0.00	0.00	0.00	-1408.30	176.86	1685.34	-1389.53	37.47	1672.97	-1531.06	19.28	1670.64	-1169.53	162.07	1732.69	918.45	-217.62	68.57	1537.73	-208.75	73.48	907.38
4.41000	-1126.72	189.85	65.84	-1170.95	175.96	65.43	-1399.99	160.52	50.79	-1330.55	218.89	83.18	-1909.45	-37.64	29.43	-1950.12	-40.88	47.02	-1831.63	21.14	477.77	-2029.39	-44.44	404.93	-1416.84	94.54	1209.08	0.00	0.00	0.00	-1394.92	179.88	1687.19	-1374.83	40.41	1675.05	-1517.96	22.43	1672.66	-1169.53	162.07	1732.69	918.61	-217.72	68.36	1537.40	-208.80	73.40	907.59
4.42000	-1126.12	189.24	64.97	-1171.11	175.69	64.53	-1399.99	160.52	50.79	-1330.55	218.89	83.18	-1905.51	-38.55	37.81	-1934.97	-39.66	66.45	-1831.63	21.14	477.77	-2007.48	-44.10	412.35	-1405.15	97.60	1210.73	0.00	0.00	0.00	-1379.35	182.42	1688.82	-1361.89	42.94	1677.29	-1504.98	25.43	1674.81	-1169.53	162.07	1732.69	918.42	-217.35	68.53	1537.55	-208.82	73.45	907.74
4.43000	-1125.89	188.98	64.23	-1172.81	175.56	63.49	-1399.99	160.52	50.79	-1330.55	218.89	83.18	-1897.94	-39.65	52.85	-1918.79	-38.29	87.35	-1831.63	21.14	477.77	-1985.45	-43.75	419.82	-1392.99	103.49	1214.52	0.00	0.00	0.00	-1366.95	184.66	1690.88	-1347.18	45.45	1679.36	-1491.77	27.36	1676.97	-1169.53	162.07	1732.69	918.31	-216.91	68.74	1537.69	-208.78	73.48	907.78
4.44000	-1125.66	188.46	64.21	-1171.88	175.39	63.46	-1399.99	160.52	50.79	-1330.55	218.89	83.18	-1890.76	-46.82	68.70	-1901.56	-36.77	109.75	-1831.63	21.14	477.77	-1963.30	-43.40	427.35	-1381.55	106.26	1216.69	0.00	0.00	0.00	-1355.97	186.90	1693.31	-1337.89	47.39	1681.88	-1479.24	29.68	1679.45	-1169.53	162.07	1732.69	918.19	-216.93	68.77	1537.24	-208.88	73.31	907.57
4.45000	-1125.72	188.27	64.25	-1171.78	175.36	63.32	-1399.99	160.52	50.79	-1330.55	218.89	83.18	-1876.12	-50.57	83.32	-1886.44	-37.29	129.46	-1831.63	21.14	477.77	-1941.03	-43.05	434.94	-1371.41	108.72	1218.42	0.00	0.00	0.00	-1342.50	188.62	1695.90	-1327.89	49.44	1684.43	-1466.78	31.62	1682.01	-1169.53	162.07	1732.69	918.28	-217.09	68.74	1537.26	-208.84	73.37	907.55
4.46000	-1125.98	188.65	64.41	-1171.99	175.46	63.45	-1399.99	160.52	50.79	-1330.55	218.89	83.18	-1860.66	-50.36	103.86	-1866.08	-36.18	151.10	-1831.63	21.14	477.77	-1918.65	-42.71	442.58	-1360.64	110.29	1220.48	0.00	0.00	0.00	-1328.46	190.33	1698.15	-1311.87	51.02	1686.64	-1454.38	33.35	1684.51	-1169.53	162.07	1732.69	918.48	-217.73	68.49	1537.74	-208.80	73.58	907.61
4.47000	-1126.20	188.81	64.88	-1172.72	175.93	63.68	-1399.99	160.52	50.79	-1330.55	218.89	83.18	-1844.25	-48.19	125.58	-1851.13	-34.91	172.54	-1831.63	21.14	477.77	-1896.15	-42.36	450.28	-1350.50	111.77	1222.47	0.00	0.00	0.00	-1318.23	191.67	1700.84	-1301.97	52.86	1689.47	-1442.14	34.37	1687.12	-1169.53	162.07	1732.69	918.48	-217.55	68.34	1538.23	-208.68	73.66	907.49
4.48000	-1126.50	189.16	65.43	-1174.21	176.37	63.72	-1399.99	160.52	50.79	-1330.55	218.89	83.18	-1822.72	-45.49	148.20	-1843.84	-33.05	193.02	-1831.63	21.14	477.77	-1873.52	-42.02	458.04	-1340.79	113.51	1224.72	0.00	0.00	0.00	-1306.40	192.89	1703.65	-1287.77	54.51	1692.01	-1430.12	35.33	1689.71	-1169.53	162.07	1732.69	918.53	-217.33	68.48	1538.21	-208.66	73.63	907.44
4.49000	-1126.84	189.34	66.07	-1174.18	176.83	64.14	-1399.99	160.52	50.79	-1330.55	218.89	83.18	-1809.93	-42.92	168.87	-1830.94	-30.42	214.45	-1831.63	21.14	477.77	-1850.78	-41.67	465.86	-1331.45	114.40	1226.91	0.00	0.00	0.00	-1292.91	194.18	1706.31	-1277.79	55.71	1694.88	-1418.29	36.17	1692.42	-1169.53	162.07	1732.69	918.57	-217.87	68.42	1537.65	-208.76	73.49	907.66
4.50000	-1127.25	189.74	66.73	-1174.52	177.49	64.56	-1399.99	160.52	50.79	-1330.55	218.89	83.18	-1796.71	-40.26	189.24	-1818.81	-28.29	235.42	-1831.63	21.14	477.77	-1827.92	-41.33	473.74	-1321.84	115.25	1229.38	0.00	0.00	0.00	-1283.13	195.30	1709.21	-1262.62	56.61	1697.33	-1406.90	37.22	1695.21	-1169.53	162.07	1732.69	918.54	-217.98	68.29	1537.99	-208.70	73.62	907.73
4.51000	-1127.63	190.15	67.29	-1173.82	177.79	65.09	-1399.99	160.52	50.79	-1330.55	218.89	83.18	-1781.11	-37.41	209.64	-1787.74	-24.98	259.78	-1831.60	21.14	477.79	-1804.94	-40.98	481.67	-1311.79	116.39	1232.09	0.00	0.00	0.00	-1269.86	196.25	1711.65	-1253.63	56.65	1699.97	-1395.39	37.61	1697.76	-1169.53	162.07	1732.69	918.52	-217.74	68.40	1537.77	-208.73	73.50	907.69
4.52000	-1128.00	190.39	67.87	-1174.29	178.41	65.35	-1399.99	160.52	50.79	-1330.55	218.89	83.18	-1763.78	-34.33	230.18	-1768.57	-22.55	279.82	-1808.37	20.49	498.25	-1781.84	-40.64	489.66	-1302.44	114.47	1233.03	0.00	0.00	0.00	-1257.37	196.88	1714.70	-1242.75	57.43	1702.64	-1384.27	38.01	1700.37	-1169.53	162.07	1732.69	918.20	-216.94	68.84	1537.15	-208.86	73.27	907.53
4.53000	-1128.25	190.71	68.25	-1174.05	178.75	65.71	-1399.99	160.52	50.79	-1330.55	218.89	83.18	-1744.41	-32.53	252.56	-1746.54	-20.30	301.24	-1783.68	22.12	518.19	-1758.62	-40.30	497.72	-1294.79	115.11	1235.38	0.00	0.00	0.00	-1249.80	196.96	1717.29	-1230.33	57.97	1705.03	-1373.18	37.97	1702.95	-1169.53	162.07	1732.69	918.50	-217.97	68.49	1537.80	-208.72	73.49	907.28
4.54000	-1128.53	191.02	68.45	-1174.86	179.38	65.49	-1399.99	160.52	50.79	-1330.55	218.89	83.18	-1724.65	-30.32	270.47	-1726.74	-18.99	318.87	-1760.60	23.48	536.76	-1735.28	-39.96	505.83	-1284.24	116.02	1238.11	0.00	0.00	0.00	-1239.34	197.40	1719.75	-1222.02	58.33	1707.72	-1362.32	37.79	1705.46	-1169.53	162.07	1732.69	918.42	-217.66	68.37	1537.40	-208.79	73.31	907.34
4.55000	-1128.71	191.55	68.38	-1175.70	179.41	65.15	-1399.99	160.52	50.79	-1330.55	218.89	83.18	-1703.22	-28.24	286.97	-1706.97	-18.26	334.89	-1739.69	24.08	553.52	-1711.81	-39.62	514.00	-1273.90	117.16	1240.66	0.00	0.00	0.00	-1230.53	197.34	1722.37	-1212.19	58.35	1710.26	-1351.92	38.01	1707.94	-1169.53	162.07	1732.69	918.28	-217.77	68.51	1537.31	-208.85	73.33	907.65
4.56000	-1128.64	191.42	68.37	-1174.25	179.41	65.51	-1399.99	160.52	50.79	-1330.55	218.89	83.18	-1678.23	-26.82	302.43	-1683.75	-16.09	350.28	-1717.96	26.68	569.53	-1688.23	-39.28	522.23	-1264.75	118.22	1243.27	0.00	0.00	0.00	-1220.02	197.54	1724.41	-1200.50	58.47	1712.50	-1341.45	37.49	1710.18	-1169.53	162.07	1732.69	918.20	-216.88	68.82	1537.93	-208.73	73.63	907.71
4.57000	-1128.62	191.46	68.09	-1174.02	179.95	65.16	-1399.99	160.52	50.79	-1330.55	218.89	83.18	-1652.64	-24.05	316.47	-1659.19	-13.62	364.18	-1691.61	28.38	590.13	-1665.51	-38.87	535.87	-1255.24	119.60	1245.63	0.00	0.00	0.00	-1209.75	197.98	1726.35	-1191.21	58.31	1714.87	-1331.29	36.99	1712.36	-1169.53	162.07	1732.69	918.09	-216.96	68.88	1537.71	-208.80	73.52	907.65
4.58000	-1128.48	191.43	67.71	-1174.07	180.03	64.64	-1399.99	160.52	50.79	-1330.55	218.89	83.18	-1624.77	-22.29	328.84	-1634.39	-12.60	374.25	-1666.01	29.94	609.84	-1643.13	-38.99	547.89	-1246.19	120.75	1247.96	0.00	0.00	0.00	-1200.48	197.75	1728.39	-1180.82	57.71	1716.66	-1321.38	36.47	1714.19	-1169.53	162.07	1732.69	918.26	-217.72	68.52	1537.90	-208.84	73.51	907.56
4.59000	-1128.24	191.25	67.26	-1174.53	180.15	64.02	-1399.99	160.52	50.79	-1330.55	218.89	83.18	-1597.88	-21.34	339.48	-1608.98	-11.09	384.64	-1641.16	31.37	628.68	-1621.53	-38.45	557.77	-1236.28	122.37	1250.10	0.00	0.00	0.00	-1192.64	197.48	1730.54	-1171.40	57.74	1718.49	-1311.54	35.89	1715.90	-1169.53	162.07	1732.69	918.49	-217.77	68.20	1536.87	-208.99	73.22	907.53
4.60000	-1128.17	191.52	66.43	-1174.19	180.35	63.50	-1399.99	160.52	50.79	-1330.55	218.89	83.18	-1568.13	-20.47	348.47	-1583.54	-9.82	393.14	-1617.05	32.67	646.65	-1600.16	-38.17	565.55	-1225.56	126.28	1253.84	0.00	0.00	0.00	-1180.63	197.01	1732.06	-1162.41	57.47	1720.27	-1301.83	35.43	1717.44	-1169.53	162.07	1732.69	918.46	-217.95	68.41	1537.43	-208.92	73.46	907.52
4.61000	-1127.85	191.41	65.68	-1176.18	180.61	62.16	-1399.99	160.52	50.79	-1330.55	218.89	83.18	-1543.21	-20.43	354.57	-1558.18	-8.89	399.50	-1593.64	33.85	663.78	-1579.61	-37.36	570.99	-1215.94	128.29	1255.98	0.00	0.00	0.00	-1174.28	196.47	1733.82	-1154.10	57.00	1721.76	-1292.13	34.75	1718.73	-1169.53	162.07	1732.69	918.39	-217.53	68.44	1537.42	-208.86	73.38	907.61
4.62000	-1127.50	191.31	64.80	-1174.08	180.70	61.83	-1399.99	160.52	50.79	-1330.55	218.89	83.18	-1511.95	-19.00	359.73	-1533.03	-8.52	403.64	-1570.95	34.90	680.06	-1558.94	-37.17	574.26	-1206.95	128.96	1257.42	0.00	0.00	0.00	-1162.47	196.03	1735.08	-1141.66	56.63	1722.73	-1282.71	34.36	1719.83	-1169.53	162.07	1732.69	918.41	-217.76	68.33	1537.30	-208.96	73.34	907.84
4.63000	-1127.29	191.52	63.75	-1172.96	180.98	61.26	-1399.99	160.52	50.79	-1330.55	218.89	83.18	-1485.75	-18.59	361.93	-1521.73	-6.32	404.59	-1548.94	35.83	695.52	-1538.46	-36.92	575.16	-1196.95	129.80	1258.48	0.00	0.00	0.00	-1154.86	195.61	1736.99	-1131.33	56.65	1723.97	-1273.22	33.50	1720.62	-1169.53	162.07	1732.69	918.41	-218.11	68.33	1537.81	-208.73	73.51	907.95
4.64000	-1126.99	191.62	62.76	-1174.64	180.81	60.02	-1399.99	160.52	50.79	-1330.55	218.89	83.18	-1459.36	-18.39	362.19	-1503.19	-4.55	399.97	-1527.62	36.65	710.17	-1518.13	-36.82	573.76	-1186.39	130.26	1259.49	0.00	0.00	0.00	-1141.57	195.25	1737.26	-1123.26	55.45	1724.81	-1263.88	32.88	1721.26	-1169.53	162.07	1732.69	918.57	-217.67	68.32	1538.12	-208.67	73.61	907.56
4.65000	-1126.63	191.71	61.82	-1173.91	181.26	59.38	-1399.99	160.52	50.79	-1330.55	218.89	83.18	-1431.84	-19.09	361.01	-1472.41	-4.69	396.92	-1506.96	37.34	724.03	-1497.42	-36.92	570.08	-1176.73	130.82	1260.26	0.00	0.00	0.00	-1131.60	194.22	1738.08	-1115.59	55.07	1725.76	-1254.60	32.32	1721.76	-1169.53	162.07	1732.69	918.41	-217.61	68.49	1537.82	-208.77	73.52	907.44
4.66000	-1126.22	191.49	61.01	-1173.40	180.82	58.98	-1399.99	160.52	50.79	-1330.55	218.89	83.18	-1398.64	-19.70	358.82	-1429.33	-4.55	395.33	-1486.96	37.93	737.09	-1477.29	-36.10	563.78	-1165.88	130.75	1260.73	0.00	0.00	0.00	-1122.89	193.27	1738.76	-1105.14	54.63	1726.16	-1245.15	31.61	1722.00	-1169.53	162.07	1732.69	918.24	-217.23	68.67	1537.28	-208.80	73.29	907.60
4.67000	-1125.97	191.59	60.17	-1172.64	181.02	58.46	-1399.99	160.52	50.79	-1330.55	218.89	83.18	-1370.81	-20.31	353.63	-1390.38	-4.89	390.04	-1467.60	38.40	749.38	-1455.90	-37.36	555.64	-1156.89	131.06	1261.05	0.00	0.00	0.00	-1114.87	192.39	1739.31	-1095.30	53.82	1726.37	-1235.64	30.83	1722.14	-1169.53	162.07	1732.69	918.37	-217.62	68.51	1537.48	-208.84	73.46	907.63
4.68000	-1125.73	191.58	59.38	-1173.42	180.96	57.63	-1399.99	160.52	50.79	-1330.55	218.89	83.18	-1340.97	-23.71	346.99	-1355.12	-6.38	383.97	-1448.87	38.76	760.92	-1434.67	-37.46	545.04	-1146.58	131.49	1261.23	0.00	0.00	0.00	-1106.01	191.74	1739.71	-1085.57	52.94	1726.45	-1226.14	30.04	1722.12	-1169.53	162.07	1732.69	918.35	-218.02	68.44	1537.94	-208.72	73.60	907.63
4.69000	-1125.56	191.66	58.56	-1174.02	180.85	56.96	-1399.99	160.52	50.79	-1330.55	218.89	83.18	-1308.55	-24.08	338.88	-1330.93	-7.50	374.72	-1430.75	39.02	771.70	-1413.37	-37.21	532.06	-1136.87	132.19	1261.17	0.00	0.00	0.00	-1096.26	191.19	1739.88	-1077.34	51.96	1726.42	-1216.56	29.09	1721.92	-1169.53	162.07	1732.69	918.22	-216.97	68.64	1538.27	-208.59	73.70	907.55
4.70000	-1125.11	191.50	57.84	-1173.36	180.71	56.60	-1399.99	160.52	50.79	-1330.55	218.89	83.18	-1273.90	-24.57	330.93	-1303.04	-12.08	366.90	-1413.23	39.18	781.75	-1390.79	-37.81	517.44	-1127.19	132.58	1261.01	0.00	0.00	0.00	-1085.42	190.19	1739.61	-1070.08	50.84	1726.47	-1206.97	28.29	1721.63	-1169.53	162.07	1732.69	918.12	-217.15	68.91	1537.58	-208.86	73.48	907.81
4.71000	-1124.87	191.76	56.85	-1174.25	180.97	55.68	-1399.99	160.52	50.79	-1330.55	218.89	83.18	-1242.60	-25.83	321.29	-1270.89	-12.73	357.39	-1396.31	39.23	791.08	-1367.26	-38.96	501.17	-1116.48	132.37	1260.80	0.00	0.00	0.00	-1077.56	189.11	1739.56	-1056.84	50.17	1725.93	-1197.07	27.24	1721.17	-1169.53	162.07	1732.69	918.10	-217.42	68.76	1537.43	-208.92	73.43	907.64
4.72000	-1124.38	191.64	56.04	-1173.64	180.87	55.40	-1399.99	160.52	50.79	-1330.55	218.89	83.18	-1208.30	-27.14	311.26	-1238.83	-13.48	345.35	-1379.96	39.19	799.70	-1342.85	-40.54	483.47	-1107.25	132.62	1260.31	0.00	0.00	0.00	-1064.64	188.57	1738.99	-1046.93	49.33	1725.27	-1187.31	26.62	1720.69	-1169.53	162.07	1732.69	918.40	-218.17	68.55	1537.51	-208.81	73.38	907.56
4.73000	-1123.79	190.56	55.72	-1172.71	180.26	55.21	-1399.99	160.52	50.79	-1330.55	218.89	83.18	-1172.37	-28.27	300.80	-1206.09	-15.31	333.02	-1364.18	39.05	807.62	-1317.48	-42.41	464.41	-1097.65	132.72	1259.91	0.00	0.00	0.00	-1056.44	187.38	1738.55	-1035.86	48.28	1724.62	-1177.16	25.46	1719.98	-1169.53	162.07	1732.69	918.52	-217.80	68.43	1537.68	-208.86	73.46	907.70
4.74000	-1123.46	190.52	54.85	-1171.63	180.13	54.91	-1399.99	160.52	50.79	-1330.55	218.89	83.18	-1135.68	-29.35	290.03	-1173.39	-17.00	319.78	-1348.95	38.83	814.86	-1290.91	-44.86	444.25	-1087.65	133.14	1259.40	0.00	0.00	0.00	-1048.76	186.07	1738.04	-1025.13	47.05	1723.89	-1166.85	24.08	1719.04	-1169.53	162.07	1732.69	918.18	-216.51	68.78	1537.79	-208.76	73.54	907.67
4.75000	-1123.28	191.01	53.83	-1171.80	180.50	54.31	-1400.98	162.51	49.97	-1329.96	218.58	83.42	-1099.95	-30.89	278.89	-1138.86	-19.12	306.41	-1334.26	38.51	821.43	-1263.45	-47.31	422.86	-1077.37	133.13	1258.74	0.00	0.00	0.00	-1035.76	184.78	1737.20	-1015.85	45.90	1723.13	-1156.64	23.05	1718.13	-1169.53	162.07	1732.69	918.26	-217.02	68.65	1537.68	-208.79	73.47	907.78
4.76000	-1122.90	191.20	52.85	-1172.00	180.39	53.58	-1399.96	161.63	50.92	-1329.63	217.77	83.67	-1064.21	-32.49	267.86	-1103.58	-21.01	292.97	-1320.09	38.10	827.35	-1235.40	-48.98	400.31	-1067.92	133.12	1257.84	0.00	0.00	0.00	-1027.09	183.63	1736.39	-1005.95	44.67	1722.25	-1146.29	21.79	1717.06	-1169.52	162.07	1732.69	918.54	-218.25	68.25	1538.03	-208.85	73.67	907.72
4.77000	-1122.42	191.50	51.84	-1179.62	179.70	44.17	-1400.03	161.83	51.27	-1329.00	217.41	84.09	-1027.45	-34.63	257.00	-1068.48	-23.23	279.35	-1306.44	37.61	832.61	-1206.60	-50.94	377.32	-1058.14	133.16	1256.96	0.00	0.00	0.00	-1015.37	181.99	1735.51	-994.63	43.15	1721.03	-1135.79	20.34	1715.87	-1157.08	164.53	1731.17	918.60	-217.78	68.16	1538.05	-208.71	73.62	907.55
4.78000	-1122.33	191.81	50.67	-1180.35	180.00	43.65	-1399.30	160.80	52.44	-1328.44	216.74	84.48	-990.12	-37.30	246.51	-1031.70	-25.43	266.01	-1293.29	37.04	837.25	-1176.20	-54.20	354.16	-1047.37	133.42	1256.06	0.00	0.00	0.00	-1006.35	180.95	1734.47	-985.16	41.99	1720.01	-1125.10	18.87	1714.58	-1147.43	160.94	1730.29	918.61	-217.70	68.30	1537.99	-208.67	73.55	907.69
4.79000	-1122.78	192.06	49.65	-1180.15	179.90	43.37	-1398.79	160.17	53.26	-1327.52	216.76	85.16	-955.06	-40.20	236.07	-996.78	-28.71	252.62	-1280.63	36.38	841.27	-1144.90	-57.32	330.69	-1036.15	133.34	1255.02	0.00	0.00	0.00	-995.19	179.54	1733.19	-973.23	40.26	1718.65	-1114.33	17.22	1713.20	-1137.33	158.77	1728.96	918.57	-217.92	68.35	1537.70	-208.81	73.44	907.92
4.80000	-1123.44	192.26	48.76	-1176.61	180.23	44.15	-1398.30	159.75	53.94	-1326.69	216.70	85.83	-917.40	-42.50	226.83	-959.37	-31.32	240.32	-1268.44	35.65	844.68	-1112.63	-61.14	307.47	-1026.00	133.13	1253.87	0.00	0.00	0.00	-985.34	177.74	1731.99	-962.94	38.70	1717.26	-1103.47	15.42	1711.71	-1126.66	156.56	1727.66	918.80	-218.67	67.92	1538.09	-208.79	73.60	907.57
4.81000	-1124.01	192.43	48.02	-1178.12	179.87	43.86	-1397.67	159.18	54.76	-1325.94	216.60	86.57	-879.57	-45.25	218.31	-923.49	-34.77	228.46	-1256.72	34.85	847.49	-1080.20	-64.15	284.03	-1015.58	133.08	1252.54	0.00	0.00	0.00	-973.40	176.02	1730.61	-952.59	37.25	1715.74	-1092.83	13.75	1710.20	-1116.23	153.80	1726.64	918.30	-217.92	68.37	1537.75	-208.78	73.48	907.78
4.82000	-1124.16	192.57	47.42	-1174.24	180.55	44.43	-1397.36	158.90	55.44	-1325.26	216.18	87.22	-842.17	-48.44	210.70	-888.10	-37.81	217.43	-1245.44	33.98	849.73	-1045.88	-68.72	261.66	-1005.05	132.21	1251.23	0.00	0.00	0.00	-964.59	174.23	1729.18	-940.95	35.51	1714.07	-1082.03	11.94	1708.58	-1105.26	151.72	1725.18	918.29	-217.54	68.51	1537.83	-208.78	73.51	907.68
4.83000	-1123.58	192.68	46.97	-1166.92	180.06	51.75	-1396.63	158.13	56.43	-1324.56	215.95	88.03	-805.50	-51.18	204.33	-851.86	-41.31	207.65	-1234.60	33.03	851.40	-1011.30	-73.19	239.82	-993.78	131.77	1249.76	0.00	0.00	0.00	-953.48	172.41	1727.66	-931.49	33.70	1712.46	-1070.95	10.06	1706.90	-1094.16	150.77	1723.64	918.17	-217.43	68.58	1537.48	-208.88	73.35	907.53
4.84000	-1121.95	192.78	46.68	-1168.00	180.03	51.22	-1396.81	158.64	57.21	-1324.00	215.19	88.66	-768.82	-54.69	199.55	-815.81	-45.14	198.91	-1224.19	32.02	852.51	-976.57	-77.50	219.07	-982.52	130.83	1248.12	0.00	0.00	0.00	-941.57	170.34	1725.98	-919.08	31.70	1710.57	-1059.84	8.29	1705.08	-1083.16	149.11	1722.05	918.23	-217.55	68.62	1537.34	-208.88	73.38	907.34
4.85000	-1118.96	192.89	46.54	-1167.67	179.90	50.72	-1395.65	157.17	58.71	-1322.89	215.40	89.77	-731.23	-58.30	196.27	-778.59	-49.42	192.27	-1214.19	30.95	853.08	-941.46	-81.20	199.55	-970.55	129.69	1246.45	0.00	0.00	0.00	-930.52	167.85	1724.41	-908.18	29.91	1708.75	-1048.57	5.96	1703.08	-1071.94	146.87	1720.35	918.09	-217.74	68.70	1537.68	-208.84	73.46	907.58
4.86000	-1110.03	193.03	47.57	-1167.37	179.92	50.36	-1395.95	158.12	59.28	-1322.19	214.92	90.72	-693.42	-61.81	194.69	-741.33	-52.75	185.72	-1204.59	29.82	853.12	-906.73	-85.91	182.62	-959.17	128.75	1244.61	0.00	0.00	0.00	-919.81	165.85	1722.80	-897.93	27.56	1706.79	-1037.30	3.76	1700.95	-1060.73	145.23	1718.48	918.57	-218.26	68.16	1538.22	-208.69	73.69	907.72
4.87000	-1110.93	192.97	46.94	-1166.19	180.06	50.15	-1394.84	157.11	61.41	-1320.73	215.65	92.26	-661.90	-66.05	192.97	-710.40	-56.67	182.20	-1195.37	28.62	852.65	-872.93	-91.18	168.52	-947.67	127.39	1242.64	0.00	0.00	0.00	-908.36	163.53	1721.06	-886.67	25.21	1704.90	-1026.19	1.81	1698.78	-1049.19	142.83	1716.57	918.27	-217.92	68.45	1537.60	-208.84	73.43	907.71
4.88000	-1109.94	193.17	46.55	-1166.53	179.99	49.61	-1394.48	157.86	62.93	-1320.29	214.33	93.13	-632.00	-68.84	192.87	-676.85	-59.03	179.25	-1186.52	27.38	851.67	-840.81	-95.30	156.52	-935.71	125.88	1240.66	0.00	0.00	0.00	-897.95	161.23	1719.29	-876.69	22.95	1702.83	-1014.96	-0.33	1696.51	-1037.66	140.56	1714.53	918.36	-217.51	68.57	1537.35	-208.94	73.26	907.50
4.89000	-1114.73	193.22	44.61	-1165.74	180.08	49.31	-1393.58	157.52	65.11	-1319.62	213.78	94.20	-604.64	-69.60	194.03	-649.58	-60.62	177.58	-1178.04	26.07	850.20	-810.65	-99.07	146.90	-922.99	123.97	1238.68	0.00	0.00	0.00	-885.85	158.87	1717.48	-863.88	20.58	1700.49	-1003.59	-2.66	1694.19	-1026.61	137.62	1712.57	918.38	-217.46	68.49	1538.50	-208.74	73.79	907.59
4.90000	-1114.83	193.92	44.19	-1165.37	180.07	48.85	-1393.18	158.53	67.02	-1318.55	213.46	95.54	-580.41	-69.96	195.18	-624.95	-61.44	176.53	-1169.90	24.72	848.26	-783.63	-101.76	138.98	-911.50	121.98	1236.49	0.00	0.00	0.00	-873.50	156.14	1715.44	-851.44	18.09	1698.23	-992.12	-5.19	1691.75	-1014.59	136.65	1710.32	918.49	-217.40	68.36	1538.53	-208.69	73.79	907.52
4.91000	-1111.14	193.70	44.62	-1164.09	180.54	48.49	-1391.78	157.98	69.70	-1317.30	213.48	97.17	-559.40	-68.67	195.78	-603.47	-61.64	175.26	-1162.10	23.32	845.84	-760.17	-102.94	132.10	-899.30	120.06	1234.47	0.00	0.00	0.00	-863.51	153.67	1713.14	-840.80	15.44	1695.94	-980.76	-7.76	1689.34	-1003.56	132.74	1708.15	918.46	-217.89	68.42	1537.60	-208.74	73.42	907.64
4.92000	-1113.47	193.91	43.75	-1164.23	180.94	47.80	-1390.71	158.41	72.64	-1315.68	213.74	99.12	-541.68	-67.35	194.64	-584.79	-59.92	173.33	-1154.62	21.88	842.98	-740.24	-103.87	126.51	-887.31	118.13	1232.37	0.00	0.00	0.00	-853.56	151.32	1710.89	-828.99	12.53	1693.34	-969.39	-10.44	1687.03	-991.61	130.87	1705.95	918.42	-217.39	68.47	1537.28	-208.86	73.32	907.73
4.93000	-1111.82	193.89	43.63	-1163.01	181.14	47.42	-1389.66	159.07	75.76	-1314.09	213.62	101.07	-527.17	-65.41	191.74	-570.16	-58.23	169.94	-1147.45	20.39	839.68	-724.23	-103.47	120.95	-874.17	115.79	1230.39	0.00	0.00	0.00	-840.33	148.33	1708.43	-819.65	9.94	1691.04	-957.81	-13.35	1684.67	-980.16	127.86	1703.82	918.56	-217.60	68.32	1537.83	-208.78	73.48	907.43
4.94000	-1111.19	194.24	43.28	-1162.45	181.49	46.72	-1388.39	159.98	79.42	-1312.65	213.00	103.08	-515.71	-61.84	187.46	-558.51	-54.94	165.38	-1140.58	18.86	835.95	-711.92	-102.46	115.27	-861.81	113.27	1228.31	0.00	0.00	0.00	-827.00	145.19	1706.01	-805.91	6.96	1688.34	-945.96	-16.68	1682.24	-968.28	125.82	1701.46	918.41	-217.96	68.47	1538.40	-208.67	73.76	907.37
4.95000	-1113.23	194.01	42.59	-1161.44	181.89	46.21	-1387.11	161.31	83.15	-1309.93	214.26	106.21	-507.18	-58.33	180.83	-550.72	-52.54	160.08	-1133.99	17.30	831.80	-703.24	-100.37	108.96	-848.18	110.58	1226.46	0.00	0.00	0.00	-816.81	142.32	1703.81	-793.61	4.08	1685.84	-934.24	-19.72	1679.96	-956.89	122.28	1699.29	918.32	-217.87	68.62	1537.52	-208.79	73.42	907.63
4.96000	-1112.32	194.59	42.34	-1159.20	182.63	45.80	-1384.14	159.86	88.75	-1307.47	214.73	109.28	-501.46	-53.16	171.87	-544.11	-47.61	151.54	-1127.67	15.70	827.26	-696.77	-98.23	103.88	-835.38	107.73	1224.54	0.00	0.00	0.00	-806.29	139.63	1701.62	-782.82	0.82	1683.51	-922.60	-22.86	1677.61	-945.86	117.94	1697.35	918.40	-217.72	68.49	1538.19	-208.71	73.66	907.88
4.97000	-1113.89	194.72	41.61	-1158.40	183.36	45.00	-1382.03	161.30	93.83	-1304.36	215.81	112.77	-492.56	-46.52	160.00	-536.45	-43.21	141.10	-1121.61	14.06	822.32	-690.53	-97.52	100.34	-821.37	104.97	1222.70	0.00	0.00	0.00	-793.74	136.52	1699.48	-771.40	-2.59	1681.29	-910.98	-26.10	1675.22	-933.91	115.62	1695.20	918.32	-217.67	68.60	1537.69	-208.74	73.45	907.99
4.98000	-1111.98	195.02	41.72	-1158.45	184.23	44.02	-1378.77	162.13	100.32	-1300.91	216.91	116.70	-481.31	-42.45	146.51	-526.76	-38.99	129.84	-1115.80	12.40	817.02	-681.57	-97.99	97.29	-808.41	101.93	1221.09	0.00	0.00	0.00	-779.40	133.23	1697.82	-760.31	-5.79	1679.45	-899.29	-29.35	1673.09	-921.97	112.72	1693.30	918.09	-217.06	68.88	1537.57	-208.81	73.45	907.55
4.99000	-1110.90	195.11	41.57	-1157.46	185.03	42.81	-1375.06	164.09	107.66	-1296.31	218.89	121.43	-469.75	-38.05	130.32	-516.95	-34.87	116.18	-1110.21	10.71	811.35	-672.78	-98.54	94.67	-795.91	97.89	1217.96	0.00	0.00	0.00	-771.03	129.74	1696.99	-748.01	-8.97	1678.11	-887.41	-32.95	1671.54	-909.98	109.85	1692.01	918.40	-217.73	68.60	1537.49	-208.90	73.34	907.55
5.00000	-1110.02	195.42	41.27	-1153.69	186.52	42.39	-1369.85	164.63	117.00	-1291.36	219.68	126.59	-460.18	-34.43	113.25	-506.56	-30.88	103.47	-1104.85	9.00	805.33	-665.86	-99.06	92.43	-782.29	94.57	1216.56	0.00	0.00	0.00	-758.81	126.42	1696.47	-735.29	-12.47	1677.24	-875.46	-36.43	1670.31	-898.56	105.57	1691.14	918.32	-217.51	68.50	1537.63	-208.81	73.45	907.81
5.01000	-1110.57	195.87	40.63	-1152.28	187.08	41.21	-1363.11	164.19	127.90	-1284.88	220.84	132.63	-451.36	-32.31	96.43	-500.85	-30.99	90.90	-1099.70	7.27	798.97	-659.89	-100.13	90.94	-769.10	91.19	1215.71	0.00	0.00	0.00	-747.27	123.08	1695.89	-723.79	-15.60	1676.77	-863.66	-39.82	1669.12	-887.02	101.91	1689.97	918.15	-216.76	68.82	1537.65	-208.83	73.44	907.67
5.02000	-1108.61	196.08	40.50	-1149.28	188.03	40.43	-1354.40	162.75	140.74	-1277.44	221.58	139.56	-443.91	-32.91	80.64	-496.13	-32.27	77.83	-1094.74	5.51	792.29	-657.00	-100.49	87.70	-755.03	87.97	1215.09	0.00	0.00	0.00	-733.99	120.00	1695.27	-712.43	-18.85	1676.29	-851.98	-43.05	1668.11	-874.90	99.41	1688.92	918.24	-217.31	68.80	1537.58	-208.76	73.36	907.82
5.03000	-1109.95	196.52	39.54	-1147.21	188.85	39.81	-1343.85	161.07	154.97	-1268.93	221.10	147.19	-441.25	-34.33	71.77	-495.23	-34.86	71.25	-1089.96	3.74	785.29	-651.36	-100.51	87.54	-741.47	84.57	1214.81	0.00	0.00	0.00	-722.39	117.27	1694.89	-700.72	-22.39	1675.68	-840.19	-46.30	1667.36	-863.38	96.06	1688.21	918.11	-217.33	68.70	1537.42	-208.67	73.34	907.73
5.04000	-1108.25	197.41	38.24	-1142.69	189.20	40.54	-1330.88	159.81	170.34	-1258.06	221.86	156.48	-442.38	-35.04	71.32	-493.88	-34.72	70.86	-1085.35	1.96	778.00	-649.49	-99.92	87.14	-729.45	81.46	1214.80	0.00	0.00	0.00	-711.17	114.38	1694.75	-688.27	-25.37	1675.42	-828.24	-49.62	1666.93	-851.60	92.65	1688.06	918.30	-217.70	68.43	1537.91	-208.74	73.58	907.64
5.05000	-1106.71	198.71	36.87	-1137.15	190.02	42.32	-1316.24	159.86	186.52	-1244.54	223.64	167.36	-441.21	-34.46	68.25	-492.89	-33.97	69.34	-1080.89	0.17	770.43	-648.60	-98.96	87.35	-716.52	77.75	1215.11	0.00	0.00	0.00	-698.86	111.34	1694.99	-676.93	-28.32	1675.76	-816.16	-52.82	1667.12	-840.07	89.17	1688.42	918.13	-217.10	68.74	1537.97	-208.79	73.54	907.69
5.06000	-1102.40	199.82	35.87	-1133.64	190.40	44.37	-1299.77	162.53	202.37	-1228.38	224.95	179.07	-438.86	-34.67	67.53	-493.50	-34.30	68.17	-1076.58	-1.64	762.58	-648.10	-98.87	87.94	-703.40	74.86	1215.87	0.00	0.00	0.00	-686.84	108.40	1695.83	-665.52	-31.40	1676.41	-804.01	-56.04	1667.79	-828.19	86.15	1689.21	918.32	-217.70	68.33	1537.91	-208.73	73.51	907.71
5.07000	-1098.71	200.60	33.45	-1125.02	190.20	48.97	-1277.46	163.60	220.26	-1209.91	225.14	191.25	-440.73	-34.93	65.69	-492.98	-33.66	67.23	-1072.40	-3.45	754.47	-648.08	-98.50	87.96	-692.31	71.98	1216.85	0.00	0.00	0.00	-675.69	105.24	1696.79	-651.91	-34.14	1677.06	-792.04	-58.97	1668.72	-816.13	83.70	1690.13	918.04	-217.07	68.82	1537.54	-208.80	73.39	907.90
5.08000	-1091.01	200.53	31.18	-1116.43	189.49	54.51	-1253.82	163.10	238.14	-1190.11	223.71	203.36	-439.64	-34.69	64.83	-493.89	-33.82	65.98	-1068.34	-5.26	746.12	-647.85	-98.48	88.01	-679.55	69.42	1218.13	0.00	0.00	0.00	-664.25	102.46	1697.86	-640.82	-36.89	1677.89	-780.11	-61.77	1669.71	-804.37	80.18	1691.48	918.02	-216.96	68.92	1537.30	-208.81	73.34	907.53
5.09000	-1082.88	199.97	28.09	-1105.35	187.34	61.16	-1229.21	159.56	253.94	-1168.92	221.87	215.08	-438.77	-34.55	63.82	-492.98	-33.38	65.39	-1064.39	-7.07	737.53	-647.51	-98.25	87.92	-667.63	67.22	1219.60	0.00	0.00	0.00	-651.59	100.15	1699.15	-629.02	-39.12	1678.80	-768.27	-64.50	1670.86	-792.58	77.82	1693.02	918.14	-216.99	68.82	1537.70	-208.78	73.44	907.56
5.10000	-1071.42	202.08	29.70	-1092.41	187.91	67.42	-1204.81	157.09	267.18	-1146.60	219.50	226.12	-439.38	-34.47	62.60	-492.46	-33.32	64.77	-1060.52	-8.89	728.71	-647.13	-97.98	87.97	-656.25	65.48	1221.37	0.00	0.00	0.00	-640.68	97.70	1700.89	-618.64	-41.72	1680.21	-756.53	-66.77	1672.32	-780.87	75.69	1694.96	918.22	-217.15	68.77	1537.45	-208.81	73.30	907.75
5.11000	-1054.19	203.65	39.54	-1072.73	189.74	76.32	-1182.02	153.12	277.89	-1124.93	217.43	237.42	-437.62	-33.93	62.17	-492.58	-33.04	64.29	-1056.74	-10.69	719.70	-646.91	-97.60	88.00	-646.36	63.99	1223.35	0.00	0.00	0.00	-629.00	95.30	1702.74	-606.16	-43.97	1681.46	-744.88	-68.97	1674.03	-769.30	73.20	1697.18	918.37	-217.39	68.54	1537.95	-208.78	73.56	907.65
5.12000	-1030.35	206.76	50.81	-1049.48	191.39	86.54	-1158.83	149.04	287.41	-1102.89	215.31	248.06	-437.11	-33.76	61.57	-492.24	-32.66	63.81	-1053.02	-12.49	710.48	-646.67	-97.29	88.12	-636.18	63.12	1225.62	0.00	0.00	0.00	-616.26	93.22	1704.71	-594.15	-45.76	1683.15	-733.33	-70.83	1676.09	-757.45	70.91	1699.67	918.22	-216.78	68.74	1538.01	-208.60	73.58	907.62
5.13000	-1005.11	209.00	60.60	-1024.57	192.42	96.07	-1136.19	144.56	293.73	-1080.56	211.48	256.64	-438.04	-33.31	60.74	-493.23	-33.00	63.50	-1049.35	-14.28	701.08	-646.30	-97.04	88.37	-625.12	62.70	1228.08	0.00	0.00	0.00	-605.44	91.28	1707.03	-583.63	-47.65	1685.22	-721.70	-72.69	1678.56	-745.82	69.27	1702.50	918.23	-217.07	68.65	1537.70	-208.66	73.47	907.71
5.14000	-979.72	209.50	68.97	-998.45	191.70	104.58	-1112.63	140.19	299.61	-1057.39	208.09	263.89	-438.84	-33.22	59.97	-492.54	-32.45	63.39	-1045.73	-16.06	691.51	-646.01	-96.53	88.58	-614.30	62.56	1230.88	0.00	0.00	0.00	-594.45	89.56	1709.64	-571.81	-49.20	1687.43	-710.15	-74.25	1681.34	-734.31	67.52	1705.54	918.61	-217.77	68.21	1537.49	-208.79	73.44	907.76
5.15000	-951.58	208.66	76.44	-972.97	190.21	111.30	-1088.90	136.57	304.24	-1032.72	205.36	270.05	-438.79	-32.67	59.70	-491.80	-32.84	63.45	-1042.13	-17.82	681.79	-645.72	-96.45	88.98	-602.72	62.99	1233.92	0.00	0.00	0.00	-583.18	88.29	1712.36	-559.26	-50.54	1689.69	-698.56	-75.31	1684.45	-722.72	66.39	1708.94	918.47	-217.57	68.42	1537.94	-208.76	73.56	907.77
5.16000	-924.40	206.59	82.70	-946.74	187.46	116.86	-1064.82	134.94	307.87	-1008.07	202.38	274.52	-438.67	-32.56	59.16	-492.40	-32.74	62.84	-1038.56	-19.57	671.92	-645.45	-96.07	89.21	-592.78	64.18	1237.22	0.00	0.00	0.00	-571.04	87.03	1715.08	-548.61	-51.51	1692.34	-687.11	-76.46	1687.67	-711.74	64.12	1712.53	918.20	-217.24	68.69	1537.83	-208.72	73.52	907.84
5.17000	-894.56	203.32	87.94	-917.99	184.45	121.40	-1040.92	133.04	309.73	-982.78	200.63	277.70	-438.28	-32.52	58.80	-491.59	-31.98	63.05	-1034.98	-21.29	661.92	-645.19	-95.87	89.57	-583.99	65.00	1240.72	0.00	0.00	0.00	-559.07	85.96	1717.61	-536.55	-52.12	1694.97	-675.81	-77.44	1690.92	-700.40	63.66	1715.80	918.38	-217.07	68.62	1537.89	-208.77	73.54	907.66
5.18000	-866.77	197.94	90.82	-888.86	181.16	124.74	-1016.21	132.13	310.48	-957.38	198.54	279.09	-438.08	-31.99	58.50	-491.90	-31.88	62.89	-1031.39	-23.00	651.80	-645.00	-95.40	89.79	-573.30	65.26	1244.33	0.00	0.00	0.00	-548.03	85.65	1720.25	-525.70	-52.54	1697.73	-664.70	-77.97	1694.24	-689.17	62.86	1718.94	918.24	-217.11	68.68	1537.78	-208.79	73.51	907.70
5.19000	-835.89	193.84	93.30	-859.37	177.41	126.68	-991.69	130.94	309.30	-931.90	196.69	278.90	-437.39	-32.14	58.22	-491.79	-31.94	62.40	-1027.78	-24.67	641.57	-644.79	-95.20	90.16	-562.90	66.14	1248.02	0.00	0.00	0.00	-537.59	85.56	1722.80	-516.78	-53.06	1700.48	-653.66	-78.63	1697.42	-678.39	61.74	1722.13	918.21	-217.16	68.70	1537.11	-208.81	73.25	907.52
5.20000	-804.54	189.45	94.74	-828.67	173.25	127.85	-966.72	129.23	306.85	-905.86	194.31	276.95	-437.23	-31.94	57.96	-491.10	-32.16	62.48	-1024.14	-26.32	631.26	-644.62	-94.94	90.46	-551.84	66.66	1251.48	0.00	0.00	0.00	-528.01	85.06	1725.39	-503.81	-53.08	1702.89	-642.87	-78.87	1700.47	-667.36	61.96	1724.85	917.98	-216.96	68.91	1537.78	-208.73	73.53	907.84
5.21000	-772.11	184.76	95.44	-799.53	169.34	127.32	-941.41	127.81	302.93	-879.38	192.79	273.95	-438.56	-31.73	57.17	-492.47	-32.19	61.94	-1020.45	-27.94	620.86	-644.40	-94.69	90.78	-542.04	66.74	1254.72	0.00	0.00	0.00	-517.22	85.31	1727.51	-493.50	-53.12	1705.40	-632.20	-79.23	1703.28	-656.68	61.95	1727.46	918.30	-217.82	68.60	1537.64	-208.80	73.43	907.51
5.22000	-740.68	180.29	94.87	-767.46	165.37	126.56	-915.71	127.36	297.60	-852.55	191.04	269.63	-438.47	-31.47	56.92	-490.99	-31.71	62.31	-1016.69	-29.52	610.39	-644.26	-94.29	91.04	-530.72	66.49	1257.56	0.00	0.00	0.00	-505.83	85.41	1729.49	-483.14	-53.15	1707.72	-621.62	-79.42	1705.85	-646.19	61.75	1729.80	918.52	-217.76	68.36	1537.91	-208.62	73.57	907.39
5.23000	-713.91	175.34	89.57	-741.89	161.95	119.54	-889.21	126.55	290.96	-825.51	189.04	264.06	-438.18	-31.81	56.32	-490.48	-31.28	62.02	-1012.87	-31.07	599.87	-644.01	-94.30	91.46	-520.18	66.02	1260.02	0.00	0.00	0.00	-496.61	85.79	1731.40	-474.29	-52.66	1710.02	-611.26	-79.37	1708.16	-635.47	62.37	1731.77	918.54	-217.86	68.43	1537.62	-208.82	73.40	907.38
5.24000	-676.27	171.74	89.15	-707.64	158.04	117.90	-862.61	125.67	282.83	-797.78	187.41	257.59	-438.80	-31.66	55.83	-489.84	-31.43	61.74	-1008.95	-32.58	589.31	-643.83	-93.88	91.65	-509.69	65.13	1262.04	0.00	0.00	0.00	-485.26	86.08	1732.96	-462.90	-52.56	1711.82	-600.87	-78.94	1710.22	-625.23	62.49	1733.51	918.62	-217.96	68.29	1538.14	-208.80	73.65	907.59
5.25000	-645.11	168.19	87.02	-674.70	155.37	115.41	-835.62	124.53	273.01	-769.43	186.40	250.32	-437.41	-31.60	55.83	-490.95	-30.96	60.92	-1004.94	-34.05	578.72	-643.60	-93.68	91.91	-497.54	64.67	1263.80	0.00	0.00	0.00	-474.37	86.52	1734.18	-452.13	-52.12	1713.34	-590.41	-78.79	1711.89	-614.87	63.10	1734.86	918.36	-217.82	68.47	1537.96	-208.73	73.60	907.57
5.26000	-600.93	166.74	90.18	-641.71	153.23	112.38	-808.14	124.34	262.19	-740.61	186.15	242.41	-436.16	-31.66	55.74	-489.47	-31.32	61.43	-1000.82	-35.47	568.11	-643.44	-93.35	92.04	-487.15	64.12	1265.11	0.00	0.00	0.00	-466.35	86.88	1735.30	-442.33	-51.50	1714.64	-579.97	-78.62	1713.25	-604.81	63.39	1736.08	918.29	-217.21	68.64	1537.81	-208.87	73.50	907.42
5.27000	-562.96	165.05	88.83	-596.66	151.94	114.55	-779.94	123.28	250.01	-711.30	185.49	233.55	-437.27	-31.56	55.30	-490.53	-31.55	61.49	-996.57	-36.85	557.50	-643.30	-93.10	92.13	-476.79	63.15	1265.93	0.00	0.00	0.00	-454.87	87.67	1736.14	-431.65	-51.03	1715.65	-569.71	-78.05	1714.36	-594.87	63.52	1737.03	918.18	-216.99	68.68	1537.49	-208.85	73.35	907.72
5.28000	-526.09	164.15	87.14	-561.19	151.28	111.15	-750.46	123.62	237.40	-681.80	185.25	224.01	-437.99	-31.42	54.92	-490.46	-30.37	60.01	-992.18	-38.18	546.90	-643.00	-93.14	92.43	-466.50	62.53	1266.39	0.00	0.00	0.00	-443.79	88.26	1736.51	-422.65	-50.74	1716.38	-559.52	-77.63	1715.07	-584.44	64.41	1737.54	918.37	-217.84	68.49	1537.46	-208.80	73.35	907.74
5.29000	-488.66	163.77	85.58	-525.95	151.14	107.35	-717.19	123.06	222.62	-651.12	185.44	214.06	-437.05	-30.99	55.06	-489.11	-29.54	60.44	-987.64	-39.46	536.32	-642.90	-92.78	92.47	-456.43	61.74	1266.47	0.00	0.00	0.00	-434.50	88.89	1736.86	-411.64	-50.12	1716.72	-549.27	-77.10	1715.56	-574.07	65.42	1737.84	918.21	-217.33	68.79	1537.61	-208.82	73.40	907.53
5.30000	-450.43	164.19	84.26	-488.17	151.48	104.23	-690.94	122.31	209.81	-620.14	185.75	203.65	-436.66	-30.78	55.21	-489.47	-29.98	59.84	-982.94	-40.68	525.78	-642.78	-92.71	92.59	-447.28	61.19	1266.17	0.00	0.00	0.00	-424.75	90.04	1736.80	-401.36	-49.35	1716.86	-538.97	-76.58	1715.79	-563.87	65.99	1737.88	918.25	-217.85	68.59	1537.53	-208.81	73.45	907.80
5.31000	-412.05	164.90	83.40	-450.34	152.01	101.49	-667.18	121.88	197.63	-588.50	186.83	193.13	-437.14	-30.17	55.27	-489.15	-29.75	59.87	-978.07	-41.85	515.29	-642.70	-92.45	92.57	-437.20	60.96	1265.63	0.00	0.00	0.00	-413.51	90.72	1736.52	-390.17	-48.85	1716.73	-528.72	-75.99	1715.75	-553.62	66.38	1737.73	918.28	-217.98	68.48	1537.73	-208.75	73.51	907.90
5.32000	-372.86	165.41	83.27	-413.55	153.24	98.51	-641.40	122.27	184.72	-556.54	187.72	182.32	-436.61	-30.38	55.12	-487.29	-26.15	61.33	-973.00	-42.96	504.85	-642.61	-92.44	92.68	-428.19	60.75	1264.70	0.00	0.00	0.00	-403.13	91.40	1736.01	-379.97	-48.02	1716.37	-518.55	-75.17	1715.48	-543.33	67.19	1737.35	918.63	-218.14	68.09	1537.47	-208.72	73.43	907.53
5.33000	-334.57	166.79	83.24	-375.82	154.65	96.24	-609.08	123.99	169.75	-523.43	190.23	172.17	-435.67	-30.49	55.27	-492.32	-25.78	59.83	-967.74	-44.00	494.49	-642.51	-92.23	92.67	-418.03	60.82	1263.54	0.00	0.00	0.00	-393.90	92.22	1735.45	-368.95	-47.24	1715.68	-508.33	-74.23	1715.00	-532.90	68.18	1736.72	918.45	-217.99	68.38	1537.70	-208.68	73.51	907.70
5.34000	-295.47	168.26	83.93	-338.46	156.33	94.44	-565.73	127.55	151.37	-490.02	192.52	161.87	-433.71	-26.77	57.09	-490.30	-26.64	59.81	-962.26	-44.98	484.22	-642.36	-92.22	92.74	-409.08	60.80	1262.20	0.00	0.00	0.00	-382.49	93.13	1734.58	-358.64	-46.51	1714.99	-498.12	-73.21	1714.27	-522.46	68.97	1735.91	918.17	-216.74	68.82	1537.18	-208.86	73.31	907.65
5.35000	-258.40	170.29	84.83	-300.65	158.56	93.24	-525.71	129.91	134.65	-455.91	195.54	152.07	-430.95	-26.58	57.44	-489.61	-27.40	59.27	-956.55	-45.89	474.05	-642.25	-91.82	92.65	-399.67	61.39	1260.75	0.00	0.00	0.00	-372.13	93.77	1733.63	-349.43	-45.79	1714.15	-487.77	-72.21	1713.35	-512.16	69.21	1735.02	918.46	-217.42	68.50	1536.55	-208.95	73.08	907.63
5.36000	-219.69	172.27	86.90	-261.87	160.85	92.96	-490.47	134.85	120.13	-421.80	198.32	142.43	-433.11	-27.37	56.12	-492.38	-27.98	58.04	-950.60	-46.73	463.99	-641.96	-91.80	92.81	-389.11	61.71	1259.26	0.00	0.00	0.00	-362.70	95.06	1732.50	-338.30	-45.08	1713.06	-477.30	-71.14	1712.27	-501.48	71.03	1733.77	918.31	-217.87	68.38	1536.93	-208.96	73.17	907.59
5.37000	-179.48	174.47	90.31	-224.90	163.46	92.91	-454.24	138.84	106.90	-386.92	201.31	133.58	-434.24	-28.54	55.19	-490.10	-30.25	58.52	-944.40	-47.50	454.05	-641.83	-91.71	92.99	-379.77	62.04	1257.62	0.00	0.00	0.00	-351.22	96.36	1731.05	-328.09	-44.16	1711.80	-466.81	-69.87	1711.01	-490.84	72.29	1732.54	918.18	-217.38	68.58	1536.83	-208.93	73.18	907.52
5.38000	-146.06	177.68	92.35	-187.44	166.42	94.05	-417.89	144.29	93.82	-352.03	204.48	125.67	-434.87	-29.96	54.33	-490.66	-30.44	58.14	-937.94	-48.20	444.25	-641.68	-91.30	93.07	-369.73	62.60	1256.02	0.00	0.00	0.00	-340.12	97.37	1729.67	-316.81	-42.81	1710.44	-456.36	-68.54	1709.67	-480.13	73.72	1731.03	918.38	-217.29	68.48	1537.62	-208.73	73.46	907.53
5.39000	-108.75	180.27	96.87	-151.72	169.46	95.95	-380.89	148.47	82.87	-316.86	208.23	119.11	-435.24	-31.37	53.55	-489.55	-30.66	58.21	-931.20	-48.82	434.61	-641.42	-91.24	93.35	-358.89	62.73	1254.39	0.00	0.00	0.00	-329.56	98.61	1728.10	-307.61	-41.99	1709.06	-445.91	-66.83	1708.27	-469.54	74.86	1729.48	918.26	-217.87	68.51	1537.96	-208.69	73.57	907.77
5.40000	-73.17	183.58	102.46	-114.12	172.69	99.68	-344.51	152.76	73.27	-282.24	212.13	113.92	-436.73	-31.84	52.82	-489.87	-30.75	57.89	-924.16	-49.35	425.12	-641.15	-90.65	93.50	-347.84	63.04	1252.73	0.00	0.00	0.00	-318.16	100.07	1726.25	-296.51	-40.43	1707.51	-435.44	-65.23	1706.75	-458.62	77.08	1727.74	918.38	-218.02	68.45	1537.54	-208.83	73.36	907.80
5.41000	-38.63	187.18	109.31	-78.51	175.94	104.74	-308.70	156.83	65.40	-247.64	216.01	110.13	-435.31	-32.07	52.80	-488.56	-30.60	58.03	-916.83	-49.80	415.82	-640.73	-90.60	93.93	-336.03	63.28	1251.03	0.00	0.00	0.00	-307.47	101.55	1724.40	-286.93	-39.20	1705.90	-424.91	-63.56	1705.17	-448.00	78.42	1726.01	918.28	-217.35	68.54	1537.92	-208.70	73.50	907.71
5.42000	-5.39	190.16	117.85	-46.77	179.73	110.44	-273.22	160.58	59.27	-214.48	220.31	107.86	-434.83	-31.90	52.63	-489.11	-30.59	57.62	-909.17	-50.17	406.70	-640.37	-90.14	94.28	-325.18	63.34	1249.28	0.00	0.00	0.00	-297.33	103.33	1722.42	-275.29	-37.58	1704.12	-414.41	-61.46	1703.53	-437.04	80.67	1724.16	918.22	-217.05	68.71	1537.91	-208.77	73.56	907.62
5.43000	25.60	193.42	127.46	-15.10	182.88	118.15	-238.87	164.24	54.91	-183.00	223.95	106.74	-435.02	-32.08	52.11	-489.17	-30.32	57.41	-901.19	-50.45	397.78	-639.87	-89.85	94.81	-314.11	63.53	1247.45	0.00	0.00	0.00	-286.40	105.25	1720.40	-266.14	-35.73	1702.33	-403.91	-59.32	1701.79	-426.18	82.83	1722.17	918.34	-217.49	68.53	1537.84	-208.82	73.62	907.63
5.44000	53.12	196.51	137.89	13.92	186.14	126.60	-207.37	167.55	52.00	-154.29	227.33	106.85	-436.21	-32.23	51.37	-487.30	-30.10	57.52	-892.87	-50.64	389.08	-639.38	-89.22	95.36	-302.51	63.86	1245.52	0.00	0.00	0.00	-275.13	107.09	1718.21	-254.23	-33.79	1700.35	-393.46	-57.24	1699.88	-415.15	85.14	1719.98	918.20	-217.40	68.73	1537.72	-208.67	73.50	907.86
5.45000	76.93	199.25	148.22	39.53	188.27	135.48	-178.99	171.05	49.49	-128.37	229.77	107.73	-434.51	-31.49	51.52	-487.40	-31.14	58.63	-884.19	-50.73	380.61	-638.72	-88.91	96.23	-291.54	64.29	1243.51	0.00	0.00	0.00	-263.82	109.11	1715.92	-243.42	-31.83	1698.33	-382.96	-54.94	1697.95	-403.92	88.00	1717.76	918.09	-217.21	68.82	1537.64	-208.74	73.48	907.86
5.46000	96.97	200.63	157.72	57.58	190.02	141.71	-153.97	173.17	47.06	-105.94	230.91	108.39	-435.22	-31.83	50.49	-487.32	-30.99	58.26	-875.15	-50.73	372.38	-638.01	-88.07	97.02	-280.14	64.85	1241.42	0.00	0.00	0.00	-252.95	111.51	1713.62	-233.23	-29.85	1696.37	-372.34	-52.49	1696.00	-392.78	90.51	1715.54	917.96	-216.64	69.13	1536.98	-208.85	73.20	907.95
5.47000	113.03	201.42	165.07	74.59	191.08	147.23	-132.99	172.30	45.40	-87.43	231.03	108.08	-434.18	-31.98	50.20	-487.35	-30.70	57.66	-865.72	-50.63	364.40	-637.18	-87.26	98.02	-269.44	65.61	1239.33	0.00	0.00	0.00	-241.63	113.83	1711.30	-222.99	-27.86	1694.40	-361.62	-49.95	1694.07	-381.77	93.31	1713.27	917.98	-216.80	68.93	1537.50	-208.80	73.39	908.08
5.48000	125.72	203.15	167.87	88.72	192.44	149.02	-116.95	171.21	44.32	-72.69	230.56	106.96	-434.28	-31.69	49.55	-486.41	-30.31	57.57	-855.90	-50.43	356.69	-636.26	-86.47	99.11	-258.84	66.23	1237.29	0.00	0.00	0.00	-231.18	116.17	1709.08	-211.08	-25.64	1692.23	-350.93	-47.35	1692.13	-370.68	96.29	1711.11	918.06	-217.39	68.77	1537.58	-208.70	73.48	907.72
5.49000	137.37	204.17	163.55	100.15	193.29	145.35	-106.87	169.37	44.73	-61.80	229.78	105.62	-433.38	-31.73	49.18	-486.41	-29.47	55.52	-845.68	-50.12	349.25	-635.15	-85.74	100.49	-253.34	68.46	1235.35	0.00	0.00	0.00	-219.41	118.79	1706.70	-200.20	-22.98	1690.19	-340.28	-44.56	1690.25	-359.63	99.19	1708.98	918.07	-216.75	68.93	1537.31	-208.69	73.39	907.68
5.50000	147.44	203.26	151.06	113.15	191.58	137.59	-102.52	168.66	45.68	-54.74	228.89	103.60	-431.17	-31.99	48.76	-485.29	-30.07	56.69	-835.03	-49.71	342.11	-633.75	-85.24	102.11	-241.86	69.92	1233.44	0.00	0.00	0.00	-209.89	121.06	1704.51	-191.67	-20.83	1688.40	-329.69	-41.66	1688.52	-348.49	102.22	1706.99	918.04	-217.46	68.86	1537.45	-208.72	73.38	907.71
5.51000	157.58	202.55	135.65	118.98	190.79	124.40	-99.38	168.61	46.19	-49.68	228.07	100.93	-431.56	-31.81	48.00	-484.00	-29.90	56.52	-823.96	-49.18	335.28	-632.09	-84.87	104.02	-229.28	71.19	1231.77	0.00	0.00	0.00	-197.33	123.97	1702.39	-180.27	-18.17	1686.64	-319.15	-38.44	1687.00	-337.35	105.12	1705.16	917.86	-216.56	69.04	1537.91	-208.69	73.58	907.62
5.52000	165.55	202.12	121.84	125.70	189.99	113.40	-96.83	168.42	47.38	-44.18	228.52	98.54	-430.51	-31.62	47.42	-483.05	-30.03	55.96	-812.44	-48.55	328.76	-630.21	-84.60	106.37	-219.33	72.69	1230.09	0.00	0.00	0.00	-185.70	126.48	1700.61	-168.64	-15.43	1684.93	-308.54	-35.29	1685.63	-326.05	108.50	1703.49	917.92	-216.86	69.08	1537.80	-208.80	73.52	907.70
5.53000	171.23	201.19	111.38	131.02	189.23	105.10	-94.34	171.86	48.44	-38.32	229.30	96.71	-431.23	-31.29	46.41	-482.44	-29.88	55.36	-800.47	-47.80	322.57	-627.99	-84.16	109.00	-206.83	74.42	1228.59	0.00	0.00	0.00	-175.43	129.13	1698.99	-158.15	-12.78	1683.49	-297.84	-32.15	1684.51	-314.80	112.14	1702.02	918.14	-216.89	68.86	1537.97	-208.73	73.60	907.78
5.54000	175.96	199.99	101.90	135.68	188.63	97.19	-91.69	171.90	49.88	-33.19	229.91	95.13	-430.32	-31.54	45.83	-481.22	-30.56	54.64	-788.02	-46.93	316.72	-625.40	-83.72	112.10	-195.75	76.23	1227.42	0.00	0.00	0.00	-164.24	132.25	1697.41	-146.98	-10.08	1682.36	-287.05	-28.68	1683.65	-303.52	115.34	1700.88	918.11	-217.18	68.61	1537.87	-208.65	73.52	907.87
5.55000	181.21	200.40	91.28	140.31	188.29	89.37	-89.56	171.13	51.20	-29.10	230.63	93.75	-430.28	-31.67	45.07	-479.98	-29.66	54.23	-775.10	-45.95	311.24	-622.57	-83.00	115.59	-184.16	78.16	1226.73	0.00	0.00	0.00	-153.38	135.31	1696.11	-136.96	-6.95	1681.40	-276.26	-25.10	1682.98	-292.12	119.37	1699.83	918.36	-217.25	68.47	1537.70	-208.75	73.46	907.64
5.56000	184.52	201.61	83.57	142.30	188.70	83.40	-88.02	171.21	52.22	-25.82	230.61	92.65	-429.45	-31.77	44.47	-478.33	-29.91	53.63	-761.68	-44.84	306.12	-619.19	-82.96	119.85	-173.25	80.13	1226.34	0.00	0.00	0.00	-140.47	138.30	1694.89	-125.34	-3.88	1680.53	-265.42	-21.38	1682.63	-280.47	123.18	1699.20	918.28	-217.53	68.51	1537.82	-208.78	73.52	907.64
5.57000	185.64	202.08	79.60	144.08	189.01	79.57	-86.82	170.71	52.67	-23.24	230.57	92.07	-429.20	-31.92	43.88	-476.60	-29.66	53.04	-747.75	-43.60	301.38	-614.18	-82.79	124.19	-162.59	82.23	1226.37	0.00	0.00	0.00	-128.78	141.25	1693.94	-114.66	-0.91	1679.85	-254.36	-17.65	1682.68	-268.62	127.11	1698.90	918.21	-217.57	68.72	1537.92	-208.65	73.60	907.57
5.58000	188.30	201.35	74.48	145.20	189.01	75.36	-85.90	171.39	53.09	-20.99	230.20	91.77	-428.07	-31.61	43.78	-474.69	-30.22	52.09	-733.30	-42.24	297.03	-612.59	-82.38	128.47	-149.34	84.28	1226.87	0.00	0.00	0.00	-116.76	144.60	1693.20	-103.05	2.13	1679.47	-243.09	-14.19	1683.21	-256.62	130.84	1699.19	918.13	-216.91	68.81	1537.44	-208.77	73.42	907.53
5.59000	190.33	200.15	70.40	145.63	188.07	72.27	-85.22	170.56	54.26	-19.13	229.83	91.87	-426.81	-32.12	43.22	-471.09	-30.22	51.44	-718.32	-40.75	293.10	-605.03	-82.65	135.91	-135.96	86.21	1227.79	0.00	0.00	0.00	-104.55	147.97	1692.84	-90.94	5.40	1679.40	-231.67	-10.45	1684.24	-244.60	134.77	1699.89	917.98	-216.98	68.89	1537.36	-208.81	73.33	907.50
5.60000	194.26	199.40	69.38	147.29	187.78	70.59	-84.58	170.44	54.66	-17.97	229.45	91.98	-425.60	-32.46	42.79	-469.31	-30.48	50.38	-702.79	-39.13	289.58	-597.84	-82.95	143.19	-125.39	88.07	1229.41	0.00	0.00	0.00	-92.93	151.22	1692.71	-79.79	8.36	1679.64	-220.20	-6.74	1685.74	-232.59	138.49	1700.94	918.02	-216.91	69.03	1538.24	-208.76	73.63	907.70
5.61000	194.52	199.27	67.17	146.90	187.74	68.84	-84.14	171.08	54.16	-17.19	229.21	92.07	-425.01	-32.45	42.26	-465.54	-30.49	49.78	-686.70	-37.37	286.50	-589.98	-81.76	150.34	-113.00	90.33	1231.39	0.00	0.00	0.00	-80.75	154.38	1692.88	-68.48	11.65	1680.23	-208.79	-3.12	1687.68	-220.50	142.22	1702.44	918.07	-217.27	68.85	1537.38	-208.77	73.36	907.64
5.62000	195.12	198.72	65.73	147.62	187.53	67.91	-84.00	170.93	54.77	-16.51	228.84	92.08	-425.05	-32.89	41.36	-462.48	-30.72	49.28	-670.04	-35.47	283.86	-580.58	-81.23	158.54	-101.02	92.18	1233.79	0.00	0.00	0.00	-68.73	157.60	1693.39	-57.20	15.05	1681.28	-197.37	0.36	1690.04	-208.36	145.97	1704.29	918.10	-217.36	68.70	1537.37	-208.80	73.33	907.65
5.63000	196.12	198.59	65.11	147.98	187.36	67.27	-83.76	170.31	54.61	-16.09	229.01	92.33	-422.02	-33.35	40.96	-458.59	-30.91	49.67	-652.80	-33.43	281.69	-569.69	-80.29	167.21	-88.88	94.22	1236.42	0.00	0.00	0.00	-56.62	160.92	1694.02	-46.47	17.95	1682.56	-185.99	3.88	1692.77	-196.28	149.61	1706.52	918.30	-217.35	68.62	1537.52	-208.84	73.40	907.56
5.64000	195.44	198.38	64.01	147.54	187.01	66.65	-83.80	170.22	54.88	-15.87	228.38	92.20	-420.56	-33.93	39.97	-453.15	-30.93	50.71	-634.95	-31.25	279.98	-556.99	-79.91	176.75	-75.92	96.34	1239.53	0.00	0.00	0.00	-44.64	164.13	1694.90	-35.80	21.02	1684.05	-174.50	7.40	1695.80	-184.13	153.34	1708.86	918.17	-217.04	68.63	1537.83	-208.82	73.45	907.63
5.65000	194.14	198.32	63.09	147.80	186.79	66.43	-83.81	170.90	54.94	-15.67	228.19	92.21	-416.84	-34.62	39.11	-447.67	-30.96	52.47	-616.50	-28.92	278.76	-542.65	-80.32	187.09	-65.44	98.29	1242.74	0.00	0.00	0.00	-33.35	167.26	1695.88	-24.18	23.79	1685.58	-163.02	10.56	1698.95	-172.21	156.67	1711.45	918.12	-217.25	68.70	1537.30	-208.91	73.29	907.70
5.66000	195.91	198.09	63.42	148.69	186.77	66.40	-83.93	169.41	54.28	-15.56	227.90	92.20	-411.71	-35.28	37.97	-441.66	-30.98	54.88	-597.43	-26.44	278.03	-526.98	-80.39	197.31	-53.10	100.07	1245.99	0.00	0.00	0.00	-21.58	170.40	1696.97	-12.20	26.47	1687.16	-151.47	13.85	1702.24	-160.36	160.04	1714.11	918.07	-217.01	68.74	1537.63	-208.73	73.47	907.72
5.67000	196.15	197.96	63.18	148.28	186.66	66.09	-83.98	169.52	54.14	-15.52	227.98	92.27	-405.72	-35.94	36.01	-432.53	-31.33	59.42	-577.72	-23.81	277.82	-510.25	-79.95	207.54	-42.83	101.70	1249.23	0.00	0.00	0.00	-8.88	173.45	1697.96	0.46	29.22	1688.80	-139.84	17.07	1705.60	-148.47	162.98	1716.79	918.00	-216.38	69.00	1538.22	-208.62	73.68	907.37
5.68000	195.35	197.81	62.61	148.19	186.73	65.79	-83.93	170.86	54.91	-15.37	227.83	92.26	-399.25	-36.36	33.93	-422.73	-31.72	64.57	-557.36	-21.03	278.13	-492.42	-78.64	217.44	-32.38	103.25	1252.36	0.00	0.00	0.00	2.49	176.01	1699.01	11.10	31.84	1690.55	-128.07	19.70	1708.88	-136.46	165.50	1719.44	918.14	-216.96	68.74	1537.67	-208.75	73.48	907.74
5.69000	195.01	197.91	62.10	148.09	186.54	65.67	-84.21	168.65	54.39	-15.31	227.86	92.31	-392.51	-36.62	31.32	-412.83	-31.44	69.61	-536.34	-18.09	278.97	-474.14	-77.02	226.96	-19.66	104.20	1255.66	0.00	0.00	0.00	13.63	178.57	1700.02	22.75	34.24	1692.09	-116.25	22.26	1712.16	-124.31	168.23	1721.96	918.40	-217.40	68.49	1537.34	-208.78	73.37	907.81
5.70000	195.57	197.86	61.84	148.03	186.58	65.35	-83.88	169.78	54.73	-15.10	228.13	92.47	-380.08	-38.01	31.78	-399.87	-30.87	75.48	-514.65	-14.99	280.37	-455.91	-75.39	235.43	-9.72	105.12	1258.45	0.00	0.00	0.00	25.61	181.04	1700.82	33.79	36.34	1693.60	-104.41	24.68	1715.38	-112.33	171.02	1724.38	918.03	-217.57	68.68	1537.82	-208.75	73.57	907.60
5.71000	196.22	197.93	61.82	148.38	186.71	65.14	-83.93	170.61	55.02	-14.91	227.90	92.46	-363.61	-39.43	39.17	-382.25	-30.40	83.35	-492.28	-11.73	282.32	-437.77	-73.42	243.71	0.30	105.54	1261.15	0.00	0.00	0.00	36.57	183.21	1701.74	45.32	38.45	1694.90	-92.60	26.70	1718.43	-100.46	173.25	1726.83	918.20	-217.62	68.48	1537.61	-208.77	73.48	907.72
5.72000	194.75	197.88	60.81	148.35	186.24	65.10	-83.50	169.85	55.32	-14.79	227.77	92.47	-341.05	-39.79	48.24	-361.03	-30.39	91.76	-473.52	-9.65	288.51	-418.95	-70.85	251.42	10.16	105.82	1263.56	0.00	0.00	0.00	48.01	184.99	1702.60	56.89	40.33	1696.25	-80.99	28.45	1721.32	-88.75	174.90	1729.26	918.22	-217.44	68.46	1537.68	-208.72	73.44	907.61
5.73000	194.73	197.75	60.74	148.26	186.51	64.88	-83.14	170.13	55.33	-14.72	227.89	92.61	-317.18	-39.74	56.61	-337.64	-28.68	99.88	-454.05	-4.85	293.83	-398.95	-68.01	257.95	18.99	105.88	1265.90	0.00	0.00	0.00	59.98	186.70	1703.40	68.19	41.60	1697.40	-69.51	30.04	1724.05	-77.22	176.60	1731.63	918.01	-217.12	68.85	1537.31	-208.85	73.35	907.51
5.74000	195.69	197.85	60.54	148.19	186.57	64.66	-82.69	170.60	55.93	-14.64	228.00	92.71	-291.67	-38.54	64.24	-313.08	-26.60	106.94	-434.14	-2.66	296.68	-377.57	-65.34	263.36	27.51	105.66	1267.91	0.00	0.00	0.00	70.28	188.06	1704.43	79.70	42.78	1698.53	-58.14	31.32	1726.65	-65.75	177.65	1734.04	918.16	-217.43	68.68	1537.18	-208.80	73.30	907.65
5.75000	195.80	197.87	60.41	148.27	186.66	64.52	-82.43	169.80	55.74	-14.54	228.15	92.92	-264.29	-36.90	71.13	-287.29	-26.02	112.26	-413.49	-0.26	298.34	-355.92	-62.44	267.26	34.90	105.45	1269.83	0.00	0.00	0.00	82.00	189.22	1705.43	89.80	43.84	1699.73	-46.82	32.49	1729.15	-54.33	178.27	1736.43	918.43	-217.92	68.46	1537.35	-208.86	73.33	907.65
5.76000	193.60	198.04	59.41	148.08	186.84	64.37	-82.25	170.85	56.01	-14.43	228.03	93.00	-239.20	-36.01	75.95	-264.21	-25.12	115.55	-392.61	2.22	298.53	-334.12	-59.73	269.68	45.18	105.51	1271.82	0.00	0.00	0.00	93.63	189.92	1706.37	100.78	44.37	1700.74	-35.60	33.37	1731.44	-43.01	179.06	1738.62	918.05	-217.10	68.89	1537.68	-208.84	73.46	907.66
5.77000	194.51	198.17	59.47	148.30	186.97	64.24	-82.36	170.81	56.16	-14.30	227.95	93.14	-210.05	-34.60	80.34	-236.37	-23.74	118.77	-370.42	6.17	298.01	-311.84	-57.54	270.65	54.59	105.55	1273.59	0.00	0.00	0.00	103.88	190.36	1707.36	110.52	44.87	1701.73	-24.42	34.22	1733.52	-31.79	179.70	1740.65	918.18	-217.51	68.74	1537.92	-208.75	73.60	907.90
5.78000	194.89	198.15	59.47	148.68	186.98	64.24	-82.92	170.85	57.06	-14.25	227.97	93.29	-181.91	-33.84	82.77	-209.20	-22.78	120.34	-347.50	10.06	296.18	-289.11	-55.12	269.98	64.22	105.54	1275.24	0.00	0.00	0.00	114.84	190.61	1708.23	122.10	45.40	1702.49	-13.36	34.49	1735.30	-20.67	180.31	1742.44	918.30	-217.38	68.69	1537.99	-208.66	73.56	907.59
5.79000	194.95	198.34	59.23	148.57	186.98	64.10	-83.53	171.59	57.60	-14.21	227.68	93.35	-152.41	-33.14	84.09	-180.83	-21.32	121.06	-324.24	13.17	292.95	-265.51	-53.11	268.09	72.86	105.68	1276.91	0.00	0.00	0.00	126.01	190.94	1708.90	132.80	45.41	1703.24	-2.35	34.82	1736.93	-9.57	180.63	1744.06	918.37	-217.10	68.64	1537.73	-208.73	73.50	907.33
5.80000	195.34	198.64	59.12	148.27	187.34	63.71	-84.06	170.69	57.59	-14.15	227.63	93.49	-124.63	-31.76	84.07	-153.12	-19.62	120.51	-300.56	16.33	288.74	-241.36	-51.10	264.87	82.33	106.08	1278.40	0.00	0.00	0.00	137.03	190.66	1709.50	143.30	45.23	1703.79	8.52	34.87	1738.32	1.54	180.85	1745.41	918.49	-217.16	68.59	1538.13	-208.70	73.65	907.40
5.81000	194.88	198.82	58.67	148.61	187.40	63.71	-84.19	170.32	57.83	-14.03	227.45	93.51	-96.78	-30.50	82.53	-123.90	-18.04	119.40	-275.94	19.21	283.33	-217.17	-49.22	260.52	90.99	106.42	1279.75	0.00	0.00	0.00	147.91	190.68	1709.92	154.13	45.24	1704.36	19.33	35.16	1739.56	12.59	180.68	1746.60	918.65	-217.56	68.40	1537.67	-208.79	73.46	907.51
5.82000	195.57	199.09	58.66	149.02	187.77	63.58	-88.28	177.45	59.02	-13.95	227.58	93.64	-64.14	-29.92	81.94	-94.55	-16.40	117.48	-251.36	20.55	276.36	-192.38	-47.57	255.16	100.63	107.22	1280.97	0.00	0.00	0.00	158.26	190.12	1710.38	164.83	44.98	1704.69	29.84	35.02	1740.49	23.41	180.72	1747.51	918.23	-217.25	68.80	1537.54	-208.78	73.43	907.48
5.83000	195.50	199.18	58.35	149.45	187.88	63.50	-87.05	179.31	60.12	-13.89	227.16	93.58	-33.63	-27.51	80.39	-64.31	-14.76	115.31	-226.53	21.98	268.31	-166.90	-46.30	248.85	109.38	108.05	1282.12	0.00	0.00	0.00	169.08	189.65	1710.65	173.89	44.41	1705.04	40.18	34.74	1741.27	34.06	180.56	1748.28	918.12	-217.23	68.82	1537.71	-208.72	73.50	907.46
5.84000	195.24	199.05	58.14	149.48	187.88	63.51	-84.76	177.08	58.06	-13.83	227.55	93.87	-1.52	-26.14	79.07	-31.96	-14.32	112.76	-201.64	22.06	258.87	-140.65	-45.59	241.72	117.86	108.85	1283.06	0.00	0.00	0.00	179.23	188.97	1710.82	184.80	43.89	1705.14	50.33	34.29	1741.81	44.49	180.00	1748.89	918.16	-217.08	68.78	1537.74	-208.70	73.52	907.21
5.85000	195.67	199.06	58.15	148.99	187.89	63.30	-83.92	173.93	56.73	-13.70	227.55	93.99	34.65	-25.00	78.69	-0.48	-13.14	110.16	-176.40	21.75	248.01	-114.07	-45.04	233.70	127.40	109.55	1283.79	0.00	0.00	0.00	189.07	188.47	1710.88	195.22	43.25	1705.03	60.40	33.73	1742.12	54.84	179.51	1749.29	918.20	-217.19	68.73	1537.72	-208.78	73.51	907.45
5.86000	194.82	199.13	57.86	149.80	187.62	63.68	-83.35	173.88	56.76	-13.64	227.27	94.04	69.06	-24.91	77.35	32.61	-8.60	106.68	-150.23	20.73	235.98	-87.26	-44.83	225.06	138.65	110.12	1284.32	0.00	0.00	0.00	199.48	187.56	1710.82	205.52	42.35	1704.76	70.31	33.13	1742.26	64.95	179.07	1749.56	918.35	-217.78	68.54	1537.55	-208.83	73.46	907.47
5.87000	195.94	199.33	58.17	148.91	187.52	63.37	-82.81	171.59	56.83	-13.55	227.14	94.14	104.60	-24.30	76.98	66.73	-10.02	105.55	-123.38	19.96	223.39	-59.79	-44.79	215.67	149.52	110.62	1284.58	0.00	0.00	0.00	208.86	186.52	1710.66	215.67	41.38	1704.34	80.15	32.23	1742.19	75.01	178.18	1749.68	918.08	-216.85	68.95	1538.48	-208.72	73.79	907.50
5.88000	198.24	198.94	59.11	149.71	187.32	63.80	-82.64	172.83	57.70	-13.40	226.98	94.21	139.48	-24.37	76.18	99.90	-10.53	102.78	-95.86	18.90	210.03	-31.38	-44.88	205.74	157.09	110.67	1284.56	0.00	0.00	0.00	218.53	185.34	1710.38	224.50	40.36	1703.91	89.97	31.26	1741.93	84.93	177.23	1749.66	918.40	-217.15	68.68	1538.35	-208.64	73.74	907.33
5.89000	197.04	199.08	58.49	149.55	187.29	63.66	-82.79	170.93	57.63	-13.27	226.83	94.24	173.12	-24.71	75.24	135.12	-11.20	100.37	-67.56	18.39	196.57	-2.28	-45.16	195.38	167.48	110.87	1284.23	0.00	0.00	0.00	228.51	184.11	1710.07	234.70	39.39	1703.31	99.69	30.07	1741.42	94.73	176.20	1749.47	918.58	-218.10	68.41	1537.62	-208.83	73.43	907.25
5.90000	198.09	199.38	58.53	152.50	186.36	65.63	-82.15	168.28	58.31	-13.16	226.73	94.31	209.84	-25.11	75.61	169.07	-12.09	97.72	-35.76	17.98	181.13	26.91	-46.16	185.10	177.25	110.82	1283.71	0.00	0.00	0.00	237.88	182.68	1709.71	243.77	37.75	1702.50	109.39	28.88	1740.80	104.50	174.68	1749.24	918.21	-217.26	68.71	1538.00	-208.76	73.60	907.40
5.91000	205.91	195.93	64.60	152.33	186.52	65.96	-82.07	167.39	58.08	-13.05	226.75	94.46	243.46	-26.28	75.43	202.03	-13.54	95.16	-16.95	18.28	171.89	56.88	-47.21	174.59	187.04	110.25	1282.89	0.00	0.00	0.00	247.32	180.87	1709.32	253.19	36.25	1701.81	119.02	27.33	1739.94	114.21	173.50	1748.72	918.42	-217.58	68.50	1537.58	-208.79	73.35	907.45
5.92000	213.04	196.24	67.24	152.49	186.83	65.98	-81.93	168.22	58.55	-12.88	226.47	94.56	262.97	-28.43	72.77	227.84	-16.08	91.58	0.14	18.51	164.05	87.36	-49.29	164.70	197.11	109.84	1282.06	0.00	0.00	0.00	258.11	179.43	1708.79	263.32	34.72	1701.01	128.63	25.86	1738.96	123.87	171.82	1748.21	918.21	-217.68	68.69	1537.44	-208.79	73.42	907.30
5.93000	215.33	196.72	67.70	149.79	187.11	65.42	-81.60	168.63	58.90	-12.72	226.57	94.82	298.78	-29.93	74.33	262.31	-18.00	90.46	26.74	17.87	152.84	118.70	-51.09	154.71	204.83	109.11	1280.91	0.00	0.00	0.00	267.41	177.73	1708.36	272.09	32.98	1700.16	138.16	24.01	1737.89	133.48	169.89	1747.59	917.83	-217.53	69.05	1537.53	-208.80	73.41	907.60
5.94000	211.32	196.77	66.35	152.01	187.23	65.68	-81.40	167.75	59.56	-12.56	226.37	95.02	338.80	-31.98	77.55	299.57	-20.26	90.32	74.07	15.57	133.46	149.85	-53.56	145.41	213.78	108.21	1279.78	0.00	0.00	0.00	276.43	175.65	1707.95	281.51	31.19	1699.28	147.74	21.98	1736.62	143.08	168.22	1746.81	918.29	-218.20	68.40	1538.21	-208.75	73.68	907.80
5.95000	212.21	197.79	66.33	150.23	187.92	63.46	-81.26	167.63	59.53	-12.32	225.99	95.15	373.52	-34.59	80.70	331.37	-23.24	90.25	118.89	12.57	114.42	181.50	-55.16	136.27	223.46	107.25	1278.45	0.00	0.00	0.00	286.49	173.66	1707.46	291.02	29.21	1698.42	157.11	19.88	1735.22	152.61	166.13	1745.98	918.19	-217.43	68.66	1538.15	-208.68	73.66	907.79
5.96000	198.86	199.92	58.05	150.59	188.01	63.30	-81.28	167.44	59.70	-12.06	225.76	95.41	410.40	-37.15	85.64	367.10	-24.98	92.07	152.18	11.81	102.41	213.08	-57.54	128.28	233.85	105.92	1277.14	0.00	0.00	0.00	295.88	171.46	1707.11	299.84	27.16	1697.54	166.29	17.58	1733.71	162.00	163.95	1745.07	918.34	-217.50	68.58	1537.67	-208.72	73.44	907.73
5.97000	198.46	199.94	57.68	149.81	188.37	62.78	-80.98	167.25	60.32	-11.67	225.34	95.69	446.20	-39.64	91.99	399.47	-27.53	94.87	186.49	10.37	88.07	244.79	-59.35	121.04	243.10	104.55	1275.67	0.00	0.00	0.00	306.27	168.95	1706.57	309.26	24.41	1696.55	175.37	15.53	1732.18	171.39	161.78	1743.99	918.28	-217.49	68.67	1537.28	-208.80	73.36	907.60
5.98000	198.38	200.11	57.40	149.80	188.42	62.59	-80.95	167.10	60.67	-11.35	225.17	96.08	479.72	-41.56	99.42	433.53	-30.30	99.94	217.85	8.52	75.38	275.42	-61.62	115.15	252.42	103.08	1274.28	0.00	0.00	0.00	315.31	166.55	1706.20	318.36	22.13	1695.70	184.25	12.98	1730.43	180.62	159.33	1742.79	918.40	-217.31	68.73	1537.82	-208.70	73.57	907.69
5.99000	197.70	200.54	56.68	150.56	188.55	62.58	-80.55	167.37	61.26	-10.89	225.02	96.62	509.42	-42.05	108.21	465.39	-32.03	105.76	246.39	6.31	64.25	305.28	-64.36	110.67	261.20	101.69	1272.67	0.00	0.00	0.00	324.37	163.80	1705.70	328.28	19.58	1694.63	193.14	10.53	1728.55	189.65	156.58	1741.47	918.55	-217.52	68.49	1537.93	-208.65	73.68	907.78
6.00000	198.15	200.63	56.52	150.20	188.69	62.20	-80.25	166.56	61.84	-10.45	224.83	97.17	538.23	-42.64	117.85	492.31	-32.86	111.94	272.23	3.79	54.61	333.66	-67.04	107.25	271.65	100.50	1271.13	0.00	0.00	0.00	333.61	161.00	1705.09	337.52	17.13	1693.72	202.05	7.91	1726.56	198.54	153.98	1739.92	918.61	-217.06	68.60	1537.67	-208.73	73.48	907.49
6.01000	197.99	201.00	56.21	150.59	188.68	62.18	-79.90	167.12	62.18	-9.87	224.36	97.73	565.70	-42.34	128.05	517.90	-33.74	118.49	295.50	1.03	46.37	360.38	-69.10	104.73	282.61	99.20	1269.72	0.00	0.00	0.00	342.56	158.21	1704.44	346.62	14.31	1692.67	210.76	5.15	1724.41	207.32	151.16	1738.25	918.50	-217.21	68.80	1537.38	-208.84	73.34	907.35
6.02000	199.80	201.00	56.39	150.60	188.55	61.87	-79.57	167.12	63.16	-9.26	224.24	98.56	592.83	-42.63	136.22	541.32	-34.35	125.11	316.33	-1.92	39.44	383.88	-71.90	103.68	292.40	98.03	1268.12	0.00	0.00	0.00	351.34	155.22	1703.73	355.18	11.47	1691.56	219.40	2.03	1722.08	215.97	148.38	1736.45	918.46	-217.36	68.80	1537.95	-208.76	73.52	907.31
6.03000	199.82	201.32	55.81	151.03	188.88	61.53	-79.19	165.50	63.97	-8.52	223.85	99.49	612.55	-42.63	142.88	562.71	-34.46	130.57	334.85	-5.01	33.75	404.61	-72.74	102.68	302.71	96.48	1266.73	0.00	0.00	0.00	359.64	152.24	1703.08	364.03	8.56	1690.49	228.06	-1.11	1719.74	224.46	145.60	1734.51	918.31	-217.10	68.82	1537.98	-208.69	73.54	907.30
6.04000	198.77	201.16	55.15	152.16	189.02	61.33	-78.90	165.88	65.48	-7.53	223.48	100.65	629.05	-41.87	147.24	579.95	-33.96	133.39	351.19	-8.17	29.20	422.07	-73.51	101.93	312.54	95.16	1265.10	0.00	0.00	0.00	369.16	149.43	1702.18	372.49	5.60	1689.51	236.84	-4.16	1717.45	232.88	142.62	1732.59	918.27	-217.51	68.76	1537.73	-208.78	73.47	907.07
6.05000	198.98	201.45	54.62	152.39	189.03	60.88	-78.13	165.61	66.63	-6.45	223.27	102.09	643.07	-41.53	148.94	595.23	-32.69	134.97	365.47	-11.36	25.72	436.60	-73.12	100.45	322.32	93.31	1263.55	0.00	0.00	0.00	377.72	146.31	1701.44	380.74	2.37	1688.39	245.55	-7.57	1715.10	241.19	139.40	1730.64	918.22	-217.14	68.75	1537.94	-208.77	73.60	907.25
6.06000	199.38	202.02	53.84	153.17	189.11	60.35	-77.08	165.15	68.86	-5.10	222.76	103.66	653.98	-40.17	146.81	606.20	-31.88	132.57	377.81	-14.52	23.22	448.61	-72.77	99.42	333.14	91.48	1262.00	0.00	0.00	0.00	385.57	143.41	1700.63	390.86	-0.72	1687.18	254.33	-11.08	1712.74	249.38	135.85	1728.70	918.24	-217.34	68.79	1537.97	-208.81	73.58	907.31
6.07000	199.89	201.99	53.43	154.35	189.54	59.81	-76.00	165.30	71.77	-3.48	222.29	105.48	662.62	-36.74	139.21	614.74	-29.25	126.66	388.36	-17.58	21.63	457.36	-72.31	97.43	343.54	89.44	1260.40	0.00	0.00	0.00	393.93	140.11	1699.85	399.74	-3.80	1686.06	263.20	-14.71	1710.43	257.43	131.79	1726.90	918.09	-217.64	68.82	1537.96	-208.66	73.58	907.28
6.08000	199.75	202.13	52.71	154.21	189.64	58.96	-74.49	165.66	75.32	-1.58	222.23	107.79	669.51	-31.33	127.14	621.56	-24.10	117.02	397.24	-20.50	20.85	463.28	-71.99	94.60	353.81	87.37	1258.92	0.00	0.00	0.00	401.84	137.18	1699.28	408.22	-6.80	1685.12	272.00	-18.58	1708.19	265.56	127.71	1725.22	918.21	-217.91	68.57	1538.05	-208.71	73.60	907.14
6.09000	200.84	202.20	52.32	155.01	190.18	58.12	-72.93	164.95	79.68	0.70	221.97	110.49	675.33	-26.90	114.75	628.46	-20.37	106.84	404.57	-23.22	20.80	467.78	-72.53	92.36	363.82	84.94	1257.45	0.00	0.00	0.00	410.93	133.97	1698.82	416.79	-10.22	1684.38	280.74	-22.53	1706.15	273.65	123.69	1723.71	918.21	-217.25	68.72	1538.28	-208.77	73.76	907.05
6.10000	201.71	202.45	51.96	156.71	190.45	57.58	-70.96	164.75	85.40	3.49	221.99	113.84	682.51	-23.69	104.26	634.85	-16.55	98.98	410.48	-25.69	21.41	472.29	-72.80	91.15	372.48	82.42	1256.01	0.00	0.00	0.00	418.75	130.44	1698.82	425.01	-13.49	1683.71	289.45	-26.80	1704.28	281.75	119.30	1722.47	918.22	-217.47	68.71	1538.04	-208.78	73.70	906.89
6.11000	202.75	202.88	51.65	158.62	191.17	56.89	-68.16	164.68	91.82	6.89	222.44	118.11	687.04	-22.46	95.21	638.96	-15.76	91.85	415.10	-27.84	22.58	475.97	-73.03	90.23	381.72	79.40	1254.73	0.00	0.00	0.00	426.74	126.96	1699.00	434.88	-16.66	1683.41	298.32	-30.79	1702.71	289.98	115.04	1721.47	918.33	-217.07	68.58	1537.91	-208.71	73.59	907.04
6.12000	203.35	202.97	51.34	160.34	191.81	55.97	-64.35	165.94	100.35	11.12	222.55	123.01	690.77	-23.63	86.18	642.63	-17.13	85.34	418.56	-29.62	24.23	478.55	-73.55	89.38	392.19	76.41	1253.70	0.00	0.00	0.00	435.61	123.75	1699.43	444.49	-20.14	1683.37	307.30	-35.11	1701.37	298.20	110.66	1720.72	918.19	-217.20	68.54	1537.31	-208.80	73.30	907.10
6.13000	205.08	203.19	51.31	162.61	192.64	55.12	-59.72	165.36	109.78	16.39	222.94	129.03	693.73	-24.43	79.55	643.39	-18.72	80.05	420.98	-30.98	26.29	480.38	-73.28	88.65	401.75	73.27	1252.96	0.00	0.00	0.00	443.85	120.51	1700.08	453.67	-23.67	1683.51	316.53	-39.35	1700.31	306.47	105.98	1720.21	918.05	-217.08	68.72	1537.75	-208.69	73.45	907.42
6.14000	204.89	203.94	50.56	165.05	193.45	54.20	-53.49	165.46	121.66	23.00	223.61	136.28	694.74	-23.00	77.07	644.45	-18.01	77.58	422.50	-31.86	28.66	482.40	-72.44	88.13	411.51	70.11	1252.64	0.00	0.00	0.00	452.13	116.94	1701.02	462.96	-26.99	1683.94	325.80	-43.57	1699.48	314.76	101.62	1719.91	918.19	-217.47	68.60	1537.18	-208.88	73.31	907.42
6.15000	206.23	204.61	50.21	167.80	194.40	53.37	-45.30	166.25	135.52	31.30	224.97	145.08	695.76	-21.92	73.22	645.84	-17.19	75.11	423.24	-32.20	31.27	483.55	-71.81	88.22	421.71	66.84	1252.80	0.00	0.00	0.00	460.27	113.76	1702.14	472.13	-30.24	1684.64	335.07	-47.76	1699.00	323.18	96.92	1720.01	918.35	-217.13	68.50	1537.52	-208.80	73.45	907.18
6.16000	207.44	205.16	49.75	172.09	195.65	53.00	-34.83	167.59	152.24	41.44	226.80	155.52	696.53	-21.44	70.58	646.09	-17.23	72.99	423.33	-31.95	34.02	484.77	-71.28	88.35	432.16	63.87	1253.42	0.00	0.00	0.00	468.78	110.03	1703.42	481.26	-33.60	1685.48	344.49	-51.88	1698.81	331.48	92.99	1720.27	918.04	-216.52	68.79	1537.40	-208.87	73.33	907.37
6.17000	208.72	206.28	48.59	176.93	197.48	53.37	-21.50	168.09	170.01	53.82	230.23	167.97	697.37	-20.81	68.90	646.99	-16.58	71.92	422.90	-31.05	36.85	485.70	-70.73	88.23	442.00	61.13	1254.34	0.00	0.00	0.00	477.38	106.57	1704.77	490.61	-37.07	1686.42	353.79	-55.80	1698.84	339.95	88.77	1720.85	917.97	-216.91	68.81	1538.19	-208.66	73.66	907.54
6.18000	211.57	207.24	47.57	181.54	196.69	57.36	-5.09	168.17	188.80	68.46	232.45	180.81	697.55	-20.35	67.86	646.14	-16.57	70.58	422.07	-29.44	39.66	486.16	-70.59	88.32	451.39	58.46	1255.72	0.00	0.00	0.00	485.87	103.22	1706.32	499.86	-40.22	1687.50	363.03	-59.73	1699.05	348.40	84.95	1721.51	918.25	-217.53	68.52	1537.65	-208.76	73.49	907.39
6.19000	214.48	208.24	45.93	186.41	197.12	60.23	14.47	166.67	208.36	85.46	232.80	193.01	697.91	-19.75	67.43	646.48	-16.44	70.18	420.97	-27.08	42.37	486.55	-70.17	88.09	461.85	56.03	1257.10	0.00	0.00	0.00	494.60	99.97	1707.89	509.39	-43.07	1688.62	372.41	-63.29	1699.53	356.86	81.09	1722.43	918.18	-216.95	68.67	1538.39	-208.73	73.78	907.33
6.20000	221.49	209.00	44.27	197.02	197.03	65.94	36.65	165.91	227.94	104.39	232.67	205.39	698.10	-19.85	66.96	646.48	-15.64	70.02	419.73	-23.90	44.90	486.73	-69.97	88.00	470.48	53.67	1258.67	0.00	0.00	0.00	502.82	96.85	1709.68	518.08	-46.40	1689.98	381.67	-66.76	1700.15	365.31	77.45	1723.53	918.23	-216.95	68.66	1538.42	-208.84	73.75	907.50
6.21000	229.13	209.53	41.46	207.95	196.86	72.79	60.53	164.97	246.92	124.82	231.73	218.02	697.91	-19.89	66.65	646.94	-16.01	69.81	418.48	-19.85	47.17	486.72	-69.76	87.87	481.34	51.31	1260.17	0.00	0.00	0.00	510.87	94.35	1711.47	526.51	-49.40	1691.49	390.82	-70.05	1700.92	373.75	74.14	1724.71	918.17	-216.56	68.72	1537.99	-208.65	73.56	907.46
6.22000	239.14	209.83	41.70	221.98	196.15	80.70	84.48	164.32	263.34	146.23	230.31	230.22	697.41	-19.66	66.46	646.66	-15.83	69.67	416.94	-12.03	50.26	486.70	-69.62	87.76	489.54	49.13	1261.57	0.00	0.00	0.00	519.78	91.07	1713.52	536.64	-51.94	1693.02	399.74	-73.36	1701.83	382.25	71.14	1726.05	918.25	-216.98	68.52	1538.07	-208.64	73.61	907.48
6.23000	254.71	208.89	51.14	239.40	194.28	91.32	105.54	164.14	277.29	167.29	228.05	242.06	698.19	-19.50	66.83	646.50	-15.99	69.53	416.56	-14.00	49.98	486.60	-69.69	87.79	500.15	47.11	1263.05	0.00	0.00	0.00	528.33	88.24	1715.67	544.74	-54.61	1694.78	408.70	-76.13	1703.03	390.84	67.83	1727.70	918.41	-217.09	68.36	1537.41	-208.79	73.35	907.60
6.24000	278.95	207.02	66.89	261.00	193.07	105.24	125.06	163.14	289.41	187.72	225.54	254.21	697.54	-19.62	66.72	645.91	-16.05	69.44	416.51	-13.25	50.72	486.53	-69.50	87.72	508.38	45.02	1264.39	0.00	0.00	0.00	537.89	85.78	1717.90	553.43	-57.22	1696.66	417.65	-78.76	1704.46	399.45	65.17	1729.54	918.29	-217.03	68.40	1538.12	-208.71	73.66	907.80
6.25000	305.72	205.32	82.20	283.05	191.31	119.27	144.75	161.55	299.50	208.33	223.12	266.20	697.23	-19.87	66.75	646.35	-15.88	69.73	415.73	-11.09	52.60	486.49	-69.67	87.78	516.42	43.36	1265.92	0.00	0.00	0.00	545.64	83.16	1720.42	562.91	-59.65	1698.65	426.66	-81.30	1706.05	408.19	62.47	1731.52	918.43	-217.30	68.47	1538.09	-208.66	73.73	907.63
6.26000	332.17	202.97	96.89	307.69	189.31	132.89	165.16	159.00	308.82	229.60	221.02	277.89	696.90	-20.05	66.84	646.87	-15.89	70.03	415.08	-9.40	54.15	486.50	-69.63	87.72	526.25	42.20	1267.61	0.00	0.00	0.00	554.78	80.55	1722.97	571.42	-61.97	1700.81	435.60	-83.68	1707.82	416.97	60.07	1733.65	918.46	-217.50	68.59	1538.01	-208.63	73.68	907.75
6.27000	358.67	200.85	110.86	331.54	186.95	145.61	186.15	155.96	317.49	251.47	219.19	289.16	697.23	-19.96	67.08	646.90	-16.01	70.12	414.53	-8.16	55.41	486.48	-69.79	87.73	534.00	41.53	1269.44	0.00	0.00	0.00	563.86	78.44	1725.53	580.68	-64.17	1703.06	444.49	-85.80	1709.70	425.83	57.69	1735.85	918.41	-217.04	68.56	1538.02	-208.67	73.62	907.82
6.28000	387.10	199.07	124.50	358.89	184.95	158.66	207.43	151.97	325.66	273.99	217.61	300.00	697.03	-20.32	67.08	646.21	-16.26	69.86	414.09	-7.33	56.40	486.37	-70.18	87.84	542.23	41.18	1271.36	0.00	0.00	0.00	572.87	76.59	1727.97	589.76	-66.17	1705.34	453.17	-88.02	1711.51	434.66	56.48	1737.88	918.60	-217.58	68.45	1537.94	-208.80	73.54	907.59
6.29000	413.17	197.48	137.07	385.14	183.17	170.56	229.26	147.99	332.51	296.80	215.03	309.66	697.52	-20.09	67.58	646.07	-16.18	69.99	413.75	-6.86	57.13	486.36	-70.41	87.83	549.30	41.13	1273.32	0.00	0.00	0.00	580.95	74.64	1730.50	598.68	-67.93	1707.60	461.88	-89.65	1713.35	443.63	54.74	1739.90	918.49	-217.13	68.48	1538.02	-208.88	73.65	907.87
6.30000	440.18	196.50	149.24	414.27	181.17	182.81	251.68	143.51	338.39	319.67	211.57	318.11	697.29	-20.38	67.55	646.64	-16.20	70.22	413.50	-6.73	57.64	486.24	-70.72	87.88	558.12	41.20	1275.30	0.00	0.00	0.00	589.73	73.02	1732.73	607.07	-69.71	1709.85	470.66	-90.89	1715.21	452.61	53.23	1741.69	918.44	-217.32	68.52	1537.72	-208.74	73.53	907.64
6.31000	468.73	194.43	161.69	439.14	178.98	192.98	274.63	138.75	343.33	342.62	207.88	325.62	697.04	-20.80	67.45	646.12	-16.39	70.21	413.33	-6.90	57.95	486.25	-70.79	87.86	566.31	41.01	1277.26	0.00	0.00	0.00	599.06	71.36	1734.77	614.26	-71.26	1712.16	479.55	-91.95	1717.01	461.57	51.64	1743.37	918.54	-217.31	68.48	1537.80	-208.67	73.46	907.55
6.32000	495.97	192.42	174.58	468.08	176.87	203.36	298.34	133.50	346.80	365.86	203.89	331.91	696.86	-20.76	67.63	646.72	-16.78	70.39	413.24	-7.34	58.08	486.06	-71.04	87.93	573.50	40.74	1279.02	0.00	0.00	0.00	607.85	69.98	1736.69	624.14	-72.66	1714.10	488.42	-93.07	1718.69	470.52	50.12	1744.94	918.44	-217.15	68.60	1537.77	-208.68	73.50	907.77
6.33000	525.14	190.14	185.02	496.44	174.31	212.78	322.29	129.87	349.78	389.41	200.01	337.30	697.58	-20.92	67.95	646.22	-16.89	70.26	413.22	-8.00	58.06	485.93	-71.13	87.92	583.30	40.32	1280.61	0.00	0.00	0.00	617.11	68.70	1738.38	633.10	-73.64	1716.06	497.34	-94.26	1720.24	479.32	49.31	1746.26	918.22	-216.78	68.79	1537.78	-208.69	73.50	907.77
6.34000	554.34	187.57	194.75	524.67	171.70	221.35	346.62	125.43	351.39	413.56	196.02	341.57	696.67	-20.11	68.32	646.83	-16.31	70.88	413.27	-8.85	57.90	485.86	-71.03	87.92	591.31	39.49	1281.92	0.00	0.00	0.00	625.63	67.70	1739.88	641.58	-74.73	1717.77	506.15	-95.29	1721.62	488.07	48.42	1747.39	918.00	-216.68	69.09	1537.87	-208.71	73.51	907.79
6.35000	586.21	185.11	204.49	554.03	168.83	229.17	371.33	121.12	351.89	437.98	192.21	344.77	697.01	-19.79	68.72	646.61	-16.82	73.99	413.37	-9.86	57.64	485.68	-71.10	88.04	599.56	38.36	1283.08	0.00	0.00	0.00	634.55	66.60	1741.13	650.71	-76.02	1719.20	514.96	-96.38	1722.77	496.77	47.71	1748.32	918.17	-216.40	68.89	1537.37	-208.79	73.35	907.68
6.36000	617.15	181.68	213.43	583.93	165.67	236.56	395.58	117.78	351.87	462.44	188.75	347.00	696.77	-19.89	68.60	647.18	-16.90	74.47	413.53	-10.99	57.29	485.61	-71.40	88.26	608.49	36.96	1284.01	0.00	0.00	0.00	643.43	65.68	1742.24	658.54	-77.05	1720.66	523.62	-97.50	1723.69	505.57	46.30	1749.25	918.31	-217.41	68.65	1537.90	-208.81	73.55	907.67
6.37000	649.08	178.11	219.84	613.03	162.24	243.32	420.05	114.87	350.67	486.88	185.26	348.20	696.44	-20.83	70.57	647.03	-16.85	74.39	413.73	-12.20	56.88	485.69	-71.03	88.12	617.33	35.46	1284.57	0.00	0.00	0.00	652.62	64.64	1743.18	667.94	-77.69	1721.78	532.46	-98.28	1724.49	514.36	45.32	1749.92	918.39	-217.57	68.69	1537.74	-208.85	73.51	907.53
6.38000	679.11	173.96	227.30	644.22	158.49	249.98	444.22	111.26	348.64	511.81	182.11	348.51	697.35	-20.72	71.00	646.55	-16.97	74.28	413.97	-13.46	56.43	485.61	-71.04	88.17	626.23	33.96	1284.95	0.00	0.00	0.00	661.32	63.84	1744.05	676.32	-78.47	1722.70	541.30	-99.07	1725.02	523.10	44.77	1750.36	918.25	-217.12	68.85	1537.50	-208.68	73.41	907.56
6.39000	710.22	169.85	234.28	672.60	154.66	255.31	467.72	108.97	347.64	537.15	179.27	348.01	697.90	-20.86	71.08	647.33	-17.15	74.59	414.24	-14.73	55.97	485.68	-70.91	88.14	634.09	32.19	1285.14	0.00	0.00	0.00	669.54	63.21	1744.71	684.72	-79.33	1723.45	550.17	-99.76	1725.43	531.87	44.08	1750.67	918.46	-217.37	68.60	1537.85	-208.74	73.54	907.42
6.40000	741.12	165.45	240.97	702.31	150.68	260.51	489.86	105.26	343.35	562.96	176.29	346.47	697.95	-20.89	71.01	647.10	-16.61	71.21	414.53	-15.98	55.51	485.65	-71.22	88.32	643.42	30.57	1284.97	0.00	0.00	0.00	678.31	62.44	1745.17	694.54	-80.14	1723.96	558.99	-100.38	1725.63	540.77	43.37	1750.82	918.31	-217.49	68.72	1537.46	-208.79	73.38	907.42
6.41000	771.14	161.80	246.89	731.50	146.76	265.06	512.45	102.59	338.48	588.95	173.89	344.29	697.42	-20.55	68.26	646.63	-16.87	70.50	414.84	-17.18	55.09	485.63	-71.14	88.32	652.27	28.99	1284.59	0.00	0.00	0.00	687.37	61.86	1745.38	703.82	-80.97	1724.19	567.79	-101.30	1725.67	549.56	42.79	1750.82	918.42	-217.89	68.65	1537.97	-208.81	73.58	907.64
6.42000	800.88	157.81	252.58	761.66	143.27	269.52	537.26	99.25	332.00	614.99	171.21	341.38	697.75	-20.51	68.07	647.08	-17.12	70.56	415.17	-18.27	54.73	485.75	-70.95	88.31	660.68	27.61	1284.11	0.00	0.00	0.00	695.50	61.17	1745.61	713.10	-81.53	1724.28	576.71	-101.79	1725.61	558.39	42.30	1750.67	918.83	-218.90	68.22	1538.16	-208.78	73.64	907.46
6.43000	831.25	154.07	258.60	791.36	140.18	273.69	563.31	99.28	325.89	640.86	169.02	338.03	697.19	-20.80	67.69	646.77	-17.36	70.25	415.50	-19.23	54.45	485.69	-71.06	88.47	668.85	26.46	1283.43	0.00	0.00	0.00	705.38	60.66	1745.43	721.83	-82.23	1724.34	585.64	-102.35	1725.46	567.45	41.48	1750.47	918.62	-219.58	68.33	1538.13	-208.75	73.61	907.77
6.44000	860.49	151.32	263.74	819.87	137.14	277.40	590.19	99.46	319.23	667.12	166.91	334.27	698.74	-21.25	67.63	646.96	-17.33	70.19	415.83	-20.03	54.27	485.76	-70.87	88.42	676.87	25.62	1282.66	0.00	0.00	0.00	714.29	59.91	1745.15	730.29	-82.73	1724.21	594.53	-103.03	1725.19	576.47	40.85	1750.15	918.61	-219.45	68.32	1538.15	-208.66	73.67	907.64
6.45000	890.58	148.79	269.20	848.39	134.54	280.93	624.02	96.81	310.15	693.37	165.05	330.15	697.37	-21.14	67.15	647.27	-17.49	70.06	416.15	-20.63	54.22	485.80	-71.05	88.61	684.05	25.03	1281.75	0.00	0.00	0.00	723.04	59.62	1744.71	738.81	-83.39	1723.98	603.56	-103.56	1724.84	585.47	40.55	1749.74	918.39	-219.66	68.42	1537.74	-208.72	73.55	907.78
6.46000	919.61	146.43	274.19	875.87	132.39	283.83	652.76	94.55	302.25	719.60	163.13	325.63	697.93	-20.88	67.17	647.56	-17.38	70.00	416.45	-20.98	54.32	485.96	-70.70	88.60	692.80	24.56	1280.98	0.00	0.00	0.00	732.10	59.01	1744.25	747.93	-83.98	1723.63	612.64	-103.86	1724.51	594.54	40.12	1749.27	918.37	-219.64	68.47	1537.50	-208.77	73.43	907.65
6.47000	948.52	144.73	278.73	904.38	130.69	286.97	681.15	93.12	294.29	745.95	161.50	320.89	698.03	-20.62	66.93	646.89	-17.52	69.50	416.74	-21.06	54.59	486.16	-70.52	88.70	699.81	24.22	1280.20	0.00	0.00	0.00	740.94	59.19	1743.70	757.47	-84.33	1723.16	621.91	-103.86	1724.08	603.66	40.01	1748.68	918.44	-219.67	68.47	1537.82	-208.76	73.50	907.70
6.48000	976.06	143.22	282.68	932.87	128.72	287.30	708.75	90.85	285.98	771.73	159.82	315.74	698.18	-20.88	66.29	647.07	-17.43	69.30	417.00	-20.83	55.06	486.34	-70.39	88.84	707.81	24.02	1279.35	0.00	0.00	0.00	750.30	58.25	1743.19	765.70	-84.61	1722.79	630.90	-104.42	1723.48	612.80	40.06	1748.05	918.48	-219.88	68.59	1538.19	-208.73	73.73	908.03
6.49000	1003.77	142.88	282.61	961.01	127.89	289.30	735.86	90.21	278.11	797.34	158.35	310.56	698.44	-20.92	65.70	647.48	-17.11	69.19	417.22	-20.26	55.75	486.66	-70.23	89.02	715.99	23.86	1278.49	0.00	0.00	0.00	759.61	58.12	1742.48	774.40	-84.93	1722.28	640.04	-104.60	1722.90	622.15	39.65	1747.43	918.85	-219.47	68.37	1537.65	-208.82	73.46	907.87
6.50000	1029.75	142.07	285.82	986.93	127.64	290.20	762.68	88.72	270.18	822.65	157.36	305.37	698.85	-20.78	65.27	647.17	-17.17	68.61	417.32	-19.87	56.15	487.03	-69.78	89.14	724.34	23.73	1277.67	0.00	0.00	0.00	768.80	58.26	1741.69	784.26	-84.95	1721.61	649.16	-104.78	1722.25	631.33	39.59	1746.71	919.04	-219.59	68.45	1538.06	-208.64	73.59	907.47
6.51000	1055.01	141.00	288.48	1012.61	126.92	291.20	788.93	87.71	262.29	847.58	156.64	300.07	698.64	-20.50	64.48	647.70	-16.91	68.32	417.28	-14.43	55.30	487.46	-69.45	89.45	732.65	23.28	1276.72	0.00	0.00	0.00	778.60	58.42	1740.84	793.87	-84.92	1720.74	658.38	-104.72	1721.57	640.43	39.69	1745.92	919.24	-219.43	68.27	1538.34	-208.53	73.68	907.58
6.52000	1079.71	140.87	290.07	1038.47	127.04	291.33	814.07	87.85	255.24	872.30	155.68	294.78	698.77	-20.44	63.70	647.99	-17.15	67.83	417.72	-11.75	54.78	488.02	-68.83	89.56	741.17	22.96	1275.86	0.00	0.00	0.00	786.68	58.54	1740.12	802.82	-85.07	1720.01	667.71	-104.61	1720.84	649.58	39.79	1745.09	919.41	-219.40	68.28	1537.23	-208.62	73.37	907.56
6.53000	1103.72	140.66	290.90	1061.38	126.69	290.57	839.13	87.64	247.82	896.34	154.76	289.46	698.99	-20.49	62.76	648.07	-16.43	67.50	418.37	-17.89	56.67	488.55	-68.40	89.85	750.07	22.52	1274.93	0.00	0.00	0.00	795.93	58.67	1739.25	812.37	-84.89	1719.29	677.10	-104.45	1720.00	658.92	39.65	1744.27	919.05	-218.10	68.53	1537.98	-208.65	73.63	907.56
6.54000	1126.88	140.39	291.07	1084.58	126.27	289.81	862.95	87.12	241.19	919.32	154.25	284.34	698.91	-20.11	61.96	647.82	-16.31	66.79	419.45	-15.28	55.65	488.92	-68.35	90.39	758.69	21.72	1273.91	0.00	0.00	0.00	805.93	58.75	1738.26	821.42	-84.38	1718.57	686.53	-104.19	1719.19	668.31	40.18	1743.30	918.71	-217.48	68.72	1538.15	-208.63	73.68	907.27
6.55000	1149.00	140.19	290.46	1107.83	126.11	288.57	885.87	87.18	234.75	941.41	154.42	279.45	700.52	-19.62	61.73	649.45	-16.03	66.85	419.82	-16.93	56.20	489.54	-67.99	90.74	768.46	21.15	1272.83	0.00	0.00	0.00	815.24	59.06	1737.24	831.16	-84.09	1717.79	695.99	-103.85	1718.37	677.77	41.11	1742.23	918.73	-217.55	68.72	1538.20	-208.64	73.69	907.41
6.56000	1170.14	139.47	289.62	1129.67	125.68	287.04	907.84	88.08	228.55	962.63	154.83	274.57	700.14	-19.66	60.71	650.26	-15.54	66.72	419.81	-15.08	57.46	490.15	-67.45	91.13	777.42	20.48	1271.72	0.00	0.00	0.00	825.53	59.70	1736.17	840.04	-83.84	1716.98	705.58	-103.08	1717.55	687.42	41.66	1741.17	918.65	-217.44	68.75	1538.07	-208.68	73.65	907.35
6.57000	1190.01	138.02	288.69	1149.11	124.96	285.08	928.21	88.64	222.55	982.98	155.21	269.70	700.38	-19.41	59.91	650.03	-15.53	65.95	420.68	-16.17	57.19	490.62	-67.37	91.78	785.61	19.92	1270.50	0.00	0.00	0.00	833.77	60.15	1735.24	849.51	-83.36	1716.08	715.14	-102.46	1716.65	697.10	42.13	1740.11	918.42	-217.49	68.73	1538.11	-208.77	73.62	907.20
6.58000	1208.60	136.62	287.33	1168.10	123.80	283.05	947.57	90.89	216.46	1002.13	155.52	264.76	700.60	-19.18	59.06	650.54	-15.51	65.60	420.82	-15.18	58.27	491.37	-66.85	92.31	795.17	19.50	1269.30	0.00	0.00	0.00	844.39	61.21	1734.01	858.86	-82.60	1715.27	724.85	-101.77	1715.72	706.83	43.02	1738.99	918.53	-217.05	68.65	1538.02	-208.68	73.63	907.56
6.59000	1225.41	134.84	285.72	1184.87	122.51	280.60	965.67	91.47	210.46	1019.65	156.22	260.04	700.75	-18.60	58.42	650.93	-15.33	65.19	421.52	-15.03	58.24	492.03	-66.39	92.89	804.46	19.17	1268.11	0.00	0.00	0.00	854.16	62.23	1732.86	868.89	-81.85	1714.36	734.56	-101.00	1714.74	716.63	43.76	1737.82	918.59	-217.45	68.50	1538.14	-208.63	73.62	907.49
6.60000	1240.94	132.98	283.64	1199.87	121.30	277.76	981.76	93.84	204.67	1035.93	156.45	255.27	701.21	-18.51	57.62	651.24	-15.03	64.88	421.89	-14.65	59.53	492.61	-66.32	93.75	813.75	19.07	1266.98	0.00	0.00	0.00	863.86	62.98	1731.64	879.28	-80.86	1713.44	744.26	-100.17	1713.73	726.32	44.90	1736.67	918.62	-217.42	68.51	1537.73	-208.73	73.55	907.31
6.61000	1255.31	131.97	280.84	1214.56	120.36	274.55	996.29	94.23	199.02	1050.22	157.13	250.70	701.98	-18.44	56.83	651.74	-15.08	64.41	422.47	-14.51	60.04	493.33	-65.94	94.59	823.61	18.97	1265.87	0.00	0.00	0.00	873.90	64.20	1730.49	889.48	-79.80	1712.41	754.03	-99.01	1712.74	736.15	46.08	1735.42	918.81	-217.59	68.27	1537.24	-208.79	73.33	907.44
6.62000	1267.92	131.21	277.09	1226.67	119.20	270.62	1008.72	95.06	193.73	1062.93	156.77	245.74	702.23	-18.36	56.05	651.47	-14.84	63.82	422.98	-14.31	60.94	494.11	-65.34	95.39	832.08	19.15	1264.77	0.00	0.00	0.00	884.00	65.33	1729.27	898.70	-78.63	1711.42	763.85	-97.70	1711.75	746.21	47.39	1734.19	918.67	-216.86	68.37	1537.63	-208.69	73.48	907.33
6.63000	1278.61	130.05	272.85	1237.62	118.14	266.07	1019.61	96.48	188.26	1073.91	156.19	240.65	703.18	-18.42	55.36	652.05	-14.43	63.60	423.34	-13.58	62.48	494.80	-65.24	96.51	841.81	19.45	1263.68	0.00	0.00	0.00	893.95	66.54	1728.04	908.34	-77.50	1710.43	773.61	-96.30	1710.69	756.39	48.62	1733.00	918.60	-217.28	68.46	1537.88	-208.60	73.65	907.46
6.64000	1287.41	128.71	267.83	1246.28	117.06	260.76	1029.21	96.32	182.40	1083.06	155.69	235.55	703.06	-17.94	54.55	653.07	-14.72	63.23	424.29	-12.46	63.32	495.68	-64.58	97.50	851.86	19.69	1262.47	0.00	0.00	0.00	903.70	68.02	1726.96	918.11	-76.15	1709.58	783.54	-94.88	1709.67	766.56	50.15	1731.82	918.60	-217.91	68.30	1537.58	-208.79	73.44	907.40
6.65000	1294.94	127.56	262.01	1254.24	115.88	254.96	1036.84	95.79	176.62	1090.66	154.60	230.07	703.83	-17.69	53.99	653.29	-14.30	62.92	425.18	-11.70	64.97	496.56	-64.47	98.89	861.99	20.08	1261.42	0.00	0.00	0.00	914.48	69.62	1725.73	927.71	-74.63	1708.83	793.65	-93.24	1708.71	776.64	51.87	1730.67	918.54	-217.79	68.39	1537.88	-208.69	73.58	907.72
6.66000	1301.07	126.15	255.42	1260.25	114.65	248.43	1042.63	94.37	170.87	1096.76	153.27	224.25	704.20	-17.84	53.12	653.64	-14.46	62.48	425.91	-10.29	67.79	497.60	-64.25	100.34	871.19	20.53	1260.36	0.00	0.00	0.00	923.85	71.43	1724.96	938.51	-72.76	1708.05	803.84	-91.54	1707.77	786.65	53.81	1729.61	918.76	-217.48	68.11	1537.86	-208.64	73.65	907.69
6.67000	1306.26	125.14	247.81	1265.20	113.27	241.27	1047.44	92.60	164.71	1101.44	151.44	218.00	704.15	-17.87	52.30	654.72	-14.67	62.24	426.90	-11.41	70.16	498.94	-63.98	101.77	881.67	21.02	1259.37	0.00	0.00	0.00	934.26	73.30	1724.05	948.64	-70.92	1707.41	814.14	-89.68	1706.97	796.69	55.65	1728.66	918.57	-216.99	68.42	1537.48	-208.72	73.40	907.52
6.68000	1309.47	122.87	240.05	1269.25	111.70	233.70	1051.06	90.59	157.86	1105.19	148.74	211.13	705.20	-17.53	51.92	655.61	-15.04	61.87	428.12	-12.09	72.79	500.28	-64.05	103.53	892.23	21.57	1258.51	0.00	0.00	0.00	944.42	75.31	1723.40	958.78	-69.10	1706.90	824.58	-87.62	1706.30	806.99	57.61	1727.85	918.51	-216.87	68.51	1537.94	-208.63	73.58	907.30
6.69000	1312.43	121.65	231.21	1271.80	110.14	225.25	1053.53	87.49	150.83	1107.56	146.37	203.98	705.76	-17.61	51.13	655.92	-15.02	61.60	429.40	-11.68	76.01	501.74	-64.58	105.57	903.22	22.09	1257.86	0.00	0.00	0.00	954.87	77.44	1722.86	969.24	-67.03	1706.49	834.93	-85.66	1705.75	817.33	59.75	1727.20	918.71	-217.59	68.28	1538.01	-208.71	73.64	907.59
6.70000	1314.27	119.80	222.15	1274.38	108.20	216.72	1054.65	83.33	143.31	1108.98	144.10	196.42	706.06	-17.60	50.54	656.87	-15.73	61.23	430.80	-12.01	79.62	503.41	-65.03	107.81	913.54	22.61	1257.36	0.00	0.00	0.00	965.40	79.74	1722.47	979.56	-65.04	1706.21	845.35	-83.65	1705.36	827.93	61.72	1726.77	918.57	-217.02	68.38	1537.94	-208.70	73.57	907.71
6.71000	1315.72	118.40	212.41	1274.63	105.62	207.61	1055.51	80.26	134.95	1109.85	140.91	188.02	706.11	-17.80	49.70	658.39	-15.91	61.20	432.14	-11.86	84.40	505.21	-65.79	110.41	925.68	23.43	1257.19	0.00	0.00	0.00	976.59	82.06	1722.12	989.94	-62.68	1706.19	856.09	-81.12	1705.28	838.49	63.98	1726.50	918.65	-217.05	68.36	1538.06	-208.62	73.73	907.77
6.72000	1316.06	116.06	202.90	1274.17	103.11	197.89	1055.42	76.61	126.17	1109.96	138.16	179.11	706.87	-17.64	49.42	659.18	-16.47	60.84	434.18	-11.90	88.87	507.19	-66.55	113.21	937.11	24.32	1257.29	0.00	0.00	0.00	986.42	84.39	1722.02	1000.20	-60.40	1706.25	866.60	-78.94	1705.35	848.97	66.42	1726.42	918.76	-217.46	68.19	1537.39	-208.69	73.46	907.74
6.73000	1316.36	112.11	192.39	1276.87	100.32	187.80	1056.32	74.73	122.75	1111.20	135.33	170.63	707.29	-17.98	48.86	660.50	-17.04	60.61	436.45	-12.68	93.63	509.69	-67.18	116.17	948.40	25.35	1257.59	0.00	0.00	0.00	997.03	87.14	1721.90	1010.90	-57.59	1706.57	877.17	-76.44	1705.68	859.29	69.19	1726.48	918.45	-216.78	67.99	1537.20	-208.69	73.38	907.32
6.74000	1323.87	108.19	177.78	1283.33	96.63	176.17	1059.67	72.37	123.46	1116.27	132.36	167.24	707.62	-17.75	48.59	661.41	-17.70	60.23	438.99	-14.43	98.84	512.17	-68.81	119.70	960.56	26.56	1258.20	0.00	0.00	0.00	1006.76	89.97	1722.19	1021.85	-54.97	1707.03	887.67	-73.78	1706.22	869.61	71.94	1726.70	918.24	-217.60	67.79	1537.20	-208.70	73.43	907.13
6.75000	1333.86	105.91	167.38	1290.25	92.99	165.47	1064.10	71.57	125.99	1125.47	130.80	166.64	707.82	-17.87	48.15	663.19	-18.50	59.93	441.63	-15.60	105.33	515.16	-70.35	123.32	971.92	27.79	1259.08	0.00	0.00	0.00	1017.79	92.67	1722.85	1031.92	-52.31	1708.06	898.03	-71.12	1707.24	880.18	74.56	1727.45	918.49	-217.20	67.72	1538.44	-208.62	73.84	907.53
6.76000	1338.46	103.58	159.65	1294.27	91.03	159.40	1066.40	72.42	127.12	1130.11	131.63	166.08	708.24	-18.00	47.74	664.38	-19.48	59.43	445.00	-17.73	111.73	518.75	-72.45	127.37	984.77	29.25	1260.31	0.00	0.00	0.00	1028.33	95.33	1724.10	1042.19	-49.49	1709.63	908.49	-68.15	1708.70	890.87	77.17	1728.55	918.40	-217.17	67.94	1538.26	-208.75	73.75	907.69
6.77000	1337.27	103.60	157.20	1295.04	90.90	157.86	1067.03	71.74	127.28	1131.21	131.70	166.04	707.77	-18.19	47.26	666.54	-20.29	59.22	448.74	-19.44	118.91	522.80	-74.55	131.56	996.81	30.75	1261.76	0.00	0.00	0.00	1038.95	98.01	1725.51	1052.78	-46.80	1711.53	918.81	-65.19	1710.18	901.44	80.03	1729.57	918.50	-217.23	67.83	1537.58	-208.78	73.46	907.86
6.78000	1337.37	105.48	156.74	1295.74	92.38	156.99	1067.01	71.84	127.84	1131.05	131.62	166.60	708.16	-18.45	46.90	668.23	-21.34	58.60	453.16	-21.63	126.90	527.33	-77.14	136.22	1008.76	32.41	1263.15	0.00	0.00	0.00	1048.99	101.14	1726.98	1062.33	-43.81	1713.37	929.05	-62.14	1711.47	911.71	83.15	1730.54	918.69	-217.48	67.67	1537.37	-208.86	73.36	908.08
6.79000	1338.55	105.14	154.34	1296.29	92.53	154.42	1067.92	71.82	128.27	1132.39	131.63	166.82	709.90	-18.22	47.29	670.18	-22.91	57.74	458.57	-23.66	135.19	532.71	-79.78	141.17	1020.83	34.29	1264.55	0.00	0.00	0.00	1059.45	104.14	1728.59	1072.68	-41.06	1715.42	939.54	-58.80	1713.07	922.10	86.10	1731.80	918.80	-217.77	67.71	1538.27	-208.66	73.74	907.72
6.80000	1341.16	104.60	149.75	1298.40	91.97	150.69	1069.01	71.16	128.82	1134.85	131.37	166.55	709.43	-18.79	46.71	671.91	-24.21	56.84	464.73	-26.18	144.44	538.95	-82.45	146.43	1032.62	36.48	1266.15	0.00	0.00	0.00	1070.32	107.16	1730.55	1083.18	-37.92	1717.88	949.92	-55.72	1715.05	932.39	89.28	1733.38	918.68	-217.13	67.93	1538.04	-208.75	73.64	907.19
6.81000	1341.77	104.41	146.96	1299.09	91.58	148.62	1069.78	71.58	129.02	1136.25	131.71	166.60	710.47	-19.40	46.56	675.05	-25.02	56.87	472.45	-28.20	154.32	546.05	-84.79	152.16	1043.82	38.80	1268.01	0.00	0.00	0.00	1080.00	109.84	1732.76	1093.52	-35.11	1720.29	960.34	-52.63	1717.28	942.84	92.26	1735.28	918.87	-217.72	67.69	1537.87	-208.86	73.56	907.19
6.82000	1343.65	105.21	145.45	1298.84	92.07	147.22	1070.12	71.60	129.28	1136.95	131.25	166.31	711.39	-20.08	46.17	677.77	-26.40	56.77	481.32	-30.55	165.64	554.36	-87.51	158.92	1055.31	41.45	1270.26	0.00	0.00	0.00	1090.50	112.42	1734.89	1103.35	-32.18	1722.84	970.61	-49.67	1719.76	953.23	95.41	1737.37	918.59	-217.15	67.93	1537.67	-208.85	73.50	907.39
6.83000	1344.55	105.01	143.31	1299.28	91.61	145.80	1070.57	71.55	129.34	1137.45	131.50	166.39	713.47	-20.59	46.08	681.20	-27.04	57.96	492.09	-32.49	177.75	564.32	-88.97	166.07	1066.36	44.24	1272.90	0.00	0.00	0.00	1101.18	115.09	1737.12	1113.88	-29.32	1725.24	980.89	-46.64	1722.40	963.72	97.95	1739.78	918.41	-217.03	68.02	1537.26	-208.90	73.29	907.24
6.84000	1345.13	104.45	142.15	1299.95	91.47	145.01	1070.83	71.20	129.63	1138.15	131.20	166.36	715.96	-21.58	45.50	684.91	-28.08	59.39	504.42	-33.62	191.47	575.32	-91.06	174.51	1077.41	46.98	1275.80	0.00	0.00	0.00	1111.46	118.20	1739.49	1124.40	-26.60	1727.87	991.25	-43.44	1725.19	973.83	101.19	1742.22	918.44	-217.64	68.00	1537.91	-208.84	73.53	907.38
6.85000	1345.28	104.68	140.99	1299.91	91.83	144.32	1071.05	71.62	129.52	1138.57	131.27	166.23	720.06	-23.01	44.68	690.12	-30.21	61.66	518.44	-34.89	205.63	587.62	-92.17	183.64	1087.95	49.48	1278.95	0.00	0.00	0.00	1121.65	120.64	1742.02	1134.08	-23.91	1730.59	1001.35	-40.58	1727.98	983.96	103.81	1744.80	918.47	-217.85	67.96	1537.73	-208.93	73.47	907.26
6.86000	1346.09	104.71	140.41	1299.88	92.01	143.55	1071.13	71.58	129.57	1138.82	131.45	166.13	725.07	-25.23	43.27	695.11	-32.06	64.91	533.70	-35.95	220.86	600.97	-93.63	194.01	1098.40	51.83	1281.96	0.00	0.00	0.00	1131.41	123.45	1744.46	1143.64	-21.37	1733.33	1011.35	-38.01	1730.65	993.94	106.06	1747.32	918.40	-217.47	67.87	1537.68	-208.84	73.47	907.39
6.87000	1346.61	104.82	139.79	1299.84	91.85	143.30	1070.78	71.71	130.01	1138.98	131.43	166.10	731.59	-28.60	41.85	700.06	-32.67	69.94	550.78	-37.15	236.79	615.95	-93.75	204.84	1108.27	53.80	1284.98	0.00	0.00	0.00	1141.74	125.71	1746.99	1154.04	-18.92	1736.07	1021.27	-35.29	1733.21	1003.59	108.71	1749.69	918.14	-217.39	68.22	1538.24	-208.78	73.63	907.33
6.88000	1346.38	104.65	139.23	1299.97	91.92	142.98	1070.85	71.89	130.10	1139.22	131.36	166.04	736.12	-30.56	42.62	702.31	-34.50	74.59	569.52	-37.16	253.35	631.82	-93.14	216.34	1118.37	55.53	1287.86	0.00	0.00	0.00	1150.96	127.89	1749.60	1163.77	-16.60	1738.71	1030.77	-33.06	1735.60	1013.17	111.11	1752.04	918.06	-217.61	68.14	1538.34	-208.79	73.69	907.28
6.89000	1347.00	104.61	138.98	1299.85	92.04	142.57	1070.90	71.86	129.99	1139.38	131.40	166.07	740.88	-33.22	44.94	712.78	-35.80	82.79	588.98	-36.63	270.33	647.83	-92.72	228.61	1128.74	57.12	1290.70	0.00	0.00	0.00	1160.03	130.20	1752.13	1173.44	-14.38	1741.29	1040.01	-31.04	1738.00	1022.80	113.08	1754.41	918.24	-217.08	68.05	1538.55	-208.74	73.79	907.31
6.90000	1347.73	105.12	138.54	1299.75	92.13	142.27	1071.19	71.55	130.02	1139.69	131.28	166.00	745.79	-34.52	53.79	721.69	-33.97	94.68	607.99	-35.88	287.39	662.69	-93.84	242.99	1138.81	58.14	1293.35	0.00	0.00	0.00	1169.49	132.34	1754.58	1182.36	-12.57	1743.99	1049.29	-28.88	1740.50	1032.09	115.45	1756.74	918.21	-217.61	68.11	1537.29	-208.93	73.32	907.13
6.91000	1347.36	105.21	137.66	1300.36	92.26	142.15	1071.00	72.58	130.55	1139.89	131.38	166.09	753.43	-35.68	65.51	732.22	-34.07	107.96	626.01	-34.75	304.32	677.58	-94.13	258.38	1148.41	58.85	1295.93	0.00	0.00	0.00	1178.36	134.06	1757.05	1191.76	-10.90	1746.60	1058.25	-27.02	1743.00	1041.30	117.60	1759.06	918.22	-217.89	68.08	1537.51	-208.92	73.36	907.45
6.92000	1347.86	105.31	137.05	1300.81	92.54	141.89	1071.53	71.61	130.38	1140.16	131.39	166.08	766.81	-35.97	80.84	744.41	-33.45	123.38	643.16	-34.49	321.26	693.09	-93.48	274.22	1157.65	59.35	1298.42	0.00	0.00	0.00	1187.94	135.60	1759.44	1201.34	-9.22	1749.21	1067.02	-25.45	1745.50	1050.46	119.25	1761.49	918.02	-217.83	68.31	1537.40	-208.88	73.33	907.33
6.93000	1347.51	105.12	136.40	1300.89	92.61	141.52	1071.28	71.79	131.04	1140.42	131.49	166.14	779.70	-36.25	96.18	758.85	-32.96	139.75	659.44	-33.95	338.50	709.35	-92.90	290.54	1166.26	59.69	1300.89	0.00	0.00	0.00	1196.97	137.47	1761.86	1209.50	-7.90	1751.88	1075.99	-23.69	1748.09	1059.45	120.91	1763.93	918.20	-218.14	68.18	1537.61	-208.85	73.46	907.14
6.94000	1347.74	105.33	135.65	1301.36	92.46	141.49	1072.05	71.00	130.80	1140.75	131.78	166.36	793.96	-36.00	112.07	771.90	-33.71	156.70	675.95	-33.28	355.59	726.14	-92.63	307.28	1174.81	59.90	1303.41	0.00	0.00	0.00	1205.71	138.51	1764.41	1218.04	-6.83	1754.51	1084.80	-22.48	1750.65	1068.24	122.67	1766.34	918.35	-218.12	68.11	1538.60	-208.76	73.86	907.23
6.95000	1348.03	105.70	134.97	1300.97	92.53	141.07	1071.90	71.48	131.66	1141.38	131.18	166.25	809.61	-35.94	128.31	789.93	-32.07	173.33	693.16	-32.70	372.06	743.57	-92.04	323.59	1182.62	60.11	1305.97	0.00	0.00	0.00	1214.19	140.03	1766.85	1227.16	-5.62	1757.22	1093.67	-21.27	1753.25	1077.12	123.95	1768.87	918.65	-218.11	67.86	1538.27	-208.76	73.71	907.09
6.96000	1348.90	105.81	134.84	1301.25	92.45	141.06	1072.46	71.35	131.82	1141.63	131.21	166.46	825.95	-36.17	143.91	809.74	-32.11	189.71	711.51	-32.01	387.60	761.71	-91.04	339.22	1191.36	60.55	1308.77	0.00	0.00	0.00	1222.83	141.04	1769.32	1235.48	-4.70	1759.79	1102.12	-20.67	1755.84	1085.95	125.22	1771.44	918.76	-218.12	67.90	1538.12	-208.75	73.62	907.60
6.97000	1349.08	105.95	134.36	1301.19	92.64	140.88	1072.25	71.47	132.45	1141.70	131.62	166.78	843.10	-36.54	158.62	827.77	-32.46	204.40	730.46	-31.98	402.57	780.21	-90.86	354.19	1199.53	60.94	1311.66	0.00	0.00	0.00	1231.83	142.00	1771.77	1244.26	-4.15	1762.29	1111.00	-19.57	1758.54	1094.80	126.08	1774.12	918.76	-217.70	67.91	1538.51	-208.85	73.74	907.49
6.98000	1348.93	105.80	134.12	1302.04	92.83	140.95	1073.06	71.36	132.35	1141.99	131.37	166.80	861.38	-37.48	172.37	846.25	-33.70	217.52	750.56	-30.74	416.37	799.26	-90.81	367.90	1208.26	61.41	1314.57	0.00	0.00	0.00	1240.82	142.37	1774.33	1253.00	-3.47	1764.86	1119.42	-19.10	1761.16	1103.46	126.97	1776.81	919.20	-219.01	67.31	1538.03	-208.81	73.62	907.52
6.99000	1348.86	105.90	133.89	1301.83	92.69	140.87	1072.81	71.25	132.90	1142.05	131.79	167.19	879.37	-38.84	184.29	864.09	-34.63	229.26	770.91	-29.40	429.26	819.10	-90.18	380.22	1216.06	61.95	1317.53	0.00	0.00	0.00	1249.08	143.34	1776.88	1260.98	-3.15	1767.42	1127.85	-18.66	1763.86	1112.12	127.70	1779.45	919.32	-219.44	67.14	1538.16	-208.70	73.71	907.81
7.00000	1348.82	105.99	133.49	1302.34	92.70	140.93	1073.28	70.94	132.76	1142.22	131.57	167.29	899.72	-40.08	195.44	883.04	-36.17	239.65	791.72	-27.62	440.26	839.39	-89.48	391.15	1224.35	62.44	1320.41	0.00	0.00	0.00	1258.32	143.90	1779.22	1269.32	-2.73	1769.97	1136.19	-18.45	1766.53	1120.66	128.18	1782.16	918.87	-218.38	67.75	1538.11	-208.74	73.56	907.66
7.01000	1350.36	106.33	133.85	1302.27	92.78	140.81	1073.28	70.89	133.07	1142.27	131.54	167.48	921.17	-41.29	205.43	903.68	-35.92	249.80	812.46	-26.63	449.58	860.08	-88.88	400.83	1232.12	62.84	1323.23	0.00	0.00	0.00	1266.57	144.12	1781.69	1277.76	-2.35	1772.52	1144.58	-18.30	1769.22	1129.20	128.59	1784.88	918.65	-217.51	67.85	1537.83	-208.80	73.48	907.78
7.02000	1350.23	106.52	133.47	1301.82	92.68	140.64	1073.21	72.14	133.35	1142.41	131.29	167.59	942.23	-42.48	213.83	924.44	-36.55	257.99	832.83	-26.46	457.12	880.86	-88.45	409.11	1239.76	63.17	1325.97	0.00	0.00	0.00	1275.09	144.56	1784.02	1286.67	-1.80	1774.99	1152.98	-18.23	1771.87	1137.52	129.05	1787.52	918.54	-218.00	67.82	1537.77	-208.90	73.50	907.99
7.03000	1349.89	106.06	133.54	1302.58	92.64	140.93	1073.12	71.11	133.41	1142.38	131.29	167.75	964.84	-43.27	221.21	946.50	-36.95	265.14	853.01	-26.04	463.10	901.94	-87.98	415.92	1247.13	63.29	1328.65	0.00	0.00	0.00	1283.47	144.49	1786.44	1294.30	-2.17	1777.30	1161.38	-18.33	1774.45	1145.88	129.22	1790.12	918.55	-218.36	67.74	1538.16	-208.75	73.65	907.79
7.04000	1349.59	105.94	133.34	1302.25	92.69	140.70	1073.34	71.91	133.53	1142.49	131.11	167.88	990.09	-43.76	227.84	970.11	-36.70	271.32	873.16	-25.40	467.34	923.30	-87.63	421.27	1254.62	63.50	1331.32	0.00	0.00	0.00	1290.95	144.62	1788.77	1302.61	-2.07	1779.65	1169.84	-18.21	1776.98	1154.17	129.24	1792.63	918.66	-218.60	67.63	1537.86	-208.84	73.45	907.76
7.05000	1349.52	105.81	133.21	1302.54	92.69	140.70	1071.22	73.77	135.15	1142.54	130.90	167.95	1014.38	-44.56	232.81	994.96	-36.69	276.26	893.51	-25.22	469.61	944.85	-87.18	425.04	1262.56	63.52	1333.90	0.00	0.00	0.00	1299.54	144.81	1790.89	1310.67	-2.16	1781.81	1178.20	-18.15	1779.42	1162.46	129.16	1795.08	918.53	-218.43	67.81	1538.30	-208.82	73.62	907.57
7.06000	1349.25	105.86	133.04	1302.45	92.86	140.53	1070.83	72.77	134.94	1142.43	131.23	168.22	1040.38	-45.14	236.80	1021.57	-37.43	279.71	913.63	-25.05	470.34	966.60	-86.75	427.34	1270.79	63.58	1336.45	0.00	0.00	0.00	1307.33	144.49	1793.16	1319.36	-2.41	1783.79	1186.15	-18.73	1781.62	1170.66	129.02	1797.37	918.57	-218.02	68.03	1538.35	-208.76	73.66	907.41
7.07000	1349.23	105.82	133.02	1302.59	92.86	140.51	1072.05	70.79	133.69	1142.49	131.00	168.26	1068.52	-45.81	240.01	1046.81	-39.35	281.36	934.57	-24.16	469.25	988.65	-86.43	428.17	1279.24	63.70	1338.84	0.00	0.00	0.00	1315.56	143.88	1795.18	1327.52	-2.85	1785.70	1194.15	-19.33	1783.67	1178.82	128.39	1799.64	918.69	-218.15	67.99	1537.60	-208.74	73.39	907.72
7.08000	1348.81	105.71	132.95	1302.22	92.95	140.30	1072.22	71.81	133.91	1142.44	130.98	168.32	1096.00	-46.68	241.83	1073.92	-38.87	283.17	955.80	-23.72	466.33	1010.78	-85.85	427.42	1287.81	63.78	1341.17	0.00	0.00	0.00	1323.65	143.18	1797.21	1335.32	-3.85	1787.61	1202.17	-19.82	1785.64	1186.71	127.99	1801.66	918.76	-218.56	67.77	1538.12	-208.76	73.64	907.50
7.09000	1350.02	105.84	133.31	1302.40	92.76	140.39	1072.72	70.69	133.32	1142.38	130.82	168.41	1124.39	-47.37	242.87	1102.43	-39.01	283.96	977.02	-23.10	462.19	1033.14	-85.56	425.36	1296.18	63.77	1343.25	0.00	0.00	0.00	1331.01	142.59	1799.14	1343.25	-4.25	1789.45	1210.16	-20.53	1787.37	1194.68	126.96	1803.60	918.53	-218.50	68.01	1538.42	-208.75	73.75	907.64
7.10000	1349.50	105.67	133.15	1302.33	92.55	140.38	1072.39	71.02	133.65	1142.22	130.81	168.48	1153.95	-48.39	243.39	1129.89	-40.40	283.22	998.67	-22.30	456.25	1056.14	-85.08	421.87	1304.63	63.71	1345.12	0.00	0.00	0.00	1338.63	141.82	1800.92	1351.48	-4.99	1790.99	1218.18	-21.27	1788.90	1202.56	125.82	1805.31	918.49	-217.79	68.00	1537.62	-208.72	73.39	907.63
7.11000	1349.49	105.46	133.37	1303.25	92.73	144.43	1072.73	71.32	133.36	1142.27	130.41	168.41	1185.99	-49.46	243.60	1158.97	-41.44	281.97	1020.61	-21.49	449.09	1079.42	-84.83	417.34	1312.70	63.55	1346.76	0.00	0.00	0.00	1346.68	140.70	1802.56	1358.90	-5.88	1792.59	1225.89	-22.55	1790.16	1210.30	124.68	1806.91	918.45	-217.84	68.00	1537.79	-208.76	73.49	907.74
7.12000	1350.44	105.11	139.64	1302.59	92.43	144.33	1072.65	71.32	133.62	1142.34	130.07	168.40	1217.95	-50.54	242.73	1188.99	-41.65	281.16	1043.14	-20.32	440.40	1103.26	-84.51	411.54	1320.53	63.51	1348.19	0.00	0.00	0.00	1354.38	139.81	1804.10	1367.19	-6.84	1793.94	1233.53	-23.93	1791.22	1217.80	123.96	1808.16	918.53	-218.31	67.90	1537.60	-208.79	73.32	907.77
7.13000	1350.12	104.72	139.50	1303.41	92.22	144.58	1072.99	70.63	133.33	1142.22	130.15	168.59	1250.69	-51.77	241.20	1219.85	-42.46	278.49	1066.05	-19.76	430.47	1127.07	-84.73	404.88	1328.54	63.34	1349.41	0.00	0.00	0.00	1362.10	138.53	1805.47	1374.28	-8.03	1795.24	1241.35	-25.03	1792.07	1225.36	122.89	1809.21	918.69	-217.72	67.79	1537.62	-208.87	73.38	907.83
7.14000	1351.34	104.56	140.08	1302.93	91.85	144.54	1073.05	70.69	133.37	1142.13	130.30	168.82	1284.78	-52.57	239.72	1250.83	-43.60	274.87	1089.79	-19.85	419.24	1151.81	-84.14	396.94	1336.93	63.31	1350.45	0.00	0.00	0.00	1369.97	137.04	1806.75	1382.14	-9.46	1796.18	1248.95	-26.36	1792.68	1233.01	121.48	1810.13	918.66	-218.38	67.74	1537.45	-208.84	73.33	907.66
7.15000	1350.15	104.21	139.70	1303.10	91.63	144.55	1073.10	70.62	133.51	1142.28	129.96	168.81	1318.28	-53.71	237.70	1282.74	-44.47	270.96	1113.75	-19.28	407.24	1177.21	-83.78	388.07	1344.35	63.26	1351.17	0.00	0.00	0.00	1376.78	135.95	1807.84	1389.65	-10.87	1796.94	1256.66	-27.45	1793.15	1240.63	119.98	1810.89	918.59	-218.34	67.77	1538.20	-208.66	73.59	907.61
7.16000	1351.99	103.95	140.29	1302.31	91.45	140.54	1073.09	70.18	133.70	1142.33	129.85	168.98	1351.76	-54.95	235.27	1315.18	-45.52	266.75	1138.06	-19.68	394.30	1202.38	-84.19	378.69	1352.18	63.12	1351.66	0.00	0.00	0.00	1384.28	134.34	1808.67	1396.92	-12.28	1797.63	1264.22	-28.98	1793.31	1248.22	118.46	1811.37	918.63	-218.32	67.78	1537.91	-208.79	73.53	907.61
7.17000	1349.95	104.60	133.58	1302.08	91.61	140.10	1072.77	70.45	134.09	1142.34	129.97	169.19	1385.08	-56.20	232.59	1347.51	-46.26	261.75	1163.01	-19.55	380.92	1228.24	-84.71	368.45	1360.43	63.11	1351.91	0.00	0.00	0.00	1391.90	132.85	1809.30	1405.28	-13.86	1797.93	1271.85	-30.44	1793.32	1255.92	116.56	1811.71	918.56	-218.62	67.86	1537.80	-208.68	73.55	907.71
7.18000	1349.52	104.82	133.06	1302.55	91.74	140.13	1073.02	70.50	133.98	1142.51	129.74	169.23	1418.41	-57.28	229.46	1379.80	-47.47	256.61	1186.26	-21.54	367.68	1254.68	-85.38	357.59	1368.35	62.91	1351.89	0.00	0.00	0.00	1399.55	130.87	1809.88	1411.97	-15.71	1798.13	1279.43	-32.25	1793.03	1263.54	115.04	1811.80	918.58	-218.30	67.91	1537.56	-208.76	73.46	907.45
7.19000	1349.68	104.70	133.08	1302.35	92.02	139.76	1073.07	70.30	134.12	1142.59	129.79	169.48	1452.05	-58.18	226.26	1411.62	-48.27	251.19	1211.84	-21.78	353.64	1281.45	-86.10	345.95	1376.83	62.70	1351.62	0.00	0.00	0.00	1407.77	129.58	1809.98	1419.34	-17.37	1798.20	1287.08	-33.97	1792.60	1271.03	113.51	1811.53	918.67	-217.98	67.94	1538.06	-208.70	73.58	907.51
7.20000	1349.25	104.88	132.75	1302.41	92.14	139.61	1072.96	70.03	134.18	1142.86	129.53	169.50	1485.30	-59.09	222.58	1443.93	-48.72	245.91	1240.28	-22.62	337.43	1309.39	-86.73	333.63	1384.80	62.31	1351.18	0.00	0.00	0.00	1414.15	127.87	1810.13	1426.79	-19.24	1798.09	1295.03	-35.41	1792.00	1278.51	111.83	1811.05	918.55	-218.55	67.89	1537.58	-208.63	73.42	907.50
7.21000	1350.06	105.30	132.71	1302.28	92.26	139.39	1072.98	70.55	134.44	1142.96	129.31	169.54	1519.04	-60.09	218.70	1476.52	-49.66	240.10	1270.44	-24.89	320.66	1338.16	-86.75	320.54	1392.89	61.96	1350.54	0.00	0.00	0.00	1422.41	125.78	1809.76	1434.99	-20.81	1797.58	1302.71	-37.37	1791.15	1286.10	109.95	1810.42	918.67	-218.16	67.73	1537.41	-208.63	73.40	907.59
7.22000	1349.24	105.40	132.25	1300.92	92.26	138.97	1073.26	70.36	134.33	1143.08	129.16	169.68	1552.50	-61.35	212.67	1509.02	-51.27	233.77	1301.27	-26.60	303.81	1366.90	-88.13	307.59	1401.28	61.48	1349.72	0.00	0.00	0.00	1430.14	123.97	1809.40	1442.85	-22.51	1797.05	1310.25	-39.55	1790.15	1293.67	107.87	1809.61	918.39	-217.87	68.08	1537.61	-208.50	73.53	907.60
7.23000	1349.93	105.26	132.52	1302.21	92.34	139.34	1073.70	69.75	134.01	1143.17	129.36	169.92	1585.97	-63.09	207.68	1541.25	-53.00	226.91	1331.86	-27.80	287.53	1395.17	-90.36	294.75	1410.04	61.04	1348.77	0.00	0.00	0.00	1437.19	122.83	1808.64	1450.53	-24.43	1796.34	1318.17	-41.47	1788.98	1301.07	106.18	1808.50	918.54	-218.43	67.93	1537.90	-208.56	73.64	907.72
7.24000	1350.01	105.26	132.48	1302.19	92.21	139.15	1073.36	70.10	134.55	1143.50	128.89	169.86	1618.96	-65.99	201.94	1573.50	-55.37	219.75	1360.78	-26.65	273.18	1424.27	-92.27	281.62	1418.89	60.62	1347.63	0.00	0.00	0.00	1444.56	120.83	1807.86	1458.40	-25.95	1795.42	1326.10	-43.74	1787.59	1308.77	103.82	1807.36	918.50	-218.07	67.97	1537.54	-208.55	73.39	907.57
7.25000	1349.23	105.63	131.83	1301.68	92.50	138.56	1073.52	69.31	134.56	1143.73	128.42	169.92	1650.38	-68.81	195.81	1605.44	-58.87	212.06	1390.46	-29.14	258.72	1453.84	-94.23	268.27	1427.73	60.14	1346.33	0.00	0.00	0.00	1452.75	119.05	1806.78	1467.06	-27.41	1794.20	1334.22	-45.93	1786.00	1316.43	101.50	1806.00	918.39	-217.72	68.03	1537.44	-208.61	73.32	907.64
7.26000	1348.58	105.55	131.50	1301.76	92.48	138.43	1073.90	69.13	134.49	1143.84	128.46	170.14	1680.94	-72.84	188.85	1636.68	-62.70	204.20	1420.36	-31.79	244.96	1481.94	-98.01	255.96	1436.47	59.71	1344.90	0.00	0.00	0.00	1460.66	117.19	1805.52	1474.61	-29.43	1792.91	1342.29	-48.39	1784.19	1324.00	99.19	1804.48	918.40	-217.75	68.07	1537.54	-208.54	73.39	907.76
7.27000	1349.24	105.63	131.40	1302.32	92.34	138.61	1073.48	69.53	135.15	1143.95	128.71	170.54	1711.99	-77.83	181.87	1667.19	-67.40	196.35	1449.89	-34.47	232.05	1510.92	-101.15	243.78	1445.08	59.25	1343.33	0.00	0.00	0.00	1467.98	115.14	1804.24	1482.35	-31.48	1791.32	1350.63	-50.66	1782.20	1331.70	96.51	1802.80	918.35	-217.80	68.26	1537.65	-208.59	73.43	907.84
7.28000	1349.49	105.59	131.37	1301.59	92.20	138.16	1074.09	69.44	134.94	1144.33	128.27	170.63	1742.93	-83.35	175.57	1696.95	-72.22	189.15	1479.01	-37.55	220.14	1538.30	-105.49	232.39	1454.29	58.84	1341.63	0.00	0.00	0.00	1475.46	112.94	1802.80	1490.99	-33.09	1789.56	1358.91	-53.04	1780.00	1339.34	93.90	1800.97	918.42	-218.08	68.18	1537.14	-208.78	73.22	907.86
7.29000	1348.84	105.55	130.95	1302.37	92.37	138.20	1073.92	69.02	135.50	1144.49	128.35	170.97	1770.94	-88.93	171.28	1724.94	-77.47	182.46	1506.80	-41.34	208.89	1564.55	-111.14	222.13	1463.49	58.40	1339.79	0.00	0.00	0.00	1482.94	111.12	1801.16	1499.28	-34.70	1787.80	1367.29	-55.47	1777.63	1346.90	91.11	1798.95	918.39	-217.52	68.04	1536.81	-208.94	73.04	907.94
7.30000	1348.92	105.47	130.75	1302.13	92.30	138.00	1074.35	69.25	135.66	1144.95	128.10	171.25	1799.93	-93.96	165.73	1752.74	-82.10	177.73	1533.67	-45.22	197.75	1591.07	-114.98	211.65	1472.08	57.82	1337.86	0.00	0.00	0.00	1489.94	109.24	1799.38	1507.85	-36.53	1785.74	1375.67	-58.10	1775.04	1354.39	88.40	1796.70	918.20	-217.09	68.29	1536.94	-209.08	73.13	907.87
7.31000	1349.57	105.77	130.64	1301.98	92.30	137.77	1074.61	68.96	136.02	1145.45	127.66	171.49	1825.95	-98.09	163.05	1778.08	-86.92	173.78	1558.16	-50.11	187.32	1615.16	-120.78	202.87	1481.53	57.24	1335.79	0.00	0.00	0.00	1496.88	107.43	1797.40	1515.29	-38.46	1783.76	1384.32	-60.82	1772.29	1361.84	85.46	1794.21	918.45	-217.72	68.00	1537.35	-209.09	73.43	907.88
7.32000	1350.44	106.15	130.50	1302.15	92.40	137.43	1074.37	69.31	136.90	1146.02	127.29	171.93	1849.60	-101.47	161.93	1802.21	-91.11	171.24	1581.11	-56.03	177.02	1638.09	-125.81	195.05	1490.49	56.60	1333.60	0.00	0.00	0.00	1504.38	105.60	1795.26	1523.99	-40.08	1781.52	1393.38	-63.45	1769.39	1369.21	82.40	1791.55	918.53	-218.43	67.92	1537.63	-209.24	73.65	907.58
7.33000	1349.62	106.13	129.90	1302.43	92.51	137.20	1074.93	67.91	137.28	1146.59	127.06	172.51	1873.02	-105.52	161.13	1824.12	-94.89	169.21	1602.28	-62.89	167.26	1666.64	-130.55	183.80	1500.11	55.96	1331.27	0.00	0.00	0.00	1512.27	103.89	1792.94	1532.82	-41.45	1779.16	1402.06	-66.66	1766.25	1376.70	79.01	1788.72	918.62	-218.60	67.95	1537.35	-209.17	73.58	907.74
7.34000	1349.81	106.30	129.55	1303.11	92.66	137.10	1075.03	68.38	138.20	1147.23	126.54	173.10	1893.17	-108.85	160.42	1844.43	-99.03	166.86	1621.19	-69.21	158.43	1694.73	-135.14	172.86	1509.64	55.25	1328.90	0.00	0.00	0.00	1519.42	101.93	1790.50	1540.33	-43.28	1776.94	1411.03	-69.80	1763.03	1384.19	75.42	1785.80	918.66	-218.53	67.84	1536.70	-209.31	73.46	907.70
7.35000	1350.23	106.33	129.34	1302.86	92.71	136.56	1075.57	68.63	139.21	1147.85	126.59	174.03	1911.03	-111.93	158.90	1862.22	-102.59	164.21	1638.33	-75.29	150.90	1722.37	-139.56	162.23	1519.53	54.40	1326.41	0.00	0.00	0.00	1526.90	100.21	1787.85	1549.86	-44.77	1774.17	1420.19	-72.85	1759.75	1391.89	71.44	1782.80	918.63	-218.52	67.89	1537.31	-209.31	73.69	907.74
7.36000	1350.52	106.78	128.92	1303.24	92.69	136.36	1076.15	68.30	140.35	1148.87	126.19	174.98	1927.54	-115.61	155.74	1878.09	-106.39	160.31	1653.43	-80.13	144.53	1749.56	-143.83	151.92	1529.59	53.51	1323.86	0.00	0.00	0.00	1536.56	98.35	1784.05	1558.84	-46.47	1771.44	1429.76	-75.66	1756.47	1399.34	67.85	1779.63	918.61	-218.61	67.75	1537.45	-209.42	73.83	907.49
7.37000	1351.62	107.02	128.76	1304.20	92.84	136.28	1076.86	67.48	142.04	1149.86	126.08	176.20	1940.83	-117.76	151.06	1891.72	-108.86	155.70	1666.16	-85.77	138.76	1776.30	-147.94	141.91	1539.49	52.49	1321.20	0.00	0.00	0.00	1544.11	96.49	1781.11	1567.34	-48.12	1768.65	1439.41	-78.89	1752.88	1407.19	63.74	1776.36	918.42	-217.68	68.11	1537.50	-209.48	73.90	907.61
7.38000	1351.19	107.10	128.24	1304.64	93.08	135.68	1077.87	67.61	144.17	1151.10	125.85	177.53	1951.77	-117.68	145.45	1902.63	-109.67	150.08	1677.27	-90.42	132.80	1802.61	-151.89	132.19	1549.54	51.61	1318.56	0.00	0.00	0.00	1551.44	94.46	1778.34	1576.39	-49.92	1765.72	1449.16	-82.13	1749.16	1414.66	60.35	1772.86	918.50	-218.07	67.99	1537.44	-209.52	73.89	907.80
7.39000	1351.59	107.46	127.85	1305.19	93.56	135.10	1078.79	67.47	146.97	1152.30	126.23	179.43	1960.68	-116.64	138.12	1911.02	-109.11	143.25	1685.32	-94.32	127.19	1828.48	-155.69	122.78	1559.76	50.63	1315.85	0.00	0.00	0.00	1558.72	92.35	1775.33	1585.20	-51.69	1762.55	1458.96	-85.52	1745.30	1422.31	56.83	1769.20	918.44	-217.66	68.05	1537.34	-209.54	73.84	907.57
7.40000	1352.78	108.00	127.61	1306.14	93.56	134.87	1080.03	67.94	150.03	1154.19	125.82	181.19	1967.00	-114.75	129.00	1917.13	-108.30	134.68	1690.83	-97.95	121.69	1853.92	-159.33	113.66	1570.66	49.62	1313.17	0.00	0.00	0.00	1566.20	89.96	1772.29	1594.62	-53.67	1759.34	1468.95	-88.68	1741.41	1430.35	52.56	1765.54	918.15	-217.50	68.30	1537.22	-209.54	73.76	907.73
7.41000	1352.35	107.98	127.21	1307.42	94.29	134.26	1081.86	68.11	153.36	1155.83	126.05	183.43	1970.83	-111.91	118.33	1920.90	-106.74	124.83	1694.44	-99.21	115.98	1878.93	-162.83	104.83	1582.03	48.50	1310.49	0.00	0.00	0.00	1573.58	87.88	1768.97	1603.60	-55.70	1756.06	1478.54	-92.40	1737.29	1438.53	48.43	1761.83	918.33	-217.40	68.32	1537.12	-209.52	73.68	907.67
7.42000	1352.74	108.07	127.12	1308.14	94.64	133.84	1083.74	67.76	157.23	1157.80	126.23	185.85	1971.62	-109.29	105.54	1922.04	-105.48	112.98	1695.50	-100.89	110.27	1903.51	-166.18	96.29	1593.14	47.31	1307.70	0.00	0.00	0.00	1581.12	85.68	1765.60	1612.90	-57.66	1752.62	1488.46	-95.91	1733.16	1446.64	44.71	1757.90	918.56	-217.52	68.12	1537.10	-209.49	73.62	907.80
7.43000	1352.76	108.46	126.82	1309.03	95.27	133.31	1085.31	68.82	161.86	1160.06	126.20	188.37	1970.37	-106.15	91.56	1921.02	-103.04	100.60	1694.15	-101.90	104.74	1927.68	-169.38	88.03	1603.76	45.99	1304.88	0.00	0.00	0.00	1589.37	82.73	1762.16	1621.98	-59.89	1749.04	1498.81	-99.19	1729.03	1455.14	40.66	1753.97	918.44	-217.45	68.18	1537.19	-209.44	73.61	907.49
7.44000	1353.69	108.89	126.56	1309.36	95.69	135.06	1087.25	67.73	166.66	1162.55	126.37	191.26	1967.29	-103.33	75.69	1917.41	-100.12	87.12	1692.32	-102.47	98.49	1951.43	-172.43	80.05	1614.82	44.57	1301.90	0.00	0.00	0.00	1597.67	79.62	1758.67	1631.79	-62.25	1745.37	1508.75	-103.01	1724.61	1463.78	36.58	1749.86	918.36	-217.84	68.16	1537.42	-209.38	73.66	907.56
7.45000	1353.87	108.96	126.57	1310.67	96.37	134.55	1089.51	68.26	172.08	1165.19	126.89	194.51	1962.68	-91.06	69.42	1913.20	-94.33	76.72	1688.06	-104.30	88.56	1974.77	-175.35	72.35	1626.50	42.97	1298.76	0.00	0.00	0.00	1606.01	76.76	1754.99	1641.26	-64.86	1741.43	1518.98	-106.61	1720.08	1472.42	32.73	1745.59	918.33	-217.98	68.14	1537.75	-209.20	73.77	907.60
7.46000	1354.75	109.31	126.58	1311.36	97.04	133.70	1092.48	68.30	178.14	1168.53	126.73	197.78	1960.33	-86.14	68.78	1909.91	-88.86	74.92	1684.18	-107.43	77.71	1997.70	-178.12	64.92	1638.34	41.30	1295.39	0.00	0.00	0.00	1614.43	74.34	1751.14	1651.17	-67.37	1737.60	1528.97	-110.67	1715.40	1481.26	28.84	1741.29	918.15	-217.73	68.35	1538.13	-209.21	73.86	907.75
7.47000	1354.80	109.73	126.31	1313.12	97.95	133.21	1095.61	67.18	184.90	1171.69	127.98	201.99	1959.40	-86.02	68.24	1908.49	-88.59	73.52	1681.74	-105.29	69.08	2020.23	-180.75	57.76	1649.80	39.31	1291.84	0.00	0.00	0.00	1622.95	71.71	1747.49	1661.60	-69.58	1733.86	1539.25	-114.58	1710.99	1490.27	24.85	1737.15	918.38	-218.09	68.02	1538.24	-209.23	73.93	907.50
7.48000	1354.78	109.84	126.23	1314.55	98.88	132.53	1099.74	68.06	192.86	1176.05	128.31	206.44	1959.15	-85.09	67.13	1907.31	-86.70	71.73	1680.24	-103.35	62.43	2042.36	-183.25	50.86	1660.96	36.92	1288.17	0.00	0.00	0.00	1631.84	68.96	1744.18	1671.85	-72.33	1730.45	1549.88	-118.49	1706.90	1499.82	20.69	1733.33	918.39	-218.18	68.09	1538.16	-209.33	73.91	907.65
7.49000	1355.12	110.27	126.12	1316.57	99.89	131.99	1104.63	68.19	202.24	1181.23	129.36	211.86	1958.99	-83.89	65.93	1906.54	-83.86	71.47	1679.16	-100.69	57.75	2064.09	-185.60	44.23	1672.92	34.37	1284.64	0.00	0.00	0.00	1641.62	65.34	1741.53	1682.04	-74.98	1727.56	1561.07	-122.00	1703.28	1509.77	16.35	1729.97	918.68	-218.24	67.82	1538.06	-209.24	73.79	907.47
7.50000	1355.48	110.67	126.05	1317.52	100.86	131.08	1111.73	69.24	213.07	1187.77	130.41	218.32	1959.07	-83.00	64.46	1906.83	-81.88	70.90	1679.04	-98.76	55.49	2085.44	-187.83	37.85	1684.38	31.64	1281.29	0.00	0.00	0.00	1651.40	62.04	1739.15	1693.27	-77.61	1724.97	1571.80	-126.14	1699.95	1519.89	12.22	1727.05	918.62	-218.41	67.76	1538.63	-209.06	73.98	907.61
7.51000	1356.70	111.34	126.11	1320.08	101.62	130.61	1120.94	70.06	225.64	1195.98	131.64	226.02	1959.27	-81.91	63.68	1907.02	-80.70	70.43	1678.85	-97.59	54.58	2106.39	-189.92	31.73	1696.03	28.67	1278.36	0.00	0.00	0.00	1660.81	59.86	1737.07	1703.63	-80.10	1722.77	1583.06	-129.55	1697.05	1529.86	8.91	1724.43	918.62	-217.77	68.11	1538.35	-209.04	73.85	907.41
7.52000	1357.72	112.46	125.77	1323.37	102.35	130.76	1132.00	70.27	240.34	1205.92	133.21	235.01	1959.45	-81.98	62.97	1907.10	-79.83	70.54	1679.15	-97.92	54.17	2126.96	-191.88	25.87	1706.67	25.42	1275.89	0.00	0.00	0.00	1671.48	56.26	1735.67	1714.80	-82.73	1720.92	1594.68	-132.89	1694.64	1540.43	5.15	1722.44	918.26	-217.64	68.15	1538.51	-209.12	73.93	907.58
7.53000	1359.80	113.34	125.36	1327.66	103.07	131.63	1146.25	70.20	256.24	1218.43	134.35	244.88	1959.64	-81.93	62.89	1907.16	-80.00	70.52	1678.86	-98.44	54.21	2147.15	-193.71	20.25	1717.37	21.98	1273.92	0.00	0.00	0.00	1681.74	53.58	1734.53	1725.69	-85.17	1719.54	1606.71	-135.74	1692.85	1551.46	1.11	1721.09	918.36	-217.84	68.07	1538.63	-209.15	73.96	907.37
7.54000	1361.73	113.96	124.97	1332.49	103.47	132.98	1163.27	70.01	273.00	1233.18	135.82	255.64	1959.53	-82.38	62.72	1907.27	-80.54	70.47	1678.80	-98.82	54.33	2166.97	-195.42	14.87	1727.64	18.62	1272.41	0.00	0.00	0.00	1691.97	51.41	1733.55	1737.03	-87.24	1718.54	1618.17	-138.81	1691.41	1562.10	-1.96	1719.79	918.36	-217.81	67.98	1538.44	-209.19	73.90	907.55
7.55000	1364.89	114.70	126.02	1338.73	103.70	135.84	1182.60	70.17	290.61	1250.23	136.99	266.83	1959.34	-82.69	62.88	1907.23	-80.93	70.74	1678.87	-99.03	54.10	2186.41	-197.00	9.74	1737.31	15.56	1271.42	0.00	0.00	0.00	1702.27	49.21	1732.71	1745.52	-90.39	1719.96	1629.86	-141.34	1690.32	1573.41	-4.54	1718.45	918.23	-217.54	68.27	1538.37	-209.16	73.87	907.54
7.56000	1371.08	115.13	124.08	1348.07	104.03	140.85	1204.93	69.96	308.02	1269.25	137.28	278.25	1959.13	-82.88	63.42	1907.27	-81.21	71.23	1678.94	-99.87	53.72	2205.49	-198.45	4.85	1746.90	12.99	1270.87	0.00	0.00	0.00	1712.92	46.89	1732.14	1756.14	-92.53	1719.87	1641.72	-143.78	1689.62	1584.16	-7.31	1717.58	918.37	-217.64	68.26	1538.98	-209.04	74.08	907.52
7.57000	1378.55	115.36	121.73	1358.36	104.14	146.89	1228.93	68.65	324.74	1288.67	137.64	289.96	1959.01	-83.36	63.73	1906.93	-81.49	71.64	1678.62	-99.54	53.35	2224.20	-199.79	0.19	1756.26	10.94	1270.57	0.00	0.00	0.00	1723.06	45.49	1731.76	1767.05	-94.13	1719.55	1653.49	-146.01	1689.29	1594.86	-9.56	1717.18	918.64	-217.63	68.12	1538.66	-209.16	73.91	907.61
7.58000	1387.32	116.06	119.46	1370.49	103.92	153.16	1254.08	66.89	338.50	1308.98	136.23	300.22	1958.97	-83.56	64.46	1906.42	-81.69	71.89	1678.87	-100.49	52.46	2242.56	-201.00	-4.25	1765.54	9.41	1270.44	0.00	0.00	0.00	1733.87	43.33	1731.79	1777.76	-95.54	1719.58	1664.75	-148.45	1689.19	1605.67	-12.02	1717.20	918.51	-217.60	68.29	1538.47	-209.21	73.86	907.43
7.59000	1400.49	119.89	120.48	1385.36	104.88	159.25	1276.62	63.34	347.40	1329.30	134.16	309.72	1958.63	-83.91	64.74	1906.23	-81.76	72.10	1677.60	-99.79	52.54	2260.56	-202.10	-8.45	1774.45	8.41	1270.46	0.00	0.00	0.00	1744.38	41.68	1732.12	1789.19	-96.75	1719.81	1675.98	-150.79	1689.46	1616.32	-14.57	1717.75	918.43	-217.64	68.24	1538.63	-209.22	73.96	907.32
7.60000	1420.43	125.17	130.09	1404.97	108.22	167.29	1297.92	58.90	353.87	1349.05	131.57	318.21	1958.71	-83.85	65.15	1905.99	-81.81	72.16	1678.08	-100.44	52.02	2278.21	-203.07	-12.43	1782.68	7.77	1270.66	0.00	0.00	0.00	1754.65	40.17	1732.87	1800.28	-97.90	1720.19	1687.39	-152.52	1690.12	1627.05	-16.83	1718.79	918.21	-217.35	68.55	1537.61	-209.25	73.51	907.50
7.61000	1444.09	129.39	140.30	1427.54	111.54	175.80	1318.23	53.73	358.19	1369.16	128.77	325.59	1958.21	-83.74	65.27	1905.75	-81.26	72.42	1678.10	-100.59	51.81	2295.51	-203.94	-16.19	1790.98	7.55	1271.27	0.00	0.00	0.00	1764.95	38.67	1733.90	1811.03	-98.90	1720.79	1687.39	-152.52	1690.12	1637.95	-18.65	1720.11	918.09	-217.00	68.76	1537.83	-209.22	73.59	907.58
7.62000	1469.62	132.58	147.94	1451.65	113.37	182.45	1338.58	49.42	360.20	1389.84	126.40	331.11	1958.02	-83.35	65.54	1905.87	-81.55	72.26	1678.09	-100.13	51.76	2312.47	-204.69	-19.73	1798.59	7.66	1272.29	0.00	0.00	0.00	1775.20	37.48	1735.24	1821.59	-99.88	1721.66	1687.39	-152.52	1690.12	1648.39	-20.81	1721.86	918.38	-217.72	68.38	1537.51	-209.39	73.46	907.46
7.63000	1495.05	133.40	153.58	1476.66	113.72	187.47	1359.77	47.23	361.42	1412.05	123.53	334.60	1958.23	-83.47	65.51	1905.63	-81.02	72.38	1678.28	-100.07	51.69	2329.09	-205.33	-23.06	1806.53	7.72	1273.72	0.00	0.00	0.00	1785.54	36.17	1736.96	1832.56	-100.80	1722.77	1687.39	-152.52	1690.12	1658.71	-22.41	1724.09	918.45	-217.66	68.28	1538.00	-209.44	73.63	907.55
7.64000	1520.57	132.62	157.29	1501.63	112.78	190.75	1380.54	45.62	361.87	1434.25	121.71	336.60	1958.21	-83.24	65.62	1905.64	-80.93	72.39	1676.49	-102.21	51.23	2345.37	-205.86	-26.18	1814.73	7.47	1275.63	0.00	0.00	0.00	1795.73	35.45	1738.80	1843.03	-101.34	1724.09	1687.39	-152.52	1690.12	1669.42	-23.75	1726.59	918.40	-217.79	68.36	1538.11	-209.46	73.71	907.92
7.65000	1546.37	130.87	159.31	1526.31	110.94	192.23	1401.66	43.37	361.08	1456.64	119.91	336.69	1958.17	-83.48	65.47	1905.94	-81.35	72.27	1677.40	-101.83	50.91	2361.32	-206.29	-29.10	1823.46	7.16	1277.91	0.00	0.00	0.00	1805.99	34.64	1740.88	1853.43	-102.08	1725.59	1687.39	-152.52	1690.12	1679.88	-25.04	1729.28	918.38	-217.55	68.40	1537.87	-209.43	73.58	907.89
7.66000	1572.97	128.26	160.04	1551.71	108.64	192.37	1423.22	42.20	358.84	1478.85	118.90	335.24	1957.92	-83.69	65.48	1905.43	-80.90	72.46	1677.24	-102.03	51.12	2376.95	-206.61	-31.81	1832.89	6.87	1280.51	0.00	0.00	0.00	1816.08	34.21	1743.00	1863.99	-102.45	1727.21	1687.39	-152.52	1690.12	1690.36	-26.65	1732.05	918.19	-216.86	68.59	1538.16	-209.32	73.65	907.52
7.67000	1599.60	125.13	159.27	1577.57	105.81	191.30	1445.04	41.10	355.06	1501.02	118.08	332.12	1957.95	-83.62	65.61	1905.45	-81.25	72.42	1677.77	-101.54	50.98	2392.26	-206.82	-34.33	1842.24	6.35	1283.17	0.00	0.00	0.00	1826.53	33.25	1745.15	1873.53	-102.78	1728.98	1687.39	-152.52	1690.12	1700.55	-27.07	1734.65	918.34	-217.17	68.43	1538.07	-209.43	73.71	907.64
7.68000	1627.62	121.39	157.58	1604.35	102.48	189.11	1466.96	40.45	350.04	1523.57	117.12	327.39	1957.55	-83.73	65.70	1905.19	-81.31	72.42	1677.67	-101.80	51.25	2407.24	-206.93	-36.64	1851.70	5.62	1285.82	0.00	0.00	0.00	1836.26	33.27	1747.11	1883.26	-102.99	1730.79	1687.39	-152.52	1690.12	1710.69	-26.94	1737.09	918.34	-217.24	68.47	1538.30	-209.45	73.82	907.61
7.69000	1656.60	117.16	155.07	1631.14	99.07	185.72	1488.78	39.96	343.79	1546.67	116.38	321.28	1957.55	-83.65	65.97	1905.08	-81.48	72.39	1678.05	-101.53	51.31	2421.91	-206.94	-38.77	1861.30	4.86	1288.35	0.00	0.00	0.00	1845.49	33.74	1748.84	1893.19	-103.05	1732.56	1687.39	-152.52	1690.12	1720.43	-27.08	1739.31	918.44	-217.16	68.41	1538.09	-209.51	73.63	907.65
7.70000	1687.10	112.70	152.13	1659.86	95.31	182.06	1510.76	40.27	336.00	1570.76	115.20	313.73	1957.22	-83.71	65.90	1905.49	-81.73	72.40	1678.17	-99.33	52.86	2436.27	-206.86	-40.71	1870.73	4.07	1290.76	0.00	0.00	0.00	1855.27	33.35	1750.54	1903.17	-102.87	1734.18	1687.39	-152.52	1690.12	1730.26	-27.47	1741.41	918.44	-217.21	68.45	1538.09	-209.51	73.60	907.69
7.71000	1718.52	108.59	148.99	1689.39	91.98	177.97	1533.80	40.95	326.62	1594.90	114.52	305.27	1957.11	-83.58	65.90	1905.55	-81.64	72.42	1678.35	-99.07	53.27	2450.32	-206.67	-42.46	1880.22	3.35	1292.90	0.00	0.00	0.00	1864.95	33.21	1751.95	1912.45	-102.69	1735.76	1687.39	-152.52	1690.12	1739.76	-27.98	1743.27	918.43	-217.37	68.39	1537.98	-209.43	73.55	907.85
7.72000	1750.36	104.95	145.65	1720.50	89.07	174.03	1556.25	40.39	316.06	1619.86	113.40	295.75	1957.21	-83.46	65.97	1905.34	-81.66	72.26	1678.39	-98.66	53.58	2464.07	-206.39	-44.03	1889.33	2.63	1294.73	0.00	0.00	0.00	1874.02	33.73	1753.13	1921.60	-102.43	1737.09	1687.39	-152.52	1690.12	1748.86	-27.46	1744.78	918.46	-217.72	68.37	1537.75	-209.52	73.51	907.65
7.73000	1783.72	102.19	142.89	1752.01	86.81	169.90	1580.75	42.76	303.14	1645.09	112.65	285.36	1957.06	-83.52	65.58	1904.81	-82.53	75.07	1678.37	-98.56	53.92	2477.52	-206.02	-45.43	1898.29	1.99	1296.20	0.00	0.00	0.00	1883.11	34.42	1754.04	1930.28	-102.19	1738.31	1687.39	-152.52	1690.12	1758.23	-27.70	1746.23	918.49	-217.67	68.38	1537.54	-209.60	73.47	907.74
7.74000	1817.85	100.11	140.39	1784.28	85.31	165.77	1604.72	43.17	289.76	1670.02	112.87	274.83	1956.62	-84.55	68.92	1905.14	-82.63	75.43	1678.37	-98.75	54.07	2490.68	-205.55	-46.65	1907.22	1.45	1297.30	0.00	0.00	0.00	1892.71	34.07	1754.84	1939.20	-101.95	1739.23	1687.39	-152.52	1690.12	1767.36	-26.95	1747.21	918.12	-217.09	68.76	1537.15	-209.59	73.42	907.58
7.75000	1851.83	98.94	137.76	1817.18	84.30	161.45	1629.44	43.67	275.13	1696.43	112.28	263.25	1956.11	-84.67	68.81	1905.55	-82.56	75.45	1678.80	-98.57	54.28	2503.55	-205.00	-47.70	1915.95	0.96	1297.98	0.00	0.00	0.00	1901.92	34.22	1755.44	1948.59	-101.58	1739.86	1687.39	-152.52	1690.12	1776.36	-26.34	1747.95	918.29	-217.21	68.49	1537.79	-209.48	73.66	907.42
7.76000	1884.53	98.23	134.59	1850.02	83.88	156.97	1654.56	43.64	260.02	1723.12	112.65	251.61	1956.19	-84.54	68.65	1905.41	-82.62	75.32	1678.32	-98.37	54.67	2516.13	-204.36	-48.58	1924.23	0.46	1298.24	0.00	0.00	0.00	1910.68	34.86	1755.65	1957.92	-101.11	1740.31	1687.39	-152.52	1690.12	1785.28	-25.81	1748.48	918.29	-217.96	68.37	1537.42	-209.50	73.58	907.42
7.77000	1917.00	98.16	131.25	1883.18	84.02	152.55	1680.90	43.93	244.10	1750.79	112.07	239.22	1956.78	-84.39	68.76	1906.11	-82.60	75.51	1678.76	-98.52	54.76	2528.42	-203.63	-49.30	1932.39	-0.01	1298.09	0.00	0.00	0.00	1919.40	35.64	1755.57	1966.95	-100.69	1740.55	1687.39	-152.52	1690.12	1794.13	-25.92	1748.65	918.45	-217.57	68.22	1537.53	-209.46	73.68	907.48
7.78000	1949.75	98.58	128.09	1914.92	84.61	147.53	1707.40	45.33	228.08	1778.15	113.35	227.40	1957.45	-84.45	68.81	1906.10	-82.60	75.29	1678.37	-98.19	55.01	2540.44	-202.82	-49.86	1940.25	-0.42	1297.56	0.00	0.00	0.00	1928.82	35.39	1755.38	1975.90	-100.18	1740.55	1687.39	-152.52	1690.12	1803.01	-25.29	1748.69	918.51	-217.80	68.21	1537.64	-209.31	73.65	907.49
7.79000	1982.61	99.57	125.23	1946.69	85.57	142.61	1734.70	46.52	211.73	1806.36	114.16	215.11	1957.78	-84.27	68.66	1906.72	-82.49	75.37	1678.77	-98.57	54.96	2552.19	-201.92	-50.26	1948.22	-0.82	1296.72	0.00	0.00	0.00	1936.93	36.80	1754.74	1984.14	-99.67	1740.45	1687.39	-152.52	1690.12	1811.82	-25.21	1748.41	918.46	-218.49	68.27	1538.08	-209.24	73.74	907.65
7.80000	2015.75	100.89	122.69	1978.85	86.96	137.92	1762.51	47.98	195.88	1834.81	115.58	203.11	1957.41	-84.16	68.17	1906.57	-82.51	75.15	1678.70	-97.95	55.12	2563.66	-200.95	-50.51	1956.05	-1.18	1295.60	0.00	0.00	0.00	1945.97	37.04	1754.05	1993.46	-99.11	1739.98	1687.39	-152.52	1690.12	1819.94	-25.49	1748.80	918.46	-217.71	68.38	1538.60	-209.06	74.01	907.69
7.81000	2049.21	102.59	120.74	2011.01	88.71	133.68	1791.37	49.14	179.82	1864.34	116.75	190.92	1958.15	-83.94	68.23	1906.62	-82.33	75.05	1678.73	-98.45	55.19	2574.87	-199.89	-50.61	1964.30	-1.51	1294.26	0.00	0.00	0.00	1954.89	37.55	1753.27	2002.14	-98.46	1739.40	1687.39	-152.52	1690.12	1828.83	-25.43	1748.49	918.71	-217.91	67.97	1538.75	-208.98	74.03	907.62
7.82000	2083.07	104.68	119.40	2043.51	90.87	129.92	1821.51	50.49	164.15	1892.97	119.87	179.72	1958.35	-83.78	68.16	1906.69	-82.24	75.01	1679.04	-98.91	55.06	2585.81	-198.76	-50.56	1972.66	-1.82	1292.77	0.00	0.00	0.00	1963.56	38.43	1752.19	2010.76	-97.83	1738.58	1687.39	-152.52	1690.12	1837.44	-24.52	1747.57	918.78	-217.95	68.12	1538.59	-209.03	74.01	907.75
7.83000	2115.55	107.06	118.05	2075.77	93.33	126.60	1853.59	56.24	148.46	1921.94	123.23	168.99	1958.16	-83.58	67.92	1907.17	-81.77	71.81	1678.93	-98.01	55.28	2596.50	-197.55	-50.37	1981.03	-2.10	1291.27	0.00	0.00	0.00	1972.58	39.04	1750.92	2019.56	-97.02	1737.69	1687.39	-152.52	1690.12	1846.45	-23.94	1746.69	918.49	-218.05	68.31	1537.98	-209.00	73.84	907.56
7.84000	2148.53	109.79	117.83	2108.20	96.08	124.19	1887.67	59.62	134.29	1951.81	125.84	158.42	1958.68	-82.86	64.13	1906.72	-81.77	71.09	1678.99	-97.56	55.41	2606.93	-196.27	-50.04	1989.29	-2.29	1289.73	0.00	0.00	0.00	1981.00	40.55	1749.43	2028.75	-96.29	1736.46	1687.39	-152.52	1690.12	1854.96	-22.61	1745.50	918.71	-218.28	68.11	1538.07	-208.97	73.82	907.42
7.85000	2181.55	112.62	118.53	2139.88	99.01	122.14	1920.26	62.48	120.09	1981.33	129.34	148.88	1958.19	-82.42	63.52	1906.68	-81.79	70.79	1679.24	-97.91	55.30	2617.11	-194.92	-49.57	1997.56	-2.30	1288.19	0.00	0.00	0.00	1990.33	40.89	1748.09	2037.19	-95.50	1735.23	1687.39	-152.52	1690.12	1863.97	-21.66	1744.35	918.52	-217.57	68.35	1537.62	-209.16	73.56	907.63
7.86000	2214.07	115.81	120.21	2172.10	102.21	121.53	1951.78	65.62	107.03	2011.78	132.26	139.86	1958.34	-82.41	63.15	1906.30	-81.72	70.56	1679.06	-97.46	55.43	2627.05	-193.49	-48.98	2006.00	-2.14	1286.65	0.00	0.00	0.00	1999.22	41.99	1746.53	2046.10	-94.74	1733.81	1687.39	-152.52	1690.12	1873.35	-20.96	1743.17	918.48	-218.02	68.37	1537.40	-209.17	73.55	907.67
7.87000	2245.93	119.13	122.82	2203.73	105.71	121.97	1984.37	68.18	94.64	2041.28	136.07	132.00	1958.19	-82.55	62.75	1906.14	-81.54	70.36	1679.26	-97.48	55.42	2636.74	-192.00	-48.25	2014.64	-1.92	1285.12	0.00	0.00	0.00	2008.60	42.86	1744.83	2055.15	-93.87	1732.12	1687.39	-152.52	1690.12	1882.59	-20.11	1741.91	918.14	-217.88	68.59	1537.42	-209.15	73.55	907.48
7.88000	2280.78	121.85	123.17	2234.41	109.27	123.36	2013.38	74.48	84.82	2070.36	140.41	125.38	1958.10	-82.44	62.56	1906.42	-81.55	70.16	1679.44	-97.35	55.35	2646.20	-190.44	-47.40	2023.22	-1.50	1283.59	0.00	0.00	0.00	2018.04	43.85	1743.00	2064.38	-92.89	1730.34	1687.39	-152.52	1690.12	1891.83	-18.84	1740.52	918.33	-217.62	68.42	1538.28	-208.99	73.80	907.65
7.89000	2313.29	124.37	123.93	2264.37	112.91	126.05	2044.34	78.13	75.61	2098.90	144.39	119.90	1958.34	-82.42	62.28	1906.80	-81.43	70.07	1679.66	-96.75	55.38	2655.42	-188.82	-46.43	2032.25	-1.01	1282.04	0.00	0.00	0.00	2027.19	45.45	1740.90	2073.17	-91.95	1728.50	1687.39	-152.52	1690.12	1900.76	-16.84	1738.87	918.53	-217.82	68.31	1538.26	-208.91	73.82	907.78
7.90000	2343.53	126.68	125.03	2293.49	116.27	129.87	2074.92	81.73	67.16	2128.16	147.48	115.30	1958.96	-82.54	62.06	1907.03	-81.13	69.97	1679.66	-96.80	55.61	2664.41	-187.13	-45.34	2041.43	-0.46	1280.40	0.00	0.00	0.00	2037.29	46.34	1738.90	2081.84	-90.80	1726.65	1687.39	-152.52	1690.12	1909.80	-14.75	1737.27	918.55	-217.75	68.33	1537.90	-208.83	73.71	907.70
7.91000	2371.60	128.80	126.41	2321.29	119.42	134.65	2103.19	87.95	61.23	2155.81	152.00	112.51	1958.97	-82.43	61.70	1907.25	-80.96	69.77	1679.21	-96.13	55.92	2673.18	-185.38	-44.14	2050.33	0.14	1278.65	0.00	0.00	0.00	2046.12	48.70	1736.67	2091.06	-89.52	1724.66	1687.39	-152.52	1690.12	1919.31	-12.98	1735.62	918.30	-217.25	68.57	1538.07	-208.81	73.77	907.54
7.92000	2397.58	130.74	128.00	2347.60	122.09	140.10	2130.87	94.58	57.41	2182.74	155.84	110.86	1959.53	-82.21	61.71	1907.66	-81.03	69.60	1679.56	-96.06	56.20	2681.72	-183.58	-42.82	2059.44	0.79	1276.80	0.00	0.00	0.00	2056.44	49.61	1734.50	2099.97	-88.22	1722.68	1687.39	-152.52	1690.12	1928.56	-10.55	1733.79	918.30	-217.18	68.53	1538.51	-208.90	73.94	907.47
7.93000	2421.53	132.51	129.74	2372.63	124.38	146.27	2160.38	96.69	53.03	2208.18	160.16	110.66	1959.46	-82.24	61.21	1907.69	-80.84	69.40	1679.90	-96.33	56.24	2690.05	-181.71	-41.40	2068.35	1.41	1274.87	0.00	0.00	0.00	2065.57	51.92	1732.09	2109.26	-86.72	1720.65	1687.39	-152.52	1690.12	1937.88	-7.88	1731.94	918.46	-217.39	68.52	1538.21	-208.92	73.81	907.53
7.94000	2443.56	134.11	131.56	2396.14	126.06	152.79	2185.10	103.55	52.07	2233.28	162.68	110.95	1959.64	-82.09	61.02	1907.73	-80.65	69.22	1679.94	-95.84	56.87	2698.16	-179.79	-39.88	2077.41	2.16	1272.89	0.00	0.00	0.00	2075.92	53.14	1729.88	2118.53	-85.10	1718.67	1687.39	-152.52	1690.12	1947.31	-5.34	1730.02	918.47	-217.60	68.34	1538.02	-208.86	73.76	907.46
7.95000	2463.73	135.56	133.40	2418.32	127.29	159.29	2211.65	104.58	49.87	2256.12	165.22	112.30	1959.57	-82.03	60.67	1907.66	-80.52	69.05	1680.27	-95.92	57.34	2706.06	-177.81	-38.25	2086.41	2.97	1270.89	0.00	0.00	0.00	2085.43	55.50	1727.54	2127.41	-83.42	1716.75	1687.39	-152.52	1690.12	1956.85	-2.85	1728.21	918.22	-216.98	68.68	1537.82	-208.79	73.68	907.47
7.96000	2482.13	136.87	135.18	2437.87	128.42	165.10	2235.04	105.98	49.31	2277.30	166.21	113.21	1959.94	-81.99	60.55	1907.78	-80.24	68.99	1680.60	-95.95	57.91	2713.76	-175.79	-36.53	2095.57	3.94	1268.86	0.00	0.00	0.00	2095.29	57.66	1725.39	2136.54	-81.78	1714.85	1687.39	-152.52	1690.12	1966.49	-0.27	1726.41	918.32	-217.04	68.50	1538.29	-208.76	73.83	907.38
7.97000	2498.83	138.03	136.84	2455.49	130.03	170.26	2257.72	103.63	47.81	2296.35	166.17	113.42	1960.04	-81.97	60.26	1908.19	-80.50	68.79	1680.60	-95.41	58.67	2721.26	-173.71	-34.71	2104.84	5.05	1266.81	0.00	0.00	0.00	2105.32	59.69	1723.31	2145.99	-79.74	1712.84	1687.39	-152.52	1690.12	1976.34	2.30	1724.56	918.26	-217.60	68.51	1538.46	-208.72	73.91	907.29
7.98000	2513.93	139.08	138.33	2471.28	132.41	174.58	2275.61	102.06	47.40	2313.13	165.51	112.60	1960.44	-81.98	59.85	1908.28	-80.48	68.52	1680.87	-95.59	59.67	2728.55	-171.58	-32.80	2114.46	6.32	1264.78	0.00	0.00	0.00	2115.41	61.89	1721.23	2155.02	-77.76	1710.97	1687.39	-152.52	1690.12	1985.62	5.90	1722.62	918.44	-217.77	68.36	1537.98	-208.79	73.74	907.56
7.99000	2527.50	140.00	139.56	2484.28	135.13	176.98	2291.24	100.07	47.37	2326.93	164.81	111.09	1960.57	-81.99	59.41	1908.38	-80.26	68.38	1681.18	-95.51	60.94	2735.66	-169.40	-30.81	2124.25	7.71	1262.78	0.00	0.00	0.00	2125.29	64.63	1719.11	2164.47	-75.68	1709.02	1687.39	-152.52	1690.12	1995.48	9.14	1720.72	918.51	-217.51	68.40	1538.00	-208.74	73.78	907.60
8.00000	2539.62	140.82	140.48	2495.47	137.45	177.08	2302.70	98.29	46.59	2338.47	163.76	108.86	1960.52	-81.79	59.03	1909.04	-80.42	68.30	1681.84	-94.63	62.54	2742.57	-167.19	-28.74	2134.13	9.26	1260.74	0.00	0.00	0.00	2135.09	67.59	1716.94	2174.19	-73.42	1707.11	1687.39	-152.52	1690.12	2005.65	12.09	1718.95	918.31	-217.14	68.62	1538.06	-208.88	73.85	907.55
8.01000	2550.37	141.53	141.02	2504.96	138.79	174.71	2312.57	96.49	45.01	2348.13	162.68	106.46	1961.02	-81.41	58.94	1909.31	-80.53	68.10	1682.46	-94.92	64.24	2749.30	-164.92	-26.58	2144.24	10.92	1258.75	0.00	0.00	0.00	2144.80	71.00	1714.91	2184.04	-71.07	1705.25	1687.39	-152.52	1690.12	2015.68	15.18	1717.28	918.52	-218.11	68.20	1538.52	-208.93	73.95	907.61
8.02000	2559.83	142.16	141.11	2513.73	139.24	170.57	2319.75	94.99	43.18	2355.09	162.22	104.36	1961.62	-81.33	58.61	1910.05	-80.49	68.14	1683.55	-95.24	66.24	2755.84	-162.62	-24.35	2154.66	12.74	1256.81	0.00	0.00	0.00	2155.97	72.87	1713.26	2193.66	-68.62	1703.59	1687.39	-152.52	1690.12	2025.42	18.98	1715.56	918.45	-218.08	68.25	1538.55	-208.96	74.00	907.64
8.03000	2568.10	142.70	140.69	2521.42	138.79	164.15	2324.46	94.03	43.33	2360.96	161.29	102.73	1961.77	-81.44	57.92	1910.61	-80.53	68.00	1684.51	-95.44	68.79	2762.21	-160.27	-22.05	2165.14	14.69	1254.94	0.00	0.00	0.00	2166.27	76.06	1711.44	2203.51	-66.01	1701.99	1687.39	-152.52	1690.12	2035.56	22.60	1713.84	918.27	-217.25	68.58	1538.34	-208.81	73.91	907.52
8.04000	2575.23	143.18	139.69	2528.08	137.91	155.52	2326.66	93.45	43.85	2365.57	159.50	101.37	1962.26	-81.44	57.34	1911.33	-80.69	67.71	1685.00	-94.87	71.83	2768.41	-157.89	-19.68	2175.51	16.83	1253.19	0.00	0.00	0.00	2177.19	78.68	1709.80	2213.25	-63.29	1700.51	1687.39	-152.52	1690.12	2046.32	25.48	1712.41	918.25	-217.28	68.68	1538.44	-208.68	73.99	907.55
8.05000	2581.33	143.59	138.04	2535.43	137.12	145.98	2328.89	93.70	44.83	2370.75	157.82	99.56	1962.78	-80.98	57.14	1912.01	-80.75	67.61	1686.38	-95.37	75.14	2774.43	-155.47	-17.24	2185.84	19.11	1251.64	0.00	0.00	0.00	2187.55	82.18	1708.19	2223.25	-60.46	1699.15	1687.39	-152.52	1690.12	2056.61	29.39	1710.92	918.18	-217.35	68.74	1538.43	-208.64	74.00	907.46
8.06000	2586.46	143.95	135.69	2542.06	136.00	137.46	2334.28	90.31	44.93	2375.80	157.49	98.39	1963.14	-80.66	56.86	1913.11	-80.90	67.46	1688.15	-95.38	78.66	2780.29	-153.02	-14.75	2196.25	21.59	1250.28	0.00	0.00	0.00	2198.35	85.22	1706.81	2233.68	-57.39	1697.94	1687.39	-152.52	1690.12	2066.94	33.49	1709.61	918.36	-217.39	68.42	1538.40	-208.84	73.98	907.41
8.07000	2590.71	144.26	132.56	2547.61	134.22	130.23	2336.58	90.11	45.58	2381.66	156.90	96.76	1963.50	-80.60	56.38	1913.85	-80.87	67.34	1689.40	-96.15	83.10	2785.99	-150.53	-12.19	2206.47	24.19	1249.17	0.00	0.00	0.00	2208.70	88.95	1705.46	2243.81	-54.26	1696.94	1687.39	-152.52	1690.12	2077.37	37.36	1708.61	918.44	-218.03	68.32	1538.37	-209.13	73.94	907.43
8.08000	2594.16	144.54	128.59	2552.22	131.91	123.32	2337.57	92.71	47.24	2386.57	156.88	95.01	1964.09	-80.76	55.84	1915.10	-81.29	67.16	1690.90	-96.26	88.16	2791.54	-148.01	-9.58	2217.24	26.95	1248.34	0.00	0.00	0.00	2219.59	92.24	1704.38	2254.06	-51.05	1696.17	1687.39	-152.52	1690.12	2087.78	41.56	1707.78	918.44	-217.53	68.46	1538.34	-209.35	73.91	907.66
8.09000	2596.89	144.80	123.71	2556.54	129.66	116.81	2340.17	91.89	47.57	2391.06	156.78	93.56	1964.47	-80.33	55.83	1915.85	-81.03	67.09	1692.83	-96.36	93.73	2796.92	-145.46	-6.92	2228.25	29.84	1247.77	0.00	0.00	0.00	2231.44	94.78	1703.63	2264.82	-47.64	1695.49	1687.39	-152.52	1690.12	2098.59	45.47	1707.22	918.68	-218.05	68.20	1538.31	-209.36	73.92	907.40
8.10000	2601.00	143.81	116.74	2559.94	128.49	111.14	2343.11	90.71	48.21	2394.05	157.31	92.81	1965.00	-80.49	55.41	1917.15	-81.71	66.59	1694.78	-96.58	99.66	2802.16	-142.89	-4.21	2239.13	32.85	1247.51	0.00	0.00	0.00	2241.88	99.12	1702.79	2275.21	-44.15	1695.09	1687.39	-152.52	1690.12	2109.29	49.68	1706.97	918.44	-217.80	68.39	1538.23	-209.33	73.94	907.29
8.11000	2603.43	144.38	110.53	2562.36	128.91	106.23	2344.29	91.51	49.45	2397.08	157.14	91.79	1965.16	-79.90	55.43	1918.76	-81.85	66.54	1698.14	-97.45	105.95	2807.26	-140.29	-1.46	2250.33	35.91	1247.50	0.00	0.00	0.00	2252.89	102.92	1702.48	2285.71	-40.69	1694.98	1687.39	-152.52	1690.12	2120.11	54.15	1706.78	918.31	-217.41	68.57	1538.37	-209.10	73.95	907.71
8.12000	2605.71	145.80	105.15	2564.63	129.96	102.00	2345.16	91.82	50.17	2399.51	157.06	90.88	1965.97	-80.37	55.07	1920.60	-82.43	66.10	1701.96	-97.43	113.08	2812.21	-137.66	1.34	2261.58	39.00	1247.85	0.00	0.00	0.00	2263.76	107.13	1702.36	2296.61	-37.17	1695.04	1687.39	-152.52	1690.12	2131.13	58.47	1706.87	918.06	-217.18	68.76	1538.34	-209.07	74.02	907.56
8.13000	2607.47	146.51	99.95	2566.40	130.40	97.93	2347.16	90.77	50.49	2401.39	157.42	90.26	1966.43	-80.48	54.73	1922.59	-82.75	65.59	1706.56	-98.40	120.88	2817.02	-135.02	4.17	2272.90	42.11	1248.55	0.00	0.00	0.00	2275.03	110.98	1702.52	2307.03	-33.55	1695.39	1687.39	-152.52	1690.12	2142.17	62.74	1707.36	918.49	-217.69	68.24	1538.49	-209.13	74.11	907.61
8.14000	2609.54	146.52	95.17	2568.14	130.18	94.20	2349.34	89.90	50.75	2403.64	157.36	89.61	1966.79	-80.54	54.41	1925.02	-83.06	65.06	1712.42	-97.80	129.48	2821.71	-132.35	7.03	2284.43	45.20	1249.53	0.00	0.00	0.00	2285.89	115.25	1702.72	2318.05	-29.83	1695.88	1687.39	-152.52	1690.12	2153.24	67.22	1708.00	918.42	-218.49	68.29	1538.45	-209.10	74.11	907.67
8.15000	2611.56	146.82	91.01	2569.60	130.10	90.99	2347.88	91.76	52.08	2406.11	156.80	88.73	1967.91	-80.65	54.34	1926.96	-83.02	64.45	1718.66	-98.26	139.49	2826.26	-129.67	9.92	2295.95	48.25	1250.77	0.00	0.00	0.00	2297.24	119.15	1703.36	2328.97	-26.13	1696.71	1687.39	-152.52	1690.12	2164.78	71.26	1709.05	918.37	-217.63	68.41	1537.98	-209.26	73.95	907.63
8.16000	2611.78	147.03	89.44	2570.04	130.43	88.99	2348.69	91.49	51.85	2407.13	157.03	88.53	1968.49	-80.93	54.00	1930.09	-83.52	63.94	1727.08	-96.92	150.18	2830.69	-126.96	12.84	2307.51	51.33	1252.33	0.00	0.00	0.00	2308.96	122.67	1704.21	2339.21	-22.59	1697.92	1687.39	-152.52	1690.12	2176.37	75.14	1710.37	918.49	-217.63	68.38	1537.99	-209.25	73.95	907.37
8.17000	2611.73	146.64	88.72	2570.30	130.40	87.25	2348.09	92.92	52.86	2407.37	157.29	88.52	1969.74	-81.40	53.73	1933.52	-84.04	64.44	1737.93	-95.44	162.83	2835.00	-124.25	15.79	2318.95	54.43	1254.16	0.00	0.00	0.00	2320.78	125.75	1705.50	2350.15	-19.01	1699.33	1687.39	-152.52	1690.12	2187.60	79.24	1711.99	918.44	-217.99	68.39	1538.09	-209.20	74.01	907.37
8.18000	2613.01	146.47	86.82	2570.94	130.00	85.83	2346.36	94.38	53.39	2408.50	156.75	88.29	1970.82	-81.45	53.42	1937.31	-84.02	64.89	1749.36	-95.06	175.59	2839.19	-121.52	18.75	2330.26	57.54	1256.22	0.00	0.00	0.00	2331.31	130.15	1706.80	2361.28	-15.42	1700.92	1687.39	-152.52	1690.12	2198.83	83.28	1713.82	918.39	-217.74	68.31	1537.31	-209.34	73.78	907.13
8.19000	2613.60	146.23	85.86	2571.09	129.90	84.82	2350.84	90.14	51.84	2408.93	156.67	88.19	1972.81	-81.85	53.04	1941.37	-84.02	65.71	1763.26	-95.59	189.20	2843.26	-118.77	21.73	2341.27	60.64	1258.49	0.00	0.00	0.00	2342.76	133.87	1708.48	2371.96	-11.94	1702.84	1687.39	-152.52	1690.12	2209.82	87.48	1715.79	918.25	-217.49	68.60	1537.31	-209.34	73.78	907.07
8.20000	2613.75	146.30	85.09	2571.28	130.01	84.25	2347.46	93.73	53.38	2409.06	156.80	88.08	1975.78	-82.78	52.36	1945.82	-84.14	67.00	1778.42	-94.62	203.57	2847.23	-116.02	24.72	2352.24	63.71	1260.88	0.00	0.00	0.00	2354.12	137.24	1710.22	2382.87	-8.47	1704.82	1687.39	-152.52	1690.12	2221.19	90.94	1717.98	918.37	-217.65	68.51	1537.31	-209.34	73.78	907.52
8.21000	2614.01	146.16	84.52	2571.28	130.00	83.78	2349.42	91.80	52.51	2409.19	156.97	88.03	1979.56	-83.41	51.95	1949.20	-84.53	68.51	1795.76	-93.45	218.71	2851.09	-113.26	27.72	2363.25	66.74	1263.41	0.00	0.00	0.00	2364.32	141.69	1711.91	2393.86	-5.14	1706.89	1687.39	-152.52	1690.12	2232.32	94.75	1720.22	918.53	-217.79	68.42	1537.31	-209.34	73.78	907.73
8.22000	2614.31	146.10	84.37	2571.34	129.98	83.52	2350.50	90.93	51.89	2409.12	157.10	88.07	1984.79	-83.63	52.20	1955.63	-84.39	69.49	1814.26	-91.62	234.11	2854.86	-110.50	30.72	2373.99	69.68	1265.90	0.00	0.00	0.00	2375.21	145.41	1713.85	2404.52	-1.87	1709.13	1687.39	-152.52	1690.12	2242.94	98.71	1722.41	918.53	-218.04	68.36	1537.31	-209.34	73.78	907.47
8.23000	2614.19	146.02	84.19	2571.20	130.04	83.29	2347.70	94.12	52.86	2409.69	156.58	87.79	1990.75	-84.17	50.28	1964.65	-85.67	71.96	1835.98	-91.13	248.68	2858.52	-107.73	33.73	2384.59	72.47	1268.33	0.00	0.00	0.00	2385.96	148.65	1715.76	2415.42	1.34	1711.30	1687.39	-152.52	1690.12	2253.70	102.29	1724.62	918.46	-218.00	68.31	1537.31	-209.34	73.78	907.60
8.24000	2614.14	146.02	84.05	2571.13	130.05	83.16	2351.03	90.21	51.66	2409.24	157.30	87.94	1997.68	-84.85	48.45	1971.68	-84.55	75.23	1859.33	-89.89	262.42	2862.10	-104.95	36.73	2394.91	75.04	1270.67	0.00	0.00	0.00	2385.96	148.65	1715.76	2425.73	4.42	1713.60	1687.39	-152.52	1690.12	2264.31	105.73	1726.80	918.45	-217.75	68.34	1537.31	-209.34	73.78	907.62
8.25000	2614.16	145.98	84.06	2570.98	130.10	83.08	2346.53	95.02	53.88	2409.18	157.21	87.87	2004.83	-85.36	45.72	1978.96	-82.98	79.27	1881.89	-86.50	275.22	2865.58	-102.18	39.73	2405.34	77.43	1272.92	0.00	0.00	0.00	2385.96	148.65	1715.76	2436.51	7.41	1715.80	1687.39	-152.52	1690.12	2274.93	109.16	1728.91	918.35	-217.70	68.53	1537.31	-209.34	73.78	907.64
8.26000	2614.03	146.03	84.04	2570.80	130.18	83.02	2348.21	93.20	52.65	2409.72	156.74	87.53	2015.00	-86.35	46.39	1990.14	-82.74	84.28	1904.99	-84.97	284.41	2868.98	-99.41	42.72	2415.41	79.57	1275.03	0.00	0.00	0.00	2385.96	148.65	1715.76	2446.71	10.21	1718.05	1687.39	-152.52	1690.12	2285.81	111.99	1731.05	918.31	-217.66	68.58	1537.31	-209.34	73.78	907.73
8.27000	2613.91	145.97	84.08	2570.77	130.32	83.08	2347.29	94.20	52.64	2409.14	157.32	87.61	2031.38	-86.25	52.58	2006.04	-81.56	90.75	1927.01	-83.41	291.68	2872.30	-96.64	45.70	2425.20	81.49	1276.98	0.00	0.00	0.00	2385.96	148.65	1715.76	2457.25	12.91	1720.17	1687.39	-152.52	1690.12	2296.41	114.83	1733.05	918.33	-217.79	68.41	1537.31	-209.34	73.78	907.62
8.28000	2613.98	146.07	84.21	2570.56	130.41	83.06	2348.92	92.42	52.30	2409.52	156.96	87.27	2053.46	-85.04	60.43	2027.84	-81.15	98.22	1945.67	-79.40	298.68	2875.54	-93.87	48.66	2434.71	83.22	1278.80	0.00	0.00	0.00	2385.96	148.65	1715.76	2467.73	15.48	1722.19	1687.39	-152.52	1690.12	2306.95	117.49	1735.03	918.31	-218.11	68.47	1537.31	-209.34	73.78	907.77
8.29000	2613.58	146.09	84.17	2570.47	130.54	83.09	2349.07	91.24	51.74	2408.90	157.60	87.48	2079.11	-82.54	68.44	2054.45	-78.98	106.38	1965.74	-79.05	302.35	2878.71	-91.11	51.60	2443.86	84.85	1280.52	0.00	0.00	0.00	2385.96	148.65	1715.76	2478.13	17.87	1724.12	1687.39	-152.52	1690.12	2317.79	119.53	1737.00	918.48	-218.05	68.24	1537.31	-209.34	73.78	907.73
8.30000	2613.45	146.17	84.15	2570.36	130.71	83.10	2348.55	91.67	51.68	2409.39	157.17	87.17	2107.80	-79.08	76.34	2080.73	-75.50	113.17	1984.55	-76.08	305.51	2881.81	-88.36	54.52	2452.78	86.34	1282.14	0.00	0.00	0.00	2385.96	148.65	1715.76	2488.51	20.00	1725.92	1687.39	-152.52	1690.12	2328.63	121.38	1739.09	918.37	-217.67	68.38	1537.31	-209.34	73.78	907.70
8.31000	2613.51	146.23	84.22	2570.20	130.87	83.02	2348.58	91.53	51.92	2408.92	157.87	87.40	2137.09	-75.38	83.00	2109.66	-72.07	119.19	2005.40	-75.18	306.15	2884.85	-85.62	57.42	2461.50	87.66	1283.75	0.00	0.00	0.00	2385.96	148.65	1715.76	2498.80	21.98	1727.67	1687.39	-152.52	1690.12	2338.47	124.04	1741.06	918.49	-217.43	68.36	1537.31	-209.34	73.78	907.59
8.32000	2613.51	146.30	84.12	2570.23	131.01	83.00	2347.87	92.36	52.28	2408.88	157.96	87.36	2166.98	-71.68	88.49	2135.70	-68.03	123.41	2025.56	-72.46	306.08	2887.82	-82.89	60.28	2470.16	88.91	1285.34	0.00	0.00	0.00	2385.96	148.65	1715.76	2509.08	23.84	1729.25	1687.39	-152.52	1690.12	2348.38	126.27	1742.92	918.31	-217.41	68.60	1537.31	-209.34	73.78	907.67
8.33000	2613.34	146.39	83.81	2570.17	131.15	82.81	2348.55	92.41	52.34	2409.04	157.86	87.22	2197.57	-68.37	92.93	2165.86	-66.02	126.36	2047.03	-69.80	304.50	2890.74	-80.18	63.11	2478.79	90.07	1286.96	0.00	0.00	0.00	2385.96	148.65	1715.76	2519.23	25.57	1730.71	1687.39	-152.52	1690.12	2358.84	128.02	1744.68	918.40	-217.21	68.48	1537.31	-209.34	73.78	907.76
8.34000	2613.74	146.49	83.67	2570.22	131.32	82.62	2347.78	93.77	53.36	2409.52	157.48	87.09	2227.88	-65.74	95.72	2193.34	-62.48	128.45	2069.32	-66.54	301.57	2893.61	-77.48	65.91	2487.64	91.24	1288.57	0.00	0.00	0.00	2385.96	148.65	1715.76	2529.31	27.07	1732.03	1687.39	-152.52	1690.12	2369.57	129.10	1746.40	918.40	-217.25	68.55	1537.31	-209.34	73.78	907.84
8.35000	2614.03	146.47	83.26	2570.30	131.42	82.35	2348.98	93.74	53.37	2408.76	158.50	87.48	2258.58	-63.51	97.39	2223.59	-61.09	129.11	2092.95	-63.53	297.19	2896.43	-74.79	68.66	2496.43	92.44	1290.12	0.00	0.00	0.00	2385.96	148.65	1715.76	2539.30	28.40	1733.18	1687.39	-152.52	1690.12	2379.80	130.58	1747.95	918.24	-217.17	68.75	1537.31	-209.34	73.78	908.10
8.36000	2614.43	146.55	82.83	2570.51	131.54	82.07	2351.51	91.28	52.68	2408.89	158.54	87.59	2290.06	-61.43	98.25	2254.66	-59.00	129.33	2116.27	-58.53	292.21	2899.20	-72.13	71.37	2505.39	93.71	1291.61	0.00	0.00	0.00	2385.96	148.65	1715.76	2549.54	29.63	1734.15	1687.39	-152.52	1690.12	2389.67	132.14	1749.21	918.15	-217.10	68.66	1537.31	-209.34	73.78	907.62
8.37000	2614.90	146.57	82.34	2570.70	131.63	81.73	2349.55	93.22	53.82	2408.95	158.57	87.80	2321.94	-59.31	98.34	2289.58	-55.60	131.46	2140.89	-54.65	285.76	2901.94	-69.48	74.03	2514.32	95.09	1292.95	0.00	0.00	0.00	2385.96	148.65	1715.76	2559.55	30.70	1735.01	1687.39	-152.52	1690.12	2399.62	133.47	1750.39	918.05	-217.12	68.81	1537.31	-209.34	73.78	907.31
8.38000	2615.30	146.62	81.76	2570.87	131.73	81.38	2350.89	91.02	53.29	2409.27	158.37	87.62	2356.23	-56.73	99.27	2320.93	-52.93	129.80	2165.87	-50.64	278.32	2904.64	-66.86	76.64	2523.33	96.64	1294.14	0.00	0.00	0.00	2385.96	148.65	1715.76	2569.45	31.64	1735.74	1687.39	-152.52	1690.12	2399.62	133.47	1750.39	918.24	-216.94	68.61	1537.31	-209.34	73.78	907.51
8.39000	2615.81	146.70	81.27	2571.13	131.84	81.10	2348.08	92.89	54.51	2409.55	158.23	87.76	2387.59	-54.22	97.39	2349.71	-50.42	126.21	2190.41	-46.14	269.86	2907.30	-64.26	79.19	2532.32	98.34	1295.17	0.00	0.00	0.00	2385.96	148.65	1715.76	2579.12	32.48	1736.30	1687.39	-152.52	1690.12	2399.62	133.47	1750.39	918.31	-217.52	68.47	1537.31	-209.34	73.78	907.65
8.40000	2616.19	146.80	80.79	2571.21	131.94	80.79	2347.06	92.30	54.85	2409.63	158.07	87.81	2417.40	-51.65	93.71	2375.87	-48.04	122.84	2216.34	-42.63	260.12	2909.94	-61.69	81.69	2541.41	100.20	1296.00	0.00	0.00	0.00	2385.96	148.65	1715.76	2589.01	33.20	1736.63	1687.39	-152.52	1690.12	2399.62	133.47	1750.39	918.37	-217.70	68.53	1537.31	-209.34	73.78	907.77
8.41000	2616.57	146.90	80.31	2571.34	132.02	80.55	2345.48	93.92	55.58	2409.85	157.95	87.90	2450.87	-48.43	92.02	2406.35	-45.14	119.34	2242.94	-40.15	248.90	2912.55	-59.15	84.13	2550.63	102.11	1296.63	0.00	0.00	0.00	2385.96	148.65	1715.76	2598.73	33.81	1736.80	1687.39	-152.52	1690.12	2399.62	133.47	1750.39	918.51	-217.60	68.32	1537.31	-209.34	73.78	907.70
8.42000	2616.77	147.02	79.85	2571.30	132.14	80.23	2343.95	95.65	56.46	2410.30	157.52	87.88	2486.93	-44.89	91.58	2448.35	-40.96	119.94	2269.77	-37.06	236.92	2915.15	-56.63	86.50	2559.69	103.99	1297.00	0.00	0.00	0.00	2385.96	148.65	1715.76	2608.26	34.31	1736.82	1687.39	-152.52	1690.12	2399.62	133.47	1750.39	918.40	-217.78	68.37	1537.31	-209.34	73.78	907.81
8.43000	2616.88	147.14	79.33	2571.30	132.25	79.94	2347.46	92.83	54.72	2410.30	157.57	88.11	2522.71	-41.29	91.00	2485.32	-37.19	118.34	2298.45	-35.46	223.70	2917.72	-54.15	88.80	2568.88	105.74	1297.12	0.00	0.00	0.00	2385.96	148.65	1715.76	2617.85	34.71	1736.63	1687.39	-152.52	1690.12	2399.62	133.47	1750.39	918.42	-217.76	68.51	1537.31	-209.34	73.78	907.65
8.44000	2616.83	147.29	78.83	2571.16	132.42	79.70	2347.84	93.19	55.20	2410.41	157.45	88.13	2558.70	-37.70	90.47	2519.93	-33.60	115.76	2327.93	-33.69	209.80	2920.29	-51.70	91.03	2578.01	107.38	1297.01	0.00	0.00	0.00	2385.96	148.65	1715.76	2627.42	35.06	1736.25	1687.39	-152.52	1690.12	2399.62	133.47	1750.39	918.41	-217.60	68.46	1537.31	-209.34	73.78	907.87
8.45000	2616.80	147.53	78.38	2571.11	132.61	79.52	2349.88	91.47	53.74	2410.37	157.57	88.32	2595.20	-34.22	90.24	2554.69	-30.17	113.12	2356.97	-30.15	195.89	2922.85	-49.28	93.18	2587.21	108.90	1296.69	0.00	0.00	0.00	2385.96	148.65	1715.76	2637.03	35.32	1735.71	1687.39	-152.52	1690.12	2399.62	133.47	1750.39	918.37	-217.56	68.38	1537.31	-209.34	73.78	907.70
8.46000	2616.87	147.70	77.98	2571.22	132.72	79.37	2349.69	92.01	54.11	2410.60	157.37	88.33	2632.25	-30.95	90.24	2590.24	-26.89	110.72	2387.15	-26.74	181.87	2925.40	-46.90	95.26	2596.38	110.29	1296.18	0.00	0.00	0.00	2385.96	148.65	1715.76	2646.70	35.48	1735.02	1687.39	-152.52	1690.12	2399.62	133.47	1750.39	918.29	-216.83	68.65	1537.31	-209.34	73.78	907.76
8.47000	2617.25	147.93	77.70	2571.60	132.86	79.24	2349.30	92.17	54.60	2410.61	157.46	88.45	2669.57	-27.83	90.58	2626.55	-23.74	108.73	2417.93	-23.08	167.41	2927.95	-44.56	97.25	2605.52	111.59	1295.49	0.00	0.00	0.00	2385.96	148.65	1715.76	2656.23	35.52	1734.22	1687.39	-152.52	1690.12	2399.62	133.47	1750.39	918.17	-217.00	68.66	1537.31	-209.34	73.78	907.48
8.48000	2617.72	148.06	77.42	2571.98	132.82	79.06	2349.31	92.51	54.80	2410.46	157.87	88.77	2706.85	-24.97	91.21	2663.03	-20.77	107.04	2449.29	-19.18	153.37	2930.51	-42.26	99.16	2614.79	112.75	1294.68	0.00	0.00	0.00	2385.96	148.65	1715.76	2665.80	35.50	1733.33	1687.39	-152.52	1690.12	2399.62	133.47	1750.39	918.47	-218.45	68.25	1537.31	-209.34	73.78	907.38
8.49000	2618.15	148.11	76.98	2572.10	132.70	78.84	2349.15	93.29	55.45	2411.24	157.24	88.61	2743.57	-22.33	92.02	2698.83	-17.99	105.45	2483.09	-17.21	138.69	2933.08	-40.00	100.97	2623.99	113.81	1293.74	0.00	0.00	0.00	2385.96	148.65	1715.76	2675.36	35.41	1732.32	1687.39	-152.52	1690.12	2399.62	133.47	1750.39	918.40	-217.84	68.35	1537.31	-209.34	73.78	907.56
8.50000	2618.23	147.98	76.36	2572.06	132.45	78.55	2348.97	93.13	55.78	2411.79	156.80	88.58	2780.18	-19.83	93.39	2734.87	-15.26	104.53	2483.09	-17.21	138.69	2935.66	-37.79	102.70	2633.36	114.73	1292.72	0.00	0.00	0.00	2385.96	148.65	1715.76	2684.97	35.26	1731.27	1687.39	-152.52	1690.12	2399.62	133.47	1750.39	918.03	-216.77	68.74	1537.31	-209.34	73.78	907.54
8.51000	2618.33	147.81	75.74	2572.11	132.23	78.22	2350.29	91.68	55.20	2411.86	156.92	88.96	2816.53	-17.22	95.65	2770.71	-12.56	104.27	2483.09	-17.21	138.69	2938.25	-35.62	104.32	2642.92	115.54	1291.59	0.00	0.00	0.00	2385.96	148.65	1715.76	2694.49	35.00	1730.19	1687.39	-152.52	1690.12	2399.62	133.47	1750.39	918.15	-217.26	68.72	1537.31	-209.34	73.78	907.76
8.52000	2618.75	147.63	75.21	2572.36	132.10	77.95	2350.85	91.68	55.32	2412.01	157.09	89.28	2853.12	-14.53	99.21	2806.47	-9.85	104.91	2483.09	-17.21	138.69	2940.86	-33.50	105.85	2652.53	116.26	1290.42	0.00	0.00	0.00	2385.96	148.65	1715.76	2704.22	34.75	1729.04	1687.39	-152.52	1690.12	2399.62	133.47	1750.39	918.27	-217.50	68.60	1537.31	-209.34	73.78	907.64
8.53000	2618.86	147.45	74.52	2572.61	132.04	77.74	2351.65	90.82	55.34	2412.00	157.42	89.75	2889.46	-11.71	104.10	2841.79	-7.07	106.79	2483.09	-17.21	138.69	2943.50	-31.42	107.27	2662.23	116.94	1289.24	0.00	0.00	0.00	2385.96	148.65	1715.76	2714.12	34.40	1727.81	1687.39	-152.52	1690.12	2399.62	133.47	1750.39	918.45	-217.64	68.40	1537.31	-209.34	73.78	907.63
8.54000	2618.97	147.36	73.89	2572.86	132.03	77.51	2347.92	94.56	57.26	2412.71	156.93	89.90	2924.99	-8.73	109.97	2877.45	-4.08	110.43	2483.09	-17.21	138.69	2946.17	-29.40	108.58	2672.13	117.62	1287.96	0.00	0.00	0.00	2385.96	148.65	1715.76	2723.66	34.08	1726.54	1687.39	-152.52	1690.12	2399.62	133.47	1750.39	918.34	-217.54	68.55	1537.31	-209.34	73.78	907.54
8.55000	2619.25	147.32	73.40	2572.96	132.02	77.20	2347.94	94.72	57.77	2412.23	157.66	90.65	2959.81	-5.62	117.40	2912.70	-1.01	115.70	2483.09	-17.21	138.69	2948.87	-27.43	109.79	2682.24	118.28	1286.66	0.00	0.00	0.00	2385.96	148.65	1715.76	2733.58	33.75	1725.07	1687.39	-152.52	1690.12	2399.62	133.47	1750.39	918.46	-217.59	68.42	1537.31	-209.34	73.78	907.46
8.56000	2619.37	147.35	72.93	2573.10	132.03	76.97	2350.06	92.80	57.17	2413.38	156.96	90.83	2993.26	-2.61	126.17	2946.00	1.87	121.79	2483.09	-17.21	138.69	2951.60	-25.51	110.88	2692.48	118.93	1285.27	0.00	0.00	0.00	2385.96	148.65	1715.76	2743.39	33.35	1723.52	1687.39	-152.52	1690.12	2399.62	133.47	1750.39	918.26	-217.71	68.73	1537.31	-209.34	73.78	907.36
8.57000	2619.47	147.39	72.43	2573.18	132.07	76.65	2349.93	92.87	57.79	2414.08	156.42	91.05	3024.69	0.11	136.09	2977.70	4.53	129.62	2483.09	-17.21	138.69	2954.38	-23.65	111.85	2702.88	119.56	1283.82	0.00	0.00	0.00	2385.96	148.65	1715.76	2753.37	32.94	1721.83	1687.39	-152.52	1690.12	2399.62	133.47	1750.39	918.00	-217.43	68.82	1537.31	-209.34	73.78	907.42
8.58000	2619.65	147.48	71.91	2573.33	132.08	76.37	2351.70	90.83	57.24	2414.06	156.94	91.88	3054.27	2.81	147.99	3007.20	7.06	139.16	2483.09	-17.21	138.69	2957.20	-21.85	112.70	2713.34	120.15	1282.35	0.00	0.00	0.00	2385.96	148.65	1715.76	2763.29	32.59	1720.03	1687.39	-152.52	1690.12	2399.62	133.47	1750.39	918.34	-217.45	68.50	1537.31	-209.34	73.78	907.40
8.59000	2619.86	147.55	71.38	2573.56	132.07	76.08	2349.50	93.84	59.08	2414.85	156.58	92.44	3080.43	5.99	161.26	3033.68	10.05	150.07	2483.09	-17.21	138.69	2960.07	-20.11	113.42	2723.84	120.63	1280.78	0.00	0.00	0.00	2385.96	148.65	1715.76	2773.53	32.17	1718.03	1687.39	-152.52	1690.12	2399.62	133.47	1750.39	918.32	-217.38	68.52	1537.31	-209.34	73.78	907.55
8.60000	2620.01	147.61	70.73	2573.93	132.09	75.81	2351.15	92.15	59.13	2414.77	157.24	93.58	3102.51	10.17	175.05	3056.66	13.93	161.07	2483.09	-17.21	138.69	2962.99	-18.43	114.02	2734.48	121.06	1279.17	0.00	0.00	0.00	2385.96	148.65	1715.76	2783.81	31.73	1715.97	1687.39	-152.52	1690.12	2399.62	133.47	1750.39	918.33	-217.12	68.57	1537.31	-209.34	73.78	907.62
8.61000	2620.36	147.68	70.22	2574.28	132.08	75.53	2350.89	93.32	60.42	2416.42	156.15	93.90	3120.55	14.58	187.81	3076.29	18.26	171.19	2483.09	-17.21	138.69	2965.97	-16.81	114.48	2744.99	121.39	1277.50	0.00	0.00	0.00	2385.96	148.65	1715.76	2793.97	31.21	1713.89	1687.39	-152.52	1690.12	2399.62	133.47	1750.39	918.20	-217.77	68.52	1537.31	-209.34	73.78	907.51
8.62000	2620.65	147.78	69.69	2574.69	132.08	75.29	2353.45	90.04	59.84	2416.42	156.15	93.90	3134.51	18.36	197.71	3091.97	22.30	178.79	2483.09	-17.21	138.69	2969.01	-15.26	114.81	2755.50	121.65	1275.83	0.00	0.00	0.00	2385.96	148.65	1715.76	2804.22	30.72	1711.78	1687.39	-152.52	1690.12	2399.62	133.47	1750.39	918.36	-217.69	68.49	1537.31	-209.34	73.78	907.55
8.63000	2620.93	147.86	69.12	2575.12	132.12	74.97	2351.84	92.29	62.13	2416.42	156.15	93.90	3134.51	18.36	197.71	3104.05	25.82	182.22	2483.09	-17.21	138.69	2972.11	-13.77	115.00	2766.30	121.83	1274.11	0.00	0.00	0.00	2385.96	148.65	1715.76	2814.26	30.14	1709.74	1687.39	-152.52	1690.12	2399.62	133.47	1750.39	918.48	-218.33	68.37	1537.31	-209.34	73.78	907.70
8.64000	2621.46	148.00	68.68	2575.63	132.25	74.62	2351.19	93.55	63.88	2416.42	156.15	93.90	3134.51	18.36	197.71	3113.28	29.27	180.36	2483.09	-17.21	138.69	2975.29	-12.36	115.05	2777.34	121.98	1272.29	0.00	0.00	0.00	2385.96	148.65	1715.76	2824.49	29.57	1707.77	1687.39	-152.52	1690.12	2399.62	133.47	1750.39	918.35	-218.27	68.39	1537.31	-209.34	73.78	907.68
8.65000	2621.83	148.15	68.09	2576.23	132.42	74.28	2353.14	92.49	65.15	2416.42	156.15	93.90	3134.51	18.36	197.71	3113.28	29.27	180.36	2483.09	-17.21	138.69	2978.53	-11.01	114.95	2788.48	122.03	1270.39	0.00	0.00	0.00	2385.96	148.65	1715.76	2834.87	28.98	1705.97	1687.39	-152.52	1690.12	2399.62	133.47	1750.39	918.18	-217.53	68.57	1537.31	-209.34	73.78	907.43
8.66000	2622.31	148.32	67.58	2576.79	132.66	73.81	2354.97	91.75	67.38	2416.42	156.15	93.90	3134.51	18.36	197.71	3113.28	29.27	180.36	2483.09	-17.21	138.69	2981.85	-9.74	114.70	2799.73	121.87	1268.36	0.00	0.00	0.00	2385.96	148.65	1715.76	2845.36	28.38	1704.40	1687.39	-152.52	1690.12	2399.62	133.47	1750.39	918.06	-216.88	68.87	1537.31	-209.34	73.78	907.54
8.67000	2622.81	148.45	67.06	2577.50	132.91	73.30	2355.11	92.50	70.17	2416.42	156.15	93.90	3134.51	18.36	197.71	3113.28	29.27	180.36	2483.09	-17.21	138.69	2985.26	-8.54	114.30	2811.17	121.51	1266.32	0.00	0.00	0.00	2385.96	148.65	1715.76	2856.17	27.78	1702.90	1687.39	-152.52	1690.12	2399.62	133.47	1750.39	918.17	-217.47	68.63	1537.31	-209.34	73.78	907.48
8.68000	2623.45	148.60	66.55	2578.47	133.28	72.80	2355.07	94.52	74.74	2416.42	156.15	93.90	3134.51	18.36	197.71	3113.28	29.27	180.36	2483.09	-17.21	138.69	2988.74	-7.41	113.74	2822.50	121.08	1264.41	0.00	0.00	0.00	2385.96	148.65	1715.76	2867.13	27.18	1701.41	1687.39	-152.52	1690.12	2399.62	133.47	1750.39	918.53	-217.69	68.34	1537.31	-209.34	73.78	907.65
8.69000	2624.07	148.72	66.04	2579.64	133.65	72.27	2357.45	94.20	78.95	2416.42	156.15	93.90	3134.51	18.36	197.71	3113.28	29.27	180.36	2483.09	-17.21	138.69	2992.32	-6.36	113.02	2833.51	120.58	1262.75	0.00	0.00	0.00	2385.96	148.65	1715.76	2878.04	26.56	1700.07	1687.39	-152.52	1690.12	2399.62	133.47	1750.39	918.70	-218.07	68.08	1537.31	-209.34	73.78	907.60
8.70000	2624.72	148.86	65.59	2581.08	134.16	71.78	2357.51	96.75	84.94	2416.42	156.15	93.90	3134.51	18.36	197.71	3113.28	29.27	180.36	2483.09	-17.21	138.69	2995.99	-5.40	112.14	2844.42	119.96	1261.35	0.00	0.00	0.00	2385.96	148.65	1715.76	2889.28	25.83	1698.97	1687.39	-152.52	1690.12	2399.62	133.47	1750.39	918.48	-218.21	68.29	1537.31	-209.34	73.78	907.77
8.71000	2625.46	149.04	65.18	2582.51	134.71	71.05	2360.51	96.30	90.62	2416.42	156.15	93.90	3134.51	18.36	197.71	3113.28	29.27	180.36	2483.09	-17.21	138.69	2999.76	-4.51	111.09	2855.50	119.31	1260.20	0.00	0.00	0.00	2385.96	148.65	1715.76	2900.63	25.13	1698.02	1687.39	-152.52	1690.12	2399.62	133.47	1750.39	918.42	-217.77	68.42	1537.31	-209.34	73.78	907.65
8.72000	2626.27	149.31	64.85	2584.59	135.41	70.49	2367.16	93.67	97.19	2416.42	156.15	93.90	3134.51	18.36	197.71	3113.28	29.27	180.36	2483.09	-17.21	138.69	3004.61	-3.47	109.20	2866.44	118.71	1259.37	0.00	0.00	0.00	2385.96	148.65	1715.76	2911.82	24.45	1697.12	1687.39	-152.52	1690.12	2399.62	133.47	1750.39	918.41	-217.69	68.48	1537.31	-209.34	73.78	907.48
8.73000	2627.00	149.64	64.47	2586.84	136.33	69.87	2369.76	96.12	106.23	2416.42	156.15	93.90	3134.51	18.36	197.71	3113.28	29.27	180.36	2483.09	-17.21	138.69	3007.71	-3.02	108.66	2877.28	118.19	1258.86	0.00	0.00	0.00	2385.96	148.65	1715.76	2923.04	23.77	1696.42	1687.39	-152.52	1690.12	2399.62	133.47	1750.39	918.36	-217.87	68.45	1537.31	-209.34	73.78	907.42
8.74000	2628.01	150.01	64.19	2589.46	137.56	69.28	2373.81	98.03	116.50	2416.42	156.15	93.90	3134.51	18.36	197.71	3113.28	29.27	180.36	2483.09	-17.21	138.69	3009.57	-2.71	107.89	2888.28	117.65	1258.71	0.00	0.00	0.00	2385.96	148.65	1715.76	2934.54	23.18	1696.06	1687.39	-152.52	1690.12	2399.62	133.47	1750.39	918.48	-217.51	68.48	1537.31	-209.34	73.78	907.56
8.75000	2629.15	150.48	63.98	2592.37	138.80	68.60	2382.05	97.40	127.27	2416.42	156.15	93.90	3134.51	18.36	197.71	3113.28	29.27	180.36	2483.09	-17.21	138.69	3011.69	-1.89	107.79	2899.45	117.18	1258.98	0.00	0.00	0.00	2385.96	148.65	1715.76	2945.78	22.66	1696.02	1687.39	-152.52	1690.12	2399.62	133.47	1750.39	918.33	-217.10	68.56	1537.31	-209.34	73.78	907.34
8.76000	2630.60	151.12	63.77	2595.35	140.13	68.05	2389.97	100.44	140.31	2416.42	156.15	93.90	3134.51	18.36	197.71	3113.28	29.27	180.36	2483.09	-17.21	138.69	3012.89	-0.89	107.74	2910.63	116.87	1259.62	0.00	0.00	0.00	2385.96	148.65	1715.76	2957.06	22.28	1696.16	1687.39	-152.52	1690.12	2399.62	133.47	1750.39	918.44	-217.90	68.30	1537.31	-209.34	73.78	907.68
8.77000	2632.06	151.96	63.36	2598.77	141.50	68.07	2400.04	102.73	154.66	2416.42	156.15	93.90	3134.51	18.36	197.71	3113.28	29.27	180.36	2483.09	-17.21	138.69	3012.89	-0.89	107.74	2921.75	116.75	1260.60	0.00	0.00	0.00	2385.96	148.65	1715.76	2968.57	21.98	1696.49	1687.39	-152.52	1690.12	2399.62	133.47	1750.39	918.55	-218.13	68.18	1537.31	-209.34	73.78	907.56
8.78000	2633.86	153.12	62.72	2602.61	143.09	68.85	2414.69	102.48	168.96	2416.42	156.15	93.90	3134.51	18.36	197.71	3113.28	29.27	180.36	2483.09	-17.21	138.69	3012.89	-0.89	107.74	2932.49	116.81	1261.87	0.00	0.00	0.00	2385.96	148.65	1715.76	2980.05	21.70	1697.03	1687.39	-152.52	1690.12	2399.62	133.47	1750.39	918.31	-217.50	68.56	1537.31	-209.34	73.78	907.43
8.79000	2636.90	154.41	62.02	2607.12	144.81	70.40	2427.26	108.27	186.59	2416.42	156.15	93.90	3134.51	18.36	197.71	3113.28	29.27	180.36	2483.09	-17.21	138.69	3012.89	-0.89	107.74	2942.97	117.02	1263.41	0.00	0.00	0.00	2385.96	148.65	1715.76	2991.29	21.43	1697.71	1687.39	-152.52	1690.12	2399.62	133.47	1750.39	918.26	-216.97	68.67	1537.31	-209.34	73.78	907.32
8.80000	2640.93	156.06	61.19	2612.61	146.59	73.06	2445.46	109.51	203.07	2416.42	156.15	93.90	3134.51	18.36	197.71	3113.28	29.27	180.36	2483.09	-17.21	138.69	3012.89	-0.89	107.74	2953.39	117.31	1265.11	0.00	0.00	0.00	2385.96	148.65	1715.76	3002.57	21.20	1698.52	1687.39	-152.52	1690.12	2399.62	133.47	1750.39	918.33	-217.35	68.53	1537.31	-209.34	73.78	907.58
8.81000	2646.08	157.90	60.04	2619.26	148.32	76.99	2445.46	109.51	203.07	2416.42	156.15	93.90	3134.51	18.36	197.71	3113.28	29.27	180.36	2483.09	-17.21	138.69	3012.89	-0.89	107.74	2963.31	117.61	1266.77	0.00	0.00	0.00	2385.96	148.65	1715.76	3013.05	20.91	1699.52	1687.39	-152.52	1690.12	2399.62	133.47	1750.39	918.23	-217.64	68.50	1537.31	-209.34	73.78	907.62
8.82000	2652.29	160.11	58.44	2626.99	150.12	81.80	2445.46	109.51	203.07	2416.42	156.15	93.90	3134.51	18.36	197.71	3113.28	29.27	180.36	2483.09	-17.21	138.69	3012.89	-0.89	107.74	2972.68	117.86	1268.29	0.00	0.00	0.00	2385.96	148.65	1715.76	3023.53	20.67	1700.66	1687.39	-152.52	1690.12	2399.62	133.47	1750.39	918.35	-217.41	68.43	1537.31	-209.34	73.78	907.68
8.83000	2659.06	162.37	56.36	2636.54	151.85	87.21	2445.46	109.51	203.07	2416.42	156.15	93.90	3134.51	18.36	197.71	3113.28	29.27	180.36	2483.09	-17.21	138.69	3012.89	-0.89	107.74	2981.78	118.13	1269.72	0.00	0.00	0.00	2385.96	148.65	1715.76	3033.85	20.45	1701.97	1687.39	-152.52	1690.12	2399.62	133.47	1750.39	918.56	-218.31	68.24	1537.31	-209.34	73.78	907.67
8.84000	2667.31	165.56	55.35	2647.85	153.93	92.45	2445.46	109.51	203.07	2416.42	156.15	93.90	3134.51	18.36	197.71	3113.28	29.27	180.36	2483.09	-17.21	138.69	3012.89	-0.89	107.74	2991.11	118.49	1271.18	0.00	0.00	0.00	2385.96	148.65	1715.76	3044.00	20.32	1703.41	1687.39	-152.52	1690.12	2399.62	133.47	1750.39	918.32	-217.82	68.33	1537.31	-209.34	73.78	907.68
8.85000	2681.02	171.03	60.83	2662.85	157.92	98.79	2445.46	109.51	203.07	2416.42	156.15	93.90	3134.51	18.36	197.71	3113.28	29.27	180.36	2483.09	-17.21	138.69	3012.89	-0.89	107.74	3000.35	119.00	1272.65	0.00	0.00	0.00	2385.96	148.65	1715.76	3054.35	20.28	1705.02	1687.39	-152.52	1690.12	2399.62	133.47	1750.39	918.17	-217.29	68.65	1537.31	-209.34	73.78	907.58
8.86000	2700.61	177.21	70.42	2681.84	163.40	106.99	2445.46	109.51	203.07	2416.42	156.15	93.90	3134.51	18.36	197.71	3113.28	29.27	180.36	2483.09	-17.21	138.69	3012.89	-0.89	107.74	3009.17	119.64	1274.08	0.00	0.00	0.00	2385.96	148.65	1715.76	3064.34	20.32	1706.77	1687.39	-152.52	1690.12	2399.62	133.47	1750.39	918.28	-217.65	68.51	1537.31	-209.34	73.78	907.67
8.87000	2723.69	183.71	80.17	2703.78	169.07	115.43	2445.46	109.51	203.07	2416.42	156.15	93.90	3134.51	18.36	197.71	3113.28	29.27	180.36	2483.09	-17.21	138.69	3012.89	-0.89	107.74	3017.72	120.40	1275.53	0.00	0.00	0.00	2385.96	148.65	1715.76	3074.18	20.44	1708.62	1687.39	-152.52	1690.12	2399.62	133.47	1750.39	918.29	-216.97	68.62	1537.31	-209.34	73.78	907.77
8.88000	2747.41	189.87	88.15	2726.94	174.39	122.73	2445.46	109.51	203.07	2416.42	156.15	93.90	3134.51	18.36	197.71	3113.28	29.27	180.36	2483.09	-17.21	138.69	3012.89	-0.89	107.74	3026.40	121.25	1277.12	0.00	0.00	0.00	2385.96	148.65	1715.76	3074.18	20.44	1708.62	1687.39	-152.52	1690.12	2399.62	133.47	1750.39	918.27	-216.99	68.57	1537.31	-209.34	73.78	907.56
8.89000	2771.40	195.29	94.44	2750.50	179.11	128.63	2445.46	109.51	203.07	2416.42	156.15	93.90	3134.51	18.36	197.71	3113.28	29.27	180.36	2483.09	-17.21	138.69	3012.89	-0.89	107.74	3035.31	122.21	1278.90	0.00	0.00	0.00	2385.96	148.65	1715.76	3074.18	20.44	1708.62	1687.39	-152.52	1690.12	2399.62	133.47	1750.39	918.38	-217.51	68.36	1537.31	-209.34	73.78	907.64
8.90000	2795.81	199.96	99.39	2774.16	183.38	132.96	2445.46	109.51	203.07	2416.42	156.15	93.90	3134.51	18.36	197.71	3113.28	29.27	180.36	2483.09	-17.21	138.69	3012.89	-0.89	107.74	3043.95	123.27	1280.79	0.00	0.00	0.00	2385.96	148.65	1715.76	3074.18	20.44	1708.62	1687.39	-152.52	1690.12	2399.62	133.47	1750.39	918.35	-217.65	68.42	1537.31	-209.34	73.78	907.65
8.91000	2820.34	204.15	103.00	2798.61	187.24	136.27	2445.46	109.51	203.07	2416.42	156.15	93.90	3134.51	18.36	197.71	3113.28	29.27	180.36	2483.09	-17.21	138.69	3012.89	-0.89	107.74	3052.72	124.38	1282.82	0.00	0.00	0.00	2385.96	148.65	1715.76	3074.18	20.44	1708.62	1687.39	-152.52	1690.12	2399.62	133.47	1750.39	918.34	-217.55	68.48	1537.31	-209.34	73.78	907.75
8.92000	2845.57	207.97	105.41	2823.03	190.87	138.04	2445.46	109.51	203.07	2416.42	156.15	93.90	3134.51	18.36	197.71	3113.28	29.27	180.36	2483.09	-17.21	138.69	3012.89	-0.89	107.74	3062.03	125.47	1285.00	0.00	0.00	0.00	2385.96	148.65	1715.76	3074.18	20.44	1708.62	1687.39	-152.52	1690.12	2399.62	133.47	1750.39	918.43	-217.61	68.30	1537.31	-209.34	73.78	907.62
8.93000	2871.31	211.65	106.83	2847.65	194.33	138.54	2445.46	109.51	203.07	2416.42	156.15	93.90	3134.51	18.36	197.71	3113.28	29.27	180.36	2483.09	-17.21	138.69	3012.89	-0.89	107.74	3071.26	126.49	1287.09	0.00	0.00	0.00	2385.96	148.65	1715.76	3074.18	20.44	1708.62	1687.39	-152.52	1690.12	2399.62	133.47	1750.39	918.55	-217.93	68.22	1537.31	-209.34	73.78	907.56
8.94000	2897.89	215.03	107.21	2873.56	197.61	138.42	2445.46	109.51	203.07	2416.42	156.15	93.90	3134.51	18.36	197.71	3113.28	29.27	180.36	2483.09	-17.21	138.69	3012.89	-0.89	107.74	3071.26	126.49	1287.09	0.00	0.00	0.00	2385.96	148.65	1715.76	3074.18	20.44	1708.62	1687.39	-152.52	1690.12	2399.62	133.47	1750.39	918.42	-217.50	68.39	1537.31	-209.34	73.78	907.65
8.95000	2925.68	217.93	107.15	2900.44	200.59	137.87	2445.46	109.51	203.07	2416.42	156.15	93.90	3134.51	18.36	197.71	3113.28	29.27	180.36	2483.09	-17.21	138.69	3012.89	-0.89	107.74	3071.26	126.49	1287.09	0.00	0.00	0.00	2385.96	148.65	1715.76	3074.18	20.44	1708.62	1687.39	-152.52	1690.12	2399.62	133.47	1750.39	918.29	-217.46	68.45	1537.31	-209.34	73.78	907.69
8.96000	2953.94	220.38	106.39	2928.67	203.26	136.78	2445.46	109.51	203.07	2416.42	156.15	93.90	3134.51	18.36	197.71	3113.28	29.27	180.36	2483.09	-17.21	138.69	3012.89	-0.89	107.74	3071.26	126.49	1287.09	0.00	0.00	0.00	2385.96	148.65	1715.76	3074.18	20.44	1708.62	1687.39	-152.52	1690.12	2399.62	133.47	1750.39	918.18	-216.83	68.69	1537.31	-209.34	73.78	907.82
8.97000	2982.71	222.68	104.72	2956.93	205.65	134.46	2445.46	109.51	203.07	2416.42	156.15	93.90	3134.51	18.36	197.71	3113.28	29.27	180.36	2483.09	-17.21	138.69	3012.89	-0.89	107.74	3071.26	126.49	1287.09	0.00	0.00	0.00	2385.96	148.65	1715.76	3074.18	20.44	1708.62	1687.39	-152.52	1690.12	2399.62	133.47	1750.39	918.42	-217.30	68.40	1537.31	-209.34	73.78	907.68
8.98000	3013.31	224.90	103.64	2985.35	208.07	131.66	2445.46	109.51	203.07	2416.42	156.15	93.90	3134.51	18.36	197.71	3113.28	29.27	180.36	2483.09	-17.21	138.69	3012.89	-0.89	107.74	3071.26	126.49	1287.09	0.00	0.00	0.00	2385.96	148.65	1715.76	3074.18	20.44	1708.62	1687.39	-152.52	1690.12	2399.62	133.47	1750.39	918.40	-217.78	68.45	1537.31	-209.34	73.78	907.47
8.99000	3044.64	227.21	102.09	3014.15	210.64	127.88	2445.46	109.51	203.07	2416.42	156.15	93.90	3134.51	18.36	197.71	3113.28	29.27	180.36	2483.09	-17.21	138.69	3012.89	-0.89	107.74	3071.26	126.49	1287.09	0.00	0.00	0.00	2385.96	148.65	1715.76	3074.18	20.44	1708.62	1687.39	-152.52	1690.12	2399.62	133.47	1750.39	918.59	-217.95	68.10	1537.31	-209.34	73.78	907.46
9.00000	3044.64	227.21	102.09	3045.35	213.23	125.53	2445.46	109.51	203.07	2416.42	156.15	93.90	3134.51	18.36	197.71	3113.28	29.27	180.36	2483.09	-17.21	138.69	3012.89	-0.89	107.74	3071.26	126.49	1287.09	0.00	0.00	0.00	2385.96	148.65	1715.76	3074.18	20.44	1708.62	1687.39	-152.52	1690.12	2399.62	133.47	1750.39	918.49	-217.76	68.33	1537.31	-209.34	73.78	907.67
9.01000	3044.64	227.21	102.09	3045.35	213.23	125.53	2445.46	109.51	203.07	2416.42	156.15	93.90	3134.51	18.36	197.71	3113.28	29.27	180.36	2483.09	-17.21	138.69	3012.89	-0.89	107.74	3071.26	126.49	1287.09	0.00	0.00	0.00	2385.96	148.65	1715.76	3074.18	20.44	1708.62	1687.39	-152.52	1690.12	2399.62	133.47	1750.39	918.38	-217.78	68.41	1537.31	-209.34	73.78	907.55
9.02000	3044.64	227.21	102.09	3045.35	213.23	125.53	2445.46	109.51	203.07	2416.42	156.15	93.90	3134.51	18.36	197.71	3113.28	29.27	180.36	2483.09	-17.21	138.69	3012.89	-0.89	107.74	3071.26	126.49	1287.09	0.00	0.00	0.00	2385.96	148.65	1715.76	3074.18	20.44	1708.62	1687.39	-152.52	1690.12	2399.62	133.47	1750.39	918.48	-217.86	68.34	1537.31	-209.34	73.78	907.52
9.03000	3044.64	227.21	102.09	3045.35	213.23	125.53	2445.46	109.51	203.07	2416.42	156.15	93.90	3134.51	18.36	197.71	3113.28	29.27	180.36	2483.09	-17.21	138.69	3012.89	-0.89	107.74	3071.26	126.49	1287.09	0.00	0.00	0.00	2385.96	148.65	1715.76	3074.18	20.44	1708.62	1687.39	-152.52	1690.12	2399.62	133.47	1750.39	918.30	-217.44	68.57	1537.31	-209.34	73.78	907.39
9.04000	3044.64	227.21	102.09	3045.35	213.23	125.53	2445.46	109.51	203.07	2416.42	156.15	93.90	3134.51	18.36	197.71	3113.28	29.27	180.36	2483.09	-17.21	138.69	3012.89	-0.89	107.74	3071.26	126.49	1287.09	0.00	0.00	0.00	2385.96	148.65	1715.76	3074.18	20.44	1708.62	1687.39	-152.52	1690.12	2399.62	133.47	1750.39	918.32	-217.41	68.47	1537.31	-209.34	73.78	907.48
9.05000	3044.64	227.21	102.09	3045.35	213.23	125.53	2445.46	109.51	203.07	2416.42	156.15	93.90	3134.51	18.36	197.71	3113.28	29.27	180.36	2483.09	-17.21	138.69	3012.89	-0.89	107.74	3071.26	126.49	1287.09	0.00	0.00	0.00	2385.96	148.65	1715.76	3074.18	20.44	1708.62	1687.39	-152.52	1690.12	2399.62	133.47	1750.39	918.37	-217.33	68.47	1537.31	-209.34	73.78	907.57
9.06000	3044.64	227.21	102.09	3045.35	213.23	125.53	2445.46	109.51	203.07	2416.42	156.15	93.90	3134.51	18.36	197.71	3113.28	29.27	180.36	2483.09	-17.21	138.69	3012.89	-0.89	107.74	3071.26	126.49	1287.09	0.00	0.00	0.00	2385.96	148.65	1715.76	3074.18	20.44	1708.62	1687.39	-152.52	1690.12	2399.62	133.47	1750.39	918.19	-217.59	68.68	1537.31	-209.34	73.78	907.58
9.07000	3044.64	227.21	102.09	3045.35	213.23	125.53	2445.46	109.51	203.07	2416.42	156.15	93.90	3134.51	18.36	197.71	3113.28	29.27	180.36	2483.09	-17.21	138.69	3012.89	-0.89	107.74	3071.26	126.49	1287.09	0.00	0.00	0.00	2385.96	148.65	1715.76	3074.18	20.44	1708.62	1687.39	-152.52	1690.12	2399.62	133.47	1750.39	918.25	-217.36	68.57	1537.31	-209.34	73.78	907.66
9.08000	3044.64	227.21	102.09	3045.35	213.23	125.53	2445.46	109.51	203.07	2416.42	156.15	93.90	3134.51	18.36	197.71	3113.28	29.27	180.36	2483.09	-17.21	138.69	3012.89	-0.89	107.74	3071.26	126.49	1287.09	0.00	0.00	0.00	2385.96	148.65	1715.76	3074.18	20.44	1708.62	1687.39	-152.52	1690.12	2399.62	133.47	1750.39	918.25	-217.20	68.51	1537.31	-209.34	73.78	907.51
9.09000	3044.64	227.21	102.09	3045.35	213.23	125.53	2445.46	109.51	203.07	2416.42	156.15	93.90	3134.51	18.36	197.71	3113.28	29.27	180.36	2483.09	-17.21	138.69	3012.89	-0.89	107.74	3071.26	126.49	1287.09	0.00	0.00	0.00	2385.96	148.65	1715.76	3074.18	20.44	1708.62	1687.39	-152.52	1690.12	2399.62	133.47	1750.39	918.35	-217.59	68.39	1537.31	-209.34	73.78	907.46
9.10000	3044.64	227.21	102.09	3045.35	213.23	125.53	2445.46	109.51	203.07	2416.42	156.15	93.90	3134.51	18.36	197.71	3113.28	29.27	180.36	2483.09	-17.21	138.69	3012.89	-0.89	107.74	3071.26	126.49	1287.09	0.00	0.00	0.00	2385.96	148.65	1715.76	3074.18	20.44	1708.62	1687.39	-152.52	1690.12	2399.62	133.47	1750.39	918.35	-217.59	68.38	1537.31	-209.34	73.78	907.58
9.11000	3044.64	227.21	102.09	3045.35	213.23	125.53	2445.46	109.51	203.07	2416.42	156.15	93.90	3134.51	18.36	197.71	3113.28	29.27	180.36	2483.09	-17.21	138.69	3012.89	-0.89	107.74	3071.26	126.49	1287.09	0.00	0.00	0.00	2385.96	148.65	1715.76	3074.18	20.44	1708.62	1687.39	-152.52	1690.12	2399.62	133.47	1750.39	918.44	-217.77	68.44	1537.31	-209.34	73.78	907.58
9.12000	3044.64	227.21	102.09	3045.35	213.23	125.53	2445.46	109.51	203.07	2416.42	156.15	93.90	3134.51	18.36	197.71	3113.28	29.27	180.36	2483.09	-17.21	138.69	3012.89	-0.89	107.74	3071.26	126.49	1287.09	0.00	0.00	0.00	2385.96	148.65	1715.76	3074.18	20.44	1708.62	1687.39	-152.52	1690.12	2399.62	133.47	1750.39	918.56	-217.67	68.22	1537.31	-209.34	73.78	907.50
9.13000	3044.64	227.21	102.09	3045.35	213.23	125.53	2445.46	109.51	203.07	2416.42	156.15	93.90	3134.51	18.36	197.71	3113.28	29.27	180.36	2483.09	-17.21	138.69	3012.89	-0.89	107.74	3071.26	126.49	1287.09	0.00	0.00	0.00	2385.96	148.65	1715.76	3074.18	20.44	1708.62	1687.39	-152.52	1690.12	2399.62	133.47	1750.39	918.16	-217.35	68.65	1537.31	-209.34	73.78	907.70
9.14000	3044.64	227.21	102.09	3045.35	213.23	125.53	2445.46	109.51	203.07	2416.42	156.15	93.90	3134.51	18.36	197.71	3113.28	29.27	180.36	2483.09	-17.21	138.69	3012.89	-0.89	107.74	3071.26	126.49	1287.09	0.00	0.00	0.00	2385.96	148.65	1715.76	3074.18	20.44	1708.62	1687.39	-152.52	1690.12	2399.62	133.47	1750.39	918.19	-217.42	68.64	1537.31	-209.34	73.78	907.54
9.15000	3044.64	227.21	102.09	3045.35	213.23	125.53	2445.46	109.51	203.07	2416.42	156.15	93.90	3134.51	18.36	197.71	3113.28	29.27	180.36	2483.09	-17.21	138.69	3012.89	-0.89	107.74	3071.26	126.49	1287.09	0.00	0.00	0.00	2385.96	148.65	1715.76	3074.18	20.44	1708.62	1687.39	-152.52	1690.12	2399.62	133.47	1750.39	918.28	-217.22	68.51	1537.31	-209.34	73.78	907.53
9.16000	3044.64	227.21	102.09	3045.35	213.23	125.53	2445.46	109.51	203.07	2416.42	156.15	93.90	3134.51	18.36	197.71	3113.28	29.27	180.36	2483.09	-17.21	138.69	3012.89	-0.89	107.74	3071.26	126.49	1287.09	0.00	0.00	0.00	2385.96	148.65	1715.76	3074.18	20.44	1708.62	1687.39	-152.52	1690.12	2399.62	133.47	1750.39	918.27	-217.16	68.56	1537.31	-209.34	73.78	907.50
9.17000	3044.64	227.21	102.09	3045.35	213.23	125.53	2445.46	109.51	203.07	2416.42	156.15	93.90	3134.51	18.36	197.71	3113.28	29.27	180.36	2483.09	-17.21	138.69	3012.89	-0.89	107.74	3071.26	126.49	1287.09	0.00	0.00	0.00	2385.96	148.65	1715.76	3074.18	20.44	1708.62	1687.39	-152.52	1690.12	2399.62	133.47	1750.39	918.25	-217.57	68.50	1537.31	-209.34	73.78	907.36
9.18000	3044.64	227.21	102.09	3045.35	213.23	125.53	2445.46	109.51	203.07	2416.42	156.15	93.90	3134.51	18.36	197.71	3113.28	29.27	180.36	2483.09	-17.21	138.69	3012.89	-0.89	107.74	3071.26	126.49	1287.09	0.00	0.00	0.00	2385.96	148.65	1715.76	3074.18	20.44	1708.62	1687.39	-152.52	1690.12	2399.62	133.47	1750.39	918.40	-217.42	68.39	1537.31	-209.34	73.78	907.57
9.19000	3044.64	227.21	102.09	3045.35	213.23	125.53	2445.46	109.51	203.07	2416.42	156.15	93.90	3134.51	18.36	197.71	3113.28	29.27	180.36	2483.09	-17.21	138.69	3012.89	-0.89	107.74	3071.26	126.49	1287.09	0.00	0.00	0.00	2385.96	148.65	1715.76	3074.18	20.44	1708.62	1687.39	-152.52	1690.12	2399.62	133.47	1750.39	918.35	-217.27	68.52	1537.31	-209.34	73.78	907.43
9.20000	3044.64	227.21	102.09	3045.35	213.23	125.53	2445.46	109.51	203.07	2416.42	156.15	93.90	3134.51	18.36	197.71	3113.28	29.27	180.36	2483.09	-17.21	138.69	3012.89	-0.89	107.74	3071.26	126.49	1287.09	0.00	0.00	0.00	2385.96	148.65	1715.76	3074.18	20.44	1708.62	1687.39	-152.52	1690.12	2399.62	133.47	1750.39	918.20	-217.23	68.70	1537.31	-209.34	73.78	907.34
9.21000	3044.64	227.21	102.09	3045.35	213.23	125.53	2445.46	109.51	203.07	2416.42	156.15	93.90	3134.51	18.36	197.71	3113.28	29.27	180.36	2483.09	-17.21	138.69	3012.89	-0.89	107.74	3071.26	126.49	1287.09	0.00	0.00	0.00	2385.96	148.65	1715.76	3074.18	20.44	1708.62	1687.39	-152.52	1690.12	2399.62	133.47	1750.39	918.11	-217.65	68.70	1537.31	-209.34	73.78	907.38
9.22000	3044.64	227.21	102.09	3045.35	213.23	125.53	2445.46	109.51	203.07	2416.42	156.15	93.90	3134.51	18.36	197.71	3113.28	29.27	180.36	2483.09	-17.21	138.69	3012.89	-0.89	107.74	3071.26	126.49	1287.09	0.00	0.00	0.00	2385.96	148.65	1715.76	3074.18	20.44	1708.62	1687.39	-152.52	1690.12	2399.62	133.47	1750.39	918.34	-217.96	68.42	1537.31	-209.34	73.78	907.57
9.23000	3044.64	227.21	102.09	3045.35	213.23	125.53	2445.46	109.51	203.07	2416.42	156.15	93.90	3134.51	18.36	197.71	3113.28	29.27	180.36	2483.09	-17.21	138.69	3012.89	-0.89	107.74	3071.26	126.49	1287.09	0.00	0.00	0.00	2385.96	148.65	1715.76	3074.18	20.44	1708.62	1687.39	-152.52	1690.12	2399.62	133.47	1750.39	918.28	-217.55	68.47	1537.31	-209.34	73.78	907.79
9.24000	3044.64	227.21	102.09	3045.35	213.23	125.53	2445.46	109.51	203.07	2416.42	156.15	93.90	3134.51	18.36	197.71	3113.28	29.27	180.36	2483.09	-17.21	138.69	3012.89	-0.89	107.74	3071.26	126.49	1287.09	0.00	0.00	0.00	2385.96	148.65	1715.76	3074.18	20.44	1708.62	1687.39	-152.52	1690.12	2399.62	133.47	1750.39	918.57	-218.11	68.22	1537.31	-209.34	73.78	907.61
9.25000	3044.64	227.21	102.09	3045.35	213.23	125.53	2445.46	109.51	203.07	2416.42	156.15	93.90	3134.51	18.36	197.71	3113.28	29.27	180.36	2483.09	-17.21	138.69	3012.89	-0.89	107.74	3071.26	126.49	1287.09	0.00	0.00	0.00	2385.96	148.65	1715.76	3074.18	20.44	1708.62	1687.39	-152.52	1690.12	2399.62	133.47	1750.39	918.64	-218.05	68.23	1537.31	-209.34	73.78	907.74
9.26000	3044.64	227.21	102.09	3045.35	213.23	125.53	2445.46	109.51	203.07	2416.42	156.15	93.90	3134.51	18.36	197.71	3113.28	29.27	180.36	2483.09	-17.21	138.69	3012.89	-0.89	107.74	3071.26	126.49	1287.09	0.00	0.00	0.00	2385.96	148.65	1715.76	3074.18	20.44	1708.62	1687.39	-152.52	1690.12	2399.62	133.47	1750.39	918.32	-217.88	68.39	1537.31	-209.34	73.78	907.62
9.27000	3044.64	227.21	102.09	3045.35	213.23	125.53	2445.46	109.51	203.07	2416.42	156.15	93.90	3134.51	18.36	197.71	3113.28	29.27	180.36	2483.09	-17.21	138.69	3012.89	-0.89	107.74	3071.26	126.49	1287.09	0.00	0.00	0.00	2385.96	148.65	1715.76	3074.18	20.44	1708.62	1687.39	-152.52	1690.12	2399.62	133.47	1750.39	918.34	-217.99	68.36	1537.31	-209.34	73.78	907.59
9.28000	3044.64	227.21	102.09	3045.35	213.23	125.53	2445.46	109.51	203.07	2416.42	156.15	93.90	3134.51	18.36	197.71	3113.28	29.27	180.36	2483.09	-17.21	138.69	3012.89	-0.89	107.74	3071.26	126.49	1287.09	0.00	0.00	0.00	2385.96	148.65	1715.76	3074.18	20.44	1708.62	1687.39	-152.52	1690.12	2399.62	133.47	1750.39	918.43	-217.57	68.48	1537.31	-209.34	73.78	907.42
9.29000	3044.64	227.21	102.09	3045.35	213.23	125.53	2445.46	109.51	203.07	2416.42	156.15	93.90	3134.51	18.36	197.71	3113.28	29.27	180.36	2483.09	-17.21	138.69	3012.89	-0.89	107.74	3071.26	126.49	1287.09	0.00	0.00	0.00	2385.96	148.65	1715.76	3074.18	20.44	1708.62	1687.39	-152.52	1690.12	2399.62	133.47	1750.39	918.37	-217.81	68.54	1537.31	-209.34	73.78	907.51
9.30000	3044.64	227.21	102.09	3045.35	213.23	125.53	2445.46	109.51	203.07	2416.42	156.15	93.90	3134.51	18.36	197.71	3113.28	29.27	180.36	2483.09	-17.21	138.69	3012.89	-0.89	107.74	3071.26	126.49	1287.09	0.00	0.00	0.00	2385.96	148.65	1715.76	3074.18	20.44	1708.62	1687.39	-152.52	1690.12	2399.62	133.47	1750.39	918.41	-217.68	68.44	1537.31	-209.34	73.78	907.47
9.31000	3044.64	227.21	102.09	3045.35	213.23	125.53	2445.46	109.51	203.07	2416.42	156.15	93.90	3134.51	18.36	197.71	3113.28	29.27	180.36	2483.09	-17.21	138.69	3012.89	-0.89	107.74	3071.26	126.49	1287.09	0.00	0.00	0.00	2385.96	148.65	1715.76	3074.18	20.44	1708.62	1687.39	-152.52	1690.12	2399.62	133.47	1750.39	918.54	-217.57	68.25	1537.31	-209.34	73.78	907.53
9.32000	3044.64	227.21	102.09	3045.35	213.23	125.53	2445.46	109.51	203.07	2416.42	156.15	93.90	3134.51	18.36	197.71	3113.28	29.27	180.36	2483.09	-17.21	138.69	3012.89	-0.89	107.74	3071.26	126.49	1287.09	0.00	0.00	0.00	2385.96	148.65	1715.76	3074.18	20.44	1708.62	1687.39	-152.52	1690.12	2399.62	133.47	1750.39	918.49	-217.99	68.21	1537.31	-209.34	73.78	907.74
9.33000	3044.64	227.21	102.09	3045.35	213.23	125.53	2445.46	109.51	203.07	2416.42	156.15	93.90	3134.51	18.36	197.71	3113.28	29.27	180.36	2483.09	-17.21	138.69	3012.89	-0.89	107.74	3071.26	126.49	1287.09	0.00	0.00	0.00	2385.96	148.65	1715.76	3074.18	20.44	1708.62	1687.39	-152.52	1690.12	2399.62	133.47	1750.39	918.53	-218.44	68.29	1537.31	-209.34	73.78	907.55
9.34000	3044.64	227.21	102.09	3045.35	213.23	125.53	2445.46	109.51	203.07	2416.42	156.15	93.90	3134.51	18.36	197.71	3113.28	29.27	180.36	2483.09	-17.21	138.69	3012.89	-0.89	107.74	3071.26	126.49	1287.09	0.00	0.00	0.00	2385.96	148.65	1715.76	3074.18	20.44	1708.62	1687.39	-152.52	1690.12	2399.62	133.47	1750.39	918.47	-218.08	68.32	1537.31	-209.34	73.78	907.40
9.35000	3044.64	227.21	102.09	3045.35	213.23	125.53	2445.46	109.51	203.07	2416.42	156.15	93.90	3134.51	18.36	197.71	3113.28	29.27	180.36	2483.09	-17.21	138.69	3012.89	-0.89	107.74	3071.26	126.49	1287.09	0.00	0.00	0.00	2385.96	148.65	1715.76	3074.18	20.44	1708.62	1687.39	-152.52	1690.12	2399.62	133.47	1750.39	918.57	-217.61	68.40	1537.31	-209.34	73.78	907.64
9.36000	3044.64	227.21	102.09	3045.35	213.23	125.53	2445.46	109.51	203.07	2416.42	156.15	93.90	3134.51	18.36	197.71	3113.28	29.27	180.36	2483.09	-17.21	138.69	3012.89	-0.89	107.74	3071.26	126.49	1287.09	0.00	0.00	0.00	2385.96	148.65	1715.76	3074.18	20.44	1708.62	1687.39	-152.52	1690.12	2399.62	133.47	1750.39	918.53	-217.59	68.38	1537.31	-209.34	73.78	907.59
9.37000	3044.64	227.21	102.09	3045.35	213.23	125.53	2445.46	109.51	203.07	2416.42	156.15	93.90	3134.51	18.36	197.71	3113.28	29.27	180.36	2483.09	-17.21	138.69	3012.89	-0.89	107.74	3071.26	126.49	1287.09	0.00	0.00	0.00	2385.96	148.65	1715.76	3074.18	20.44	1708.62	1687.39	-152.52	1690.12	2399.62	133.47	1750.39	918.37	-217.49	68.60	1537.31	-209.34	73.78	907.52
9.38000	3044.64	227.21	102.09	3045.35	213.23	125.53	2445.46	109.51	203.07	2416.42	156.15	93.90	3134.51	18.36	197.71	3113.28	29.27	180.36	2483.09	-17.21	138.69	3012.89	-0.89	107.74	3071.26	126.49	1287.09	0.00	0.00	0.00	2385.96	148.65	1715.76	3074.18	20.44	1708.62	1687.39	-152.52	1690.12	2399.62	133.47	1750.39	918.56	-218.02	68.43	1537.31	-209.34	73.78	907.54
9.39000	3044.64	227.21	102.09	3045.35	213.23	125.53	2445.46	109.51	203.07	2416.42	156.15	93.90	3134.51	18.36	197.71	3113.28	29.27	180.36	2483.09	-17.21	138.69	3012.89	-0.89	107.74	3071.26	126.49	1287.09	0.00	0.00	0.00	2385.96	148.65	1715.76	3074.18	20.44	1708.62	1687.39	-152.52	1690.12	2399.62	133.47	1750.39	918.37	-218.45	68.47	1537.31	-209.34	73.78	907.60
9.40000	3044.64	227.21	102.09	3045.35	213.23	125.53	2445.46	109.51	203.07	2416.42	156.15	93.90	3134.51	18.36	197.71	3113.28	29.27	180.36	2483.09	-17.21	138.69	3012.89	-0.89	107.74	3071.26	126.49	1287.09	0.00	0.00	0.00	2385.96	148.65	1715.76	3074.18	20.44	1708.62	1687.39	-152.52	1690.12	2399.62	133.47	1750.39	918.24	-217.87	68.56	1537.31	-209.34	73.78	907.61
9.41000	3044.64	227.21	102.09	3045.35	213.23	125.53	2445.46	109.51	203.07	2416.42	156.15	93.90	3134.51	18.36	197.71	3113.28	29.27	180.36	2483.09	-17.21	138.69	3012.89	-0.89	107.74	3071.26	126.49	1287.09	0.00	0.00	0.00	2385.96	148.65	1715.76	3074.18	20.44	1708.62	1687.39	-152.52	1690.12	2399.62	133.47	1750.39	918.30	-217.75	68.62	1537.31	-209.34	73.78	907.64
9.42000	3044.64	227.21	102.09	3045.35	213.23	125.53	2445.46	109.51	203.07	2416.42	156.15	93.90	3134.51	18.36	197.71	3113.28	29.27	180.36	2483.09	-17.21	138.69	3012.89	-0.89	107.74	3071.26	126.49	1287.09	0.00	0.00	0.00	2385.96	148.65	1715.76	3074.18	20.44	1708.62	1687.39	-152.52	1690.12	2399.62	133.47	1750.39	918.19	-217.63	68.66	1537.31	-209.34	73.78	907.54
9.43000	3044.64	227.21	102.09	3045.35	213.23	125.53	2445.46	109.51	203.07	2416.42	156.15	93.90	3134.51	18.36	197.71	3113.28	29.27	180.36	2483.09	-17.21	138.69	3012.89	-0.89	107.74	3071.26	126.49	1287.09	0.00	0.00	0.00	2385.96	148.65	1715.76	3074.18	20.44	1708.62	1687.39	-152.52	1690.12	2399.62	133.47	1750.39	918.54	-218.03	68.22	1537.31	-209.34	73.78	907.84
9.44000	3044.64	227.21	102.09	3045.35	213.23	125.53	2445.46	109.51	203.07	2416.42	156.15	93.90	3134.51	18.36	197.71	3113.28	29.27	180.36	2483.09	-17.21	138.69	3012.89	-0.89	107.74	3071.26	126.49	1287.09	0.00	0.00	0.00	2385.96	148.65	1715.76	3074.18	20.44	1708.62	1687.39	-152.52	1690.12	2399.62	133.47	1750.39	918.41	-217.69	68.42	1537.31	-209.34	73.78	907.55
9.45000	3044.64	227.21	102.09	3045.35	213.23	125.53	2445.46	109.51	203.07	2416.42	156.15	93.90	3134.51	18.36	197.71	3113.28	29.27	180.36	2483.09	-17.21	138.69	3012.89	-0.89	107.74	3071.26	126.49	1287.09	0.00	0.00	0.00	2385.96	148.65	1715.76	3074.18	20.44	1708.62	1687.39	-152.52	1690.12	2399.62	133.47	1750.39	918.39	-217.56	68.39	1537.31	-209.34	73.78	907.47
9.46000	3044.64	227.21	102.09	3045.35	213.23	125.53	2445.46	109.51	203.07	2416.42	156.15	93.90	3134.51	18.36	197.71	3113.28	29.27	180.36	2483.09	-17.21	138.69	3012.89	-0.89	107.74	3071.26	126.49	1287.09	0.00	0.00	0.00	2385.96	148.65	1715.76	3074.18	20.44	1708.62	1687.39	-152.52	1690.12	2399.62	133.47	1750.39	918.21	-217.86	68.50	1537.31	-209.34	73.78	907.61
9.47000	3044.64	227.21	102.09	3045.35	213.23	125.53	2445.46	109.51	203.07	2416.42	156.15	93.90	3134.51	18.36	197.71	3113.28	29.27	180.36	2483.09	-17.21	138.69	3012.89	-0.89	107.74	3071.26	126.49	1287.09	0.00	0.00	0.00	2385.96	148.65	1715.76	3074.18	20.44	1708.62	1687.39	-152.52	1690.12	2399.62	133.47	1750.39	918.15	-217.66	68.66	1537.31	-209.34	73.78	907.60
9.48000	3044.64	227.21	102.09	3045.35	213.23	125.53	2445.46	109.51	203.07	2416.42	156.15	93.90	3134.51	18.36	197.71	3113.28	29.27	180.36	2483.09	-17.21	138.69	3012.89	-0.89	107.74	3071.26	126.49	1287.09	0.00	0.00	0.00	2385.96	148.65	1715.76	3074.18	20.44	1708.62	1687.39	-152.52	1690.12	2399.62	133.47	1750.39	918.30	-217.55	68.60	1537.31	-209.34	73.78	907.48
9.49000	3044.64	227.21	102.09	3045.35	213.23	125.53	2445.46	109.51	203.07	2416.42	156.15	93.90	3134.51	18.36	197.71	3113.28	29.27	180.36	2483.09	-17.21	138.69	3012.89	-0.89	107.74	3071.26	126.49	1287.09	0.00	0.00	0.00	2385.96	148.65	1715.76	3074.18	20.44	1708.62	1687.39	-152.52	1690.12	2399.62	133.47	1750.39	918.23	-217.38	68.66	1537.31	-209.34	73.78	907.37
9.50000	3044.64	227.21	102.09	3045.35	213.23	125.53	2445.46	109.51	203.07	2416.42	156.15	93.90	3134.51	18.36	197.71	3113.28	29.27	180.36	2483.09	-17.21	138.69	3012.89	-0.89	107.74	3071.26	126.49	1287.09	0.00	0.00	0.00	2385.96	148.65	1715.76	3074.18	20.44	1708.62	1687.39	-152.52	1690.12	2399.62	133.47	1750.39	918.30	-217.72	68.48	1537.31	-209.34	73.78	907.70
9.51000	3044.64	227.21	102.09	3045.35	213.23	125.53	2445.46	109.51	203.07	2416.42	156.15	93.90	3134.51	18.36	197.71	3113.28	29.27	180.36	2483.09	-17.21	138.69	3012.89	-0.89	107.74	3071.26	126.49	1287.09	0.00	0.00	0.00	2385.96	148.65	1715.76	3074.18	20.44	1708.62	1687.39	-152.52	1690.12	2399.62	133.47	1750.39	918.25	-217.51	68.51	1537.31	-209.34	73.78	907.59
9.52000	3044.64	227.21	102.09	3045.35	213.23	125.53	2445.46	109.51	203.07	2416.42	156.15	93.90	3134.51	18.36	197.71	3113.28	29.27	180.36	2483.09	-17.21	138.69	3012.89	-0.89	107.74	3071.26	126.49	1287.09	0.00	0.00	0.00	2385.96	148.65	1715.76	3074.18	20.44	1708.62	1687.39	-152.52	1690.12	2399.62	133.47	1750.39	918.36	-217.88	68.41	1537.31	-209.34	73.78	907.50
9.53000	3044.64	227.21	102.09	3045.35	213.23	125.53	2445.46	109.51	203.07	2416.42	156.15	93.90	3134.51	18.36	197.71	3113.28	29.27	180.36	2483.09	-17.21	138.69	3012.89	-0.89	107.74	3071.26	126.49	1287.09	0.00	0.00	0.00	2385.96	148.65	1715.76	3074.18	20.44	1708.62	1687.39	-152.52	1690.12	2399.62	133.47	1750.39	918.38	-217.64	68.52	1537.31	-209.34	73.78	907.56
9.54000	3044.64	227.21	102.09	3045.35	213.23	125.53	2445.46	109.51	203.07	2416.42	156.15	93.90	3134.51	18.36	197.71	3113.28	29.27	180.36	2483.09	-17.21	138.69	3012.89	-0.89	107.74	3071.26	126.49	1287.09	0.00	0.00	0.00	2385.96	148.65	1715.76	3074.18	20.44	1708.62	1687.39	-152.52	1690.12	2399.62	133.47	1750.39	918.39	-217.50	68.45	1537.31	-209.34	73.78	907.64
9.55000	3044.64	227.21	102.09	3045.35	213.23	125.53	2445.46	109.51	203.07	2416.42	156.15	93.90	3134.51	18.36	197.71	3113.28	29.27	180.36	2483.09	-17.21	138.69	3012.89	-0.89	107.74	3071.26	126.49	1287.09	0.00	0.00	0.00	2385.96	148.65	1715.76	3074.18	20.44	1708.62	1687.39	-152.52	1690.12	2399.62	133.47	1750.39	918.20	-217.31	68.61	1537.31	-209.34	73.78	907.76
9.56000	3044.64	227.21	102.09	3045.35	213.23	125.53	2445.46	109.51	203.07	2416.42	156.15	93.90	3134.51	18.36	197.71	3113.28	29.27	180.36	2483.09	-17.21	138.69	3012.89	-0.89	107.74	3071.26	126.49	1287.09	0.00	0.00	0.00	2385.96	148.65	1715.76	3074.18	20.44	1708.62	1687.39	-152.52	1690.12	2399.62	133.47	1750.39	918.56	-218.12	68.26	1537.31	-209.34	73.78	907.64
9.57000	3044.64	227.21	102.09	3045.35	213.23	125.53	2445.46	109.51	203.07	2416.42	156.15	93.90	3134.51	18.36	197.71	3113.28	29.27	180.36	2483.09	-17.21	138.69	3012.89	-0.89	107.74	3071.26	126.49	1287.09	0.00	0.00	0.00	2385.96	148.65	1715.76	3074.18	20.44	1708.62	1687.39	-152.52	1690.12	2399.62	133.47	1750.39	918.63	-218.57	68.13	1537.31	-209.34	73.78	907.73
9.58000	3044.64	227.21	102.09	3045.35	213.23	125.53	2445.46	109.51	203.07	2416.42	156.15	93.90	3134.51	18.36	197.71	3113.28	29.27	180.36	2483.09	-17.21	138.69	3012.89	-0.89	107.74	3071.26	126.49	1287.09	0.00	0.00	0.00	2385.96	148.65	1715.76	3074.18	20.44	1708.62	1687.39	-152.52	1690.12	2399.62	133.47	1750.39	918.32	-217.93	68.46	1537.31	-209.34	73.78	907.60
9.59000	3044.64	227.21	102.09	3045.35	213.23	125.53	2445.46	109.51	203.07	2416.42	156.15	93.90	3134.51	18.36	197.71	3113.28	29.27	180.36	2483.09	-17.21	138.69	3012.89	-0.89	107.74	3071.26	126.49	1287.09	0.00	0.00	0.00	2385.96	148.65	1715.76	3074.18	20.44	1708.62	1687.39	-152.52	1690.12	2399.62	133.47	1750.39	918.57	-217.88	68.30	1537.31	-209.34	73.78	907.66
9.60000	3044.64	227.21	102.09	3045.35	213.23	125.53	2445.46	109.51	203.07	2416.42	156.15	93.90	3134.51	18.36	197.71	3113.28	29.27	180.36	2483.09	-17.21	138.69	3012.89	-0.89	107.74	3071.26	126.49	1287.09	0.00	0.00	0.00	2385.96	148.65	1715.76	3074.18	20.44	1708.62	1687.39	-152.52	1690.12	2399.62	133.47	1750.39	918.54	-217.84	68.32	1537.31	-209.34	73.78	907.45
9.61000	3044.64	227.21	102.09	3045.35	213.23	125.53	2445.46	109.51	203.07	2416.42	156.15	93.90	3134.51	18.36	197.71	3113.28	29.27	180.36	2483.09	-17.21	138.69	3012.89	-0.89	107.74	3071.26	126.49	1287.09	0.00	0.00	0.00	2385.96	148.65	1715.76	3074.18	20.44	1708.62	1687.39	-152.52	1690.12	2399.62	133.47	1750.39	918.42	-218.12	68.31	1537.31	-209.34	73.78	907.61
9.62000	3044.64	227.21	102.09	3045.35	213.23	125.53	2445.46	109.51	203.07	2416.42	156.15	93.90	3134.51	18.36	197.71	3113.28	29.27	180.36	2483.09	-17.21	138.69	3012.89	-0.89	107.74	3071.26	126.49	1287.09	0.00	0.00	0.00	2385.96	148.65	1715.76	3074.18	20.44	1708.62	1687.39	-152.52	1690.12	2399.62	133.47	1750.39	918.46	-217.85	68.29	1537.31	-209.34	73.78	907.65
9.63000	3044.64	227.21	102.09	3045.35	213.23	125.53	2445.46	109.51	203.07	2416.42	156.15	93.90	3134.51	18.36	197.71	3113.28	29.27	180.36	2483.09	-17.21	138.69	3012.89	-0.89	107.74	3071.26	126.49	1287.09	0.00	0.00	0.00	2385.96	148.65	1715.76	3074.18	20.44	1708.62	1687.39	-152.52	1690.12	2399.62	133.47	1750.39	918.43	-217.72	68.35	1537.31	-209.34	73.78	907.46
9.64000	3044.64	227.21	102.09	3045.35	213.23	125.53	2445.46	109.51	203.07	2416.42	156.15	93.90	3134.51	18.36	197.71	3113.28	29.27	180.36	2483.09	-17.21	138.69	3012.89	-0.89	107.74	3071.26	126.49	1287.09	0.00	0.00	0.00	2385.96	148.65	1715.76	3074.18	20.44	1708.62	1687.39	-152.52	1690.12	2399.62	133.47	1750.39	918.26	-217.29	68.54	1537.31	-209.34	73.78	907.50
9.65000	3044.64	227.21	102.09	3045.35	213.23	125.53	2445.46	109.51	203.07	2416.42	156.15	93.90	3134.51	18.36	197.71	3113.28	29.27	180.36	2483.09	-17.21	138.69	3012.89	-0.89	107.74	3071.26	126.49	1287.09	0.00	0.00	0.00	2385.96	148.65	1715.76	3074.18	20.44	1708.62	1687.39	-152.52	1690.12	2399.62	133.47	1750.39	918.18	-216.92	68.83	1537.31	-209.34	73.78	907.34
9.66000	3044.64	227.21	102.09	3045.35	213.23	125.53	2445.46	109.51	203.07	2416.42	156.15	93.90	3134.51	18.36	197.71	3113.28	29.27	180.36	2483.09	-17.21	138.69	3012.89	-0.89	107.74	3071.26	126.49	1287.09	0.00	0.00	0.00	2385.96	148.65	1715.76	3074.18	20.44	1708.62	1687.39	-152.52	1690.12	2399.62	133.47	1750.39	917.98	-217.05	68.91	1537.31	-209.34	73.78	907.28
9.67000	3044.64	227.21	102.09	3045.35	213.23	125.53	2445.46	109.51	203.07	2416.42	156.15	93.90	3134.51	18.36	197.71	3113.28	29.27	180.36	2483.09	-17.21	138.69	3012.89	-0.89	107.74	3071.26	126.49	1287.09	0.00	0.00	0.00	2385.96	148.65	1715.76	3074.18	20.44	1708.62	1687.39	-152.52	1690.12	2399.62	133.47	1750.39	918.37	-217.31	68.51	1537.31	-209.34	73.78	907.59
9.68000	3044.64	227.21	102.09	3045.35	213.23	125.53	2445.46	109.51	203.07	2416.42	156.15	93.90	3134.51	18.36	197.71	3113.28	29.27	180.36	2483.09	-17.21	138.69	3012.89	-0.89	107.74	3071.26	126.49	1287.09	0.00	0.00	0.00	2385.96	148.65	1715.76	3074.18	20.44	1708.62	1687.39	-152.52	1690.12	2399.62	133.47	1750.39	918.63	-218.22	68.20	1537.31	-209.34	73.78	907.67
9.69000	3044.64	227.21	102.09	3045.35	213.23	125.53	2445.46	109.51	203.07	2416.42	156.15	93.90	3134.51	18.36	197.71	3113.28	29.27	180.36	2483.09	-17.21	138.69	3012.89	-0.89	107.74	3071.26	126.49	1287.09	0.00	0.00	0.00	2385.96	148.65	1715.76	3074.18	20.44	1708.62	1687.39	-152.52	1690.12	2399.62	133.47	1750.39	918.73	-218.09	68.15	1537.31	-209.34	73.78	907.74
9.70000	3044.64	227.21	102.09	3045.35	213.23	125.53	2445.46	109.51	203.07	2416.42	156.15	93.90	3134.51	18.36	197.71	3113.28	29.27	180.36	2483.09	-17.21	138.69	3012.89	-0.89	107.74	3071.26	126.49	1287.09	0.00	0.00	0.00	2385.96	148.65	1715.76	3074.18	20.44	1708.62	1687.39	-152.52	1690.12	2399.62	133.47	1750.39	918.37	-217.19	68.62	1537.31	-209.34	73.78	907.77
9.71000	3044.64	227.21	102.09	3045.35	213.23	125.53	2445.46	109.51	203.07	2416.42	156.15	93.90	3134.51	18.36	197.71	3113.28	29.27	180.36	2483.09	-17.21	138.69	3012.89	-0.89	107.74	3071.26	126.49	1287.09	0.00	0.00	0.00	2385.96	148.65	1715.76	3074.18	20.44	1708.62	1687.39	-152.52	1690.12	2399.62	133.47	1750.39	918.56	-217.63	68.30	1537.31	-209.34	73.78	907.57
9.72000	3044.64	227.21	102.09	3045.35	213.23	125.53	2445.46	109.51	203.07	2416.42	156.15	93.90	3134.51	18.36	197.71	3113.28	29.27	180.36	2483.09	-17.21	138.69	3012.89	-0.89	107.74	3071.26	126.49	1287.09	0.00	0.00	0.00	2385.96	148.65	1715.76	3074.18	20.44	1708.62	1687.39	-152.52	1690.12	2399.62	133.47	1750.39	918.44	-218.12	68.30	1537.31	-209.34	73.78	907.62
9.73000	3044.64	227.21	102.09	3045.35	213.23	125.53	2445.46	109.51	203.07	2416.42	156.15	93.90	3134.51	18.36	197.71	3113.28	29.27	180.36	2483.09	-17.21	138.69	3012.89	-0.89	107.74	3071.26	126.49	1287.09	0.00	0.00	0.00	2385.96	148.65	1715.76	3074.18	20.44	1708.62	1687.39	-152.52	1690.12	2399.62	133.47	1750.39	918.41	-217.92	68.29	1537.31	-209.34	73.78	907.60
9.74000	3044.64	227.21	102.09	3045.35	213.23	125.53	2445.46	109.51	203.07	2416.42	156.15	93.90	3134.51	18.36	197.71	3113.28	29.27	180.36	2483.09	-17.21	138.69	3012.89	-0.89	107.74	3071.26	126.49	1287.09	0.00	0.00	0.00	2385.96	148.65	1715.76	3074.18	20.44	1708.62	1687.39	-152.52	1690.12	2399.62	133.47	1750.39	918.49	-217.42	68.45	1537.31	-209.34	73.78	907.43
9.75000	3044.64	227.21	102.09	3045.35	213.23	125.53	2445.46	109.51	203.07	2416.42	156.15	93.90	3134.51	18.36	197.71	3113.28	29.27	180.36	2483.09	-17.21	138.69	3012.89	-0.89	107.74	3071.26	126.49	1287.09	0.00	0.00	0.00	2385.96	148.65	1715.76	3074.18	20.44	1708.62	1687.39	-152.52	1690.12	2399.62	133.47	1750.39	918.54	-217.94	68.26	1537.31	-209.34	73.78	907.51
9.76000	3044.64	227.21	102.09	3045.35	213.23	125.53	2445.46	109.51	203.07	2416.42	156.15	93.90	3134.51	18.36	197.71	3113.28	29.27	180.36	2483.09	-17.21	138.69	3012.89	-0.89	107.74	3071.26	126.49	1287.09	0.00	0.00	0.00	2385.96	148.65	1715.76	3074.18	20.44	1708.62	1687.39	-152.52	1690.12	2399.62	133.47	1750.39	918.68	-217.78	68.12	1537.31	-209.34	73.78	907.36
9.77000	3044.64	227.21	102.09	3045.35	213.23	125.53	2445.46	109.51	203.07	2416.42	156.15	93.90	3134.51	18.36	197.71	3113.28	29.27	180.36	2483.09	-17.21	138.69	3012.89	-0.89	107.74	3071.26	126.49	1287.09	0.00	0.00	0.00	2385.96	148.65	1715.76	3074.18	20.44	1708.62	1687.39	-152.52	1690.12	2399.62	133.47	1750.39	918.45	-218.17	68.33	1537.31	-209.34	73.78	907.75
9.78000	3044.64	227.21	102.09	3045.35	213.23	125.53	2445.46	109.51	203.07	2416.42	156.15	93.90	3134.51	18.36	197.71	3113.28	29.27	180.36	2483.09	-17.21	138.69	3012.89	-0.89	107.74	3071.26	126.49	1287.09	0.00	0.00	0.00	2385.96	148.65	1715.76	3074.18	20.44	1708.62	1687.39	-152.52	1690.12	2399.62	133.47	1750.39	918.33	-217.79	68.52	1537.31	-209.34	73.78	907.50
9.79000	3044.64	227.21	102.09	3045.35	213.23	125.53	2445.46	109.51	203.07	2416.42	156.15	93.90	3134.51	18.36	197.71	3113.28	29.27	180.36	2483.09	-17.21	138.69	3012.89	-0.89	107.74	3071.26	126.49	1287.09	0.00	0.00	0.00	2385.96	148.65	1715.76	3074.18	20.44	1708.62	1687.39	-152.52	1690.12	2399.62	133.47	1750.39	918.24	-217.18	68.59	1537.31	-209.34	73.78	907.40
9.80000	3044.64	227.21	102.09	3045.35	213.23	125.53	2445.46	109.51	203.07	2416.42	156.15	93.90	3134.51	18.36	197.71	3113.28	29.27	180.36	2483.09	-17.21	138.69	3012.89	-0.89	107.74	3071.26	126.49	1287.09	0.00	0.00	0.00	2385.96	148.65	1715.76	3074.18	20.44	1708.62	1687.39	-152.52	1690.12	2399.62	133.47	1750.39	918.27	-217.49	68.47	1537.31	-209.34	73.78	907.61
9.81000	3044.64	227.21	102.09	3045.35	213.23	125.53	2445.46	109.51	203.07	2416.42	156.15	93.90	3134.51	18.36	197.71	3113.28	29.27	180.36	2483.09	-17.21	138.69	3012.89	-0.89	107.74	3071.26	126.49	1287.09	0.00	0.00	0.00	2385.96	148.65	1715.76	3074.18	20.44	1708.62	1687.39	-152.52	1690.12	2399.62	133.47	1750.39	918.48	-218.24	68.35	1537.31	-209.34	73.78	907.73
9.82000	3044.64	227.21	102.09	3045.35	213.23	125.53	2445.46	109.51	203.07	2416.42	156.15	93.90	3134.51	18.36	197.71	3113.28	29.27	180.36	2483.09	-17.21	138.69	3012.89	-0.89	107.74	3071.26	126.49	1287.09	0.00	0.00	0.00	2385.96	148.65	1715.76	3074.18	20.44	1708.62	1687.39	-152.52	1690.12	2399.62	133.47	1750.39	918.52	-217.59	68.41	1537.31	-209.34	73.78	907.49
9.83000	3044.64	227.21	102.09	3045.35	213.23	125.53	2445.46	109.51	203.07	2416.42	156.15	93.90	3134.51	18.36	197.71	3113.28	29.27	180.36	2483.09	-17.21	138.69	3012.89	-0.89	107.74	3071.26	126.49	1287.09	0.00	0.00	0.00	2385.96	148.65	1715.76	3074.18	20.44	1708.62	1687.39	-152.52	1690.12	2399.62	133.47	1750.39	918.34	-217.71	68.38	1537.31	-209.34	73.78	907.61
9.84000	3044.64	227.21	102.09	3045.35	213.23	125.53	2445.46	109.51	203.07	2416.42	156.15	93.90	3134.51	18.36	197.71	3113.28	29.27	180.36	2483.09	-17.21	138.69	3012.89	-0.89	107.74	3071.26	126.49	1287.09	0.00	0.00	0.00	2385.96	148.65	1715.76	3074.18	20.44	1708.62	1687.39	-152.52	1690.12	2399.62	133.47	1750.39	918.39	-217.87	68.32	1537.31	-209.34	73.78	907.46
9.85000	3044.64	227.21	102.09	3045.35	213.23	125.53	2445.46	109.51	203.07	2416.42	156.15	93.90	3134.51	18.36	197.71	3113.28	29.27	180.36	2483.09	-17.21	138.69	3012.89	-0.89	107.74	3071.26	126.49	1287.09	0.00	0.00	0.00	2385.96	148.65	1715.76	3074.18	20.44	1708.62	1687.39	-152.52	1690.12	2399.62	133.47	1750.39	918.50	-217.47	68.43	1537.31	-209.34	73.78	907.56
9.86000	3044.64	227.21	102.09	3045.35	213.23	125.53	2445.46	109.51	203.07	2416.42	156.15	93.90	3134.51	18.36	197.71	3113.28	29.27	180.36	2483.09	-17.21	138.69	3012.89	-0.89	107.74	3071.26	126.49	1287.09	0.00	0.00	0.00	2385.96	148.65	1715.76	3074.18	20.44	1708.62	1687.39	-152.52	1690.12	2399.62	133.47	1750.39	918.46	-217.55	68.46	1537.31	-209.34	73.78	907.38
9.87000	3044.64	227.21	102.09	3045.35	213.23	125.53	2445.46	109.51	203.07	2416.42	156.15	93.90	3134.51	18.36	197.71	3113.28	29.27	180.36	2483.09	-17.21	138.69	3012.89	-0.89	107.74	3071.26	126.49	1287.09	0.00	0.00	0.00	2385.96	148.65	1715.76	3074.18	20.44	1708.62	1687.39	-152.52	1690.12	2399.62	133.47	1750.39	918.13	-217.46	68.64	1537.31	-209.34	73.78	907.55
9.88000	3044.64	227.21	102.09	3045.35	213.23	125.53	2445.46	109.51	203.07	2416.42	156.15	93.90	3134.51	18.36	197.71	3113.28	29.27	180.36	2483.09	-17.21	138.69	3012.89	-0.89	107.74	3071.26	126.49	1287.09	0.00	0.00	0.00	2385.96	148.65	1715.76	3074.18	20.44	1708.62	1687.39	-152.52	1690.12	2399.62	133.47	1750.39	918.44	-218.09	68.29	1537.31	-209.34	73.78	907.30
9.89000	3044.64	227.21	102.09	3045.35	213.23	125.53	2445.46	109.51	203.07	2416.42	156.15	93.90	3134.51	18.36	197.71	3113.28	29.27	180.36	2483.09	-17.21	138.69	3012.89	-0.89	107.74	3071.26	126.49	1287.09	0.00	0.00	0.00	2385.96	148.65	1715.76	3074.18	20.44	1708.62	1687.39	-152.52	1690.12	2399.62	133.47	1750.39	918.35	-218.24	68.39	1537.31	-209.34	73.78	907.38
9.90000	3044.64	227.21	102.09	3045.35	213.23	125.53	2445.46	109.51	203.07	2416.42	156.15	93.90	3134.51	18.36	197.71	3113.28	29.27	180.36	2483.09	-17.21	138.69	3012.89	-0.89	107.74	3071.26	126.49	1287.09	0.00	0.00	0.00	2385.96	148.65	1715.76	3074.18	20.44	1708.62	1687.39	-152.52	1690.12	2399.62	133.47	1750.39	918.27	-217.82	68.64	1537.31	-209.34	73.78	907.57
9.91000	3044.64	227.21	102.09	3045.35	213.23	125.53	2445.46	109.51	203.07	2416.42	156.15	93.90	3134.51	18.36	197.71	3113.28	29.27	180.36	2483.09	-17.21	138.69	3012.89	-0.89	107.74	3071.26	126.49	1287.09	0.00	0.00	0.00	2385.96	148.65	1715.76	3074.18	20.44	1708.62	1687.39	-152.52	1690.12	2399.62	133.47	1750.39	918.11	-217.14	68.85	1537.31	-209.34	73.78	907.66
9.92000	3044.64	227.21	102.09	3045.35	213.23	125.53	2445.46	109.51	203.07	2416.42	156.15	93.90	3134.51	18.36	197.71	3113.28	29.27	180.36	2483.09	-17.21	138.69	3012.89	-0.89	107.74	3071.26	126.49	1287.09	0.00	0.00	0.00	2385.96	148.65	1715.76	3074.18	20.44	1708.62	1687.39	-152.52	1690.12	2399.62	133.47	1750.39	918.45	-217.29	68.55	1537.31	-209.34	73.78	907.87
9.93000	3044.64	227.21	102.09	3045.35	213.23	125.53	2445.46	109.51	203.07	2416.42	156.15	93.90	3134.51	18.36	197.71	3113.28	29.27	180.36	2483.09	-17.21	138.69	3012.89	-0.89	107.74	3071.26	126.49	1287.09	0.00	0.00	0.00	2385.96	148.65	1715.76	3074.18	20.44	1708.62	1687.39	-152.52	1690.12	2399.62	133.47	1750.39	918.42	-217.38	68.36	1537.31	-209.34	73.78	907.73
9.94000	3044.64	227.21	102.09	3045.35	213.23	125.53	2445.46	109.51	203.07	2416.42	156.15	93.90	3134.51	18.36	197.71	3113.28	29.27	180.36	2483.09	-17.21	138.69	3012.89	-0.89	107.74	3071.26	126.49	1287.09	0.00	0.00	0.00	2385.96	148.65	1715.76	3074.18	20.44	1708.62	1687.39	-152.52	1690.12	2399.62	133.47	1750.39	918.19	-217.54	68.60	1537.31	-209.34	73.78	907.51
9.95000	3044.64	227.21	102.09	3045.35	213.23	125.53	2445.46	109.51	203.07	2416.42	156.15	93.90	3134.51	18.36	197.71	3113.28	29.27	180.36	2483.09	-17.21	138.69	3012.89	-0.89	107.74	3071.26	126.49	1287.09	0.00	0.00	0.00	2385.96	148.65	1715.76	3074.18	20.44	1708.62	1687.39	-152.52	1690.12	2399.62	133.47	1750.39	918.18	-217.30	68.60	1537.31	-209.34	73.78	907.42
9.96000	3044.64	227.21	102.09	3045.35	213.23	125.53	2445.46	109.51	203.07	2416.42	156.15	93.90	3134.51	18.36	197.71	3113.28	29.27	180.36	2483.09	-17.21	138.69	3012.89	-0.89	107.74	3071.26	126.49	1287.09	0.00	0.00	0.00	2385.96	148.65	1715.76	3074.18	20.44	1708.62	1687.39	-152.52	1690.12	2399.62	133.47	1750.39	918.42	-217.76	68.43	1537.31	-209.34	73.78	907.54
9.97000	3044.64	227.21	102.09	3045.35	213.23	125.53	2445.46	109.51	203.07	2416.42	156.15	93.90	3134.51	18.36	197.71	3113.28	29.27	180.36	2483.09	-17.21	138.69	3012.89	-0.89	107.74	3071.26	126.49	1287.09	0.00	0.00	0.00	2385.96	148.65	1715.76	3074.18	20.44	1708.62	1687.39	-152.52	1690.12	2399.62	133.47	1750.39	918.23	-217.05	68.62	1537.31	-209.34	73.78	907.66
9.98000	3044.64	227.21	102.09	3045.35	213.23	125.53	2445.46	109.51	203.07	2416.42	156.15	93.90	3134.51	18.36	197.71	3113.28	29.27	180.36	2483.09	-17.21	138.69	3012.89	-0.89	107.74	3071.26	126.49	1287.09	0.00	0.00	0.00	2385.96	148.65	1715.76	3074.18	20.44	1708.62	1687.39	-152.52	1690.12	2399.62	133.47	1750.39	918.36	-217.63	68.49	1537.31	-209.34	73.78	907.62
9.99000	3044.64	227.21	102.09	3045.35	213.23	125.53	2445.46	109.51	203.07	2416.42	156.15	93.90	3134.51	18.36	197.71	3113.28	29.27	180.36	2483.09	-17.21	138.69	3012.89	-0.89	107.74	3071.26	126.49	1287.09	0.00	0.00	0.00	2385.96	148.65	1715.76	3074.18	20.44	1708.62	1687.39	-152.52	1690.12	2399.62	133.47	1750.39	918.37	-218.12	68.38	1537.31	-209.34	73.78	907.32
10.00000	3044.64	227.21	102.09	3045.35	213.23	125.53	2445.46	109.51	203.07	2416.42	156.15	93.90	3134.51	18.36	197.71	3113.28	29.27	180.36	2483.09	-17.21	138.69	3012.89	-0.89	107.74	3071.26	126.49	1287.09	0.00	0.00	0.00	2385.96	148.65	1715.76	3074.18	20.44	1708.62	1687.39	-152.52	1690.12	2399.62	133.47	1750.39	918.29	-217.76	68.61	1537.31	-209.34	73.78	907.58
10.01000	3044.64	227.21	102.09	3045.35	213.23	125.53	2445.46	109.51	203.07	2416.42	156.15	93.90	3134.51	18.36	197.71	3113.28	29.27	180.36	2483.09	-17.21	138.69	3012.89	-0.89	107.74	3071.26	126.49	1287.09	0.00	0.00	0.00	2385.96	148.65	1715.76	3074.18	20.44	1708.62	1687.39	-152.52	1690.12	2399.62	133.47	1750.39	918.08	-216.93	68.78	1537.31	-209.34	73.78	907.48
10.02000	3044.64	227.21	102.09	3045.35	213.23	125.53	2445.46	109.51	203.07	2416.42	156.15	93.90	3134.51	18.36	197.71	3113.28	29.27	180.36	2483.09	-17.21	138.69	3012.89	-0.89	107.74	3071.26	126.49	1287.09	0.00	0.00	0.00	2385.96	148.65	1715.76	3074.18	20.44	1708.62	1687.39	-152.52	1690.12	2399.62	133.47	1750.39	918.34	-217.62	68.48	1537.31	-209.34	73.78	907.47
10.03000	3044.64	227.21	102.09	3045.35	213.23	125.53	2445.46	109.51	203.07	2416.42	156.15	93.90	3134.51	18.36	197.71	3113.28	29.27	180.36	2483.09	-17.21	138.69	3012.89	-0.89	107.74	3071.26	126.49	1287.09	0.00	0.00	0.00	2385.96	148.65	1715.76	3074.18	20.44	1708.62	1687.39	-152.52	1690.12	2399.62	133.47	1750.39	918.41	-218.12	68.42	1537.31	-209.34	73.78	907.65
10.04000	3044.64	227.21	102.09	3045.35	213.23	125.53	2445.46	109.51	203.07	2416.42	156.15	93.90	3134.51	18.36	197.71	3113.28	29.27	180.36	2483.09	-17.21	138.69	3012.89	-0.89	107.74	3071.26	126.49	1287.09	0.00	0.00	0.00	2385.96	148.65	1715.76	3074.18	20.44	1708.62	1687.39	-152.52	1690.12	2399.62	133.47	1750.39	918.55	-218.04	68.36	1537.31	-209.34	73.78	907.45
10.05000	3044.64	227.21	102.09	3045.35	213.23	125.53	2445.46	109.51	203.07	2416.42	156.15	93.90	3134.51	18.36	197.71	3113.28	29.27	180.36	2483.09	-17.21	138.69	3012.89	-0.89	107.74	3071.26	126.49	1287.09	0.00	0.00	0.00	2385.96	148.65	1715.76	3074.18	20.44	1708.62	1687.39	-152.52	1690.12	2399.62	133.47	1750.39	918.56	-217.74	68.38	1537.31	-209.34	73.78	907.50
10.06000	3044.64	227.21	102.09	3045.35	213.23	125.53	2445.46	109.51	203.07	2416.42	156.15	93.90	3134.51	18.36	197.71	3113.28	29.27	180.36	2483.09	-17.21	138.69	3012.89	-0.89	107.74	3071.26	126.49	1287.09	0.00	0.00	0.00	2385.96	148.65	1715.76	3074.18	20.44	1708.62	1687.39	-152.52	1690.12	2399.62	133.47	1750.39	918.60	-217.96	68.28	1537.31	-209.34	73.78	907.58
10.07000	3044.64	227.21	102.09	3045.35	213.23	125.53	2445.46	109.51	203.07	2416.42	156.15	93.90	3134.51	18.36	197.71	3113.28	29.27	180.36	2483.09	-17.21	138.69	3012.89	-0.89	107.74	3071.26	126.49	1287.09	0.00	0.00	0.00	2385.96	148.65	1715.76	3074.18	20.44	1708.62	1687.39	-152.52	1690.12	2399.62	133.47	1750.39	918.48	-218.07	68.42	1537.31	-209.34	73.78	907.63
10.08000	3044.64	227.21	102.09	3045.35	213.23	125.53	2445.46	109.51	203.07	2416.42	156.15	93.90	3134.51	18.36	197.71	3113.28	29.27	180.36	2483.09	-17.21	138.69	3012.89	-0.89	107.74	3071.26	126.49	1287.09	0.00	0.00	0.00	2385.96	148.65	1715.76	3074.18	20.44	1708.62	1687.39	-152.52	1690.12	2399.62	133.47	1750.39	918.21	-217.29	68.63	1537.31	-209.34	73.78	907.72
10.09000	3044.64	227.21	102.09	3045.35	213.23	125.53	2445.46	109.51	203.07	2416.42	156.15	93.90	3134.51	18.36	197.71	3113.28	29.27	180.36	2483.09	-17.21	138.69	3012.89	-0.89	107.74	3071.26	126.49	1287.09	0.00	0.00	0.00	2385.96	148.65	1715.76	3074.18	20.44	1708.62	1687.39	-152.52	1690.12	2399.62	133.47	1750.39	918.31	-217.37	68.57	1537.31	-209.34	73.78	907.58
10.10000	3044.64	227.21	102.09	3045.35	213.23	125.53	2445.46	109.51	203.07	2416.42	156.15	93.90	3134.51	18.36	197.71	3113.28	29.27	180.36	2483.09	-17.21	138.69	3012.89	-0.89	107.74	3071.26	126.49	1287.09	0.00	0.00	0.00	2385.96	148.65	1715.76	3074.18	20.44	1708.62	1687.39	-152.52	1690.12	2399.62	133.47	1750.39	918.42	-217.49	68.48	1537.31	-209.34	73.78	907.49
10.11000	3044.64	227.21	102.09	3045.35	213.23	125.53	2445.46	109.51	203.07	2416.42	156.15	93.90	3134.51	18.36	197.71	3113.28	29.27	180.36	2483.09	-17.21	138.69	3012.89	-0.89	107.74	3071.26	126.49	1287.09	0.00	0.00	0.00	2385.96	148.65	1715.76	3074.18	20.44	1708.62	1687.39	-152.52	1690.12	2399.62	133.47	1750.39	918.34	-217.06	68.59	1537.31	-209.34	73.78	907.58
10.12000	3044.64	227.21	102.09	3045.35	213.23	125.53	2445.46	109.51	203.07	2416.42	156.15	93.90	3134.51	18.36	197.71	3113.28	29.27	180.36	2483.09	-17.21	138.69	3012.89	-0.89	107.74	3071.26	126.49	1287.09	0.00	0.00	0.00	2385.96	148.65	1715.76	3074.18	20.44	1708.62	1687.39	-152.52	1690.12	2399.62	133.47	1750.39	918.08	-217.17	68.69	1537.31	-209.34	73.78	907.64
10.13000	3044.64	227.21	102.09	3045.35	213.23	125.53	2445.46	109.51	203.07	2416.42	156.15	93.90	3134.51	18.36	197.71	3113.28	29.27	180.36	2483.09	-17.21	138.69	3012.89	-0.89	107.74	3071.26	126.49	1287.09	0.00	0.00	0.00	2385.96	148.65	1715.76	3074.18	20.44	1708.62	1687.39	-152.52	1690.12	2399.62	133.47	1750.39	918.33	-218.07	68.38	1537.31	-209.34	73.78	907.51
10.14000	3044.64	227.21	102.09	3045.35	213.23	125.53	2445.46	109.51	203.07	2416.42	156.15	93.90	3134.51	18.36	197.71	3113.28	29.27	180.36	2483.09	-17.21	138.69	3012.89	-0.89	107.74	3071.26	126.49	1287.09	0.00	0.00	0.00	2385.96	148.65	1715.76	3074.18	20.44	1708.62	1687.39	-152.52	1690.12	2399.62	133.47	1750.39	918.36	-217.37	68.57	1537.31	-209.34	73.78	907.51
10.15000	3044.64	227.21	102.09	3045.35	213.23	125.53	2445.46	109.51	203.07	2416.42	156.15	93.90	3134.51	18.36	197.71	3113.28	29.27	180.36	2483.09	-17.21	138.69	3012.89	-0.89	107.74	3071.26	126.49	1287.09	0.00	0.00	0.00	2385.96	148.65	1715.76	3074.18	20.44	1708.62	1687.39	-152.52	1690.12	2399.62	133.47	1750.39	918.29	-217.21	68.67	1537.31	-209.34	73.78	907.52
10.16000	3044.64	227.21	102.09	3045.35	213.23	125.53	2445.46	109.51	203.07	2416.42	156.15	93.90	3134.51	18.36	197.71	3113.28	29.27	180.36	2483.09	-17.21	138.69	3012.89	-0.89	107.74	3071.26	126.49	1287.09	0.00	0.00	0.00	2385.96	148.65	1715.76	3074.18	20.44	1708.62	1687.39	-152.52	1690.12	2399.62	133.47	1750.39	918.29	-217.74	68.50	1537.31	-209.34	73.78	907.36
10.17000	3044.64	227.21	102.09	3045.35	213.23	125.53	2445.46	109.51	203.07	2416.42	156.15	93.90	3134.51	18.36	197.71	3113.28	29.27	180.36	2483.09	-17.21	138.69	3012.89	-0.89	107.74	3071.26	126.49	1287.09	0.00	0.00	0.00	2385.96	148.65	1715.76	3074.18	20.44	1708.62	1687.39	-152.52	1690.12	2399.62	133.47	1750.39	918.42	-217.84	68.36	1537.31	-209.34	73.78	907.51
10.18000	3044.64	227.21	102.09	3045.35	213.23	125.53	2445.46	109.51	203.07	2416.42	156.15	93.90	3134.51	18.36	197.71	3113.28	29.27	180.36	2483.09	-17.21	138.69	3012.89	-0.89	107.74	3071.26	126.49	1287.09	0.00	0.00	0.00	2385.96	148.65	1715.76	3074.18	20.44	1708.62	1687.39	-152.52	1690.12	2399.62	133.47	1750.39	918.44	-218.02	68.40	1537.31	-209.34	73.78	907.66
10.19000	3044.64	227.21	102.09	3045.35	213.23	125.53	2445.46	109.51	203.07	2416.42	156.15	93.90	3134.51	18.36	197.71	3113.28	29.27	180.36	2483.09	-17.21	138.69	3012.89	-0.89	107.74	3071.26	126.49	1287.09	0.00	0.00	0.00	2385.96	148.65	1715.76	3074.18	20.44	1708.62	1687.39	-152.52	1690.12	2399.62	133.47	1750.39	918.50	-218.22	68.29	1537.31	-209.34	73.78	907.43
10.20000	3044.64	227.21	102.09	3045.35	213.23	125.53	2445.46	109.51	203.07	2416.42	156.15	93.90	3134.51	18.36	197.71	3113.28	29.27	180.36	2483.09	-17.21	138.69	3012.89	-0.89	107.74	3071.26	126.49	1287.09	0.00	0.00	0.00	2385.96	148.65	1715.76	3074.18	20.44	1708.62	1687.39	-152.52	1690.12	2399.62	133.47	1750.39	918.53	-217.69	68.27	1537.31	-209.34	73.78	907.48
10.21000	3044.64	227.21	102.09	3045.35	213.23	125.53	2445.46	109.51	203.07	2416.42	156.15	93.90	3134.51	18.36	197.71	3113.28	29.27	180.36	2483.09	-17.21	138.69	3012.89	-0.89	107.74	3071.26	126.49	1287.09	0.00	0.00	0.00	2385.96	148.65	1715.76	3074.18	20.44	1708.62	1687.39	-152.52	1690.12	2399.62	133.47	1750.39	918.47	-217.53	68.41	1537.31	-209.34	73.78	907.41
10.22000	3044.64	227.21	102.09	3045.35	213.23	125.53	2445.46	109.51	203.07	2416.42	156.15	93.90	3134.51	18.36	197.71	3113.28	29.27	180.36	2483.09	-17.21	138.69	3012.89	-0.89	107.74	3071.26	126.49	1287.09	0.00	0.00	0.00	2385.96	148.65	1715.76	3074.18	20.44	1708.62	1687.39	-152.52	1690.12	2399.62	133.47	1750.39	918.22	-217.30	68.64	1537.31	-209.34	73.78	907.54
10.23000	3044.64	227.21	102.09	3045.35	213.23	125.53	2445.46	109.51	203.07	2416.42	156.15	93.90	3134.51	18.36	197.71	3113.28	29.27	180.36	2483.09	-17.21	138.69	3012.89	-0.89	107.74	3071.26	126.49	1287.09	0.00	0.00	0.00	2385.96	148.65	1715.76	3074.18	20.44	1708.62	1687.39	-152.52	1690.12	2399.62	133.47	1750.39	918.06	-217.26	68.85	1537.31	-209.34	73.78	907.60
10.24000	3044.64	227.21	102.09	3045.35	213.23	125.53	2445.46	109.51	203.07	2416.42	156.15	93.90	3134.51	18.36	197.71	3113.28	29.27	180.36	2483.09	-17.21	138.69	3012.89	-0.89	107.74	3071.26	126.49	1287.09	0.00	0.00	0.00	2385.96	148.65	1715.76	3074.18	20.44	1708.62	1687.39	-152.52	1690.12	2399.62	133.47	1750.39	918.27	-217.15	68.64	1537.31	-209.34	73.78	907.60
10.25000	3044.64	227.21	102.09	3045.35	213.23	125.53	2445.46	109.51	203.07	2416.42	156.15	93.90	3134.51	18.36	197.71	3113.28	29.27	180.36	2483.09	-17.21	138.69	3012.89	-0.89	107.74	3071.26	126.49	1287.09	0.00	0.00	0.00	2385.96	148.65	1715.76	3074.18	20.44	1708.62	1687.39	-152.52	1690.12	2399.62	133.47	1750.39	918.37	-217.50	68.43	1537.31	-209.34	73.78	907.39
10.26000	3044.64	227.21	102.09	3045.35	213.23	125.53	2445.46	109.51	203.07	2416.42	156.15	93.90	3134.51	18.36	197.71	3113.28	29.27	180.36	2483.09	-17.21	138.69	3012.89	-0.89	107.74	3071.26	126.49	1287.09	0.00	0.00	0.00	2385.96	148.65	1715.76	3074.18	20.44	1708.62	1687.39	-152.52	1690.12	2399.62	133.47	1750.39	918.40	-217.30	68.47	1537.31	-209.34	73.78	907.29
10.27000	3044.64	227.21	102.09	3045.35	213.23	125.53	2445.46	109.51	203.07	2416.42	156.15	93.90	3134.51	18.36	197.71	3113.28	29.27	180.36	2483.09	-17.21	138.69	3012.89	-0.89	107.74	3071.26	126.49	1287.09	0.00	0.00	0.00	2385.96	148.65	1715.76	3074.18	20.44	1708.62	1687.39	-152.52	1690.12	2399.62	133.47	1750.39	918.31	-217.11	68.53	1537.31	-209.34	73.78	907.81
10.28000	3044.64	227.21	102.09	3045.35	213.23	125.53	2445.46	109.51	203.07	2416.42	156.15	93.90	3134.51	18.36	197.71	3113.28	29.27	180.36	2483.09	-17.21	138.69	3012.89	-0.89	107.74	3071.26	126.49	1287.09	0.00	0.00	0.00	2385.96	148.65	1715.76	3074.18	20.44	1708.62	1687.39	-152.52	1690.12	2399.62	133.47	1750.39	918.49	-217.83	68.24	1537.31	-209.34	73.78	907.44
10.29000	3044.64	227.21	102.09	3045.35	213.23	125.53	2445.46	109.51	203.07	2416.42	156.15	93.90	3134.51	18.36	197.71	3113.28	29.27	180.36	2483.09	-17.21	138.69	3012.89	-0.89	107.74	3071.26	126.49	1287.09	0.00	0.00	0.00	2385.96	148.65	1715.76	3074.18	20.44	1708.62	1687.39	-152.52	1690.12	2399.62	133.47	1750.39	918.42	-217.44	68.42	1537.31	-209.34	73.78	907.43
10.30000	3044.64	227.21	102.09	3045.35	213.23	125.53	2445.46	109.51	203.07	2416.42	156.15	93.90	3134.51	18.36	197.71	3113.28	29.27	180.36	2483.09	-17.21	138.69	3012.89	-0.89	107.74	3071.26	126.49	1287.09	0.00	0.00	0.00	2385.96	148.65	1715.76	3074.18	20.44	1708.62	1687.39	-152.52	1690.12	2399.62	133.47	1750.39	918.36	-217.14	68.64	1537.31	-209.34	73.78	907.39
10.31000	3044.64	227.21	102.09	3045.35	213.23	125.53	2445.46	109.51	203.07	2416.42	156.15	93.90	3134.51	18.36	197.71	3113.28	29.27	180.36	2483.09	-17.21	138.69	3012.89	-0.89	107.74	3071.26	126.49	1287.09	0.00	0.00	0.00	2385.96	148.65	1715.76	3074.18	20.44	1708.62	1687.39	-152.52	1690.12	2399.62	133.47	1750.39	918.49	-217.99	68.33	1537.31	-209.34	73.78	907.37
10.32000	3044.64	227.21	102.09	3045.35	213.23	125.53	2445.46	109.51	203.07	2416.42	156.15	93.90	3134.51	18.36	197.71	3113.28	29.27	180.36	2483.09	-17.21	138.69	3012.89	-0.89	107.74	3071.26	126.49	1287.09	0.00	0.00	0.00	2385.96	148.65	1715.76	3074.18	20.44	1708.62	1687.39	-152.52	1690.12	2399.62	133.47	1750.39	918.51	-217.76	68.42	1537.31	-209.34	73.78	907.57
10.33000	3044.64	227.21	102.09	3045.35	213.23	125.53	2445.46	109.51	203.07	2416.42	156.15	93.90	3134.51	18.36	197.71	3113.28	29.27	180.36	2483.09	-17.21	138.69	3012.89	-0.89	107.74	3071.26	126.49	1287.09	0.00	0.00	0.00	2385.96	148.65	1715.76	3074.18	20.44	1708.62	1687.39	-152.52	1690.12	2399.62	133.47	1750.39	918.54	-217.76	68.36	1537.31	-209.34	73.78	907.50
10.34000	3044.64	227.21	102.09	3045.35	213.23	125.53	2445.46	109.51	203.07	2416.42	156.15	93.90	3134.51	18.36	197.71	3113.28	29.27	180.36	2483.09	-17.21	138.69	3012.89	-0.89	107.74	3071.26	126.49	1287.09	0.00	0.00	0.00	2385.96	148.65	1715.76	3074.18	20.44	1708.62	1687.39	-152.52	1690.12	2399.62	133.47	1750.39	918.21	-217.51	68.64	1537.31	-209.34	73.78	907.50
10.35000	3044.64	227.21	102.09	3045.35	213.23	125.53	2445.46	109.51	203.07	2416.42	156.15	93.90	3134.51	18.36	197.71	3113.28	29.27	180.36	2483.09	-17.21	138.69	3012.89	-0.89	107.74	3071.26	126.49	1287.09	0.00	0.00	0.00	2385.96	148.65	1715.76	3074.18	20.44	1708.62	1687.39	-152.52	1690.12	2399.62	133.47	1750.39	918.26	-217.47	68.58	1537.31	-209.34	73.78	907.51
10.36000	3044.64	227.21	102.09	3045.35	213.23	125.53	2445.46	109.51	203.07	2416.42	156.15	93.90	3134.51	18.36	197.71	3113.28	29.27	180.36	2483.09	-17.21	138.69	3012.89	-0.89	107.74	3071.26	126.49	1287.09	0.00	0.00	0.00	2385.96	148.65	1715.76	3074.18	20.44	1708.62	1687.39	-152.52	1690.12	2399.62	133.47	1750.39	918.50	-217.79	68.29	1537.31	-209.34	73.78	907.65
10.37000	3044.64	227.21	102.09	3045.35	213.23	125.53	2445.46	109.51	203.07	2416.42	156.15	93.90	3134.51	18.36	197.71	3113.28	29.27	180.36	2483.09	-17.21	138.69	3012.89	-0.89	107.74	3071.26	126.49	1287.09	0.00	0.00	0.00	2385.96	148.65	1715.76	3074.18	20.44	1708.62	1687.39	-152.52	1690.12	2399.62	133.47	1750.39	918.31	-217.21	68.53	1537.31	-209.34	73.78	907.65
10.38000	3044.64	227.21	102.09	3045.35	213.23	125.53	2445.46	109.51	203.07	2416.42	156.15	93.90	3134.51	18.36	197.71	3113.28	29.27	180.36	2483.09	-17.21	138.69	3012.89	-0.89	107.74	3071.26	126.49	1287.09	0.00	0.00	0.00	2385.96	148.65	1715.76	3074.18	20.44	1708.62	1687.39	-152.52	1690.12	2399.62	133.47	1750.39	918.12	-216.95	68.74	1537.31	-209.34	73.78	907.66
10.39000	3044.64	227.21	102.09	3045.35	213.23	125.53	2445.46	109.51	203.07	2416.42	156.15	93.90	3134.51	18.36	197.71	3113.28	29.27	180.36	2483.09	-17.21	138.69	3012.89	-0.89	107.74	3071.26	126.49	1287.09	0.00	0.00	0.00	2385.96	148.65	1715.76	3074.18	20.44	1708.62	1687.39	-152.52	1690.12	2399.62	133.47	1750.39	918.19	-217.26	68.48	1537.31	-209.34	73.78	907.64
10.40000	3044.64	227.21	102.09	3045.35	213.23	125.53	2445.46	109.51	203.07	2416.42	156.15	93.90	3134.51	18.36	197.71	3113.28	29.27	180.36	2483.09	-17.21	138.69	3012.89	-0.89	107.74	3071.26	126.49	1287.09	0.00	0.00	0.00	2385.96	148.65	1715.76	3074.18	20.44	1708.62	1687.39	-152.52	1690.12	2399.62	133.47	1750.39	918.29	-217.59	68.56	1537.31	-209.34	73.78	907.54
10.41000	3044.64	227.21	102.09	3045.35	213.23	125.53	2445.46	109.51	203.07	2416.42	156.15	93.90	3134.51	18.36	197.71	3113.28	29.27	180.36	2483.09	-17.21	138.69	3012.89	-0.89	107.74	3071.26	126.49	1287.09	0.00	0.00	0.00	2385.96	148.65	1715.76	3074.18	20.44	1708.62	1687.39	-152.52	1690.12	2399.62	133.47	1750.39	918.34	-217.48	68.49	1537.31	-209.34	73.78	907.54
10.42000	3044.64	227.21	102.09	3045.35	213.23	125.53	2445.46	109.51	203.07	2416.42	156.15	93.90	3134.51	18.36	197.71	3113.28	29.27	180.36	2483.09	-17.21	138.69	3012.89	-0.89	107.74	3071.26	126.49	1287.09	0.00	0.00	0.00	2385.96	148.65	1715.76	3074.18	20.44	1708.62	1687.39	-152.52	1690.12	2399.62	133.47	1750.39	918.42	-217.72	68.34	1537.31	-209.34	73.78	907.71
10.43000	3044.64	227.21	102.09	3045.35	213.23	125.53	2445.46	109.51	203.07	2416.42	156.15	93.90	3134.51	18.36	197.71	3113.28	29.27	180.36	2483.09	-17.21	138.69	3012.89	-0.89	107.74	3071.26	126.49	1287.09	0.00	0.00	0.00	2385.96	148.65	1715.76	3074.18	20.44	1708.62	1687.39	-152.52	1690.12	2399.62	133.47	1750.39	918.46	-217.94	68.42	1537.31	-209.34	73.78	907.57
10.44000	3044.64	227.21	102.09	3045.35	213.23	125.53	2445.46	109.51	203.07	2416.42	156.15	93.90	3134.51	18.36	197.71	3113.28	29.27	180.36	2483.09	-17.21	138.69	3012.89	-0.89	107.74	3071.26	126.49	1287.09	0.00	0.00	0.00	2385.96	148.65	1715.76	3074.18	20.44	1708.62	1687.39	-152.52	1690.12	2399.62	133.47	1750.39	918.27	-217.99	68.37	1537.31	-209.34	73.78	907.47
10.45000	3044.64	227.21	102.09	3045.35	213.23	125.53	2445.46	109.51	203.07	2416.42	156.15	93.90	3134.51	18.36	197.71	3113.28	29.27	180.36	2483.09	-17.21	138.69	3012.89	-0.89	107.74	3071.26	126.49	1287.09	0.00	0.00	0.00	2385.96	148.65	1715.76	3074.18	20.44	1708.62	1687.39	-152.52	1690.12	2399.62	133.47	1750.39	918.31	-217.30	68.58	1537.31	-209.34	73.78	907.60
10.46000	3044.64	227.21	102.09	3045.35	213.23	125.53	2445.46	109.51	203.07	2416.42	156.15	93.90	3134.51	18.36	197.71	3113.28	29.27	180.36	2483.09	-17.21	138.69	3012.89	-0.89	107.74	3071.26	126.49	1287.09	0.00	0.00	0.00	2385.96	148.65	1715.76	3074.18	20.44	1708.62	1687.39	-152.52	1690.12	2399.62	133.47	1750.39	918.40	-217.15	68.47	1537.31	-209.34	73.78	907.52
10.47000	3044.64	227.21	102.09	3045.35	213.23	125.53	2445.46	109.51	203.07	2416.42	156.15	93.90	3134.51	18.36	197.71	3113.28	29.27	180.36	2483.09	-17.21	138.69	3012.89	-0.89	107.74	3071.26	126.49	1287.09	0.00	0.00	0.00	2385.96	148.65	1715.76	3074.18	20.44	1708.62	1687.39	-152.52	1690.12	2399.62	133.47	1750.39	918.60	-217.71	68.16	1537.31	-209.34	73.78	907.47
10.48000	3044.64	227.21	102.09	3045.35	213.23	125.53	2445.46	109.51	203.07	2416.42	156.15	93.90	3134.51	18.36	197.71	3113.28	29.27	180.36	2483.09	-17.21	138.69	3012.89	-0.89	107.74	3071.26	126.49	1287.09	0.00	0.00	0.00	2385.96	148.65	1715.76	3074.18	20.44	1708.62	1687.39	-152.52	1690.12	2399.62	133.47	1750.39	918.60	-217.69	68.24	1537.31	-209.34	73.78	907.36
10.49000	3044.64	227.21	102.09	3045.35	213.23	125.53	2445.46	109.51	203.07	2416.42	156.15	93.90	3134.51	18.36	197.71	3113.28	29.27	180.36	2483.09	-17.21	138.69	3012.89	-0.89	107.74	3071.26	126.49	1287.09	0.00	0.00	0.00	2385.96	148.65	1715.76	3074.18	20.44	1708.62	1687.39	-152.52	1690.12	2399.62	133.47	1750.39	918.43	-217.58	68.44	1537.31	-209.34	73.78	907.49
10.50000	3044.64	227.21	102.09	3045.35	213.23	125.53	2445.46	109.51	203.07	2416.42	156.15	93.90	3134.51	18.36	197.71	3113.28	29.27	180.36	2483.09	-17.21	138.69	3012.89	-0.89	107.74	3071.26	126.49	1287.09	0.00	0.00	0.00	2385.96	148.65	1715.76	3074.18	20.44	1708.62	1687.39	-152.52	1690.12	2399.62	133.47	1750.39	918.31	-217.33	68.59	1537.31	-209.34	73.78	907.36
10.51000	3044.64	227.21	102.09	3045.35	213.23	125.53	2445.46	109.51	203.07	2416.42	156.15	93.90	3134.51	18.36	197.71	3113.28	29.27	180.36	2483.09	-17.21	138.69	3012.89	-0.89	107.74	3071.26	126.49	1287.09	0.00	0.00	0.00	2385.96	148.65	1715.76	3074.18	20.44	1708.62	1687.39	-152.52	1690.12	2399.62	133.47	1750.39	918.16	-217.61	68.67	1537.31	-209.34	73.78	907.50
10.52000	3044.64	227.21	102.09	3045.35	213.23	125.53	2445.46	109.51	203.07	2416.42	156.15	93.90	3134.51	18.36	197.71	3113.28	29.27	180.36	2483.09	-17.21	138.69	3012.89	-0.89	107.74	3071.26	126.49	1287.09	0.00	0.00	0.00	2385.96	148.65	1715.76	3074.18	20.44	1708.62	1687.39	-152.52	1690.12	2399.62	133.47	1750.39	918.19	-217.32	68.68	1537.31	-209.34	73.78	907.43
10.53000	3044.64	227.21	102.09	3045.35	213.23	125.53	2445.46	109.51	203.07	2416.42	156.15	93.90	3134.51	18.36	197.71	3113.28	29.27	180.36	2483.09	-17.21	138.69	3012.89	-0.89	107.74	3071.26	126.49	1287.09	0.00	0.00	0.00	2385.96	148.65	1715.76	3074.18	20.44	1708.62	1687.39	-152.52	1690.12	2399.62	133.47	1750.39	918.45	-217.31	68.51	1537.31	-209.34	73.78	907.44
10.54000	3044.64	227.21	102.09	3045.35	213.23	125.53	2445.46	109.51	203.07	2416.42	156.15	93.90	3134.51	18.36	197.71	3113.28	29.27	180.36	2483.09	-17.21	138.69	3012.89	-0.89	107.74	3071.26	126.49	1287.09	0.00	0.00	0.00	2385.96	148.65	1715.76	3074.18	20.44	1708.62	1687.39	-152.52	1690.12	2399.62	133.47	1750.39	918.54	-218.33	68.26	1537.31	-209.34	73.78	907.57
10.55000	3044.64	227.21	102.09	3045.35	213.23	125.53	2445.46	109.51	203.07	2416.42	156.15	93.90	3134.51	18.36	197.71	3113.28	29.27	180.36	2483.09	-17.21	138.69	3012.89	-0.89	107.74	3071.26	126.49	1287.09	0.00	0.00	0.00	2385.96	148.65	1715.76	3074.18	20.44	1708.62	1687.39	-152.52	1690.12	2399.62	133.47	1750.39	918.38	-218.12	68.46	1537.31	-209.34	73.78	907.49
10.56000	3044.64	227.21	102.09	3045.35	213.23	125.53	2445.46	109.51	203.07	2416.42	156.15	93.90	3134.51	18.36	197.71	3113.28	29.27	180.36	2483.09	-17.21	138.69	3012.89	-0.89	107.74	3071.26	126.49	1287.09	0.00	0.00	0.00	2385.96	148.65	1715.76	3074.18	20.44	1708.62	1687.39	-152.52	1690.12	2399.62	133.47	1750.39	918.46	-217.83	68.38	1537.31	-209.34	73.78	907.68
10.57000	3044.64	227.21	102.09	3045.35	213.23	125.53	2445.46	109.51	203.07	2416.42	156.15	93.90	3134.51	18.36	197.71	3113.28	29.27	180.36	2483.09	-17.21	138.69	3012.89	-0.89	107.74	3071.26	126.49	1287.09	0.00	0.00	0.00	2385.96	148.65	1715.76	3074.18	20.44	1708.62	1687.39	-152.52	1690.12	2399.62	133.47	1750.39	918.31	-217.81	68.46	1537.31	-209.34	73.78	907.52
10.58000	3044.64	227.21	102.09	3045.35	213.23	125.53	2445.46	109.51	203.07	2416.42	156.15	93.90	3134.51	18.36	197.71	3113.28	29.27	180.36	2483.09	-17.21	138.69	3012.89	-0.89	107.74	3071.26	126.49	1287.09	0.00	0.00	0.00	2385.96	148.65	1715.76	3074.18	20.44	1708.62	1687.39	-152.52	1690.12	2399.62	133.47	1750.39	918.58	-218.15	68.35	1537.31	-209.34	73.78	907.40
10.59000	3044.64	227.21	102.09	3045.35	213.23	125.53	2445.46	109.51	203.07	2416.42	156.15	93.90	3134.51	18.36	197.71	3113.28	29.27	180.36	2483.09	-17.21	138.69	3012.89	-0.89	107.74	3071.26	126.49	1287.09	0.00	0.00	0.00	2385.96	148.65	1715.76	3074.18	20.44	1708.62	1687.39	-152.52	1690.12	2399.62	133.47	1750.39	918.39	-217.69	68.44	1537.31	-209.34	73.78	907.62
10.60000	3044.64	227.21	102.09	3045.35	213.23	125.53	2445.46	109.51	203.07	2416.42	156.15	93.90	3134.51	18.36	197.71	3113.28	29.27	180.36	2483.09	-17.21	138.69	3012.89	-0.89	107.74	3071.26	126.49	1287.09	0.00	0.00	0.00	2385.96	148.65	1715.76	3074.18	20.44	1708.62	1687.39	-152.52	1690.12	2399.62	133.47	1750.39	918.46	-218.58	68.19	1537.31	-209.34	73.78	907.54
10.61000	3044.64	227.21	102.09	3045.35	213.23	125.53	2445.46	109.51	203.07	2416.42	156.15	93.90	3134.51	18.36	197.71	3113.28	29.27	180.36	2483.09	-17.21	138.69	3012.89	-0.89	107.74	3071.26	126.49	1287.09	0.00	0.00	0.00	2385.96	148.65	1715.76	3074.18	20.44	1708.62	1687.39	-152.52	1690.12	2399.62	133.47	1750.39	918.55	-218.30	68.24	1537.31	-209.34	73.78	907.70
10.62000	3044.64	227.21	102.09	3045.35	213.23	125.53	2445.46	109.51	203.07	2416.42	156.15	93.90	3134.51	18.36	197.71	3113.28	29.27	180.36	2483.09	-17.21	138.69	3012.89	-0.89	107.74	3071.26	126.49	1287.09	0.00	0.00	0.00	2385.96	148.65	1715.76	3074.18	20.44	1708.62	1687.39	-152.52	1690.12	2399.62	133.47	1750.39	918.63	-217.96	68.29	1537.31	-209.34	73.78	907.68
10.63000	3044.64	227.21	102.09	3045.35	213.23	125.53	2445.46	109.51	203.07	2416.42	156.15	93.90	3134.51	18.36	197.71	3113.28	29.27	180.36	2483.09	-17.21	138.69	3012.89	-0.89	107.74	3071.26	126.49	1287.09	0.00	0.00	0.00	2385.96	148.65	1715.76	3074.18	20.44	1708.62	1687.39	-152.52	1690.12	2399.62	133.47	1750.39	918.50	-218.15	68.35	1537.31	-209.34	73.78	907.54
10.64000	3044.64	227.21	102.09	3045.35	213.23	125.53	2445.46	109.51	203.07	2416.42	156.15	93.90	3134.51	18.36	197.71	3113.28	29.27	180.36	2483.09	-17.21	138.69	3012.89	-0.89	107.74	3071.26	126.49	1287.09	0.00	0.00	0.00	2385.96	148.65	1715.76	3074.18	20.44	1708.62	1687.39	-152.52	1690.12	2399.62	133.47	1750.39	918.51	-217.93	68.37	1537.31	-209.34	73.78	907.46
10.65000	3044.64	227.21	102.09	3045.35	213.23	125.53	2445.46	109.51	203.07	2416.42	156.15	93.90	3134.51	18.36	197.71	3113.28	29.27	180.36	2483.09	-17.21	138.69	3012.89	-0.89	107.74	3071.26	126.49	1287.09	0.00	0.00	0.00	2385.96	148.65	1715.76	3074.18	20.44	1708.62	1687.39	-152.52	1690.12	2399.62	133.47	1750.39	918.73	-217.97	68.17	1537.31	-209.34	73.78	907.47
10.66000	3044.64	227.21	102.09	3045.35	213.23	125.53	2445.46	109.51	203.07	2416.42	156.15	93.90	3134.51	18.36	197.71	3113.28	29.27	180.36	2483.09	-17.21	138.69	3012.89	-0.89	107.74	3071.26	126.49	1287.09	0.00	0.00	0.00	2385.96	148.65	1715.76	3074.18	20.44	1708.62	1687.39	-152.52	1690.12	2399.62	133.47	1750.39	918.39	-217.83	68.48	1537.31	-209.34	73.78	907.61
10.67000	3044.64	227.21	102.09	3045.35	213.23	125.53	2445.46	109.51	203.07	2416.42	156.15	93.90	3134.51	18.36	197.71	3113.28	29.27	180.36	2483.09	-17.21	138.69	3012.89	-0.89	107.74	3071.26	126.49	1287.09	0.00	0.00	0.00	2385.96	148.65	1715.76	3074.18	20.44	1708.62	1687.39	-152.52	1690.12	2399.62	133.47	1750.39	918.32	-218.16	68.44	1537.31	-209.34	73.78	907.49
10.68000	3044.64	227.21	102.09	3045.35	213.23	125.53	2445.46	109.51	203.07	2416.42	156.15	93.90	3134.51	18.36	197.71	3113.28	29.27	180.36	2483.09	-17.21	138.69	3012.89	-0.89	107.74	3071.26	126.49	1287.09	0.00	0.00	0.00	2385.96	148.65	1715.76	3074.18	20.44	1708.62	1687.39	-152.52	1690.12	2399.62	133.47	1750.39	918.28	-217.76	68.47	1537.31	-209.34	73.78	907.38
10.69000	3044.64	227.21	102.09	3045.35	213.23	125.53	2445.46	109.51	203.07	2416.42	156.15	93.90	3134.51	18.36	197.71	3113.28	29.27	180.36	2483.09	-17.21	138.69	3012.89	-0.89	107.74	3071.26	126.49	1287.09	0.00	0.00	0.00	2385.96	148.65	1715.76	3074.18	20.44	1708.62	1687.39	-152.52	1690.12	2399.62	133.47	1750.39	918.46	-217.67	68.30	1537.31	-209.34	73.78	907.48
10.70000	3044.64	227.21	102.09	3045.35	213.23	125.53	2445.46	109.51	203.07	2416.42	156.15	93.90	3134.51	18.36	197.71	3113.28	29.27	180.36	2483.09	-17.21	138.69	3012.89	-0.89	107.74	3071.26	126.49	1287.09	0.00	0.00	0.00	2385.96	148.65	1715.76	3074.18	20.44	1708.62	1687.39	-152.52	1690.12	2399.62	133.47	1750.39	918.48	-217.70	68.37	1537.31	-209.34	73.78	907.60
10.71000	3044.64	227.21	102.09	3045.35	213.23	125.53	2445.46	109.51	203.07	2416.42	156.15	93.90	3134.51	18.36	197.71	3113.28	29.27	180.36	2483.09	-17.21	138.69	3012.89	-0.89	107.74	3071.26	126.49	1287.09	0.00	0.00	0.00	2385.96	148.65	1715.76	3074.18	20.44	1708.62	1687.39	-152.52	1690.12	2399.62	133.47	1750.39	918.46	-217.61	68.35	1537.31	-209.34	73.78	907.49
10.72000	3044.64	227.21	102.09	3045.35	213.23	125.53	2445.46	109.51	203.07	2416.42	156.15	93.90	3134.51	18.36	197.71	3113.28	29.27	180.36	2483.09	-17.21	138.69	3012.89	-0.89	107.74	3071.26	126.49	1287.09	0.00	0.00	0.00	2385.96	148.65	1715.76	3074.18	20.44	1708.62	1687.39	-152.52	1690.12	2399.62	133.47	1750.39	918.57	-218.20	68.18	1537.31	-209.34	73.78	907.31
10.73000	3044.64	227.21	102.09	3045.35	213.23	125.53	2445.46	109.51	203.07	2416.42	156.15	93.90	3134.51	18.36	197.71	3113.28	29.27	180.36	2483.09	-17.21	138.69	3012.89	-0.89	107.74	3071.26	126.49	1287.09	0.00	0.00	0.00	2385.96	148.65	1715.76	3074.18	20.44	1708.62	1687.39	-152.52	1690.12	2399.62	133.47	1750.39	918.44	-218.23	68.25	1537.31	-209.34	73.78	907.52
10.74000	3044.64	227.21	102.09	3045.35	213.23	125.53	2445.46	109.51	203.07	2416.42	156.15	93.90	3134.51	18.36	197.71	3113.28	29.27	180.36	2483.09	-17.21	138.69	3012.89	-0.89	107.74	3071.26	126.49	1287.09	0.00	0.00	0.00	2385.96	148.65	1715.76	3074.18	20.44	1708.62	1687.39	-152.52	1690.12	2399.62	133.47	1750.39	918.35	-217.36	68.64	1537.31	-209.34	73.78	907.60
10.75000	3044.64	227.21	102.09	3045.35	213.23	125.53	2445.46	109.51	203.07	2416.42	156.15	93.90	3134.51	18.36	197.71	3113.28	29.27	180.36	2483.09	-17.21	138.69	3012.89	-0.89	107.74	3071.26	126.49	1287.09	0.00	0.00	0.00	2385.96	148.65	1715.76	3074.18	20.44	1708.62	1687.39	-152.52	1690.12	2399.62	133.47	1750.39	918.43	-217.50	68.51	1537.31	-209.34	73.78	907.72
10.76000	3044.64	227.21	102.09	3045.35	213.23	125.53	2445.46	109.51	203.07	2416.42	156.15	93.90	3134.51	18.36	197.71	3113.28	29.27	180.36	2483.09	-17.21	138.69	3012.89	-0.89	107.74	3071.26	126.49	1287.09	0.00	0.00	0.00	2385.96	148.65	1715.76	3074.18	20.44	1708.62	1687.39	-152.52	1690.12	2399.62	133.47	1750.39	918.20	-217.92	68.61	1537.31	-209.34	73.78	907.80
10.77000	3044.64	227.21	102.09	3045.35	213.23	125.53	2445.46	109.51	203.07	2416.42	156.15	93.90	3134.51	18.36	197.71	3113.28	29.27	180.36	2483.09	-17.21	138.69	3012.89	-0.89	107.74	3071.26	126.49	1287.09	0.00	0.00	0.00	2385.96	148.65	1715.76	3074.18	20.44	1708.62	1687.39	-152.52	1690.12	2399.62	133.47	1750.39	918.31	-218.39	68.28	1537.31	-209.34	73.78	907.57
10.78000	3044.64	227.21	102.09	3045.35	213.23	125.53	2445.46	109.51	203.07	2416.42	156.15	93.90	3134.51	18.36	197.71	3113.28	29.27	180.36	2483.09	-17.21	138.69	3012.89	-0.89	107.74	3071.26	126.49	1287.09	0.00	0.00	0.00	2385.96	148.65	1715.76	3074.18	20.44	1708.62	1687.39	-152.52	1690.12	2399.62	133.47	1750.39	918.42	-218.17	68.27	1537.31	-209.34	73.78	907.59
10.79000	3044.64	227.21	102.09	3045.35	213.23	125.53	2445.46	109.51	203.07	2416.42	156.15	93.90	3134.51	18.36	197.71	3113.28	29.27	180.36	2483.09	-17.21	138.69	3012.89	-0.89	107.74	3071.26	126.49	1287.09	0.00	0.00	0.00	2385.96	148.65	1715.76	3074.18	20.44	1708.62	1687.39	-152.52	1690.12	2399.62	133.47	1750.39	918.39	-217.88	68.48	1537.31	-209.34	73.78	907.52
10.80000	3044.64	227.21	102.09	3045.35	213.23	125.53	2445.46	109.51	203.07	2416.42	156.15	93.90	3134.51	18.36	197.71	3113.28	29.27	180.36	2483.09	-17.21	138.69	3012.89	-0.89	107.74	3071.26	126.49	1287.09	0.00	0.00	0.00	2385.96	148.65	1715.76	3074.18	20.44	1708.62	1687.39	-152.52	1690.12	2399.62	133.47	1750.39	918.57	-217.85	68.19	1537.31	-209.34	73.78	907.44
10.81000	3044.64	227.21	102.09	3045.35	213.23	125.53	2445.46	109.51	203.07	2416.42	156.15	93.90	3134.51	18.36	197.71	3113.28	29.27	180.36	2483.09	-17.21	138.69	3012.89	-0.89	107.74	3071.26	126.49	1287.09	0.00	0.00	0.00	2385.96	148.65	1715.76	3074.18	20.44	1708.62	1687.39	-152.52	1690.12	2399.62	133.47	1750.39	918.32	-217.75	68.36	1537.31	-209.34	73.78	907.54
10.82000	3044.64	227.21	102.09	3045.35	213.23	125.53	2445.46	109.51	203.07	2416.42	156.15	93.90	3134.51	18.36	197.71	3113.28	29.27	180.36	2483.09	-17.21	138.69	3012.89	-0.89	107.74	3071.26	126.49	1287.09	0.00	0.00	0.00	2385.96	148.65	1715.76	3074.18	20.44	1708.62	1687.39	-152.52	1690.12	2399.62	133.47	1750.39	918.38	-217.85	68.45	1537.31	-209.34	73.78	907.70
10.83000	3044.64	227.21	102.09	3045.35	213.23	125.53	2445.46	109.51	203.07	2416.42	156.15	93.90	3134.51	18.36	197.71	3113.28	29.27	180.36	2483.09	-17.21	138.69	3012.89	-0.89	107.74	3071.26	126.49	1287.09	0.00	0.00	0.00	2385.96	148.65	1715.76	3074.18	20.44	1708.62	1687.39	-152.52	1690.12	2399.62	133.47	1750.39	918.23	-217.44	68.69	1537.31	-209.34	73.78	907.53
10.84000	3044.64	227.21	102.09	3045.35	213.23	125.53	2445.46	109.51	203.07	2416.42	156.15	93.90	3134.51	18.36	197.71	3113.28	29.27	180.36	2483.09	-17.21	138.69	3012.89	-0.89	107.74	3071.26	126.49	1287.09	0.00	0.00	0.00	2385.96	148.65	1715.76	3074.18	20.44	1708.62	1687.39	-152.52	1690.12	2399.62	133.47	1750.39	918.03	-216.71	68.80	1537.31	-209.34	73.78	907.73
10.85000	3044.64	227.21	102.09	3045.35	213.23	125.53	2445.46	109.51	203.07	2416.42	156.15	93.90	3134.51	18.36	197.71	3113.28	29.27	180.36	2483.09	-17.21	138.69	3012.89	-0.89	107.74	3071.26	126.49	1287.09	0.00	0.00	0.00	2385.96	148.65	1715.76	3074.18	20.44	1708.62	1687.39	-152.52	1690.12	2399.62	133.47	1750.39	918.26	-217.32	68.62	1537.31	-209.34	73.78	907.71
10.86000	3044.64	227.21	102.09	3045.35	213.23	125.53	2445.46	109.51	203.07	2416.42	156.15	93.90	3134.51	18.36	197.71	3113.28	29.27	180.36	2483.09	-17.21	138.69	3012.89	-0.89	107.74	3071.26	126.49	1287.09	0.00	0.00	0.00	2385.96	148.65	1715.76	3074.18	20.44	1708.62	1687.39	-152.52	1690.12	2399.62	133.47	1750.39	918.40	-217.80	68.49	1537.31	-209.34	73.78	907.39
10.87000	3044.64	227.21	102.09	3045.35	213.23	125.53	2445.46	109.51	203.07	2416.42	156.15	93.90	3134.51	18.36	197.71	3113.28	29.27	180.36	2483.09	-17.21	138.69	3012.89	-0.89	107.74	3071.26	126.49	1287.09	0.00	0.00	0.00	2385.96	148.65	1715.76	3074.18	20.44	1708.62	1687.39	-152.52	1690.12	2399.62	133.47	1750.39	918.42	-217.99	68.42	1537.31	-209.34	73.78	907.48
10.88000	3044.64	227.21	102.09	3045.35	213.23	125.53	2445.46	109.51	203.07	2416.42	156.15	93.90	3134.51	18.36	197.71	3113.28	29.27	180.36	2483.09	-17.21	138.69	3012.89	-0.89	107.74	3071.26	126.49	1287.09	0.00	0.00	0.00	2385.96	148.65	1715.76	3074.18	20.44	1708.62	1687.39	-152.52	1690.12	2399.62	133.47	1750.39	918.25	-217.39	68.57	1537.31	-209.34	73.78	907.63
10.89000	3044.64	227.21	102.09	3045.35	213.23	125.53	2445.46	109.51	203.07	2416.42	156.15	93.90	3134.51	18.36	197.71	3113.28	29.27	180.36	2483.09	-17.21	138.69	3012.89	-0.89	107.74	3071.26	126.49	1287.09	0.00	0.00	0.00	2385.96	148.65	1715.76	3074.18	20.44	1708.62	1687.39	-152.52	1690.12	2399.62	133.47	1750.39	918.20	-217.09	68.72	1537.31	-209.34	73.78	907.76
[truncated: 23 more rows]
[truncated: 35 more columns]
