# Supplementary material for: The impact of mobile phone use on where we look and how we walk when negotiating floor based obstacles
Source: PLoS One. 2017 Jun 30;12(6):e0179802. doi: 10.1371/journal.pone.0179802 (PMC5493336; doi:10.1371/journal.pone.0179802)
Supplement: S1 File — (ZIP) [file pone.0179802.s001.zip › Gait/PP14/obs talk 2.txt]

CODAmotion Analysis Text
Codamotion Analysis Text Save of: obs talk 2.mdf
Time	Markers
Time	1:LTOE.X	1:LTOE.Y	1:LTOE.Z	2:L2nd.X	2:L2nd.Y	2:L2nd.Z	3:LHEE.X	3:LHEE.Y	3:LHEE.Z	4:LANK.X	4:LANK.Y	4:LANK.Z	5:RTOE.X	5:RTOE.Y	5:RTOE.Z	6:R2nd.X	6:R2nd.Y	6:R2nd.Z	7:RHEE.X	7:RHEE.Y	7:RHEE.Z	8:RANK.X	8:RANK.Y	8:RANK.Z	9:STRN.X	9:STRN.Y	9:STRN.Z	10:Marker 10.X	10:Marker 10.Y	10:Marker 10.Z	11:FLHD.X	11:FLHD.Y	11:FLHD.Z	12:FRHD.X	12:FRHD.Y	12:FRHD.Z	13:BRHD.X	13:BRHD.Y	13:BRHD.Z	14:BLHD.X	14:BLHD.Y	14:BLHD.Z	15:BLSTEP.X	15:BLSTEP.Y	15:BLSTEP.Z	16:FLSTEP.X	16:FLSTEP.Y	16:FLSTEP.Z	17:BRSTEP.X
(s)	(mm)	(mm)	(mm)	(mm)	(mm)	(mm)	(mm)	(mm)	(mm)	(mm)	(mm)	(mm)	(mm)	(mm)	(mm)	(mm)	(mm)	(mm)	(mm)	(mm)	(mm)	(mm)	(mm)	(mm)	(mm)	(mm)	(mm)	(mm)	(mm)	(mm)	(mm)	(mm)	(mm)	(mm)	(mm)	(mm)	(mm)	(mm)	(mm)	(mm)	(mm)	(mm)	(mm)	(mm)	(mm)	(mm)	(mm)	(mm)	(mm)
0.00000	-2995.41	176.35	42.36	-3089.69	157.87	37.33	-1783.82	90.79	466.25	-1737.43	157.79	414.68	-2440.86	4.46	78.67	-2790.57	-15.53	75.62	-114.81	42.32	199.25	-1972.55	-242.97	346.28	-2988.89	130.08	1238.79	0.00	0.00	0.00	-1735.42	170.34	1738.35	-2951.87	35.03	1695.97	-1730.82	7.34	1701.61	-1274.17	70.55	1713.70	918.20	-217.93	68.46	1538.09	-208.66	73.63	907.65
0.01000	-2995.41	176.35	42.36	-3038.25	163.78	44.95	-1783.82	90.79	466.25	-1737.43	157.79	414.68	-2440.86	4.46	78.67	-2719.44	-12.17	88.09	-114.81	42.32	199.25	-1972.55	-242.97	346.28	-2938.62	133.12	1236.37	0.00	0.00	0.00	-1735.42	170.34	1738.35	-2919.20	40.04	1693.27	-1730.82	7.34	1701.61	-1274.17	70.55	1713.70	918.34	-217.45	68.48	1537.44	-208.76	73.40	907.47
0.02000	-2995.41	176.35	42.36	-3047.62	163.12	43.67	-1783.82	90.79	466.25	-1737.43	157.79	414.68	-2440.86	4.46	78.67	-2674.76	-11.72	97.65	-114.81	42.32	199.25	-1972.55	-242.97	346.28	-2934.44	133.82	1234.65	0.00	0.00	0.00	-1735.42	170.34	1738.35	-2902.83	38.21	1692.12	-1730.82	7.34	1701.61	-1274.17	70.55	1713.70	918.24	-217.73	68.54	1537.60	-208.78	73.43	907.44
0.03000	-2995.41	176.35	42.36	-3037.37	163.56	44.83	-1783.82	90.79	466.25	-1737.43	157.79	414.68	-2440.86	4.46	78.67	-2601.48	-9.54	111.92	-114.81	42.32	199.25	-1972.55	-242.97	346.28	-2919.40	132.98	1233.21	0.00	0.00	0.00	-1735.42	170.34	1738.35	-2895.88	36.49	1690.62	-1730.82	7.34	1701.61	-1274.17	70.55	1713.70	918.38	-217.97	68.45	1538.17	-208.73	73.64	907.22
0.04000	-2995.41	176.35	42.36	-3043.51	164.68	43.31	-1783.82	90.79	466.25	-1737.43	157.79	414.68	-2440.86	4.46	78.67	-2541.34	-7.25	123.29	-114.81	42.32	199.25	-1972.55	-242.97	346.28	-2910.92	131.93	1231.53	0.00	0.00	0.00	-1735.42	170.34	1738.35	-2886.83	36.17	1689.59	-1730.82	7.34	1701.61	-1274.17	70.55	1713.70	918.51	-217.80	68.38	1538.33	-208.78	73.73	907.67
0.05000	-2995.41	176.35	42.36	-3042.22	163.39	43.01	-1783.82	90.79	466.25	-1737.43	157.79	414.68	-2440.86	4.46	78.67	-2493.26	-4.91	131.98	-114.81	42.32	199.25	-1972.55	-242.97	346.28	-2910.04	131.02	1230.32	0.00	0.00	0.00	-1735.42	170.34	1738.35	-2862.63	32.19	1687.35	-1730.82	7.34	1701.61	-1274.17	70.55	1713.70	918.40	-217.32	68.42	1538.48	-208.72	73.74	907.70
0.06000	-2995.41	176.35	42.36	-3038.98	164.38	43.67	-1783.82	90.79	466.25	-1737.43	157.79	414.68	-2440.86	4.46	78.67	-2456.15	-2.53	138.20	-114.81	42.32	199.25	-1972.55	-242.97	346.28	-2897.13	130.75	1229.36	0.00	0.00	0.00	-1735.42	170.34	1738.35	-2870.90	30.17	1686.28	-1730.82	7.34	1701.61	-1274.17	70.55	1713.70	918.35	-217.63	68.41	1537.94	-208.69	73.58	907.67
0.07000	-2995.41	176.35	42.36	-3050.32	163.44	41.82	-1783.82	90.79	466.25	-1737.43	157.79	414.68	-2440.86	4.46	78.67	-2428.93	-0.16	142.18	-114.81	42.32	199.25	-1972.55	-242.97	346.28	-2894.03	129.25	1227.77	0.00	0.00	0.00	-1735.42	170.34	1738.35	-2863.73	31.29	1684.35	-1730.82	7.34	1701.61	-1274.17	70.55	1713.70	918.38	-217.83	68.40	1537.67	-208.67	73.41	907.75
0.08000	-2995.41	176.35	42.36	-3037.40	163.40	43.82	-1783.82	90.79	466.25	-1737.43	157.79	414.68	-2440.86	4.46	78.67	-2410.52	2.19	144.12	-114.81	42.32	199.25	-1972.55	-242.97	346.28	-2875.45	127.85	1226.12	0.00	0.00	0.00	-1735.42	170.34	1738.35	-2853.59	28.79	1681.85	-1730.82	7.34	1701.61	-1274.17	70.55	1713.70	918.43	-217.57	68.43	1538.02	-208.62	73.59	907.83
0.09000	-2995.41	176.35	42.36	-3040.65	163.76	42.11	-1783.82	90.79	466.25	-1737.43	157.79	414.68	-2440.86	4.46	78.67	-2399.81	4.47	144.26	-114.81	42.32	199.25	-1972.55	-242.97	346.28	-2862.23	126.93	1224.94	0.00	0.00	0.00	-1735.42	170.34	1738.35	-2851.51	26.10	1680.84	-1730.82	7.34	1701.61	-1274.17	70.55	1713.70	918.22	-217.55	68.52	1537.64	-208.76	73.46	907.37
0.10000	-2995.41	176.35	42.36	-3045.68	163.94	41.27	-1783.82	90.79	466.25	-1737.43	157.79	414.68	-2440.86	4.46	78.67	-2395.74	6.65	142.80	-114.81	42.32	199.25	-1972.55	-242.97	346.28	-2849.26	125.74	1223.72	0.00	0.00	0.00	-1735.42	170.34	1738.35	-2835.19	23.90	1679.30	-1730.82	7.34	1701.61	-1274.17	70.55	1713.70	918.28	-217.50	68.55	1537.77	-208.78	73.49	907.25
0.11000	-2995.41	176.35	42.36	-3036.74	164.62	41.41	-1783.82	90.79	466.25	-1737.43	157.79	414.68	-2440.86	4.46	78.67	-2397.20	8.70	139.97	-114.81	42.32	199.25	-1972.55	-242.97	346.28	-2846.35	124.03	1222.04	0.00	0.00	0.00	-1735.42	170.34	1738.35	-2806.39	22.97	1677.22	-1730.82	7.34	1701.61	-1274.17	70.55	1713.70	918.36	-217.58	68.47	1537.69	-208.71	73.45	907.45
0.12000	-2995.41	176.35	42.36	-3031.02	164.16	41.65	-1783.82	90.79	466.25	-1737.43	157.79	414.68	-2440.86	4.46	78.67	-2403.13	10.60	135.98	-114.81	42.32	199.25	-1972.55	-242.97	346.28	-2839.97	123.02	1220.82	0.00	0.00	0.00	-1735.42	170.34	1738.35	-2806.35	20.34	1675.16	-1730.82	7.34	1701.61	-1274.17	70.55	1713.70	918.51	-218.12	68.32	1538.32	-208.59	73.75	907.58
0.13000	-2995.41	176.35	42.36	-3055.53	163.77	36.49	-1783.82	90.79	466.25	-1737.43	157.79	414.68	-2440.86	4.46	78.67	-2412.42	12.30	131.06	-114.81	42.32	199.25	-1972.55	-242.97	346.28	-2819.78	121.32	1219.75	0.00	0.00	0.00	-1735.42	170.34	1738.35	-2800.75	19.65	1674.58	-1730.82	7.34	1701.61	-1274.17	70.55	1713.70	918.31	-217.57	68.46	1538.24	-208.54	73.75	907.32
0.14000	-2995.41	176.35	42.36	-3012.36	165.23	43.10	-1783.82	90.79	466.25	-1737.43	157.79	414.68	-2440.86	4.46	78.67	-2424.00	13.77	125.42	-114.81	42.32	199.25	-1972.55	-242.97	346.28	-2814.60	118.97	1218.37	0.00	0.00	0.00	-1735.42	170.34	1738.35	-2808.33	16.82	1673.31	-1730.82	7.34	1701.61	-1274.17	70.55	1713.70	918.38	-217.50	68.51	1538.53	-208.49	73.82	907.48
0.15000	-2995.41	176.35	42.36	-3046.08	165.71	36.15	-1783.82	90.79	466.25	-1737.43	157.79	414.68	-2440.86	4.46	78.67	-2436.78	14.99	119.27	-114.81	42.32	199.25	-1972.55	-242.97	346.28	-2809.92	116.79	1217.08	0.00	0.00	0.00	-1735.42	170.34	1738.35	-2807.72	14.94	1672.84	-1730.82	7.34	1701.61	-1274.17	70.55	1713.70	918.14	-217.43	68.64	1538.77	-208.58	73.81	907.39
0.16000	-2995.38	176.35	42.37	-3025.29	166.86	37.76	-1783.82	90.79	466.25	-1737.43	157.79	414.68	-2440.86	4.46	78.67	-2449.68	15.92	112.84	-114.81	42.32	199.25	-1972.55	-242.97	346.28	-2810.38	114.02	1215.99	0.00	0.00	0.00	-1735.42	170.34	1738.35	-2773.44	13.47	1669.98	-1730.82	7.34	1701.61	-1274.17	70.55	1713.70	918.18	-217.77	68.65	1537.71	-208.68	73.48	907.39
0.17000	-2960.03	174.89	46.14	-3018.10	166.58	37.49	-1783.82	90.79	466.25	-1737.43	157.79	414.68	-2440.86	4.46	78.67	-2461.60	16.53	106.35	-114.81	42.32	199.25	-1972.55	-242.97	346.28	-2793.56	112.52	1215.89	0.00	0.00	0.00	-1735.42	170.34	1738.35	-2734.38	9.93	1666.96	-1730.82	7.34	1701.61	-1274.17	70.55	1713.70	918.24	-217.63	68.58	1538.17	-208.56	73.63	907.54
0.18000	-3013.30	179.38	36.47	-3010.20	167.20	37.75	-1783.82	90.79	466.25	-1737.43	157.79	414.68	-2440.86	4.46	78.67	-2471.46	16.79	100.01	-114.81	42.32	199.25	-1972.55	-242.97	346.28	-2781.93	110.30	1215.21	0.00	0.00	0.00	-1735.42	170.34	1738.35	-2735.57	7.16	1666.96	-1730.82	7.34	1701.61	-1274.17	70.55	1713.70	918.48	-217.69	68.38	1537.90	-208.68	73.56	907.50
0.19000	-3014.29	176.93	35.82	-3013.79	166.95	35.34	-1783.82	90.79	466.25	-1737.43	157.79	414.68	-2440.86	4.46	78.67	-2478.18	16.66	94.04	-114.81	42.32	199.25	-1972.55	-242.97	346.28	-2770.37	108.32	1214.73	0.00	0.00	0.00	-1735.42	170.34	1738.35	-2747.55	4.69	1667.90	-1730.82	7.34	1701.61	-1274.17	70.55	1713.70	918.63	-218.63	68.17	1537.52	-208.77	73.43	907.36
0.20000	-3006.47	180.57	36.66	-2982.54	168.13	38.35	-1783.82	90.79	466.25	-1737.43	157.79	414.68	-2440.86	4.46	78.67	-2480.66	16.12	88.66	-114.81	42.32	199.25	-1972.55	-242.97	346.28	-2760.04	105.51	1214.76	0.00	0.00	0.00	-1735.42	170.34	1738.35	-2753.10	1.68	1668.49	-1730.82	7.34	1701.61	-1274.17	70.55	1713.70	918.46	-217.79	68.45	1537.81	-208.66	73.52	907.41
0.21000	-3026.86	179.52	33.59	-3011.62	169.09	31.73	-1783.82	90.79	466.25	-1737.43	157.79	414.68	-2440.86	4.46	78.67	-2475.51	16.43	81.41	-114.81	42.32	199.25	-1972.55	-242.97	346.28	-2750.60	102.56	1214.32	0.00	0.00	0.00	-1735.42	170.34	1738.35	-2720.71	-1.35	1667.25	-1730.82	7.34	1701.61	-1274.17	70.55	1713.70	918.45	-217.98	68.31	1537.87	-208.62	73.52	907.58
0.22000	-3004.45	179.47	34.95	-2997.32	168.78	32.84	-1783.82	90.79	466.25	-1737.43	157.79	414.68	-2440.85	4.46	78.66	-2469.58	15.16	77.44	-114.81	42.32	199.25	-1972.55	-242.97	346.28	-2737.10	100.14	1214.83	0.00	0.00	0.00	-1735.42	170.34	1738.35	-2726.29	-4.46	1667.67	-1730.82	7.34	1701.61	-1274.17	70.55	1713.70	918.29	-217.52	68.53	1538.51	-208.57	73.77	907.68
0.23000	-2988.62	180.50	35.49	-2998.77	170.15	30.60	-1783.82	90.79	466.25	-1737.43	157.79	414.68	-2433.44	5.62	73.51	-2484.00	12.45	69.75	-114.81	42.32	199.25	-1972.55	-242.97	346.28	-2731.10	97.54	1214.91	0.00	0.00	0.00	-1735.42	170.34	1738.35	-2725.23	-7.82	1667.93	-1730.82	7.34	1701.61	-1274.17	70.55	1713.70	918.38	-217.98	68.46	1538.06	-208.70	73.62	907.55
0.24000	-2987.69	180.49	33.66	-2973.77	171.17	33.02	-1783.82	90.79	466.25	-1737.43	157.79	414.68	-2420.28	5.12	70.12	-2474.70	12.32	68.03	-114.81	42.32	199.25	-1972.55	-242.97	346.28	-2727.89	94.99	1215.87	0.00	0.00	0.00	-1735.42	170.34	1738.35	-2701.50	-8.66	1667.65	-1730.82	7.34	1701.61	-1274.17	70.55	1713.70	918.55	-218.01	68.21	1537.70	-208.67	73.52	907.45
0.25000	-2958.62	182.53	37.42	-2976.95	172.17	31.02	-1783.82	90.79	466.25	-1737.43	157.79	414.68	-2435.96	3.82	63.95	-2480.18	11.87	64.12	-114.81	42.32	199.25	-1972.55	-242.97	346.28	-2712.77	92.86	1216.59	0.00	0.00	0.00	-1735.42	170.34	1738.35	-2678.67	-10.35	1668.25	-1730.82	7.34	1701.61	-1274.17	70.55	1713.70	918.42	-217.94	68.36	1538.02	-208.54	73.64	907.82
0.26000	-2968.54	182.85	33.06	-2970.09	173.29	32.11	-1783.82	90.79	466.25	-1737.43	157.79	414.68	-2427.95	4.37	62.18	-2493.52	10.76	59.13	-114.81	42.32	199.25	-1972.55	-242.97	346.28	-2705.03	90.26	1218.08	0.00	0.00	0.00	-1735.42	170.34	1738.35	-2684.22	-11.71	1670.48	-1730.82	7.34	1701.61	-1274.17	70.55	1713.70	918.29	-217.72	68.51	1537.63	-208.70	73.47	907.47
0.27000	-2976.00	183.66	28.67	-2959.48	173.10	33.43	-1783.82	90.79	466.25	-1737.43	157.79	414.68	-2430.71	4.07	60.53	-2489.76	11.81	58.16	-114.81	42.32	199.25	-1972.55	-242.97	346.28	-2701.34	87.76	1219.66	0.00	0.00	0.00	-1735.42	170.34	1738.35	-2701.24	-15.75	1672.51	-1730.82	7.34	1701.61	-1274.17	70.55	1713.70	918.42	-217.99	68.37	1537.82	-208.59	73.56	907.35
0.28000	-2968.97	185.36	26.61	-2944.40	174.59	37.29	-1783.82	90.79	466.25	-1737.43	157.79	414.68	-2432.29	5.18	58.48	-2484.57	11.77	57.88	-114.81	42.32	199.25	-1972.55	-242.97	346.28	-2682.63	86.42	1221.18	0.00	0.00	0.00	-1735.42	170.34	1738.35	-2679.42	-18.33	1673.08	-1730.82	7.34	1701.61	-1274.17	70.55	1713.70	918.28	-217.79	68.49	1537.98	-208.58	73.62	907.42
0.29000	-2951.86	186.56	23.84	-2935.79	175.21	40.84	-1783.82	90.79	466.25	-1737.43	157.79	414.68	-2421.97	4.27	59.36	-2474.83	11.64	59.12	-114.81	42.32	199.25	-1972.55	-242.97	346.28	-2675.41	84.44	1222.03	0.00	0.00	0.00	-1735.42	170.34	1738.35	-2644.81	-18.60	1673.28	-1730.82	7.34	1701.61	-1274.17	70.55	1713.70	918.48	-217.88	68.40	1537.45	-208.64	73.39	907.47
0.30000	-2940.81	186.92	19.91	-2915.41	175.58	47.14	-1783.82	90.79	466.25	-1737.43	157.79	414.68	-2437.13	3.59	56.53	-2480.91	12.41	57.82	-114.81	42.32	199.25	-1972.55	-242.97	346.28	-2670.13	82.16	1223.79	0.00	0.00	0.00	-1735.42	170.34	1738.35	-2647.28	-21.81	1675.39	-1730.82	7.34	1701.61	-1274.17	70.55	1713.70	918.34	-217.52	68.54	1537.38	-208.78	73.38	907.22
0.31000	-2932.66	187.00	15.07	-2894.31	174.69	53.35	-1783.82	90.79	466.25	-1737.43	157.79	414.68	-2431.58	5.15	56.39	-2484.54	13.68	56.13	-114.81	42.32	199.25	-1972.55	-242.97	346.28	-2663.75	80.50	1224.73	0.00	0.00	0.00	-1735.42	170.34	1738.35	-2660.17	-23.33	1677.46	-1730.82	7.34	1701.61	-1274.17	70.55	1713.70	918.23	-217.95	68.54	1538.05	-208.76	73.65	907.41
0.32000	-2912.42	188.05	15.32	-2884.87	175.50	58.34	-1783.82	90.79	466.25	-1737.43	157.79	414.68	-2438.85	3.98	54.29	-2493.85	11.03	54.50	-114.81	42.32	199.25	-1972.55	-242.97	346.28	-2652.69	79.18	1226.05	0.00	0.00	0.00	-1735.42	170.34	1738.35	-2621.03	-25.43	1678.45	-1730.82	7.34	1701.61	-1274.17	70.55	1713.70	918.31	-217.85	68.46	1537.60	-208.87	73.49	907.58
0.33000	-2891.20	189.67	20.45	-2848.23	176.94	67.78	-1783.82	90.79	466.25	-1737.43	157.79	414.68	-2434.04	3.41	54.86	-2487.29	13.32	55.72	-114.81	42.32	199.25	-1972.55	-242.97	346.28	-2636.65	77.23	1227.62	0.00	0.00	0.00	-1735.42	170.34	1738.35	-2606.17	-26.65	1680.15	-1730.82	7.34	1701.61	-1274.17	70.55	1713.70	918.18	-217.95	68.57	1537.86	-208.76	73.58	907.50
0.34000	-2858.48	190.94	31.00	-2824.48	177.99	76.79	-1783.82	90.79	466.25	-1737.43	157.79	414.68	-2432.85	5.74	55.77	-2466.40	12.52	58.55	-114.81	42.32	199.25	-1972.55	-242.97	346.28	-2635.21	75.40	1228.21	0.00	0.00	0.00	-1735.42	170.34	1738.35	-2606.21	-28.04	1681.28	-1730.82	7.34	1701.61	-1274.17	70.55	1713.70	918.40	-217.99	68.39	1538.06	-208.70	73.65	907.56
0.35000	-2824.16	192.31	40.94	-2797.53	178.77	85.76	-1783.82	90.79	466.25	-1737.43	157.79	414.68	-2418.10	3.83	58.70	-2479.94	12.17	56.41	-114.81	42.32	199.25	-1972.55	-242.97	346.28	-2620.65	74.40	1229.93	0.00	0.00	0.00	-1735.42	170.34	1738.35	-2585.27	-28.22	1682.46	-1730.82	7.34	1701.61	-1274.17	70.55	1713.70	918.41	-217.60	68.50	1538.28	-208.76	73.67	907.62
0.36000	-2794.71	193.44	49.85	-2788.54	178.77	89.97	-1783.82	90.79	466.25	-1737.43	157.79	414.68	-2438.48	5.24	54.50	-2482.86	13.05	55.88	-114.81	42.32	199.25	-1972.55	-242.97	346.28	-2612.48	73.04	1231.25	0.00	0.00	0.00	-1735.42	170.34	1738.35	-2582.99	-32.29	1684.22	-1730.82	7.34	1701.61	-1274.17	70.55	1713.70	918.21	-217.79	68.64	1538.24	-208.67	73.66	907.67
0.37000	-2748.88	192.82	59.69	-2743.70	179.16	98.85	-1783.82	90.79	466.25	-1737.43	157.79	414.68	-2420.78	4.47	56.36	-2461.89	12.65	59.32	-114.81	42.32	199.25	-1972.55	-242.97	346.28	-2607.95	72.25	1232.66	0.00	0.00	0.00	-1735.42	170.34	1738.35	-2584.75	-33.03	1686.97	-1730.82	7.34	1701.61	-1274.17	70.55	1713.70	918.43	-217.82	68.31	1538.50	-208.60	73.83	907.32
0.38000	-2716.61	193.33	65.74	-2729.62	178.71	101.02	-1783.82	90.79	466.25	-1737.43	157.79	414.68	-2433.73	4.62	55.06	-2490.59	11.92	53.87	-114.81	42.32	199.25	-1972.55	-242.97	346.28	-2593.32	70.84	1234.08	0.00	0.00	0.00	-1735.42	170.34	1738.35	-2579.15	-33.93	1688.79	-1730.82	7.34	1701.61	-1274.17	70.55	1713.70	918.55	-218.13	68.17	1538.17	-208.67	73.71	907.32
0.39000	-2700.77	191.68	67.43	-2703.60	178.36	103.92	-1783.82	90.79	466.25	-1737.43	157.79	414.68	-2456.23	3.33	50.68	-2486.63	11.17	54.57	-114.81	42.32	199.25	-1972.55	-242.97	346.28	-2581.63	70.97	1235.79	0.00	0.00	0.00	-1735.42	170.34	1738.35	-2556.24	-34.34	1689.38	-1730.82	7.34	1701.61	-1274.17	70.55	1713.70	918.58	-217.97	68.22	1537.91	-208.70	73.58	907.62
0.40000	-2676.07	191.43	69.80	-2697.13	177.65	102.61	-1783.82	90.79	466.25	-1737.43	157.79	414.68	-2422.51	1.93	57.03	-2485.62	11.76	54.71	-114.81	42.32	199.25	-1972.55	-242.97	346.28	-2572.39	70.17	1237.30	0.00	0.00	0.00	-1735.42	170.34	1738.35	-2570.05	-36.24	1691.99	-1730.82	7.34	1701.61	-1274.17	70.55	1713.70	918.42	-217.44	68.46	1538.20	-208.69	73.68	907.63
0.41000	-2647.71	190.10	71.03	-2673.22	176.72	102.36	-1783.82	90.79	466.25	-1737.43	157.79	414.68	-2409.70	5.49	59.93	-2489.42	11.78	53.91	-114.81	42.32	199.25	-1972.55	-242.97	346.28	-2567.96	70.60	1239.22	0.00	0.00	0.00	-1735.42	170.34	1738.35	-2536.78	-36.55	1691.94	-1730.82	7.34	1701.61	-1274.17	70.55	1713.70	918.16	-217.08	68.74	1538.36	-208.68	73.70	907.41
0.42000	-2628.49	188.39	70.40	-2651.52	175.88	100.90	-1783.82	90.79	466.25	-1737.43	157.79	414.68	-2414.37	5.02	59.55	-2479.67	12.88	56.51	-114.81	42.32	199.25	-1972.55	-242.97	346.28	-2560.31	69.76	1240.73	0.00	0.00	0.00	-1735.42	170.34	1738.35	-2543.07	-37.21	1694.03	-1730.82	7.34	1701.61	-1274.17	70.55	1713.70	918.51	-218.02	68.40	1537.67	-208.70	73.44	907.25
0.43000	-2607.03	188.10	67.79	-2624.00	174.83	99.51	-1783.82	90.79	466.25	-1737.43	157.79	414.68	-2398.82	6.78	62.21	-2475.61	13.61	56.69	-114.81	42.32	199.25	-1972.55	-242.97	346.28	-2558.03	69.15	1242.44	0.00	0.00	0.00	-1735.42	170.34	1738.35	-2533.64	-38.88	1695.58	-1730.82	7.34	1701.61	-1274.17	70.55	1713.70	918.50	-217.46	68.35	1538.04	-208.64	73.58	907.24
0.44000	-2587.74	184.95	65.88	-2601.75	173.46	96.02	-1783.82	90.79	466.25	-1737.43	157.79	414.68	-2411.99	5.67	59.64	-2489.81	12.43	54.39	-114.81	42.32	199.25	-1972.55	-242.97	346.28	-2541.77	68.28	1243.62	0.00	0.00	0.00	-1735.42	170.34	1738.35	-2520.59	-39.50	1696.37	-1730.82	7.34	1701.61	-1274.17	70.55	1713.70	918.51	-217.54	68.28	1537.69	-208.76	73.45	907.22
0.45000	-2584.80	184.10	60.26	-2582.50	170.68	92.31	-1783.82	90.79	466.25	-1737.43	157.79	414.68	-2414.58	6.19	58.18	-2483.24	13.17	55.52	-114.81	42.32	199.25	-1972.55	-242.97	346.28	-2533.87	67.42	1244.80	0.00	0.00	0.00	-1735.42	170.34	1738.35	-2522.34	-40.00	1698.07	-1730.82	7.34	1701.61	-1274.17	70.55	1713.70	918.31	-217.57	68.56	1537.63	-208.77	73.45	907.42
0.46000	-2557.06	181.80	59.66	-2548.13	169.91	91.39	-1783.82	90.79	466.25	-1737.43	157.79	414.68	-2392.75	8.24	63.72	-2476.05	14.45	56.53	-114.81	42.32	199.25	-1972.55	-242.97	346.28	-2522.89	65.86	1246.12	0.00	0.00	0.00	-1735.42	170.34	1738.35	-2495.51	-41.99	1698.29	-1730.82	7.34	1701.61	-1274.17	70.55	1713.70	918.48	-217.84	68.39	1537.65	-208.73	73.44	907.55
0.47000	-2526.88	178.99	59.29	-2528.47	167.63	87.55	-1783.82	90.79	466.25	-1737.43	157.79	414.68	-2429.23	6.44	56.86	-2481.65	14.83	55.02	-114.81	42.32	199.25	-1972.55	-242.97	346.28	-2518.29	63.97	1247.27	0.00	0.00	0.00	-1735.42	170.34	1738.35	-2494.10	-43.32	1699.72	-1730.82	7.34	1701.61	-1274.17	70.55	1713.70	918.36	-218.14	68.46	1538.70	-208.65	73.84	907.49
0.48000	-2513.10	177.85	55.25	-2512.13	165.78	83.07	-1783.82	90.79	466.25	-1737.43	157.79	414.68	-2420.68	6.33	58.54	-2487.46	14.27	53.67	-114.81	42.32	199.25	-1972.55	-242.97	346.28	-2503.14	63.17	1247.86	0.00	0.00	0.00	-1735.42	170.34	1738.35	-2488.86	-43.23	1700.38	-1730.82	7.34	1701.61	-1274.17	70.55	1713.70	918.44	-217.93	68.36	1538.77	-208.63	73.82	907.48
0.49000	-2501.38	176.34	51.37	-2483.86	164.98	79.85	-1783.82	90.79	466.25	-1737.43	157.79	414.68	-2393.26	8.34	64.43	-2486.45	14.35	54.55	-114.81	42.32	199.25	-1972.55	-242.97	346.28	-2498.46	61.78	1248.22	0.00	0.00	0.00	-1735.42	170.34	1738.35	-2493.98	-44.23	1701.01	-1730.82	7.34	1701.61	-1274.17	70.55	1713.70	918.35	-217.33	68.46	1537.43	-208.72	73.43	907.55
0.50000	-2479.03	175.10	49.51	-2468.78	163.91	75.87	-1783.82	90.79	466.25	-1737.43	157.79	414.68	-2407.79	9.38	61.48	-2479.41	15.37	55.12	-114.81	42.32	199.25	-1972.55	-242.97	346.28	-2493.39	60.85	1248.57	0.00	0.00	0.00	-1735.42	170.34	1738.35	-2479.51	-42.98	1701.19	-1730.82	7.34	1701.61	-1274.17	70.55	1713.70	918.14	-217.73	68.64	1538.36	-208.62	73.74	907.53
0.51000	-2456.62	172.50	48.61	-2442.47	163.01	72.99	-1783.82	90.79	466.25	-1737.43	157.79	414.68	-2408.01	10.07	61.99	-2484.46	14.95	54.47	-114.81	42.32	199.25	-1972.55	-242.97	346.28	-2479.03	58.98	1248.86	0.00	0.00	0.00	-1735.42	170.34	1738.35	-2476.18	-45.33	1701.43	-1730.82	7.34	1701.61	-1274.17	70.55	1713.70	918.19	-218.22	68.55	1538.01	-208.65	73.60	907.59
0.52000	-2418.46	171.68	50.89	-2409.54	161.64	71.30	-1783.82	90.79	466.25	-1737.43	157.79	414.68	-2420.45	10.28	59.09	-2472.61	17.10	56.29	-114.81	42.32	199.25	-1972.55	-242.97	346.28	-2476.02	58.70	1248.82	0.00	0.00	0.00	-1735.42	170.34	1738.35	-2475.88	-43.43	1702.11	-1730.82	7.34	1701.61	-1274.17	70.55	1713.70	918.39	-218.02	68.32	1537.87	-208.67	73.56	907.46
0.53000	-2404.98	169.92	48.36	-2390.87	160.01	68.82	-1783.82	90.79	466.25	-1737.43	157.79	414.68	-2404.78	9.36	61.87	-2482.68	16.77	54.15	-114.81	42.32	199.25	-1972.55	-242.97	346.28	-2473.70	58.60	1248.44	0.00	0.00	0.00	-1735.42	170.34	1738.35	-2466.51	-45.30	1701.78	-1730.82	7.34	1701.61	-1274.17	70.55	1713.70	918.58	-218.21	68.25	1538.06	-208.66	73.60	907.56
0.54000	-2362.45	167.55	51.22	-2387.34	157.94	63.17	-1783.82	90.79	466.25	-1737.43	157.79	414.68	-2418.66	9.77	58.49	-2489.67	16.44	51.76	-114.81	42.32	199.25	-1972.55	-242.97	346.28	-2460.75	57.12	1248.07	0.00	0.00	0.00	-1735.42	170.34	1738.35	-2451.56	-43.72	1701.15	-1730.82	7.34	1701.61	-1274.17	70.55	1713.70	918.38	-217.97	68.51	1537.23	-208.79	73.27	907.51
0.55000	-2331.19	163.86	53.97	-2365.64	156.60	61.69	-1783.82	90.79	466.25	-1737.43	157.79	414.68	-2415.50	8.61	58.06	-2489.41	13.96	51.21	-114.81	42.32	199.25	-1972.55	-242.97	346.28	-2446.06	56.93	1247.60	0.00	0.00	0.00	-1735.42	170.34	1738.35	-2445.91	-44.16	1701.58	-1730.82	7.34	1701.61	-1274.17	70.55	1713.70	918.41	-217.99	68.48	1537.90	-208.70	73.57	907.62
0.56000	-2301.49	161.78	55.13	-2348.43	153.39	59.92	-1783.82	90.79	466.25	-1737.43	157.79	414.68	-2414.07	8.48	56.12	-2486.12	13.99	49.83	-114.81	42.32	199.25	-1972.55	-242.97	346.28	-2437.06	56.47	1246.88	0.00	0.00	0.00	-1735.42	170.34	1738.35	-2430.07	-43.93	1701.65	-1730.82	7.34	1701.61	-1274.17	70.55	1713.70	918.38	-217.77	68.45	1538.01	-208.66	73.59	907.68
0.57000	-2272.14	160.21	58.23	-2306.77	151.25	62.47	-1783.82	90.79	466.25	-1737.43	157.79	414.68	-2420.76	7.55	53.92	-2471.18	14.20	52.39	-114.81	42.32	199.25	-1972.55	-242.97	346.28	-2435.65	56.33	1246.11	0.00	0.00	0.00	-1735.42	170.34	1738.35	-2436.43	-44.11	1701.42	-1730.82	7.34	1701.61	-1274.17	70.55	1713.70	918.27	-217.63	68.56	1537.67	-208.71	73.47	907.47
0.58000	-2243.19	159.10	63.04	-2280.74	149.68	63.18	-1783.82	90.79	466.25	-1737.43	157.79	414.68	-2441.04	5.08	48.74	-2492.02	12.19	47.42	-114.81	42.32	199.25	-1972.55	-242.97	346.28	-2429.30	56.27	1245.61	0.00	0.00	0.00	-1735.42	170.34	1738.35	-2414.81	-44.83	1700.06	-1730.82	7.34	1701.61	-1274.17	70.55	1713.70	918.09	-217.48	68.79	1538.20	-208.55	73.68	907.53
0.59000	-2214.72	158.39	69.34	-2254.80	147.60	64.51	-1783.82	90.79	466.25	-1737.43	157.79	414.68	-2432.90	4.73	48.92	-2489.43	11.99	46.28	-114.81	42.32	199.25	-1972.55	-242.97	346.28	-2422.60	55.95	1244.49	0.00	0.00	0.00	-1735.42	170.34	1738.35	-2403.48	-43.83	1698.52	-1730.82	7.34	1701.61	-1274.17	70.55	1713.70	918.39	-217.54	68.48	1537.67	-208.73	73.44	907.40
0.60000	-2186.78	158.03	76.89	-2205.77	145.58	71.76	-1783.82	90.79	466.25	-1737.43	157.79	414.68	-2413.68	3.87	51.66	-2479.58	11.58	47.93	-114.81	42.32	199.25	-1972.55	-242.97	346.28	-2412.55	56.08	1243.70	0.00	0.00	0.00	-1735.42	170.34	1738.35	-2401.73	-45.90	1697.47	-1730.82	7.34	1701.61	-1274.17	70.55	1713.70	918.43	-217.62	68.56	1537.87	-208.72	73.56	907.39
0.61000	-2159.45	157.97	85.47	-2180.66	143.08	75.68	-1783.82	90.79	466.25	-1737.43	157.79	414.68	-2434.37	4.08	47.18	-2472.06	10.18	48.83	-114.81	42.32	199.25	-1972.55	-242.97	346.28	-2406.59	56.17	1242.52	0.00	0.00	0.00	-1735.42	170.34	1738.35	-2397.87	-45.76	1697.92	-1730.82	7.34	1701.61	-1274.17	70.55	1713.70	918.58	-217.69	68.43	1537.78	-208.70	73.50	907.52
0.62000	-2132.77	158.16	94.84	-2143.91	140.18	80.60	-1783.82	90.79	466.25	-1737.43	157.79	414.68	-2415.04	3.40	50.08	-2466.84	11.39	49.25	-114.81	42.32	199.25	-1972.55	-242.97	346.28	-2393.17	56.07	1241.44	0.00	0.00	0.00	-1735.42	170.34	1738.35	-2373.90	-43.42	1696.58	-1730.82	7.34	1701.61	-1274.17	70.55	1713.70	918.61	-218.04	68.19	1538.05	-208.68	73.58	907.73
0.63000	-2106.82	158.55	104.77	-2111.44	137.82	83.57	-1783.82	90.79	466.25	-1737.43	157.79	414.68	-2410.88	3.43	49.77	-2484.39	10.19	45.43	-114.81	42.32	199.25	-1972.55	-242.97	346.28	-2380.14	56.12	1240.72	0.00	0.00	0.00	-1735.42	170.34	1738.35	-2369.78	-44.38	1695.77	-1730.82	7.34	1701.61	-1274.17	70.55	1713.70	918.20	-217.53	68.67	1538.16	-208.62	73.63	907.70
0.64000	-2081.66	159.09	115.03	-2081.63	135.75	86.69	-1783.82	90.79	466.25	-1737.43	157.79	414.68	-2422.18	3.84	46.94	-2466.51	11.53	48.04	-114.81	42.32	199.25	-1972.55	-242.97	346.28	-2371.63	56.01	1239.59	0.00	0.00	0.00	-1735.42	170.34	1738.35	-2366.45	-45.06	1694.81	-1730.82	7.34	1701.61	-1274.17	70.55	1713.70	918.34	-217.44	68.48	1538.24	-208.62	73.69	907.66
0.65000	-2057.36	159.73	125.39	-2054.33	133.93	89.91	-1783.82	90.79	466.25	-1737.43	157.79	414.68	-2456.63	2.34	38.47	-2474.67	11.07	46.10	-114.81	42.32	199.25	-1972.55	-242.97	346.28	-2361.55	56.42	1238.11	0.00	0.00	0.00	-1735.42	170.34	1738.35	-2351.97	-41.32	1693.02	-1730.82	7.34	1701.61	-1274.17	70.55	1713.70	918.22	-217.43	68.65	1538.54	-208.56	73.82	907.55
0.66000	-2033.96	160.41	135.63	-2029.43	132.34	93.17	-1783.82	90.79	466.25	-1737.43	157.79	414.68	-2418.98	1.85	45.03	-2474.84	11.35	46.06	-114.81	42.32	199.25	-1972.55	-242.97	346.28	-2348.16	55.99	1236.70	0.00	0.00	0.00	-1735.42	170.34	1738.35	-2339.10	-41.75	1692.36	-1730.82	7.34	1701.61	-1274.17	70.55	1713.70	918.09	-217.43	68.74	1538.41	-208.68	73.71	907.60
0.67000	-2011.55	161.09	145.51	-2006.80	130.97	96.43	-1783.82	90.79	466.25	-1737.43	157.79	414.68	-2435.19	2.24	41.26	-2487.06	12.15	43.05	-114.81	42.32	199.25	-1972.55	-242.97	346.28	-2348.67	56.47	1235.04	0.00	0.00	0.00	-1735.42	170.34	1738.35	-2342.26	-41.09	1691.59	-1730.82	7.34	1701.61	-1274.17	70.55	1713.70	918.27	-217.60	68.48	1538.59	-208.60	73.77	907.56
0.68000	-1990.17	161.72	154.79	-1986.32	129.78	99.63	-1783.82	90.79	466.25	-1737.43	157.79	414.68	-2433.57	3.37	41.66	-2481.19	12.32	43.61	-114.81	42.32	199.25	-1972.55	-242.97	346.28	-2340.15	56.97	1233.58	0.00	0.00	0.00	-1735.42	170.34	1738.35	-2315.75	-39.71	1689.77	-1730.82	7.34	1701.61	-1274.17	70.55	1713.70	918.40	-218.05	68.35	1538.09	-208.62	73.59	907.37
0.69000	-1969.90	162.24	163.26	-1967.87	128.76	102.70	-1783.82	90.79	466.25	-1737.43	157.79	414.68	-2423.04	3.92	43.67	-2466.11	12.46	45.65	-114.81	42.32	199.25	-1972.55	-242.97	346.28	-2337.28	57.21	1231.88	0.00	0.00	0.00	-1735.42	170.34	1738.35	-2320.32	-37.89	1688.82	-1730.82	7.34	1701.61	-1274.17	70.55	1713.70	918.52	-218.37	68.27	1537.52	-208.74	73.41	907.48
0.70000	-1950.80	162.60	170.68	-1951.31	127.88	105.60	-1783.82	90.79	466.25	-1737.43	157.79	414.68	-2443.24	3.69	37.89	-2464.41	13.02	46.00	-114.81	42.32	199.25	-1972.55	-242.97	346.28	-2322.45	58.11	1230.57	0.00	0.00	0.00	-1735.42	170.34	1738.35	-2304.96	-36.45	1687.07	-1730.82	7.34	1701.61	-1274.17	70.55	1713.70	918.15	-217.34	68.52	1537.92	-208.75	73.53	907.52
0.71000	-1932.93	162.75	176.81	-1936.54	127.12	108.28	-1783.82	90.79	466.25	-1737.43	157.79	414.68	-2421.01	3.36	41.63	-2465.53	12.71	45.26	-114.81	42.32	199.25	-1972.55	-242.97	346.28	-2316.77	58.52	1228.81	0.00	0.00	0.00	-1735.42	170.34	1738.35	-2309.68	-36.93	1685.54	-1730.82	7.34	1701.61	-1274.17	70.55	1713.70	918.24	-217.75	68.47	1537.94	-208.64	73.53	907.42
0.72000	-1916.35	162.64	181.44	-1923.41	126.46	110.67	-1783.82	90.79	466.25	-1737.43	157.79	414.68	-2427.89	2.95	40.41	-2476.35	12.64	43.02	-114.81	42.32	199.25	-1972.55	-242.97	346.28	-2300.50	59.45	1227.19	0.00	0.00	0.00	-1735.42	170.34	1738.35	-2305.51	-34.61	1685.09	-1730.82	7.34	1701.61	-1274.17	70.55	1713.70	918.19	-217.70	68.64	1538.29	-208.57	73.78	907.45
0.73000	-1901.13	162.23	184.33	-1911.82	125.88	112.73	-1783.82	90.79	466.25	-1737.43	157.79	414.68	-2422.98	3.21	40.58	-2457.12	11.39	45.55	-114.81	42.32	199.25	-1972.55	-242.97	346.28	-2285.76	59.65	1225.55	0.00	0.00	0.00	-1735.42	170.34	1738.35	-2280.15	-33.69	1682.85	-1730.82	7.34	1701.61	-1274.17	70.55	1713.70	918.24	-217.61	68.61	1538.55	-208.58	73.85	907.54
0.74000	-1887.32	161.45	185.24	-1901.62	125.34	114.39	-1783.82	90.79	466.25	-1737.43	157.79	414.68	-2409.65	3.28	43.78	-2458.32	12.67	45.13	-114.81	42.32	199.25	-1972.55	-242.97	346.28	-2278.67	60.41	1223.47	0.00	0.00	0.00	-1735.42	170.34	1738.35	-2269.78	-31.90	1681.36	-1730.82	7.34	1701.61	-1274.17	70.55	1713.70	918.45	-217.86	68.31	1538.32	-208.69	73.71	907.53
0.75000	-1875.00	160.26	183.95	-1892.71	124.84	115.61	-1783.82	90.79	466.25	-1737.43	157.79	414.68	-2421.26	3.40	40.02	-2473.19	12.17	41.28	-114.81	42.32	199.25	-1972.55	-242.97	346.28	-2271.92	61.02	1221.59	0.00	0.00	0.00	-1735.42	170.34	1738.35	-2270.76	-29.77	1680.13	-1730.82	7.34	1701.61	-1274.17	70.55	1713.70	918.27	-217.60	68.50	1537.57	-208.77	73.43	907.49
0.76000	-1864.23	158.60	180.23	-1884.96	124.35	116.32	-1783.82	90.79	466.25	-1737.43	157.79	414.68	-2418.20	4.24	40.09	-2461.56	12.28	43.49	-114.81	42.32	199.25	-1972.55	-242.97	346.28	-2259.07	62.45	1219.88	0.00	0.00	0.00	-1735.42	170.34	1738.35	-2261.43	-29.39	1678.52	-1730.82	7.34	1701.61	-1274.17	70.55	1713.70	918.21	-217.40	68.68	1537.85	-208.68	73.56	907.55
0.77000	-1855.07	156.43	173.85	-1878.24	123.84	116.48	-1783.82	90.79	466.25	-1737.43	157.79	414.68	-2398.24	4.19	42.95	-2471.30	10.75	41.31	-114.81	42.32	199.25	-1972.55	-242.97	346.28	-2248.03	63.54	1218.39	0.00	0.00	0.00	-1735.42	170.34	1738.35	-2245.73	-26.72	1676.95	-1730.82	7.34	1701.61	-1274.17	70.55	1713.70	918.29	-217.45	68.58	1538.45	-208.58	73.77	907.30
0.78000	-1847.57	153.70	164.58	-1872.43	123.29	116.03	-1783.82	90.79	466.25	-1737.43	157.79	414.68	-2409.96	2.47	39.68	-2460.59	11.75	43.40	-114.81	42.32	199.25	-1972.55	-242.97	346.28	-2239.73	64.64	1216.41	0.00	0.00	0.00	-1735.42	170.34	1738.35	-2218.04	-25.18	1674.72	-1730.82	7.34	1701.61	-1274.17	70.55	1713.70	918.32	-217.47	68.58	1538.00	-208.62	73.55	907.26
0.79000	-1841.90	151.90	153.39	-1867.40	122.68	114.91	-1783.82	90.79	466.25	-1737.43	157.79	414.68	-2430.75	4.17	34.35	-2451.68	11.57	44.42	-114.81	42.32	199.25	-1972.55	-242.97	346.28	-2231.43	65.96	1214.45	0.00	0.00	0.00	-1735.42	170.34	1738.35	-2217.34	-23.74	1673.58	-1730.82	7.34	1701.61	-1274.17	70.55	1713.70	918.56	-218.03	68.35	1538.15	-208.65	73.58	907.54
0.80000	-1834.69	149.18	142.02	-1863.03	121.99	113.08	-1783.82	90.79	466.25	-1737.43	157.79	414.68	-2408.02	2.75	37.61	-2453.26	12.02	43.28	-114.81	42.32	199.25	-1972.55	-242.97	346.28	-2214.87	67.98	1213.12	0.00	0.00	0.00	-1735.42	170.34	1738.35	-2198.43	-21.62	1672.01	-1730.82	7.34	1701.61	-1274.17	70.55	1713.70	918.58	-217.92	68.28	1537.97	-208.71	73.57	907.38
0.81000	-1825.24	143.86	131.39	-1859.20	121.20	110.47	-1783.82	90.79	466.25	-1737.43	157.79	414.68	-2418.69	4.25	35.54	-2446.43	11.06	43.93	-114.81	42.32	199.25	-1972.55	-242.97	346.28	-2203.82	69.21	1212.10	0.00	0.00	0.00	-1735.42	170.34	1738.35	-2195.52	-19.21	1671.90	-1730.82	7.34	1701.61	-1274.17	70.55	1713.70	918.51	-218.19	68.29	1537.92	-208.66	73.56	907.50
0.82000	-1818.64	140.07	120.77	-1855.78	120.28	107.03	-1783.82	90.79	466.25	-1737.43	157.79	414.68	-2413.07	4.67	35.92	-2441.53	10.47	44.26	-114.81	42.32	199.25	-1972.55	-242.97	346.28	-2197.96	70.93	1211.19	0.00	0.00	0.00	-1735.42	170.34	1738.35	-2202.34	-17.51	1671.82	-1730.82	7.34	1701.61	-1274.17	70.55	1713.70	918.23	-217.59	68.64	1537.49	-208.75	73.44	907.35
0.83000	-1813.59	136.58	111.57	-1852.65	119.20	102.70	-1783.82	90.79	466.25	-1737.43	157.79	414.68	-2423.88	3.47	33.29	-2437.15	10.07	45.24	-114.81	42.32	199.25	-1972.55	-242.97	346.28	-2186.39	73.15	1210.56	0.00	0.00	0.00	-1735.42	170.34	1738.35	-2187.07	-14.90	1671.79	-1730.82	7.34	1701.61	-1274.17	70.55	1713.70	918.47	-217.32	68.42	1537.41	-208.67	73.43	907.50
0.84000	-1808.19	133.13	103.41	-1847.79	116.71	95.64	-1783.82	90.79	466.25	-1737.43	157.79	414.68	-2432.20	3.21	30.55	-2449.38	9.28	41.73	-114.81	42.32	199.25	-1972.55	-242.97	346.28	-2178.39	75.23	1210.07	0.00	0.00	0.00	-1735.42	170.34	1738.35	-2158.32	-12.84	1670.26	-1730.82	7.34	1701.61	-1274.17	70.55	1713.70	918.29	-217.48	68.50	1536.99	-208.71	73.20	907.60
0.85000	-1804.80	133.52	95.12	-1843.84	116.05	89.15	-1783.82	90.79	466.25	-1737.43	157.79	414.68	-2414.34	3.88	33.99	-2449.83	7.67	41.37	-114.81	42.32	199.25	-1972.55	-242.97	346.28	-2164.52	77.34	1210.54	0.00	0.00	0.00	-1735.42	170.34	1738.35	-2155.24	-10.88	1670.86	-1730.82	7.34	1701.61	-1274.17	70.55	1713.70	918.34	-217.93	68.40	1538.48	-208.58	73.75	907.49
0.86000	-1801.82	133.63	88.43	-1842.28	116.60	87.30	-1783.82	90.79	466.25	-1737.43	157.79	414.68	-2407.15	4.34	35.05	-2428.33	7.00	44.03	-114.81	42.32	199.25	-1972.55	-242.97	346.28	-2151.89	79.67	1210.88	0.00	0.00	0.00	-1735.42	170.34	1738.35	-2142.70	-6.76	1670.04	-1730.82	7.34	1701.61	-1274.17	70.55	1713.70	918.25	-218.02	68.52	1538.27	-208.65	73.66	907.43
0.87000	-1798.23	131.54	83.04	-1839.46	115.48	82.53	-1783.82	90.79	466.25	-1737.43	157.79	414.68	-2408.49	3.35	34.15	-2431.90	5.89	42.37	-114.81	42.32	199.25	-1972.55	-242.97	346.28	-2136.39	81.88	1211.82	0.00	0.00	0.00	-1735.42	170.34	1738.35	-2128.59	-4.50	1670.61	-1730.82	7.34	1701.61	-1274.17	70.55	1713.70	918.35	-217.71	68.59	1537.76	-208.62	73.48	907.35
0.88000	-1796.75	132.00	76.91	-1836.19	112.65	79.07	-1783.82	90.79	466.25	-1737.43	157.79	414.68	-2425.01	2.39	30.15	-2440.16	4.27	39.20	-114.81	42.32	199.25	-1972.55	-242.97	346.28	-2136.26	83.18	1212.37	0.00	0.00	0.00	-1735.42	170.34	1738.35	-2122.79	-3.32	1671.42	-1730.82	7.34	1701.61	-1274.17	70.55	1713.70	918.37	-217.66	68.49	1537.82	-208.72	73.50	907.70
0.89000	-1794.49	131.01	72.21	-1834.77	112.30	75.12	-1783.82	90.79	466.25	-1737.43	157.79	414.68	-2398.45	1.75	34.06	-2419.46	3.45	42.24	-114.81	42.32	199.25	-1972.55	-242.97	346.28	-2121.08	85.27	1213.95	0.00	0.00	0.00	-1735.42	170.34	1738.35	-2104.61	0.81	1672.46	-1730.82	7.34	1701.61	-1274.17	70.55	1713.70	918.61	-218.17	68.23	1537.83	-208.76	73.50	907.59
0.90000	-1792.03	129.35	69.30	-1833.86	112.17	72.42	-1783.82	90.79	466.25	-1737.43	157.79	414.68	-2415.13	1.11	28.38	-2417.03	0.85	42.09	-114.81	42.32	199.25	-1972.55	-242.97	346.28	-2112.64	88.00	1215.37	0.00	0.00	0.00	-1735.42	170.34	1738.35	-2096.37	2.65	1674.54	-1730.82	7.34	1701.61	-1274.17	70.55	1713.70	918.38	-217.93	68.46	1537.89	-208.67	73.49	907.55
0.91000	-1790.50	128.54	66.57	-1833.05	111.52	70.38	-1783.82	90.79	466.25	-1737.43	157.79	414.68	-2395.26	0.70	30.82	-2403.56	-1.13	44.51	-114.81	42.32	199.25	-1972.55	-242.97	346.28	-2094.72	90.00	1217.02	0.00	0.00	0.00	-1735.42	170.34	1738.35	-2096.64	5.82	1675.98	-1730.82	7.34	1701.61	-1274.17	70.55	1713.70	918.18	-217.48	68.60	1537.48	-208.64	73.38	907.71
0.92000	-1789.55	128.33	63.89	-1832.27	110.71	68.70	-1783.82	90.79	466.25	-1737.43	157.79	414.68	-2385.89	0.09	30.55	-2390.73	-3.15	47.77	-114.81	42.32	199.25	-1972.55	-242.97	346.28	-2085.52	92.52	1218.66	0.00	0.00	0.00	-1735.42	170.34	1738.35	-2093.11	7.81	1677.81	-1730.82	7.34	1701.61	-1274.17	70.55	1713.70	918.34	-218.20	68.36	1538.65	-208.59	73.81	907.37
0.93000	-1788.66	128.06	62.21	-1831.65	110.15	67.55	-1783.82	90.79	466.25	-1737.43	157.79	414.68	-2375.03	-1.31	29.64	-2379.74	-5.44	51.14	-114.81	42.32	199.25	-1972.55	-242.97	346.28	-2078.41	95.30	1220.35	0.00	0.00	0.00	-1735.42	170.34	1738.35	-2082.73	8.15	1680.05	-1730.82	7.34	1701.61	-1274.17	70.55	1713.70	918.40	-218.56	68.35	1538.11	-208.66	73.58	907.50
0.94000	-1788.32	128.10	60.74	-1831.17	109.72	66.65	-1783.82	90.79	466.25	-1737.43	157.79	414.68	-2349.19	-3.56	31.03	-2373.09	-8.68	55.30	-114.81	42.32	199.25	-1972.55	-242.97	346.28	-2064.03	97.98	1222.20	0.00	0.00	0.00	-1735.42	170.34	1738.35	-2059.74	9.62	1681.81	-1730.82	7.34	1701.61	-1274.17	70.55	1713.70	918.16	-217.22	68.72	1537.98	-208.63	73.52	907.52
0.95000	-1788.12	128.08	59.69	-1831.09	109.67	65.83	-1783.82	90.79	466.25	-1737.43	157.79	414.68	-2340.46	-8.04	28.86	-2361.96	-12.86	62.09	-114.81	42.32	199.25	-1972.55	-242.97	346.28	-2050.08	100.15	1224.05	0.00	0.00	0.00	-1735.42	170.34	1738.35	-2050.12	13.50	1683.33	-1730.82	7.34	1701.61	-1274.17	70.55	1713.70	918.50	-217.51	68.36	1538.32	-208.71	73.67	907.46
0.96000	-1788.05	128.19	58.88	-1830.69	109.29	65.41	-1783.82	90.79	466.25	-1737.43	157.79	414.68	-2321.01	-12.84	29.50	-2332.96	-16.42	71.83	-114.81	42.32	199.25	-1972.55	-242.97	346.28	-2039.38	102.38	1225.86	0.00	0.00	0.00	-1735.42	170.34	1738.35	-2023.10	14.41	1684.06	-1730.82	7.34	1701.61	-1274.17	70.55	1713.70	918.40	-217.97	68.44	1537.91	-208.73	73.54	907.50
0.97000	-1787.93	128.13	58.36	-1830.53	109.21	65.04	-1783.82	90.79	466.25	-1737.43	157.79	414.68	-2323.87	-18.15	32.82	-2349.64	-20.80	76.21	-114.81	42.32	199.25	-1972.55	-242.97	346.28	-2036.09	104.13	1227.16	0.00	0.00	0.00	-1735.42	170.34	1738.35	-2016.57	16.62	1685.36	-1730.82	7.34	1701.61	-1274.17	70.55	1713.70	918.38	-218.10	68.44	1538.08	-208.61	73.58	907.47
0.98000	-1787.71	128.00	57.99	-1830.63	109.48	64.52	-1783.82	90.79	466.25	-1737.43	157.79	414.68	-2319.55	-24.62	41.80	-2348.63	-27.88	84.37	-114.81	42.32	199.25	-1972.55	-242.97	346.28	-2026.07	105.96	1229.29	0.00	0.00	0.00	-1735.42	170.34	1738.35	-1996.49	17.01	1686.87	-1730.82	7.34	1701.61	-1274.17	70.55	1713.70	918.43	-218.35	68.21	1538.22	-208.55	73.62	907.59
0.99000	-1787.57	127.93	57.82	-1830.52	109.41	64.35	-1783.82	90.79	466.25	-1737.43	157.79	414.68	-2309.86	-33.22	52.51	-2338.26	-36.81	95.24	-114.81	42.32	199.25	-1972.55	-242.97	346.28	-2014.14	106.98	1230.71	0.00	0.00	0.00	-1735.42	170.34	1738.35	-2012.10	18.12	1689.53	-1730.82	7.34	1701.61	-1274.17	70.55	1713.70	918.34	-217.72	68.40	1537.74	-208.63	73.44	907.37
1.00000	-1787.64	128.03	57.57	-1830.45	109.38	64.27	-1783.82	90.79	466.25	-1737.43	157.79	414.68	-2306.57	-43.80	61.86	-2326.79	-46.85	104.59	-114.81	42.32	199.25	-1972.55	-242.97	346.28	-2002.15	108.07	1232.20	0.00	0.00	0.00	-1735.42	170.34	1738.35	-1995.56	18.83	1691.36	-1730.82	7.34	1701.61	-1274.17	70.55	1713.70	918.34	-217.87	68.45	1537.93	-208.54	73.55	907.58
1.01000	-1787.48	127.77	57.58	-1830.54	109.56	64.12	-1783.82	90.79	466.25	-1737.43	157.79	414.68	-2285.68	-55.54	72.03	-2308.21	-56.51	114.59	-114.81	42.32	199.25	-1972.55	-242.97	346.28	-2001.38	108.76	1233.84	0.00	0.00	0.00	-1735.42	170.34	1738.35	-1983.70	21.23	1692.68	-1730.82	7.34	1701.61	-1274.17	70.55	1713.70	918.31	-217.80	68.55	1538.45	-208.53	73.76	907.73
1.02000	-1787.45	127.80	57.52	-1830.65	109.77	63.98	-1783.82	90.79	466.25	-1737.43	157.79	414.68	-2269.43	-68.21	80.99	-2286.97	-68.53	124.18	-114.81	42.32	199.25	-1972.55	-242.97	346.28	-1993.36	109.33	1235.38	0.00	0.00	0.00	-1735.42	170.34	1738.35	-1966.69	21.88	1694.17	-1730.82	7.34	1701.61	-1274.17	70.55	1713.70	918.28	-217.77	68.52	1538.22	-208.59	73.62	907.60
1.03000	-1787.56	127.94	57.42	-1830.69	109.93	63.90	-1783.82	90.79	466.25	-1737.43	157.79	414.68	-2239.72	-80.79	91.69	-2256.49	-79.81	134.08	-114.81	42.32	199.25	-1972.55	-242.97	346.28	-1983.15	109.54	1237.08	0.00	0.00	0.00	-1735.42	170.34	1738.35	-1960.78	21.84	1696.37	-1730.82	7.34	1701.61	-1274.17	70.55	1713.70	918.35	-218.04	68.52	1538.53	-208.47	73.79	907.39
1.04000	-1787.56	127.95	57.37	-1830.72	110.13	63.79	-1783.82	90.79	466.25	-1737.43	157.79	414.68	-2213.10	-92.84	101.00	-2225.09	-90.22	143.64	-114.81	42.32	199.25	-1972.55	-242.97	346.28	-1976.02	109.18	1239.23	0.00	0.00	0.00	-1735.42	170.34	1738.35	-1936.02	23.86	1697.98	-1730.82	7.34	1701.61	-1274.17	70.55	1713.70	918.48	-217.78	68.39	1537.97	-208.56	73.58	907.64
1.05000	-1787.59	128.07	57.29	-1830.84	110.38	63.63	-1783.82	90.79	466.25	-1737.43	157.79	414.68	-2188.85	-105.56	108.86	-2208.76	-103.08	150.47	-114.81	42.32	199.25	-1972.55	-242.97	346.28	-1969.78	109.10	1240.89	0.00	0.00	0.00	-1735.42	170.34	1738.35	-1939.75	25.63	1700.45	-1730.82	7.34	1701.61	-1274.17	70.55	1713.70	918.51	-217.74	68.31	1537.69	-208.66	73.42	907.51
1.06000	-1787.55	128.18	57.12	-1830.91	110.60	63.46	-1783.82	90.79	466.25	-1737.43	157.79	414.68	-2167.19	-118.07	115.88	-2177.11	-113.81	158.97	-114.81	42.32	199.25	-1972.55	-242.97	346.28	-1960.88	109.01	1243.02	0.00	0.00	0.00	-1735.42	170.34	1738.35	-1933.65	25.09	1701.55	-1730.82	7.34	1701.61	-1274.17	70.55	1713.70	918.33	-217.53	68.51	1537.75	-208.73	73.53	907.44
1.07000	-1787.64	128.53	56.80	-1831.08	110.96	63.24	-1783.82	90.79	466.25	-1737.43	157.79	414.68	-2138.77	-129.64	123.78	-2154.50	-124.29	164.96	-114.81	42.32	199.25	-1972.55	-242.97	346.28	-1950.81	108.80	1244.67	0.00	0.00	0.00	-1735.42	170.34	1738.35	-1929.90	25.93	1703.63	-1730.82	7.34	1701.61	-1274.17	70.55	1713.70	918.15	-217.48	68.72	1538.04	-208.73	73.58	907.43
1.08000	-1787.58	128.69	56.59	-1831.09	111.10	63.14	-1783.82	90.79	466.25	-1737.43	157.79	414.68	-2111.32	-139.77	130.48	-2132.59	-134.85	170.50	-114.81	42.32	199.25	-1972.55	-242.97	346.28	-1944.16	108.55	1246.41	0.00	0.00	0.00	-1735.42	170.34	1738.35	-1929.72	24.75	1706.61	-1730.82	7.34	1701.61	-1274.17	70.55	1713.70	918.39	-218.39	68.32	1537.93	-208.64	73.53	907.62
1.09000	-1787.50	129.02	56.27	-1830.96	111.13	63.01	-1783.82	90.79	466.25	-1737.43	157.79	414.68	-2089.31	-151.91	135.08	-2113.01	-146.35	175.73	-114.81	42.32	199.25	-1972.55	-242.97	346.28	-1942.50	107.99	1247.59	0.00	0.00	0.00	-1735.42	170.34	1738.35	-1897.32	26.37	1706.82	-1730.82	7.34	1701.61	-1274.17	70.55	1713.70	918.32	-218.13	68.45	1537.96	-208.64	73.54	907.61
1.10000	-1787.29	129.13	56.00	-1831.00	111.32	62.80	-1783.82	90.79	466.25	-1737.43	157.79	414.68	-2060.21	-161.22	140.80	-2092.32	-155.51	180.56	-114.81	42.32	199.25	-1972.55	-242.97	346.28	-1930.41	107.86	1249.23	0.00	0.00	0.00	-1735.42	170.34	1738.35	-1894.79	25.67	1708.35	-1730.82	7.34	1701.61	-1274.17	70.55	1713.70	918.44	-217.59	68.45	1538.26	-208.65	73.65	907.60
1.11000	-1787.09	129.27	55.69	-1831.08	111.64	62.54	-1783.82	90.79	466.25	-1737.43	157.79	414.68	-2047.93	-171.79	144.38	-2072.70	-165.46	184.75	-114.81	42.32	199.25	-1972.55	-242.97	346.28	-1923.64	108.67	1250.45	0.00	0.00	0.00	-1735.42	170.34	1738.35	-1887.79	26.47	1710.32	-1730.82	7.34	1701.61	-1274.17	70.55	1713.70	918.24	-217.39	68.52	1538.29	-208.60	73.69	907.39
1.12000	-1787.00	129.51	55.33	-1830.98	111.63	62.43	-1783.82	90.79	466.25	-1737.43	157.79	414.68	-2015.21	-182.15	158.95	-2053.25	-174.28	188.81	-114.81	42.32	199.25	-1972.55	-242.97	346.28	-1912.70	109.66	1251.53	0.00	0.00	0.00	-1735.42	170.34	1738.35	-1872.90	26.70	1710.78	-1730.82	7.34	1701.61	-1274.17	70.55	1713.70	918.22	-217.76	68.59	1538.18	-208.70	73.63	907.25
1.13000	-1786.92	129.62	55.05	-1830.93	111.71	62.22	-1783.82	90.79	466.25	-1737.43	157.79	414.68	-1981.14	-189.65	165.94	-2015.27	-183.13	200.88	-114.81	42.32	199.25	-1972.55	-242.97	346.28	-1903.27	110.57	1252.20	0.00	0.00	0.00	-1735.42	170.34	1738.35	-1868.50	27.39	1712.23	-1730.82	7.34	1701.61	-1274.17	70.55	1713.70	918.33	-217.62	68.47	1538.02	-208.71	73.55	907.38
1.14000	-1786.62	129.47	54.80	-1830.63	111.45	62.16	-1783.82	90.79	466.25	-1737.43	157.79	414.68	-1953.15	-197.33	171.09	-1987.39	-191.51	205.03	-114.81	42.32	199.25	-1972.55	-242.97	346.28	-1900.64	111.96	1253.18	0.00	0.00	0.00	-1735.42	170.34	1738.35	-1853.80	27.58	1712.37	-1730.82	7.34	1701.61	-1274.17	70.55	1713.70	918.28	-217.17	68.48	1537.82	-208.62	73.49	907.53
1.15000	-1786.35	129.46	54.57	-1830.73	111.70	61.93	-1783.82	90.79	466.25	-1737.43	157.79	414.68	-1919.60	-204.78	176.60	-1953.71	-198.22	209.60	-114.81	42.32	199.25	-1972.55	-242.97	346.28	-1891.38	113.65	1254.16	0.00	0.00	0.00	-1735.42	170.34	1738.35	-1849.84	27.35	1713.85	-1730.82	7.34	1701.61	-1274.17	70.55	1713.70	918.29	-218.42	68.39	1537.98	-208.68	73.57	907.66
1.16000	-1786.24	129.59	54.28	-1830.41	111.48	61.90	-1783.82	90.79	466.25	-1737.43	157.79	414.68	-1887.18	-211.25	182.04	-1924.19	-206.47	212.93	-114.81	42.32	199.25	-1972.59	-242.98	346.27	-1881.07	115.03	1255.20	0.00	0.00	0.00	-1735.42	170.34	1738.35	-1835.75	27.00	1713.86	-1730.82	7.34	1701.61	-1274.17	70.55	1713.70	918.48	-218.41	68.26	1538.48	-208.55	73.76	907.42
1.17000	-1785.73	129.19	54.21	-1830.32	111.37	61.84	-1783.82	90.79	466.25	-1737.43	157.79	414.68	-1854.16	-217.40	187.20	-1895.39	-213.55	215.91	-114.81	42.32	199.25	-2012.94	-253.92	337.28	-1877.20	116.63	1255.85	0.00	0.00	0.00	-1735.42	170.34	1738.35	-1837.42	26.79	1714.79	-1730.82	7.34	1701.61	-1274.17	70.55	1713.70	918.62	-218.44	68.11	1537.82	-208.70	73.52	907.65
1.18000	-1785.49	129.04	54.05	-1830.34	111.50	61.65	-1783.82	90.79	466.25	-1737.43	157.79	414.68	-1820.46	-222.73	192.14	-1863.89	-219.48	219.11	-114.81	42.32	199.25	-1951.64	-258.60	341.37	-1873.93	116.67	1256.10	0.00	0.00	0.00	-1735.42	170.34	1738.35	-1821.49	27.48	1715.06	-1730.82	7.34	1701.61	-1274.17	70.55	1713.70	918.25	-218.19	68.54	1537.28	-208.74	73.28	907.51
1.19000	-1785.22	128.90	53.98	-1830.12	111.28	61.66	-1783.82	90.79	466.25	-1737.43	157.79	414.68	-1792.47	-227.85	195.92	-1833.31	-225.13	221.52	-114.81	42.32	199.25	-1910.49	-261.66	340.07	-1858.12	117.49	1256.50	0.00	0.00	0.00	-1735.42	170.34	1738.35	-1816.47	26.63	1716.11	-1730.82	7.34	1701.61	-1274.17	70.55	1713.70	918.39	-218.13	68.40	1537.58	-208.75	73.49	907.66
1.20000	-1785.21	129.05	53.74	-1829.91	111.00	61.73	-1783.82	90.79	466.25	-1737.43	157.79	414.68	-1760.22	-230.54	200.53	-1803.00	-229.09	224.15	-114.81	42.32	199.25	-1896.03	-267.98	338.96	-1851.32	117.51	1256.76	0.00	0.00	0.00	-1735.42	170.34	1738.35	-1801.71	26.96	1715.66	-1730.82	7.34	1701.61	-1274.17	70.55	1713.70	918.31	-218.61	68.34	1537.56	-208.78	73.44	907.56
1.21000	-1784.98	128.83	53.71	-1830.09	111.30	61.50	-1783.82	90.79	466.25	-1737.43	157.79	414.68	-1731.32	-232.93	204.24	-1774.09	-231.40	226.41	-114.81	42.32	199.25	-1855.80	-271.22	338.32	-1840.25	118.26	1257.29	0.00	0.00	0.00	-1735.42	170.34	1738.35	-1797.49	28.03	1715.46	-1730.82	7.34	1701.61	-1274.17	70.55	1713.70	918.29	-217.68	68.47	1537.86	-208.81	73.53	907.28
1.22000	-1785.05	129.20	53.42	-1829.86	111.07	61.57	-1783.82	90.79	466.25	-1737.43	157.79	414.68	-1700.33	-235.56	207.75	-1742.22	-233.42	228.95	-114.81	42.32	199.25	-1845.34	-275.85	333.09	-1832.64	127.74	1267.41	0.00	0.00	0.00	-1735.42	170.34	1738.35	-1780.68	27.06	1715.06	-1730.82	7.34	1701.61	-1274.17	70.55	1713.70	918.28	-218.32	68.37	1538.26	-208.69	73.68	907.37
1.23000	-1784.81	129.04	53.33	-1829.92	111.24	61.40	-1783.82	90.79	466.25	-1737.43	157.79	414.68	-1669.02	-236.56	211.31	-1713.94	-235.51	230.28	-114.81	42.32	199.25	-1813.96	-278.74	330.65	-1822.58	121.17	1259.02	0.00	0.00	0.00	-1735.42	170.34	1738.35	-1783.60	26.52	1715.79	-1730.82	7.34	1701.61	-1274.17	70.55	1713.70	918.55	-218.35	68.14	1537.86	-208.69	73.54	907.66
1.24000	-1785.14	129.79	52.85	-1829.86	111.22	61.31	-1783.82	90.79	466.25	-1737.43	157.79	414.68	-1639.41	-236.66	214.48	-1682.96	-235.62	231.86	-114.81	42.32	199.25	-1802.88	-282.58	326.82	-1822.33	119.66	1257.45	0.00	0.00	0.00	-1735.42	170.34	1738.35	-1772.02	30.98	1725.81	-1730.82	7.34	1701.61	-1274.17	70.55	1713.70	918.45	-218.00	68.36	1537.79	-208.64	73.54	907.65
1.25000	-1785.08	129.95	52.60	-1829.81	111.20	61.21	-1783.82	90.79	466.25	-1737.43	157.79	414.68	-1609.97	-235.22	217.50	-1655.04	-235.02	232.82	-114.81	42.32	199.25	-1767.29	-283.29	323.38	-1808.52	119.94	1257.10	0.00	0.00	0.00	-1735.42	170.34	1738.35	-1759.62	31.56	1727.75	-1730.82	7.34	1701.61	-1274.17	70.55	1713.70	918.23	-218.41	68.40	1537.82	-208.68	73.48	907.64
1.26000	-1784.99	130.06	52.35	-1829.78	111.18	61.10	-1783.82	90.79	466.25	-1737.43	157.79	414.68	-1580.36	-233.30	219.99	-1627.57	-233.08	233.35	-114.81	42.32	199.25	-1749.98	-283.65	316.27	-1799.45	122.19	1265.20	0.00	0.00	0.00	-1735.42	170.34	1738.35	-1750.35	31.33	1727.33	-1730.82	7.34	1701.61	-1274.17	70.55	1713.70	918.25	-218.18	68.51	1538.42	-208.50	73.80	907.78
1.27000	-1784.87	130.15	52.09	-1829.75	111.17	60.98	-1783.82	90.79	466.25	-1737.43	157.79	414.68	-1554.97	-229.17	221.47	-1600.20	-230.59	233.38	-114.81	42.32	199.25	-1724.86	-285.69	312.43	-1790.81	119.29	1263.03	0.00	0.00	0.00	-1735.42	170.34	1738.35	-1739.98	31.70	1726.67	-1730.82	7.34	1701.61	-1274.17	70.55	1713.70	918.22	-217.50	68.58	1538.44	-208.58	73.79	907.75
1.28000	-1784.74	130.20	51.84	-1829.74	111.16	60.85	-1783.82	90.79	466.25	-1737.43	157.79	414.68	-1527.52	-225.49	222.45	-1575.14	-227.35	232.68	-114.81	42.32	199.25	-1701.52	-282.46	307.19	-1783.55	122.63	1265.05	0.00	0.00	0.00	-1735.42	170.34	1738.35	-1732.30	31.67	1726.01	-1730.82	7.34	1701.61	-1274.17	70.55	1713.70	918.08	-217.48	68.68	1538.10	-208.62	73.58	907.50
1.29000	-1784.58	130.23	51.58	-1829.72	111.15	60.71	-1783.82	90.79	466.25	-1737.43	157.79	414.68	-1500.03	-219.43	223.52	-1549.31	-222.48	231.76	-114.81	42.32	199.25	-1667.68	-283.89	302.20	-1775.16	123.16	1264.89	0.00	0.00	0.00	-1735.42	170.34	1738.35	-1725.79	31.57	1725.81	-1730.82	7.34	1701.61	-1274.17	70.55	1713.70	918.32	-218.06	68.47	1537.74	-208.70	73.47	907.66
1.30000	-1784.40	130.25	51.33	-1829.70	111.15	60.55	-1783.82	90.79	466.25	-1737.43	157.79	414.68	-1474.80	-212.38	223.74	-1526.22	-217.44	229.81	-114.81	42.32	199.25	-1636.38	-283.97	297.32	-1768.12	123.37	1264.14	0.00	0.00	0.00	-1735.41	170.34	1738.35	-1717.43	31.56	1725.08	-1730.82	7.34	1701.61	-1274.17	70.55	1713.70	918.27	-217.69	68.65	1538.42	-208.56	73.75	907.80
1.31000	-1784.21	130.25	51.07	-1829.68	111.15	60.38	-1783.82	90.79	466.25	-1737.43	157.79	414.68	-1449.99	-203.91	223.60	-1499.42	-211.28	228.21	-114.81	42.32	199.25	-1625.03	-283.73	295.75	-1761.35	124.35	1263.50	0.00	0.00	0.00	-1726.76	170.30	1737.60	-1707.58	31.25	1724.23	-1730.82	7.34	1701.61	-1274.17	70.55	1713.70	918.28	-217.66	68.48	1538.30	-208.64	73.70	907.74
1.32000	-1784.01	130.23	50.80	-1829.65	111.15	60.20	-1783.82	90.79	466.25	-1737.43	157.79	414.68	-1430.15	-196.87	222.93	-1476.82	-203.88	225.69	-114.81	42.32	199.25	-1621.06	-281.89	294.32	-1752.96	124.39	1262.45	0.00	0.00	0.00	-1717.99	170.31	1736.62	-1695.27	30.79	1723.03	-1730.82	7.34	1701.61	-1274.17	70.55	1713.70	918.34	-217.57	68.44	1538.07	-208.63	73.65	907.84
1.33000	-1783.79	130.21	50.54	-1829.60	111.16	60.00	-1783.82	90.79	466.25	-1737.43	157.79	414.68	-1407.31	-188.42	221.61	-1453.94	-195.56	223.32	-114.81	42.32	199.25	-1611.90	-277.16	289.83	-1743.74	124.32	1261.41	0.00	0.00	0.00	-1709.43	170.14	1735.60	-1688.63	31.12	1721.88	-1730.82	7.34	1701.61	-1274.17	70.55	1713.70	918.43	-218.09	68.30	1538.05	-208.65	73.61	907.61
1.34000	-1783.57	130.19	50.27	-1829.54	111.18	59.79	-1783.82	90.79	466.25	-1737.43	157.79	414.68	-1384.92	-179.19	220.71	-1428.81	-186.88	221.30	-114.81	42.32	199.25	-1585.00	-268.29	279.11	-1736.48	125.18	1260.32	0.00	0.00	0.00	-1701.02	169.47	1734.48	-1681.27	30.95	1720.92	-1730.82	7.34	1701.61	-1274.17	70.55	1713.70	918.30	-217.30	68.49	1537.71	-208.67	73.46	907.34
1.35000	-1783.34	130.17	50.00	-1829.45	111.20	59.56	-1783.82	90.79	466.25	-1737.43	157.79	414.68	-1363.47	-169.80	219.74	-1402.26	-177.56	220.27	-114.81	42.32	199.25	-1555.39	-260.48	268.52	-1727.93	121.86	1256.03	0.00	0.00	0.00	-1692.15	169.28	1733.23	-1672.82	30.60	1719.56	-1730.82	7.34	1701.61	-1274.17	70.55	1713.70	918.30	-217.49	68.53	1537.92	-208.64	73.53	907.66
1.36000	-1783.11	130.16	49.72	-1829.35	111.22	59.32	-1783.82	90.79	466.25	-1737.43	157.79	414.68	-1341.89	-158.61	219.49	-1389.60	-169.38	218.09	-114.81	42.32	199.25	-1534.68	-253.36	259.92	-1719.33	124.88	1257.24	0.00	0.00	0.00	-1683.34	168.94	1731.79	-1665.10	30.15	1718.17	-1730.82	7.34	1701.61	-1274.17	70.55	1713.70	918.48	-218.23	68.24	1537.88	-208.76	73.51	907.47
1.37000	-1782.88	130.16	49.45	-1829.21	111.26	59.06	-1783.82	90.79	466.25	-1737.43	157.79	414.68	-1322.26	-148.93	218.98	-1369.78	-158.43	216.53	-114.81	42.32	199.25	-1514.57	-246.27	251.69	-1709.25	125.11	1256.33	0.00	0.00	0.00	-1674.14	168.75	1730.18	-1657.18	30.00	1716.67	-1730.82	7.34	1701.61	-1274.17	70.55	1713.70	918.35	-217.39	68.45	1537.72	-208.77	73.43	907.77
1.38000	-1782.64	130.17	49.16	-1829.04	111.30	58.79	-1783.82	90.79	466.25	-1737.43	157.79	414.68	-1303.27	-138.31	219.05	-1350.50	-148.44	214.80	-114.81	42.32	199.25	-1494.98	-238.71	243.41	-1703.42	125.13	1254.65	0.00	0.00	0.00	-1665.29	167.93	1728.62	-1647.33	29.70	1714.92	-1730.82	7.34	1701.61	-1274.17	70.55	1713.70	918.44	-217.76	68.43	1538.05	-208.62	73.53	907.84
1.39000	-1782.41	130.20	48.88	-1828.83	111.34	58.50	-1783.82	90.79	466.25	-1737.43	157.79	414.68	-1285.01	-127.60	219.55	-1332.08	-138.37	213.40	-114.81	42.32	199.25	-1476.67	-229.65	234.56	-1694.29	124.53	1252.95	0.00	0.00	0.00	-1656.12	167.53	1726.93	-1632.93	29.33	1712.93	-1730.82	7.34	1701.61	-1274.17	70.55	1713.70	918.56	-218.59	68.22	1538.02	-208.66	73.56	907.63
1.40000	-1782.19	130.25	48.59	-1828.80	111.56	58.17	-1783.82	90.79	466.25	-1737.43	157.79	414.68	-1267.54	-117.81	220.05	-1314.42	-128.61	212.18	-114.81	42.32	199.25	-1458.91	-221.02	226.18	-1684.69	124.53	1251.24	0.00	0.00	0.00	-1646.81	166.99	1725.17	-1627.49	28.67	1711.19	-1730.82	7.34	1701.61	-1274.17	70.55	1713.70	918.72	-218.68	68.08	1537.30	-208.77	73.32	907.63
1.41000	-1781.98	130.33	48.29	-1828.49	111.36	57.99	-1783.82	90.79	466.25	-1737.43	157.79	414.68	-1251.61	-109.18	220.51	-1297.73	-119.20	211.12	-114.81	42.32	199.25	-1442.13	-212.36	218.09	-1676.92	124.31	1249.45	0.00	0.00	0.00	-1640.22	166.26	1722.36	-1616.45	27.91	1709.14	-1730.82	7.34	1701.61	-1274.17	70.55	1713.70	918.76	-218.33	68.14	1537.64	-208.70	73.39	907.62
1.42000	-1781.64	130.14	48.15	-1828.35	111.42	57.75	-1783.82	90.79	466.25	-1737.43	157.79	414.68	-1236.06	-101.22	220.99	-1282.43	-110.93	209.99	-114.81	42.32	199.25	-1426.61	-203.31	209.96	-1667.87	124.40	1247.49	0.00	0.00	0.00	-1628.91	165.26	1720.25	-1610.82	26.91	1707.43	-1730.82	7.34	1701.61	-1274.17	70.55	1713.70	918.55	-218.48	68.24	1537.85	-208.71	73.49	907.66
1.43000	-1781.57	130.42	47.78	-1828.19	111.57	57.43	-1783.82	90.79	466.25	-1737.43	157.79	414.68	-1221.35	-93.19	221.78	-1267.91	-103.23	209.03	-114.81	42.32	199.25	-1412.48	-193.19	201.39	-1658.39	123.51	1245.50	0.00	0.00	0.00	-1618.83	165.07	1718.02	-1599.19	26.44	1705.34	-1730.82	7.34	1701.61	-1274.17	70.55	1713.70	918.44	-218.42	68.36	1537.55	-208.80	73.38	907.49
1.44000	-1781.34	130.44	47.54	-1827.74	111.40	57.28	-1783.82	90.79	466.25	-1737.43	157.79	414.68	-1208.26	-87.41	222.01	-1254.42	-95.96	208.08	-114.81	42.32	199.25	-1399.45	-184.26	193.74	-1649.42	123.00	1243.53	0.00	0.00	0.00	-1608.43	164.26	1716.09	-1589.16	25.59	1703.44	-1730.81	7.34	1701.61	-1274.17	70.55	1713.70	918.49	-218.00	68.34	1537.82	-208.64	73.51	907.47
1.45000	-1781.12	130.51	47.25	-1827.76	111.82	56.81	-1783.82	90.79	466.25	-1737.43	157.79	414.68	-1196.97	-83.03	221.64	-1242.39	-89.65	207.02	-114.81	42.32	199.25	-1387.61	-175.97	186.60	-1639.92	122.58	1241.43	0.00	0.00	0.00	-1598.12	163.43	1714.06	-1579.11	24.51	1701.09	-1720.86	6.31	1699.56	-1274.17	70.55	1713.70	918.36	-218.15	68.46	1537.86	-208.56	73.55	907.65
1.46000	-1781.22	130.93	46.86	-1827.13	111.36	56.79	-1783.82	90.79	466.25	-1737.43	157.79	414.68	-1186.03	-77.75	221.63	-1231.70	-84.38	205.16	-114.81	42.32	199.25	-1377.60	-167.45	179.29	-1631.75	118.86	1236.44	0.00	0.00	0.00	-1587.30	162.59	1711.59	-1573.27	23.31	1699.21	-1711.01	5.16	1697.59	-1274.17	70.55	1713.70	918.41	-217.58	68.42	1537.66	-208.73	73.45	907.56
1.47000	-1780.79	130.71	46.79	-1827.01	111.81	56.35	-1783.82	90.79	466.25	-1737.43	157.79	414.68	-1177.25	-74.44	220.32	-1222.66	-79.46	202.83	-114.81	42.32	199.25	-1369.49	-159.00	172.04	-1621.80	120.06	1236.72	0.00	0.00	0.00	-1580.82	161.37	1709.54	-1560.20	22.40	1697.04	-1701.03	4.19	1695.66	-1274.17	70.55	1713.70	918.34	-217.39	68.57	1537.64	-208.81	73.50	907.61
1.48000	-1780.68	130.97	46.48	-1826.57	111.85	56.13	-1783.82	90.79	466.25	-1737.43	157.79	414.68	-1169.98	-72.37	217.66	-1214.63	-74.94	199.99	-114.81	42.32	199.25	-1363.04	-150.89	164.90	-1611.80	119.67	1235.17	0.00	0.00	0.00	-1568.27	159.78	1707.21	-1550.40	21.01	1694.76	-1690.65	2.58	1693.63	-1274.17	70.55	1713.70	918.40	-217.80	68.36	1537.48	-208.67	73.46	907.58
1.49000	-1780.72	131.55	46.05	-1826.39	112.40	55.62	-1783.82	90.79	466.25	-1737.43	157.79	414.68	-1163.81	-70.64	214.12	-1208.43	-71.73	195.76	-114.81	42.32	199.25	-1357.77	-143.88	158.13	-1602.10	118.18	1233.22	0.00	0.00	0.00	-1557.46	158.24	1705.20	-1538.53	19.39	1692.50	-1680.32	1.23	1691.64	-1274.17	70.55	1713.70	918.25	-216.98	68.69	1537.98	-208.58	73.56	907.57
1.50000	-1780.32	131.42	45.99	-1825.87	112.37	55.41	-1783.82	90.79	466.25	-1737.43	157.79	414.68	-1158.67	-68.84	209.56	-1203.25	-68.76	190.93	-114.81	42.32	199.25	-1354.16	-136.38	150.77	-1591.78	117.19	1231.36	0.00	0.00	0.00	-1546.36	156.80	1703.16	-1529.41	18.05	1690.43	-1670.01	0.21	1689.75	-1274.17	70.55	1713.70	918.25	-217.43	68.69	1538.08	-208.63	73.59	907.28
1.51000	-1780.02	131.57	45.82	-1825.46	112.71	55.04	-1783.82	90.79	466.25	-1737.43	157.79	414.68	-1155.03	-67.61	203.88	-1199.37	-65.56	185.30	-114.81	42.32	199.25	-1352.28	-128.86	142.99	-1580.71	115.94	1229.47	0.00	0.00	0.00	-1538.72	155.19	1701.09	-1516.66	16.28	1688.27	-1659.03	-1.93	1687.67	-1274.17	70.55	1713.70	918.19	-217.71	68.64	1537.94	-208.70	73.51	907.29
1.52000	-1779.84	131.76	45.61	-1824.93	112.89	54.71	-1783.82	90.79	466.25	-1737.43	157.79	414.68	-1152.34	-65.80	197.48	-1196.44	-61.97	178.86	-114.81	42.32	199.25	-1351.53	-121.57	135.24	-1569.38	114.66	1227.57	0.00	0.00	0.00	-1525.80	153.45	1698.94	-1508.07	14.33	1686.58	-1648.53	-3.31	1685.83	-1274.17	70.55	1713.70	918.43	-217.83	68.48	1537.95	-208.74	73.53	907.29
1.53000	-1779.50	131.81	45.56	-1824.43	113.31	54.34	-1783.82	90.79	466.25	-1737.43	157.79	414.68	-1151.21	-64.17	189.86	-1195.25	-59.21	171.37	-114.81	42.32	199.25	-1352.05	-114.21	127.38	-1558.67	113.42	1225.69	0.00	0.00	0.00	-1512.63	151.33	1696.95	-1495.45	12.28	1684.43	-1637.61	-5.39	1683.79	-1274.17	70.55	1713.70	918.51	-217.71	68.36	1538.24	-208.77	73.64	907.46
1.54000	-1779.16	131.73	45.48	-1823.84	113.60	54.07	-1783.82	90.79	466.25	-1737.43	157.79	414.68	-1151.00	-62.10	181.75	-1195.32	-56.76	163.07	-114.81	42.32	199.25	-1354.24	-105.75	118.68	-1548.90	111.64	1223.73	0.00	0.00	0.00	-1504.26	150.01	1695.13	-1485.97	10.49	1682.93	-1626.61	-7.31	1681.95	-1274.17	70.55	1713.70	918.39	-217.94	68.43	1538.25	-208.66	73.69	907.67
1.55000	-1778.99	131.88	45.33	-1823.25	113.92	53.82	-1783.82	90.79	466.25	-1737.43	157.79	414.68	-1151.43	-58.91	173.54	-1196.40	-53.74	154.57	-114.81	42.32	199.25	-1356.88	-97.87	110.12	-1537.74	109.83	1221.81	0.00	0.00	0.00	-1493.08	147.54	1693.20	-1473.91	8.34	1681.06	-1615.06	-9.91	1679.95	-1274.17	70.55	1713.70	918.30	-217.31	68.56	1538.22	-208.63	73.68	907.47
1.56000	-1778.97	132.33	45.03	-1822.66	114.42	53.51	-1783.82	90.79	466.25	-1737.43	157.79	414.68	-1153.05	-56.59	164.58	-1197.85	-50.34	145.81	-114.81	42.32	199.25	-1359.54	-91.01	101.62	-1527.92	107.63	1219.77	0.00	0.00	0.00	-1482.75	144.92	1691.34	-1463.00	5.91	1679.25	-1603.48	-12.54	1677.95	-1274.17	70.55	1713.70	918.10	-217.01	68.70	1538.18	-208.69	73.65	907.49
1.57000	-1778.61	132.11	45.08	-1822.02	114.92	53.23	-1783.82	90.79	466.25	-1737.43	157.79	414.68	-1155.24	-53.57	155.50	-1199.58	-46.89	139.26	-114.81	42.32	199.25	-1361.48	-86.05	94.64	-1516.38	106.12	1217.72	0.00	0.00	0.00	-1471.92	142.92	1689.37	-1452.99	3.16	1677.57	-1591.90	-14.87	1676.08	-1274.17	70.55	1713.70	918.27	-217.60	68.52	1538.22	-208.75	73.64	907.48
1.58000	-1778.33	132.03	44.91	-1821.27	115.34	53.10	-1783.82	90.79	466.25	-1737.43	157.79	414.68	-1150.30	-47.06	147.39	-1195.40	-40.77	131.92	-114.81	42.32	199.25	-1358.05	-83.87	92.16	-1504.63	104.52	1215.74	0.00	0.00	0.00	-1455.89	140.81	1687.34	-1441.29	0.78	1675.60	-1580.00	-17.88	1674.09	-1274.17	70.55	1713.70	918.69	-218.30	68.13	1538.15	-208.66	73.63	907.46
1.59000	-1778.37	132.37	44.67	-1820.46	116.01	52.95	-1783.82	90.79	466.25	-1737.43	157.79	414.68	-1142.41	-42.16	139.90	-1186.55	-35.22	123.55	-114.81	42.32	199.25	-1348.65	-83.28	91.16	-1493.56	102.10	1213.91	0.00	0.00	0.00	-1445.88	137.89	1685.77	-1426.57	-1.68	1674.01	-1568.12	-20.74	1672.30	-1274.17	70.55	1713.70	918.24	-217.66	68.71	1537.44	-208.85	73.41	907.44
1.60000	-1778.23	132.48	44.51	-1819.69	116.78	52.87	-1783.82	90.79	466.25	-1737.43	157.79	414.68	-1132.14	-39.74	125.82	-1178.06	-30.99	113.11	-114.81	42.32	199.25	-1340.65	-83.92	89.79	-1481.57	99.98	1212.09	0.00	0.00	0.00	-1434.76	135.07	1684.76	-1414.96	-4.41	1673.09	-1555.75	-23.76	1671.07	-1274.17	70.55	1713.70	918.10	-217.48	68.75	1537.54	-208.78	73.43	907.46
1.61000	-1778.17	132.72	44.28	-1818.77	117.65	52.66	-1783.82	90.79	466.25	-1737.43	157.79	414.68	-1125.11	-33.90	114.60	-1172.64	-27.55	103.44	-114.81	42.32	199.25	-1335.89	-84.41	88.11	-1472.53	97.90	1210.32	0.00	0.00	0.00	-1421.38	132.49	1684.30	-1401.88	-6.98	1672.32	-1543.40	-26.66	1670.35	-1274.17	70.55	1713.70	918.39	-217.93	68.38	1537.65	-208.84	73.41	907.52
1.62000	-1777.85	132.80	44.18	-1817.59	118.35	52.59	-1783.82	90.79	466.25	-1737.43	157.79	414.68	-1122.58	-31.89	105.87	-1171.18	-27.24	97.44	-114.81	42.32	199.25	-1332.66	-83.98	86.89	-1460.21	95.27	1208.87	0.00	0.00	0.00	-1409.72	129.96	1683.47	-1392.53	-9.93	1671.50	-1530.66	-29.91	1669.47	-1274.17	70.55	1713.70	918.63	-218.18	68.33	1537.88	-208.74	73.56	907.62
1.63000	-1777.51	132.77	44.21	-1816.20	119.43	50.62	-1783.82	90.79	466.25	-1737.43	157.79	414.68	-1118.26	-32.37	97.68	-1165.47	-27.14	92.18	-114.81	42.32	199.25	-1329.57	-84.16	86.10	-1447.57	92.44	1207.78	0.00	0.00	0.00	-1395.95	127.64	1682.86	-1378.31	-12.34	1670.98	-1517.94	-33.00	1668.74	-1274.17	70.55	1713.70	918.61	-218.17	68.20	1537.86	-208.63	73.53	907.90
1.64000	-1777.28	133.01	44.09	-1814.41	120.46	50.55	-1783.82	90.79	466.25	-1737.43	157.79	414.68	-1112.77	-32.93	91.25	-1162.30	-27.94	87.05	-114.81	42.32	199.25	-1326.94	-84.48	85.48	-1433.85	89.70	1206.83	0.00	0.00	0.00	-1385.18	124.80	1682.86	-1365.81	-15.18	1670.67	-1505.36	-36.00	1668.40	-1274.17	70.55	1713.70	918.31	-217.67	68.61	1537.90	-208.66	73.57	907.64
1.65000	-1777.01	133.38	43.96	-1812.73	121.49	50.34	-1783.82	90.79	466.25	-1737.43	157.79	414.68	-1110.77	-32.91	84.74	-1162.21	-28.68	80.77	-114.81	42.32	199.25	-1324.89	-84.89	85.13	-1422.30	86.93	1206.26	0.00	0.00	0.00	-1371.67	122.70	1682.85	-1351.18	-17.80	1670.52	-1492.73	-39.11	1668.21	-1274.17	70.55	1713.70	918.12	-216.64	68.79	1537.76	-208.64	73.54	907.55
1.66000	-1776.57	133.88	43.82	-1810.71	122.50	50.28	-1783.82	90.79	466.25	-1737.43	157.79	414.68	-1110.84	-32.52	78.94	-1161.02	-28.62	76.50	-114.81	42.32	199.25	-1323.04	-85.31	84.73	-1410.22	84.08	1205.90	0.00	0.00	0.00	-1358.61	119.99	1682.97	-1339.58	-20.37	1670.72	-1480.19	-41.99	1668.09	-1274.17	70.55	1713.70	918.39	-217.43	68.48	1537.73	-208.69	73.46	907.54
1.67000	-1775.79	134.14	42.12	-1808.00	123.77	51.17	-1783.82	90.79	466.25	-1737.43	157.79	414.68	-1109.35	-33.07	73.84	-1160.26	-29.65	72.86	-114.81	42.32	199.25	-1321.48	-85.68	84.25	-1398.23	81.19	1205.63	0.00	0.00	0.00	-1347.47	117.10	1683.17	-1329.78	-22.97	1671.18	-1467.84	-44.49	1668.19	-1274.17	70.55	1713.70	918.42	-218.02	68.43	1537.81	-208.70	73.53	907.68
1.68000	-1773.90	135.42	42.11	-1804.97	124.55	52.48	-1783.82	90.79	466.25	-1737.43	157.79	414.68	-1105.28	-32.95	71.83	-1158.61	-30.09	70.62	-114.81	42.32	199.25	-1320.19	-85.55	83.82	-1387.17	78.63	1205.70	0.00	0.00	0.00	-1335.71	114.65	1683.95	-1315.32	-25.14	1671.52	-1455.79	-46.81	1668.49	-1274.17	70.55	1713.70	918.48	-217.80	68.32	1537.80	-208.71	73.55	907.81
1.69000	-1772.45	136.75	42.83	-1801.76	126.14	54.31	-1783.82	90.79	466.25	-1737.43	157.79	414.68	-1107.34	-32.65	69.14	-1159.11	-29.10	68.72	-114.81	42.32	199.25	-1319.32	-84.73	83.55	-1375.95	75.82	1206.01	0.00	0.00	0.00	-1325.57	112.35	1684.67	-1305.16	-27.47	1672.06	-1443.97	-49.08	1669.08	-1274.17	70.55	1713.70	918.16	-217.85	68.62	1537.63	-208.81	73.46	907.41
1.70000	-1769.46	138.44	42.01	-1797.77	127.76	57.28	-1783.82	90.79	466.25	-1737.43	157.79	414.68	-1107.34	-31.60	67.18	-1158.18	-28.15	67.26	-114.81	42.32	199.25	-1318.28	-84.39	83.72	-1364.69	73.38	1206.59	0.00	0.00	0.00	-1311.64	110.33	1685.51	-1294.18	-29.62	1672.69	-1431.90	-51.94	1669.75	-1274.17	70.55	1713.70	918.31	-217.78	68.53	1538.13	-208.62	73.54	907.39
1.71000	-1765.88	140.36	40.78	-1792.82	128.52	61.91	-1783.82	90.79	466.25	-1737.43	157.79	414.68	-1105.57	-31.61	66.22	-1159.63	-27.27	66.04	-114.81	42.32	199.25	-1317.75	-83.74	83.75	-1353.10	71.30	1207.42	0.00	0.00	0.00	-1302.11	108.07	1686.54	-1279.55	-31.57	1673.48	-1420.11	-54.49	1670.55	-1274.17	70.55	1713.70	918.12	-217.07	68.78	1538.06	-208.56	73.57	907.59
1.72000	-1762.06	144.28	39.41	-1788.86	130.64	67.52	-1783.82	90.79	466.25	-1737.43	157.79	414.68	-1107.09	-30.92	64.81	-1158.40	-27.07	65.10	-114.81	42.32	199.25	-1317.51	-83.17	83.73	-1344.13	69.23	1208.14	0.00	0.00	0.00	-1287.11	106.21	1687.45	-1270.03	-33.49	1674.38	-1408.90	-56.26	1671.59	-1274.17	70.55	1713.70	918.47	-217.22	68.58	1538.27	-208.52	73.70	907.49
1.73000	-1758.92	149.33	43.46	-1784.44	134.62	75.14	-1783.82	90.79	466.25	-1737.43	157.79	414.68	-1107.68	-30.86	64.03	-1159.58	-26.32	64.52	-114.81	42.32	199.25	-1317.27	-82.75	83.70	-1334.91	67.26	1208.78	0.00	0.00	0.00	-1276.81	105.27	1688.49	-1259.85	-35.01	1675.71	-1398.06	-57.86	1672.69	-1274.17	70.55	1713.70	918.43	-217.56	68.58	1537.71	-208.78	73.46	907.54
1.74000	-1754.25	155.73	53.60	-1779.80	139.59	85.92	-1783.82	90.79	466.25	-1737.43	157.79	414.68	-1106.56	-31.12	63.78	-1160.58	-26.09	64.03	-114.81	42.32	199.25	-1316.92	-82.81	83.69	-1325.18	65.67	1209.46	0.00	0.00	0.00	-1267.08	103.38	1689.81	-1247.60	-36.52	1676.56	-1387.44	-59.70	1673.82	-1274.17	70.55	1713.70	918.55	-217.61	68.40	1537.94	-208.74	73.53	907.57
1.75000	-1748.63	160.85	67.59	-1771.25	142.99	97.02	-1783.82	90.79	466.25	-1737.43	157.79	414.68	-1105.51	-30.58	63.95	-1158.74	-26.18	64.09	-114.81	42.32	199.25	-1316.77	-82.79	83.75	-1316.87	63.72	1210.17	0.00	0.00	0.00	-1257.56	101.91	1691.11	-1235.31	-38.13	1677.68	-1377.03	-61.11	1675.18	-1274.17	70.55	1713.70	918.29	-217.42	68.72	1538.57	-208.62	73.76	907.59
1.76000	-1744.16	163.30	81.11	-1765.16	144.57	111.66	-1783.82	90.79	466.25	-1737.43	157.79	414.68	-1108.54	-30.54	63.42	-1159.72	-26.83	65.23	-114.81	42.32	199.25	-1317.02	-82.38	83.59	-1308.46	62.18	1210.86	0.00	0.00	0.00	-1249.25	100.03	1692.63	-1228.92	-39.64	1679.47	-1366.78	-62.52	1676.58	-1274.17	70.55	1713.70	918.46	-217.19	68.49	1538.11	-208.72	73.55	907.44
1.77000	-1739.41	163.12	95.27	-1758.20	144.07	126.89	-1783.82	90.79	466.25	-1737.43	157.79	414.68	-1108.46	-31.08	63.30	-1156.96	-26.89	64.41	-114.81	42.32	199.25	-1317.25	-82.19	83.49	-1299.45	61.12	1211.82	0.00	0.00	0.00	-1233.72	98.39	1694.01	-1216.02	-41.05	1680.72	-1356.65	-63.74	1678.15	-1274.17	70.55	1713.70	918.44	-217.18	68.43	1537.52	-208.73	73.40	907.37
1.78000	-1731.01	160.77	108.49	-1751.04	141.29	143.51	-1783.82	90.79	466.25	-1737.43	157.79	414.68	-1108.85	-31.21	63.48	-1160.18	-27.25	65.14	-114.81	42.32	199.25	-1317.15	-82.78	83.69	-1293.29	58.89	1211.10	0.00	0.00	0.00	-1226.30	97.39	1695.64	-1206.42	-41.72	1682.41	-1346.77	-64.66	1679.77	-1274.17	70.55	1713.70	918.10	-217.00	68.74	1537.97	-208.73	73.53	907.49
1.79000	-1724.41	157.16	125.19	-1745.96	138.63	160.93	-1783.82	90.79	466.25	-1737.43	157.79	414.68	-1106.87	-30.80	64.23	-1160.21	-27.44	63.88	-114.81	42.32	199.25	-1317.15	-82.95	83.65	-1284.86	58.19	1212.30	0.00	0.00	0.00	-1218.49	96.76	1697.17	-1197.10	-42.69	1683.85	-1337.37	-65.38	1681.38	-1274.17	70.55	1713.70	918.05	-216.55	68.85	1537.77	-208.74	73.47	907.30
1.80000	-1717.06	153.19	142.64	-1734.80	136.72	179.94	-1783.82	90.79	466.25	-1737.43	157.79	414.68	-1108.92	-31.74	63.77	-1161.03	-27.60	63.62	-114.81	42.32	199.25	-1317.09	-83.28	83.77	-1276.22	57.55	1214.07	0.00	0.00	0.00	-1207.08	95.89	1698.61	-1189.83	-43.58	1685.57	-1328.13	-66.26	1682.97	-1274.17	70.55	1713.70	918.17	-216.76	68.91	1537.83	-208.70	73.48	907.42
1.81000	-1709.23	149.72	160.37	-1723.56	134.64	199.09	-1783.82	90.79	466.25	-1737.43	157.79	414.68	-1109.57	-31.39	63.56	-1159.30	-27.36	64.10	-114.81	42.32	199.25	-1317.13	-83.38	83.75	-1268.30	57.38	1216.02	0.00	0.00	0.00	-1197.22	94.52	1700.38	-1180.03	-44.25	1687.09	-1319.15	-66.78	1684.69	-1274.17	70.55	1713.70	918.32	-217.17	68.60	1538.10	-208.74	73.57	907.57
1.82000	-1699.23	148.00	179.06	-1714.80	133.32	217.94	-1783.82	90.79	466.25	-1737.43	157.79	414.68	-1107.24	-31.51	64.12	-1159.74	-27.70	65.38	-114.81	42.32	199.25	-1317.17	-83.23	83.66	-1259.80	57.28	1218.09	0.00	0.00	0.00	-1187.74	93.69	1702.13	-1170.07	-44.95	1688.62	-1310.27	-67.27	1686.35	-1274.17	70.55	1713.70	918.26	-217.77	68.55	1537.48	-208.83	73.32	907.61
1.83000	-1688.29	146.25	197.04	-1703.02	131.72	236.14	-1783.82	90.79	466.25	-1737.43	157.79	414.68	-1108.61	-31.37	64.03	-1161.06	-27.79	63.68	-114.81	42.32	199.25	-1317.15	-83.23	83.70	-1252.41	57.12	1220.09	0.00	0.00	0.00	-1178.45	93.18	1703.71	-1161.64	-45.77	1690.08	-1301.51	-67.83	1688.09	-1274.17	70.55	1713.70	918.21	-217.70	68.69	1536.81	-208.79	73.13	907.51
1.84000	-1679.06	146.24	213.89	-1693.89	131.34	253.20	-1783.80	90.79	466.27	-1737.41	157.79	414.70	-1106.97	-30.98	64.54	-1160.71	-27.28	63.73	-114.81	42.32	199.25	-1317.08	-83.02	83.73	-1243.99	57.17	1222.18	0.00	0.00	0.00	-1170.14	92.52	1705.34	-1153.75	-46.16	1691.82	-1293.14	-68.04	1689.92	-1274.17	70.55	1713.70	918.15	-217.47	68.76	1537.27	-208.77	73.36	907.29
1.85000	-1669.22	146.36	229.77	-1680.96	130.84	270.38	-1766.71	92.14	484.80	-1719.40	159.82	432.92	-1106.04	-30.35	64.85	-1158.32	-27.16	65.42	-114.81	42.32	199.25	-1316.96	-83.12	83.98	-1235.49	56.91	1224.24	0.00	0.00	0.00	-1160.99	91.84	1706.86	-1144.41	-46.76	1693.29	-1284.76	-68.89	1691.64	-1274.17	70.55	1713.70	918.43	-217.46	68.57	1537.80	-208.74	73.54	907.42
1.86000	-1655.21	146.39	245.53	-1665.10	130.34	287.01	-1748.66	92.84	502.60	-1701.72	161.13	449.55	-1109.37	-30.56	63.91	-1158.05	-26.98	63.95	-114.81	42.32	199.25	-1317.01	-82.77	84.00	-1226.91	56.07	1226.28	0.00	0.00	0.00	-1155.85	90.97	1708.67	-1136.31	-46.75	1694.58	-1276.63	-69.38	1693.36	-1274.17	70.55	1713.70	918.28	-217.50	68.66	1538.17	-208.66	73.63	907.64
1.87000	-1643.83	146.05	259.69	-1652.70	131.30	301.51	-1730.80	94.87	518.77	-1684.56	161.54	464.56	-1108.21	-30.80	63.73	-1160.94	-26.92	63.02	-114.81	42.32	199.25	-1317.02	-82.55	84.05	-1218.87	55.75	1228.16	0.00	0.00	0.00	-1146.09	90.84	1709.93	-1129.49	-47.46	1696.22	-1268.92	-69.33	1695.09	-1274.17	70.55	1713.70	918.46	-218.01	68.42	1538.48	-208.58	73.72	907.39
1.88000	-1627.93	146.06	273.19	-1638.32	131.81	314.68	-1713.13	94.73	533.11	-1666.98	162.69	478.08	-1107.72	-30.26	63.67	-1158.83	-27.13	64.77	-114.81	42.32	199.25	-1317.00	-82.15	84.02	-1210.83	55.40	1230.00	0.00	0.00	0.00	-1139.85	90.74	1711.35	-1120.74	-47.70	1697.60	-1261.32	-69.24	1696.76	-1274.17	70.55	1713.70	918.61	-218.40	68.17	1538.29	-208.67	73.73	907.60
1.89000	-1611.10	147.14	285.32	-1622.34	132.94	326.37	-1695.83	96.59	545.30	-1648.62	165.11	490.26	-1109.13	-30.32	63.10	-1159.51	-26.96	62.90	-114.81	42.32	199.25	-1316.89	-82.13	84.10	-1201.94	54.76	1231.59	0.00	0.00	0.00	-1132.15	90.55	1712.74	-1112.30	-47.67	1699.00	-1253.40	-69.67	1698.28	-1274.16	70.56	1713.70	918.23	-217.91	68.51	1537.83	-208.71	73.49	907.61
1.90000	-1594.95	147.68	295.25	-1603.99	133.33	336.80	-1676.84	100.28	556.50	-1631.03	166.21	500.16	-1106.95	-30.22	63.44	-1158.76	-26.96	64.45	-114.81	42.32	199.25	-1316.90	-81.87	84.05	-1194.26	54.20	1233.08	0.00	0.00	0.00	-1125.14	90.42	1714.20	-1106.14	-47.67	1700.34	-1245.59	-69.98	1699.68	-1265.39	72.54	1714.52	918.34	-217.63	68.44	1537.03	-208.76	73.25	907.81
1.91000	-1575.33	148.66	304.00	-1584.97	134.86	345.30	-1659.81	103.77	564.80	-1613.43	167.51	507.98	-1108.12	-30.03	62.66	-1158.64	-27.69	64.27	-114.81	42.32	199.25	-1316.66	-81.98	84.24	-1185.38	53.84	1234.48	0.00	0.00	0.00	-1116.33	90.41	1715.46	-1098.24	-47.90	1701.64	-1238.07	-70.03	1701.01	-1257.86	72.54	1716.00	918.38	-217.34	68.37	1537.59	-208.69	73.44	907.87
1.92000	-1557.90	149.48	310.19	-1567.79	135.42	351.44	-1643.41	104.22	570.54	-1596.00	168.68	514.02	-1106.57	-30.03	62.70	-1157.48	-27.75	64.37	-114.81	42.32	199.25	-1316.53	-81.84	84.25	-1177.57	53.06	1235.67	0.00	0.00	0.00	-1109.20	90.53	1716.50	-1090.00	-48.10	1702.76	-1230.67	-70.04	1702.17	-1251.86	69.92	1717.47	918.64	-218.26	68.14	1538.07	-208.66	73.65	907.77
1.93000	-1538.17	150.76	314.82	-1549.17	137.93	355.90	-1626.56	105.64	574.43	-1578.58	170.09	517.99	-1109.18	-30.34	61.51	-1159.15	-27.82	63.49	-114.81	42.32	199.25	-1316.34	-81.74	84.25	-1171.07	52.60	1236.69	0.00	0.00	0.00	-1101.83	90.53	1717.71	-1081.94	-47.78	1704.03	-1223.36	-69.90	1703.22	-1244.72	70.13	1718.46	918.49	-218.42	68.25	1537.77	-208.71	73.46	907.67
1.94000	-1518.12	151.57	317.24	-1530.09	139.22	358.25	-1609.53	108.20	576.10	-1560.95	171.58	519.91	-1106.49	-30.12	61.76	-1159.96	-27.50	61.08	-114.81	42.32	199.25	-1316.31	-81.30	84.13	-1161.34	52.41	1237.75	0.00	0.00	0.00	-1093.60	90.66	1718.62	-1077.75	-47.96	1705.28	-1216.09	-69.84	1704.06	-1239.06	69.58	1719.34	918.52	-218.30	68.27	1537.06	-208.76	73.18	907.56
1.95000	-1497.43	152.78	318.06	-1507.31	140.54	359.08	-1592.17	111.86	575.70	-1543.18	173.07	519.82	-1106.93	-30.42	60.88	-1158.94	-27.19	60.72	-114.81	42.32	199.25	-1316.13	-81.18	84.20	-1154.40	52.19	1238.56	0.00	0.00	0.00	-1086.67	90.81	1719.75	-1070.55	-48.01	1706.23	-1208.85	-69.71	1704.83	-1231.74	70.53	1719.78	918.49	-217.72	68.37	1537.87	-208.61	73.50	907.46
1.96000	-1475.06	153.10	312.47	-1487.79	142.02	357.41	-1576.92	111.21	571.47	-1525.20	174.78	517.82	-1106.95	-30.43	60.27	-1158.45	-28.42	62.09	-114.81	42.32	199.25	-1315.74	-81.34	84.41	-1146.22	51.88	1239.30	0.00	0.00	0.00	-1080.92	91.32	1720.49	-1063.94	-47.81	1706.93	-1201.43	-69.62	1705.44	-1222.20	71.79	1720.44	918.41	-217.55	68.44	1538.35	-208.61	73.64	907.54
1.97000	-1447.84	155.21	310.26	-1457.36	141.61	348.13	-1560.87	113.34	565.73	-1506.89	176.76	513.77	-1104.04	-30.36	60.19	-1159.05	-27.64	59.88	-114.81	42.32	199.25	-1315.61	-81.00	84.43	-1138.35	51.73	1240.00	0.00	0.00	0.00	-1073.60	91.02	1721.37	-1054.14	-47.41	1707.60	-1193.87	-69.51	1705.96	-1214.30	73.04	1720.82	918.56	-218.02	68.35	1537.79	-208.70	73.45	907.65
1.98000	-1422.49	157.16	306.40	-1430.54	143.26	343.34	-1544.43	115.20	557.59	-1488.43	178.46	507.64	-1106.14	-30.95	58.87	-1157.26	-28.50	61.35	-114.81	42.32	199.25	-1315.64	-80.51	84.40	-1129.52	51.60	1240.62	0.00	0.00	0.00	-1066.12	91.66	1721.75	-1046.49	-47.25	1708.26	-1186.34	-69.43	1706.43	-1206.76	73.48	1721.21	918.50	-217.97	68.41	1537.42	-208.71	73.35	907.30
1.99000	-1396.49	158.35	300.43	-1409.77	144.51	336.42	-1527.23	116.41	548.62	-1469.59	180.04	499.56	-1105.82	-29.94	58.44	-1158.07	-28.70	60.91	-114.81	42.32	199.25	-1315.36	-80.55	84.63	-1122.36	51.76	1241.20	0.00	0.00	0.00	-1057.34	91.84	1722.25	-1039.46	-47.22	1708.73	-1178.97	-69.03	1706.90	-1200.22	71.70	1721.80	918.21	-217.49	68.71	1537.32	-208.71	73.29	907.52
2.00000	-1371.71	159.45	292.73	-1383.00	145.77	329.15	-1510.07	117.77	536.06	-1450.72	181.51	489.50	-1102.86	-30.00	58.48	-1158.02	-29.07	60.37	-114.81	42.32	199.25	-1315.08	-80.36	84.72	-1113.93	52.07	1241.75	0.00	0.00	0.00	-1050.45	92.26	1722.67	-1032.88	-46.70	1709.32	-1171.36	-68.79	1707.27	-1192.17	72.77	1722.07	918.32	-217.74	68.54	1537.76	-208.73	73.47	907.57
2.01000	-1341.23	160.90	285.05	-1347.24	146.68	321.25	-1492.96	119.74	521.15	-1431.63	182.16	477.28	-1104.46	-30.62	57.11	-1156.58	-29.08	60.27	-114.81	42.32	199.25	-1314.90	-80.07	84.80	-1105.26	52.18	1242.23	0.00	0.00	0.00	-1043.77	92.73	1723.10	-1022.18	-46.42	1709.54	-1163.69	-68.59	1707.54	-1184.73	73.11	1722.46	918.30	-217.54	68.56	1538.22	-208.60	73.65	907.67
2.02000	-1313.15	162.65	275.47	-1318.63	147.56	311.40	-1475.54	123.14	503.86	-1411.40	183.54	463.51	-1103.92	-30.60	56.41	-1157.85	-28.08	57.47	-114.81	42.32	199.25	-1314.55	-79.89	84.95	-1096.29	52.30	1242.59	0.00	0.00	0.00	-1034.67	93.50	1723.12	-1014.44	-45.92	1709.72	-1155.91	-68.15	1707.73	-1176.82	73.80	1722.51	918.52	-218.08	68.29	1538.22	-208.67	73.62	907.57
2.03000	-1284.09	163.11	269.14	-1300.07	148.66	299.07	-1455.94	124.17	485.56	-1390.27	185.49	448.30	-1103.02	-30.15	55.97	-1156.75	-27.62	57.24	-114.81	42.32	199.25	-1314.36	-79.56	85.03	-1088.23	52.58	1242.90	0.00	0.00	0.00	-1023.51	93.63	1723.25	-1009.16	-45.78	1710.02	-1148.05	-67.59	1707.80	-1168.18	75.40	1722.45	918.41	-218.00	68.39	1538.12	-208.63	73.58	907.78
2.04000	-1255.62	163.42	257.82	-1278.59	151.09	292.21	-1436.01	126.45	465.34	-1368.40	186.95	431.62	-1102.21	-29.88	55.26	-1158.25	-28.51	58.22	-114.81	42.32	199.25	-1313.84	-79.59	85.32	-1079.97	52.84	1243.18	0.00	0.00	0.00	-1017.78	94.23	1723.46	-1002.68	-44.89	1710.12	-1140.08	-66.87	1707.81	-1160.51	75.86	1722.59	918.17	-216.99	68.75	1537.98	-208.70	73.58	907.67
2.05000	-1223.86	164.20	246.28	-1249.33	152.53	279.55	-1413.18	128.91	442.00	-1345.45	188.50	413.50	-1104.16	-30.09	54.03	-1157.99	-28.22	57.89	-114.81	42.32	199.25	-1313.61	-79.16	85.41	-1071.79	52.91	1243.29	0.00	0.00	0.00	-1010.18	94.76	1723.68	-991.66	-44.14	1709.92	-1132.16	-65.95	1707.71	-1152.75	76.15	1722.74	918.34	-217.68	68.49	1538.25	-208.67	73.73	907.48
2.06000	-1189.01	165.20	235.34	-1218.47	153.54	266.59	-1394.53	130.98	421.63	-1320.88	191.52	394.99	-1102.90	-29.88	53.57	-1157.47	-27.71	57.48	-114.81	42.32	199.25	-1313.19	-79.09	85.79	-1062.05	53.47	1243.40	0.00	0.00	0.00	-1002.79	95.56	1723.66	-984.00	-43.66	1709.95	-1124.20	-65.09	1707.48	-1144.66	76.69	1722.53	918.40	-218.04	68.46	1538.42	-208.52	73.82	907.44
2.07000	-1156.21	165.69	223.55	-1184.42	155.09	253.83	-1377.23	132.89	402.40	-1295.11	194.80	375.87	-1102.63	-29.66	52.83	-1156.36	-27.83	56.67	-114.81	42.32	199.25	-1313.03	-78.48	85.92	-1053.80	53.97	1243.43	0.00	0.00	0.00	-994.13	96.33	1723.66	-975.08	-42.67	1709.85	-1116.12	-64.23	1707.14	-1136.80	76.72	1722.29	918.36	-217.79	68.49	1537.48	-208.68	73.34	907.82
2.08000	-1120.64	167.31	212.86	-1150.79	156.82	240.65	-1358.46	134.88	382.46	-1268.81	196.70	355.51	-1101.53	-29.83	52.27	-1157.25	-26.44	55.86	-114.81	42.32	199.25	-1312.62	-78.20	86.26	-1045.69	54.33	1243.19	0.00	0.00	0.00	-986.51	96.99	1723.51	-967.51	-41.85	1709.60	-1107.98	-63.16	1706.70	-1128.74	77.75	1722.10	918.16	-217.43	68.71	1537.41	-208.81	73.30	907.64
2.09000	-1085.15	170.05	203.44	-1116.91	158.83	227.60	-1335.40	137.20	359.96	-1241.62	199.07	335.11	-1102.34	-29.68	51.49	-1156.24	-25.51	55.16	-114.81	42.32	199.25	-1312.14	-78.19	86.66	-1035.27	55.12	1242.99	0.00	0.00	0.00	-978.19	97.87	1723.04	-958.94	-40.96	1709.33	-1099.74	-62.01	1706.21	-1119.98	79.45	1721.61	918.25	-217.99	68.56	1537.14	-208.69	73.21	907.38
2.10000	-1049.12	172.20	193.37	-1082.91	160.47	215.23	-1305.23	140.07	333.05	-1212.93	201.48	314.46	-1101.75	-29.14	51.25	-1160.96	-21.31	51.54	-114.81	42.32	199.25	-1311.77	-77.74	86.93	-1027.44	55.74	1242.49	0.00	0.00	0.00	-970.21	98.62	1722.69	-950.20	-39.94	1708.93	-1091.29	-60.79	1705.62	-1111.17	81.40	1720.70	918.39	-217.91	68.52	1537.45	-208.71	73.26	907.76
2.11000	-1009.91	174.80	184.75	-1047.05	163.08	203.76	-1265.13	143.74	299.91	-1183.86	203.23	293.64	-1104.60	-26.08	48.04	-1164.98	-24.10	47.90	-114.81	42.32	199.25	-1311.63	-76.83	86.97	-1018.54	56.54	1241.83	0.00	0.00	0.00	-961.30	100.03	1722.17	-942.78	-38.70	1708.63	-1082.73	-59.63	1704.92	-1103.11	81.60	1720.00	918.52	-218.30	68.36	1537.39	-208.77	73.33	907.64
2.12000	-974.61	177.12	176.33	-1013.08	165.98	192.28	-1229.45	147.31	269.49	-1153.18	205.81	273.21	-1105.42	-25.91	46.96	-1167.44	-24.26	46.54	-114.81	42.32	199.25	-1311.14	-76.57	87.35	-1009.62	57.10	1241.04	0.00	0.00	0.00	-952.28	101.31	1721.33	-934.14	-37.40	1708.07	-1074.19	-58.27	1704.10	-1094.05	83.40	1719.05	918.38	-218.12	68.49	1538.21	-208.49	73.66	907.32
2.13000	-933.94	180.33	170.01	-975.49	169.39	182.61	-1196.43	149.70	244.32	-1121.18	209.59	253.70	-1088.73	-25.92	50.07	-1168.59	-25.17	46.37	-114.81	42.32	199.25	-1310.64	-76.19	87.74	-1000.04	57.71	1240.11	0.00	0.00	0.00	-943.50	102.63	1720.54	-926.27	-35.96	1707.35	-1065.73	-56.51	1703.28	-1084.86	85.54	1717.91	918.45	-217.80	68.52	1538.18	-208.70	73.62	907.38
2.14000	-894.88	183.80	164.34	-938.56	172.65	173.88	-1162.48	152.88	219.94	-1088.73	212.32	234.22	-1095.70	-26.51	48.34	-1170.56	-25.19	45.91	-114.81	42.32	199.25	-1310.21	-75.58	88.05	-991.61	58.82	1239.03	0.00	0.00	0.00	-935.75	103.86	1719.81	-914.79	-34.49	1706.57	-1057.00	-55.17	1702.21	-1075.78	87.27	1716.82	918.56	-218.18	68.44	1538.16	-208.63	73.60	907.55
2.15000	-856.64	187.32	159.81	-901.67	176.24	165.96	-1127.18	157.32	195.90	-1055.82	215.49	215.73	-1103.13	-27.65	46.65	-1164.70	-24.73	46.88	-114.81	42.32	199.25	-1309.57	-75.38	88.63	-982.10	59.66	1237.74	0.00	0.00	0.00	-926.72	105.38	1718.82	-907.71	-33.23	1705.70	-1047.87	-53.68	1701.04	-1066.53	89.25	1715.46	918.49	-217.69	68.46	1537.32	-208.81	73.29	907.79
2.16000	-819.26	191.67	156.53	-863.64	180.13	159.53	-1091.82	161.18	173.43	-1021.14	220.30	198.86	-1092.41	-26.94	48.09	-1155.45	-24.90	48.15	-114.81	42.32	199.25	-1309.08	-74.88	89.08	-972.20	60.78	1236.24	0.00	0.00	0.00	-916.03	107.07	1717.46	-897.91	-31.44	1704.76	-1038.64	-52.07	1699.75	-1057.07	91.41	1713.95	918.17	-217.21	68.70	1537.78	-208.71	73.49	907.78
2.17000	-781.69	195.68	153.70	-827.45	184.17	153.74	-1056.01	165.90	152.30	-986.33	225.42	183.24	-1093.41	-27.58	47.13	-1153.74	-26.43	52.30	-114.81	42.32	199.25	-1308.56	-74.27	89.47	-963.47	61.93	1234.68	0.00	0.00	0.00	-906.17	109.01	1716.24	-889.09	-29.73	1703.63	-1029.36	-50.13	1698.32	-1048.18	92.30	1712.38	918.21	-217.12	68.72	1537.86	-208.58	73.53	907.71
2.18000	-744.95	199.61	151.78	-790.92	188.10	149.27	-1019.15	171.50	132.28	-951.70	229.15	168.52	-1090.18	-26.99	46.28	-1152.26	-26.03	52.27	-114.81	42.32	199.25	-1308.14	-73.67	89.93	-953.31	62.86	1232.93	0.00	0.00	0.00	-896.82	111.10	1714.87	-881.34	-28.06	1702.45	-1020.00	-48.31	1696.74	-1038.75	94.26	1710.75	918.26	-217.39	68.65	1537.51	-208.60	73.36	907.46
2.19000	-709.08	202.97	150.64	-754.32	191.86	145.61	-981.71	176.16	114.90	-917.29	233.29	155.77	-1094.99	-29.54	46.95	-1152.47	-25.82	51.82	-114.81	42.32	199.25	-1307.31	-73.62	90.73	-942.85	64.14	1231.09	0.00	0.00	0.00	-886.61	112.99	1713.41	-870.81	-26.33	1701.13	-1010.50	-46.34	1695.11	-1028.93	96.90	1709.03	918.39	-217.81	68.53	1537.43	-208.74	73.39	907.39
2.20000	-674.62	206.18	149.74	-718.35	195.01	142.95	-945.31	182.60	99.23	-883.13	237.21	145.17	-1095.76	-29.92	46.31	-1151.58	-25.48	51.79	-114.81	42.32	199.25	-1306.87	-72.84	91.29	-932.71	65.54	1229.16	0.00	0.00	0.00	-878.85	114.57	1712.00	-862.34	-24.39	1699.84	-1001.03	-44.08	1693.37	-1019.85	97.87	1707.28	918.46	-218.00	68.44	1537.58	-208.76	73.39	907.46
2.21000	-641.66	208.91	149.46	-685.88	197.73	141.11	-910.60	185.93	87.30	-850.00	242.14	137.10	-1097.82	-29.58	45.34	-1152.31	-25.90	51.00	-114.81	42.32	199.25	-1305.98	-72.87	92.38	-924.13	66.91	1227.18	0.00	0.00	0.00	-868.49	116.84	1710.37	-852.00	-22.34	1698.14	-991.44	-41.74	1691.51	-1010.08	100.23	1705.26	918.28	-217.06	68.65	1537.80	-208.78	73.51	907.62
2.22000	-612.10	210.87	150.86	-654.89	199.97	140.98	-878.54	189.29	77.39	-819.50	245.35	130.50	-1098.03	-30.10	44.47	-1151.52	-25.70	50.92	-114.81	42.32	199.25	-1305.28	-72.41	93.23	-913.48	68.24	1225.12	0.00	0.00	0.00	-858.27	119.15	1708.65	-842.83	-20.19	1696.53	-981.56	-39.94	1689.41	-1000.15	102.93	1703.23	918.19	-217.51	68.67	1538.00	-208.63	73.56	907.58
2.23000	-585.90	212.15	153.89	-627.51	201.10	142.62	-849.23	191.15	69.53	-792.47	247.47	125.07	-1094.67	-29.74	44.77	-1152.02	-25.28	50.50	-114.81	42.32	199.25	-1304.65	-71.66	94.12	-902.55	69.95	1223.20	0.00	0.00	0.00	-848.24	121.44	1706.83	-832.08	-17.51	1694.65	-971.90	-37.43	1687.33	-990.06	105.97	1701.06	918.23	-217.79	68.66	1538.49	-208.57	73.75	907.52
2.24000	-564.04	212.78	157.73	-605.38	202.19	145.04	-823.61	190.99	63.20	-768.66	248.38	120.30	-1096.12	-29.92	43.87	-1151.43	-26.26	52.02	-114.81	42.32	199.25	-1303.67	-71.24	95.34	-892.52	71.58	1221.25	0.00	0.00	0.00	-839.76	124.39	1704.72	-822.18	-15.24	1692.52	-962.41	-34.55	1685.21	-980.17	108.69	1698.82	918.03	-217.07	68.80	1538.23	-208.56	73.68	907.37
2.25000	-545.63	213.13	160.66	-586.43	202.45	146.65	-802.12	191.57	57.05	-748.57	248.84	116.09	-1095.84	-30.07	43.22	-1150.86	-25.14	49.95	-114.81	42.32	199.25	-1302.65	-70.67	96.63	-881.96	73.49	1219.38	0.00	0.00	0.00	-830.07	127.13	1702.69	-812.21	-12.68	1690.53	-952.72	-31.93	1683.00	-970.58	111.23	1696.60	918.41	-217.75	68.48	1537.55	-208.66	73.37	907.46
2.26000	-530.32	212.98	161.64	-571.36	202.44	146.65	-784.05	189.73	52.06	-732.56	247.92	111.67	-1095.40	-29.70	42.72	-1149.96	-25.53	51.39	-114.81	42.32	199.25	-1301.53	-70.03	98.12	-871.30	75.55	1217.46	0.00	0.00	0.00	-819.90	130.12	1700.41	-803.60	-10.12	1688.53	-942.73	-29.31	1680.79	-960.51	114.73	1694.30	918.24	-217.34	68.66	1537.29	-208.79	73.29	907.68
2.27000	-518.53	212.63	160.20	-559.26	201.46	144.87	-770.53	187.82	46.67	-720.22	246.30	106.97	-1093.92	-29.58	42.34	-1150.13	-25.67	51.03	-114.81	42.32	199.25	-1300.35	-68.97	99.53	-860.46	77.45	1215.69	0.00	0.00	0.00	-810.40	133.24	1698.37	-793.60	-7.20	1686.48	-932.86	-26.33	1678.77	-950.72	117.93	1692.08	918.08	-217.00	68.76	1537.54	-208.70	73.45	907.93
2.28000	-509.78	212.26	156.23	-550.22	200.92	140.62	-761.02	183.96	43.24	-711.36	243.61	101.62	-1095.76	-29.78	41.18	-1149.08	-25.84	50.60	-114.81	42.32	199.25	-1298.52	-69.10	101.90	-848.42	79.71	1214.12	0.00	0.00	0.00	-800.70	136.09	1696.46	-782.84	-4.02	1684.37	-923.12	-23.11	1676.92	-940.98	120.69	1690.15	918.25	-217.09	68.61	1537.94	-208.65	73.56	907.76
2.29000	-504.01	208.57	145.00	-543.63	197.67	131.56	-757.88	182.72	43.43	-705.74	241.58	98.42	-1094.60	-29.80	40.80	-1148.16	-25.96	50.22	-114.81	42.32	199.25	-1296.56	-69.12	104.38	-836.92	81.92	1212.58	0.00	0.00	0.00	-790.58	139.44	1694.44	-773.31	-0.72	1682.52	-913.38	-20.04	1675.09	-931.27	123.87	1688.34	918.23	-216.81	68.83	1537.89	-208.72	73.50	907.40
2.30000	-495.30	206.41	130.67	-532.68	194.28	120.34	-754.82	182.99	43.23	-700.54	239.99	94.69	-1092.96	-29.74	40.59	-1146.73	-26.10	49.87	-114.81	42.32	199.25	-1293.87	-70.35	107.65	-825.96	84.85	1211.16	0.00	0.00	0.00	-781.05	142.99	1692.53	-764.22	2.41	1680.93	-903.75	-16.70	1673.34	-921.68	126.82	1686.58	918.41	-217.43	68.53	1537.64	-208.70	73.41	907.49
2.31000	-485.81	205.04	116.69	-527.76	192.44	108.11	-750.94	182.02	45.13	-693.64	240.32	92.01	-1094.62	-29.52	39.84	-1144.27	-26.21	49.63	-114.81	42.32	199.25	-1291.43	-70.48	110.65	-814.37	87.51	1209.85	0.00	0.00	0.00	-771.78	146.24	1691.29	-754.46	5.52	1679.58	-894.08	-13.52	1671.76	-911.83	130.38	1684.95	918.43	-217.41	68.43	1538.10	-208.60	73.57	907.31
2.32000	-477.38	202.37	104.53	-520.73	190.43	97.88	-747.32	182.43	46.98	-687.00	240.64	90.09	-1093.51	-29.81	39.37	-1143.78	-26.18	48.90	-114.81	42.32	199.25	-1288.58	-70.72	114.22	-802.66	90.49	1208.75	0.00	0.00	0.00	-761.65	149.88	1690.51	-744.85	8.95	1678.68	-884.40	-10.23	1670.57	-902.39	133.63	1683.85	918.51	-217.47	68.33	1538.17	-208.57	73.68	907.39
2.33000	-471.85	201.25	92.73	-516.26	190.15	88.30	-744.78	182.44	48.43	-682.28	240.62	88.54	-1094.35	-29.82	38.77	-1142.17	-26.39	48.10	-114.81	42.32	199.25	-1284.95	-71.07	118.55	-791.46	93.58	1207.94	0.00	0.00	0.00	-751.93	153.06	1690.02	-734.83	12.07	1678.07	-874.90	-6.74	1669.64	-892.59	137.57	1683.02	918.25	-216.93	68.73	1537.41	-208.67	73.38	907.45
2.34000	-465.92	201.89	82.84	-513.18	190.61	80.77	-742.83	181.30	50.26	-678.73	240.56	87.50	-1092.14	-29.59	38.63	-1138.89	-26.75	47.75	-114.81	42.32	199.25	-1280.29	-71.77	123.77	-779.43	96.61	1207.33	0.00	0.00	0.00	-743.70	156.45	1690.08	-725.55	15.61	1678.06	-865.45	-3.19	1668.94	-882.96	141.58	1682.47	918.04	-216.71	68.86	1537.22	-208.75	73.28	907.31
2.35000	-466.97	203.12	75.88	-510.55	191.24	75.56	-741.58	181.85	50.93	-675.77	240.31	86.72	-1090.92	-30.18	38.27	-1137.98	-27.12	46.73	-114.81	42.32	199.25	-1275.10	-71.93	129.45	-768.70	99.98	1207.17	0.00	0.00	0.00	-732.73	159.96	1690.19	-716.30	19.34	1678.13	-856.05	0.53	1668.62	-873.57	144.65	1682.33	917.89	-216.71	68.92	1537.47	-208.69	73.33	907.30
2.36000	-465.73	203.05	71.72	-509.64	191.15	71.94	-740.95	181.68	51.48	-673.50	239.85	86.26	-1090.71	-30.29	37.65	-1136.13	-27.27	45.82	-114.81	42.32	199.25	-1268.69	-72.01	136.28	-756.94	103.69	1207.47	0.00	0.00	0.00	-723.83	163.57	1690.94	-706.52	22.61	1678.65	-846.61	4.59	1668.80	-863.93	148.11	1682.62	918.08	-216.89	68.74	1537.81	-208.71	73.50	907.53
2.37000	-464.74	202.37	68.66	-509.00	191.23	68.65	-740.08	181.10	52.18	-671.71	239.76	86.37	-1089.68	-30.46	37.28	-1132.31	-27.23	45.26	-114.81	42.32	199.25	-1261.08	-71.88	144.01	-746.67	107.49	1208.24	0.00	0.00	0.00	-713.47	166.87	1691.82	-697.24	26.29	1679.55	-837.00	8.43	1669.45	-854.10	152.47	1683.17	918.40	-217.49	68.44	1538.00	-208.67	73.53	907.70
2.38000	-462.86	202.38	65.12	-508.08	191.38	66.04	-739.88	181.73	52.25	-670.44	239.40	86.34	-1088.49	-30.94	36.50	-1128.00	-27.26	45.37	-114.81	42.32	199.25	-1251.65	-72.05	153.24	-735.88	111.02	1209.46	0.00	0.00	0.00	-703.73	170.54	1693.06	-688.49	30.12	1680.79	-827.24	11.59	1670.39	-844.39	156.04	1684.19	918.28	-217.48	68.48	1537.80	-208.69	73.43	907.67
2.39000	-461.97	202.06	62.70	-507.42	191.08	64.34	-739.14	181.09	52.75	-669.60	238.75	86.19	-1085.76	-31.44	35.60	-1124.87	-26.99	45.90	-114.81	42.32	199.25	-1240.71	-71.56	163.12	-725.71	114.57	1211.12	0.00	0.00	0.00	-695.29	173.84	1694.41	-678.33	33.65	1682.13	-817.67	15.34	1671.80	-835.08	158.97	1685.62	918.31	-217.11	68.38	1537.97	-208.72	73.56	907.49
2.40000	-461.40	201.44	61.17	-508.16	190.46	63.00	-739.00	180.88	52.98	-669.00	238.79	86.38	-1085.39	-32.51	34.23	-1119.37	-26.64	47.40	-114.81	42.32	199.25	-1228.14	-70.33	173.38	-714.64	118.06	1213.24	0.00	0.00	0.00	-684.78	177.14	1695.92	-667.47	37.10	1683.66	-808.08	18.77	1673.55	-825.61	162.17	1687.22	918.12	-216.94	68.69	1537.78	-208.73	73.45	907.49
2.41000	-461.09	201.27	60.16	-507.16	190.47	62.35	-738.84	181.19	52.81	-668.85	238.03	86.22	-1081.98	-33.46	32.87	-1113.47	-26.41	49.47	-114.81	42.32	199.25	-1214.03	-68.92	183.97	-703.86	120.99	1215.68	0.00	0.00	0.00	-676.88	180.96	1697.62	-659.17	40.41	1685.67	-798.50	22.09	1675.57	-815.90	165.69	1689.05	918.60	-217.67	68.30	1537.90	-208.67	73.51	907.53
2.42000	-460.98	201.06	59.60	-507.56	190.31	61.82	-738.70	181.24	52.78	-668.59	237.77	86.05	-1078.29	-33.40	31.33	-1107.61	-27.25	52.66	-114.81	42.32	199.25	-1198.71	-67.60	194.59	-693.34	123.78	1218.26	0.00	0.00	0.00	-666.93	183.92	1699.71	-648.84	43.39	1687.80	-788.88	24.95	1677.76	-806.65	168.24	1691.36	918.37	-217.23	68.56	1537.90	-208.59	73.51	907.59
2.43000	-460.98	200.94	59.28	-506.00	190.41	61.89	-738.45	180.69	53.03	-668.49	238.12	86.33	-1072.22	-33.34	29.29	-1100.15	-27.21	56.41	-114.81	42.32	199.25	-1182.20	-66.19	205.29	-682.02	126.27	1221.04	0.00	0.00	0.00	-656.25	186.67	1702.02	-638.63	46.37	1690.14	-779.34	27.73	1680.16	-797.34	170.80	1693.84	918.22	-217.00	68.60	1537.81	-208.65	73.44	907.63
2.44000	-461.05	201.00	59.10	-507.36	190.59	61.37	-738.41	180.56	52.97	-668.47	238.04	86.23	-1064.75	-31.89	27.18	-1090.17	-26.60	61.34	-114.81	42.32	199.25	-1164.31	-64.08	215.64	-672.05	128.44	1223.91	0.00	0.00	0.00	-646.55	189.59	1704.64	-629.60	48.97	1692.54	-769.88	30.63	1682.80	-787.49	174.31	1696.43	918.31	-216.91	68.60	1538.03	-208.70	73.55	907.40
2.45000	-461.14	200.93	59.08	-507.76	190.51	61.17	-738.42	181.04	52.79	-668.55	238.30	86.33	-1057.15	-32.05	25.60	-1080.91	-25.78	66.92	-114.81	42.32	199.25	-1145.36	-62.98	226.05	-662.14	130.38	1226.80	0.00	0.00	0.00	-636.24	191.95	1707.21	-619.69	51.41	1695.16	-760.51	33.25	1685.62	-777.82	176.91	1699.14	918.47	-217.26	68.45	1538.12	-208.59	73.61	907.54
2.46000	-461.23	200.81	59.26	-507.03	190.47	61.58	-738.60	180.04	53.23	-668.63	238.15	86.20	-1042.90	-32.83	31.46	-1062.10	-25.90	75.61	-114.81	42.32	199.25	-1126.81	-61.14	235.26	-652.32	131.91	1229.65	0.00	0.00	0.00	-627.51	194.38	1709.95	-611.13	53.61	1698.00	-751.11	35.63	1688.52	-768.42	179.16	1702.09	918.25	-216.70	68.68	1537.94	-208.69	73.53	907.54
2.47000	-461.36	201.14	59.26	-508.61	190.94	61.13	-738.85	181.19	52.82	-668.72	238.40	86.24	-1023.44	-31.92	40.90	-1044.06	-24.13	83.49	-114.81	42.32	199.25	-1108.75	-57.41	243.39	-643.69	133.01	1232.53	0.00	0.00	0.00	-618.67	196.35	1712.89	-601.54	55.81	1700.69	-741.74	37.53	1691.46	-759.25	180.63	1705.12	918.33	-216.97	68.65	1538.02	-208.70	73.59	907.46
2.48000	-461.43	201.00	59.57	-508.70	191.10	61.14	-738.77	180.64	52.88	-668.79	238.62	86.23	-1003.28	-31.56	49.19	-1022.03	-21.96	92.28	-114.81	42.32	199.25	-1089.52	-54.57	251.05	-634.46	134.03	1235.44	0.00	0.00	0.00	-609.13	198.24	1715.66	-593.39	57.59	1703.68	-732.27	39.37	1694.48	-750.13	182.03	1708.15	918.34	-217.07	68.56	1538.06	-208.63	73.59	907.49
2.49000	-461.58	201.13	59.66	-508.05	191.34	61.38	-739.28	181.72	52.52	-668.99	238.52	86.09	-980.14	-29.10	57.42	-1001.39	-18.82	98.40	-114.81	42.32	199.25	-1069.22	-51.23	257.27	-624.69	134.76	1238.37	0.00	0.00	0.00	-599.78	199.99	1718.36	-581.81	59.56	1706.50	-722.79	40.96	1697.54	-740.86	183.85	1710.96	918.40	-217.76	68.36	1537.68	-208.69	73.42	907.53
2.50000	-461.65	201.10	59.78	-508.25	191.51	61.34	-739.22	181.45	52.63	-669.00	238.93	86.17	-955.73	-26.58	64.56	-979.07	-15.75	104.57	-114.81	42.32	199.25	-1047.84	-49.09	262.70	-616.36	135.57	1241.27	0.00	0.00	0.00	-592.27	201.49	1721.36	-573.60	61.07	1709.52	-713.42	42.18	1700.55	-731.93	184.81	1714.02	918.27	-217.01	68.62	1537.82	-208.72	73.48	907.52
2.51000	-461.77	201.04	59.87	-507.93	191.55	61.58	-739.33	181.59	52.74	-669.13	238.94	86.13	-931.23	-23.66	70.53	-954.37	-12.85	110.05	-114.81	42.32	199.25	-1026.71	-46.22	266.41	-607.82	136.33	1244.20	0.00	0.00	0.00	-582.23	202.79	1724.05	-564.85	62.47	1712.28	-704.14	43.31	1703.48	-723.01	185.73	1717.03	918.37	-216.59	68.72	1537.73	-208.67	73.40	907.57
2.52000	-461.77	200.78	59.97	-508.01	191.71	61.41	-739.20	180.69	53.26	-669.13	239.01	86.15	-905.70	-21.54	75.29	-929.75	-10.21	114.18	-114.81	42.32	199.25	-1005.25	-43.80	268.83	-599.06	137.30	1247.12	0.00	0.00	0.00	-571.60	204.18	1726.63	-555.40	63.57	1714.93	-694.99	44.45	1706.23	-713.97	187.15	1719.80	918.47	-217.37	68.33	1537.62	-208.80	73.35	907.50
2.53000	-461.87	201.00	59.82	-508.58	191.73	61.31	-738.84	180.28	53.56	-669.14	239.00	86.09	-878.40	-18.13	79.36	-904.54	-7.41	117.30	-114.81	42.32	199.25	-983.29	-42.00	270.12	-590.30	138.07	1249.93	0.00	0.00	0.00	-564.32	205.26	1729.48	-546.62	64.55	1717.47	-685.96	45.17	1708.77	-705.12	188.26	1722.42	918.61	-217.99	68.11	1538.16	-208.63	73.61	907.60
2.54000	-461.85	200.79	59.83	-507.76	191.79	61.38	-738.76	180.68	53.56	-669.06	239.24	86.23	-853.67	-15.42	81.38	-879.83	-4.87	118.89	-114.81	42.32	199.25	-961.04	-39.41	269.96	-581.89	138.90	1252.49	0.00	0.00	0.00	-555.60	206.20	1732.00	-536.51	65.23	1719.81	-677.08	46.05	1711.06	-696.37	189.20	1724.86	918.57	-217.83	68.31	1538.59	-208.52	73.81	907.54
2.55000	-461.85	200.94	59.64	-507.88	191.66	61.24	-738.64	180.32	53.80	-669.06	239.24	86.30	-826.65	-12.28	83.00	-856.03	-1.82	119.38	-114.81	42.32	199.25	-938.29	-36.80	268.61	-573.89	139.94	1254.93	0.00	0.00	0.00	-546.53	207.07	1734.25	-528.90	66.21	1722.07	-668.35	46.91	1713.21	-687.60	190.23	1727.06	918.70	-218.05	68.22	1537.86	-208.70	73.56	907.52
2.56000	-461.70	200.54	59.60	-508.67	191.72	60.87	-739.01	181.25	53.58	-668.98	239.44	86.51	-800.75	-8.79	83.31	-828.93	1.67	119.59	-114.81	42.32	199.25	-915.14	-34.42	266.21	-565.63	141.02	1257.12	0.00	0.00	0.00	-538.08	207.69	1736.42	-518.94	66.95	1724.01	-659.82	47.74	1715.12	-679.00	190.74	1729.23	918.56	-217.38	68.39	1537.46	-208.80	73.37	907.81
2.57000	-461.63	200.81	59.17	-507.08	191.69	60.94	-738.97	181.07	53.73	-669.02	238.89	86.38	-779.83	-4.10	79.58	-801.97	4.75	118.66	-114.81	42.32	199.25	-891.84	-32.23	262.79	-557.19	142.23	1259.21	0.00	0.00	0.00	-529.25	208.18	1738.32	-511.96	67.66	1725.91	-651.46	48.53	1716.78	-670.19	192.01	1730.98	918.64	-217.81	68.22	1537.57	-208.76	73.38	907.66
2.58000	-461.53	201.07	58.72	-507.57	191.82	60.63	-738.71	180.70	54.25	-668.81	239.02	86.56	-755.81	-0.41	77.82	-781.61	8.51	113.34	-114.81	42.32	199.25	-867.99	-30.48	258.51	-549.68	143.88	1260.94	0.00	0.00	0.00	-520.83	208.80	1739.99	-503.76	68.30	1727.49	-643.15	49.22	1718.23	-661.74	192.62	1732.60	918.53	-217.63	68.24	1537.93	-208.67	73.50	907.27
2.59000	-461.43	201.15	58.33	-506.79	191.95	60.49	-738.31	180.63	54.63	-668.61	239.36	86.84	-722.75	3.15	77.58	-753.49	11.90	111.07	-114.81	42.32	199.25	-843.67	-28.46	253.03	-541.48	145.57	1262.47	0.00	0.00	0.00	-511.75	209.04	1741.44	-496.18	68.59	1728.95	-634.83	49.70	1719.44	-653.14	192.85	1733.95	918.33	-217.91	68.37	1537.76	-208.63	73.41	907.35
2.60000	-461.37	201.76	57.67	-507.02	192.11	60.19	-738.09	180.60	55.04	-668.62	238.82	86.70	-692.81	6.70	76.20	-723.69	15.27	109.24	-114.81	42.32	199.25	-819.16	-26.27	246.50	-532.10	146.97	1263.79	0.00	0.00	0.00	-503.79	209.26	1742.69	-488.16	68.82	1729.95	-626.52	50.29	1720.44	-644.53	193.25	1735.04	918.31	-218.17	68.39	1537.39	-208.63	73.30	907.45
2.61000	-461.21	201.94	57.22	-506.64	192.07	60.09	-737.83	180.43	55.45	-668.45	238.83	86.85	-654.81	7.93	77.68	-697.45	18.01	106.07	-114.81	42.32	199.25	-794.40	-23.92	239.04	-524.22	148.55	1264.73	0.00	0.00	0.00	-494.83	209.56	1743.57	-477.86	69.13	1730.78	-618.18	50.86	1721.21	-635.87	193.82	1735.95	918.55	-217.97	68.36	1537.56	-208.65	73.42	907.49
2.62000	-461.01	202.51	56.53	-507.43	192.27	59.47	-737.67	180.23	55.71	-668.25	238.82	86.97	-623.27	10.44	76.10	-658.72	20.02	106.26	-114.81	42.32	199.25	-769.12	-22.43	231.19	-515.35	150.15	1265.37	0.00	0.00	0.00	-486.73	209.88	1744.32	-471.44	69.45	1731.57	-609.73	50.92	1721.68	-627.36	194.10	1736.57	918.75	-218.11	68.12	1537.37	-208.81	73.41	907.36
2.63000	-460.68	202.53	56.12	-506.55	192.25	59.57	-737.60	180.03	55.85	-668.03	238.62	87.03	-589.95	13.01	74.63	-626.51	22.08	103.55	-114.81	42.32	199.25	-743.30	-20.50	222.39	-506.93	151.32	1265.84	0.00	0.00	0.00	-477.74	209.86	1744.84	-462.57	69.31	1731.82	-601.36	51.65	1722.08	-618.83	194.41	1737.04	918.48	-217.70	68.33	1537.68	-208.76	73.53	907.38
2.64000	-460.42	202.38	55.74	-506.67	191.84	59.49	-737.59	179.85	55.90	-667.83	238.84	87.27	-555.72	14.98	73.26	-596.72	24.55	100.09	-114.81	42.32	199.25	-717.05	-18.29	212.98	-497.74	152.00	1266.06	0.00	0.00	0.00	-470.12	209.98	1745.25	-453.90	69.55	1732.03	-592.94	51.91	1722.25	-610.33	194.51	1737.28	918.60	-218.04	68.21	1537.91	-208.67	73.55	907.35
2.65000	-460.26	202.22	55.45	-506.91	191.63	59.37	-737.61	179.71	55.91	-667.75	238.15	87.14	-524.37	15.71	71.15	-565.33	25.23	96.67	-114.81	42.32	199.25	-690.15	-17.56	203.63	-488.60	152.66	1265.99	0.00	0.00	0.00	-462.68	210.20	1745.41	-444.83	69.67	1732.02	-584.48	51.78	1722.15	-601.72	194.86	1737.36	918.80	-218.17	67.92	1537.65	-208.79	73.45	907.63
2.66000	-460.19	202.87	54.65	-507.34	191.52	59.15	-737.63	179.62	55.91	-667.53	238.35	87.45	-490.29	17.10	70.10	-532.14	25.96	93.70	-114.81	42.32	199.25	-663.04	-16.45	193.83	-479.14	153.33	1265.86	0.00	0.00	0.00	-452.69	210.25	1745.31	-436.16	69.44	1731.95	-576.11	51.79	1721.88	-593.21	195.14	1737.33	918.62	-217.82	68.19	1537.68	-208.83	73.40	907.54
2.67000	-459.98	202.31	54.52	-507.85	191.29	58.97	-737.63	179.62	55.93	-667.22	238.30	87.57	-456.68	17.74	69.00	-498.08	26.28	90.98	-114.81	42.32	199.25	-635.37	-15.10	183.62	-469.68	154.06	1265.63	0.00	0.00	0.00	-444.47	210.47	1745.22	-427.93	69.50	1731.56	-567.72	52.21	1721.57	-584.55	195.41	1737.12	918.53	-217.92	68.19	1537.68	-208.67	73.45	907.78
2.68000	-459.54	202.17	54.18	-507.03	191.10	59.06	-737.58	179.71	56.01	-667.12	237.95	87.65	-422.48	18.10	68.31	-465.54	26.98	88.11	-114.81	42.32	199.25	-606.90	-14.84	173.75	-461.14	154.47	1265.26	0.00	0.00	0.00	-435.48	210.35	1744.88	-420.24	69.19	1731.17	-559.26	52.31	1721.03	-575.84	195.62	1736.75	918.57	-217.84	68.21	1537.75	-208.66	73.51	907.56
2.69000	-459.13	202.67	53.56	-509.08	188.20	57.21	-737.70	180.20	55.96	-666.91	237.89	87.82	-388.15	18.10	68.14	-432.75	26.67	85.43	-114.81	42.32	199.25	-578.40	-13.90	163.66	-452.25	154.68	1264.76	0.00	0.00	0.00	-426.93	210.15	1744.55	-411.66	69.23	1730.74	-550.72	52.49	1720.40	-567.34	195.52	1736.32	918.43	-217.45	68.37	1538.00	-208.71	73.57	907.79
2.70000	-459.40	202.80	52.84	-504.55	188.95	58.14	-737.53	180.69	55.82	-666.45	238.34	88.29	-352.79	18.08	68.97	-399.97	26.07	83.45	-114.81	42.32	199.25	-549.53	-12.93	153.67	-443.50	155.00	1264.10	0.00	0.00	0.00	-418.69	209.91	1744.02	-403.37	68.85	1730.15	-542.15	52.43	1719.69	-558.68	195.47	1735.73	918.45	-217.94	68.21	1537.99	-208.75	73.52	907.44
2.71000	-460.73	202.92	51.96	-506.67	189.99	57.45	-737.38	179.96	56.26	-666.26	238.03	88.41	-319.40	17.83	70.05	-366.64	26.44	82.32	-114.81	42.32	199.25	-520.32	-11.55	143.92	-434.35	155.04	1263.48	0.00	0.00	0.00	-410.21	209.64	1743.45	-395.30	68.69	1729.35	-533.60	52.15	1718.88	-549.81	195.66	1735.00	918.34	-217.56	68.42	1537.71	-208.69	73.42	907.65
2.72000	-462.40	203.01	51.09	-502.54	189.79	57.77	-737.09	179.23	57.01	-666.03	237.67	88.57	-286.56	17.56	71.93	-334.50	25.78	82.14	-114.81	42.32	199.25	-490.56	-10.52	134.77	-425.91	155.15	1262.69	0.00	0.00	0.00	-400.04	209.52	1742.54	-386.63	68.55	1728.63	-524.94	52.09	1718.01	-541.08	195.16	1734.30	918.37	-217.65	68.49	1537.67	-208.74	73.45	907.78
2.73000	-463.68	203.08	50.41	-507.17	190.94	56.22	-736.89	179.05	57.17	-665.61	237.92	89.04	-253.75	17.24	74.95	-301.11	25.49	82.92	-114.81	42.32	199.25	-460.77	-10.58	126.84	-417.19	155.29	1261.88	0.00	0.00	0.00	-390.85	209.36	1741.67	-376.87	68.17	1727.56	-516.15	51.79	1717.06	-532.13	195.11	1733.40	918.52	-217.86	68.37	1537.43	-208.75	73.34	907.44
2.74000	-463.84	203.12	50.07	-506.43	192.27	57.69	-736.81	179.51	57.19	-665.29	237.56	89.33	-220.74	16.12	79.01	-268.53	25.51	84.85	-114.81	42.32	199.25	-430.99	-10.59	119.68	-408.75	154.97	1260.99	0.00	0.00	0.00	-382.99	208.81	1740.90	-368.67	67.63	1726.65	-507.34	51.35	1716.03	-523.20	194.51	1732.46	918.38	-217.25	68.55	1537.96	-208.61	73.50	907.58
2.75000	-462.15	203.14	50.25	-504.52	192.29	57.92	-736.71	179.70	57.36	-664.82	237.59	89.79	-189.51	16.03	84.79	-236.91	24.57	87.86	-114.81	42.32	199.25	-401.51	-10.91	113.67	-400.10	154.68	1259.96	0.00	0.00	0.00	-373.82	208.53	1739.80	-360.55	66.87	1725.82	-498.34	50.74	1714.95	-514.28	193.90	1731.43	918.40	-217.75	68.35	1538.20	-208.61	73.63	907.61
2.76000	-457.87	203.13	51.11	-505.31	192.27	57.53	-736.54	179.40	57.74	-664.56	237.06	90.07	-157.36	16.26	92.67	-206.03	24.20	92.44	-114.81	42.32	199.25	-372.18	-11.40	108.84	-390.27	154.25	1258.97	0.00	0.00	0.00	-365.60	207.73	1738.89	-349.46	66.43	1724.61	-489.22	50.38	1713.82	-505.20	193.51	1730.33	918.40	-217.94	68.35	1537.90	-208.71	73.51	907.69
2.77000	-449.95	202.91	53.20	-505.22	192.77	57.11	-736.28	179.58	58.12	-664.04	237.13	90.63	-127.86	17.50	102.02	-177.80	24.12	98.40	-114.81	42.32	199.25	-344.03	-11.79	105.10	-381.40	153.81	1257.93	0.00	0.00	0.00	-355.21	207.15	1737.69	-341.06	65.71	1723.52	-480.09	49.70	1712.57	-496.07	192.79	1729.13	918.51	-217.57	68.22	1537.98	-208.70	73.61	907.53
2.78000	-448.37	203.08	53.27	-505.26	192.66	56.98	-736.15	179.21	58.69	-663.57	236.82	91.14	-100.24	18.67	112.12	-150.57	24.48	105.29	-114.81	42.32	199.25	-317.13	-12.73	102.73	-372.50	153.18	1256.79	0.00	0.00	0.00	-346.25	206.49	1736.65	-333.36	64.73	1722.44	-470.99	48.72	1711.22	-486.93	192.15	1727.83	918.27	-217.54	68.55	1537.83	-208.73	73.57	907.53
2.79000	-449.21	203.29	52.49	-504.46	192.73	56.89	-735.74	178.70	59.38	-663.04	236.55	91.75	-78.38	17.92	120.62	-123.78	24.86	113.18	-114.81	42.32	199.25	-291.78	-13.56	101.49	-362.99	152.07	1255.41	0.00	0.00	0.00	-336.27	205.64	1735.28	-322.98	63.85	1721.02	-461.90	47.87	1709.85	-477.81	191.17	1726.53	918.53	-217.19	68.37	1537.90	-208.74	73.60	907.61
2.80000	-451.30	203.09	51.40	-504.76	192.74	56.57	-735.46	178.89	59.95	-662.48	236.04	92.37	-56.66	16.19	129.08	-101.56	25.32	120.73	-114.81	42.32	199.25	-268.18	-14.20	101.26	-353.24	151.35	1254.10	0.00	0.00	0.00	-328.73	204.49	1734.16	-313.10	62.80	1719.62	-452.78	46.85	1708.45	-468.82	189.79	1725.20	918.36	-217.57	68.39	1537.29	-208.81	73.31	907.61
2.81000	-449.96	203.38	51.10	-504.05	192.53	56.49	-735.05	178.34	60.84	-661.72	235.85	93.22	-37.10	16.04	137.28	-80.87	24.64	127.15	-114.81	42.32	199.25	-246.95	-13.81	101.49	-344.13	150.20	1252.77	0.00	0.00	0.00	-319.70	203.21	1732.86	-303.67	61.80	1718.27	-443.59	45.62	1707.01	-459.67	188.58	1723.86	918.43	-217.21	68.55	1538.11	-208.71	73.63	907.48
2.82000	-450.77	203.40	50.37	-504.25	192.76	55.98	-734.39	177.69	61.91	-660.82	235.88	94.41	-20.05	15.53	143.75	-62.28	25.02	132.60	-114.81	42.32	199.25	-228.62	-13.42	102.18	-342.41	149.72	1251.54	0.00	0.00	0.00	-310.57	201.98	1731.42	-295.06	60.52	1716.94	-434.41	44.19	1705.60	-450.51	187.03	1722.51	918.54	-217.66	68.38	1538.55	-208.70	73.78	907.60
2.83000	-452.04	203.34	49.48	-502.18	192.58	56.13	-733.80	177.91	63.39	-659.88	235.48	95.56	-5.07	16.09	149.06	-47.40	25.58	136.59	-114.81	42.32	199.25	-212.82	-11.78	102.12	-331.51	148.84	1250.35	0.00	0.00	0.00	-300.58	200.70	1729.94	-287.22	59.12	1715.69	-425.13	42.80	1704.29	-441.33	185.78	1721.14	918.48	-217.51	68.39	1538.53	-208.66	73.69	907.54
2.84000	-449.70	203.47	49.48	-502.67	192.76	55.49	-733.06	177.16	65.64	-658.85	235.09	96.73	7.75	15.81	152.02	-34.81	26.54	138.83	-114.81	42.32	199.25	-199.41	-9.69	101.09	-320.72	147.66	1249.30	0.00	0.00	0.00	-292.12	199.10	1728.75	-277.10	57.76	1714.19	-415.77	41.24	1703.02	-432.17	184.20	1719.90	918.53	-217.22	68.36	1537.99	-208.69	73.53	907.35
2.85000	-452.46	203.35	48.11	-501.97	192.83	55.12	-732.17	177.80	67.64	-657.60	235.24	98.31	18.10	16.14	152.91	-23.59	27.41	139.43	-114.81	42.32	199.25	-188.51	-7.05	99.05	-311.37	146.20	1248.24	0.00	0.00	0.00	-282.24	197.64	1727.27	-266.79	56.18	1712.77	-406.42	39.72	1701.83	-422.81	182.60	1718.66	918.66	-217.81	68.29	1537.80	-208.72	73.48	907.45
2.86000	-451.40	203.47	47.94	-501.47	193.19	54.70	-731.24	178.22	70.01	-656.02	235.84	100.23	25.83	17.71	150.48	-14.53	28.93	137.69	-114.81	42.32	199.25	-180.20	-5.01	97.71	-303.54	144.66	1247.11	0.00	0.00	0.00	-273.15	195.68	1725.97	-258.53	54.55	1711.62	-397.06	38.11	1700.67	-413.38	180.95	1717.48	918.61	-217.82	68.43	1537.53	-208.68	73.35	907.45
2.87000	-450.99	203.25	47.48	-500.61	193.36	54.33	-730.18	178.35	73.06	-654.65	235.71	102.02	32.86	22.42	143.27	-9.78	33.21	131.55	-114.81	42.32	199.25	-175.02	-2.71	96.52	-291.31	142.92	1246.17	0.00	0.00	0.00	-264.25	194.04	1724.77	-248.94	52.67	1710.27	-387.66	36.13	1699.48	-403.88	179.40	1716.26	918.42	-217.42	68.36	1537.63	-208.71	73.41	907.55
2.88000	-452.10	203.40	46.63	-500.00	193.43	53.87	-728.97	178.87	76.42	-652.92	235.99	104.23	38.53	27.13	133.80	-4.13	37.33	123.93	-114.81	42.32	199.25	-171.34	-1.31	95.17	-280.66	140.79	1245.33	0.00	0.00	0.00	-254.75	192.40	1723.49	-237.68	50.78	1708.91	-378.03	34.05	1698.34	-394.20	177.71	1715.12	918.65	-217.31	68.27	1538.21	-208.66	73.61	907.51
2.89000	-451.42	203.57	46.36	-498.13	193.85	53.53	-727.38	178.66	80.68	-650.89	236.14	106.75	44.38	31.67	124.92	-0.61	40.78	115.90	-114.81	42.32	199.25	-167.58	-0.23	93.64	-272.76	139.10	1244.27	0.00	0.00	0.00	-242.83	190.47	1722.24	-229.34	48.86	1707.99	-368.28	32.06	1697.31	-384.39	175.67	1714.16	918.50	-217.06	68.24	1538.47	-208.64	73.72	907.43
2.90000	-451.10	203.59	46.08	-497.28	193.95	53.10	-725.53	178.90	85.54	-648.52	236.42	109.70	50.44	35.06	117.82	5.06	43.67	108.80	-114.81	42.32	199.25	-163.38	0.12	92.78	-262.53	136.79	1243.57	0.00	0.00	0.00	-234.26	188.28	1721.47	-219.35	46.45	1707.22	-358.45	29.89	1696.50	-374.49	173.65	1713.27	918.13	-216.76	68.74	1538.40	-208.68	73.69	907.39
2.91000	-449.68	203.42	46.04	-496.94	194.40	52.15	-723.00	178.36	91.34	-645.81	236.63	113.14	56.05	35.97	110.13	7.89	43.28	102.55	-114.81	42.32	199.25	-159.80	0.71	91.75	-250.86	134.50	1242.87	0.00	0.00	0.00	-224.86	186.10	1720.83	-209.59	44.43	1706.65	-348.60	27.67	1695.97	-364.60	171.39	1712.73	918.44	-217.07	68.41	1537.75	-208.76	73.50	907.31
2.92000	-449.49	203.66	45.47	-495.08	194.79	51.59	-720.19	179.33	97.50	-642.45	237.28	117.29	60.29	34.43	101.09	11.40	42.93	95.87	-114.81	42.32	199.25	-156.99	0.37	90.99	-240.60	132.10	1242.36	0.00	0.00	0.00	-214.92	183.78	1720.27	-200.65	42.20	1706.16	-338.76	25.56	1695.70	-354.58	169.39	1712.33	918.36	-216.64	68.55	1537.60	-208.77	73.49	907.38
2.93000	-449.23	203.85	45.10	-492.67	195.31	51.02	-716.53	178.77	105.26	-638.57	237.65	121.78	62.93	32.93	93.30	14.81	42.41	90.02	-114.81	42.32	199.25	-154.50	-0.04	90.29	-231.41	129.47	1241.93	0.00	0.00	0.00	-204.43	181.55	1719.74	-190.61	39.73	1705.73	-328.91	23.30	1695.52	-344.44	167.33	1712.06	918.30	-216.51	68.64	1538.03	-208.72	73.61	907.24
2.94000	-448.69	204.16	44.66	-491.22	195.48	50.26	-712.04	178.51	113.91	-634.16	237.56	126.72	66.27	31.93	87.15	17.00	41.72	84.36	-114.81	42.32	199.25	-152.40	-0.28	89.67	-221.06	127.30	1241.98	0.00	0.00	0.00	-193.55	179.22	1719.26	-180.11	37.47	1705.41	-319.01	21.14	1695.60	-334.22	165.38	1711.99	918.42	-217.15	68.59	1538.09	-208.70	73.58	907.48
2.95000	-447.80	203.93	44.33	-488.33	196.38	49.54	-706.69	178.98	123.48	-628.86	237.44	132.30	68.08	31.70	81.20	18.61	41.36	80.16	-114.81	42.32	199.25	-150.79	-0.20	89.06	-211.47	124.58	1242.26	0.00	0.00	0.00	-183.92	176.81	1719.00	-170.30	34.93	1705.18	-309.06	18.96	1695.88	-323.89	163.12	1712.23	918.19	-217.24	68.73	1537.72	-208.63	73.48	907.76
2.96000	-446.71	204.61	43.92	-486.71	196.91	48.64	-700.39	181.13	133.50	-622.33	238.04	138.90	68.57	32.01	78.70	19.84	41.85	77.96	-114.81	42.32	199.25	-149.62	0.21	88.80	-201.43	122.25	1242.75	0.00	0.00	0.00	-173.93	174.57	1718.83	-159.87	32.57	1705.14	-299.06	16.86	1696.46	-313.53	161.37	1712.77	918.42	-217.32	68.48	1537.83	-208.65	73.51	907.44
2.97000	-444.86	204.53	43.84	-483.86	197.61	48.43	-692.82	180.53	144.90	-614.54	239.64	146.53	67.08	32.41	75.83	19.40	41.95	76.48	-114.81	42.32	199.25	-148.65	0.85	88.58	-190.22	120.20	1243.75	0.00	0.00	0.00	-162.97	172.33	1718.85	-149.67	30.18	1705.07	-288.99	14.66	1697.28	-303.23	159.31	1713.53	918.28	-216.96	68.68	1537.68	-208.77	73.45	907.62
2.98000	-445.25	205.51	42.71	-480.33	198.63	48.65	-683.37	181.92	158.05	-605.33	240.95	154.81	68.21	33.27	73.76	21.07	42.31	74.19	-114.81	42.32	199.25	-147.92	1.11	88.50	-179.82	118.11	1245.06	0.00	0.00	0.00	-152.78	170.24	1719.11	-138.95	27.92	1705.33	-278.96	12.40	1698.28	-292.92	157.11	1714.59	918.07	-216.63	68.99	1537.37	-208.78	73.31	907.71
2.99000	-442.60	205.95	42.26	-477.29	199.24	49.41	-671.09	184.74	173.37	-594.45	242.97	164.00	68.67	33.13	72.44	20.44	42.48	73.55	-114.81	42.32	199.25	-147.33	1.15	88.46	-169.04	115.98	1246.55	0.00	0.00	0.00	-143.13	168.21	1719.56	-128.82	25.74	1705.80	-269.00	10.28	1699.52	-282.71	154.80	1715.81	918.46	-217.41	68.56	1537.84	-208.66	73.50	907.68
3.00000	-441.42	206.84	41.04	-471.96	200.02	51.24	-656.95	185.83	188.94	-581.77	245.32	173.76	67.96	33.18	70.87	20.06	42.06	72.56	-114.81	42.32	199.25	-147.06	1.36	88.34	-160.57	114.17	1248.25	0.00	0.00	0.00	-131.68	166.22	1720.10	-118.31	23.57	1706.38	-258.94	8.19	1700.84	-272.47	152.70	1717.11	918.25	-217.13	68.77	1537.57	-208.69	73.41	907.57
3.01000	-437.09	208.02	40.24	-466.82	200.93	53.65	-641.31	186.58	204.46	-567.85	246.78	183.79	68.22	33.54	70.13	21.98	42.47	71.51	-114.81	42.32	199.25	-146.77	1.39	88.28	-148.25	112.31	1249.95	0.00	0.00	0.00	-121.85	164.17	1720.87	-108.39	21.36	1707.11	-248.88	6.01	1702.20	-262.29	150.75	1718.46	918.46	-217.21	68.54	1537.72	-208.74	73.51	907.49
3.02000	-433.06	209.04	38.57	-460.77	201.46	57.26	-623.37	186.86	220.86	-552.97	247.27	193.60	67.32	33.14	68.97	20.49	42.06	71.54	-114.81	42.32	199.25	-146.59	1.78	88.05	-140.69	110.46	1251.68	0.00	0.00	0.00	-111.65	162.15	1721.77	-99.32	19.31	1708.14	-238.88	4.19	1703.65	-252.22	148.81	1719.82	918.20	-216.63	68.69	1537.54	-208.69	73.43	907.46
3.03000	-427.06	209.84	36.90	-451.94	202.25	62.04	-604.06	186.49	236.34	-537.14	248.03	203.66	67.24	33.19	68.31	21.60	42.50	70.41	-114.81	42.32	199.25	-146.43	1.65	88.10	-126.75	109.01	1253.46	0.00	0.00	0.00	-102.22	160.47	1722.67	-89.01	17.17	1709.19	-228.99	2.11	1705.10	-242.33	146.63	1721.21	918.08	-216.69	68.82	1537.12	-208.77	73.22	907.38
3.04000	-419.78	210.69	35.07	-442.82	202.40	66.81	-583.47	186.96	250.87	-520.53	247.46	212.92	68.97	33.36	68.28	20.26	41.36	70.70	-114.81	42.32	199.25	-146.23	1.52	88.12	-117.31	107.48	1254.98	0.00	0.00	0.00	-92.67	158.70	1723.68	-80.30	15.37	1710.35	-219.23	0.38	1706.60	-232.66	144.44	1722.61	918.29	-216.91	68.66	1537.10	-208.83	73.23	907.35
3.05000	-410.11	212.74	34.64	-432.49	202.63	71.42	-564.76	186.23	261.21	-502.99	247.48	221.60	68.24	33.49	67.54	21.19	41.34	70.96	-114.81	42.32	199.25	-146.09	1.43	88.12	-107.58	106.01	1256.29	0.00	0.00	0.00	-83.03	157.08	1724.80	-70.89	13.61	1711.52	-209.63	-1.52	1708.04	-223.01	142.78	1723.95	918.43	-217.31	68.46	1537.46	-208.78	73.41	907.48
3.06000	-396.28	216.42	39.84	-417.82	204.30	77.23	-546.79	184.30	268.71	-486.36	246.62	229.38	68.57	33.65	67.16	21.39	42.16	69.23	-114.81	42.32	199.25	-145.90	1.47	88.08	-100.32	105.10	1257.45	0.00	0.00	0.00	-73.22	155.28	1725.91	-61.30	11.97	1712.70	-200.14	-3.23	1709.53	-213.45	141.20	1725.34	918.40	-217.52	68.53	1537.36	-208.75	73.38	907.59
3.07000	-378.10	219.81	48.53	-399.15	207.10	85.08	-528.87	182.02	275.03	-469.14	245.89	237.07	67.93	33.38	66.33	21.89	41.82	69.99	-114.81	42.32	199.25	-145.73	1.37	88.17	-90.98	104.06	1258.56	0.00	0.00	0.00	-62.94	153.78	1726.85	-51.99	10.32	1713.84	-190.71	-4.92	1711.02	-203.90	139.52	1726.75	918.32	-217.87	68.47	1537.38	-208.79	73.43	907.70
3.08000	-355.28	223.29	56.85	-378.44	209.83	92.31	-511.01	180.83	279.02	-451.10	244.90	243.40	68.67	33.55	66.22	21.30	41.76	69.94	-114.81	42.32	199.25	-145.46	1.87	87.98	-81.35	103.18	1259.61	0.00	0.00	0.00	-53.59	152.08	1728.06	-41.88	8.85	1714.89	-181.30	-6.40	1712.47	-194.38	137.98	1728.23	918.41	-217.73	68.26	1538.18	-208.67	73.67	907.74
3.09000	-333.05	225.83	63.74	-356.46	211.88	98.35	-492.77	178.62	281.36	-432.65	243.36	248.15	69.12	34.05	66.08	21.04	41.50	69.41	-114.81	42.32	199.25	-145.26	1.65	88.14	-71.90	102.41	1260.87	0.00	0.00	0.00	-44.91	150.76	1729.30	-32.59	7.55	1716.08	-171.87	-8.00	1713.87	-184.80	136.55	1729.70	918.27	-217.52	68.45	1537.65	-208.75	73.41	907.67
3.10000	-309.59	227.53	69.53	-333.53	213.88	103.02	-473.57	176.24	282.69	-413.03	242.21	251.75	69.37	33.90	65.64	20.66	42.01	69.23	-114.81	42.32	199.25	-145.02	1.79	88.17	-64.72	101.76	1262.12	0.00	0.00	0.00	-35.26	149.10	1730.55	-23.07	6.30	1717.31	-162.39	-9.37	1715.37	-175.41	135.16	1731.26	918.38	-217.47	68.45	1538.20	-208.73	73.65	907.65
3.11000	-285.79	228.87	73.71	-311.48	214.85	106.05	-453.93	175.24	282.77	-392.54	240.97	253.90	68.86	33.70	65.04	21.32	42.07	68.74	-114.81	42.32	199.25	-144.82	1.83	88.30	-55.72	101.01	1263.30	0.00	0.00	0.00	-26.22	147.99	1731.73	-14.56	4.91	1718.52	-152.93	-10.71	1716.85	-166.14	133.89	1732.81	918.46	-217.76	68.37	1538.07	-208.65	73.64	907.43
3.12000	-260.90	230.12	76.72	-287.14	215.44	108.59	-433.96	174.75	281.62	-371.66	239.68	254.56	69.74	33.78	64.97	21.06	42.13	68.54	-114.81	42.32	199.25	-144.60	1.84	88.45	-47.22	100.38	1264.46	0.00	0.00	0.00	-16.70	146.99	1732.87	-4.62	3.59	1719.37	-143.46	-11.97	1718.25	-156.80	132.66	1734.33	918.26	-217.35	68.56	1537.83	-208.75	73.54	907.62
3.13000	-235.04	230.74	78.78	-261.72	215.44	110.08	-413.72	173.30	279.11	-350.42	239.07	254.09	69.82	33.89	64.68	21.95	42.47	68.64	-114.81	42.32	199.25	-144.44	2.19	88.50	-40.22	99.90	1265.78	0.00	0.00	0.00	-7.38	145.95	1733.89	5.40	2.35	1720.29	-133.93	-13.14	1719.57	-147.43	131.65	1735.72	918.40	-217.63	68.44	1537.58	-208.65	73.43	907.73
3.14000	-208.86	230.42	80.08	-236.13	215.23	110.58	-392.38	172.95	275.48	-328.72	238.51	252.28	69.24	33.62	64.17	21.48	42.25	68.21	-114.81	42.32	199.25	-144.23	2.07	88.70	-30.33	99.00	1267.18	0.00	0.00	0.00	2.29	144.87	1734.90	14.75	1.46	1721.24	-124.34	-14.25	1720.80	-137.90	130.69	1737.04	918.32	-217.95	68.39	1537.54	-208.76	73.41	907.62
3.15000	-182.84	229.68	80.09	-210.12	214.38	110.26	-370.90	172.32	270.94	-306.67	238.25	249.34	69.81	33.77	64.08	21.83	42.38	67.87	-114.81	42.32	199.25	-144.11	2.09	88.90	-22.15	98.13	1268.42	0.00	0.00	0.00	11.65	143.76	1735.82	24.30	0.65	1722.05	-114.81	-15.20	1721.97	-128.36	129.91	1738.27	918.18	-218.04	68.54	1537.96	-208.74	73.52	907.41
3.16000	-155.58	227.30	79.39	-182.68	212.94	109.58	-349.31	171.68	264.80	-284.08	238.18	245.16	68.03	33.45	63.32	22.80	42.90	67.89	-114.81	42.32	199.25	-144.02	2.51	88.85	-13.22	97.18	1269.55	0.00	0.00	0.00	20.46	142.95	1736.50	32.79	-0.41	1722.77	-105.31	-16.24	1723.01	-118.91	129.10	1739.34	918.27	-217.85	68.56	1538.14	-208.64	73.60	907.53
3.17000	-123.81	225.07	79.26	-158.07	210.49	106.82	-327.22	171.54	257.58	-260.51	238.39	240.21	69.13	33.42	63.38	22.62	42.47	67.63	-114.81	42.32	199.25	-143.94	2.31	89.11	-4.75	95.96	1270.60	0.00	0.00	0.00	29.94	142.24	1737.12	41.55	-1.15	1723.44	-95.97	-17.25	1723.87	-109.49	128.49	1740.23	918.28	-217.20	68.60	1537.94	-208.54	73.53	907.51
3.18000	-97.20	222.52	77.65	-129.08	207.82	105.09	-304.48	172.57	249.83	-236.42	238.53	234.30	69.68	33.58	63.50	22.59	42.22	67.52	-114.81	42.32	199.25	-143.83	2.46	89.20	4.84	94.69	1271.68	0.00	0.00	0.00	39.89	141.51	1737.64	50.62	-1.82	1724.01	-86.71	-17.80	1724.65	-100.19	127.93	1740.95	918.21	-217.33	68.56	1537.29	-208.69	73.31	907.76
3.19000	-66.01	219.67	76.82	-94.84	205.85	104.06	-281.14	172.78	240.73	-211.83	238.68	227.70	69.59	33.71	63.20	22.83	42.70	67.15	-114.81	42.32	199.25	-143.77	2.65	89.28	13.23	93.44	1272.29	0.00	0.00	0.00	48.14	141.08	1738.02	59.94	-2.43	1724.32	-77.53	-18.30	1725.33	-90.90	127.56	1741.51	918.18	-217.31	68.52	1537.85	-208.56	73.52	907.89
3.20000	-35.32	217.34	75.82	-66.63	203.88	101.04	-256.59	172.65	230.38	-186.63	238.35	220.36	69.23	34.15	63.15	22.71	42.31	67.66	-114.81	42.32	199.25	-143.62	3.06	89.24	23.87	92.29	1272.74	0.00	0.00	0.00	57.90	140.54	1738.24	70.08	-3.01	1724.57	-68.51	-18.75	1725.80	-81.70	126.78	1741.97	918.40	-218.06	68.25	1538.53	-208.62	73.78	907.75
3.21000	-2.72	214.58	74.92	-37.45	202.68	98.38	-231.59	173.66	219.76	-161.16	238.52	212.65	69.16	33.86	62.82	22.38	42.74	67.93	-114.81	42.32	199.25	-143.53	3.03	89.42	31.74	91.09	1273.08	0.00	0.00	0.00	66.59	140.14	1738.32	80.64	-3.47	1724.49	-59.49	-19.14	1726.10	-72.62	126.34	1742.22	918.24	-217.65	68.50	1538.34	-208.69	73.77	907.78
3.22000	29.43	212.17	73.85	-6.50	200.50	95.87	-205.79	174.56	208.28	-134.98	238.91	204.70	69.93	34.71	63.26	21.92	42.18	68.61	-114.81	42.32	199.25	-143.37	3.01	89.56	42.63	89.86	1273.28	0.00	0.00	0.00	75.92	139.59	1738.26	88.21	-3.90	1724.64	-50.54	-19.52	1726.20	-63.49	126.07	1742.28	918.18	-217.93	68.51	1538.62	-208.61	73.85	907.91
3.23000	63.23	209.90	73.40	25.46	198.47	93.63	-179.58	175.62	196.48	-107.79	238.70	196.18	70.26	34.74	63.19	23.55	43.37	67.27	-114.81	42.32	199.25	-143.23	3.67	89.42	51.05	89.17	1273.09	0.00	0.00	0.00	85.10	139.39	1738.04	96.44	-4.15	1724.59	-41.57	-19.95	1726.14	-54.43	125.70	1742.22	918.04	-217.70	68.76	1538.80	-208.59	73.91	907.73
3.24000	94.15	207.66	72.56	56.06	196.62	91.11	-151.20	177.93	185.30	-80.39	238.66	187.62	70.49	34.52	63.12	26.57	47.22	70.79	-114.81	42.32	199.25	-143.12	3.60	89.59	59.40	88.25	1272.88	0.00	0.00	0.00	94.04	139.12	1737.68	105.64	-4.70	1724.31	-32.54	-20.38	1725.96	-45.44	125.35	1742.03	918.13	-217.62	68.74	1538.51	-208.63	73.74	907.68
3.25000	127.93	205.58	72.62	88.80	194.70	89.36	-126.06	177.02	172.56	-52.63	238.04	178.58	70.49	34.29	62.97	28.58	47.59	71.38	-114.81	42.32	199.25	-143.04	3.60	89.76	68.29	87.89	1272.25	0.00	0.00	0.00	102.90	138.74	1737.23	116.03	-5.08	1723.69	-23.46	-20.48	1725.66	-36.40	124.86	1741.64	918.05	-217.42	68.82	1537.68	-208.68	73.43	907.68
3.26000	162.63	203.59	73.15	122.16	193.01	87.89	-101.77	173.39	159.01	-24.54	235.59	168.62	65.53	39.39	65.84	24.70	46.93	70.04	-114.81	42.32	199.25	-142.90	4.24	89.70	77.28	87.79	1271.49	0.00	0.00	0.00	111.39	138.67	1736.63	124.07	-5.21	1723.27	-14.28	-20.78	1725.12	-27.41	124.92	1741.08	918.28	-217.93	68.52	1538.09	-208.62	73.61	907.64
3.27000	194.40	201.60	73.41	154.58	191.26	86.51	-77.15	169.52	144.35	4.32	233.80	159.14	66.44	39.77	66.45	29.99	46.40	71.31	-114.81	42.32	199.25	-142.81	4.26	89.89	84.18	87.50	1270.63	0.00	0.00	0.00	120.49	138.66	1735.88	133.96	-5.52	1722.49	-5.03	-20.84	1724.45	-18.33	125.05	1740.31	918.42	-217.60	68.45	1538.22	-208.62	73.65	907.74
3.28000	227.01	199.66	74.33	186.76	189.67	85.38	-44.11	169.29	131.39	34.05	232.52	150.20	65.27	39.05	65.34	28.29	46.03	70.40	-114.81	42.32	199.25	-142.65	4.43	90.07	93.24	87.69	1269.49	0.00	0.00	0.00	130.61	138.31	1735.02	142.44	-5.48	1721.79	4.25	-20.91	1723.61	-9.20	124.87	1739.45	918.34	-217.60	68.63	1538.19	-208.66	73.62	907.67
3.29000	260.83	197.47	76.23	219.59	187.66	85.26	-13.09	169.46	119.37	63.82	230.99	141.67	64.63	37.74	64.44	28.69	45.29	69.88	-114.81	42.32	199.25	-142.35	5.07	90.00	102.50	87.83	1268.41	0.00	0.00	0.00	138.94	138.36	1734.18	151.05	-5.59	1720.86	13.62	-21.08	1722.58	0.05	124.73	1738.49	918.06	-217.18	68.89	1538.44	-208.63	73.68	907.70
3.30000	294.37	195.21	78.70	251.56	185.80	85.38	22.32	172.23	109.09	93.74	230.16	134.07	64.26	37.14	63.79	24.24	43.05	66.15	-114.81	42.32	199.25	-142.14	5.40	90.12	111.12	87.75	1267.04	0.00	0.00	0.00	148.46	138.55	1733.06	160.53	-5.63	1719.78	22.96	-20.96	1721.45	9.45	124.92	1737.36	918.12	-217.87	68.71	1538.37	-208.69	73.74	907.87
3.31000	326.72	193.01	81.72	284.10	183.93	86.40	52.33	167.85	96.51	123.92	229.98	127.39	60.09	36.29	61.66	23.74	42.34	65.19	-114.81	42.32	199.25	-141.81	5.83	90.23	119.35	87.80	1265.58	0.00	0.00	0.00	158.22	138.37	1731.98	170.29	-5.29	1718.67	32.25	-20.83	1720.16	18.94	125.28	1736.11	918.15	-217.34	68.64	1538.01	-208.68	73.61	907.77
3.32000	360.24	190.78	85.94	316.29	182.24	88.19	85.02	167.71	87.21	154.75	229.61	121.45	69.05	33.99	60.17	24.11	42.37	64.93	-114.81	42.32	199.25	-141.46	6.33	90.25	128.36	87.80	1264.13	0.00	0.00	0.00	168.25	138.75	1730.72	179.87	-5.01	1717.40	41.49	-20.56	1718.78	28.48	125.67	1734.75	918.48	-218.15	68.26	1538.22	-208.65	73.67	907.59
3.33000	391.45	189.37	89.01	347.37	180.34	90.64	117.39	167.86	79.69	185.44	229.04	116.46	69.08	33.93	59.51	23.11	42.79	64.44	-114.81	42.32	199.25	-141.14	6.31	90.59	137.93	87.56	1262.63	0.00	0.00	0.00	177.95	139.17	1729.33	189.06	-4.83	1716.14	50.82	-20.18	1717.30	38.05	126.12	1733.30	918.22	-217.61	68.49	1537.99	-208.73	73.58	907.60
3.34000	422.80	187.38	94.30	377.98	178.53	93.90	149.89	167.27	72.86	215.53	228.23	112.54	70.53	34.04	59.63	24.01	42.49	64.29	-114.81	42.32	199.25	-140.81	6.74	90.69	147.55	87.43	1261.04	0.00	0.00	0.00	187.15	139.27	1728.02	198.74	-4.62	1714.79	60.17	-19.91	1715.72	47.62	126.64	1731.75	918.22	-217.45	68.67	1537.93	-208.61	73.53	907.59
3.35000	453.67	186.41	99.86	409.15	177.44	98.02	181.04	166.73	67.63	244.96	227.24	109.65	70.06	34.30	59.00	23.90	42.75	64.08	-114.81	42.32	199.25	-140.42	7.01	90.91	158.35	87.10	1259.53	0.00	0.00	0.00	196.57	139.84	1726.55	208.64	-4.36	1713.23	69.66	-19.36	1714.12	57.28	126.99	1730.14	918.17	-217.48	68.73	1537.65	-208.65	73.47	907.36
3.36000	482.60	185.84	105.91	438.92	176.62	102.77	210.78	165.41	63.99	274.06	226.22	107.88	69.37	34.12	58.23	23.98	42.88	63.79	-114.81	42.32	199.25	-139.98	7.33	91.15	166.74	86.97	1257.72	0.00	0.00	0.00	206.16	140.34	1725.00	218.30	-4.05	1711.73	79.22	-18.99	1712.50	66.89	128.03	1728.42	918.02	-217.54	68.71	1537.12	-208.82	73.28	907.70
3.37000	510.52	186.28	112.25	466.37	176.67	107.86	239.42	164.94	61.74	301.95	225.18	107.12	69.99	34.18	57.81	24.39	42.84	63.54	-114.81	42.32	199.25	-139.49	7.51	91.53	175.34	87.00	1256.12	0.00	0.00	0.00	215.79	140.72	1723.42	227.89	-3.24	1710.14	88.94	-18.11	1710.93	76.57	128.61	1726.75	918.04	-217.11	68.67	1537.31	-208.68	73.36	907.49
3.38000	536.05	186.56	119.82	492.53	176.89	114.02	266.77	163.56	60.68	327.65	224.30	107.43	70.32	34.31	57.36	24.44	43.08	63.16	-114.81	42.32	199.25	-138.87	7.66	92.01	187.34	87.28	1254.35	0.00	0.00	0.00	225.12	141.66	1721.64	237.54	-2.61	1708.69	98.66	-17.30	1709.27	86.25	128.96	1725.04	918.04	-217.02	68.72	1537.79	-208.61	73.47	907.65
3.39000	559.38	187.32	128.04	516.40	176.89	121.11	292.42	161.43	59.14	350.92	223.35	108.31	70.08	34.28	56.53	25.53	43.06	63.00	-114.81	42.32	199.25	-138.14	7.83	92.60	198.18	87.49	1252.65	0.00	0.00	0.00	235.32	142.44	1719.83	247.75	-1.89	1706.98	108.51	-16.38	1707.61	96.02	130.21	1723.12	917.94	-217.23	68.84	1538.24	-208.60	73.69	907.41
3.40000	579.88	187.11	136.85	536.89	176.59	128.14	315.58	160.45	58.03	371.72	221.83	109.28	69.93	34.46	55.89	25.24	43.06	62.49	-114.81	42.32	199.25	-137.36	7.93	93.30	206.27	88.07	1250.99	0.00	0.00	0.00	245.02	143.23	1718.08	256.31	-0.79	1705.47	118.41	-15.39	1705.93	105.83	131.33	1721.26	917.92	-217.10	68.91	1537.83	-208.61	73.54	907.59
3.41000	597.27	187.11	144.65	555.64	176.31	134.56	336.55	158.43	56.10	390.00	220.08	110.01	69.90	34.68	55.33	25.32	42.95	62.01	-114.81	42.32	199.25	-136.55	8.17	94.11	217.10	88.77	1249.26	0.00	0.00	0.00	255.18	144.15	1716.28	266.38	0.41	1703.91	128.39	-14.44	1704.17	115.73	132.37	1719.45	918.02	-216.91	68.84	1537.74	-208.70	73.48	907.66
3.42000	611.34	186.47	151.08	571.39	175.74	139.49	354.54	154.57	54.41	405.68	217.64	109.71	70.40	34.45	54.55	26.40	43.14	62.02	-114.81	42.32	199.25	-135.56	8.31	95.09	227.75	89.52	1247.69	0.00	0.00	0.00	265.66	145.37	1714.52	276.70	1.43	1702.21	138.47	-13.22	1702.47	125.75	133.21	1717.66	918.04	-216.74	68.77	1537.80	-208.68	73.52	907.45
3.43000	623.36	187.31	154.27	584.31	176.06	141.87	369.44	151.82	52.99	418.60	214.89	108.46	71.00	34.55	54.14	26.33	43.07	61.54	-114.81	42.32	199.25	-134.58	8.16	96.30	238.06	90.29	1246.11	0.00	0.00	0.00	275.64	146.77	1712.71	288.01	2.79	1700.40	148.55	-11.85	1700.78	135.77	134.54	1715.83	917.98	-216.70	68.80	1538.02	-208.66	73.55	907.49
3.44000	633.46	188.46	153.80	595.10	176.35	141.42	381.19	146.81	51.16	429.02	211.52	106.21	71.01	33.98	52.99	27.23	43.17	61.45	-114.81	42.32	199.25	-133.38	8.02	97.72	246.90	91.16	1244.49	0.00	0.00	0.00	285.55	148.09	1711.06	297.34	4.35	1698.89	158.45	-10.54	1699.01	146.00	135.85	1714.06	917.92	-216.36	68.93	1537.77	-208.62	73.47	907.67
3.45000	642.06	189.96	149.65	602.71	176.46	137.91	389.97	140.32	49.83	436.98	207.37	103.08	70.85	34.29	52.37	27.61	43.01	61.01	-114.81	42.32	199.25	-131.97	7.99	99.24	258.65	92.04	1242.86	0.00	0.00	0.00	296.05	149.61	1709.48	306.91	5.72	1697.43	168.33	-9.06	1697.30	156.33	137.09	1712.38	917.90	-216.76	68.95	1538.12	-208.61	73.64	907.66
3.46000	648.56	189.36	141.43	609.01	174.04	131.23	394.69	135.57	50.00	442.50	203.78	101.14	71.65	34.31	51.69	28.61	42.49	60.71	-114.81	42.32	199.25	-130.45	7.53	101.15	268.65	93.10	1241.45	0.00	0.00	0.00	306.33	151.03	1707.96	316.93	7.25	1695.96	178.31	-7.11	1695.74	166.65	138.67	1710.74	917.71	-216.44	69.03	1537.98	-208.68	73.62	907.67
3.47000	656.28	184.70	129.91	614.98	169.50	122.11	397.36	134.22	50.07	446.19	201.02	100.15	73.00	34.62	51.32	28.98	41.72	60.86	-114.81	42.32	199.25	-128.77	6.78	103.37	279.46	94.16	1239.95	0.00	0.00	0.00	316.43	152.71	1706.49	327.13	8.82	1694.54	188.29	-5.46	1694.21	176.93	140.60	1709.18	917.89	-216.72	68.86	1538.14	-208.67	73.62	907.53
3.48000	662.02	180.96	119.07	620.38	165.42	113.24	400.04	131.83	50.10	450.43	198.49	98.50	73.14	34.32	50.37	29.73	41.34	60.69	-114.81	42.32	199.25	-126.90	5.97	105.80	290.18	95.52	1238.64	0.00	0.00	0.00	326.42	154.10	1705.10	336.46	10.56	1693.21	198.41	-3.47	1692.87	187.16	142.34	1707.75	917.98	-217.08	68.83	1538.00	-208.67	73.60	907.48
3.49000	667.51	175.96	109.27	625.05	160.93	105.31	402.56	131.53	51.11	455.53	196.80	97.19	73.92	34.24	49.72	30.02	40.68	60.24	-114.81	42.32	199.25	-124.77	5.38	108.42	300.73	96.86	1237.56	0.00	0.00	0.00	336.69	156.03	1703.88	347.91	12.53	1692.11	208.48	-1.46	1691.67	197.38	144.47	1706.50	917.87	-216.83	68.94	1538.63	-208.53	73.85	907.29
3.50000	672.41	170.74	100.12	630.21	156.40	98.39	405.14	131.64	52.66	460.67	195.90	96.27	75.47	34.49	49.44	32.02	40.56	60.12	-114.81	42.32	199.25	-122.31	4.54	111.42	313.41	98.29	1236.85	0.00	0.00	0.00	346.99	158.13	1702.83	356.49	14.13	1691.28	218.61	0.50	1690.74	207.64	146.42	1705.49	917.81	-217.16	68.84	1537.82	-208.65	73.53	907.34
3.51000	676.82	167.83	91.23	633.31	153.08	91.21	407.45	130.76	53.37	464.93	194.93	95.20	76.03	34.44	48.87	32.65	39.23	59.65	-114.81	42.32	199.25	-119.50	2.91	115.23	323.68	99.89	1236.26	0.00	0.00	0.00	357.24	160.10	1702.10	366.93	16.03	1690.65	228.79	2.64	1690.04	217.90	148.45	1704.72	918.12	-217.63	68.65	1538.01	-208.59	73.54	906.98
3.52000	680.12	167.14	83.61	636.93	152.08	85.41	409.01	131.56	54.61	467.84	194.65	94.65	76.26	34.46	48.38	34.37	39.14	59.07	-114.81	42.32	199.25	-116.20	1.71	119.36	334.67	101.43	1235.86	0.00	0.00	0.00	367.66	162.25	1701.52	376.77	18.02	1690.24	239.02	4.69	1689.51	228.16	150.50	1704.07	918.16	-218.35	68.69	1537.60	-208.71	73.40	907.20
3.53000	682.10	167.77	78.29	638.36	152.81	80.78	410.00	129.87	55.61	470.00	194.73	94.41	76.78	33.77	47.70	36.63	38.19	58.81	-114.81	42.32	199.25	-112.21	0.07	124.32	347.85	102.88	1236.00	0.00	0.00	0.00	377.63	164.28	1701.28	388.44	20.27	1690.04	249.32	7.11	1689.18	238.40	152.86	1703.61	917.91	-217.53	68.91	1537.94	-208.69	73.56	907.34
3.54000	685.33	167.72	76.46	640.07	153.85	77.23	411.10	130.57	55.97	472.02	194.18	93.90	76.48	33.74	46.96	39.34	37.44	58.45	-114.81	42.32	199.25	-107.40	-1.80	130.06	358.76	104.49	1236.17	0.00	0.00	0.00	388.78	166.55	1701.19	398.50	22.56	1690.19	259.68	9.51	1689.13	248.81	155.31	1703.39	917.81	-216.96	69.13	1537.49	-208.60	73.40	907.49
3.55000	686.18	166.88	72.13	641.51	153.49	74.40	411.69	130.70	56.57	473.84	193.44	93.53	77.46	33.52	46.51	40.93	36.61	57.63	-114.81	42.32	199.25	-101.39	-3.28	136.41	367.99	106.24	1236.68	0.00	0.00	0.00	399.46	168.77	1701.45	409.25	24.58	1690.54	270.08	11.73	1689.32	259.28	157.52	1703.53	917.66	-217.13	69.08	1537.36	-208.68	73.37	907.60
3.56000	687.52	165.99	68.60	642.48	152.83	71.91	412.36	129.28	56.88	475.30	193.55	93.72	76.35	33.57	45.60	41.85	35.73	56.43	-114.81	42.32	199.25	-94.06	-5.33	143.80	379.56	107.84	1237.46	0.00	0.00	0.00	409.62	171.05	1701.94	418.01	26.73	1691.20	280.40	13.93	1689.75	269.88	160.07	1703.87	918.04	-217.75	68.74	1538.45	-208.57	73.75	907.76
3.57000	689.18	165.98	65.92	642.66	152.68	69.85	412.84	129.36	57.00	476.58	192.75	93.45	77.51	32.93	44.94	44.58	34.56	55.51	-114.81	42.32	199.25	-85.18	-7.61	151.95	391.91	109.51	1238.54	0.00	0.00	0.00	419.58	173.14	1702.72	429.70	28.69	1691.98	290.68	16.27	1690.47	280.46	162.44	1704.46	917.96	-217.91	68.73	1538.37	-208.61	73.70	907.84
3.58000	690.07	165.75	63.91	643.23	152.69	68.27	413.04	129.81	57.56	477.56	192.45	93.32	78.54	32.50	44.30	47.34	33.74	55.20	-114.81	42.32	199.25	-74.40	-10.51	161.14	403.47	111.31	1239.84	0.00	0.00	0.00	430.14	175.58	1703.50	439.47	30.56	1693.01	300.86	18.38	1691.40	291.05	164.80	1705.22	917.96	-217.38	68.92	1538.08	-208.61	73.60	907.62
3.59000	690.08	165.70	61.90	643.75	152.42	67.03	413.60	128.73	57.18	478.33	192.22	93.30	79.72	31.74	43.44	52.97	32.64	56.07	-114.81	42.32	199.25	-61.69	-13.58	171.03	413.59	113.17	1241.30	0.00	0.00	0.00	440.82	177.50	1704.51	449.41	32.73	1694.23	311.06	20.55	1692.57	301.62	167.06	1706.23	917.96	-217.34	68.84	1538.21	-208.53	73.63	907.70
3.60000	691.60	165.29	61.01	643.79	152.03	66.14	413.59	129.21	57.47	478.93	191.74	93.24	81.59	30.19	42.32	58.85	30.93	57.61	-114.79	42.31	199.27	-46.83	-17.05	181.79	424.21	114.80	1242.90	0.00	0.00	0.00	451.13	179.37	1705.58	460.14	34.85	1695.49	321.31	22.60	1693.91	312.12	169.47	1707.37	918.13	-217.78	68.71	1537.94	-208.60	73.56	907.47
3.61000	690.52	165.12	59.84	643.76	151.83	65.61	413.60	129.86	57.58	479.28	191.41	93.13	85.15	28.66	41.04	69.02	29.12	61.39	-95.25	37.21	218.18	-29.68	-21.12	193.30	434.28	116.40	1244.62	0.00	0.00	0.00	461.55	181.38	1706.72	469.96	36.50	1696.78	331.56	24.42	1695.35	322.36	171.47	1708.64	917.97	-217.00	69.02	1538.08	-208.60	73.67	907.67
3.62000	690.91	165.19	59.27	644.37	151.88	65.38	413.84	128.31	57.30	479.41	191.58	93.23	95.50	26.44	40.13	78.89	27.85	66.71	-73.81	34.35	236.66	-10.72	-25.00	204.99	444.97	117.86	1246.41	0.00	0.00	0.00	471.54	183.21	1708.04	479.38	38.29	1698.38	341.87	26.33	1696.88	332.58	173.32	1710.00	917.73	-217.01	69.10	1538.24	-208.62	73.69	907.64
3.63000	692.16	165.28	59.32	644.49	151.86	65.17	413.47	129.47	57.76	479.64	191.13	93.03	99.03	24.75	37.35	89.83	25.19	72.24	-50.28	30.28	254.49	9.20	-28.52	216.61	456.78	119.24	1248.17	0.00	0.00	0.00	481.71	184.93	1709.36	490.37	39.97	1699.91	352.01	28.03	1698.53	342.74	175.06	1711.44	917.83	-217.36	69.02	1538.28	-208.63	73.68	907.40
3.64000	691.24	165.17	58.80	643.99	151.70	64.88	413.59	129.09	57.73	479.73	191.19	93.01	102.84	21.19	33.88	97.30	23.91	77.57	-26.14	25.43	269.84	29.85	-31.68	227.59	465.97	120.48	1250.00	0.00	0.00	0.00	491.83	186.41	1710.77	500.40	41.60	1701.53	362.12	29.63	1700.30	352.79	176.69	1713.04	917.81	-217.30	68.92	1538.41	-208.51	73.76	907.51
3.65000	691.99	165.13	58.85	644.16	151.93	64.62	413.70	129.01	57.85	479.83	191.08	92.98	116.11	18.54	38.25	114.58	22.06	84.66	-3.48	23.76	282.58	50.58	-34.51	237.89	476.57	121.27	1251.75	0.00	0.00	0.00	501.54	187.73	1712.36	510.79	42.89	1703.22	372.33	31.24	1702.20	362.76	178.22	1714.69	917.74	-217.28	68.89	1538.07	-208.66	73.66	907.53
3.66000	692.10	165.03	58.61	644.16	151.95	64.48	413.82	129.05	57.81	480.03	190.85	92.90	135.31	15.03	48.67	134.40	21.72	96.07	17.70	20.82	293.16	71.18	-37.29	248.78	485.38	121.68	1253.46	0.00	0.00	0.00	511.59	188.80	1713.97	520.51	44.31	1705.04	382.30	32.37	1704.13	372.75	179.60	1716.48	917.74	-217.25	68.80	1537.94	-208.65	73.62	907.66
3.67000	690.88	164.85	58.09	643.49	152.01	64.11	414.09	129.00	57.94	480.16	191.08	93.05	160.96	11.81	61.34	147.59	18.27	107.17	37.88	18.42	302.27	92.40	-39.82	259.48	495.43	121.73	1255.29	0.00	0.00	0.00	521.80	189.92	1715.49	530.54	45.40	1706.92	392.38	33.64	1706.22	382.69	180.85	1718.33	917.96	-217.73	68.57	1537.76	-208.63	73.49	907.88
3.68000	691.97	165.01	58.20	644.18	152.03	64.15	414.54	129.21	58.13	480.30	190.84	92.99	191.01	9.79	75.15	171.46	15.71	118.75	58.00	16.64	309.96	114.65	-41.49	269.24	504.14	121.53	1257.12	0.00	0.00	0.00	532.04	190.73	1717.22	541.28	46.26	1708.68	402.41	34.62	1708.41	392.56	181.65	1720.35	917.87	-217.18	68.84	1537.49	-208.73	73.39	907.86
3.69000	691.38	165.10	57.77	643.91	152.10	63.89	415.03	129.13	58.11	480.44	190.84	93.08	221.79	7.43	87.58	194.17	13.14	128.81	78.76	14.99	316.53	137.56	-42.62	278.02	511.83	121.33	1259.03	0.00	0.00	0.00	541.98	191.53	1718.97	549.94	46.93	1710.66	412.36	35.36	1710.71	402.48	182.17	1722.53	917.77	-217.30	68.85	1537.21	-208.74	73.27	907.74
3.70000	691.28	165.18	57.65	644.03	152.27	63.78	414.96	129.40	58.42	480.54	190.95	93.21	246.33	5.41	97.67	221.36	10.24	138.08	100.53	13.59	321.99	161.01	-43.91	285.92	521.05	120.66	1261.00	0.00	0.00	0.00	551.21	192.11	1720.85	559.84	47.43	1712.61	422.30	36.15	1713.12	412.42	182.48	1724.86	917.78	-217.30	68.75	1537.46	-208.68	73.36	907.58
3.71000	691.52	165.16	57.62	644.55	152.24	63.92	415.20	130.48	58.66	480.59	190.97	93.35	278.90	3.24	107.91	253.63	8.41	147.69	122.98	11.71	326.39	185.15	-44.72	292.56	529.19	120.32	1263.10	0.00	0.00	0.00	560.98	192.36	1722.82	569.53	48.06	1714.72	431.98	36.55	1715.55	422.37	182.85	1727.18	917.90	-218.03	68.65	1537.69	-208.67	73.42	907.74
3.72000	691.29	165.32	57.41	644.11	152.39	63.64	414.82	130.15	58.88	480.66	190.87	93.38	305.60	0.11	115.65	284.20	5.95	155.61	146.32	11.15	329.83	209.51	-45.39	298.17	536.27	119.64	1265.22	0.00	0.00	0.00	571.43	192.82	1724.66	578.52	48.14	1716.62	441.59	37.10	1717.98	432.29	183.04	1729.54	917.94	-218.11	68.77	1538.13	-208.69	73.59	907.91
3.73000	692.57	165.31	57.82	644.51	152.47	63.60	414.55	130.03	58.90	480.67	191.06	93.51	338.17	-3.04	123.64	315.40	3.12	162.69	170.05	10.35	332.22	234.08	-46.45	302.77	544.58	119.21	1267.45	0.00	0.00	0.00	580.98	192.79	1726.50	588.58	48.36	1718.56	451.08	37.33	1720.34	442.06	183.35	1731.80	918.12	-218.42	68.64	1538.29	-208.73	73.71	907.82
3.74000	692.32	165.33	57.61	644.46	152.66	63.50	411.97	134.42	60.80	480.75	190.92	93.60	368.71	-6.15	130.58	344.25	0.78	168.65	194.25	10.67	333.42	258.83	-47.44	306.35	551.95	118.90	1269.78	0.00	0.00	0.00	591.08	192.87	1728.25	598.11	48.36	1720.43	460.59	37.59	1722.65	451.76	183.42	1733.98	917.96	-218.20	68.87	1538.01	-208.65	73.58	907.70
3.75000	691.97	165.39	57.44	643.78	152.63	63.25	411.14	135.44	60.97	480.76	190.78	93.62	398.68	-9.00	136.77	373.81	-1.27	174.05	218.53	10.56	333.63	283.76	-47.96	308.80	560.63	118.61	1271.93	0.00	0.00	0.00	600.02	192.76	1730.06	606.70	48.19	1722.24	469.99	37.59	1724.84	461.26	183.38	1736.08	917.89	-218.17	68.85	1537.85	-208.65	73.54	907.48
3.76000	692.01	165.33	57.37	643.71	152.43	63.22	411.25	135.27	60.69	480.78	190.73	93.71	430.05	-11.15	143.01	404.82	-2.95	179.52	242.95	10.03	332.05	309.24	-48.44	310.32	569.96	118.37	1274.18	0.00	0.00	0.00	609.75	192.40	1731.65	616.74	48.21	1724.02	479.44	37.89	1726.98	470.63	183.48	1737.98	917.95	-218.01	68.75	1537.74	-208.71	73.55	907.77
3.77000	692.06	165.43	57.20	643.78	152.76	63.04	411.93	133.85	59.78	480.87	190.72	93.80	455.18	-12.87	149.35	434.17	-3.99	184.23	267.59	10.00	329.68	334.87	-48.76	310.86	577.77	118.45	1276.18	0.00	0.00	0.00	619.15	192.11	1733.14	625.81	47.89	1725.63	488.69	37.57	1728.85	479.93	183.26	1739.79	918.03	-218.03	68.76	1537.73	-208.66	73.52	907.52
3.78000	692.05	165.34	57.12	644.69	152.68	63.28	412.98	133.03	59.39	480.91	190.62	93.88	485.20	-14.80	155.44	462.01	-5.94	189.58	292.72	10.02	325.93	360.75	-49.56	310.73	584.94	118.88	1278.00	0.00	0.00	0.00	628.27	192.00	1734.50	634.30	47.37	1727.12	497.86	37.45	1730.63	489.22	183.06	1741.44	917.86	-218.11	68.95	1537.83	-208.71	73.54	907.58
3.79000	692.10	165.48	56.92	644.53	152.81	63.12	414.47	129.21	59.11	481.00	190.51	93.88	516.68	-16.79	161.53	491.02	-7.50	194.15	318.29	9.83	321.25	386.99	-49.93	309.56	593.67	119.43	1279.82	0.00	0.00	0.00	637.49	191.46	1735.70	644.59	47.12	1728.31	506.96	37.26	1732.17	498.48	182.85	1742.90	917.85	-217.85	68.82	1538.28	-208.62	73.71	907.41
3.80000	691.98	165.34	56.89	643.57	152.26	66.11	414.80	128.70	59.10	481.04	190.43	93.99	548.92	-18.85	167.66	523.92	-8.80	199.02	344.14	9.48	315.44	413.21	-50.31	307.58	601.99	120.29	1281.33	0.00	0.00	0.00	646.69	190.95	1736.69	653.34	46.57	1729.42	515.95	36.89	1733.50	507.88	182.28	1744.20	917.99	-217.75	68.71	1537.53	-208.66	73.41	907.78
3.81000	692.68	164.41	61.12	644.81	152.18	66.57	414.75	128.92	59.64	481.17	190.37	94.08	592.73	-19.93	173.94	555.14	-10.70	202.75	370.38	8.87	309.01	439.76	-51.25	305.13	610.69	121.10	1282.57	0.00	0.00	0.00	656.00	190.35	1737.52	662.16	45.64	1730.36	525.08	36.60	1734.66	517.06	181.82	1745.28	918.26	-218.17	68.56	1537.86	-208.66	73.56	907.78
3.82000	694.36	164.69	61.36	645.67	152.00	66.77	414.89	129.00	59.71	481.30	190.13	94.13	628.51	-21.27	179.90	588.86	-10.82	204.72	396.98	8.47	301.99	466.70	-51.88	301.89	619.00	121.42	1283.51	0.00	0.00	0.00	665.00	189.66	1738.28	671.63	45.01	1730.97	534.11	36.06	1735.58	526.20	181.58	1746.14	918.24	-218.35	68.58	1538.74	-208.39	73.86	907.95
3.83000	692.64	164.81	60.72	643.80	151.98	66.12	414.84	128.20	59.94	481.27	190.52	94.44	661.28	-22.86	184.93	621.53	-12.40	207.59	423.84	7.30	294.26	494.28	-52.81	298.13	627.86	121.52	1284.24	0.00	0.00	0.00	674.57	188.62	1738.79	679.88	44.23	1731.50	543.08	35.35	1736.24	535.47	180.95	1746.91	917.98	-217.88	68.69	1538.44	-208.42	73.74	908.16
3.84000	694.19	164.54	60.87	645.39	152.11	66.55	415.00	128.53	59.94	481.44	190.16	94.46	697.38	-23.99	190.48	652.20	-14.09	210.01	451.05	5.44	286.75	521.75	-53.64	293.86	636.86	121.38	1284.52	0.00	0.00	0.00	683.38	187.68	1739.15	688.20	43.13	1731.86	552.05	34.85	1736.70	544.73	180.31	1747.47	918.08	-217.66	68.53	1538.10	-208.64	73.63	908.14
3.85000	692.20	164.86	60.15	644.50	151.96	66.18	415.23	128.78	59.77	481.58	189.99	94.55	723.67	-26.09	193.68	684.12	-15.78	212.48	476.44	1.28	279.89	549.39	-54.63	289.21	645.90	121.11	1284.63	0.00	0.00	0.00	692.30	186.76	1739.48	697.51	42.32	1731.87	560.94	34.25	1736.96	554.00	179.28	1747.92	917.96	-217.97	68.54	1538.12	-208.66	73.64	907.97
3.86000	695.49	165.13	60.97	644.26	152.48	65.98	415.36	129.05	59.80	481.75	189.83	94.63	762.33	-27.39	199.40	706.89	-18.16	212.93	501.05	-1.11	273.43	577.13	-55.64	284.25	654.49	121.02	1284.59	0.00	0.00	0.00	701.63	185.59	1739.59	706.11	40.95	1731.88	569.66	33.50	1736.98	563.17	178.61	1748.09	918.15	-218.36	68.41	1538.05	-208.66	73.69	907.76
3.87000	691.78	165.29	59.57	645.27	152.48	66.27	415.34	129.35	60.27	481.89	189.59	94.68	800.38	-28.87	205.03	750.26	-19.42	217.49	525.84	-1.16	265.86	605.21	-56.55	279.00	662.45	120.56	1284.32	0.00	0.00	0.00	710.64	184.42	1739.61	714.81	40.10	1731.70	578.27	32.30	1736.75	572.51	177.78	1748.15	918.10	-218.31	68.36	1538.02	-208.63	73.56	907.91
3.88000	692.09	165.64	59.66	645.47	152.80	62.87	415.54	127.80	60.03	482.06	189.56	94.83	831.44	-31.21	209.02	786.85	-21.16	220.57	554.42	-1.26	257.04	632.96	-57.98	273.84	670.94	120.27	1283.86	0.00	0.00	0.00	719.63	182.94	1739.56	724.62	38.75	1731.29	587.20	31.43	1736.46	581.76	176.87	1748.06	917.86	-217.87	68.67	1537.75	-208.76	73.50	907.99
3.89000	693.20	166.03	59.94	645.25	153.18	62.54	415.43	128.72	60.55	482.26	189.41	94.92	862.26	-33.45	213.33	817.66	-23.44	222.68	578.20	-0.98	249.23	660.53	-59.41	268.52	679.83	120.09	1283.28	0.00	0.00	0.00	729.65	181.76	1739.19	732.84	37.08	1730.78	596.19	30.41	1736.01	591.07	175.85	1747.87	918.05	-219.59	68.07	1538.02	-208.69	73.63	908.28
3.90000	693.52	166.21	55.77	645.35	153.22	62.33	415.43	128.81	60.78	482.47	189.10	95.01	891.54	-35.58	217.16	847.55	-25.70	224.74	615.42	-3.23	238.02	687.64	-61.30	263.32	688.04	119.71	1282.54	0.00	0.00	0.00	738.64	180.40	1738.89	742.31	35.76	1730.16	605.11	29.16	1735.44	600.27	174.57	1747.61	918.18	-220.15	67.84	1537.68	-208.71	73.49	908.37
3.91000	693.56	166.28	55.59	645.11	153.32	62.22	415.63	129.11	60.87	482.69	188.97	95.17	920.84	-37.80	221.10	876.10	-27.66	226.44	650.31	-5.77	227.84	714.83	-63.13	257.94	696.53	119.28	1281.75	0.00	0.00	0.00	747.55	178.82	1738.54	750.81	34.50	1729.54	614.10	27.86	1734.79	609.43	173.34	1747.23	918.20	-220.17	67.85	1537.86	-208.76	73.60	908.52
3.92000	692.96	166.37	55.17	645.44	153.25	62.18	415.64	128.33	61.22	482.92	188.87	95.36	949.17	-39.32	224.78	903.74	-30.23	227.90	680.62	-9.65	219.42	741.76	-65.55	252.80	704.32	118.70	1280.92	0.00	0.00	0.00	757.01	177.22	1738.04	759.29	33.05	1728.91	623.18	26.51	1734.06	618.59	171.77	1746.85	918.12	-220.17	67.75	1538.02	-208.76	73.60	908.56
3.93000	693.82	166.57	55.18	645.13	153.10	62.15	415.80	127.74	61.29	483.16	188.79	95.64	976.99	-41.28	227.86	929.97	-31.85	229.08	705.96	-13.88	212.37	767.62	-68.72	248.16	712.13	117.94	1280.07	0.00	0.00	0.00	766.39	175.54	1737.54	768.73	31.18	1728.07	632.29	25.23	1733.32	627.83	170.20	1746.40	917.96	-220.40	67.85	1538.17	-208.63	73.60	908.74
3.94000	693.33	166.42	54.77	645.63	153.34	61.96	416.04	127.49	61.31	483.55	188.43	95.86	1002.94	-42.26	230.57	956.06	-33.74	230.03	730.95	-16.60	205.94	792.80	-72.43	243.77	721.45	117.12	1279.29	0.00	0.00	0.00	775.87	173.75	1736.96	778.31	29.41	1727.22	641.41	23.64	1732.49	637.08	168.73	1745.93	917.77	-220.52	67.86	1537.83	-208.75	73.47	908.28
3.95000	693.19	166.68	54.47	645.08	153.26	61.59	416.21	127.32	61.72	483.96	188.23	96.25	1027.08	-43.36	232.30	980.95	-35.03	230.80	755.39	-21.72	199.29	817.59	-75.55	239.21	729.29	116.28	1278.57	0.00	0.00	0.00	784.91	172.12	1736.43	786.95	27.64	1726.41	650.44	21.72	1731.59	646.51	166.99	1745.44	917.85	-220.49	67.82	1537.96	-208.69	73.52	908.15
3.96000	694.26	166.85	54.41	646.00	153.23	61.61	416.49	127.83	62.37	484.29	188.18	96.76	1051.16	-44.76	233.60	1004.10	-36.92	230.73	780.63	-25.40	193.82	841.41	-78.76	234.96	737.70	115.54	1277.82	0.00	0.00	0.00	794.39	169.87	1735.81	796.16	25.81	1725.49	659.61	20.09	1730.68	655.84	165.73	1744.80	917.64	-220.54	67.88	1537.96	-208.62	73.55	908.03
3.97000	693.82	166.84	54.09	646.62	153.36	61.46	416.67	127.19	62.91	484.82	187.81	97.17	1073.55	-45.81	234.70	1025.88	-38.39	230.71	802.07	-30.28	188.38	863.90	-82.30	231.26	746.72	114.72	1277.09	0.00	0.00	0.00	803.62	167.89	1735.20	805.20	23.75	1724.58	668.78	18.24	1729.76	665.25	163.66	1744.24	917.40	-220.49	67.95	1537.20	-208.79	73.31	907.65
3.98000	693.80	166.72	53.79	646.95	153.12	61.32	416.94	126.63	63.11	485.34	187.21	97.57	1094.07	-47.16	235.26	1046.62	-40.37	230.43	823.62	-35.22	183.17	884.55	-85.64	227.75	756.39	114.12	1276.51	0.00	0.00	0.00	813.08	165.76	1734.52	813.81	21.41	1723.58	677.91	16.25	1728.80	674.60	161.72	1743.57	917.35	-220.28	67.93	1538.12	-208.58	73.67	907.74
3.99000	694.77	166.89	53.61	646.67	153.11	60.86	417.34	126.58	63.85	485.89	187.28	98.38	1112.70	-49.11	235.69	1065.38	-42.72	229.88	843.44	-38.09	178.44	903.47	-88.75	224.48	765.51	113.24	1275.92	0.00	0.00	0.00	822.43	163.41	1733.78	823.39	19.23	1722.62	686.98	14.06	1727.77	683.98	159.61	1742.90	917.24	-220.22	67.95	1538.63	-208.63	73.87	907.79
4.00000	694.88	166.83	53.27	647.56	152.54	61.02	417.65	126.27	64.99	486.49	186.99	99.10	1129.74	-50.72	236.02	1082.31	-44.94	229.21	861.99	-41.81	173.69	920.72	-91.15	221.15	775.35	112.47	1275.35	0.00	0.00	0.00	831.88	161.59	1732.97	833.13	17.07	1721.64	695.98	11.79	1726.80	693.32	157.30	1742.25	917.28	-220.02	67.92	1537.58	-208.76	73.41	907.67
4.01000	695.32	166.94	52.89	647.36	152.77	60.35	418.09	125.85	65.71	487.21	186.61	99.87	1145.09	-52.82	235.30	1097.03	-47.15	227.72	877.70	-45.24	169.82	936.07	-93.34	217.86	784.44	111.49	1274.74	0.00	0.00	0.00	840.70	158.94	1732.30	842.15	14.55	1720.67	705.27	9.57	1725.91	702.62	154.95	1741.54	917.61	-218.90	68.23	1537.76	-208.76	73.48	907.45
4.02000	694.79	166.91	52.35	647.64	152.72	59.99	418.56	125.68	66.74	488.03	186.10	100.69	1159.60	-55.11	233.72	1110.62	-48.85	225.68	891.63	-47.31	165.94	949.35	-95.96	215.06	792.86	110.31	1274.13	0.00	0.00	0.00	850.46	156.35	1731.67	851.64	12.12	1719.71	714.51	7.19	1725.00	711.91	152.51	1740.90	917.69	-217.92	68.56	1538.19	-208.59	73.72	907.28
4.03000	695.39	167.09	52.13	648.20	152.71	59.78	419.13	124.65	67.77	488.82	185.87	101.78	1171.01	-56.44	230.81	1122.85	-50.48	222.76	903.75	-50.05	162.21	960.95	-98.38	212.13	802.12	109.16	1273.56	0.00	0.00	0.00	859.23	153.93	1731.02	860.31	9.25	1718.88	723.72	4.50	1724.10	721.27	149.94	1740.28	917.54	-218.05	68.64	1538.26	-208.64	73.69	907.48
4.04000	696.41	167.27	51.92	648.64	152.78	59.38	419.92	124.69	69.71	489.77	185.95	103.11	1180.29	-56.94	227.08	1132.82	-51.40	219.13	913.42	-52.03	158.63	971.08	-99.76	208.75	810.65	107.81	1273.03	0.00	0.00	0.00	868.46	151.20	1730.52	869.17	6.51	1718.02	732.98	1.74	1723.24	730.75	147.34	1739.66	917.68	-218.30	68.47	1537.96	-208.66	73.58	907.36
4.05000	696.47	167.32	51.56	649.27	153.12	58.92	420.44	124.90	71.96	490.93	185.90	104.53	1189.18	-56.93	222.86	1140.94	-51.92	214.79	921.87	-52.17	154.79	979.85	-100.23	204.67	820.56	106.33	1272.61	0.00	0.00	0.00	878.24	148.30	1730.06	878.84	3.86	1717.32	742.38	-0.96	1722.47	740.12	144.48	1739.15	917.87	-218.29	68.54	1537.27	-208.74	73.34	907.18
4.06000	696.85	167.47	51.13	650.23	152.97	58.82	421.26	124.08	74.31	492.14	185.93	106.13	1196.61	-56.44	218.22	1147.82	-51.54	210.10	928.35	-52.94	150.74	986.46	-100.94	200.44	829.76	104.59	1272.16	0.00	0.00	0.00	887.02	145.37	1729.76	887.76	1.11	1716.87	751.78	-3.90	1721.76	749.50	141.31	1738.70	917.81	-218.23	68.59	1537.45	-208.72	73.40	907.16
4.07000	696.52	167.53	50.65	650.63	153.52	58.24	422.48	125.36	76.76	493.56	185.67	107.74	1201.42	-55.09	212.66	1153.81	-50.14	205.07	934.06	-52.53	145.89	991.93	-100.98	195.72	839.80	102.86	1271.86	0.00	0.00	0.00	896.29	142.68	1729.43	897.41	-2.03	1716.36	761.24	-7.16	1721.07	758.81	138.20	1738.37	917.75	-217.93	68.62	1537.82	-208.63	73.63	907.21
4.08000	697.67	167.81	50.72	650.86	153.88	57.54	423.60	125.24	79.74	495.00	185.87	109.75	1205.81	-53.11	206.44	1158.20	-48.46	198.97	938.13	-50.87	141.08	996.43	-100.12	190.10	849.04	100.88	1271.67	0.00	0.00	0.00	906.01	139.59	1729.22	907.49	-4.94	1715.90	770.91	-10.23	1720.51	768.06	134.98	1738.09	917.79	-217.47	68.74	1538.16	-208.56	73.71	907.28
4.09000	698.41	167.79	50.65	651.23	154.21	57.04	424.91	124.34	82.74	496.66	185.98	111.94	1210.05	-51.33	199.54	1161.52	-46.43	192.22	941.64	-48.32	135.25	1000.04	-98.72	183.76	858.82	98.82	1271.66	0.00	0.00	0.00	914.97	136.56	1729.14	916.85	-7.84	1715.63	780.52	-13.64	1720.02	777.22	131.81	1737.88	917.75	-216.99	68.85	1537.44	-208.72	73.40	907.20
4.10000	698.51	168.06	50.36	652.22	154.55	56.55	426.33	125.19	86.71	498.52	186.48	114.49	1213.54	-49.05	192.21	1165.21	-44.44	185.03	944.66	-46.25	128.63	1002.79	-97.59	176.99	869.06	96.56	1271.81	0.00	0.00	0.00	924.14	133.42	1729.12	926.45	-10.73	1715.38	790.06	-17.08	1719.65	786.31	128.80	1737.74	917.88	-217.10	68.72	1537.53	-208.67	73.47	907.25
4.11000	699.53	168.15	50.37	653.20	155.06	56.16	428.30	126.25	90.57	500.56	186.87	117.21	1215.60	-46.20	182.98	1168.32	-41.63	176.08	946.96	-45.52	126.59	1006.43	-96.96	171.22	879.40	94.23	1272.14	0.00	0.00	0.00	933.57	130.42	1729.22	936.07	-14.08	1715.26	799.55	-20.47	1719.40	795.51	125.39	1737.80	917.84	-217.63	68.00	1537.43	-208.83	73.47	906.98
4.12000	700.24	168.55	50.18	654.40	155.68	55.85	430.15	126.45	95.18	502.78	187.51	120.19	1221.25	-41.93	170.07	1173.60	-39.13	165.40	950.06	-46.25	126.73	1011.38	-96.90	167.00	889.46	91.68	1272.64	0.00	0.00	0.00	942.11	127.18	1729.51	945.24	-17.18	1715.32	808.92	-23.78	1719.31	804.62	121.83	1737.93	917.82	-217.87	67.41	1537.35	-208.91	73.52	907.02
4.13000	700.05	168.51	50.04	655.75	156.49	55.35	432.57	127.33	100.17	505.33	188.39	123.46	1228.04	-43.29	158.01	1177.71	-39.22	157.40	952.18	-46.38	128.08	1016.89	-96.64	164.59	900.59	89.13	1273.33	0.00	0.00	0.00	951.14	124.06	1730.09	954.12	-20.10	1715.69	818.22	-27.40	1719.43	813.63	118.29	1738.37	918.00	-218.03	67.17	1537.89	-208.97	73.73	907.35
4.14000	700.58	168.65	49.83	656.92	157.68	54.72	435.17	128.01	105.69	508.36	189.90	127.14	1228.38	-44.72	155.27	1178.66	-40.32	155.41	952.88	-45.90	128.76	1019.27	-96.88	164.26	911.57	86.50	1274.26	0.00	0.00	0.00	960.53	120.88	1731.18	963.76	-23.32	1716.53	827.86	-30.67	1720.07	822.77	114.60	1739.26	917.99	-217.73	67.26	1537.86	-208.98	73.71	907.54
4.15000	700.43	168.90	49.62	658.12	159.06	54.02	438.12	129.93	112.41	511.85	191.45	131.29	1225.96	-45.03	155.84	1178.84	-40.60	154.82	952.95	-46.26	129.08	1019.54	-96.61	165.20	921.99	83.77	1275.30	0.00	0.00	0.00	969.01	118.20	1732.72	973.44	-26.41	1717.91	837.47	-34.25	1720.99	831.83	111.09	1740.29	917.95	-217.93	67.28	1537.82	-208.95	73.69	907.34
4.16000	700.57	168.99	49.48	660.24	161.21	52.95	441.99	131.51	119.62	515.92	193.17	136.00	1227.75	-44.57	152.72	1179.14	-39.82	152.83	953.53	-46.80	129.16	1020.47	-96.35	165.78	932.95	81.05	1276.50	0.00	0.00	0.00	977.84	115.07	1734.52	983.25	-29.00	1719.69	847.08	-37.61	1722.08	840.88	107.54	1741.46	918.13	-218.24	67.21	1538.03	-208.84	73.75	907.35
4.17000	701.76	169.53	49.39	661.37	160.00	56.18	446.43	132.19	128.29	520.81	194.23	141.09	1229.38	-44.83	150.52	1180.09	-39.90	151.04	954.44	-46.76	129.22	1022.02	-96.17	165.80	943.49	77.76	1277.70	0.00	0.00	0.00	987.24	112.16	1736.46	992.03	-31.84	1721.80	856.72	-40.89	1723.39	849.83	104.12	1742.86	918.31	-218.05	67.16	1537.32	-208.91	73.44	907.11
4.18000	701.63	170.01	48.94	662.56	160.44	55.67	452.25	133.06	137.51	526.56	195.46	147.09	1230.27	-45.16	149.36	1180.31	-40.28	150.02	954.60	-46.35	129.67	1022.79	-96.39	165.67	954.04	74.20	1279.03	0.00	0.00	0.00	996.03	109.34	1738.79	1001.76	-34.57	1724.09	866.39	-44.22	1725.04	858.86	100.92	1744.63	918.17	-218.09	67.18	1537.75	-208.91	73.62	907.36
4.19000	703.32	170.78	48.81	666.49	161.02	56.26	459.06	133.70	148.26	533.21	196.66	154.00	1230.89	-45.62	148.05	1180.55	-40.80	149.11	954.78	-46.53	129.80	1023.10	-97.00	165.33	963.94	70.36	1280.66	0.00	0.00	0.00	1006.15	106.42	1741.18	1011.26	-37.51	1726.53	876.23	-47.29	1727.13	868.08	97.58	1746.77	918.28	-217.69	67.21	1537.80	-208.94	73.63	907.24
4.20000	704.29	171.48	48.15	668.64	161.26	57.24	467.94	133.75	159.76	541.23	196.74	161.72	1231.10	-45.36	147.01	1180.62	-40.40	148.65	954.94	-46.52	129.80	1023.65	-96.89	164.83	973.58	66.56	1282.81	0.00	0.00	0.00	1014.94	103.75	1743.83	1021.19	-40.15	1728.84	886.09	-50.23	1729.43	877.39	94.59	1749.20	918.38	-218.12	67.13	1537.87	-209.01	73.60	907.40
4.21000	706.73	172.81	47.50	671.65	161.68	59.14	478.23	132.50	172.82	550.43	196.80	170.57	1232.18	-45.55	146.64	1180.91	-41.08	148.06	954.98	-46.79	129.93	1023.88	-96.78	164.53	983.48	63.09	1285.57	0.00	0.00	0.00	1024.20	101.23	1746.54	1030.33	-42.55	1731.51	895.93	-52.95	1731.93	886.67	91.81	1751.81	918.61	-218.55	66.90	1538.20	-208.82	73.73	907.36
4.22000	709.75	173.94	46.45	676.25	161.76	62.41	489.80	129.65	187.54	560.87	196.00	180.11	1231.76	-46.04	145.86	1180.91	-41.42	147.87	955.22	-47.00	129.77	1023.68	-97.54	164.43	992.86	60.00	1288.59	0.00	0.00	0.00	1033.95	98.81	1749.13	1040.27	-44.87	1734.23	905.42	-55.65	1734.58	896.03	88.72	1754.64	918.64	-218.35	66.91	1537.35	-209.02	73.49	907.25
4.23000	713.43	175.21	45.04	681.89	161.47	66.95	503.41	126.91	202.63	572.58	194.55	190.39	1232.58	-46.30	145.94	1180.86	-41.85	147.68	955.17	-47.45	129.83	1023.65	-97.93	164.27	1001.74	57.25	1291.69	0.00	0.00	0.00	1042.47	96.41	1751.92	1049.77	-47.12	1736.88	914.82	-58.09	1737.41	905.16	86.12	1757.39	918.62	-217.91	66.96	1537.08	-209.11	73.37	907.21
4.24000	719.81	177.07	43.00	689.08	161.03	72.93	517.88	124.38	217.80	585.26	192.20	201.15	1232.04	-46.48	145.57	1180.58	-41.91	147.66	954.92	-47.57	129.92	1023.71	-98.18	164.14	1009.78	54.96	1294.83	0.00	0.00	0.00	1051.12	94.43	1754.60	1059.23	-49.09	1739.64	924.08	-60.51	1740.29	914.09	83.69	1760.23	918.42	-217.74	67.11	1537.73	-209.02	73.58	907.46
4.25000	725.18	174.33	48.33	696.65	159.59	80.14	532.99	122.34	232.20	598.53	189.26	212.47	1232.04	-46.62	145.55	1180.97	-42.09	147.64	954.79	-48.17	129.88	1023.80	-98.13	163.92	1018.74	52.89	1297.77	0.00	0.00	0.00	1059.85	92.42	1757.35	1067.99	-51.15	1742.45	933.20	-63.27	1743.15	922.91	81.37	1763.09	918.42	-218.11	67.05	1537.70	-208.95	73.56	907.56
4.26000	735.04	171.72	58.24	704.45	157.14	89.28	546.46	119.00	246.24	611.51	186.03	223.97	1231.83	-46.93	145.29	1181.04	-42.22	147.59	954.73	-47.83	129.83	1023.76	-98.39	163.86	1026.53	51.19	1300.70	0.00	0.00	0.00	1069.11	90.72	1760.08	1076.94	-53.28	1745.33	942.37	-65.59	1746.12	931.50	79.24	1765.98	918.93	-218.89	66.63	1537.59	-208.94	73.51	907.26
4.27000	744.56	169.23	68.37	715.00	154.64	100.23	559.65	116.97	259.42	624.31	183.25	236.21	1232.09	-46.51	145.68	1181.35	-42.21	147.74	954.57	-48.55	129.77	1023.72	-98.72	163.88	1034.07	50.05	1303.56	0.00	0.00	0.00	1078.26	88.96	1762.84	1085.62	-54.99	1748.29	951.41	-67.87	1749.17	940.05	77.18	1769.02	919.07	-219.01	66.48	1537.39	-208.99	73.45	907.14
4.28000	756.54	166.72	80.13	726.77	152.22	111.75	573.36	113.43	271.90	637.55	180.82	248.65	1231.78	-46.88	145.49	1180.87	-42.51	147.55	954.45	-48.55	129.75	1023.86	-98.69	163.64	1041.99	49.02	1306.50	0.00	0.00	0.00	1086.24	87.15	1765.92	1095.21	-56.71	1751.24	960.28	-70.10	1752.23	948.64	74.98	1772.25	918.81	-218.39	66.86	1537.26	-208.95	73.45	907.38
4.29000	768.79	164.93	91.77	737.58	149.94	122.98	587.16	109.32	283.92	651.31	177.39	260.69	1231.91	-47.34	145.56	1181.10	-42.46	147.75	954.07	-47.93	130.08	1023.55	-99.16	163.73	1049.84	48.26	1309.46	0.00	0.00	0.00	1094.23	85.55	1769.14	1103.36	-58.33	1754.37	969.09	-72.18	1755.41	957.11	73.11	1775.54	918.74	-218.06	66.91	1538.07	-208.83	73.73	907.66
4.30000	781.95	163.52	103.35	752.00	148.17	134.86	601.52	105.40	295.16	665.15	174.47	272.55	1232.21	-47.43	145.61	1180.91	-42.61	147.59	953.90	-48.20	130.05	1023.89	-98.65	163.45	1057.36	47.29	1312.40	0.00	0.00	0.00	1102.60	84.24	1772.25	1112.13	-59.92	1757.30	977.67	-74.27	1758.59	965.49	71.47	1778.86	918.81	-217.82	66.92	1537.94	-208.91	73.71	907.71
4.31000	796.31	162.67	114.97	767.06	146.82	146.33	616.34	101.12	305.53	679.34	171.55	283.87	1231.69	-47.23	145.56	1180.56	-42.54	147.59	953.55	-47.93	130.54	1023.77	-98.98	163.57	1064.71	46.38	1315.45	0.00	0.00	0.00	1111.63	82.77	1775.36	1120.67	-61.41	1760.40	986.12	-76.36	1761.65	973.85	69.97	1782.15	918.65	-218.07	66.94	1537.82	-208.92	73.63	907.71
4.32000	812.33	161.93	126.40	782.30	145.61	157.18	631.44	95.95	314.75	694.01	168.40	294.28	1232.40	-47.64	145.55	1180.77	-42.76	147.62	953.81	-48.97	130.22	1023.57	-99.27	163.64	1071.16	45.53	1318.50	0.00	0.00	0.00	1119.67	81.74	1778.52	1129.27	-62.76	1763.31	994.65	-77.99	1764.74	981.98	68.77	1785.41	918.53	-217.66	66.98	1537.33	-208.97	73.44	907.37
4.33000	827.90	161.44	136.81	799.90	144.37	167.58	647.10	91.73	322.83	709.16	165.63	303.80	1232.14	-47.22	145.78	1180.38	-42.94	147.43	953.97	-49.28	130.26	1023.58	-99.31	163.68	1078.94	44.59	1321.66	0.00	0.00	0.00	1127.45	80.42	1781.72	1137.65	-64.06	1766.38	1003.01	-79.47	1767.76	990.11	67.43	1788.68	918.41	-219.24	66.62	1537.42	-209.07	73.50	907.37
4.34000	844.89	160.56	146.41	816.52	142.97	176.48	663.02	88.00	329.79	724.95	162.72	312.04	1231.70	-47.21	145.68	1180.29	-42.87	147.49	953.72	-48.87	130.67	1023.35	-99.62	163.87	1087.04	43.57	1324.85	0.00	0.00	0.00	1135.81	79.36	1784.80	1145.36	-65.47	1769.35	1011.35	-80.58	1770.78	998.20	66.19	1791.88	918.48	-219.55	66.39	1537.32	-208.95	73.38	907.37
4.35000	862.27	159.45	154.83	834.28	141.43	184.48	679.57	84.39	335.42	741.41	159.54	318.81	1232.77	-47.50	145.77	1180.56	-42.59	147.71	953.86	-48.65	130.86	1023.28	-99.55	163.83	1095.51	42.55	1328.00	0.00	0.00	0.00	1143.30	78.58	1787.75	1152.94	-66.56	1772.31	1019.54	-81.53	1773.75	1006.29	64.95	1794.98	918.49	-219.52	66.41	1537.96	-208.89	73.63	907.20
4.36000	880.86	157.88	162.33	853.25	139.66	191.62	696.06	81.48	339.78	758.15	156.62	324.28	1231.70	-47.27	145.45	1180.98	-42.68	147.71	954.12	-48.82	130.94	1023.34	-99.40	163.86	1103.81	41.67	1330.97	0.00	0.00	0.00	1151.67	77.70	1790.53	1161.56	-67.50	1774.89	1027.54	-82.39	1776.60	1014.20	63.89	1797.89	918.38	-219.66	66.50	1537.84	-208.82	73.67	907.36
4.37000	901.37	155.90	169.15	872.41	137.45	197.61	712.76	78.40	342.39	774.94	154.43	328.48	1231.96	-47.24	145.33	1180.81	-42.88	147.44	954.39	-49.08	130.90	1023.25	-99.51	164.01	1111.26	40.64	1333.83	0.00	0.00	0.00	1159.15	77.19	1793.12	1169.34	-68.44	1777.47	1035.41	-83.32	1779.31	1021.97	63.17	1800.55	918.43	-219.78	66.57	1538.10	-208.72	73.65	907.12
4.38000	923.08	153.47	175.06	893.23	135.12	202.78	729.49	77.03	344.15	792.32	152.18	331.14	1232.44	-47.37	145.21	1180.59	-42.72	147.35	953.87	-51.87	131.19	1023.42	-99.30	164.08	1119.68	39.79	1336.51	0.00	0.00	0.00	1166.39	76.66	1795.61	1177.01	-69.08	1779.97	1043.36	-83.95	1781.92	1029.77	62.34	1803.10	918.42	-220.03	66.76	1538.36	-208.81	73.78	907.05
4.39000	942.76	150.89	179.32	913.89	132.69	206.74	746.60	74.96	343.95	810.10	150.15	332.39	1232.40	-47.49	144.82	1180.31	-42.74	147.18	954.00	-51.79	131.09	1023.33	-99.40	164.34	1127.46	38.99	1338.97	0.00	0.00	0.00	1174.59	76.05	1797.70	1184.65	-69.65	1782.36	1051.07	-84.88	1784.23	1037.29	62.02	1805.37	918.65	-219.81	66.63	1538.13	-208.88	73.74	907.02
4.40000	966.22	148.05	183.55	934.86	130.13	209.71	764.05	73.84	342.66	828.11	148.70	332.32	1232.52	-47.82	144.37	1180.77	-42.74	147.27	953.92	-51.53	131.18	1023.19	-99.62	164.55	1134.48	38.17	1341.13	0.00	0.00	0.00	1182.61	75.36	1799.84	1192.98	-70.00	1784.41	1058.86	-85.43	1786.39	1044.92	61.26	1807.58	918.60	-220.12	66.80	1538.23	-208.76	73.80	907.36
4.41000	989.26	145.28	186.52	956.70	127.63	211.78	781.60	73.74	339.87	846.44	147.44	330.97	1233.26	-47.55	144.33	1181.53	-42.84	147.20	953.74	-51.42	131.33	1023.35	-99.43	164.61	1141.72	37.53	1343.13	0.00	0.00	0.00	1189.50	75.27	1801.62	1200.30	-70.29	1786.27	1066.67	-85.74	1788.38	1052.43	60.89	1809.54	918.86	-219.80	66.57	1537.97	-208.72	73.70	907.46
4.42000	1012.57	142.72	188.62	979.59	125.15	213.03	800.00	72.94	335.67	865.19	146.35	328.36	1233.94	-47.53	144.16	1181.37	-42.85	147.08	953.92	-50.66	131.22	1023.55	-99.11	164.68	1149.06	37.04	1344.85	0.00	0.00	0.00	1197.29	75.03	1803.08	1207.35	-70.60	1787.98	1074.10	-86.35	1790.07	1059.86	60.35	1811.26	918.84	-219.72	66.55	1537.60	-208.82	73.51	907.37
4.43000	1036.77	140.31	189.92	1002.73	123.14	213.49	818.43	72.32	330.31	884.30	145.79	324.71	1233.65	-47.22	143.74	1181.35	-42.81	146.97	953.99	-50.17	131.42	1023.39	-99.33	164.95	1156.03	36.63	1346.27	0.00	0.00	0.00	1203.78	74.67	1804.64	1214.32	-71.00	1789.42	1081.62	-86.56	1791.61	1067.10	60.18	1812.71	918.58	-218.02	66.96	1537.62	-208.87	73.54	907.29
4.44000	1061.86	138.37	190.64	1026.33	121.30	213.12	837.25	71.94	323.79	903.74	144.99	319.83	1233.57	-47.21	143.32	1181.82	-43.00	146.77	954.21	-49.73	131.51	1023.53	-99.07	165.01	1163.42	36.35	1347.52	0.00	0.00	0.00	1211.37	74.79	1805.76	1221.83	-71.15	1790.66	1088.92	-86.95	1792.92	1074.36	59.77	1814.01	918.19	-217.81	67.24	1537.59	-208.93	73.48	907.28
4.45000	1085.72	136.61	190.38	1048.36	119.93	211.52	856.45	72.17	316.19	923.39	144.46	314.03	1234.02	-47.14	143.06	1182.18	-43.06	146.66	954.49	-49.27	131.64	1023.26	-99.58	165.46	1169.72	36.13	1348.50	0.00	0.00	0.00	1218.39	74.69	1806.79	1228.93	-71.16	1791.73	1096.26	-87.22	1793.99	1081.44	59.57	1815.08	918.44	-218.08	67.04	1537.95	-208.93	73.66	907.33
4.46000	1110.59	135.37	189.81	1073.30	118.98	209.95	876.61	72.05	307.11	943.30	144.37	307.45	1234.01	-46.85	142.66	1181.83	-42.80	146.58	954.60	-49.13	131.88	1023.52	-99.20	165.43	1176.50	35.99	1349.26	0.00	0.00	0.00	1225.30	74.63	1807.57	1236.08	-70.96	1792.58	1103.57	-87.44	1794.84	1088.44	59.48	1815.95	918.29	-218.16	67.14	1537.95	-208.86	73.62	907.47
4.47000	1136.32	134.33	189.16	1097.78	118.28	207.85	896.88	72.90	297.43	963.73	144.68	300.16	1233.26	-46.73	142.16	1182.12	-42.49	146.61	954.73	-48.95	132.05	1023.91	-98.67	165.31	1183.69	35.81	1349.78	0.00	0.00	0.00	1232.54	74.59	1808.21	1243.32	-71.36	1793.17	1110.82	-87.60	1795.51	1095.50	59.23	1816.62	918.54	-218.73	66.81	1538.15	-208.74	73.78	907.42
4.48000	1162.40	133.63	188.36	1123.06	117.67	205.47	917.93	73.34	286.60	984.78	144.75	292.11	1234.56	-46.98	141.89	1182.55	-43.19	150.19	955.13	-47.13	132.47	1023.87	-98.71	165.51	1189.85	35.84	1350.05	0.00	0.00	0.00	1239.10	74.78	1808.81	1251.02	-71.04	1793.70	1118.02	-87.63	1795.96	1102.43	59.39	1817.10	918.61	-218.53	66.82	1537.59	-208.84	73.55	907.57
4.49000	1188.33	132.99	187.37	1148.79	117.44	202.98	939.55	74.29	274.99	1006.46	144.35	283.28	1234.02	-46.68	141.34	1182.75	-43.04	150.49	955.20	-46.38	132.75	1023.96	-98.62	165.65	1196.80	35.86	1350.20	0.00	0.00	0.00	1246.36	74.94	1809.10	1258.54	-70.53	1794.07	1125.22	-87.59	1796.33	1109.40	59.44	1817.42	918.45	-218.40	66.87	1537.68	-208.91	73.62	907.71
4.50000	1214.25	132.41	186.18	1174.30	117.19	200.33	960.92	75.10	263.00	1028.32	144.87	274.37	1235.32	-47.01	144.72	1182.27	-42.89	150.04	955.34	-46.02	132.83	1024.12	-98.25	165.67	1204.23	35.87	1350.22	0.00	0.00	0.00	1253.45	75.42	1809.24	1265.10	-70.43	1794.45	1132.33	-87.31	1796.54	1116.35	59.54	1817.65	918.61	-218.45	66.78	1537.71	-208.88	73.58	907.74
4.51000	1239.25	132.11	181.62	1199.43	117.13	197.60	982.49	76.51	250.61	1050.54	145.20	265.08	1235.89	-46.71	144.74	1182.80	-42.57	150.12	955.51	-46.39	132.86	1024.25	-98.19	165.83	1210.92	36.01	1350.26	0.00	0.00	0.00	1259.53	75.78	1809.48	1272.59	-69.75	1794.58	1139.22	-87.16	1796.52	1123.26	59.69	1817.75	918.61	-218.17	66.73	1537.27	-208.88	73.38	907.54
4.52000	1265.41	131.42	180.57	1224.83	117.13	194.83	1004.10	77.59	237.89	1072.82	146.15	255.68	1234.97	-46.55	144.12	1181.12	-42.50	149.24	955.65	-46.45	132.78	1024.42	-97.86	165.90	1218.20	36.27	1350.08	0.00	0.00	0.00	1266.47	76.39	1809.47	1279.06	-69.38	1794.63	1146.14	-86.82	1796.47	1129.99	60.22	1817.64	918.47	-218.14	66.88	1537.59	-208.90	73.51	907.55
4.53000	1291.45	131.30	179.42	1249.74	117.16	192.01	1026.07	78.51	225.22	1095.78	146.51	246.08	1235.87	-46.28	144.01	1181.18	-42.29	149.10	955.50	-45.96	133.13	1024.62	-97.66	166.01	1225.96	36.62	1349.87	0.00	0.00	0.00	1273.61	76.81	1809.41	1286.07	-68.68	1794.59	1153.02	-86.32	1796.27	1136.82	60.65	1817.50	918.57	-218.38	66.87	1537.52	-208.89	73.50	907.43
4.54000	1315.83	130.71	178.11	1274.97	117.38	189.58	1048.13	79.44	212.86	1119.00	147.41	236.65	1235.77	-46.06	143.84	1181.68	-42.26	149.11	955.84	-46.09	133.06	1024.78	-97.50	166.09	1232.83	37.04	1349.65	0.00	0.00	0.00	1280.39	77.53	1809.26	1293.20	-68.33	1794.36	1159.73	-85.75	1795.93	1143.62	61.24	1817.25	918.31	-218.01	67.14	1537.72	-208.81	73.57	907.47
4.55000	1342.25	131.10	177.15	1301.19	117.77	187.51	1068.35	76.93	200.50	1142.20	148.38	227.40	1235.30	-46.07	143.46	1181.61	-42.10	148.92	955.67	-45.70	133.45	1024.88	-97.38	166.23	1240.62	37.51	1349.29	0.00	0.00	0.00	1287.20	78.35	1809.11	1299.76	-67.29	1794.29	1166.62	-84.95	1795.63	1150.43	61.96	1816.93	918.37	-218.06	67.04	1538.16	-208.85	73.81	907.64
4.56000	1367.50	131.19	176.57	1325.08	118.22	185.11	1092.28	79.17	188.94	1165.48	149.48	218.63	1234.51	-45.90	142.97	1181.68	-42.40	148.66	955.77	-45.68	133.53	1025.23	-97.08	166.22	1247.96	38.02	1348.94	0.00	0.00	0.00	1293.57	79.53	1808.96	1306.10	-66.62	1794.26	1173.53	-84.00	1795.27	1157.04	63.32	1816.48	918.28	-218.47	67.17	1537.58	-208.89	73.52	907.59
4.57000	1391.44	131.86	175.45	1349.88	118.76	183.27	1118.81	79.68	177.50	1188.65	150.24	210.31	1235.90	-45.67	143.04	1181.37	-42.68	148.23	956.14	-45.98	133.43	1025.28	-97.04	166.49	1254.22	38.52	1348.52	0.00	0.00	0.00	1300.65	80.42	1808.73	1312.54	-65.76	1794.13	1180.27	-83.03	1794.82	1163.89	64.12	1816.07	918.31	-218.63	67.06	1537.90	-208.87	73.58	907.45
4.58000	1414.94	132.65	174.70	1372.69	119.31	178.78	1144.99	80.46	167.38	1210.84	151.32	202.87	1235.20	-46.02	142.38	1182.29	-42.36	144.39	956.06	-45.39	133.83	1025.39	-97.07	166.81	1261.86	39.13	1348.08	0.00	0.00	0.00	1306.62	81.81	1808.50	1319.78	-64.53	1793.83	1187.20	-81.74	1794.32	1170.69	65.22	1815.56	918.37	-218.22	66.96	1537.71	-208.89	73.50	907.64
4.59000	1437.81	133.92	174.11	1395.93	120.91	176.75	1170.19	80.85	158.31	1232.34	152.28	196.33	1235.37	-46.05	142.02	1182.76	-42.39	143.77	956.17	-45.51	134.05	1025.82	-96.54	166.88	1268.78	39.67	1347.62	0.00	0.00	0.00	1313.93	82.68	1808.13	1326.80	-63.09	1793.56	1193.97	-80.47	1793.74	1177.54	66.62	1814.92	918.37	-218.15	66.95	1537.66	-208.92	73.52	907.48
4.60000	1460.18	135.58	173.95	1417.11	122.04	175.47	1193.64	83.29	150.23	1252.87	152.85	190.46	1235.08	-43.76	138.53	1183.62	-42.19	143.74	956.53	-45.68	134.24	1026.34	-95.96	167.08	1275.94	40.49	1347.10	0.00	0.00	0.00	1320.47	84.31	1807.66	1333.30	-61.97	1793.15	1200.65	-79.08	1793.08	1184.26	68.12	1814.21	918.29	-218.00	67.13	1538.22	-208.85	73.69	907.46
4.61000	1480.68	136.62	174.99	1436.77	123.15	175.01	1211.58	85.41	144.98	1272.00	153.01	185.33	1234.68	-45.80	136.60	1183.38	-42.26	143.21	956.83	-45.41	134.58	1026.68	-95.61	167.47	1283.33	41.31	1346.51	0.00	0.00	0.00	1327.57	85.85	1807.11	1340.03	-60.19	1792.69	1207.30	-77.53	1792.30	1191.13	69.49	1813.50	918.51	-218.80	66.83	1537.55	-208.89	73.46	907.55
4.62000	1496.83	137.67	169.90	1454.74	123.95	175.44	1230.59	85.80	139.18	1288.94	153.78	181.24	1235.94	-46.00	136.25	1183.38	-42.02	142.88	956.85	-44.80	135.05	1027.23	-95.00	167.82	1290.27	42.36	1345.95	0.00	0.00	0.00	1333.90	87.46	1806.48	1346.73	-58.70	1792.12	1213.84	-75.84	1791.51	1197.83	71.21	1812.60	918.57	-218.61	66.73	1537.64	-208.79	73.62	907.61
4.63000	1511.78	138.01	171.57	1470.17	124.29	176.07	1247.03	85.25	133.89	1303.96	154.59	177.93	1236.02	-45.60	135.88	1183.68	-41.55	142.69	956.92	-44.53	135.67	1027.95	-94.19	168.20	1297.32	43.49	1345.24	0.00	0.00	0.00	1341.07	89.29	1805.61	1352.98	-57.00	1791.39	1220.25	-74.16	1790.55	1204.35	73.03	1811.52	918.67	-218.38	66.76	1537.89	-208.84	73.63	907.53
4.64000	1525.07	137.90	173.02	1483.18	123.94	176.45	1261.10	86.00	129.39	1317.09	154.63	174.83	1236.45	-45.47	135.50	1184.01	-41.52	142.41	957.60	-44.23	136.02	1028.56	-93.56	168.65	1304.79	44.91	1344.63	0.00	0.00	0.00	1347.33	91.40	1804.58	1359.17	-55.17	1790.62	1226.82	-71.90	1789.64	1210.88	74.76	1810.49	918.46	-218.45	66.79	1537.82	-208.87	73.59	907.55
4.65000	1536.04	137.40	173.47	1494.38	123.28	175.90	1272.57	84.60	126.87	1328.42	153.89	172.03	1236.65	-45.71	134.88	1184.12	-41.66	141.91	957.61	-44.14	136.50	1029.22	-92.93	169.13	1311.73	46.36	1343.97	0.00	0.00	0.00	1354.07	93.27	1803.48	1365.51	-53.28	1789.69	1233.10	-69.81	1788.56	1217.22	76.91	1809.34	918.25	-218.31	67.12	1537.46	-208.85	73.50	907.64
4.66000	1546.27	136.02	176.41	1503.11	121.26	172.91	1280.42	83.46	126.19	1336.99	152.57	170.90	1236.43	-45.34	134.52	1184.16	-41.30	141.73	958.20	-43.64	136.86	1029.95	-92.37	169.67	1319.01	47.89	1343.28	0.00	0.00	0.00	1359.93	95.40	1802.44	1371.53	-50.99	1788.76	1239.30	-67.76	1787.42	1223.29	79.49	1808.16	918.68	-218.43	66.68	1537.75	-208.83	73.63	907.56
4.67000	1551.53	134.58	170.93	1509.36	119.21	167.24	1285.11	82.99	126.93	1342.93	150.47	168.93	1236.47	-45.34	134.12	1184.46	-41.07	141.58	958.30	-43.58	137.69	1030.75	-91.76	170.30	1326.69	49.54	1342.54	0.00	0.00	0.00	1365.74	97.63	1801.45	1378.05	-48.60	1787.66	1245.44	-65.43	1786.31	1229.52	81.69	1807.04	918.40	-218.38	67.00	1537.44	-208.94	73.43	907.67
4.68000	1554.17	133.80	161.40	1511.51	117.96	160.00	1287.15	81.58	127.11	1345.53	149.10	167.54	1237.09	-45.46	133.85	1184.69	-40.82	141.43	958.68	-43.18	138.50	1031.42	-91.52	171.16	1334.10	51.36	1341.84	0.00	0.00	0.00	1372.00	99.51	1800.39	1384.27	-46.40	1786.56	1251.42	-63.10	1785.22	1235.68	84.19	1805.86	918.50	-218.85	66.84	1537.93	-208.89	73.62	907.65
4.69000	1556.41	133.05	155.41	1512.80	117.33	155.58	1287.77	80.89	126.98	1346.51	148.86	166.51	1237.06	-45.63	133.19	1185.34	-40.64	141.30	959.01	-42.21	139.61	1032.24	-91.23	172.13	1341.12	53.14	1341.07	0.00	0.00	0.00	1378.30	101.84	1799.34	1390.13	-43.83	1785.66	1257.43	-60.49	1784.19	1241.60	87.08	1804.72	918.53	-218.97	66.78	1537.53	-208.95	73.46	907.63
4.70000	1556.81	132.48	153.19	1513.62	117.27	153.71	1288.43	80.80	127.03	1347.50	148.62	166.00	1237.88	-45.34	133.09	1185.99	-40.65	140.98	959.87	-42.49	140.82	1033.19	-90.97	173.43	1349.41	55.13	1340.36	0.00	0.00	0.00	1384.48	104.81	1798.49	1396.41	-41.31	1784.92	1263.30	-57.87	1783.30	1247.90	89.42	1803.91	918.41	-218.33	66.96	1537.33	-208.92	73.36	907.56
4.71000	1557.00	132.91	151.04	1514.32	117.66	151.91	1288.83	81.52	127.65	1349.03	148.65	165.62	1238.46	-44.93	132.80	1186.67	-40.31	140.76	960.72	-41.63	143.01	1034.53	-90.50	174.95	1357.09	57.06	1339.72	0.00	0.00	0.00	1390.21	107.74	1798.07	1402.24	-38.74	1784.63	1269.18	-55.19	1782.75	1254.14	92.27	1803.26	918.32	-218.09	67.17	1537.51	-208.87	73.45	907.54
4.72000	1557.68	132.96	147.88	1514.89	117.77	149.86	1289.10	82.48	127.92	1350.19	149.11	165.61	1239.44	-45.34	132.15	1187.13	-40.38	140.14	961.64	-41.04	146.07	1036.09	-90.01	176.95	1364.37	59.03	1339.24	0.00	0.00	0.00	1397.38	110.13	1797.92	1408.35	-35.95	1784.54	1275.20	-52.36	1782.44	1260.32	95.06	1802.93	918.34	-218.39	67.14	1538.06	-208.83	73.67	907.44
4.73000	1558.56	132.70	146.99	1515.81	117.92	148.95	1289.44	82.29	128.22	1351.29	149.13	165.57	1239.95	-45.10	131.62	1188.15	-39.99	139.92	963.30	-40.82	149.46	1038.16	-89.11	179.30	1371.36	61.10	1338.96	0.00	0.00	0.00	1403.23	113.00	1797.95	1413.97	-33.47	1784.72	1280.89	-49.58	1782.22	1266.46	98.28	1802.63	918.42	-218.30	67.08	1537.57	-208.92	73.49	907.63
4.74000	1559.58	132.69	145.38	1515.67	118.07	147.68	1289.73	82.42	128.42	1351.82	149.31	165.61	1240.42	-44.96	131.02	1189.95	-39.98	139.57	965.21	-39.88	153.90	1040.53	-88.14	182.23	1378.19	63.12	1338.93	0.00	0.00	0.00	1409.57	115.57	1798.08	1420.26	-30.55	1784.97	1287.02	-46.27	1782.18	1272.72	101.34	1802.52	918.45	-218.30	67.08	1537.22	-209.00	73.34	907.68
4.75000	1560.30	132.50	144.02	1516.01	117.82	147.04	1290.00	82.36	128.42	1352.36	149.29	165.49	1241.56	-45.31	130.52	1191.37	-39.87	139.11	967.59	-39.05	159.25	1043.00	-87.50	185.86	1384.91	65.25	1339.16	0.00	0.00	0.00	1415.03	118.65	1798.34	1426.13	-27.72	1785.18	1293.03	-42.98	1782.25	1278.95	104.41	1802.55	918.47	-218.41	67.20	1537.57	-208.85	73.48	907.63
4.76000	1560.18	132.45	142.73	1516.61	117.87	146.40	1290.09	82.66	128.47	1352.65	149.44	165.43	1242.41	-45.62	129.90	1192.63	-39.67	138.77	970.41	-37.72	165.75	1046.33	-86.45	189.82	1391.51	67.30	1339.70	0.00	0.00	0.00	1421.68	121.43	1798.65	1431.96	-24.78	1785.74	1299.01	-39.72	1782.56	1285.04	107.89	1802.68	918.20	-217.80	67.47	1537.77	-208.80	73.50	907.58
4.77000	1561.12	132.54	142.32	1516.20	118.10	145.70	1290.28	82.42	128.30	1353.06	148.91	165.12	1243.21	-45.43	129.49	1195.19	-39.72	138.79	973.92	-36.46	173.52	1050.12	-85.76	194.65	1399.18	69.21	1340.55	0.00	0.00	0.00	1427.95	124.51	1799.12	1437.81	-21.95	1786.43	1304.88	-36.64	1783.17	1291.29	111.22	1803.11	918.31	-218.11	67.45	1537.97	-208.79	73.58	907.65
4.78000	1560.89	132.35	141.79	1516.53	118.45	145.32	1290.09	82.90	128.56	1352.98	149.30	165.13	1244.71	-45.66	129.01	1197.33	-39.81	138.62	978.10	-35.80	182.49	1054.80	-85.35	200.30	1406.51	71.19	1341.71	0.00	0.00	0.00	1434.61	127.26	1799.78	1443.70	-18.73	1787.23	1310.86	-33.39	1783.98	1297.55	114.38	1803.78	918.41	-218.66	67.29	1537.52	-208.77	73.39	907.69
4.79000	1560.97	132.36	141.43	1516.54	118.32	145.17	1290.51	81.97	128.26	1353.17	149.19	164.99	1245.72	-46.08	128.29	1199.87	-39.77	138.53	983.35	-34.52	192.66	1060.66	-84.87	206.41	1413.90	73.18	1343.06	0.00	0.00	0.00	1440.17	130.21	1800.69	1449.45	-16.07	1788.17	1316.93	-30.24	1785.00	1303.86	117.76	1804.49	918.39	-218.54	67.35	1537.39	-208.88	73.38	907.63
4.80000	1561.01	132.51	140.99	1516.45	118.08	145.17	1290.62	82.49	128.19	1353.26	149.03	164.85	1246.44	-46.69	127.50	1202.68	-40.42	138.26	989.67	-34.24	203.79	1066.81	-85.33	213.56	1421.50	75.02	1344.51	0.00	0.00	0.00	1446.54	133.45	1801.57	1455.86	-13.11	1789.24	1322.95	-27.23	1786.05	1310.13	121.00	1805.35	918.57	-218.03	67.41	1537.52	-208.80	73.38	907.38
4.81000	1561.58	132.51	140.81	1516.48	118.08	144.82	1290.73	83.21	128.47	1353.36	149.01	164.86	1247.45	-47.09	126.83	1205.35	-40.32	138.67	997.68	-33.76	215.68	1073.88	-85.99	221.36	1428.67	76.82	1346.02	0.00	0.00	0.00	1453.27	136.46	1802.36	1462.48	-10.13	1790.35	1329.17	-24.10	1787.15	1316.46	123.95	1806.30	918.28	-218.03	67.70	1537.70	-208.85	73.39	907.36
4.82000	1560.65	132.48	139.98	1516.84	118.49	144.42	1290.43	82.69	128.76	1353.35	149.03	164.80	1248.94	-47.73	126.13	1208.72	-41.24	139.32	1006.61	-33.32	228.80	1082.18	-86.74	229.65	1435.74	78.56	1347.39	0.00	0.00	0.00	1458.84	139.26	1803.50	1468.31	-7.41	1791.51	1335.12	-21.23	1788.24	1322.90	126.48	1807.23	918.42	-218.00	67.76	1537.73	-208.90	73.45	907.54
4.83000	1561.45	132.39	139.95	1516.84	118.10	144.32	1290.20	82.85	128.88	1353.46	149.13	164.90	1251.64	-48.70	125.45	1213.00	-42.61	140.53	1016.94	-33.13	241.99	1091.73	-86.99	238.18	1442.70	80.20	1348.69	0.00	0.00	0.00	1464.91	141.78	1804.55	1474.71	-4.73	1792.86	1341.15	-18.38	1789.28	1328.98	129.43	1808.12	918.33	-217.96	67.88	1538.23	-208.81	73.56	907.74
4.84000	1562.02	132.58	139.69	1516.63	117.78	144.49	1292.52	81.54	129.41	1353.60	149.01	164.80	1254.69	-49.45	124.81	1217.60	-42.89	142.84	1028.17	-32.13	255.60	1102.00	-87.21	246.70	1449.39	81.64	1349.84	0.00	0.00	0.00	1471.68	144.09	1805.59	1480.79	-2.37	1794.06	1347.23	-15.71	1790.26	1335.20	132.14	1808.92	918.71	-218.62	67.64	1538.17	-208.74	73.57	907.61
4.85000	1562.39	132.56	139.58	1517.13	118.04	144.42	1292.24	81.01	129.62	1353.74	148.96	164.69	1258.85	-50.75	123.84	1222.61	-43.53	145.50	1040.26	-31.19	269.22	1112.69	-87.37	255.49	1456.08	83.03	1350.79	0.00	0.00	0.00	1477.41	146.85	1806.48	1486.30	0.35	1795.48	1353.22	-13.27	1791.20	1341.13	135.01	1809.57	918.56	-218.16	67.86	1538.01	-208.89	73.54	907.58
4.86000	1562.56	132.70	139.32	1517.33	118.22	144.39	1290.86	83.09	130.60	1353.68	149.44	164.82	1263.07	-50.87	123.09	1227.58	-43.53	148.53	1053.32	-29.09	281.93	1123.35	-87.29	264.24	1462.34	84.21	1351.57	0.00	0.00	0.00	1482.94	149.58	1807.43	1492.60	2.86	1796.66	1359.68	-10.30	1792.24	1347.39	137.16	1810.27	918.77	-218.66	67.78	1537.95	-208.76	73.54	907.83
4.87000	1562.49	132.94	138.79	1517.18	118.22	144.38	1290.73	82.19	130.32	1353.79	149.46	164.72	1268.58	-51.83	123.19	1234.92	-43.59	152.50	1066.04	-27.90	292.99	1134.36	-86.70	272.64	1468.47	85.35	1352.15	0.00	0.00	0.00	1488.31	151.96	1808.29	1498.94	5.05	1797.75	1365.82	-8.07	1793.12	1353.45	139.77	1810.81	918.69	-218.42	67.89	1537.75	-208.78	73.49	907.90
4.88000	1563.15	133.01	138.46	1517.24	118.34	144.13	1289.96	82.60	130.97	1353.86	149.79	164.89	1277.28	-52.90	124.07	1244.63	-44.30	157.19	1078.73	-26.26	301.82	1145.33	-85.89	280.29	1474.51	86.36	1352.58	0.00	0.00	0.00	1495.36	154.03	1808.96	1505.44	7.29	1798.73	1371.82	-6.23	1793.95	1359.52	142.12	1811.39	918.58	-218.17	68.00	1538.32	-208.63	73.67	907.86
4.89000	1562.77	133.28	137.79	1517.55	118.83	143.62	1288.78	83.01	131.42	1353.96	150.01	165.00	1287.95	-53.57	129.85	1255.22	-44.95	162.98	1091.25	-24.69	309.35	1156.66	-85.33	287.54	1480.32	87.26	1352.98	0.00	0.00	0.00	1502.05	156.35	1809.48	1511.66	9.45	1799.74	1378.31	-3.99	1794.86	1365.78	144.21	1811.95	918.42	-218.04	68.11	1537.65	-208.71	73.40	907.88
4.90000	1563.10	132.95	137.61	1517.51	118.26	143.84	1287.84	83.86	132.44	1354.16	149.89	165.06	1299.88	-53.95	136.15	1268.07	-44.28	169.89	1103.76	-22.65	315.34	1169.27	-83.70	293.67	1486.46	88.20	1353.39	0.00	0.00	0.00	1508.04	158.40	1810.07	1517.92	11.38	1800.60	1384.60	-2.27	1795.68	1372.12	146.13	1812.49	918.26	-218.07	68.34	1537.80	-208.72	73.46	907.57
4.91000	1563.60	133.12	137.17	1517.64	118.30	143.54	1286.61	84.91	133.03	1354.38	149.87	165.23	1314.10	-53.87	142.61	1282.90	-44.57	175.87	1116.94	-21.67	319.81	1182.10	-82.94	299.26	1492.21	89.05	1353.77	0.00	0.00	0.00	1513.88	160.38	1810.64	1523.80	13.26	1801.53	1390.89	-0.68	1796.44	1378.46	147.88	1813.10	918.41	-218.38	68.09	1537.73	-208.81	73.43	907.51
4.92000	1563.91	133.22	136.62	1517.76	118.26	143.35	1286.98	84.58	133.40	1354.73	149.51	165.31	1329.46	-53.48	148.42	1297.05	-43.48	181.16	1130.47	-20.42	323.31	1196.01	-81.79	303.64	1498.43	89.91	1354.23	0.00	0.00	0.00	1520.54	161.75	1811.20	1529.98	14.96	1802.32	1397.70	1.47	1797.32	1384.92	149.45	1813.64	918.62	-218.67	67.88	1537.64	-208.71	73.41	907.45
4.93000	1564.39	133.10	136.31	1517.93	118.30	143.03	1286.50	85.23	133.45	1354.89	149.51	165.49	1346.12	-52.83	153.52	1313.34	-42.69	185.75	1144.71	-19.09	325.73	1210.26	-80.54	306.86	1504.64	90.68	1354.81	0.00	0.00	0.00	1526.99	163.42	1811.72	1537.09	16.33	1802.81	1404.19	2.93	1798.04	1391.28	151.15	1814.15	918.69	-218.45	67.90	1537.27	-208.65	73.25	907.56
4.94000	1564.86	133.06	136.07	1518.58	118.27	142.94	1285.88	86.76	134.15	1355.10	149.38	165.66	1362.41	-52.27	157.41	1328.56	-41.80	189.09	1159.43	-17.91	327.02	1225.08	-79.35	308.96	1510.68	91.43	1355.42	0.00	0.00	0.00	1533.64	165.18	1812.06	1543.72	18.15	1803.53	1410.59	4.29	1798.67	1397.88	152.39	1814.67	918.47	-218.53	68.03	1537.70	-208.72	73.44	907.61
4.95000	1564.88	133.29	135.38	1518.61	118.01	142.97	1287.64	84.15	133.03	1355.35	149.25	165.79	1380.66	-51.66	160.79	1345.98	-41.47	191.72	1174.59	-16.64	327.20	1240.28	-78.49	310.12	1517.31	92.40	1356.12	0.00	0.00	0.00	1540.10	166.58	1812.41	1549.95	19.44	1804.17	1417.14	5.74	1799.33	1404.39	153.70	1815.15	918.47	-218.42	67.99	1537.87	-208.77	73.55	907.81
4.96000	1565.35	133.20	135.33	1518.26	117.87	142.56	1289.05	85.00	131.81	1355.62	149.13	165.96	1398.54	-51.00	163.19	1362.99	-40.45	193.58	1189.85	-15.13	326.53	1255.74	-77.78	310.20	1524.07	93.27	1356.75	0.00	0.00	0.00	1546.53	167.56	1812.79	1556.41	20.41	1804.67	1423.75	6.96	1799.88	1410.84	154.93	1815.52	918.17	-217.52	68.41	1537.96	-208.70	73.55	907.60
4.97000	1565.00	133.13	134.79	1519.24	118.31	145.19	1289.76	85.68	131.61	1355.81	149.03	166.09	1417.25	-50.17	164.85	1381.74	-39.74	194.60	1205.99	-13.76	324.58	1271.80	-76.44	309.05	1530.62	94.12	1357.39	0.00	0.00	0.00	1553.10	168.76	1812.99	1562.82	21.64	1805.09	1430.34	8.00	1800.36	1417.32	156.17	1815.83	918.35	-217.69	68.35	1537.38	-208.79	73.37	907.70
4.98000	1565.65	133.04	134.59	1519.71	118.19	145.07	1290.26	85.45	131.50	1356.05	148.99	166.30	1436.88	-49.30	165.87	1399.46	-38.54	195.45	1222.64	-13.02	321.46	1288.27	-75.37	307.08	1537.22	95.08	1357.95	0.00	0.00	0.00	1559.34	169.93	1813.19	1569.59	22.76	1805.38	1436.92	8.80	1800.67	1424.02	157.06	1816.09	918.34	-217.96	68.32	1537.20	-208.77	73.28	907.49
4.99000	1565.56	132.87	139.90	1519.95	118.15	144.95	1291.01	84.66	131.26	1356.25	149.02	166.57	1457.30	-48.34	166.26	1418.84	-37.61	195.27	1239.37	-12.21	317.42	1305.31	-74.18	304.06	1543.51	95.86	1358.42	0.00	0.00	0.00	1565.95	170.48	1813.22	1576.67	23.86	1805.54	1443.77	9.82	1800.94	1430.56	158.15	1816.20	918.56	-218.08	68.17	1537.62	-208.79	73.47	907.62
5.00000	1566.33	132.97	139.86	1519.77	118.00	144.66	1290.88	84.40	131.61	1356.35	149.21	166.89	1477.77	-47.39	166.11	1439.76	-36.72	194.76	1256.21	-10.53	312.52	1322.40	-73.73	300.58	1550.15	96.71	1358.77	0.00	0.00	0.00	1572.34	171.35	1813.18	1583.20	24.41	1805.46	1450.38	10.52	1801.11	1437.24	158.89	1816.31	918.43	-217.70	68.23	1537.73	-208.77	73.58	907.71
5.01000	1566.89	132.54	139.59	1520.18	117.74	144.57	1290.39	84.99	132.27	1356.70	148.83	167.05	1499.11	-46.52	165.80	1460.50	-35.92	193.43	1273.63	-9.97	306.39	1340.26	-72.49	296.00	1556.65	97.50	1358.99	0.00	0.00	0.00	1579.41	171.65	1813.08	1589.26	24.96	1805.48	1456.91	10.87	1801.01	1443.90	159.58	1816.26	918.57	-218.22	67.95	1537.58	-208.82	73.48	907.41
5.02000	1568.12	132.56	139.68	1520.35	117.51	144.48	1291.31	84.20	131.72	1357.01	148.56	167.26	1521.19	-45.65	165.32	1481.80	-35.16	191.83	1291.15	-8.61	299.54	1358.41	-71.15	290.58	1562.90	98.30	1359.09	0.00	0.00	0.00	1585.20	172.51	1812.94	1595.47	25.53	1805.47	1463.35	11.25	1800.92	1450.66	159.93	1816.16	918.22	-217.49	68.41	1537.84	-208.60	73.59	907.31
5.03000	1567.72	132.37	139.02	1520.40	117.21	144.33	1290.90	84.96	132.36	1357.33	148.32	167.51	1543.34	-44.89	164.37	1503.27	-34.42	189.68	1309.12	-7.67	291.72	1376.31	-71.03	284.86	1569.53	98.96	1359.02	0.00	0.00	0.00	1592.40	173.08	1812.55	1602.33	25.92	1805.12	1470.20	11.97	1800.69	1457.30	160.18	1815.94	918.30	-217.76	68.31	1537.27	-208.58	73.33	907.33
5.04000	1567.41	132.25	138.40	1520.43	116.93	144.11	1291.07	83.86	132.57	1357.54	148.24	167.77	1565.67	-44.19	163.04	1525.25	-33.03	187.01	1327.57	-6.75	283.15	1394.82	-70.42	278.35	1575.91	99.58	1358.75	0.00	0.00	0.00	1599.23	173.15	1812.13	1608.97	25.92	1804.76	1476.63	12.22	1800.17	1463.63	160.85	1815.52	918.40	-218.36	68.13	1537.55	-208.58	73.48	907.37
5.05000	1568.67	131.96	138.43	1520.48	116.64	143.89	1291.59	84.85	132.49	1357.95	147.80	167.89	1588.43	-43.50	161.50	1547.71	-32.32	184.04	1346.29	-6.05	274.09	1414.21	-69.06	270.96	1582.20	100.08	1358.29	0.00	0.00	0.00	1605.95	173.00	1811.84	1615.77	26.22	1804.31	1483.02	12.33	1799.60	1470.13	161.11	1815.00	918.46	-218.15	68.16	1538.43	-208.32	73.83	907.51
5.06000	1568.47	131.71	137.75	1521.19	116.47	143.95	1291.28	84.53	133.18	1358.04	148.23	168.35	1610.79	-42.86	159.26	1570.03	-31.62	180.70	1365.60	-6.05	264.29	1433.34	-68.71	263.24	1588.38	100.54	1357.73	0.00	0.00	0.00	1611.78	173.48	1811.36	1622.62	26.36	1803.62	1489.53	12.49	1798.85	1476.82	160.89	1814.48	918.43	-217.94	68.28	1538.03	-208.32	73.58	907.49
5.07000	1569.13	131.64	137.46	1521.59	116.43	143.87	1291.85	83.78	132.98	1358.39	147.93	168.57	1633.79	-41.88	157.00	1592.17	-30.62	177.05	1385.12	-5.72	254.17	1453.32	-68.31	255.07	1594.62	100.97	1356.94	0.00	0.00	0.00	1618.19	173.29	1810.79	1628.30	26.38	1803.10	1495.98	12.47	1798.03	1483.35	160.81	1813.79	918.43	-217.64	68.35	1538.21	-208.46	73.65	907.49
5.08000	1568.83	131.71	136.72	1521.49	116.28	143.59	1291.69	83.70	133.49	1358.85	147.85	168.83	1657.68	-40.29	153.31	1614.82	-29.80	173.15	1403.30	-6.02	243.15	1473.39	-68.31	246.73	1601.19	101.22	1356.03	0.00	0.00	0.00	1624.76	173.40	1810.05	1634.93	26.34	1802.24	1502.53	12.60	1797.13	1489.85	160.80	1812.96	918.36	-217.70	68.30	1537.51	-208.41	73.36	907.74
5.09000	1569.24	131.58	136.25	1521.88	116.38	143.41	1292.20	83.70	133.81	1359.37	147.58	169.13	1681.30	-38.96	150.36	1637.90	-28.57	169.36	1424.15	-6.15	232.42	1493.57	-68.87	238.19	1607.44	101.54	1355.03	0.00	0.00	0.00	1631.43	173.09	1809.31	1641.37	26.19	1801.33	1508.66	12.06	1795.94	1496.44	160.56	1812.05	918.35	-218.26	68.16	1537.80	-208.33	73.44	907.48
5.10000	1569.29	131.49	135.59	1521.03	116.37	142.74	1292.32	83.64	134.21	1359.78	147.46	169.55	1704.67	-37.09	147.70	1661.06	-27.32	165.42	1446.44	-6.42	220.97	1514.50	-69.02	229.29	1614.05	101.75	1353.93	0.00	0.00	0.00	1638.47	172.81	1808.41	1647.79	25.91	1800.28	1515.24	11.83	1794.75	1502.99	160.40	1811.03	918.48	-218.09	68.26	1537.71	-208.34	73.38	907.73
5.11000	1569.47	131.56	134.96	1521.04	116.28	142.32	1292.20	83.40	134.73	1360.20	147.55	170.06	1728.29	-35.80	144.89	1683.72	-26.76	161.01	1468.83	-7.83	210.09	1535.85	-69.03	220.23	1620.97	102.04	1352.73	0.00	0.00	0.00	1644.76	172.54	1807.41	1653.82	25.40	1799.11	1522.02	11.82	1793.46	1509.59	160.04	1809.86	918.48	-217.90	68.08	1537.68	-208.43	73.35	907.66
5.12000	1568.39	131.87	128.45	1521.78	116.42	142.07	1292.90	83.58	135.21	1360.67	147.48	170.61	1751.66	-34.58	141.89	1707.43	-26.16	156.77	1491.71	-8.78	199.05	1556.03	-70.47	211.78	1628.13	102.17	1351.46	0.00	0.00	0.00	1650.87	172.51	1806.32	1660.47	25.31	1797.97	1528.49	11.32	1791.98	1516.38	159.36	1808.67	918.52	-218.81	68.00	1537.61	-208.49	73.38	907.62
5.13000	1567.97	131.74	127.70	1521.30	116.49	141.39	1293.20	82.74	135.72	1361.43	146.90	170.89	1775.43	-34.01	138.61	1730.57	-26.05	152.32	1514.86	-8.82	188.03	1578.48	-69.81	202.31	1635.00	102.21	1350.09	0.00	0.00	0.00	1657.35	172.13	1805.12	1666.88	24.86	1796.59	1535.20	10.89	1790.37	1522.63	159.36	1807.13	918.50	-218.92	68.02	1537.29	-208.52	73.30	907.56
5.14000	1567.93	131.80	126.94	1521.98	116.58	141.09	1293.34	83.24	136.28	1361.91	146.75	171.41	1799.08	-34.39	134.69	1753.31	-25.93	147.67	1534.73	-9.37	179.32	1599.62	-71.12	194.00	1641.68	102.16	1348.66	0.00	0.00	0.00	1663.94	171.45	1803.76	1673.34	24.13	1795.12	1541.93	10.53	1788.71	1529.28	158.53	1805.63	918.54	-218.47	68.06	1537.06	-208.69	73.17	907.49
5.15000	1568.44	131.77	126.42	1522.60	116.63	140.93	1294.15	81.63	136.44	1362.45	146.59	171.88	1822.43	-33.99	131.38	1776.07	-25.67	143.57	1556.26	-9.41	170.09	1621.11	-71.63	185.80	1648.97	102.10	1347.03	0.00	0.00	0.00	1670.14	170.86	1802.32	1680.37	23.88	1793.54	1548.55	9.97	1786.80	1535.80	157.94	1803.95	918.40	-218.53	68.33	1537.60	-208.58	73.38	907.53
5.16000	1568.16	131.61	125.87	1522.27	116.51	140.44	1294.11	82.97	137.11	1362.82	146.61	172.42	1844.83	-33.63	128.10	1797.92	-25.88	139.29	1577.36	-11.27	161.70	1642.76	-72.21	178.09	1656.33	102.01	1345.37	0.00	0.00	0.00	1676.59	170.01	1800.81	1686.47	23.36	1791.91	1555.53	9.65	1784.96	1542.40	157.03	1802.16	918.35	-218.46	68.30	1537.87	-208.60	73.57	907.72
5.17000	1568.23	131.92	125.11	1522.33	116.50	140.14	1294.27	82.49	137.72	1363.50	146.18	172.73	1866.90	-33.82	125.04	1819.58	-26.28	135.62	1597.91	-13.26	153.94	1663.02	-73.98	171.44	1663.40	101.79	1343.54	0.00	0.00	0.00	1683.53	169.32	1798.98	1693.05	22.78	1790.05	1562.19	9.00	1782.94	1548.77	156.39	1800.19	918.39	-218.15	68.37	1537.77	-208.69	73.57	907.59
5.18000	1568.23	131.74	124.72	1522.82	116.56	139.95	1294.56	82.92	138.18	1364.09	145.96	173.13	1887.85	-34.06	122.41	1841.10	-26.95	132.51	1618.03	-14.08	146.87	1682.27	-76.38	165.65	1670.58	101.46	1341.62	0.00	0.00	0.00	1689.95	168.54	1797.10	1699.85	22.19	1788.06	1568.54	7.80	1780.59	1555.12	155.63	1798.08	918.59	-218.58	68.06	1537.90	-208.70	73.58	907.51
5.19000	1568.59	131.56	124.37	1522.84	116.40	139.59	1294.83	81.80	138.79	1364.77	145.44	173.47	1908.03	-34.31	120.83	1860.86	-27.44	130.17	1636.80	-15.71	140.64	1701.62	-77.62	160.13	1677.89	101.08	1339.58	0.00	0.00	0.00	1696.23	168.05	1794.87	1707.01	21.37	1785.89	1575.23	6.66	1778.26	1561.74	154.32	1795.89	918.39	-218.09	68.29	1537.83	-208.72	73.49	907.57
5.20000	1568.91	131.87	123.73	1523.06	116.47	139.37	1295.33	81.93	139.20	1365.26	145.57	174.05	1927.40	-35.15	119.69	1880.02	-27.99	128.68	1655.17	-17.76	134.50	1724.04	-78.86	152.33	1685.17	100.64	1337.40	0.00	0.00	0.00	1702.53	166.89	1792.73	1713.23	20.40	1783.66	1582.08	5.64	1775.82	1568.24	153.21	1793.54	918.53	-218.77	68.16	1538.17	-208.66	73.62	907.40
5.21000	1569.02	131.68	123.33	1523.37	116.34	139.12	1295.82	81.31	139.86	1365.93	145.47	174.60	1944.54	-34.85	119.50	1897.51	-28.77	127.15	1672.10	-19.58	128.79	1746.14	-80.04	144.73	1692.59	100.06	1335.10	0.00	0.00	0.00	1708.93	166.31	1790.41	1720.03	19.45	1781.38	1588.94	4.41	1773.24	1574.91	151.59	1791.11	918.57	-218.41	68.22	1538.23	-208.81	73.65	907.23
5.22000	1569.24	131.79	122.81	1523.27	116.37	138.74	1295.79	81.25	140.94	1366.63	145.18	175.15	1961.72	-35.83	119.22	1913.73	-29.21	126.05	1688.00	-21.44	123.53	1767.91	-81.17	137.34	1699.87	99.47	1332.69	0.00	0.00	0.00	1714.88	164.88	1788.13	1726.66	18.56	1778.98	1595.76	3.03	1770.50	1581.14	150.61	1788.47	918.44	-218.00	68.34	1538.59	-208.79	73.84	907.49
5.23000	1569.60	131.77	122.57	1524.02	116.46	138.66	1296.29	81.75	141.92	1367.32	145.33	175.82	1975.67	-35.31	119.11	1928.37	-29.58	124.83	1702.09	-22.12	118.87	1789.37	-82.23	130.15	1707.30	98.78	1330.13	0.00	0.00	0.00	1722.27	163.60	1785.75	1733.10	17.12	1776.48	1602.63	1.57	1767.60	1587.66	148.87	1785.79	918.59	-218.48	68.05	1538.48	-208.67	73.82	907.61
5.24000	1570.50	131.88	122.30	1523.62	116.49	138.16	1296.94	82.59	142.94	1368.09	145.25	176.42	1989.50	-35.72	118.07	1940.67	-29.09	123.29	1714.80	-22.39	114.49	1810.51	-83.24	123.17	1715.49	98.07	1327.52	0.00	0.00	0.00	1728.10	162.60	1783.45	1739.99	16.18	1773.90	1609.75	0.17	1764.54	1594.28	146.90	1783.00	918.41	-218.04	68.27	1538.77	-208.58	73.85	907.53
5.25000	1570.10	131.79	121.67	1524.07	116.74	138.06	1297.49	81.57	143.88	1369.13	144.93	176.99	2000.98	-35.94	115.44	1952.33	-29.78	120.31	1726.20	-22.73	110.48	1831.33	-84.20	116.39	1723.28	97.31	1324.77	0.00	0.00	0.00	1734.62	161.83	1780.85	1746.51	15.10	1771.47	1616.80	-1.35	1761.38	1600.51	145.35	1780.06	918.44	-218.07	68.23	1538.95	-208.60	73.89	907.56
5.26000	1570.76	132.08	121.16	1523.80	116.78	137.60	1298.10	82.18	145.18	1369.80	145.35	177.94	2010.22	-35.68	111.23	1961.85	-29.72	116.32	1735.46	-21.21	107.18	1851.85	-85.10	109.80	1731.21	96.46	1322.01	0.00	0.00	0.00	1741.53	160.22	1778.25	1753.70	14.02	1768.70	1624.09	-3.07	1758.16	1607.05	143.21	1777.08	918.59	-218.64	67.96	1539.11	-208.62	73.99	907.66
5.27000	1570.81	131.70	120.93	1523.85	116.95	137.22	1298.76	82.62	146.63	1370.81	145.31	178.79	2018.01	-34.85	105.59	1969.42	-29.23	111.06	1743.03	-20.32	104.13	1872.07	-85.94	103.41	1739.42	95.55	1319.17	0.00	0.00	0.00	1747.67	159.13	1775.60	1761.16	12.67	1765.93	1631.63	-4.58	1754.84	1613.13	141.53	1773.87	918.30	-218.34	68.27	1538.61	-208.70	73.72	907.70
5.28000	1571.43	131.90	120.24	1524.16	117.11	136.80	1299.70	81.81	148.37	1371.88	145.45	179.85	2023.31	-33.54	98.55	1975.06	-27.87	105.22	1748.62	-19.11	101.10	1891.98	-86.73	97.21	1747.81	94.58	1316.19	0.00	0.00	0.00	1753.78	157.72	1772.95	1768.01	11.49	1763.19	1639.18	-6.67	1751.35	1619.68	139.00	1770.73	918.17	-217.70	68.59	1538.67	-208.69	73.72	907.38
5.29000	1571.04	131.83	119.33	1524.67	117.08	136.52	1300.15	82.57	150.71	1373.18	145.24	180.97	2027.11	-31.88	90.55	1978.62	-26.16	98.29	1752.56	-18.66	97.76	1911.59	-87.46	91.20	1755.87	93.43	1313.15	0.00	0.00	0.00	1759.92	156.57	1770.22	1775.42	10.29	1760.23	1646.92	-8.68	1747.83	1626.19	136.54	1767.36	918.36	-218.13	68.51	1538.99	-208.55	73.88	907.55
5.30000	1571.80	131.89	118.54	1525.09	117.26	136.00	1301.07	82.42	153.14	1374.52	145.31	182.42	2028.87	-29.92	81.22	1980.65	-25.02	89.69	1754.65	-17.18	94.60	1930.90	-88.14	85.38	1764.38	92.28	1309.98	0.00	0.00	0.00	1767.06	154.77	1767.18	1783.16	8.93	1757.05	1654.57	-11.02	1744.02	1632.66	133.93	1763.85	918.39	-218.13	68.36	1538.21	-208.57	73.57	907.69
5.31000	1571.64	131.75	117.44	1526.01	117.38	135.65	1302.45	81.95	155.43	1376.28	144.71	183.76	2030.12	-23.56	72.39	1980.79	-22.29	80.57	1754.70	-16.75	91.07	1949.92	-88.77	79.75	1772.97	91.14	1306.75	0.00	0.00	0.00	1773.61	152.61	1764.28	1790.70	7.47	1753.92	1662.38	-13.37	1740.09	1638.96	131.63	1760.19	918.16	-217.35	68.71	1538.27	-208.63	73.56	907.30
5.32000	1572.84	131.92	116.74	1526.69	117.43	135.11	1303.37	80.97	158.73	1378.08	144.38	185.43	2027.29	-18.08	70.69	1979.13	-17.54	77.41	1752.91	-17.98	85.12	1968.65	-89.35	74.30	1781.83	89.89	1303.37	0.00	0.00	0.00	1780.34	151.25	1761.03	1798.49	6.10	1750.67	1670.48	-15.67	1736.06	1645.39	128.94	1756.37	918.01	-217.93	68.59	1538.12	-208.67	73.47	907.39
5.33000	1572.75	131.88	115.67	1527.17	117.47	134.49	1305.40	81.03	161.56	1379.96	144.22	187.33	2025.90	-15.64	70.12	1976.91	-14.16	75.99	1750.49	-18.32	77.30	1987.09	-89.88	69.03	1790.41	88.62	1299.93	0.00	0.00	0.00	1786.70	149.90	1757.97	1806.20	4.78	1747.55	1678.33	-18.55	1731.89	1651.98	126.03	1752.63	918.37	-217.92	68.32	1537.90	-208.66	73.43	907.61
5.34000	1573.65	132.08	114.67	1528.81	117.57	134.21	1306.92	80.19	165.33	1382.06	144.06	189.45	2024.41	-14.78	70.21	1975.19	-13.11	75.16	1747.30	-16.13	70.27	2005.24	-90.35	63.95	1798.90	87.25	1296.39	0.00	0.00	0.00	1793.34	148.52	1754.84	1814.22	3.31	1744.53	1686.84	-21.14	1727.96	1658.76	123.04	1749.04	918.48	-217.80	68.34	1538.22	-208.56	73.61	907.50
5.35000	1574.05	131.91	113.68	1529.63	117.74	133.59	1309.18	80.25	169.41	1384.44	144.03	191.95	2024.29	-14.14	69.44	1974.49	-12.11	74.16	1745.78	-15.27	64.60	2023.11	-90.78	59.04	1807.77	85.93	1292.86	0.00	0.00	0.00	1800.03	146.73	1751.87	1822.07	1.55	1741.44	1694.98	-24.36	1723.99	1665.90	119.82	1745.63	918.42	-217.54	68.34	1537.51	-208.68	73.32	907.56
5.36000	1574.15	131.99	112.17	1530.68	117.90	132.94	1311.77	79.60	174.38	1387.47	143.72	194.72	2024.89	-13.62	68.13	1973.75	-10.45	73.21	1745.41	-13.56	60.09	2040.70	-91.16	54.30	1816.06	84.56	1289.44	0.00	0.00	0.00	1810.05	146.55	1747.26	1830.32	-0.10	1738.53	1703.40	-27.77	1720.22	1672.79	116.99	1742.36	918.50	-217.78	68.25	1537.76	-208.64	73.38	907.74
5.37000	1575.34	132.02	111.07	1531.82	118.05	132.31	1314.99	78.91	180.17	1391.04	143.38	198.08	2024.81	-12.86	67.11	1973.85	-9.14	72.55	1744.76	-11.22	57.26	2058.01	-91.49	49.74	1824.36	83.19	1286.28	0.00	0.00	0.00	1817.57	145.27	1744.43	1835.79	-3.30	1738.36	1711.95	-31.04	1716.62	1680.49	113.39	1739.47	918.53	-218.27	68.17	1537.39	-208.69	73.28	907.68
5.38000	1576.51	132.00	109.55	1533.37	118.30	131.59	1319.47	78.90	186.84	1395.23	143.59	202.32	2025.38	-12.61	65.78	1973.90	-7.89	71.92	1745.06	-10.22	55.42	2075.05	-91.77	45.35	1832.95	81.72	1283.36	0.00	0.00	0.00	1825.30	142.78	1742.41	1843.21	-5.26	1736.56	1721.07	-33.80	1713.50	1688.13	110.19	1736.87	918.42	-217.94	68.29	1537.32	-208.71	73.27	907.55
5.39000	1578.26	132.44	107.84	1535.68	118.53	131.03	1324.55	78.75	195.51	1400.93	143.21	207.25	2025.52	-11.73	64.88	1973.78	-7.07	71.34	1744.83	-9.03	54.86	2091.81	-92.00	41.13	1841.15	80.16	1280.88	0.00	0.00	0.00	1833.06	140.65	1740.84	1852.54	-6.77	1734.36	1730.45	-36.55	1710.78	1695.80	107.38	1734.64	918.58	-217.83	68.19	1536.82	-208.70	73.14	907.39
5.40000	1579.71	132.40	105.82	1538.59	118.89	130.39	1331.71	79.25	205.36	1407.76	143.44	213.28	2026.06	-11.44	64.38	1973.90	-6.46	71.25	1744.92	-8.47	54.55	2108.31	-92.19	37.07	1849.50	78.55	1278.87	0.00	0.00	0.00	1840.89	138.84	1739.48	1862.20	-8.21	1732.48	1739.52	-39.35	1708.54	1704.01	104.38	1732.97	918.39	-218.07	68.32	1537.50	-208.75	73.35	907.30
5.41000	1581.41	132.99	103.28	1541.89	119.12	129.75	1340.30	79.27	217.18	1416.33	143.69	220.07	2025.96	-11.59	63.76	1974.21	-6.55	71.15	1745.31	-8.55	54.17	2124.54	-92.33	33.18	1858.25	76.95	1277.51	0.00	0.00	0.00	1848.81	137.00	1738.56	1870.52	-9.70	1731.19	1749.13	-42.17	1706.75	1712.42	101.25	1731.77	918.52	-218.24	68.19	1537.96	-208.63	73.54	907.36
5.42000	1582.99	133.31	103.28	1545.04	119.41	128.86	1351.42	79.51	230.07	1426.14	144.71	227.79	2025.70	-11.60	63.44	1974.35	-7.05	70.78	1744.95	-8.61	54.55	2140.51	-92.43	29.46	1866.91	75.41	1276.72	0.00	0.00	0.00	1856.49	135.78	1737.78	1880.13	-11.12	1730.19	1758.77	-44.63	1705.52	1720.51	98.53	1730.92	918.34	-217.65	68.37	1538.13	-208.56	73.58	907.79
5.43000	1585.76	133.94	100.69	1549.61	119.95	128.10	1364.43	79.52	244.22	1438.04	145.80	235.72	2025.83	-11.69	63.27	1974.27	-7.27	70.76	1745.17	-9.27	54.53	2156.22	-92.48	25.89	1875.23	74.16	1276.41	0.00	0.00	0.00	1864.87	133.81	1737.33	1888.96	-12.32	1729.46	1768.25	-47.18	1704.61	1728.88	95.96	1730.42	918.27	-217.53	68.36	1536.99	-208.82	73.09	907.42
5.44000	1588.27	135.13	98.28	1554.65	120.87	127.32	1380.13	79.05	257.91	1451.49	146.70	243.26	2026.19	-12.16	62.83	1974.44	-7.46	70.77	1745.22	-9.15	54.58	2171.68	-92.49	22.48	1883.51	73.08	1276.50	0.00	0.00	0.00	1872.79	132.52	1737.02	1898.32	-13.41	1728.97	1778.37	-50.12	1702.28	1737.47	93.28	1730.25	918.40	-217.79	68.21	1536.88	-208.74	72.99	907.53
5.45000	1590.31	136.73	95.97	1559.77	122.29	126.47	1397.32	79.21	270.81	1465.88	147.68	250.25	2025.85	-11.88	62.72	1974.28	-7.52	70.60	1745.21	-9.12	54.65	2186.88	-92.46	19.22	1891.45	72.40	1276.89	0.00	0.00	0.00	1880.79	131.35	1736.92	1907.60	-14.38	1728.63	1788.39	-52.84	1700.09	1745.76	90.97	1730.27	918.47	-217.61	68.30	1537.53	-208.63	73.24	907.49
5.46000	1593.95	139.03	93.96	1566.13	124.08	125.52	1416.83	78.70	281.28	1480.95	148.51	256.37	2026.01	-12.04	62.29	1974.30	-7.16	70.60	1745.44	-9.65	54.52	2201.83	-92.39	16.12	1899.03	71.98	1277.38	0.00	0.00	0.00	1888.72	130.40	1736.97	1916.66	-15.34	1728.39	1798.34	-55.35	1698.03	1754.14	88.64	1730.54	918.27	-217.43	68.49	1537.07	-208.63	73.04	907.67
5.47000	1598.87	142.91	90.04	1574.62	126.30	124.59	1435.53	78.30	289.33	1496.13	149.68	261.16	2025.90	-11.85	62.23	1974.31	-6.99	70.35	1745.86	-9.58	54.09	2216.53	-92.27	13.17	1906.90	71.77	1277.90	0.00	0.00	0.00	1896.96	129.25	1737.14	1925.93	-16.17	1728.32	1808.19	-57.65	1696.10	1762.60	86.51	1730.86	918.24	-217.57	68.60	1536.61	-208.80	72.91	907.43
5.48000	1609.51	146.77	87.94	1586.12	128.71	124.83	1453.27	77.31	293.53	1511.72	149.92	264.31	2025.92	-11.81	62.05	1974.26	-6.76	70.27	1745.75	-9.18	54.12	2230.98	-92.11	10.37	1914.66	71.66	1278.39	0.00	0.00	0.00	1905.38	127.77	1737.56	1933.84	-16.94	1728.55	1817.97	-59.74	1694.30	1770.86	84.76	1731.30	918.22	-217.76	68.51	1537.09	-208.78	73.09	907.69
5.49000	1626.83	149.24	92.66	1603.23	130.90	128.45	1469.48	76.86	295.28	1527.75	150.12	267.37	2025.78	-11.45	62.11	1974.22	-6.59	70.28	1745.60	-8.71	54.09	2245.20	-91.91	7.71	1922.32	71.69	1278.75	0.00	0.00	0.00	1913.41	126.89	1738.19	1942.89	-17.55	1728.83	1827.66	-61.63	1692.62	1778.94	83.34	1731.86	918.18	-217.34	68.50	1537.01	-208.78	73.11	907.50
5.50000	1649.59	151.32	99.29	1625.02	132.98	133.15	1485.27	76.43	294.23	1544.91	149.76	268.98	2025.71	-11.50	62.03	1974.07	-6.42	70.22	1746.06	-8.97	53.66	2259.17	-91.68	5.20	1929.77	71.72	1279.10	0.00	0.00	0.00	1921.56	125.90	1738.94	1951.79	-18.13	1729.13	1837.28	-63.32	1691.06	1787.46	81.56	1732.68	918.26	-217.52	68.61	1536.32	-208.86	72.86	907.44
5.51000	1674.14	152.40	104.44	1648.76	134.02	136.96	1501.57	77.07	291.49	1562.50	150.35	269.31	2025.68	-11.24	62.31	1974.25	-6.54	70.20	1743.63	-11.93	53.51	2272.91	-91.40	2.83	1937.07	71.80	1279.42	0.00	0.00	0.00	1929.60	125.12	1739.87	1960.39	-18.70	1729.73	1846.82	-64.82	1689.63	1795.84	80.09	1733.60	918.40	-217.77	68.49	1536.85	-208.81	73.08	907.45
5.52000	1699.62	152.91	107.74	1671.46	134.59	138.66	1519.19	77.71	287.41	1581.33	150.97	267.87	2025.47	-11.57	62.12	1973.98	-6.42	70.10	1743.34	-12.45	53.53	2286.41	-91.09	0.60	1944.46	71.84	1279.81	0.00	0.00	0.00	1937.99	124.24	1741.00	1968.98	-19.03	1730.41	1856.29	-66.14	1688.31	1804.13	78.93	1734.64	918.37	-217.34	68.48	1536.70	-208.89	73.02	907.23
5.53000	1724.12	153.15	109.28	1695.44	135.07	139.09	1536.78	80.00	282.81	1600.75	152.21	265.07	2025.21	-11.34	62.29	1973.75	-6.24	70.20	1743.33	-12.45	53.41	2299.68	-90.73	-1.49	1951.77	71.83	1280.33	0.00	0.00	0.00	1945.52	124.49	1741.98	1977.74	-19.21	1731.14	1865.68	-67.27	1687.10	1812.43	77.84	1735.76	918.32	-217.45	68.48	1535.88	-208.87	72.73	907.40
5.54000	1749.33	153.46	109.52	1719.23	135.41	138.37	1556.06	81.87	277.18	1620.82	153.35	260.96	2024.92	-11.15	62.44	1973.40	-6.35	70.08	1743.30	-12.24	53.16	2312.73	-90.34	-3.44	1959.15	71.77	1281.05	0.00	0.00	0.00	1953.53	124.16	1743.05	1986.27	-19.40	1732.01	1875.00	-68.22	1686.00	1820.87	76.75	1736.88	918.35	-218.00	68.35	1536.65	-208.76	73.03	907.68
5.55000	1774.35	153.74	108.48	1744.48	135.86	137.03	1575.41	84.07	270.74	1641.35	154.57	255.72	2025.22	-11.37	62.54	1973.50	-6.43	69.99	1743.08	-12.13	53.07	2325.55	-89.92	-5.26	1966.84	71.69	1281.89	0.00	0.00	0.00	1962.22	123.36	1744.36	1994.93	-19.30	1732.79	1884.25	-69.00	1685.02	1829.02	76.32	1737.90	918.50	-217.98	68.20	1536.93	-208.73	73.22	907.68
5.56000	1800.33	153.81	106.88	1768.43	136.24	134.27	1595.72	85.45	263.40	1662.69	155.94	249.57	2025.23	-10.97	62.95	1973.14	-6.11	70.11	1742.52	-12.33	53.12	2338.15	-89.46	-6.95	1974.67	71.67	1282.82	0.00	0.00	0.00	1969.88	123.76	1745.24	2003.01	-19.37	1733.70	1893.44	-69.61	1684.14	1836.66	76.49	1738.73	918.71	-218.54	67.97	1536.68	-208.82	73.06	907.48
5.57000	1826.56	153.69	104.56	1794.74	136.38	131.72	1616.24	88.58	255.08	1684.95	157.51	242.72	2025.10	-10.99	62.88	1972.97	-5.92	70.16	1744.20	-8.13	53.56	2350.53	-88.96	-8.51	1982.61	71.70	1283.76	0.00	0.00	0.00	1977.98	123.97	1746.15	2011.23	-19.23	1734.47	1902.56	-70.05	1683.36	1845.07	76.00	1739.49	918.43	-218.38	68.29	1536.32	-208.89	72.95	907.49
5.58000	1854.29	153.54	102.52	1821.55	136.57	128.70	1637.83	90.84	245.71	1707.48	159.27	235.19	2024.97	-10.59	63.27	1973.02	-5.88	70.15	1744.88	-7.89	53.19	2362.69	-88.43	-9.95	1990.67	71.77	1284.65	0.00	0.00	0.00	1986.59	123.53	1747.02	2019.66	-18.89	1735.19	1911.62	-70.33	1682.69	1853.66	75.32	1740.21	918.31	-217.62	68.51	1536.46	-208.79	73.05	907.23
5.59000	1882.79	153.64	100.61	1849.27	137.11	125.79	1660.07	93.24	235.47	1730.47	161.25	227.14	2024.80	-10.76	63.24	1973.21	-5.94	70.18	1744.38	-7.38	53.46	2374.64	-87.87	-11.26	1998.63	71.92	1285.30	0.00	0.00	0.00	1994.59	123.86	1747.70	2027.80	-18.56	1735.92	1920.62	-70.46	1682.11	1861.88	75.31	1740.69	918.48	-217.78	68.24	1537.00	-208.73	73.22	907.37
5.60000	1912.13	153.94	98.93	1876.98	138.12	122.42	1682.46	97.22	224.80	1754.41	163.05	218.52	2025.47	-10.86	63.48	1972.64	-6.32	73.20	1744.60	-7.82	53.30	2386.38	-87.28	-12.44	2006.43	72.13	1285.77	0.00	0.00	0.00	2002.50	124.31	1748.16	2036.47	-18.04	1736.44	1929.56	-70.43	1681.63	1870.08	75.28	1741.10	918.31	-217.53	68.48	1537.39	-208.54	73.44	907.72
5.61000	1942.18	154.68	97.44	1905.82	139.37	119.25	1705.47	100.10	213.58	1778.28	165.87	209.81	2024.18	-10.80	67.32	1972.79	-6.33	73.69	1744.50	-7.61	53.29	2397.91	-86.65	-13.51	2014.12	72.42	1285.97	0.00	0.00	0.00	2010.14	125.22	1748.40	2045.05	-17.42	1736.84	1938.45	-70.26	1681.25	1878.44	75.37	1741.29	918.44	-217.55	68.44	1537.69	-208.57	73.52	907.65
5.62000	1971.70	155.62	95.73	1934.64	140.77	116.07	1730.05	102.33	201.58	1802.80	168.58	200.92	2024.56	-10.74	67.86	1972.91	-6.30	73.87	1744.67	-7.56	53.11	2409.24	-85.99	-14.46	2021.57	72.75	1285.92	0.00	0.00	0.00	2018.16	125.83	1748.54	2053.16	-16.84	1737.14	1947.28	-69.94	1680.95	1887.26	76.79	1740.69	918.35	-217.89	68.46	1537.36	-208.56	73.39	907.63
5.63000	2001.67	156.92	94.29	1963.77	142.36	113.12	1755.68	104.41	188.80	1827.97	171.81	192.15	2024.65	-10.65	67.93	1973.17	-6.21	74.09	1744.63	-8.15	53.04	2420.37	-85.30	-15.29	2028.68	73.23	1285.57	0.00	0.00	0.00	2026.04	126.69	1748.36	2061.66	-16.12	1737.23	1956.05	-69.48	1680.75	1895.41	77.49	1740.30	918.42	-217.23	68.46	1537.11	-208.52	73.22	907.62
5.64000	2031.71	158.39	92.93	1993.39	144.23	110.46	1779.36	108.33	177.22	1854.24	174.29	182.98	2025.09	-10.54	68.12	1973.33	-6.20	74.04	1744.69	-7.76	53.05	2431.29	-84.58	-16.01	2035.62	73.69	1285.01	0.00	0.00	0.00	2034.34	127.14	1748.20	2069.79	-15.31	1737.14	1964.78	-68.89	1680.63	1903.74	77.13	1740.08	918.35	-217.71	68.43	1537.60	-208.60	73.47	907.43
5.65000	2062.38	160.31	92.27	2022.85	146.29	107.76	1805.12	110.04	164.35	1880.32	177.81	174.30	2025.30	-10.53	68.18	1973.57	-6.13	74.10	1744.90	-7.99	52.92	2442.02	-83.83	-16.62	2042.53	74.20	1284.24	0.00	0.00	0.00	2042.89	127.60	1747.88	2078.10	-14.44	1736.95	1973.45	-68.17	1680.60	1911.13	77.49	1740.29	918.01	-217.08	68.88	1537.54	-208.53	73.48	907.39
5.66000	2093.23	162.25	91.95	2053.35	148.61	105.78	1831.31	113.42	152.05	1907.70	180.56	165.43	2024.97	-10.47	67.92	1973.06	-6.15	73.85	1745.02	-7.97	52.82	2452.56	-83.05	-17.12	2049.71	74.76	1283.28	0.00	0.00	0.00	2051.06	128.57	1747.39	2086.35	-13.71	1736.62	1982.08	-67.32	1680.64	1919.45	77.85	1740.07	918.43	-217.92	68.35	1537.60	-208.47	73.42	907.53
5.67000	2124.81	164.59	92.45	2083.30	151.10	103.88	1860.29	117.89	139.18	1933.54	185.45	157.43	2025.20	-10.44	68.11	1973.13	-6.06	73.93	1744.47	-7.47	53.35	2462.91	-82.25	-17.51	2056.82	75.36	1282.08	0.00	0.00	0.00	2059.58	129.01	1746.88	2094.99	-12.80	1736.03	1990.67	-66.35	1680.77	1927.66	78.85	1739.34	918.51	-217.66	68.30	1537.53	-208.53	73.40	907.67
5.68000	2156.03	166.93	93.22	2113.65	153.72	102.61	1889.51	121.21	127.21	1961.85	188.42	149.05	2024.75	-10.44	67.91	1973.33	-6.01	70.56	1744.79	-7.33	53.24	2473.07	-81.41	-17.79	2063.88	75.92	1280.76	0.00	0.00	0.00	2067.73	130.33	1746.01	2103.57	-11.77	1735.39	1999.21	-65.27	1680.97	1935.94	79.85	1738.50	918.47	-217.35	68.41	1537.11	-208.49	73.22	907.63
5.69000	2187.46	169.45	94.83	2144.45	156.42	102.10	1922.17	125.90	116.47	1989.06	193.02	141.67	2024.42	-10.35	67.68	1973.31	-6.33	69.89	1744.75	-7.32	53.38	2483.05	-80.55	-17.98	2071.11	76.50	1279.26	0.00	0.00	0.00	2076.25	131.06	1745.18	2112.02	-10.71	1734.70	2007.71	-64.07	1681.25	1944.66	80.33	1737.66	918.39	-217.27	68.48	1537.66	-208.52	73.37	907.49
5.70000	2218.13	172.04	96.65	2175.32	159.27	102.21	1951.00	132.95	106.60	2016.78	197.31	134.80	2025.05	-10.57	63.46	1973.13	-6.27	69.74	1744.88	-7.24	53.47	2492.84	-79.67	-18.06	2078.49	77.16	1277.72	0.00	0.00	0.00	2084.56	132.16	1744.25	2120.61	-9.66	1733.93	2016.17	-62.77	1681.59	1953.23	81.14	1736.71	918.53	-217.70	68.39	1537.42	-208.59	73.29	907.66
5.71000	2248.40	174.65	98.90	2206.32	162.15	102.99	1983.53	134.58	95.23	2045.72	200.45	127.97	2025.32	-10.79	62.76	1973.20	-6.17	69.76	1744.59	-7.47	53.73	2502.46	-78.76	-18.05	2085.96	77.92	1276.15	0.00	0.00	0.00	2092.94	133.34	1743.31	2129.50	-8.58	1732.98	2024.59	-61.36	1682.01	1961.77	81.95	1735.64	918.56	-218.10	68.35	1537.88	-208.47	73.52	907.66
5.72000	2279.20	177.37	102.01	2235.74	165.10	103.74	2013.48	139.08	85.97	2074.65	203.50	121.77	2025.34	-11.03	62.39	1973.15	-6.26	69.57	1745.03	-7.59	53.76	2511.90	-77.82	-17.94	2093.79	78.75	1274.56	0.00	0.00	0.00	2101.92	134.01	1742.36	2138.33	-7.45	1732.01	2032.98	-59.85	1682.49	1970.38	82.94	1734.44	918.32	-217.71	68.44	1537.70	-208.52	73.49	907.35
5.73000	2309.07	180.12	105.62	2265.39	168.07	105.26	2043.67	142.43	77.30	2103.72	206.91	116.51	2025.03	-10.76	62.33	1973.53	-6.76	69.26	1744.87	-7.41	54.05	2521.17	-76.86	-17.73	2101.48	79.65	1273.04	0.00	0.00	0.00	2110.64	135.21	1741.18	2147.28	-6.16	1730.91	2041.33	-58.25	1683.04	1979.46	83.36	1733.28	918.11	-216.90	68.71	1537.88	-208.49	73.57	907.59
5.74000	2338.76	182.79	109.92	2295.05	171.06	107.69	2073.19	145.95	69.70	2133.35	209.33	111.55	2025.19	-10.56	62.38	1973.43	-6.40	69.40	1745.20	-7.61	54.15	2530.27	-75.88	-17.43	2109.62	80.69	1271.53	0.00	0.00	0.00	2119.53	136.42	1740.03	2156.34	-4.82	1729.72	2049.66	-56.56	1683.64	1988.36	84.33	1731.99	918.24	-217.50	68.64	1537.87	-208.48	73.58	907.69
5.75000	2367.26	185.40	114.58	2324.13	173.94	110.99	2100.65	152.78	64.81	2162.61	212.35	107.95	2025.21	-10.89	61.94	1973.77	-6.29	69.35	1745.10	-7.10	54.48	2539.20	-74.87	-17.05	2117.85	81.83	1269.98	0.00	0.00	0.00	2128.44	137.77	1738.70	2165.34	-3.44	1728.47	2057.95	-54.78	1684.31	1997.11	85.79	1730.65	918.22	-217.39	68.68	1537.78	-208.48	73.54	907.75
5.76000	2399.12	188.36	118.09	2352.76	176.69	115.28	2129.58	156.99	59.49	2190.54	216.49	105.70	2025.82	-11.06	61.80	1973.99	-6.38	69.18	1745.29	-7.33	54.74	2547.97	-73.84	-16.58	2126.34	83.06	1268.50	0.00	0.00	0.00	2137.27	139.25	1737.28	2174.56	-1.87	1727.11	2066.22	-52.92	1685.03	2005.83	87.52	1729.16	918.37	-217.57	68.52	1537.83	-208.63	73.48	907.55
5.77000	2428.14	191.36	121.41	2380.12	179.41	120.32	2158.80	160.59	55.31	2218.59	219.70	104.10	2025.70	-10.97	61.59	1974.19	-6.24	69.10	1745.40	-7.18	55.07	2556.57	-72.80	-16.02	2135.03	84.28	1266.97	0.00	0.00	0.00	2145.93	141.26	1735.89	2183.68	-0.35	1725.70	2074.46	-50.98	1685.81	2015.00	88.54	1727.70	918.30	-217.90	68.50	1538.12	-208.48	73.59	907.46
5.78000	2454.45	194.39	124.50	2406.22	182.01	126.27	2188.02	163.99	51.91	2245.26	223.63	103.87	2026.29	-11.00	61.49	1974.49	-6.21	69.00	1745.49	-7.26	55.46	2565.02	-71.73	-15.38	2143.42	85.53	1265.42	0.00	0.00	0.00	2154.88	142.69	1734.35	2192.93	1.41	1724.20	2082.68	-48.97	1686.63	2024.15	89.89	1726.11	918.22	-216.68	68.74	1538.00	-208.40	73.52	907.52
5.79000	2478.19	197.43	127.32	2431.53	184.60	133.19	2212.05	171.59	51.92	2270.68	226.93	104.44	2026.31	-10.62	61.44	1974.63	-6.09	68.88	1745.58	-6.81	55.91	2573.32	-70.64	-14.66	2152.24	86.82	1263.80	0.00	0.00	0.00	2163.41	144.79	1732.64	2202.03	3.23	1722.73	2090.87	-46.90	1687.51	2033.06	91.62	1724.41	918.26	-216.73	68.62	1538.11	-208.38	73.57	907.56
5.80000	2499.51	200.44	129.85	2454.31	186.86	140.16	2239.07	173.44	50.25	2295.76	228.51	105.22	2026.60	-10.91	61.04	1974.54	-5.97	68.70	1745.51	-6.42	56.56	2581.46	-69.53	-13.86	2161.22	88.13	1262.11	0.00	0.00	0.00	2173.05	145.90	1731.19	2211.38	5.07	1721.23	2099.05	-44.76	1688.43	2042.22	92.96	1722.79	918.41	-217.62	68.33	1538.12	-208.38	73.57	907.40
5.81000	2518.55	203.40	132.03	2475.73	188.82	147.52	2264.51	174.33	48.99	2317.41	230.73	107.05	2026.63	-10.90	60.82	1974.53	-6.01	68.38	1746.14	-6.46	57.07	2589.45	-68.40	-12.98	2170.18	89.45	1260.29	0.00	0.00	0.00	2181.47	148.32	1729.49	2220.54	6.97	1719.74	2107.21	-42.56	1689.39	2051.31	94.50	1721.03	918.61	-218.43	68.23	1538.57	-208.43	73.78	907.45
5.82000	2535.45	206.29	133.83	2494.44	190.90	154.50	2286.73	175.02	47.74	2337.47	231.22	107.92	2026.86	-10.94	60.58	1974.78	-5.88	68.37	1746.26	-6.45	57.83	2597.29	-67.26	-12.03	2179.13	90.75	1258.41	0.00	0.00	0.00	2190.83	149.95	1727.94	2229.87	9.10	1718.26	2115.36	-40.30	1690.40	2060.52	96.09	1719.16	918.24	-217.70	68.58	1538.83	-208.28	73.89	907.55
5.83000	2550.36	209.09	135.22	2510.53	193.73	160.67	2303.74	176.89	48.25	2337.47	231.22	107.92	2027.29	-10.87	60.36	1975.36	-5.92	68.26	1746.38	-6.37	58.82	2604.99	-66.09	-11.01	2188.17	92.07	1256.46	0.00	0.00	0.00	2199.98	151.70	1726.33	2238.86	11.21	1716.77	2123.49	-38.00	1691.44	2069.30	98.32	1717.12	918.51	-218.44	68.18	1538.20	-208.41	73.67	907.37
5.84000	2563.41	211.78	136.16	2523.69	197.21	164.89	2320.42	174.99	46.92	2337.47	231.22	107.92	2027.24	-10.50	60.26	1975.45	-5.96	67.95	1746.90	-6.18	59.75	2612.55	-64.91	-9.92	2197.02	93.45	1254.48	0.00	0.00	0.00	2208.45	154.40	1724.56	2248.27	13.34	1715.25	2131.61	-35.65	1692.52	2078.33	100.40	1715.11	918.64	-218.14	68.14	1538.08	-208.29	73.61	907.49
5.85000	2574.74	214.32	136.61	2534.15	200.92	166.37	2333.51	172.34	45.32	2337.47	231.22	107.92	2027.90	-10.87	59.80	1975.75	-5.80	67.76	1747.43	-6.24	61.13	2619.98	-63.72	-8.76	2205.96	94.84	1252.48	0.00	0.00	0.00	2217.22	156.95	1722.86	2257.59	15.66	1713.71	2139.71	-33.25	1693.63	2087.36	102.67	1713.10	918.58	-217.93	68.09	1538.81	-208.28	73.86	907.46
5.86000	2584.51	216.69	136.54	2542.98	204.40	165.03	2341.15	172.67	45.12	2337.47	231.22	107.92	2027.94	-10.44	59.68	1975.92	-5.24	67.90	1748.03	-6.01	62.85	2627.27	-62.51	-7.54	2215.15	96.33	1250.48	0.00	0.00	0.00	2226.10	159.39	1721.19	2266.46	18.11	1712.25	2147.82	-30.83	1694.78	2096.34	105.02	1711.18	918.63	-217.90	68.26	1538.54	-208.42	73.80	907.63
5.87000	2592.85	218.87	135.91	2549.85	206.53	159.55	2349.18	167.01	43.47	2337.47	231.22	107.92	2028.16	-10.46	59.30	1976.42	-5.42	67.54	1749.11	-5.44	64.71	2634.42	-61.28	-6.25	2224.41	97.93	1248.56	0.00	0.00	0.00	2235.54	161.62	1719.74	2275.76	20.66	1710.85	2155.91	-28.36	1695.95	2105.82	106.89	1709.41	918.69	-218.35	68.23	1538.36	-208.43	73.75	907.87
5.88000	2599.90	220.84	134.68	2555.88	208.01	151.20	2350.42	166.93	44.72	2337.47	231.22	107.92	2028.73	-10.57	58.79	1976.85	-5.34	67.28	1749.77	-5.34	67.23	2641.45	-60.05	-4.90	2233.89	99.73	1246.77	0.00	0.00	0.00	2244.63	164.20	1718.31	2284.70	23.32	1709.52	2164.00	-25.87	1697.15	2114.67	109.60	1707.63	918.23	-217.35	68.59	1538.16	-208.36	73.69	907.78
5.89000	2605.80	222.58	132.81	2561.41	209.93	141.78	2352.64	166.62	45.52	2337.47	231.22	107.92	2029.48	-10.56	58.66	1977.56	-5.35	67.07	1750.72	-5.09	70.11	2648.35	-58.79	-3.50	2243.26	101.73	1245.16	0.00	0.00	0.00	2253.35	167.39	1716.83	2294.32	26.22	1708.24	2172.09	-23.36	1698.37	2124.02	111.89	1706.12	918.50	-217.96	68.33	1537.99	-208.40	73.60	907.52
5.90000	2610.71	224.05	130.28	2566.58	211.38	133.87	2357.63	164.09	45.13	2337.47	231.22	107.92	2030.02	-10.58	58.27	1978.18	-5.14	66.86	1752.15	-5.47	73.23	2655.12	-57.53	-2.03	2252.74	103.89	1243.83	0.00	0.00	0.00	2262.68	169.82	1715.77	2303.62	29.15	1707.16	2180.18	-20.82	1699.61	2132.96	114.88	1704.74	918.29	-217.60	68.56	1537.70	-208.59	73.51	907.47
5.91000	2614.75	225.24	127.03	2571.56	211.63	127.30	2363.69	160.70	44.64	2337.47	231.22	107.92	2030.57	-10.53	58.05	1979.29	-5.19	66.63	1753.26	-4.74	77.13	2661.78	-56.25	-0.52	2262.37	106.27	1242.78	0.00	0.00	0.00	2271.49	173.09	1714.76	2312.63	32.16	1706.29	2188.28	-18.28	1700.87	2142.13	117.75	1703.66	918.41	-218.35	68.29	1538.08	-208.40	73.63	907.33
5.92000	2618.07	226.11	123.04	2575.96	210.87	120.64	2363.45	164.23	46.68	2337.47	231.22	107.92	2031.20	-10.66	57.76	1980.09	-5.16	66.28	1755.29	-4.44	81.19	2668.32	-54.97	1.05	2272.01	108.77	1242.00	0.00	0.00	0.00	2280.39	176.38	1714.01	2322.09	35.28	1705.58	2196.37	-15.72	1702.14	2151.46	120.62	1702.78	918.17	-217.86	68.66	1538.54	-208.33	73.78	907.42
5.93000	2620.82	226.66	118.27	2580.02	209.76	113.68	2367.19	162.71	46.81	2337.47	231.22	107.92	2031.75	-10.64	57.54	1981.47	-5.35	65.98	1757.60	-4.37	86.04	2674.74	-53.67	2.67	2281.86	111.41	1241.52	0.00	0.00	0.00	2289.68	179.35	1713.36	2331.44	38.53	1705.04	2204.48	-13.15	1703.43	2161.12	123.17	1702.08	918.30	-217.41	68.62	1538.41	-208.40	73.79	907.61
5.94000	2625.50	226.87	110.92	2583.40	209.44	107.67	2367.09	164.87	48.49	2337.47	231.22	107.92	2032.67	-11.01	57.26	1982.74	-5.26	65.87	1759.96	-3.98	91.73	2681.06	-52.36	4.34	2291.96	114.13	1241.30	0.00	0.00	0.00	2298.39	183.07	1713.04	2340.94	41.86	1704.67	2212.59	-10.59	1704.73	2170.35	126.14	1701.57	918.42	-217.52	68.44	1538.38	-208.50	73.77	907.60
5.95000	2627.91	228.01	104.86	2585.95	210.11	103.06	2370.06	163.36	48.76	2337.47	231.22	107.92	2032.79	-10.50	57.24	1984.06	-5.21	65.75	1762.89	-3.51	98.04	2687.26	-51.05	6.05	2302.10	116.82	1241.34	0.00	0.00	0.00	2307.83	186.04	1712.99	2350.52	45.22	1704.55	2220.71	-8.02	1706.04	2178.94	130.14	1701.26	918.08	-216.82	68.81	1538.18	-208.49	73.74	907.77
5.96000	2629.76	228.99	99.96	2587.75	210.73	99.24	2370.11	164.08	49.84	2337.47	231.22	107.92	2033.64	-10.83	56.90	1985.91	-5.58	65.45	1766.20	-3.46	105.46	2693.36	-49.72	7.80	2312.32	119.51	1241.68	0.00	0.00	0.00	2317.67	188.86	1713.27	2359.71	48.56	1704.75	2228.84	-5.46	1707.36	2188.39	133.19	1701.24	918.28	-217.62	68.62	1538.29	-208.47	73.76	907.57
5.97000	2631.49	229.13	95.75	2589.45	210.54	96.01	2371.52	164.30	49.91	2337.47	231.22	107.92	2033.99	-10.81	56.70	1987.86	-5.89	65.23	1770.61	-3.54	113.44	2699.35	-48.39	9.60	2322.61	122.22	1242.32	0.00	0.00	0.00	2327.17	192.07	1713.66	2369.03	52.00	1705.24	2236.98	-2.92	1708.67	2198.19	135.96	1701.64	918.56	-218.09	68.24	1538.23	-208.55	73.67	907.45
5.98000	2633.42	228.80	92.31	2590.85	209.99	93.13	2373.75	162.99	49.93	2337.47	231.22	107.92	2034.90	-11.20	56.40	1989.78	-5.97	64.92	1775.98	-3.33	122.50	2705.25	-47.05	11.43	2332.74	124.98	1243.23	0.00	0.00	0.00	2336.20	195.81	1714.25	2378.36	55.41	1705.96	2245.15	-0.39	1709.99	2207.53	139.46	1702.17	918.35	-217.73	68.41	1538.84	-208.46	73.98	907.47
5.99000	2634.27	228.60	90.15	2591.69	209.77	91.09	2371.67	165.56	51.72	2337.47	231.22	107.92	2035.28	-11.23	56.17	1992.71	-6.44	64.55	1782.60	-2.43	132.42	2711.04	-45.70	13.30	2343.06	127.80	1244.43	0.00	0.00	0.00	2336.20	195.81	1714.25	2387.66	58.88	1706.90	2253.33	2.12	1711.30	2216.45	143.27	1702.90	918.31	-217.52	68.46	1538.20	-208.69	73.72	907.61
6.00000	2634.60	228.34	88.79	2592.38	209.78	89.53	2372.17	165.16	51.52	2337.47	231.22	107.92	2036.41	-11.69	55.82	1995.75	-6.82	64.95	1790.65	-1.10	143.35	2716.75	-44.35	15.21	2353.19	130.66	1245.89	0.00	0.00	0.00	2336.20	195.81	1714.25	2397.00	62.37	1708.03	2261.53	4.60	1712.62	2225.54	146.84	1703.90	918.49	-217.95	68.32	1538.34	-208.68	73.76	907.61
6.01000	2635.54	228.18	86.88	2593.14	209.68	87.91	2374.90	163.26	50.83	2337.47	231.22	107.92	2037.08	-11.97	55.33	1998.84	-6.70	64.73	1800.16	0.30	155.32	2722.36	-43.00	17.14	2363.25	133.53	1247.61	0.00	0.00	0.00	2336.20	195.81	1714.25	2406.10	65.82	1709.37	2269.75	7.06	1713.92	2234.40	150.57	1705.12	918.34	-217.60	68.49	1537.87	-208.71	73.59	907.66
6.02000	2636.37	227.93	85.30	2593.65	209.43	86.48	2374.67	163.60	50.94	2337.47	231.22	107.92	2039.24	-12.59	54.73	2002.16	-6.56	64.96	1810.87	1.41	168.54	2727.88	-41.64	19.11	2372.93	136.43	1249.49	0.00	0.00	0.00	2336.20	195.81	1714.25	2414.95	69.18	1710.91	2277.99	9.48	1715.21	2243.45	154.15	1706.61	918.38	-217.01	68.53	1538.00	-208.61	73.67	907.87
6.03000	2636.91	227.78	84.19	2593.93	209.25	85.47	2372.33	166.03	52.50	2337.47	231.22	107.92	2040.79	-12.64	54.23	2006.40	-6.47	65.80	1822.52	2.68	183.04	2733.32	-40.27	21.10	2382.56	139.25	1251.54	0.00	0.00	0.00	2336.20	195.81	1714.25	2424.08	72.42	1712.49	2286.26	11.86	1716.50	2252.82	157.01	1708.29	918.33	-217.22	68.64	1538.00	-208.63	73.64	907.89
6.04000	2637.34	227.63	83.44	2593.89	209.17	84.63	2373.57	164.81	52.18	2337.47	231.22	107.92	2043.37	-13.26	53.54	2008.84	-6.48	66.30	1839.10	5.68	197.77	2738.67	-38.90	23.12	2391.92	142.02	1253.69	0.00	0.00	0.00	2336.20	195.81	1714.25	2433.14	75.62	1714.24	2294.56	14.20	1717.76	2261.04	160.98	1709.84	918.07	-217.13	68.74	1538.28	-208.57	73.72	907.49
6.05000	2637.41	227.52	82.84	2593.99	209.10	84.14	2373.77	164.72	51.66	2337.47	231.22	107.92	2046.51	-13.55	54.27	2013.94	-6.45	68.29	1855.46	8.07	212.75	2743.95	-37.53	25.17	2401.31	144.76	1255.91	0.00	0.00	0.00	2336.20	195.81	1714.25	2441.79	78.68	1716.16	2302.89	16.50	1719.01	2269.71	164.19	1711.59	918.09	-217.29	68.77	1537.88	-208.72	73.61	907.49
6.06000	2637.65	227.48	82.59	2594.04	209.05	83.84	2373.89	164.76	51.53	2337.47	231.22	107.92	2050.89	-13.92	52.90	2019.31	-6.37	71.05	1873.79	9.94	227.66	2749.14	-36.16	27.23	2410.68	147.37	1258.14	0.00	0.00	0.00	2336.20	195.81	1714.25	2450.42	81.58	1718.14	2311.25	18.74	1720.25	2278.75	166.69	1713.45	918.41	-217.93	68.34	1538.10	-208.68	73.70	907.66
6.07000	2637.63	227.39	82.40	2593.96	209.06	83.61	2374.05	164.55	51.63	2337.47	231.22	107.92	2056.36	-14.00	51.11	2022.49	-6.47	73.25	1894.62	10.85	241.85	2754.27	-34.79	29.32	2419.97	149.81	1260.38	0.00	0.00	0.00	2336.20	195.81	1714.25	2459.12	84.46	1720.17	2319.64	20.92	1721.45	2287.39	169.42	1715.32	918.45	-217.68	68.36	1538.19	-208.79	73.69	907.65
6.08000	2637.67	227.37	82.33	2593.90	209.06	83.45	2370.03	168.43	53.22	2337.47	231.22	107.92	2062.66	-13.60	49.06	2033.01	-5.49	74.25	1915.68	13.82	255.41	2759.32	-33.42	31.42	2428.93	152.01	1262.49	0.00	0.00	0.00	2336.20	195.81	1714.25	2467.83	87.18	1722.22	2328.07	23.05	1722.64	2296.64	171.12	1717.38	918.34	-216.95	68.58	1538.36	-208.63	73.75	907.51
6.09000	2637.52	227.39	82.26	2593.64	209.14	83.30	2371.74	167.32	52.69	2337.47	231.22	107.92	2069.83	-13.34	46.93	2042.61	-4.13	78.62	1936.48	17.06	267.33	2764.30	-32.04	33.53	2437.52	153.96	1264.52	0.00	0.00	0.00	2336.20	195.81	1714.25	2476.66	89.82	1724.26	2336.54	25.11	1723.80	2305.18	173.52	1719.27	917.95	-217.27	68.87	1537.92	-208.63	73.53	907.67
6.10000	2637.57	227.36	82.33	2593.58	209.25	83.26	2373.09	165.28	51.76	2337.47	231.22	107.92	2078.71	-13.84	46.65	2049.69	-4.28	82.10	1956.70	20.04	277.13	2769.22	-30.67	35.66	2446.05	155.66	1266.54	0.00	0.00	0.00	2336.20	195.81	1714.25	2485.13	92.25	1726.36	2345.04	27.10	1724.92	2313.75	175.47	1721.27	918.36	-217.83	68.41	1537.84	-208.72	73.55	907.54
6.11000	2637.23	227.47	82.19	2593.51	209.44	83.24	2372.44	165.88	52.05	2337.47	231.22	107.92	2093.44	-12.72	52.77	2063.73	-2.21	88.86	1976.45	21.42	284.69	2774.08	-29.30	37.79	2454.60	157.13	1268.59	0.00	0.00	0.00	2336.20	195.81	1714.25	2493.61	94.52	1728.46	2353.59	29.02	1726.02	2321.46	178.34	1723.13	918.28	-217.64	68.49	1537.19	-208.83	73.32	907.62
6.12000	2637.34	227.55	82.31	2593.36	209.61	83.18	2371.27	166.72	52.47	2337.47	231.22	107.92	2112.90	-10.60	59.87	2080.82	-2.28	99.71	1994.87	23.23	290.99	2778.88	-27.93	39.94	2462.99	158.37	1270.61	0.00	0.00	0.00	2336.20	195.81	1714.25	2502.21	96.70	1730.48	2362.18	30.86	1727.08	2330.11	179.95	1725.18	918.43	-217.54	68.37	1538.29	-208.74	73.72	907.74
6.13000	2637.25	227.69	82.29	2593.34	209.86	83.16	2369.66	168.18	53.09	2337.47	231.22	107.92	2135.65	-7.45	67.26	2107.92	1.57	103.80	2012.98	23.52	295.20	2783.61	-26.57	42.09	2471.25	159.44	1272.64	0.00	0.00	0.00	2336.20	195.81	1714.25	2510.64	98.73	1732.48	2370.81	32.62	1728.10	2339.09	180.90	1727.32	918.29	-217.80	68.56	1538.22	-208.68	73.63	907.58
6.14000	2637.34	227.79	82.36	2593.36	210.04	83.19	2370.80	166.69	52.44	2337.47	231.22	107.92	2160.54	-3.45	74.46	2133.50	6.28	111.37	2030.05	24.80	298.44	2788.30	-25.21	44.24	2479.30	160.31	1274.64	0.00	0.00	0.00	2336.20	195.81	1714.25	2518.96	100.56	1734.46	2379.50	34.29	1729.09	2346.95	182.80	1729.32	918.28	-217.63	68.59	1538.16	-208.75	73.67	907.51
6.15000	2637.10	227.89	82.23	2593.24	210.28	83.10	2369.90	167.13	53.08	2337.47	231.22	107.92	2186.77	0.82	80.98	2158.51	8.86	116.04	2048.66	24.87	299.92	2792.94	-23.85	46.40	2487.27	161.11	1276.65	0.00	0.00	0.00	2336.20	195.81	1714.25	2527.41	102.25	1736.35	2388.23	35.87	1730.03	2355.61	183.62	1731.46	918.34	-217.95	68.53	1537.64	-208.92	73.47	907.53
6.16000	2637.31	227.94	82.26	2593.34	210.42	83.03	2372.34	165.42	52.00	2337.47	231.22	107.92	2212.91	4.92	86.13	2183.13	12.32	120.15	2067.05	25.88	300.23	2797.52	-22.50	48.55	2495.27	161.91	1278.66	0.00	0.00	0.00	2336.20	195.81	1714.25	2535.90	103.81	1738.15	2397.01	37.35	1730.92	2355.61	183.62	1731.46	918.33	-217.89	68.48	1537.81	-208.90	73.58	907.54
6.17000	2637.38	227.97	82.05	2593.41	210.54	82.89	2373.75	164.37	51.54	2337.47	231.22	107.92	2239.89	8.84	90.29	2207.88	14.84	122.93	2085.96	27.70	299.35	2802.07	-21.16	50.70	2503.11	162.74	1280.62	0.00	0.00	0.00	2336.20	195.81	1714.25	2544.25	105.23	1739.92	2405.85	38.74	1731.77	2355.61	183.62	1731.46	918.16	-217.23	68.61	1537.23	-209.01	73.29	907.58
6.18000	2637.56	227.95	81.83	2593.45	210.61	82.65	2373.27	165.63	52.65	2337.47	231.22	107.92	2267.17	12.38	93.23	2232.50	18.60	125.48	2106.08	29.36	297.10	2806.57	-19.82	52.85	2511.05	163.64	1282.53	0.00	0.00	0.00	2336.20	195.81	1714.25	2552.47	106.52	1741.59	2414.74	40.02	1732.57	2355.61	183.62	1731.46	918.29	-217.44	68.53	1537.38	-208.99	73.37	907.35
6.19000	2637.74	227.98	81.47	2593.68	210.72	82.45	2373.09	166.27	53.15	2337.47	231.22	107.92	2294.50	15.56	94.88	2259.69	21.37	126.86	2127.47	30.54	293.54	2811.03	-18.49	54.99	2518.85	164.56	1284.32	0.00	0.00	0.00	2336.20	195.81	1714.25	2560.57	107.71	1743.19	2423.69	41.19	1733.32	2355.61	183.62	1731.46	918.39	-217.59	68.40	1536.73	-209.11	73.18	907.70
6.20000	2638.17	227.88	81.13	2593.83	210.77	82.12	2373.23	166.49	53.34	2337.47	231.22	107.92	2321.76	18.57	95.30	2288.50	24.43	128.15	2148.54	33.34	289.41	2815.45	-17.16	57.12	2526.51	165.50	1285.96	0.00	0.00	0.00	2336.20	195.81	1714.25	2568.79	108.81	1744.64	2432.69	42.25	1734.01	2355.61	183.62	1731.46	918.11	-217.53	68.70	1537.62	-208.87	73.49	907.64
6.21000	2638.42	227.93	80.59	2594.05	210.86	81.81	2375.77	164.60	53.01	2337.47	231.22	107.92	2349.51	21.54	94.90	2318.48	27.26	128.79	2170.52	35.62	283.83	2819.84	-15.85	59.23	2534.18	166.58	1287.48	0.00	0.00	0.00	2336.20	195.81	1714.25	2576.94	109.77	1745.94	2441.76	43.19	1734.64	2355.61	183.62	1731.46	918.25	-217.28	68.57	1537.92	-208.91	73.54	907.56
6.22000	2638.72	227.97	80.02	2594.28	211.00	81.50	2372.64	167.22	54.75	2337.47	231.22	107.92	2378.85	24.62	94.64	2343.74	30.82	126.20	2192.56	38.09	277.37	2824.21	-14.54	61.33	2541.55	167.88	1288.82	0.00	0.00	0.00	2336.20	195.81	1714.25	2584.96	110.60	1747.09	2450.89	44.00	1735.22	2355.61	183.62	1731.46	918.26	-217.49	68.54	1537.57	-208.95	73.38	907.51
6.23000	2639.12	228.00	79.49	2594.47	211.14	81.19	2372.50	165.79	54.63	2337.47	231.22	107.92	2405.14	27.51	91.28	2369.56	33.35	122.52	2216.02	39.62	269.44	2828.54	-13.24	63.42	2548.92	169.40	1289.97	0.00	0.00	0.00	2336.20	195.81	1714.25	2593.05	111.32	1747.98	2460.09	44.69	1735.73	2355.61	183.62	1731.46	918.51	-217.97	68.28	1536.87	-208.97	73.25	907.59
6.24000	2639.36	228.02	78.89	2594.49	211.24	80.80	2369.56	167.70	55.64	2337.47	231.22	107.92	2432.34	30.51	87.83	2389.21	35.16	117.24	2238.63	42.44	260.96	2832.85	-11.96	65.49	2556.45	171.13	1290.98	0.00	0.00	0.00	2336.20	195.81	1714.25	2601.22	111.95	1748.69	2469.35	45.25	1736.18	2355.61	183.62	1731.46	918.47	-217.70	68.32	1538.23	-208.90	73.65	907.41
6.25000	2639.61	228.08	78.34	2594.43	211.34	80.41	2368.49	167.88	56.20	2337.47	231.22	107.92	2463.11	33.73	86.00	2417.37	38.04	113.74	2262.69	43.23	250.57	2837.13	-10.68	67.53	2564.29	172.97	1291.88	0.00	0.00	0.00	2336.20	195.81	1714.25	2609.34	112.43	1749.18	2478.59	46.33	1736.44	2355.61	183.62	1731.46	918.49	-217.86	68.33	1538.30	-208.88	73.71	907.58
6.26000	2639.82	228.15	77.75	2594.44	211.43	80.06	2370.13	165.95	55.41	2337.47	231.22	107.92	2494.95	36.92	84.67	2457.09	41.58	114.50	2286.86	44.75	239.38	2841.40	-9.42	69.56	2572.24	174.86	1292.58	0.00	0.00	0.00	2336.20	195.81	1714.25	2617.21	112.77	1749.53	2485.23	46.48	1737.47	2355.61	183.62	1731.46	918.41	-217.46	68.39	1537.77	-208.92	73.45	907.50
6.27000	2639.86	228.24	77.15	2594.38	211.48	79.70	2369.79	167.17	55.87	2337.47	231.22	107.92	2527.08	40.02	83.40	2489.91	44.49	112.33	2311.43	46.32	227.30	2845.65	-8.17	71.56	2580.20	176.58	1293.06	0.00	0.00	0.00	2336.20	195.81	1714.25	2625.12	112.96	1749.67	2493.14	46.60	1737.77	2355.61	183.62	1731.46	918.17	-217.07	68.54	1537.34	-208.99	73.44	907.56
6.28000	2639.98	228.32	76.63	2594.19	211.54	79.31	2371.46	166.22	54.99	2337.47	231.22	107.92	2559.81	43.07	82.53	2521.84	47.50	109.80	2335.27	49.37	215.17	2849.89	-6.93	73.53	2588.30	177.98	1293.34	0.00	0.00	0.00	2336.20	195.81	1714.25	2632.96	113.01	1749.61	2500.04	46.72	1738.05	2355.61	183.62	1731.46	918.38	-217.60	68.46	1536.85	-209.10	73.30	907.47
6.29000	2639.92	228.46	76.12	2594.13	211.64	79.05	2373.68	164.04	53.85	2337.47	231.22	107.92	2592.73	45.81	81.86	2553.61	50.21	107.21	2361.29	51.04	202.14	2854.12	-5.71	75.47	2596.59	179.15	1293.45	0.00	0.00	0.00	2336.20	195.81	1714.25	2640.99	112.95	1749.37	2508.33	47.18	1737.66	2355.61	183.62	1731.46	918.31	-217.69	68.52	1537.11	-209.02	73.36	907.55
6.30000	2639.77	228.61	75.60	2594.26	211.76	78.95	2371.36	167.23	55.40	2337.47	231.22	107.92	2626.33	48.21	81.62	2585.54	52.55	104.66	2388.54	52.54	188.35	2858.34	-4.50	77.38	2605.07	180.18	1293.39	0.00	0.00	0.00	2336.20	195.81	1714.25	2649.05	112.79	1749.00	2518.12	47.07	1737.10	2355.61	183.62	1731.46	918.32	-218.24	68.37	1537.84	-208.88	73.68	907.39
6.31000	2639.87	228.74	75.27	2594.31	211.86	78.74	2374.33	164.31	54.16	2337.47	231.22	107.92	2660.06	50.29	81.65	2618.13	54.62	102.52	2415.54	54.50	175.01	2862.56	-3.31	79.26	2613.56	181.17	1293.18	0.00	0.00	0.00	2336.20	195.81	1714.25	2657.13	112.49	1748.48	2518.12	47.07	1737.10	2355.61	183.62	1731.46	918.26	-218.09	68.55	1537.80	-209.00	73.48	907.51
6.32000	2640.09	228.86	75.00	2594.72	211.94	78.65	2373.19	165.60	54.61	2337.47	231.22	107.92	2693.95	52.07	81.99	2651.03	56.47	100.71	2443.55	56.26	161.40	2866.77	-2.13	81.09	2621.99	182.05	1292.82	0.00	0.00	0.00	2336.20	195.81	1714.25	2665.39	112.06	1747.78	2518.12	47.07	1737.10	2355.61	183.62	1731.46	918.50	-218.32	68.37	1537.64	-209.01	73.45	907.40
6.33000	2640.21	228.93	74.58	2595.04	211.92	78.51	2374.76	164.04	53.91	2337.47	231.22	107.92	2727.32	53.54	82.64	2683.25	57.99	99.05	2472.47	57.92	148.05	2870.99	-0.97	82.90	2630.23	182.85	1292.30	0.00	0.00	0.00	2336.20	195.81	1714.25	2673.49	111.53	1746.97	2518.12	47.07	1737.10	2355.61	183.62	1731.46	918.39	-217.80	68.44	1536.88	-209.13	73.18	907.44
6.34000	2640.59	228.96	74.36	2595.17	211.79	78.32	2373.25	165.41	54.84	2337.47	231.22	107.92	2760.28	54.72	83.66	2715.69	59.29	98.01	2501.30	59.87	135.08	2875.21	0.17	84.66	2638.37	183.52	1291.67	0.00	0.00	0.00	2336.20	195.81	1714.25	2681.69	110.90	1746.00	2518.12	47.07	1737.10	2355.61	183.62	1731.46	918.24	-217.41	68.50	1538.49	-208.85	73.71	907.24
6.35000	2640.72	228.89	73.93	2595.02	211.63	78.01	2373.37	165.68	55.07	2337.47	231.22	107.92	2793.16	55.56	85.74	2747.88	60.35	97.67	2501.30	59.87	135.08	2879.44	1.30	86.37	2646.32	184.05	1290.89	0.00	0.00	0.00	2336.20	195.81	1714.25	2690.04	110.15	1744.90	2518.12	47.07	1737.10	2355.61	183.62	1731.46	918.38	-217.72	68.40	1538.05	-208.83	73.66	907.47
6.36000	2641.01	228.76	73.57	2595.07	211.44	77.73	2373.55	165.28	54.71	2337.47	231.22	107.92	2825.92	56.19	88.81	2779.77	61.09	97.99	2501.30	59.87	135.08	2883.68	2.41	88.05	2653.94	184.49	1290.03	0.00	0.00	0.00	2336.20	195.81	1714.25	2698.48	109.34	1743.66	2518.12	47.07	1737.10	2355.61	183.62	1731.46	918.19	-217.04	68.59	1536.72	-208.95	73.18	907.48
6.37000	2641.14	228.62	73.13	2595.30	211.25	77.56	2373.66	165.83	55.68	2337.47	231.22	107.92	2858.40	56.52	93.05	2811.29	61.62	99.31	2501.30	59.87	135.08	2887.93	3.49	89.67	2661.75	184.79	1289.08	0.00	0.00	0.00	2336.20	195.81	1714.25	2706.95	108.41	1742.33	2518.12	47.07	1737.10	2355.61	183.62	1731.46	918.15	-216.97	68.77	1536.55	-209.17	73.14	907.64
6.38000	2641.23	228.51	72.67	2595.43	211.07	77.34	2371.76	167.22	56.52	2337.47	231.22	107.92	2890.52	56.86	98.37	2843.20	62.16	102.31	2501.30	59.87	135.08	2892.19	4.56	91.25	2669.72	184.96	1288.05	0.00	0.00	0.00	2336.20	195.81	1714.25	2715.66	107.46	1740.91	2518.12	47.07	1737.10	2355.61	183.62	1731.46	918.30	-217.16	68.58	1536.39	-209.06	73.20	907.59
6.39000	2641.42	228.37	72.32	2595.72	210.98	77.21	2375.62	164.20	55.05	2337.47	231.22	107.92	2921.42	57.21	104.59	2873.98	62.67	106.14	2501.30	59.87	135.08	2896.48	5.61	92.77	2677.78	184.93	1287.00	0.00	0.00	0.00	2336.20	195.81	1714.25	2724.48	106.42	1739.38	2518.12	47.07	1737.10	2355.61	183.62	1731.46	918.52	-217.70	68.28	1536.98	-209.10	73.39	907.59
6.40000	2641.54	228.28	71.94	2595.75	210.86	76.95	2374.93	164.50	55.61	2337.47	231.22	107.92	2951.50	57.74	112.21	2904.55	63.36	111.47	2501.30	59.87	135.08	2900.79	6.63	94.24	2686.25	184.75	1285.94	0.00	0.00	0.00	2336.20	195.81	1714.25	2733.42	105.30	1737.75	2518.12	47.07	1737.10	2355.61	183.62	1731.46	918.36	-218.01	68.37	1537.70	-209.01	73.59	907.40
6.41000	2641.75	228.26	71.59	2595.93	210.82	76.76	2374.29	164.83	56.37	2337.47	231.22	107.92	2980.53	58.49	121.34	2933.23	64.02	117.57	2501.30	59.87	135.08	2905.12	7.64	95.66	2694.86	184.52	1284.88	0.00	0.00	0.00	2336.20	195.81	1714.25	2742.20	104.06	1736.11	2518.12	47.07	1737.10	2355.61	183.62	1731.46	918.26	-217.50	68.59	1538.45	-208.79	73.90	907.45
6.42000	2641.79	228.24	71.20	2596.06	210.73	76.54	2374.82	164.86	56.83	2337.47	231.22	107.92	3007.76	59.31	131.48	2961.04	64.70	125.24	2501.30	59.87	135.08	2909.48	8.62	97.01	2703.78	184.27	1283.83	0.00	0.00	0.00	2336.20	195.81	1714.25	2751.15	102.72	1734.41	2518.12	47.07	1737.10	2355.61	183.62	1731.46	918.39	-217.46	68.45	1538.13	-208.77	73.74	907.63
6.43000	2641.90	228.24	70.80	2596.23	210.68	76.31	2375.44	163.55	56.48	2337.47	231.22	107.92	3033.25	60.26	142.55	2986.67	65.32	133.53	2501.30	59.87	135.08	2913.87	9.58	98.31	2712.66	184.08	1282.79	0.00	0.00	0.00	2336.20	195.81	1714.25	2760.23	101.24	1732.66	2518.12	47.07	1737.10	2355.61	183.62	1731.46	918.49	-217.90	68.37	1537.79	-208.86	73.63	907.53
6.44000	2642.23	228.29	70.54	2596.23	210.62	75.96	2376.74	162.74	56.75	2337.47	231.22	107.92	3057.18	61.46	154.32	3010.89	66.16	142.70	2501.30	59.87	135.08	2918.29	10.51	99.54	2721.74	183.95	1281.74	0.00	0.00	0.00	2336.20	195.81	1714.25	2769.28	99.62	1730.88	2518.12	47.07	1737.10	2355.61	183.62	1731.46	918.53	-218.15	68.23	1537.68	-208.91	73.69	907.54
6.45000	2642.30	228.36	70.11	2596.49	210.55	75.76	2377.05	162.71	57.09	2337.47	231.22	107.92	3078.84	62.98	165.87	3033.01	67.30	151.84	2501.30	59.87	135.08	2922.75	11.42	100.71	2730.93	183.81	1280.66	0.00	0.00	0.00	2336.20	195.81	1714.25	2778.37	97.84	1729.11	2518.12	47.07	1737.10	2355.61	183.62	1731.46	918.46	-218.04	68.30	1536.99	-208.96	73.41	907.54
6.46000	2642.44	228.46	69.72	2596.79	210.51	75.52	2376.30	163.67	57.89	2337.47	231.22	107.92	3097.81	64.75	176.27	3052.79	68.71	160.12	2501.30	59.87	135.08	2927.25	12.30	101.81	2740.27	183.64	1279.58	0.00	0.00	0.00	2336.20	195.81	1714.25	2787.48	96.06	1727.31	2518.12	47.07	1737.10	2355.61	183.62	1731.46	918.46	-217.51	68.51	1537.05	-209.03	73.45	907.51
6.47000	2642.80	228.47	69.43	2597.04	210.44	75.22	2376.02	163.77	58.67	2337.47	231.22	107.92	3114.43	66.15	184.85	3070.61	70.06	167.19	2501.30	59.87	135.08	2931.79	13.16	102.85	2749.67	183.32	1278.48	0.00	0.00	0.00	2336.20	195.81	1714.25	2796.61	94.25	1725.47	2518.12	47.07	1737.10	2355.61	183.62	1731.46	918.34	-217.64	68.56	1536.91	-209.02	73.40	907.38
6.48000	2642.95	228.58	68.99	2597.47	210.35	75.00	2376.27	163.23	59.15	2337.47	231.22	107.92	3129.42	66.85	191.44	3086.10	70.86	172.42	2501.30	59.87	135.08	2936.37	13.99	103.81	2759.15	182.80	1277.33	0.00	0.00	0.00	2336.20	195.81	1714.25	2805.83	92.25	1723.60	2518.12	47.07	1737.10	2355.61	183.62	1731.46	918.38	-217.52	68.34	1536.47	-208.97	73.24	907.44
6.49000	2643.31	228.62	68.64	2597.81	210.32	74.67	2379.27	160.58	59.04	2337.47	231.22	107.92	3129.42	66.85	191.44	3098.42	71.09	174.94	2501.30	59.87	135.08	2941.01	14.79	104.69	2768.83	182.11	1276.10	0.00	0.00	0.00	2336.20	195.81	1714.25	2815.13	90.18	1721.62	2518.12	47.07	1737.10	2355.61	183.62	1731.46	918.22	-216.88	68.73	1536.34	-209.14	73.25	907.63
6.50000	2643.70	228.72	68.30	2598.21	210.27	74.34	2377.55	162.81	60.96	2337.47	231.22	107.92	3129.42	66.85	191.44	3107.91	71.20	174.15	2501.30	59.87	135.08	2945.69	15.57	105.51	2778.52	181.23	1274.78	0.00	0.00	0.00	2336.20	195.81	1714.25	2824.40	88.02	1719.64	2518.12	47.07	1737.10	2355.61	183.62	1731.46	918.20	-217.26	68.57	1535.96	-208.98	73.12	907.68
6.51000	2644.13	228.81	67.98	2598.56	210.28	73.96	2376.68	163.38	62.22	2337.47	231.22	107.92	3129.42	66.85	191.44	3107.91	71.20	174.15	2501.30	59.87	135.08	2950.43	16.32	106.24	2788.33	180.16	1273.37	0.00	0.00	0.00	2336.20	195.81	1714.25	2833.91	85.85	1717.60	2518.12	47.07	1737.10	2355.61	183.62	1731.46	918.44	-217.70	68.50	1535.84	-209.07	73.03	907.59
6.52000	2644.38	228.95	67.56	2599.12	210.32	73.63	2380.05	160.55	62.43	2337.47	231.22	107.92	3129.42	66.85	191.44	3107.91	71.20	174.15	2501.30	59.87	135.08	2955.22	17.03	106.89	2798.06	178.90	1271.90	0.00	0.00	0.00	2336.20	195.81	1714.25	2843.58	83.64	1715.54	2518.12	47.07	1737.10	2355.61	183.62	1731.46	918.71	-218.02	68.10	1535.60	-209.20	72.87	907.54
6.53000	2644.72	229.10	67.13	2599.80	210.43	73.30	2380.21	160.98	64.49	2337.47	231.22	107.92	3129.42	66.85	191.44	3107.91	71.20	174.15	2501.30	59.87	135.08	2960.07	17.72	107.46	2807.90	177.42	1270.38	0.00	0.00	0.00	2336.20	195.81	1714.25	2853.30	81.41	1713.50	2518.12	47.07	1737.10	2355.61	183.62	1731.46	918.54	-217.96	68.26	1535.33	-209.25	72.77	907.57
6.54000	2645.26	229.25	66.83	2600.41	210.50	72.83	2382.76	159.65	66.14	2337.47	231.22	107.92	3129.42	66.85	191.44	3107.91	71.20	174.15	2501.30	59.87	135.08	2964.99	18.38	107.95	2817.71	175.80	1268.89	0.00	0.00	0.00	2336.20	195.81	1714.25	2863.17	79.15	1711.49	2518.12	47.07	1737.10	2355.61	183.62	1731.46	918.49	-218.26	68.29	1535.07	-209.30	72.66	907.34
6.55000	2645.57	229.39	66.34	2601.14	210.66	72.34	2384.13	159.37	68.74	2337.47	231.22	107.92	3129.42	66.85	191.44	3107.91	71.20	174.15	2501.30	59.87	135.08	2969.97	19.00	108.35	2827.63	174.12	1267.49	0.00	0.00	0.00	2336.20	195.81	1714.25	2872.97	76.87	1709.59	2518.12	47.07	1737.10	2355.61	183.62	1731.46	918.30	-217.54	68.53	1534.81	-209.34	72.56	907.38
6.56000	2646.26	229.55	66.05	2602.17	210.90	71.93	2382.24	163.05	73.66	2337.47	231.22	107.92	3129.42	66.85	191.44	3107.91	71.20	174.15	2501.30	59.87	135.08	2975.02	19.59	108.66	2837.21	172.27	1266.24	0.00	0.00	0.00	2336.20	195.81	1714.25	2882.87	74.55	1707.90	2518.12	47.07	1737.10	2355.61	183.62	1731.46	918.19	-217.33	68.65	1534.55	-209.39	72.46	907.37
6.57000	2646.71	229.79	65.67	2603.16	211.14	71.32	2382.28	164.67	78.12	2337.47	231.22	107.92	3129.42	66.85	191.44	3107.91	71.20	174.15	2501.30	59.87	135.08	2980.14	20.15	108.88	2846.80	170.30	1265.15	0.00	0.00	0.00	2336.20	195.81	1714.25	2892.77	72.27	1706.40	2518.12	47.07	1737.10	2355.61	183.62	1731.46	918.46	-217.69	68.42	1534.29	-209.44	72.35	907.53
6.58000	2647.37	229.95	65.44	2604.24	211.44	70.73	2384.09	164.41	82.24	2337.47	231.22	107.92	3129.42	66.85	191.44	3107.91	71.20	174.15	2501.30	59.87	135.08	2985.33	20.68	109.00	2856.46	168.26	1264.26	0.00	0.00	0.00	2336.20	195.81	1714.25	2902.64	69.96	1705.03	2518.12	47.07	1737.10	2355.61	183.62	1731.46	918.47	-217.69	68.37	1534.03	-209.48	72.25	907.74
6.59000	2648.02	230.18	65.23	2605.67	211.93	70.22	2389.90	161.06	86.42	2337.47	231.22	107.92	3129.42	66.85	191.44	3107.91	71.20	174.15	2501.30	59.87	135.08	2990.60	21.17	109.03	2866.25	166.17	1263.54	0.00	0.00	0.00	2336.20	195.81	1714.25	2912.79	67.72	1703.77	2518.12	47.07	1737.10	2355.61	183.62	1731.46	918.39	-217.72	68.54	1533.77	-209.53	72.15	907.86
6.60000	2648.73	230.45	65.07	2607.26	212.48	69.72	2389.32	165.25	94.36	2337.47	231.22	107.92	3129.42	66.85	191.44	3107.91	71.20	174.15	2501.30	59.87	135.08	2995.95	21.63	108.96	2876.01	164.09	1263.07	0.00	0.00	0.00	2336.20	195.81	1714.25	2922.98	65.47	1702.72	2518.12	47.07	1737.10	2355.61	183.62	1731.46	918.25	-217.53	68.50	1533.52	-209.58	72.05	907.67
6.61000	2649.25	230.83	64.74	2608.95	213.15	69.14	2390.66	167.42	102.80	2337.47	231.22	107.92	3129.42	66.85	191.44	3107.91	71.20	174.15	2501.30	59.87	135.08	3001.38	22.05	108.79	2885.69	162.08	1262.94	0.00	0.00	0.00	2336.20	195.81	1714.25	2932.94	63.29	1701.96	2518.12	47.07	1737.10	2355.61	183.62	1731.46	918.24	-217.77	68.63	1533.26	-209.62	71.95	907.61
6.62000	2649.91	231.23	64.47	2610.93	213.96	68.62	2393.83	168.70	111.07	2337.47	231.22	107.92	3129.42	66.85	191.44	3107.91	71.20	174.15	2501.30	59.87	135.08	3005.42	22.38	108.44	2895.57	160.26	1263.21	0.00	0.00	0.00	2336.20	195.81	1714.25	2943.02	61.18	1701.43	2518.12	47.07	1737.10	2355.61	183.62	1731.46	918.42	-217.68	68.60	1533.00	-209.67	71.85	907.60
6.63000	2650.80	231.68	64.27	2613.25	214.79	68.17	2401.29	166.95	119.75	2337.47	231.22	107.92	3129.42	66.85	191.44	3107.91	71.20	174.15	2501.30	59.87	135.08	3008.29	22.52	108.70	2905.60	158.56	1263.86	0.00	0.00	0.00	2336.20	195.81	1714.25	2953.31	59.11	1701.13	2518.12	47.07	1737.10	2355.61	183.62	1731.46	918.38	-217.45	68.60	1532.75	-209.71	71.75	907.52
6.64000	2651.66	232.26	63.97	2615.74	215.63	67.90	2401.29	166.95	119.75	2337.47	231.22	107.92	3129.42	66.85	191.44	3107.91	71.20	174.15	2501.30	59.87	135.08	3008.29	22.52	108.70	2915.58	156.96	1264.82	0.00	0.00	0.00	2336.20	195.81	1714.25	2963.68	57.10	1701.05	2518.12	47.07	1737.10	2355.61	183.62	1731.46	918.56	-217.68	68.26	1532.50	-209.76	71.65	907.70
6.65000	2652.75	232.94	63.61	2618.48	216.40	67.84	2401.29	166.95	119.75	2337.47	231.22	107.92	3129.42	66.85	191.44	3107.91	71.20	174.15	2501.30	59.87	135.08	3008.29	22.52	108.70	2925.60	155.42	1266.09	0.00	0.00	0.00	2336.20	195.81	1714.25	2974.07	55.13	1701.23	2518.12	47.07	1737.10	2355.61	183.62	1731.46	918.54	-218.19	68.18	1532.24	-209.80	71.55	907.66
6.66000	2654.37	233.82	63.14	2621.48	217.28	68.32	2401.29	166.95	119.75	2337.47	231.22	107.92	3129.42	66.85	191.44	3107.91	71.20	174.15	2501.30	59.87	135.08	3008.29	22.52	108.70	2935.78	153.93	1267.65	0.00	0.00	0.00	2336.20	195.81	1714.25	2984.49	53.25	1701.64	2518.12	47.07	1737.10	2355.61	183.62	1731.46	918.36	-218.21	68.36	1531.99	-209.85	71.45	907.62
6.67000	2656.09	234.87	62.33	2624.88	218.22	69.25	2401.29	166.95	119.75	2337.47	231.22	107.92	3129.42	66.85	191.44	3107.91	71.20	174.15	2501.30	59.87	135.08	3008.29	22.52	108.70	2945.59	152.48	1269.31	0.00	0.00	0.00	2336.20	195.81	1714.25	2994.83	51.54	1702.24	2518.12	47.07	1737.10	2355.61	183.62	1731.46	918.27	-217.98	68.54	1531.74	-209.89	71.35	907.56
6.68000	2658.50	235.96	61.54	2628.68	219.18	70.62	2401.29	166.95	119.75	2337.47	231.22	107.92	3129.42	66.85	191.44	3107.91	71.20	174.15	2501.30	59.87	135.08	3008.29	22.52	108.70	2954.99	151.02	1270.96	0.00	0.00	0.00	2336.20	195.81	1714.25	3004.55	49.82	1702.99	2518.12	47.07	1737.10	2355.61	183.62	1731.46	918.45	-217.86	68.52	1531.49	-209.94	71.25	907.56
6.69000	2661.70	237.00	60.88	2633.35	220.18	72.80	2401.29	166.95	119.75	2337.47	231.22	107.92	3129.42	66.85	191.44	3107.91	71.20	174.15	2501.30	59.87	135.08	3008.29	22.52	108.70	2964.27	149.57	1272.62	0.00	0.00	0.00	2336.20	195.81	1714.25	3014.53	48.24	1703.85	2518.12	47.07	1737.10	2355.61	183.62	1731.46	918.32	-217.81	68.57	1531.24	-209.98	71.15	907.32
6.70000	2665.83	237.93	59.81	2638.84	221.12	75.90	2401.29	166.95	119.75	2337.47	231.22	107.92	3129.42	66.85	191.44	3107.91	71.20	174.15	2501.30	59.87	135.08	3008.29	22.52	108.70	2973.76	148.17	1274.28	0.00	0.00	0.00	2336.20	195.81	1714.25	3024.27	46.73	1704.79	2518.12	47.07	1737.10	2355.61	183.62	1731.46	918.36	-217.99	68.39	1530.99	-210.03	71.05	907.29
6.71000	2671.01	238.74	58.31	2645.48	222.02	79.85	2401.29	166.95	119.75	2337.47	231.22	107.92	3129.42	66.85	191.44	3107.91	71.20	174.15	2501.30	59.87	135.08	3008.29	22.52	108.70	2983.15	146.79	1275.80	0.00	0.00	0.00	2336.20	195.81	1714.25	3033.53	45.38	1705.82	2518.12	47.07	1737.10	2355.61	183.62	1731.46	918.37	-218.15	68.37	1530.75	-210.07	70.96	907.37
6.72000	2676.41	239.32	56.14	2652.98	222.70	83.81	2401.29	166.95	119.75	2337.47	231.22	107.92	3129.42	66.85	191.44	3107.91	71.20	174.15	2501.30	59.87	135.08	3008.29	22.52	108.70	2992.06	145.45	1277.09	0.00	0.00	0.00	2336.20	195.81	1714.25	3043.13	44.17	1706.88	2518.12	47.07	1737.10	2355.61	183.62	1731.46	918.29	-217.51	68.59	1530.50	-210.12	70.86	907.38
6.73000	2682.91	240.14	54.37	2662.41	223.25	88.09	2401.29	166.95	119.75	2337.47	231.22	107.92	3129.42	66.85	191.44	3107.91	71.20	174.15	2501.30	59.87	135.08	3008.29	22.52	108.70	3000.80	144.19	1278.21	0.00	0.00	0.00	2336.20	195.81	1714.25	3052.58	43.04	1708.02	2518.12	47.07	1737.10	2355.61	183.62	1731.46	918.30	-217.44	68.57	1530.25	-210.16	70.76	907.63
6.74000	2693.55	242.88	56.76	2674.54	224.72	92.96	2401.29	166.95	119.75	2337.47	231.22	107.92	3129.42	66.85	191.44	3107.91	71.20	174.15	2501.30	59.87	135.08	3008.29	22.52	108.70	3009.53	143.02	1279.23	0.00	0.00	0.00	2336.20	195.81	1714.25	3062.06	41.96	1709.15	2518.12	47.07	1737.10	2355.61	183.62	1731.46	918.47	-217.39	68.34	1530.01	-210.21	70.67	907.52
6.75000	2709.55	245.98	64.80	2690.28	227.32	99.73	2401.29	166.95	119.75	2337.47	231.22	107.92	3129.42	66.85	191.44	3107.91	71.20	174.15	2501.30	59.87	135.08	3008.29	22.52	108.70	3018.39	142.06	1280.24	0.00	0.00	0.00	2336.20	195.81	1714.25	3071.31	40.96	1710.24	2518.12	47.07	1737.10	2355.61	183.62	1731.46	918.34	-217.95	68.37	1529.77	-210.25	70.57	907.45
6.76000	2729.02	248.94	73.36	2708.78	229.85	106.95	2401.29	166.95	119.75	2337.47	231.22	107.92	3129.42	66.85	191.44	3107.91	71.20	174.15	2501.30	59.87	135.08	3008.29	22.52	108.70	3026.73	141.29	1281.19	0.00	0.00	0.00	2336.20	195.81	1714.25	3080.96	39.84	1711.39	2518.12	47.07	1737.10	2355.61	183.62	1731.46	918.45	-217.67	68.39	1529.52	-210.29	70.48	907.74
6.77000	2749.73	251.56	80.47	2728.51	232.07	113.03	2401.29	166.95	119.75	2337.47	231.22	107.92	3129.42	66.85	191.44	3107.91	71.20	174.15	2501.30	59.87	135.08	3008.29	22.52	108.70	3034.49	140.75	1282.12	0.00	0.00	0.00	2336.20	195.81	1714.25	3086.58	39.20	1712.03	2518.12	47.07	1737.10	2355.61	183.62	1731.46	918.42	-218.09	68.37	1529.28	-210.34	70.38	907.67
6.78000	2771.35	253.63	86.16	2749.21	233.74	117.91	2401.29	166.95	119.75	2337.47	231.22	107.92	3129.42	66.85	191.44	3107.91	71.20	174.15	2501.30	59.87	135.08	3008.29	22.52	108.70	3041.86	140.47	1283.06	0.00	0.00	0.00	2336.20	195.81	1714.25	3090.56	38.86	1712.47	2518.12	47.07	1737.10	2355.61	183.62	1731.46	918.48	-218.03	68.38	1529.04	-210.38	70.29	907.70
6.79000	2792.55	255.14	90.03	2770.51	235.01	121.55	2401.29	166.95	119.75	2337.47	231.22	107.92	3129.42	66.85	191.44	3107.91	71.20	174.15	2501.30	59.87	135.08	3008.29	22.52	108.70	3049.12	140.41	1284.09	0.00	0.00	0.00	2336.20	195.81	1714.25	3095.32	38.69	1712.97	2518.12	47.07	1737.10	2355.61	183.62	1731.46	918.54	-217.73	68.28	1528.80	-210.43	70.19	907.54
6.80000	2814.86	256.47	92.83	2792.05	236.15	123.80	2401.29	166.95	119.75	2337.47	231.22	107.92	3129.42	66.85	191.44	3107.91	71.20	174.15	2501.30	59.87	135.08	3008.29	22.52	108.70	3056.64	140.52	1285.27	0.00	0.00	0.00	2336.20	195.81	1714.25	3103.26	38.53	1713.83	2518.12	47.07	1737.10	2355.61	183.62	1731.46	918.59	-217.82	68.23	1528.56	-210.47	70.10	907.52
6.81000	2837.49	257.74	94.58	2813.86	237.27	124.67	2401.29	166.95	119.75	2337.47	231.22	107.92	3129.42	66.85	191.44	3107.91	71.20	174.15	2501.30	59.87	135.08	3008.29	22.52	108.70	3064.15	140.69	1286.48	0.00	0.00	0.00	2336.20	195.81	1714.25	3116.78	38.24	1715.32	2518.12	47.07	1737.10	2355.61	183.62	1731.46	918.58	-217.69	68.20	1528.32	-210.51	70.01	907.41
6.82000	2860.60	258.87	95.10	2835.70	238.32	124.36	2401.29	166.95	119.75	2337.47	231.22	107.92	3129.42	66.85	191.44	3107.91	71.20	174.15	2501.30	59.87	135.08	3008.29	22.52	108.70	3064.15	140.69	1286.48	0.00	0.00	0.00	2336.20	195.81	1714.25	3134.00	37.61	1717.27	2518.12	47.07	1737.10	2355.61	183.62	1731.46	918.46	-217.31	68.23	1528.09	-210.56	69.92	907.59
6.83000	2884.59	259.78	94.86	2859.72	239.22	124.11	2401.29	166.95	119.75	2337.47	231.22	107.92	3129.42	66.85	191.44	3107.91	71.20	174.15	2501.30	59.87	135.08	3008.29	22.52	108.70	3064.15	140.69	1286.48	0.00	0.00	0.00	2336.20	195.81	1714.25	3142.46	37.60	1718.20	2518.12	47.07	1737.10	2355.61	183.62	1731.46	918.46	-217.62	68.36	1527.85	-210.60	69.82	907.70
6.84000	2910.07	260.28	94.44	2883.87	239.90	122.78	2401.29	166.95	119.75	2337.47	231.22	107.92	3129.42	66.85	191.44	3107.91	71.20	174.15	2501.30	59.87	135.08	3008.29	22.52	108.70	3064.15	140.69	1286.48	0.00	0.00	0.00	2336.20	195.81	1714.25	3150.84	37.68	1719.09	2518.12	47.07	1737.10	2355.61	183.62	1731.46	918.45	-218.33	68.35	1527.61	-210.64	69.73	907.83
6.85000	2935.15	260.51	92.50	2909.26	240.31	120.96	2401.29	166.95	119.75	2337.47	231.22	107.92	3129.42	66.85	191.44	3107.91	71.20	174.15	2501.30	59.87	135.08	3008.29	22.52	108.70	3064.15	140.69	1286.48	0.00	0.00	0.00	2336.20	195.81	1714.25	3158.93	37.86	1719.89	2518.12	47.07	1737.10	2355.61	183.62	1731.46	918.58	-217.92	68.21	1527.38	-210.69	69.64	907.71
6.86000	2961.82	260.46	90.86	2935.33	240.56	118.55	2401.29	166.95	119.75	2337.47	231.22	107.92	3129.42	66.85	191.44	3107.91	71.20	174.15	2501.30	59.87	135.08	3008.29	22.52	108.70	3064.15	140.69	1286.48	0.00	0.00	0.00	2336.20	195.81	1714.25	3158.93	37.86	1719.89	2518.12	47.07	1737.10	2355.61	183.62	1731.46	918.41	-217.51	68.39	1527.14	-210.73	69.55	907.65
6.87000	2990.24	260.30	89.75	2961.59	240.76	115.68	2401.29	166.95	119.75	2337.47	231.22	107.92	3129.42	66.85	191.44	3107.91	71.20	174.15	2501.30	59.87	135.08	3008.29	22.52	108.70	3064.15	140.69	1286.48	0.00	0.00	0.00	2336.20	195.81	1714.25	3158.93	37.86	1719.89	2518.12	47.07	1737.10	2355.61	183.62	1731.46	918.31	-217.46	68.55	1526.91	-210.77	69.46	907.44
6.88000	2990.24	260.30	89.75	2988.13	241.03	112.21	2401.29	166.95	119.75	2337.47	231.22	107.92	3129.42	66.85	191.44	3107.91	71.20	174.15	2501.30	59.87	135.08	3008.29	22.52	108.70	3064.15	140.69	1286.48	0.00	0.00	0.00	2336.20	195.81	1714.25	3158.93	37.86	1719.89	2518.12	47.07	1737.10	2355.61	183.62	1731.46	918.32	-217.26	68.57	1526.68	-210.81	69.37	907.55
6.89000	2990.24	260.30	89.75	3016.42	241.36	109.84	2401.29	166.95	119.75	2337.47	231.22	107.92	3129.42	66.85	191.44	3107.91	71.20	174.15	2501.30	59.87	135.08	3008.29	22.52	108.70	3064.15	140.69	1286.48	0.00	0.00	0.00	2336.20	195.81	1714.25	3158.93	37.86	1719.89	2518.12	47.07	1737.10	2355.61	183.62	1731.46	918.26	-217.04	68.64	1526.45	-210.86	69.28	907.63
6.90000	2990.24	260.30	89.75	3016.42	241.36	109.84	2401.29	166.95	119.75	2337.47	231.22	107.92	3129.42	66.85	191.44	3107.91	71.20	174.15	2501.30	59.87	135.08	3008.29	22.52	108.70	3064.15	140.69	1286.48	0.00	0.00	0.00	2336.20	195.81	1714.25	3158.93	37.86	1719.89	2518.12	47.07	1737.10	2355.61	183.62	1731.46	918.19	-217.27	68.63	1526.22	-210.90	69.19	907.91
6.91000	2990.24	260.30	89.75	3016.42	241.36	109.84	2401.29	166.95	119.75	2337.47	231.22	107.92	3129.42	66.85	191.44	3107.91	71.20	174.15	2501.30	59.87	135.08	3008.29	22.52	108.70	3064.15	140.69	1286.48	0.00	0.00	0.00	2336.20	195.81	1714.25	3158.93	37.86	1719.89	2518.12	47.07	1737.10	2355.61	183.62	1731.46	918.46	-217.66	68.38	1525.99	-210.94	69.10	907.51
6.92000	2990.24	260.30	89.75	3016.42	241.36	109.84	2401.29	166.95	119.75	2337.47	231.22	107.92	3129.42	66.85	191.44	3107.91	71.20	174.15	2501.30	59.87	135.08	3008.29	22.52	108.70	3064.15	140.69	1286.48	0.00	0.00	0.00	2336.20	195.81	1714.25	3158.93	37.86	1719.89	2518.12	47.07	1737.10	2355.61	183.62	1731.46	918.40	-217.84	68.45	1525.76	-210.98	69.01	907.64
6.93000	2990.24	260.30	89.75	3016.42	241.36	109.84	2401.29	166.95	119.75	2337.47	231.22	107.92	3129.42	66.85	191.44	3107.91	71.20	174.15	2501.30	59.87	135.08	3008.29	22.52	108.70	3064.15	140.69	1286.48	0.00	0.00	0.00	2336.20	195.81	1714.25	3158.93	37.86	1719.89	2518.12	47.07	1737.10	2355.61	183.62	1731.46	918.40	-217.85	68.36	1525.53	-211.03	68.92	907.80
6.94000	2990.24	260.30	89.75	3016.42	241.36	109.84	2401.29	166.95	119.75	2337.47	231.22	107.92	3129.42	66.85	191.44	3107.91	71.20	174.15	2501.30	59.87	135.08	3008.29	22.52	108.70	3064.15	140.69	1286.48	0.00	0.00	0.00	2336.20	195.81	1714.25	3158.93	37.86	1719.89	2518.12	47.07	1737.10	2355.61	183.62	1731.46	918.30	-217.64	68.50	1525.31	-211.07	68.83	907.67
6.95000	2990.24	260.30	89.75	3016.42	241.36	109.84	2401.29	166.95	119.75	2337.47	231.22	107.92	3129.42	66.85	191.44	3107.91	71.20	174.15	2501.30	59.87	135.08	3008.29	22.52	108.70	3064.15	140.69	1286.48	0.00	0.00	0.00	2336.20	195.81	1714.25	3158.93	37.86	1719.89	2518.12	47.07	1737.10	2355.61	183.62	1731.46	918.22	-217.11	68.63	1525.08	-211.11	68.75	907.52
6.96000	2990.24	260.30	89.75	3016.42	241.36	109.84	2401.29	166.95	119.75	2337.47	231.22	107.92	3129.42	66.85	191.44	3107.91	71.20	174.15	2501.30	59.87	135.08	3008.29	22.52	108.70	3064.15	140.69	1286.48	0.00	0.00	0.00	2336.20	195.81	1714.25	3158.93	37.86	1719.89	2518.12	47.07	1737.10	2355.61	183.62	1731.46	918.40	-217.67	68.35	1524.85	-211.15	68.66	907.43
6.97000	2990.24	260.30	89.75	3016.42	241.36	109.84	2401.29	166.95	119.75	2337.47	231.22	107.92	3129.42	66.85	191.44	3107.91	71.20	174.15	2501.30	59.87	135.08	3008.29	22.52	108.70	3064.15	140.69	1286.48	0.00	0.00	0.00	2336.20	195.81	1714.25	3158.93	37.86	1719.89	2518.12	47.07	1737.10	2355.61	183.62	1731.46	918.53	-217.83	68.34	1524.63	-211.19	68.57	907.44
6.98000	2990.24	260.30	89.75	3016.42	241.36	109.84	2401.29	166.95	119.75	2337.47	231.22	107.92	3129.42	66.85	191.44	3107.91	71.20	174.15	2501.30	59.87	135.08	3008.29	22.52	108.70	3064.15	140.69	1286.48	0.00	0.00	0.00	2336.20	195.81	1714.25	3158.93	37.86	1719.89	2518.12	47.07	1737.10	2355.61	183.62	1731.46	918.53	-217.99	68.35	1524.41	-211.23	68.49	907.65
6.99000	2990.24	260.30	89.75	3016.42	241.36	109.84	2401.29	166.95	119.75	2337.47	231.22	107.92	3129.42	66.85	191.44	3107.91	71.20	174.15	2501.30	59.87	135.08	3008.29	22.52	108.70	3064.15	140.69	1286.48	0.00	0.00	0.00	2336.20	195.81	1714.25	3158.93	37.86	1719.89	2518.12	47.07	1737.10	2355.61	183.62	1731.46	918.33	-218.23	68.43	1524.19	-211.27	68.40	907.49
7.00000	2990.24	260.30	89.75	3016.42	241.36	109.84	2401.29	166.95	119.75	2337.47	231.22	107.92	3129.42	66.85	191.44	3107.91	71.20	174.15	2501.30	59.87	135.08	3008.29	22.52	108.70	3064.15	140.69	1286.48	0.00	0.00	0.00	2336.20	195.81	1714.25	3158.93	37.86	1719.89	2518.12	47.07	1737.10	2355.61	183.62	1731.46	918.36	-217.73	68.44	1523.96	-211.32	68.31	907.54
7.01000	2990.24	260.30	89.75	3016.42	241.36	109.84	2401.29	166.95	119.75	2337.47	231.22	107.92	3129.42	66.85	191.44	3107.91	71.20	174.15	2501.30	59.87	135.08	3008.29	22.52	108.70	3064.15	140.69	1286.48	0.00	0.00	0.00	2336.20	195.81	1714.25	3158.93	37.86	1719.89	2518.12	47.07	1737.10	2355.61	183.62	1731.46	918.50	-217.89	68.27	1523.74	-211.36	68.23	907.49
7.02000	2990.24	260.30	89.75	3016.42	241.36	109.84	2401.29	166.95	119.75	2337.47	231.22	107.92	3129.42	66.85	191.44	3107.91	71.20	174.15	2501.30	59.87	135.08	3008.29	22.52	108.70	3064.15	140.69	1286.48	0.00	0.00	0.00	2336.20	195.81	1714.25	3158.93	37.86	1719.89	2518.12	47.07	1737.10	2355.61	183.62	1731.46	918.47	-217.71	68.41	1523.52	-211.40	68.14	907.34
7.03000	2990.24	260.30	89.75	3016.42	241.36	109.84	2401.29	166.95	119.75	2337.47	231.22	107.92	3129.42	66.85	191.44	3107.91	71.20	174.15	2501.30	59.87	135.08	3008.29	22.52	108.70	3064.15	140.69	1286.48	0.00	0.00	0.00	2336.20	195.81	1714.25	3158.93	37.86	1719.89	2518.12	47.07	1737.10	2355.61	183.62	1731.46	918.26	-217.86	68.48	1523.31	-211.44	68.06	907.43
7.04000	2990.24	260.30	89.75	3016.42	241.36	109.84	2401.29	166.95	119.75	2337.47	231.22	107.92	3129.42	66.85	191.44	3107.91	71.20	174.15	2501.30	59.87	135.08	3008.29	22.52	108.70	3064.15	140.69	1286.48	0.00	0.00	0.00	2336.20	195.81	1714.25	3158.93	37.86	1719.89	2518.12	47.07	1737.10	2355.61	183.62	1731.46	918.20	-217.56	68.63	1523.09	-211.48	67.98	907.57
7.05000	2990.24	260.30	89.75	3016.42	241.36	109.84	2401.29	166.95	119.75	2337.47	231.22	107.92	3129.42	66.85	191.44	3107.91	71.20	174.15	2501.30	59.87	135.08	3008.29	22.52	108.70	3064.15	140.69	1286.48	0.00	0.00	0.00	2336.20	195.81	1714.25	3158.93	37.86	1719.89	2518.12	47.07	1737.10	2355.61	183.62	1731.46	918.20	-217.70	68.58	1522.87	-211.52	67.89	907.54
7.06000	2990.24	260.30	89.75	3016.42	241.36	109.84	2401.29	166.95	119.75	2337.47	231.22	107.92	3129.42	66.85	191.44	3107.91	71.20	174.15	2501.30	59.87	135.08	3008.29	22.52	108.70	3064.15	140.69	1286.48	0.00	0.00	0.00	2336.20	195.81	1714.25	3158.93	37.86	1719.89	2518.12	47.07	1737.10	2355.61	183.62	1731.46	918.25	-218.00	68.53	1522.65	-211.56	67.81	907.44
7.07000	2990.24	260.30	89.75	3016.42	241.36	109.84	2401.29	166.95	119.75	2337.47	231.22	107.92	3129.42	66.85	191.44	3107.91	71.20	174.15	2501.30	59.87	135.08	3008.29	22.52	108.70	3064.15	140.69	1286.48	0.00	0.00	0.00	2336.20	195.81	1714.25	3158.93	37.86	1719.89	2518.12	47.07	1737.10	2355.61	183.62	1731.46	918.44	-218.00	68.38	1522.44	-211.60	67.73	907.64
7.08000	2990.24	260.30	89.75	3016.42	241.36	109.84	2401.29	166.95	119.75	2337.47	231.22	107.92	3129.42	66.85	191.44	3107.91	71.20	174.15	2501.30	59.87	135.08	3008.29	22.52	108.70	3064.15	140.69	1286.48	0.00	0.00	0.00	2336.20	195.81	1714.25	3158.93	37.86	1719.89	2518.12	47.07	1737.10	2355.61	183.62	1731.46	918.09	-217.08	68.80	1522.22	-211.64	67.64	907.72
7.09000	2990.24	260.30	89.75	3016.42	241.36	109.84	2401.29	166.95	119.75	2337.47	231.22	107.92	3129.42	66.85	191.44	3107.91	71.20	174.15	2501.30	59.87	135.08	3008.29	22.52	108.70	3064.15	140.69	1286.48	0.00	0.00	0.00	2336.20	195.81	1714.25	3158.93	37.86	1719.89	2518.12	47.07	1737.10	2355.61	183.62	1731.46	918.27	-217.26	68.60	1522.01	-211.68	67.56	907.65
7.10000	2990.24	260.30	89.75	3016.42	241.36	109.84	2401.29	166.95	119.75	2337.47	231.22	107.92	3129.42	66.85	191.44	3107.91	71.20	174.15	2501.30	59.87	135.08	3008.29	22.52	108.70	3064.15	140.69	1286.48	0.00	0.00	0.00	2336.20	195.81	1714.25	3158.93	37.86	1719.89	2518.12	47.07	1737.10	2355.61	183.62	1731.46	918.50	-217.54	68.39	1521.80	-211.72	67.48	907.73
7.11000	2990.24	260.30	89.75	3016.42	241.36	109.84	2401.29	166.95	119.75	2337.47	231.22	107.92	3129.42	66.85	191.44	3107.91	71.20	174.15	2501.30	59.87	135.08	3008.29	22.52	108.70	3064.15	140.69	1286.48	0.00	0.00	0.00	2336.20	195.81	1714.25	3158.93	37.86	1719.89	2518.12	47.07	1737.10	2355.61	183.62	1731.46	918.22	-216.59	68.75	1521.59	-211.76	67.40	907.62
7.12000	2990.24	260.30	89.75	3016.42	241.36	109.84	2401.29	166.95	119.75	2337.47	231.22	107.92	3129.42	66.85	191.44	3107.91	71.20	174.15	2501.30	59.87	135.08	3008.29	22.52	108.70	3064.15	140.69	1286.48	0.00	0.00	0.00	2336.20	195.81	1714.25	3158.93	37.86	1719.89	2518.12	47.07	1737.10	2355.61	183.62	1731.46	918.43	-217.64	68.36	1521.38	-211.80	67.32	907.62
7.13000	2990.24	260.30	89.75	3016.42	241.36	109.84	2401.29	166.95	119.75	2337.47	231.22	107.92	3129.42	66.85	191.44	3107.91	71.20	174.15	2501.30	59.87	135.08	3008.29	22.52	108.70	3064.15	140.69	1286.48	0.00	0.00	0.00	2336.20	195.81	1714.25	3158.93	37.86	1719.89	2518.12	47.07	1737.10	2355.61	183.62	1731.46	918.35	-217.89	68.40	1521.17	-211.84	67.24	907.59
7.14000	2990.24	260.30	89.75	3016.42	241.36	109.84	2401.29	166.95	119.75	2337.47	231.22	107.92	3129.42	66.85	191.44	3107.91	71.20	174.15	2501.30	59.87	135.08	3008.29	22.52	108.70	3064.15	140.69	1286.48	0.00	0.00	0.00	2336.20	195.81	1714.25	3158.93	37.86	1719.89	2518.12	47.07	1737.10	2355.61	183.62	1731.46	918.31	-218.01	68.47	1520.96	-211.88	67.16	907.44
7.15000	2990.24	260.30	89.75	3016.42	241.36	109.84	2401.29	166.95	119.75	2337.47	231.22	107.92	3129.42	66.85	191.44	3107.91	71.20	174.15	2501.30	59.87	135.08	3008.29	22.52	108.70	3064.15	140.69	1286.48	0.00	0.00	0.00	2336.20	195.81	1714.25	3158.93	37.86	1719.89	2518.12	47.07	1737.10	2355.61	183.62	1731.46	918.20	-217.75	68.63	1520.75	-211.92	67.08	907.65
7.16000	2990.24	260.30	89.75	3016.42	241.36	109.84	2401.29	166.95	119.75	2337.47	231.22	107.92	3129.42	66.85	191.44	3107.91	71.20	174.15	2501.30	59.87	135.08	3008.29	22.52	108.70	3064.15	140.69	1286.48	0.00	0.00	0.00	2336.20	195.81	1714.25	3158.93	37.86	1719.89	2518.12	47.07	1737.10	2355.61	183.62	1731.46	918.41	-217.49	68.45	1520.54	-211.96	67.00	907.43
7.17000	2990.24	260.30	89.75	3016.42	241.36	109.84	2401.29	166.95	119.75	2337.47	231.22	107.92	3129.42	66.85	191.44	3107.91	71.20	174.15	2501.30	59.87	135.08	3008.29	22.52	108.70	3064.15	140.69	1286.48	0.00	0.00	0.00	2336.20	195.81	1714.25	3158.93	37.86	1719.89	2518.12	47.07	1737.10	2355.61	183.62	1731.46	918.49	-218.13	68.20	1520.34	-212.00	66.92	907.58
7.18000	2990.24	260.30	89.75	3016.42	241.36	109.84	2401.29	166.95	119.75	2337.47	231.22	107.92	3129.42	66.85	191.44	3107.91	71.20	174.15	2501.30	59.87	135.08	3008.29	22.52	108.70	3064.15	140.69	1286.48	0.00	0.00	0.00	2336.20	195.81	1714.25	3158.93	37.86	1719.89	2518.12	47.07	1737.10	2355.61	183.62	1731.46	918.52	-218.64	68.17	1520.13	-212.03	66.84	907.72
7.19000	2990.24	260.30	89.75	3016.42	241.36	109.84	2401.29	166.95	119.75	2337.47	231.22	107.92	3129.42	66.85	191.44	3107.91	71.20	174.15	2501.30	59.87	135.08	3008.29	22.52	108.70	3064.15	140.69	1286.48	0.00	0.00	0.00	2336.20	195.81	1714.25	3158.93	37.86	1719.89	2518.12	47.07	1737.10	2355.61	183.62	1731.46	918.74	-218.30	67.98	1519.93	-212.07	66.76	907.79
7.20000	2990.24	260.30	89.75	3016.42	241.36	109.84	2401.29	166.95	119.75	2337.47	231.22	107.92	3129.42	66.85	191.44	3107.91	71.20	174.15	2501.30	59.87	135.08	3008.29	22.52	108.70	3064.15	140.69	1286.48	0.00	0.00	0.00	2336.20	195.81	1714.25	3158.93	37.86	1719.89	2518.12	47.07	1737.10	2355.61	183.62	1731.46	918.55	-218.31	68.28	1519.72	-212.11	66.69	907.64
7.21000	2990.24	260.30	89.75	3016.42	241.36	109.84	2401.29	166.95	119.75	2337.47	231.22	107.92	3129.42	66.85	191.44	3107.91	71.20	174.15	2501.30	59.87	135.08	3008.29	22.52	108.70	3064.15	140.69	1286.48	0.00	0.00	0.00	2336.20	195.81	1714.25	3158.93	37.86	1719.89	2518.12	47.07	1737.10	2355.61	183.62	1731.46	918.52	-218.19	68.30	1519.52	-212.15	66.61	907.39
7.22000	2990.24	260.30	89.75	3016.42	241.36	109.84	2401.29	166.95	119.75	2337.47	231.22	107.92	3129.42	66.85	191.44	3107.91	71.20	174.15	2501.30	59.87	135.08	3008.29	22.52	108.70	3064.15	140.69	1286.48	0.00	0.00	0.00	2336.20	195.81	1714.25	3158.93	37.86	1719.89	2518.12	47.07	1737.10	2355.61	183.62	1731.46	918.54	-217.87	68.45	1519.32	-212.19	66.53	907.30
7.23000	2990.24	260.30	89.75	3016.42	241.36	109.84	2401.29	166.95	119.75	2337.47	231.22	107.92	3129.42	66.85	191.44	3107.91	71.20	174.15	2501.30	59.87	135.08	3008.29	22.52	108.70	3064.15	140.69	1286.48	0.00	0.00	0.00	2336.20	195.81	1714.25	3158.93	37.86	1719.89	2518.12	47.07	1737.10	2355.61	183.62	1731.46	918.43	-218.03	68.33	1519.12	-212.23	66.46	907.62
7.24000	2990.24	260.30	89.75	3016.42	241.36	109.84	2401.29	166.95	119.75	2337.47	231.22	107.92	3129.42	66.85	191.44	3107.91	71.20	174.15	2501.30	59.87	135.08	3008.29	22.52	108.70	3064.15	140.69	1286.48	0.00	0.00	0.00	2336.20	195.81	1714.25	3158.93	37.86	1719.89	2518.12	47.07	1737.10	2355.61	183.62	1731.46	918.44	-217.86	68.33	1518.92	-212.27	66.38	907.66
7.25000	2990.24	260.30	89.75	3016.42	241.36	109.84	2401.29	166.95	119.75	2337.47	231.22	107.92	3129.42	66.85	191.44	3107.91	71.20	174.15	2501.30	59.87	135.08	3008.29	22.52	108.70	3064.15	140.69	1286.48	0.00	0.00	0.00	2336.20	195.81	1714.25	3158.93	37.86	1719.89	2518.12	47.07	1737.10	2355.61	183.62	1731.46	918.36	-217.42	68.48	1518.72	-212.30	66.30	907.55
7.26000	2990.24	260.30	89.75	3016.42	241.36	109.84	2401.29	166.95	119.75	2337.47	231.22	107.92	3129.42	66.85	191.44	3107.91	71.20	174.15	2501.30	59.87	135.08	3008.29	22.52	108.70	3064.15	140.69	1286.48	0.00	0.00	0.00	2336.20	195.81	1714.25	3158.93	37.86	1719.89	2518.12	47.07	1737.10	2355.61	183.62	1731.46	918.28	-217.54	68.59	1518.52	-212.34	66.23	907.45
7.27000	2990.24	260.30	89.75	3016.42	241.36	109.84	2401.29	166.95	119.75	2337.47	231.22	107.92	3129.42	66.85	191.44	3107.91	71.20	174.15	2501.30	59.87	135.08	3008.29	22.52	108.70	3064.15	140.69	1286.48	0.00	0.00	0.00	2336.20	195.81	1714.25	3158.93	37.86	1719.89	2518.12	47.07	1737.10	2355.61	183.62	1731.46	918.12	-216.89	68.66	1518.32	-212.38	66.15	907.57
7.28000	2990.24	260.30	89.75	3016.42	241.36	109.84	2401.29	166.95	119.75	2337.47	231.22	107.92	3129.42	66.85	191.44	3107.91	71.20	174.15	2501.30	59.87	135.08	3008.29	22.52	108.70	3064.15	140.69	1286.48	0.00	0.00	0.00	2336.20	195.81	1714.25	3158.93	37.86	1719.89	2518.12	47.07	1737.10	2355.61	183.62	1731.46	918.44	-217.56	68.31	1518.12	-212.42	66.08	907.65
7.29000	2990.24	260.30	89.75	3016.42	241.36	109.84	2401.29	166.95	119.75	2337.47	231.22	107.92	3129.42	66.85	191.44	3107.91	71.20	174.15	2501.30	59.87	135.08	3008.29	22.52	108.70	3064.15	140.69	1286.48	0.00	0.00	0.00	2336.20	195.81	1714.25	3158.93	37.86	1719.89	2518.12	47.07	1737.10	2355.61	183.62	1731.46	918.39	-218.14	68.26	1517.93	-212.45	66.00	907.48
7.30000	2990.24	260.30	89.75	3016.42	241.36	109.84	2401.29	166.95	119.75	2337.47	231.22	107.92	3129.42	66.85	191.44	3107.91	71.20	174.15	2501.30	59.87	135.08	3008.29	22.52	108.70	3064.15	140.69	1286.48	0.00	0.00	0.00	2336.20	195.81	1714.25	3158.93	37.86	1719.89	2518.12	47.07	1737.10	2355.61	183.62	1731.46	918.41	-218.54	68.16	1517.73	-212.49	65.93	907.46
7.31000	2990.24	260.30	89.75	3016.42	241.36	109.84	2401.29	166.95	119.75	2337.47	231.22	107.92	3129.42	66.85	191.44	3107.91	71.20	174.15	2501.30	59.87	135.08	3008.29	22.52	108.70	3064.15	140.69	1286.48	0.00	0.00	0.00	2336.20	195.81	1714.25	3158.93	37.86	1719.89	2518.12	47.07	1737.10	2355.61	183.62	1731.46	918.48	-218.06	68.28	1517.54	-212.53	65.86	907.50
7.32000	2990.24	260.30	89.75	3016.42	241.36	109.84	2401.29	166.95	119.75	2337.47	231.22	107.92	3129.42	66.85	191.44	3107.91	71.20	174.15	2501.30	59.87	135.08	3008.29	22.52	108.70	3064.15	140.69	1286.48	0.00	0.00	0.00	2336.20	195.81	1714.25	3158.93	37.86	1719.89	2518.12	47.07	1737.10	2355.61	183.62	1731.46	918.50	-218.24	68.18	1517.35	-212.57	65.78	907.52
7.33000	2990.24	260.30	89.75	3016.42	241.36	109.84	2401.29	166.95	119.75	2337.47	231.22	107.92	3129.42	66.85	191.44	3107.91	71.20	174.15	2501.30	59.87	135.08	3008.29	22.52	108.70	3064.15	140.69	1286.48	0.00	0.00	0.00	2336.20	195.81	1714.25	3158.93	37.86	1719.89	2518.12	47.07	1737.10	2355.61	183.62	1731.46	918.24	-217.37	68.53	1517.16	-212.60	65.71	907.40
7.34000	2990.24	260.30	89.75	3016.42	241.36	109.84	2401.29	166.95	119.75	2337.47	231.22	107.92	3129.42	66.85	191.44	3107.91	71.20	174.15	2501.30	59.87	135.08	3008.29	22.52	108.70	3064.15	140.69	1286.48	0.00	0.00	0.00	2336.20	195.81	1714.25	3158.93	37.86	1719.89	2518.12	47.07	1737.10	2355.61	183.62	1731.46	918.56	-217.55	68.21	1516.96	-212.64	65.64	907.66
7.35000	2990.24	260.30	89.75	3016.42	241.36	109.84	2401.29	166.95	119.75	2337.47	231.22	107.92	3129.42	66.85	191.44	3107.91	71.20	174.15	2501.30	59.87	135.08	3008.29	22.52	108.70	3064.15	140.69	1286.48	0.00	0.00	0.00	2336.20	195.81	1714.25	3158.93	37.86	1719.89	2518.12	47.07	1737.10	2355.61	183.62	1731.46	918.18	-217.30	68.57	1516.77	-212.68	65.57	907.42
7.36000	2990.24	260.30	89.75	3016.42	241.36	109.84	2401.29	166.95	119.75	2337.47	231.22	107.92	3129.42	66.85	191.44	3107.91	71.20	174.15	2501.30	59.87	135.08	3008.29	22.52	108.70	3064.15	140.69	1286.48	0.00	0.00	0.00	2336.20	195.81	1714.25	3158.93	37.86	1719.89	2518.12	47.07	1737.10	2355.61	183.62	1731.46	918.06	-217.34	68.66	1516.58	-212.71	65.50	907.70
7.37000	2990.24	260.30	89.75	3016.42	241.36	109.84	2401.29	166.95	119.75	2337.47	231.22	107.92	3129.42	66.85	191.44	3107.91	71.20	174.15	2501.30	59.87	135.08	3008.29	22.52	108.70	3064.15	140.69	1286.48	0.00	0.00	0.00	2336.20	195.81	1714.25	3158.93	37.86	1719.89	2518.12	47.07	1737.10	2355.61	183.62	1731.46	918.05	-217.79	68.69	1516.40	-212.75	65.42	907.66
7.38000	2990.24	260.30	89.75	3016.42	241.36	109.84	2401.29	166.95	119.75	2337.47	231.22	107.92	3129.42	66.85	191.44	3107.91	71.20	174.15	2501.30	59.87	135.08	3008.29	22.52	108.70	3064.15	140.69	1286.48	0.00	0.00	0.00	2336.20	195.81	1714.25	3158.93	37.86	1719.89	2518.12	47.07	1737.10	2355.61	183.62	1731.46	918.08	-216.77	68.83	1516.21	-212.78	65.35	907.66
7.39000	2990.24	260.30	89.75	3016.42	241.36	109.84	2401.29	166.95	119.75	2337.47	231.22	107.92	3129.42	66.85	191.44	3107.91	71.20	174.15	2501.30	59.87	135.08	3008.29	22.52	108.70	3064.15	140.69	1286.48	0.00	0.00	0.00	2336.20	195.81	1714.25	3158.93	37.86	1719.89	2518.12	47.07	1737.10	2355.61	183.62	1731.46	918.21	-217.28	68.52	1516.02	-212.82	65.28	907.32
7.40000	2990.24	260.30	89.75	3016.42	241.36	109.84	2401.29	166.95	119.75	2337.47	231.22	107.92	3129.42	66.85	191.44	3107.91	71.20	174.15	2501.30	59.87	135.08	3008.29	22.52	108.70	3064.15	140.69	1286.48	0.00	0.00	0.00	2336.20	195.81	1714.25	3158.93	37.86	1719.89	2518.12	47.07	1737.10	2355.61	183.62	1731.46	918.47	-217.95	68.25	1515.84	-212.86	65.21	907.42
7.41000	2990.24	260.30	89.75	3016.42	241.36	109.84	2401.29	166.95	119.75	2337.47	231.22	107.92	3129.42	66.85	191.44	3107.91	71.20	174.15	2501.30	59.87	135.08	3008.29	22.52	108.70	3064.15	140.69	1286.48	0.00	0.00	0.00	2336.20	195.81	1714.25	3158.93	37.86	1719.89	2518.12	47.07	1737.10	2355.61	183.62	1731.46	918.59	-217.88	68.23	1515.65	-212.89	65.14	907.50
7.42000	2990.24	260.30	89.75	3016.42	241.36	109.84	2401.29	166.95	119.75	2337.47	231.22	107.92	3129.42	66.85	191.44	3107.91	71.20	174.15	2501.30	59.87	135.08	3008.29	22.52	108.70	3064.15	140.69	1286.48	0.00	0.00	0.00	2336.20	195.81	1714.25	3158.93	37.86	1719.89	2518.12	47.07	1737.10	2355.61	183.62	1731.46	918.44	-217.16	68.50	1515.47	-212.93	65.07	907.47
7.43000	2990.24	260.30	89.75	3016.42	241.36	109.84	2401.29	166.95	119.75	2337.47	231.22	107.92	3129.42	66.85	191.44	3107.91	71.20	174.15	2501.30	59.87	135.08	3008.29	22.52	108.70	3064.15	140.69	1286.48	0.00	0.00	0.00	2336.20	195.81	1714.25	3158.93	37.86	1719.89	2518.12	47.07	1737.10	2355.61	183.62	1731.46	918.67	-218.32	68.09	1515.28	-212.96	65.01	907.45
7.44000	2990.24	260.30	89.75	3016.42	241.36	109.84	2401.29	166.95	119.75	2337.47	231.22	107.92	3129.42	66.85	191.44	3107.91	71.20	174.15	2501.30	59.87	135.08	3008.29	22.52	108.70	3064.15	140.69	1286.48	0.00	0.00	0.00	2336.20	195.81	1714.25	3158.93	37.86	1719.89	2518.12	47.07	1737.10	2355.61	183.62	1731.46	918.35	-218.12	68.45	1515.10	-213.00	64.94	907.26
7.45000	2990.24	260.30	89.75	3016.42	241.36	109.84	2401.29	166.95	119.75	2337.47	231.22	107.92	3129.42	66.85	191.44	3107.91	71.20	174.15	2501.30	59.87	135.08	3008.29	22.52	108.70	3064.15	140.69	1286.48	0.00	0.00	0.00	2336.20	195.81	1714.25	3158.93	37.86	1719.89	2518.12	47.07	1737.10	2355.61	183.62	1731.46	918.13	-217.62	68.78	1514.92	-213.03	64.87	907.59
7.46000	2990.24	260.30	89.75	3016.42	241.36	109.84	2401.29	166.95	119.75	2337.47	231.22	107.92	3129.42	66.85	191.44	3107.91	71.20	174.15	2501.30	59.87	135.08	3008.29	22.52	108.70	3064.15	140.69	1286.48	0.00	0.00	0.00	2336.20	195.81	1714.25	3158.93	37.86	1719.89	2518.12	47.07	1737.10	2355.61	183.62	1731.46	918.31	-218.11	68.58	1514.74	-213.07	64.80	907.59
7.47000	2990.24	260.30	89.75	3016.42	241.36	109.84	2401.29	166.95	119.75	2337.47	231.22	107.92	3129.42	66.85	191.44	3107.91	71.20	174.15	2501.30	59.87	135.08	3008.29	22.52	108.70	3064.15	140.69	1286.48	0.00	0.00	0.00	2336.20	195.81	1714.25	3158.93	37.86	1719.89	2518.12	47.07	1737.10	2355.61	183.62	1731.46	918.35	-217.73	68.56	1514.56	-213.10	64.73	907.72
7.48000	2990.24	260.30	89.75	3016.42	241.36	109.84	2401.29	166.95	119.75	2337.47	231.22	107.92	3129.42	66.85	191.44	3107.91	71.20	174.15	2501.30	59.87	135.08	3008.29	22.52	108.70	3064.15	140.69	1286.48	0.00	0.00	0.00	2336.20	195.81	1714.25	3158.93	37.86	1719.89	2518.12	47.07	1737.10	2355.61	183.62	1731.46	918.40	-217.71	68.44	1514.38	-213.14	64.67	907.73
7.49000	2990.24	260.30	89.75	3016.42	241.36	109.84	2401.29	166.95	119.75	2337.47	231.22	107.92	3129.42	66.85	191.44	3107.91	71.20	174.15	2501.30	59.87	135.08	3008.29	22.52	108.70	3064.15	140.69	1286.48	0.00	0.00	0.00	2336.20	195.81	1714.25	3158.93	37.86	1719.89	2518.12	47.07	1737.10	2355.61	183.62	1731.46	918.50	-218.14	68.29	1514.20	-213.17	64.60	907.82
7.50000	2990.24	260.30	89.75	3016.42	241.36	109.84	2401.29	166.95	119.75	2337.47	231.22	107.92	3129.42	66.85	191.44	3107.91	71.20	174.15	2501.30	59.87	135.08	3008.29	22.52	108.70	3064.15	140.69	1286.48	0.00	0.00	0.00	2336.20	195.81	1714.25	3158.93	37.86	1719.89	2518.12	47.07	1737.10	2355.61	183.62	1731.46	918.47	-217.64	68.51	1514.02	-213.21	64.53	907.65
7.51000	2990.24	260.30	89.75	3016.42	241.36	109.84	2401.29	166.95	119.75	2337.47	231.22	107.92	3129.42	66.85	191.44	3107.91	71.20	174.15	2501.30	59.87	135.08	3008.29	22.52	108.70	3064.15	140.69	1286.48	0.00	0.00	0.00	2336.20	195.81	1714.25	3158.93	37.86	1719.89	2518.12	47.07	1737.10	2355.61	183.62	1731.46	918.27	-216.91	68.70	1513.85	-213.24	64.47	907.45
7.52000	2990.24	260.30	89.75	3016.42	241.36	109.84	2401.29	166.95	119.75	2337.47	231.22	107.92	3129.42	66.85	191.44	3107.91	71.20	174.15	2501.30	59.87	135.08	3008.29	22.52	108.70	3064.15	140.69	1286.48	0.00	0.00	0.00	2336.20	195.81	1714.25	3158.93	37.86	1719.89	2518.12	47.07	1737.10	2355.61	183.62	1731.46	918.13	-217.40	68.72	1513.67	-213.28	64.40	907.85
7.53000	2990.24	260.30	89.75	3016.42	241.36	109.84	2401.29	166.95	119.75	2337.47	231.22	107.92	3129.42	66.85	191.44	3107.91	71.20	174.15	2501.30	59.87	135.08	3008.29	22.52	108.70	3064.15	140.69	1286.48	0.00	0.00	0.00	2336.20	195.81	1714.25	3158.93	37.86	1719.89	2518.12	47.07	1737.10	2355.61	183.62	1731.46	918.11	-217.38	68.72	1513.50	-213.31	64.34	907.71
7.54000	2990.24	260.30	89.75	3016.42	241.36	109.84	2401.29	166.95	119.75	2337.47	231.22	107.92	3129.42	66.85	191.44	3107.91	71.20	174.15	2501.30	59.87	135.08	3008.29	22.52	108.70	3064.15	140.69	1286.48	0.00	0.00	0.00	2336.20	195.81	1714.25	3158.93	37.86	1719.89	2518.12	47.07	1737.10	2355.61	183.62	1731.46	918.07	-216.92	68.79	1513.33	-213.35	64.27	907.66
7.55000	2990.24	260.30	89.75	3016.42	241.36	109.84	2401.29	166.95	119.75	2337.47	231.22	107.92	3129.42	66.85	191.44	3107.91	71.20	174.15	2501.30	59.87	135.08	3008.29	22.52	108.70	3064.15	140.69	1286.48	0.00	0.00	0.00	2336.20	195.81	1714.25	3158.93	37.86	1719.89	2518.12	47.07	1737.10	2355.61	183.62	1731.46	918.43	-217.68	68.39	1513.15	-213.38	64.21	907.65
7.56000	2990.24	260.30	89.75	3016.42	241.36	109.84	2401.29	166.95	119.75	2337.47	231.22	107.92	3129.42	66.85	191.44	3107.91	71.20	174.15	2501.30	59.87	135.08	3008.29	22.52	108.70	3064.15	140.69	1286.48	0.00	0.00	0.00	2336.20	195.81	1714.25	3158.93	37.86	1719.89	2518.12	47.07	1737.10	2355.61	183.62	1731.46	918.25	-217.10	68.54	1512.98	-213.41	64.14	907.48
7.57000	2990.24	260.30	89.75	3016.42	241.36	109.84	2401.29	166.95	119.75	2337.47	231.22	107.92	3129.42	66.85	191.44	3107.91	71.20	174.15	2501.30	59.87	135.08	3008.29	22.52	108.70	3064.15	140.69	1286.48	0.00	0.00	0.00	2336.20	195.81	1714.25	3158.93	37.86	1719.89	2518.12	47.07	1737.10	2355.61	183.62	1731.46	918.37	-217.69	68.47	1512.81	-213.45	64.08	907.42
7.58000	2990.24	260.30	89.75	3016.42	241.36	109.84	2401.29	166.95	119.75	2337.47	231.22	107.92	3129.42	66.85	191.44	3107.91	71.20	174.15	2501.30	59.87	135.08	3008.29	22.52	108.70	3064.15	140.69	1286.48	0.00	0.00	0.00	2336.20	195.81	1714.25	3158.93	37.86	1719.89	2518.12	47.07	1737.10	2355.61	183.62	1731.46	918.48	-217.98	68.30	1512.64	-213.48	64.02	907.37
7.59000	2990.24	260.30	89.75	3016.42	241.36	109.84	2401.29	166.95	119.75	2337.47	231.22	107.92	3129.42	66.85	191.44	3107.91	71.20	174.15	2501.30	59.87	135.08	3008.29	22.52	108.70	3064.15	140.69	1286.48	0.00	0.00	0.00	2336.20	195.81	1714.25	3158.93	37.86	1719.89	2518.12	47.07	1737.10	2355.61	183.62	1731.46	918.30	-217.68	68.47	1512.47	-213.51	63.96	907.47
7.60000	2990.24	260.30	89.75	3016.42	241.36	109.84	2401.29	166.95	119.75	2337.47	231.22	107.92	3129.42	66.85	191.44	3107.91	71.20	174.15	2501.30	59.87	135.08	3008.29	22.52	108.70	3064.15	140.69	1286.48	0.00	0.00	0.00	2336.20	195.81	1714.25	3158.93	37.86	1719.89	2518.12	47.07	1737.10	2355.61	183.62	1731.46	918.34	-217.44	68.48	1512.30	-213.55	63.89	907.36
7.61000	2990.24	260.30	89.75	3016.42	241.36	109.84	2401.29	166.95	119.75	2337.47	231.22	107.92	3129.42	66.85	191.44	3107.91	71.20	174.15	2501.30	59.87	135.08	3008.29	22.52	108.70	3064.15	140.69	1286.48	0.00	0.00	0.00	2336.20	195.81	1714.25	3158.93	37.86	1719.89	2518.12	47.07	1737.10	2355.61	183.62	1731.46	918.23	-217.71	68.55	1512.14	-213.58	63.83	907.49
7.62000	2990.24	260.30	89.75	3016.42	241.36	109.84	2401.29	166.95	119.75	2337.47	231.22	107.92	3129.42	66.85	191.44	3107.91	71.20	174.15	2501.30	59.87	135.08	3008.29	22.52	108.70	3064.15	140.69	1286.48	0.00	0.00	0.00	2336.20	195.81	1714.25	3158.93	37.86	1719.89	2518.12	47.07	1737.10	2355.61	183.62	1731.46	918.03	-217.03	68.73	1511.97	-213.61	63.77	907.50
7.63000	2990.24	260.30	89.75	3016.42	241.36	109.84	2401.29	166.95	119.75	2337.47	231.22	107.92	3129.42	66.85	191.44	3107.91	71.20	174.15	2501.30	59.87	135.08	3008.29	22.52	108.70	3064.15	140.69	1286.48	0.00	0.00	0.00	2336.20	195.81	1714.25	3158.93	37.86	1719.89	2518.12	47.07	1737.10	2355.61	183.62	1731.46	918.16	-217.44	68.56	1511.80	-213.65	63.71	907.40
7.64000	2990.24	260.30	89.75	3016.42	241.36	109.84	2401.29	166.95	119.75	2337.47	231.22	107.92	3129.42	66.85	191.44	3107.91	71.20	174.15	2501.30	59.87	135.08	3008.29	22.52	108.70	3064.15	140.69	1286.48	0.00	0.00	0.00	2336.20	195.81	1714.25	3158.93	37.86	1719.89	2518.12	47.07	1737.10	2355.61	183.62	1731.46	918.37	-217.68	68.44	1511.64	-213.68	63.65	907.31
7.65000	2990.24	260.30	89.75	3016.42	241.36	109.84	2401.29	166.95	119.75	2337.47	231.22	107.92	3129.42	66.85	191.44	3107.91	71.20	174.15	2501.30	59.87	135.08	3008.29	22.52	108.70	3064.15	140.69	1286.48	0.00	0.00	0.00	2336.20	195.81	1714.25	3158.93	37.86	1719.89	2518.12	47.07	1737.10	2355.61	183.62	1731.46	918.26	-217.54	68.48	1511.48	-213.71	63.59	907.65
7.66000	2990.24	260.30	89.75	3016.42	241.36	109.84	2401.29	166.95	119.75	2337.47	231.22	107.92	3129.42	66.85	191.44	3107.91	71.20	174.15	2501.30	59.87	135.08	3008.29	22.52	108.70	3064.15	140.69	1286.48	0.00	0.00	0.00	2336.20	195.81	1714.25	3158.93	37.86	1719.89	2518.12	47.07	1737.10	2355.61	183.62	1731.46	918.38	-218.02	68.39	1511.31	-213.74	63.53	907.51
7.67000	2990.24	260.30	89.75	3016.42	241.36	109.84	2401.29	166.95	119.75	2337.47	231.22	107.92	3129.42	66.85	191.44	3107.91	71.20	174.15	2501.30	59.87	135.08	3008.29	22.52	108.70	3064.15	140.69	1286.48	0.00	0.00	0.00	2336.20	195.81	1714.25	3158.93	37.86	1719.89	2518.12	47.07	1737.10	2355.61	183.62	1731.46	918.63	-218.15	68.16	1511.15	-213.78	63.47	907.65
7.68000	2990.24	260.30	89.75	3016.42	241.36	109.84	2401.29	166.95	119.75	2337.47	231.22	107.92	3129.42	66.85	191.44	3107.91	71.20	174.15	2501.30	59.87	135.08	3008.29	22.52	108.70	3064.15	140.69	1286.48	0.00	0.00	0.00	2336.20	195.81	1714.25	3158.93	37.86	1719.89	2518.12	47.07	1737.10	2355.61	183.62	1731.46	918.37	-217.48	68.48	1510.99	-213.81	63.41	907.67
7.69000	2990.24	260.30	89.75	3016.42	241.36	109.84	2401.29	166.95	119.75	2337.47	231.22	107.92	3129.42	66.85	191.44	3107.91	71.20	174.15	2501.30	59.87	135.08	3008.29	22.52	108.70	3064.15	140.69	1286.48	0.00	0.00	0.00	2336.20	195.81	1714.25	3158.93	37.86	1719.89	2518.12	47.07	1737.10	2355.61	183.62	1731.46	918.13	-217.80	68.65	1510.83	-213.84	63.35	907.60
7.70000	2990.24	260.30	89.75	3016.42	241.36	109.84	2401.29	166.95	119.75	2337.47	231.22	107.92	3129.42	66.85	191.44	3107.91	71.20	174.15	2501.30	59.87	135.08	3008.29	22.52	108.70	3064.15	140.69	1286.48	0.00	0.00	0.00	2336.20	195.81	1714.25	3158.93	37.86	1719.89	2518.12	47.07	1737.10	2355.61	183.62	1731.46	918.55	-217.93	68.29	1510.67	-213.87	63.29	907.63
7.71000	2990.24	260.30	89.75	3016.42	241.36	109.84	2401.29	166.95	119.75	2337.47	231.22	107.92	3129.42	66.85	191.44	3107.91	71.20	174.15	2501.30	59.87	135.08	3008.29	22.52	108.70	3064.15	140.69	1286.48	0.00	0.00	0.00	2336.20	195.81	1714.25	3158.93	37.86	1719.89	2518.12	47.07	1737.10	2355.61	183.62	1731.46	918.47	-216.99	68.49	1510.51	-213.91	63.23	907.39
7.72000	2990.24	260.30	89.75	3016.42	241.36	109.84	2401.29	166.95	119.75	2337.47	231.22	107.92	3129.42	66.85	191.44	3107.91	71.20	174.15	2501.30	59.87	135.08	3008.29	22.52	108.70	3064.15	140.69	1286.48	0.00	0.00	0.00	2336.20	195.81	1714.25	3158.93	37.86	1719.89	2518.12	47.07	1737.10	2355.61	183.62	1731.46	918.48	-218.34	68.23	1510.35	-213.94	63.17	907.52
7.73000	2990.24	260.30	89.75	3016.42	241.36	109.84	2401.29	166.95	119.75	2337.47	231.22	107.92	3129.42	66.85	191.44	3107.91	71.20	174.15	2501.30	59.87	135.08	3008.29	22.52	108.70	3064.15	140.69	1286.48	0.00	0.00	0.00	2336.20	195.81	1714.25	3158.93	37.86	1719.89	2518.12	47.07	1737.10	2355.61	183.62	1731.46	918.35	-217.42	68.50	1510.20	-213.97	63.12	907.56
7.74000	2990.24	260.30	89.75	3016.42	241.36	109.84	2401.29	166.95	119.75	2337.47	231.22	107.92	3129.42	66.85	191.44	3107.91	71.20	174.15	2501.30	59.87	135.08	3008.29	22.52	108.70	3064.15	140.69	1286.48	0.00	0.00	0.00	2336.20	195.81	1714.25	3158.93	37.86	1719.89	2518.12	47.07	1737.10	2355.61	183.62	1731.46	918.28	-217.13	68.71	1510.04	-214.00	63.06	907.71
7.75000	2990.24	260.30	89.75	3016.42	241.36	109.84	2401.29	166.95	119.75	2337.47	231.22	107.92	3129.42	66.85	191.44	3107.91	71.20	174.15	2501.30	59.87	135.08	3008.29	22.52	108.70	3064.15	140.69	1286.48	0.00	0.00	0.00	2336.20	195.81	1714.25	3158.93	37.86	1719.89	2518.12	47.07	1737.10	2355.61	183.62	1731.46	918.28	-217.11	68.71	1509.89	-214.03	63.00	907.66
7.76000	2990.24	260.30	89.75	3016.42	241.36	109.84	2401.29	166.95	119.75	2337.47	231.22	107.92	3129.42	66.85	191.44	3107.91	71.20	174.15	2501.30	59.87	135.08	3008.29	22.52	108.70	3064.15	140.69	1286.48	0.00	0.00	0.00	2336.20	195.81	1714.25	3158.93	37.86	1719.89	2518.12	47.07	1737.10	2355.61	183.62	1731.46	918.13	-217.47	68.58	1509.73	-214.06	62.94	907.50
7.77000	2990.24	260.30	89.75	3016.42	241.36	109.84	2401.29	166.95	119.75	2337.47	231.22	107.92	3129.42	66.85	191.44	3107.91	71.20	174.15	2501.30	59.87	135.08	3008.29	22.52	108.70	3064.15	140.69	1286.48	0.00	0.00	0.00	2336.20	195.81	1714.25	3158.93	37.86	1719.89	2518.12	47.07	1737.10	2355.61	183.62	1731.46	918.40	-217.54	68.48	1509.58	-214.09	62.89	907.55
7.78000	2990.24	260.30	89.75	3016.42	241.36	109.84	2401.29	166.95	119.75	2337.47	231.22	107.92	3129.42	66.85	191.44	3107.91	71.20	174.15	2501.30	59.87	135.08	3008.29	22.52	108.70	3064.15	140.69	1286.48	0.00	0.00	0.00	2336.20	195.81	1714.25	3158.93	37.86	1719.89	2518.12	47.07	1737.10	2355.61	183.62	1731.46	918.44	-217.95	68.49	1509.43	-214.12	62.83	907.39
7.79000	2990.24	260.30	89.75	3016.42	241.36	109.84	2401.29	166.95	119.75	2337.47	231.22	107.92	3129.42	66.85	191.44	3107.91	71.20	174.15	2501.30	59.87	135.08	3008.29	22.52	108.70	3064.15	140.69	1286.48	0.00	0.00	0.00	2336.20	195.81	1714.25	3158.93	37.86	1719.89	2518.12	47.07	1737.10	2355.61	183.62	1731.46	918.30	-217.87	68.49	1509.28	-214.15	62.78	907.65
7.80000	2990.24	260.30	89.75	3016.42	241.36	109.84	2401.29	166.95	119.75	2337.47	231.22	107.92	3129.42	66.85	191.44	3107.91	71.20	174.15	2501.30	59.87	135.08	3008.29	22.52	108.70	3064.15	140.69	1286.48	0.00	0.00	0.00	2336.20	195.81	1714.25	3158.93	37.86	1719.89	2518.12	47.07	1737.10	2355.61	183.62	1731.46	918.56	-217.78	68.28	1509.12	-214.18	62.72	907.49
7.81000	2990.24	260.30	89.75	3016.42	241.36	109.84	2401.29	166.95	119.75	2337.47	231.22	107.92	3129.42	66.85	191.44	3107.91	71.20	174.15	2501.30	59.87	135.08	3008.29	22.52	108.70	3064.15	140.69	1286.48	0.00	0.00	0.00	2336.20	195.81	1714.25	3158.93	37.86	1719.89	2518.12	47.07	1737.10	2355.61	183.62	1731.46	918.30	-217.30	68.51	1508.97	-214.22	62.67	907.36
7.82000	2990.24	260.30	89.75	3016.42	241.36	109.84	2401.29	166.95	119.75	2337.47	231.22	107.92	3129.42	66.85	191.44	3107.91	71.20	174.15	2501.30	59.87	135.08	3008.29	22.52	108.70	3064.15	140.69	1286.48	0.00	0.00	0.00	2336.20	195.81	1714.25	3158.93	37.86	1719.89	2518.12	47.07	1737.10	2355.61	183.62	1731.46	918.15	-217.24	68.66	1508.83	-214.25	62.61	907.78
7.83000	2990.24	260.30	89.75	3016.42	241.36	109.84	2401.29	166.95	119.75	2337.47	231.22	107.92	3129.42	66.85	191.44	3107.91	71.20	174.15	2501.30	59.87	135.08	3008.29	22.52	108.70	3064.15	140.69	1286.48	0.00	0.00	0.00	2336.20	195.81	1714.25	3158.93	37.86	1719.89	2518.12	47.07	1737.10	2355.61	183.62	1731.46	918.30	-217.72	68.46	1508.68	-214.28	62.56	907.68
7.84000	2990.24	260.30	89.75	3016.42	241.36	109.84	2401.29	166.95	119.75	2337.47	231.22	107.92	3129.42	66.85	191.44	3107.91	71.20	174.15	2501.30	59.87	135.08	3008.29	22.52	108.70	3064.15	140.69	1286.48	0.00	0.00	0.00	2336.20	195.81	1714.25	3158.93	37.86	1719.89	2518.12	47.07	1737.10	2355.61	183.62	1731.46	918.45	-217.46	68.39	1508.53	-214.31	62.51	907.68
7.85000	2990.24	260.30	89.75	3016.42	241.36	109.84	2401.29	166.95	119.75	2337.47	231.22	107.92	3129.42	66.85	191.44	3107.91	71.20	174.15	2501.30	59.87	135.08	3008.29	22.52	108.70	3064.15	140.69	1286.48	0.00	0.00	0.00	2336.20	195.81	1714.25	3158.93	37.86	1719.89	2518.12	47.07	1737.10	2355.61	183.62	1731.46	918.42	-217.41	68.42	1508.39	-214.34	62.45	907.67
7.86000	2990.24	260.30	89.75	3016.42	241.36	109.84	2401.29	166.95	119.75	2337.47	231.22	107.92	3129.42	66.85	191.44	3107.91	71.20	174.15	2501.30	59.87	135.08	3008.29	22.52	108.70	3064.15	140.69	1286.48	0.00	0.00	0.00	2336.20	195.81	1714.25	3158.93	37.86	1719.89	2518.12	47.07	1737.10	2355.61	183.62	1731.46	918.35	-217.44	68.49	1508.24	-214.36	62.40	907.50
7.87000	2990.24	260.30	89.75	3016.42	241.36	109.84	2401.29	166.95	119.75	2337.47	231.22	107.92	3129.42	66.85	191.44	3107.91	71.20	174.15	2501.30	59.87	135.08	3008.29	22.52	108.70	3064.15	140.69	1286.48	0.00	0.00	0.00	2336.20	195.81	1714.25	3158.93	37.86	1719.89	2518.12	47.07	1737.10	2355.61	183.62	1731.46	918.32	-217.36	68.52	1508.10	-214.39	62.35	907.33
7.88000	2990.24	260.30	89.75	3016.42	241.36	109.84	2401.29	166.95	119.75	2337.47	231.22	107.92	3129.42	66.85	191.44	3107.91	71.20	174.15	2501.30	59.87	135.08	3008.29	22.52	108.70	3064.15	140.69	1286.48	0.00	0.00	0.00	2336.20	195.81	1714.25	3158.93	37.86	1719.89	2518.12	47.07	1737.10	2355.61	183.62	1731.46	918.09	-217.05	68.73	1507.95	-214.42	62.30	907.69
7.89000	2990.24	260.30	89.75	3016.42	241.36	109.84	2401.29	166.95	119.75	2337.47	231.22	107.92	3129.42	66.85	191.44	3107.91	71.20	174.15	2501.30	59.87	135.08	3008.29	22.52	108.70	3064.15	140.69	1286.48	0.00	0.00	0.00	2336.20	195.81	1714.25	3158.93	37.86	1719.89	2518.12	47.07	1737.10	2355.61	183.62	1731.46	918.19	-217.37	68.68	1507.81	-214.45	62.25	907.58
7.90000	2990.24	260.30	89.75	3016.42	241.36	109.84	2401.29	166.95	119.75	2337.47	231.22	107.92	3129.42	66.85	191.44	3107.91	71.20	174.15	2501.30	59.87	135.08	3008.29	22.52	108.70	3064.15	140.69	1286.48	0.00	0.00	0.00	2336.20	195.81	1714.25	3158.93	37.86	1719.89	2518.12	47.07	1737.10	2355.61	183.62	1731.46	918.27	-217.44	68.62	1507.67	-214.48	62.19	907.36
7.91000	2990.24	260.30	89.75	3016.42	241.36	109.84	2401.29	166.95	119.75	2337.47	231.22	107.92	3129.42	66.85	191.44	3107.91	71.20	174.15	2501.30	59.87	135.08	3008.29	22.52	108.70	3064.15	140.69	1286.48	0.00	0.00	0.00	2336.20	195.81	1714.25	3158.93	37.86	1719.89	2518.12	47.07	1737.10	2355.61	183.62	1731.46	918.43	-217.48	68.42	1507.53	-214.51	62.14	907.57
7.92000	2990.24	260.30	89.75	3016.42	241.36	109.84	2401.29	166.95	119.75	2337.47	231.22	107.92	3129.42	66.85	191.44	3107.91	71.20	174.15	2501.30	59.87	135.08	3008.29	22.52	108.70	3064.15	140.69	1286.48	0.00	0.00	0.00	2336.20	195.81	1714.25	3158.93	37.86	1719.89	2518.12	47.07	1737.10	2355.61	183.62	1731.46	918.28	-217.65	68.46	1507.39	-214.54	62.09	907.48
7.93000	2990.24	260.30	89.75	3016.42	241.36	109.84	2401.29	166.95	119.75	2337.47	231.22	107.92	3129.42	66.85	191.44	3107.91	71.20	174.15	2501.30	59.87	135.08	3008.29	22.52	108.70	3064.15	140.69	1286.48	0.00	0.00	0.00	2336.20	195.81	1714.25	3158.93	37.86	1719.89	2518.12	47.07	1737.10	2355.61	183.62	1731.46	918.40	-217.44	68.37	1507.25	-214.57	62.04	907.55
7.94000	2990.24	260.30	89.75	3016.42	241.36	109.84	2401.29	166.95	119.75	2337.47	231.22	107.92	3129.42	66.85	191.44	3107.91	71.20	174.15	2501.30	59.87	135.08	3008.29	22.52	108.70	3064.15	140.69	1286.48	0.00	0.00	0.00	2336.20	195.81	1714.25	3158.93	37.86	1719.89	2518.12	47.07	1737.10	2355.61	183.62	1731.46	918.37	-217.48	68.47	1507.11	-214.60	61.99	907.51
7.95000	2990.24	260.30	89.75	3016.42	241.36	109.84	2401.29	166.95	119.75	2337.47	231.22	107.92	3129.42	66.85	191.44	3107.91	71.20	174.15	2501.30	59.87	135.08	3008.29	22.52	108.70	3064.15	140.69	1286.48	0.00	0.00	0.00	2336.20	195.81	1714.25	3158.93	37.86	1719.89	2518.12	47.07	1737.10	2355.61	183.62	1731.46	918.39	-217.52	68.39	1506.97	-214.63	61.94	907.49
7.96000	2990.24	260.30	89.75	3016.42	241.36	109.84	2401.29	166.95	119.75	2337.47	231.22	107.92	3129.42	66.85	191.44	3107.91	71.20	174.15	2501.30	59.87	135.08	3008.29	22.52	108.70	3064.15	140.69	1286.48	0.00	0.00	0.00	2336.20	195.81	1714.25	3158.93	37.86	1719.89	2518.12	47.07	1737.10	2355.61	183.62	1731.46	918.48	-217.77	68.28	1506.84	-214.65	61.89	907.60
7.97000	2990.24	260.30	89.75	3016.42	241.36	109.84	2401.29	166.95	119.75	2337.47	231.22	107.92	3129.42	66.85	191.44	3107.91	71.20	174.15	2501.30	59.87	135.08	3008.29	22.52	108.70	3064.15	140.69	1286.48	0.00	0.00	0.00	2336.20	195.81	1714.25	3158.93	37.86	1719.89	2518.12	47.07	1737.10	2355.61	183.62	1731.46	918.45	-218.08	68.28	1506.70	-214.68	61.85	907.60
7.98000	2990.24	260.30	89.75	3016.42	241.36	109.84	2401.29	166.95	119.75	2337.47	231.22	107.92	3129.42	66.85	191.44	3107.91	71.20	174.15	2501.30	59.87	135.08	3008.29	22.52	108.70	3064.15	140.69	1286.48	0.00	0.00	0.00	2336.20	195.81	1714.25	3158.93	37.86	1719.89	2518.12	47.07	1737.10	2355.61	183.62	1731.46	918.38	-217.63	68.34	1506.57	-214.71	61.80	907.44
7.99000	2990.24	260.30	89.75	3016.42	241.36	109.84	2401.29	166.95	119.75	2337.47	231.22	107.92	3129.42	66.85	191.44	3107.91	71.20	174.15	2501.30	59.87	135.08	3008.29	22.52	108.70	3064.15	140.69	1286.48	0.00	0.00	0.00	2336.20	195.81	1714.25	3158.93	37.86	1719.89	2518.12	47.07	1737.10	2355.61	183.62	1731.46	918.04	-216.95	68.87	1506.43	-214.74	61.75	907.68
8.00000	2990.24	260.30	89.75	3016.42	241.36	109.84	2401.29	166.95	119.75	2337.47	231.22	107.92	3129.42	66.85	191.44	3107.91	71.20	174.15	2501.30	59.87	135.08	3008.29	22.52	108.70	3064.15	140.69	1286.48	0.00	0.00	0.00	2336.20	195.81	1714.25	3158.93	37.86	1719.89	2518.12	47.07	1737.10	2355.61	183.62	1731.46	918.22	-217.14	68.63	1506.30	-214.77	61.70	907.45
8.01000	2990.24	260.30	89.75	3016.42	241.36	109.84	2401.29	166.95	119.75	2337.47	231.22	107.92	3129.42	66.85	191.44	3107.91	71.20	174.15	2501.30	59.87	135.08	3008.29	22.52	108.70	3064.15	140.69	1286.48	0.00	0.00	0.00	2336.20	195.81	1714.25	3158.93	37.86	1719.89	2518.12	47.07	1737.10	2355.61	183.62	1731.46	918.22	-217.08	68.63	1506.17	-214.79	61.65	907.53
8.02000	2990.24	260.30	89.75	3016.42	241.36	109.84	2401.29	166.95	119.75	2337.47	231.22	107.92	3129.42	66.85	191.44	3107.91	71.20	174.15	2501.30	59.87	135.08	3008.29	22.52	108.70	3064.15	140.69	1286.48	0.00	0.00	0.00	2336.20	195.81	1714.25	3158.93	37.86	1719.89	2518.12	47.07	1737.10	2355.61	183.62	1731.46	918.30	-217.80	68.46	1506.04	-214.82	61.61	907.57
8.03000	2990.24	260.30	89.75	3016.42	241.36	109.84	2401.29	166.95	119.75	2337.47	231.22	107.92	3129.42	66.85	191.44	3107.91	71.20	174.15	2501.30	59.87	135.08	3008.29	22.52	108.70	3064.15	140.69	1286.48	0.00	0.00	0.00	2336.20	195.81	1714.25	3158.93	37.86	1719.89	2518.12	47.07	1737.10	2355.61	183.62	1731.46	918.25	-217.58	68.59	1505.91	-214.85	61.56	907.55
8.04000	2990.24	260.30	89.75	3016.42	241.36	109.84	2401.29	166.95	119.75	2337.47	231.22	107.92	3129.42	66.85	191.44	3107.91	71.20	174.15	2501.30	59.87	135.08	3008.29	22.52	108.70	3064.15	140.69	1286.48	0.00	0.00	0.00	2336.20	195.81	1714.25	3158.93	37.86	1719.89	2518.12	47.07	1737.10	2355.61	183.62	1731.46	918.38	-217.80	68.44	1505.78	-214.87	61.51	907.61
8.05000	2990.24	260.30	89.75	3016.42	241.36	109.84	2401.29	166.95	119.75	2337.47	231.22	107.92	3129.42	66.85	191.44	3107.91	71.20	174.15	2501.30	59.87	135.08	3008.29	22.52	108.70	3064.15	140.69	1286.48	0.00	0.00	0.00	2336.20	195.81	1714.25	3158.93	37.86	1719.89	2518.12	47.07	1737.10	2355.61	183.62	1731.46	918.45	-217.95	68.32	1505.65	-214.90	61.47	907.67
8.06000	2990.24	260.30	89.75	3016.42	241.36	109.84	2401.29	166.95	119.75	2337.47	231.22	107.92	3129.42	66.85	191.44	3107.91	71.20	174.15	2501.30	59.87	135.08	3008.29	22.52	108.70	3064.15	140.69	1286.48	0.00	0.00	0.00	2336.20	195.81	1714.25	3158.93	37.86	1719.89	2518.12	47.07	1737.10	2355.61	183.62	1731.46	918.51	-217.95	68.32	1505.52	-214.93	61.42	907.86
8.07000	2990.24	260.30	89.75	3016.42	241.36	109.84	2401.29	166.95	119.75	2337.47	231.22	107.92	3129.42	66.85	191.44	3107.91	71.20	174.15	2501.30	59.87	135.08	3008.29	22.52	108.70	3064.15	140.69	1286.48	0.00	0.00	0.00	2336.20	195.81	1714.25	3158.93	37.86	1719.89	2518.12	47.07	1737.10	2355.61	183.62	1731.46	918.54	-217.39	68.32	1505.39	-214.95	61.38	907.74
8.08000	2990.24	260.30	89.75	3016.42	241.36	109.84	2401.29	166.95	119.75	2337.47	231.22	107.92	3129.42	66.85	191.44	3107.91	71.20	174.15	2501.30	59.87	135.08	3008.29	22.52	108.70	3064.15	140.69	1286.48	0.00	0.00	0.00	2336.20	195.81	1714.25	3158.93	37.86	1719.89	2518.12	47.07	1737.10	2355.61	183.62	1731.46	918.50	-217.97	68.24	1505.27	-214.98	61.33	907.62
8.09000	2990.24	260.30	89.75	3016.42	241.36	109.84	2401.29	166.95	119.75	2337.47	231.22	107.92	3129.42	66.85	191.44	3107.91	71.20	174.15	2501.30	59.87	135.08	3008.29	22.52	108.70	3064.15	140.69	1286.48	0.00	0.00	0.00	2336.20	195.81	1714.25	3158.93	37.86	1719.89	2518.12	47.07	1737.10	2355.61	183.62	1731.46	918.35	-217.97	68.38	1505.14	-215.01	61.29	907.37
8.10000	2990.24	260.30	89.75	3016.42	241.36	109.84	2401.29	166.95	119.75	2337.47	231.22	107.92	3129.42	66.85	191.44	3107.91	71.20	174.15	2501.30	59.87	135.08	3008.29	22.52	108.70	3064.15	140.69	1286.48	0.00	0.00	0.00	2336.20	195.81	1714.25	3158.93	37.86	1719.89	2518.12	47.07	1737.10	2355.61	183.62	1731.46	918.46	-218.37	68.32	1505.02	-215.03	61.25	907.56
8.11000	2990.24	260.30	89.75	3016.42	241.36	109.84	2401.29	166.95	119.75	2337.47	231.22	107.92	3129.42	66.85	191.44	3107.91	71.20	174.15	2501.30	59.87	135.08	3008.29	22.52	108.70	3064.15	140.69	1286.48	0.00	0.00	0.00	2336.20	195.81	1714.25	3158.93	37.86	1719.89	2518.12	47.07	1737.10	2355.61	183.62	1731.46	918.27	-217.40	68.58	1504.90	-215.06	61.20	907.54
8.12000	2990.24	260.30	89.75	3016.42	241.36	109.84	2401.29	166.95	119.75	2337.47	231.22	107.92	3129.42	66.85	191.44	3107.91	71.20	174.15	2501.30	59.87	135.08	3008.29	22.52	108.70	3064.15	140.69	1286.48	0.00	0.00	0.00	2336.20	195.81	1714.25	3158.93	37.86	1719.89	2518.12	47.07	1737.10	2355.61	183.62	1731.46	918.62	-218.30	68.09	1504.77	-215.09	61.16	907.60
8.13000	2990.24	260.30	89.75	3016.42	241.36	109.84	2401.29	166.95	119.75	2337.47	231.22	107.92	3129.42	66.85	191.44	3107.91	71.20	174.15	2501.30	59.87	135.08	3008.29	22.52	108.70	3064.15	140.69	1286.48	0.00	0.00	0.00	2336.20	195.81	1714.25	3158.93	37.86	1719.89	2518.12	47.07	1737.10	2355.61	183.62	1731.46	918.53	-217.94	68.23	1504.65	-215.11	61.12	907.39
8.14000	2990.24	260.30	89.75	3016.42	241.36	109.84	2401.29	166.95	119.75	2337.47	231.22	107.92	3129.42	66.85	191.44	3107.91	71.20	174.15	2501.30	59.87	135.08	3008.29	22.52	108.70	3064.15	140.69	1286.48	0.00	0.00	0.00	2336.20	195.81	1714.25	3158.93	37.86	1719.89	2518.12	47.07	1737.10	2355.61	183.62	1731.46	918.14	-217.22	68.61	1504.53	-215.14	61.07	907.56
8.15000	2990.24	260.30	89.75	3016.42	241.36	109.84	2401.29	166.95	119.75	2337.47	231.22	107.92	3129.42	66.85	191.44	3107.91	71.20	174.15	2501.30	59.87	135.08	3008.29	22.52	108.70	3064.15	140.69	1286.48	0.00	0.00	0.00	2336.20	195.81	1714.25	3158.93	37.86	1719.89	2518.12	47.07	1737.10	2355.61	183.62	1731.46	918.19	-217.45	68.57	1504.41	-215.16	61.03	907.47
8.16000	2990.24	260.30	89.75	3016.42	241.36	109.84	2401.29	166.95	119.75	2337.47	231.22	107.92	3129.42	66.85	191.44	3107.91	71.20	174.15	2501.30	59.87	135.08	3008.29	22.52	108.70	3064.15	140.69	1286.48	0.00	0.00	0.00	2336.20	195.81	1714.25	3158.93	37.86	1719.89	2518.12	47.07	1737.10	2355.61	183.62	1731.46	918.41	-217.79	68.42	1504.29	-215.19	60.99	907.31
8.17000	2990.24	260.30	89.75	3016.42	241.36	109.84	2401.29	166.95	119.75	2337.47	231.22	107.92	3129.42	66.85	191.44	3107.91	71.20	174.15	2501.30	59.87	135.08	3008.29	22.52	108.70	3064.15	140.69	1286.48	0.00	0.00	0.00	2336.20	195.81	1714.25	3158.93	37.86	1719.89	2518.12	47.07	1737.10	2355.61	183.62	1731.46	918.33	-217.99	68.38	1504.17	-215.21	60.95	907.48
8.18000	2990.24	260.30	89.75	3016.42	241.36	109.84	2401.29	166.95	119.75	2337.47	231.22	107.92	3129.42	66.85	191.44	3107.91	71.20	174.15	2501.30	59.87	135.08	3008.29	22.52	108.70	3064.15	140.69	1286.48	0.00	0.00	0.00	2336.20	195.81	1714.25	3158.93	37.86	1719.89	2518.12	47.07	1737.10	2355.61	183.62	1731.46	918.28	-218.03	68.56	1504.06	-215.24	60.91	907.56
8.19000	2990.24	260.30	89.75	3016.42	241.36	109.84	2401.29	166.95	119.75	2337.47	231.22	107.92	3129.42	66.85	191.44	3107.91	71.20	174.15	2501.30	59.87	135.08	3008.29	22.52	108.70	3064.15	140.69	1286.48	0.00	0.00	0.00	2336.20	195.81	1714.25	3158.93	37.86	1719.89	2518.12	47.07	1737.10	2355.61	183.62	1731.46	918.25	-217.93	68.50	1503.94	-215.26	60.87	907.38
8.20000	2990.24	260.30	89.75	3016.42	241.36	109.84	2401.29	166.95	119.75	2337.47	231.22	107.92	3129.42	66.85	191.44	3107.91	71.20	174.15	2501.30	59.87	135.08	3008.29	22.52	108.70	3064.15	140.69	1286.48	0.00	0.00	0.00	2336.20	195.81	1714.25	3158.93	37.86	1719.89	2518.12	47.07	1737.10	2355.61	183.62	1731.46	918.27	-217.89	68.44	1503.83	-215.29	60.83	907.36
8.21000	2990.24	260.30	89.75	3016.42	241.36	109.84	2401.29	166.95	119.75	2337.47	231.22	107.92	3129.42	66.85	191.44	3107.91	71.20	174.15	2501.30	59.87	135.08	3008.29	22.52	108.70	3064.15	140.69	1286.48	0.00	0.00	0.00	2336.20	195.81	1714.25	3158.93	37.86	1719.89	2518.12	47.07	1737.10	2355.61	183.62	1731.46	918.30	-217.89	68.49	1503.71	-215.31	60.79	907.29
8.22000	2990.24	260.30	89.75	3016.42	241.36	109.84	2401.29	166.95	119.75	2337.47	231.22	107.92	3129.42	66.85	191.44	3107.91	71.20	174.15	2501.30	59.87	135.08	3008.29	22.52	108.70	3064.15	140.69	1286.48	0.00	0.00	0.00	2336.20	195.81	1714.25	3158.93	37.86	1719.89	2518.12	47.07	1737.10	2355.61	183.62	1731.46	918.44	-217.83	68.46	1503.60	-215.34	60.75	907.39
8.23000	2990.24	260.30	89.75	3016.42	241.36	109.84	2401.29	166.95	119.75	2337.47	231.22	107.92	3129.42	66.85	191.44	3107.91	71.20	174.15	2501.30	59.87	135.08	3008.29	22.52	108.70	3064.15	140.69	1286.48	0.00	0.00	0.00	2336.20	195.81	1714.25	3158.93	37.86	1719.89	2518.12	47.07	1737.10	2355.61	183.62	1731.46	918.39	-217.47	68.55	1503.49	-215.36	60.71	907.61
8.24000	2990.24	260.30	89.75	3016.42	241.36	109.84	2401.29	166.95	119.75	2337.47	231.22	107.92	3129.42	66.85	191.44	3107.91	71.20	174.15	2501.30	59.87	135.08	3008.29	22.52	108.70	3064.15	140.69	1286.48	0.00	0.00	0.00	2336.20	195.81	1714.25	3158.93	37.86	1719.89	2518.12	47.07	1737.10	2355.61	183.62	1731.46	918.34	-217.59	68.53	1503.37	-215.38	60.67	907.57
8.25000	2990.24	260.30	89.75	3016.42	241.36	109.84	2401.29	166.95	119.75	2337.47	231.22	107.92	3129.42	66.85	191.44	3107.91	71.20	174.15	2501.30	59.87	135.08	3008.29	22.52	108.70	3064.15	140.69	1286.48	0.00	0.00	0.00	2336.20	195.81	1714.25	3158.93	37.86	1719.89	2518.12	47.07	1737.10	2355.61	183.62	1731.46	918.41	-218.09	68.39	1503.26	-215.41	60.63	907.64
8.26000	2990.24	260.30	89.75	3016.42	241.36	109.84	2401.29	166.95	119.75	2337.47	231.22	107.92	3129.42	66.85	191.44	3107.91	71.20	174.15	2501.30	59.87	135.08	3008.29	22.52	108.70	3064.15	140.69	1286.48	0.00	0.00	0.00	2336.20	195.81	1714.25	3158.93	37.86	1719.89	2518.12	47.07	1737.10	2355.61	183.62	1731.46	918.37	-217.75	68.50	1503.15	-215.43	60.59	907.61
8.27000	2990.24	260.30	89.75	3016.42	241.36	109.84	2401.29	166.95	119.75	2337.47	231.22	107.92	3129.42	66.85	191.44	3107.91	71.20	174.15	2501.30	59.87	135.08	3008.29	22.52	108.70	3064.15	140.69	1286.48	0.00	0.00	0.00	2336.20	195.81	1714.25	3158.93	37.86	1719.89	2518.12	47.07	1737.10	2355.61	183.62	1731.46	918.48	-217.98	68.32	1503.04	-215.46	60.55	907.73
8.28000	2990.24	260.30	89.75	3016.42	241.36	109.84	2401.29	166.95	119.75	2337.47	231.22	107.92	3129.42	66.85	191.44	3107.91	71.20	174.15	2501.30	59.87	135.08	3008.29	22.52	108.70	3064.15	140.69	1286.48	0.00	0.00	0.00	2336.20	195.81	1714.25	3158.93	37.86	1719.89	2518.12	47.07	1737.10	2355.61	183.62	1731.46	918.36	-217.70	68.51	1502.94	-215.48	60.51	907.61
8.29000	2990.24	260.30	89.75	3016.42	241.36	109.84	2401.29	166.95	119.75	2337.47	231.22	107.92	3129.42	66.85	191.44	3107.91	71.20	174.15	2501.30	59.87	135.08	3008.29	22.52	108.70	3064.15	140.69	1286.48	0.00	0.00	0.00	2336.20	195.81	1714.25	3158.93	37.86	1719.89	2518.12	47.07	1737.10	2355.61	183.62	1731.46	918.45	-217.31	68.42	1502.83	-215.50	60.48	907.48
8.30000	2990.24	260.30	89.75	3016.42	241.36	109.84	2401.29	166.95	119.75	2337.47	231.22	107.92	3129.42	66.85	191.44	3107.91	71.20	174.15	2501.30	59.87	135.08	3008.29	22.52	108.70	3064.15	140.69	1286.48	0.00	0.00	0.00	2336.20	195.81	1714.25	3158.93	37.86	1719.89	2518.12	47.07	1737.10	2355.61	183.62	1731.46	918.70	-217.49	68.07	1502.72	-215.53	60.44	907.45
8.31000	2990.24	260.30	89.75	3016.42	241.36	109.84	2401.29	166.95	119.75	2337.47	231.22	107.92	3129.42	66.85	191.44	3107.91	71.20	174.15	2501.30	59.87	135.08	3008.29	22.52	108.70	3064.15	140.69	1286.48	0.00	0.00	0.00	2336.20	195.81	1714.25	3158.93	37.86	1719.89	2518.12	47.07	1737.10	2355.61	183.62	1731.46	918.49	-217.77	68.27	1502.62	-215.55	60.40	907.45
8.32000	2990.24	260.30	89.75	3016.42	241.36	109.84	2401.29	166.95	119.75	2337.47	231.22	107.92	3129.42	66.85	191.44	3107.91	71.20	174.15	2501.30	59.87	135.08	3008.29	22.52	108.70	3064.15	140.69	1286.48	0.00	0.00	0.00	2336.20	195.81	1714.25	3158.93	37.86	1719.89	2518.12	47.07	1737.10	2355.61	183.62	1731.46	918.35	-218.36	68.40	1502.51	-215.57	60.37	907.32
8.33000	2990.24	260.30	89.75	3016.42	241.36	109.84	2401.29	166.95	119.75	2337.47	231.22	107.92	3129.42	66.85	191.44	3107.91	71.20	174.15	2501.30	59.87	135.08	3008.29	22.52	108.70	3064.15	140.69	1286.48	0.00	0.00	0.00	2336.20	195.81	1714.25	3158.93	37.86	1719.89	2518.12	47.07	1737.10	2355.61	183.62	1731.46	918.49	-217.61	68.25	1502.41	-215.59	60.33	907.20
8.34000	2990.24	260.30	89.75	3016.42	241.36	109.84	2401.29	166.95	119.75	2337.47	231.22	107.92	3129.42	66.85	191.44	3107.91	71.20	174.15	2501.30	59.87	135.08	3008.29	22.52	108.70	3064.15	140.69	1286.48	0.00	0.00	0.00	2336.20	195.81	1714.25	3158.93	37.86	1719.89	2518.12	47.07	1737.10	2355.61	183.62	1731.46	918.31	-217.44	68.48	1502.30	-215.62	60.30	907.51
8.35000	2990.24	260.30	89.75	3016.42	241.36	109.84	2401.29	166.95	119.75	2337.47	231.22	107.92	3129.42	66.85	191.44	3107.91	71.20	174.15	2501.30	59.87	135.08	3008.29	22.52	108.70	3064.15	140.69	1286.48	0.00	0.00	0.00	2336.20	195.81	1714.25	3158.93	37.86	1719.89	2518.12	47.07	1737.10	2355.61	183.62	1731.46	918.36	-217.41	68.50	1502.20	-215.64	60.26	907.51
8.36000	2990.24	260.30	89.75	3016.42	241.36	109.84	2401.29	166.95	119.75	2337.47	231.22	107.92	3129.42	66.85	191.44	3107.91	71.20	174.15	2501.30	59.87	135.08	3008.29	22.52	108.70	3064.15	140.69	1286.48	0.00	0.00	0.00	2336.20	195.81	1714.25	3158.93	37.86	1719.89	2518.12	47.07	1737.10	2355.61	183.62	1731.46	918.35	-217.73	68.35	1502.10	-215.66	60.23	907.47
8.37000	2990.24	260.30	89.75	3016.42	241.36	109.84	2401.29	166.95	119.75	2337.47	231.22	107.92	3129.42	66.85	191.44	3107.91	71.20	174.15	2501.30	59.87	135.08	3008.29	22.52	108.70	3064.15	140.69	1286.48	0.00	0.00	0.00	2336.20	195.81	1714.25	3158.93	37.86	1719.89	2518.12	47.07	1737.10	2355.61	183.62	1731.46	918.56	-218.31	68.21	1502.00	-215.68	60.19	907.62
8.38000	2990.24	260.30	89.75	3016.42	241.36	109.84	2401.29	166.95	119.75	2337.47	231.22	107.92	3129.42	66.85	191.44	3107.91	71.20	174.15	2501.30	59.87	135.08	3008.29	22.52	108.70	3064.15	140.69	1286.48	0.00	0.00	0.00	2336.20	195.81	1714.25	3158.93	37.86	1719.89	2518.12	47.07	1737.10	2355.61	183.62	1731.46	918.24	-217.49	68.66	1501.90	-215.71	60.16	907.47
8.39000	2990.24	260.30	89.75	3016.42	241.36	109.84	2401.29	166.95	119.75	2337.47	231.22	107.92	3129.42	66.85	191.44	3107.91	71.20	174.15	2501.30	59.87	135.08	3008.29	22.52	108.70	3064.15	140.69	1286.48	0.00	0.00	0.00	2336.20	195.81	1714.25	3158.93	37.86	1719.89	2518.12	47.07	1737.10	2355.61	183.62	1731.46	918.25	-217.77	68.46	1501.80	-215.73	60.13	907.67
8.40000	2990.24	260.30	89.75	3016.42	241.36	109.84	2401.29	166.95	119.75	2337.47	231.22	107.92	3129.42	66.85	191.44	3107.91	71.20	174.15	2501.30	59.87	135.08	3008.29	22.52	108.70	3064.15	140.69	1286.48	0.00	0.00	0.00	2336.20	195.81	1714.25	3158.93	37.86	1719.89	2518.12	47.07	1737.10	2355.61	183.62	1731.46	918.40	-218.02	68.30	1501.70	-215.75	60.09	907.56
8.41000	2990.24	260.30	89.75	3016.42	241.36	109.84	2401.29	166.95	119.75	2337.47	231.22	107.92	3129.42	66.85	191.44	3107.91	71.20	174.15	2501.30	59.87	135.08	3008.29	22.52	108.70	3064.15	140.69	1286.48	0.00	0.00	0.00	2336.20	195.81	1714.25	3158.93	37.86	1719.89	2518.12	47.07	1737.10	2355.61	183.62	1731.46	918.35	-217.88	68.37	1501.61	-215.77	60.06	907.34
8.42000	2990.24	260.30	89.75	3016.42	241.36	109.84	2401.29	166.95	119.75	2337.47	231.22	107.92	3129.42	66.85	191.44	3107.91	71.20	174.15	2501.30	59.87	135.08	3008.29	22.52	108.70	3064.15	140.69	1286.48	0.00	0.00	0.00	2336.20	195.81	1714.25	3158.93	37.86	1719.89	2518.12	47.07	1737.10	2355.61	183.62	1731.46	918.31	-217.50	68.47	1501.51	-215.79	60.03	907.49
8.43000	2990.24	260.30	89.75	3016.42	241.36	109.84	2401.29	166.95	119.75	2337.47	231.22	107.92	3129.42	66.85	191.44	3107.91	71.20	174.15	2501.30	59.87	135.08	3008.29	22.52	108.70	3064.15	140.69	1286.48	0.00	0.00	0.00	2336.20	195.81	1714.25	3158.93	37.86	1719.89	2518.12	47.07	1737.10	2355.61	183.62	1731.46	918.58	-217.70	68.10	1501.42	-215.81	59.99	907.58
8.44000	2990.24	260.30	89.75	3016.42	241.36	109.84	2401.29	166.95	119.75	2337.47	231.22	107.92	3129.42	66.85	191.44	3107.91	71.20	174.15	2501.30	59.87	135.08	3008.29	22.52	108.70	3064.15	140.69	1286.48	0.00	0.00	0.00	2336.20	195.81	1714.25	3158.93	37.86	1719.89	2518.12	47.07	1737.10	2355.61	183.62	1731.46	918.56	-217.72	68.28	1501.32	-215.84	59.96	907.61
8.45000	2990.24	260.30	89.75	3016.42	241.36	109.84	2401.29	166.95	119.75	2337.47	231.22	107.92	3129.42	66.85	191.44	3107.91	71.20	174.15	2501.30	59.87	135.08	3008.29	22.52	108.70	3064.15	140.69	1286.48	0.00	0.00	0.00	2336.20	195.81	1714.25	3158.93	37.86	1719.89	2518.12	47.07	1737.10	2355.61	183.62	1731.46	918.52	-217.94	68.29	1501.23	-215.86	59.93	907.48
8.46000	2990.24	260.30	89.75	3016.42	241.36	109.84	2401.29	166.95	119.75	2337.47	231.22	107.92	3129.42	66.85	191.44	3107.91	71.20	174.15	2501.30	59.87	135.08	3008.29	22.52	108.70	3064.15	140.69	1286.48	0.00	0.00	0.00	2336.20	195.81	1714.25	3158.93	37.86	1719.89	2518.12	47.07	1737.10	2355.61	183.62	1731.46	918.48	-218.35	68.21	1501.14	-215.88	59.90	907.67
8.47000	2990.24	260.30	89.75	3016.42	241.36	109.84	2401.29	166.95	119.75	2337.47	231.22	107.92	3129.42	66.85	191.44	3107.91	71.20	174.15	2501.30	59.87	135.08	3008.29	22.52	108.70	3064.15	140.69	1286.48	0.00	0.00	0.00	2336.20	195.81	1714.25	3158.93	37.86	1719.89	2518.12	47.07	1737.10	2355.61	183.62	1731.46	918.28	-217.57	68.45	1501.04	-215.90	59.87	907.50
8.48000	2990.24	260.30	89.75	3016.42	241.36	109.84	2401.29	166.95	119.75	2337.47	231.22	107.92	3129.42	66.85	191.44	3107.91	71.20	174.15	2501.30	59.87	135.08	3008.29	22.52	108.70	3064.15	140.69	1286.48	0.00	0.00	0.00	2336.20	195.81	1714.25	3158.93	37.86	1719.89	2518.12	47.07	1737.10	2355.61	183.62	1731.46	918.38	-217.11	68.51	1500.95	-215.92	59.84	907.80
8.49000	2990.24	260.30	89.75	3016.42	241.36	109.84	2401.29	166.95	119.75	2337.47	231.22	107.92	3129.42	66.85	191.44	3107.91	71.20	174.15	2501.30	59.87	135.08	3008.29	22.52	108.70	3064.15	140.69	1286.48	0.00	0.00	0.00	2336.20	195.81	1714.25	3158.93	37.86	1719.89	2518.12	47.07	1737.10	2355.61	183.62	1731.46	918.28	-217.40	68.58	1500.86	-215.94	59.81	907.81
8.50000	2990.24	260.30	89.75	3016.42	241.36	109.84	2401.29	166.95	119.75	2337.47	231.22	107.92	3129.42	66.85	191.44	3107.91	71.20	174.15	2501.30	59.87	135.08	3008.29	22.52	108.70	3064.15	140.69	1286.48	0.00	0.00	0.00	2336.20	195.81	1714.25	3158.93	37.86	1719.89	2518.12	47.07	1737.10	2355.61	183.62	1731.46	918.40	-217.33	68.48	1500.78	-215.96	59.78	907.49
8.51000	2990.24	260.30	89.75	3016.42	241.36	109.84	2401.29	166.95	119.75	2337.47	231.22	107.92	3129.42	66.85	191.44	3107.91	71.20	174.15	2501.30	59.87	135.08	3008.29	22.52	108.70	3064.15	140.69	1286.48	0.00	0.00	0.00	2336.20	195.81	1714.25	3158.93	37.86	1719.89	2518.12	47.07	1737.10	2355.61	183.62	1731.46	918.39	-217.71	68.37	1500.69	-215.98	59.75	907.45
8.52000	2990.24	260.30	89.75	3016.42	241.36	109.84	2401.29	166.95	119.75	2337.47	231.22	107.92	3129.42	66.85	191.44	3107.91	71.20	174.15	2501.30	59.87	135.08	3008.29	22.52	108.70	3064.15	140.69	1286.48	0.00	0.00	0.00	2336.20	195.81	1714.25	3158.93	37.86	1719.89	2518.12	47.07	1737.10	2355.61	183.62	1731.46	918.27	-218.13	68.39	1500.60	-216.00	59.72	907.61
8.53000	2990.24	260.30	89.75	3016.42	241.36	109.84	2401.29	166.95	119.75	2337.47	231.22	107.92	3129.42	66.85	191.44	3107.91	71.20	174.15	2501.30	59.87	135.08	3008.29	22.52	108.70	3064.15	140.69	1286.48	0.00	0.00	0.00	2336.20	195.81	1714.25	3158.93	37.86	1719.89	2518.12	47.07	1737.10	2355.61	183.62	1731.46	918.11	-216.89	68.69	1500.51	-216.02	59.69	907.66
8.54000	2990.24	260.30	89.75	3016.42	241.36	109.84	2401.29	166.95	119.75	2337.47	231.22	107.92	3129.42	66.85	191.44	3107.91	71.20	174.15	2501.30	59.87	135.08	3008.29	22.52	108.70	3064.15	140.69	1286.48	0.00	0.00	0.00	2336.20	195.81	1714.25	3158.93	37.86	1719.89	2518.12	47.07	1737.10	2355.61	183.62	1731.46	918.59	-217.71	68.25	1500.43	-216.04	59.66	907.47
8.55000	2990.24	260.30	89.75	3016.42	241.36	109.84	2401.29	166.95	119.75	2337.47	231.22	107.92	3129.42	66.85	191.44	3107.91	71.20	174.15	2501.30	59.87	135.08	3008.29	22.52	108.70	3064.15	140.69	1286.48	0.00	0.00	0.00	2336.20	195.81	1714.25	3158.93	37.86	1719.89	2518.12	47.07	1737.10	2355.61	183.62	1731.46	918.31	-217.89	68.54	1500.34	-216.06	59.63	907.64
8.56000	2990.24	260.30	89.75	3016.42	241.36	109.84	2401.29	166.95	119.75	2337.47	231.22	107.92	3129.42	66.85	191.44	3107.91	71.20	174.15	2501.30	59.87	135.08	3008.29	22.52	108.70	3064.15	140.69	1286.48	0.00	0.00	0.00	2336.20	195.81	1714.25	3158.93	37.86	1719.89	2518.12	47.07	1737.10	2355.61	183.62	1731.46	918.14	-217.64	68.60	1500.26	-216.08	59.61	907.49
8.57000	2990.24	260.30	89.75	3016.42	241.36	109.84	2401.29	166.95	119.75	2337.47	231.22	107.92	3129.42	66.85	191.44	3107.91	71.20	174.15	2501.30	59.87	135.08	3008.29	22.52	108.70	3064.15	140.69	1286.48	0.00	0.00	0.00	2336.20	195.81	1714.25	3158.93	37.86	1719.89	2518.12	47.07	1737.10	2355.61	183.62	1731.46	918.35	-218.02	68.49	1500.18	-216.10	59.58	907.53
8.58000	2990.24	260.30	89.75	3016.42	241.36	109.84	2401.29	166.95	119.75	2337.47	231.22	107.92	3129.42	66.85	191.44	3107.91	71.20	174.15	2501.30	59.87	135.08	3008.29	22.52	108.70	3064.15	140.69	1286.48	0.00	0.00	0.00	2336.20	195.81	1714.25	3158.93	37.86	1719.89	2518.12	47.07	1737.10	2355.61	183.62	1731.46	918.27	-217.82	68.57	1500.10	-216.11	59.55	907.52
8.59000	2990.24	260.30	89.75	3016.42	241.36	109.84	2401.29	166.95	119.75	2337.47	231.22	107.92	3129.42	66.85	191.44	3107.91	71.20	174.15	2501.30	59.87	135.08	3008.29	22.52	108.70	3064.15	140.69	1286.48	0.00	0.00	0.00	2336.20	195.81	1714.25	3158.93	37.86	1719.89	2518.12	47.07	1737.10	2355.61	183.62	1731.46	918.29	-217.70	68.40	1500.01	-216.13	59.53	907.50
8.60000	2990.24	260.30	89.75	3016.42	241.36	109.84	2401.29	166.95	119.75	2337.47	231.22	107.92	3129.42	66.85	191.44	3107.91	71.20	174.15	2501.30	59.87	135.08	3008.29	22.52	108.70	3064.15	140.69	1286.48	0.00	0.00	0.00	2336.20	195.81	1714.25	3158.93	37.86	1719.89	2518.12	47.07	1737.10	2355.61	183.62	1731.46	918.68	-217.56	68.11	1499.93	-216.15	59.50	907.53
8.61000	2990.24	260.30	89.75	3016.42	241.36	109.84	2401.29	166.95	119.75	2337.47	231.22	107.92	3129.42	66.85	191.44	3107.91	71.20	174.15	2501.30	59.87	135.08	3008.29	22.52	108.70	3064.15	140.69	1286.48	0.00	0.00	0.00	2336.20	195.81	1714.25	3158.93	37.86	1719.89	2518.12	47.07	1737.10	2355.61	183.62	1731.46	918.40	-217.80	68.33	1499.85	-216.17	59.47	907.35
8.62000	2990.24	260.30	89.75	3016.42	241.36	109.84	2401.29	166.95	119.75	2337.47	231.22	107.92	3129.42	66.85	191.44	3107.91	71.20	174.15	2501.30	59.87	135.08	3008.29	22.52	108.70	3064.15	140.69	1286.48	0.00	0.00	0.00	2336.20	195.81	1714.25	3158.93	37.86	1719.89	2518.12	47.07	1737.10	2355.61	183.62	1731.46	918.46	-217.73	68.36	1499.78	-216.19	59.45	907.51
8.63000	2990.24	260.30	89.75	3016.42	241.36	109.84	2401.29	166.95	119.75	2337.47	231.22	107.92	3129.42	66.85	191.44	3107.91	71.20	174.15	2501.30	59.87	135.08	3008.29	22.52	108.70	3064.15	140.69	1286.48	0.00	0.00	0.00	2336.20	195.81	1714.25	3158.93	37.86	1719.89	2518.12	47.07	1737.10	2355.61	183.62	1731.46	918.34	-217.14	68.48	1499.70	-216.21	59.42	907.42
8.64000	2990.24	260.30	89.75	3016.42	241.36	109.84	2401.29	166.95	119.75	2337.47	231.22	107.92	3129.42	66.85	191.44	3107.91	71.20	174.15	2501.30	59.87	135.08	3008.29	22.52	108.70	3064.15	140.69	1286.48	0.00	0.00	0.00	2336.20	195.81	1714.25	3158.93	37.86	1719.89	2518.12	47.07	1737.10	2355.61	183.62	1731.46	918.58	-218.04	68.21	1499.62	-216.22	59.40	907.50
8.65000	2990.24	260.30	89.75	3016.42	241.36	109.84	2401.29	166.95	119.75	2337.47	231.22	107.92	3129.42	66.85	191.44	3107.91	71.20	174.15	2501.30	59.87	135.08	3008.29	22.52	108.70	3064.15	140.69	1286.48	0.00	0.00	0.00	2336.20	195.81	1714.25	3158.93	37.86	1719.89	2518.12	47.07	1737.10	2355.61	183.62	1731.46	918.28	-217.13	68.46	1499.55	-216.24	59.37	907.41
8.66000	2990.24	260.30	89.75	3016.42	241.36	109.84	2401.29	166.95	119.75	2337.47	231.22	107.92	3129.42	66.85	191.44	3107.91	71.20	174.15	2501.30	59.87	135.08	3008.29	22.52	108.70	3064.15	140.69	1286.48	0.00	0.00	0.00	2336.20	195.81	1714.25	3158.93	37.86	1719.89	2518.12	47.07	1737.10	2355.61	183.62	1731.46	918.30	-217.56	68.62	1499.47	-216.26	59.35	907.26
8.67000	2990.24	260.30	89.75	3016.42	241.36	109.84	2401.29	166.95	119.75	2337.47	231.22	107.92	3129.42	66.85	191.44	3107.91	71.20	174.15	2501.30	59.87	135.08	3008.29	22.52	108.70	3064.15	140.69	1286.48	0.00	0.00	0.00	2336.20	195.81	1714.25	3158.93	37.86	1719.89	2518.12	47.07	1737.10	2355.61	183.62	1731.46	918.21	-217.39	68.71	1499.40	-216.28	59.33	907.43
8.68000	2990.24	260.30	89.75	3016.42	241.36	109.84	2401.29	166.95	119.75	2337.47	231.22	107.92	3129.42	66.85	191.44	3107.91	71.20	174.15	2501.30	59.87	135.08	3008.29	22.52	108.70	3064.15	140.69	1286.48	0.00	0.00	0.00	2336.20	195.81	1714.25	3158.93	37.86	1719.89	2518.12	47.07	1737.10	2355.61	183.62	1731.46	918.47	-217.20	68.31	1499.32	-216.29	59.30	907.41
8.69000	2990.24	260.30	89.75	3016.42	241.36	109.84	2401.29	166.95	119.75	2337.47	231.22	107.92	3129.42	66.85	191.44	3107.91	71.20	174.15	2501.30	59.87	135.08	3008.29	22.52	108.70	3064.15	140.69	1286.48	0.00	0.00	0.00	2336.20	195.81	1714.25	3158.93	37.86	1719.89	2518.12	47.07	1737.10	2355.61	183.62	1731.46	918.22	-217.02	68.57	1499.25	-216.31	59.28	907.23
8.70000	2990.24	260.30	89.75	3016.42	241.36	109.84	2401.29	166.95	119.75	2337.47	231.22	107.92	3129.42	66.85	191.44	3107.91	71.20	174.15	2501.30	59.87	135.08	3008.29	22.52	108.70	3064.15	140.69	1286.48	0.00	0.00	0.00	2336.20	195.81	1714.25	3158.93	37.86	1719.89	2518.12	47.07	1737.10	2355.61	183.62	1731.46	918.35	-217.50	68.57	1499.18	-216.33	59.26	907.46
8.71000	2990.24	260.30	89.75	3016.42	241.36	109.84	2401.29	166.95	119.75	2337.47	231.22	107.92	3129.42	66.85	191.44	3107.91	71.20	174.15	2501.30	59.87	135.08	3008.29	22.52	108.70	3064.15	140.69	1286.48	0.00	0.00	0.00	2336.20	195.81	1714.25	3158.93	37.86	1719.89	2518.12	47.07	1737.10	2355.61	183.62	1731.46	918.25	-217.54	68.63	1499.11	-216.35	59.23	907.63
8.72000	2990.24	260.30	89.75	3016.42	241.36	109.84	2401.29	166.95	119.75	2337.47	231.22	107.92	3129.42	66.85	191.44	3107.91	71.20	174.15	2501.30	59.87	135.08	3008.29	22.52	108.70	3064.15	140.69	1286.48	0.00	0.00	0.00	2336.20	195.81	1714.25	3158.93	37.86	1719.89	2518.12	47.07	1737.10	2355.61	183.62	1731.46	918.32	-217.64	68.51	1499.04	-216.36	59.21	907.58
8.73000	2990.24	260.30	89.75	3016.42	241.36	109.84	2401.29	166.95	119.75	2337.47	231.22	107.92	3129.42	66.85	191.44	3107.91	71.20	174.15	2501.30	59.87	135.08	3008.29	22.52	108.70	3064.15	140.69	1286.48	0.00	0.00	0.00	2336.20	195.81	1714.25	3158.93	37.86	1719.89	2518.12	47.07	1737.10	2355.61	183.62	1731.46	918.59	-217.56	68.39	1498.97	-216.38	59.19	907.50
8.74000	2990.24	260.30	89.75	3016.42	241.36	109.84	2401.29	166.95	119.75	2337.47	231.22	107.92	3129.42	66.85	191.44	3107.91	71.20	174.15	2501.30	59.87	135.08	3008.29	22.52	108.70	3064.15	140.69	1286.48	0.00	0.00	0.00	2336.20	195.81	1714.25	3158.93	37.86	1719.89	2518.12	47.07	1737.10	2355.61	183.62	1731.46	918.27	-217.25	68.54	1498.90	-216.40	59.17	907.58
8.75000	2990.24	260.30	89.75	3016.42	241.36	109.84	2401.29	166.95	119.75	2337.47	231.22	107.92	3129.42	66.85	191.44	3107.91	71.20	174.15	2501.30	59.87	135.08	3008.29	22.52	108.70	3064.15	140.69	1286.48	0.00	0.00	0.00	2336.20	195.81	1714.25	3158.93	37.86	1719.89	2518.12	47.07	1737.10	2355.61	183.62	1731.46	918.24	-217.41	68.49	1498.84	-216.41	59.15	907.61
8.76000	2990.24	260.30	89.75	3016.42	241.36	109.84	2401.29	166.95	119.75	2337.47	231.22	107.92	3129.42	66.85	191.44	3107.91	71.20	174.15	2501.30	59.87	135.08	3008.29	22.52	108.70	3064.15	140.69	1286.48	0.00	0.00	0.00	2336.20	195.81	1714.25	3158.93	37.86	1719.89	2518.12	47.07	1737.10	2355.61	183.62	1731.46	918.49	-217.70	68.41	1498.77	-216.43	59.13	907.71
8.77000	2990.24	260.30	89.75	3016.42	241.36	109.84	2401.29	166.95	119.75	2337.47	231.22	107.92	3129.42	66.85	191.44	3107.91	71.20	174.15	2501.30	59.87	135.08	3008.29	22.52	108.70	3064.15	140.69	1286.48	0.00	0.00	0.00	2336.20	195.81	1714.25	3158.93	37.86	1719.89	2518.12	47.07	1737.10	2355.61	183.62	1731.46	918.38	-217.49	68.49	1498.70	-216.44	59.11	907.68
8.78000	2990.24	260.30	89.75	3016.42	241.36	109.84	2401.29	166.95	119.75	2337.47	231.22	107.92	3129.42	66.85	191.44	3107.91	71.20	174.15	2501.30	59.87	135.08	3008.29	22.52	108.70	3064.15	140.69	1286.48	0.00	0.00	0.00	2336.20	195.81	1714.25	3158.93	37.86	1719.89	2518.12	47.07	1737.10	2355.61	183.62	1731.46	918.30	-217.58	68.47	1498.64	-216.46	59.09	907.67
8.79000	2990.24	260.30	89.75	3016.42	241.36	109.84	2401.29	166.95	119.75	2337.47	231.22	107.92	3129.42	66.85	191.44	3107.91	71.20	174.15	2501.30	59.87	135.08	3008.29	22.52	108.70	3064.15	140.69	1286.48	0.00	0.00	0.00	2336.20	195.81	1714.25	3158.93	37.86	1719.89	2518.12	47.07	1737.10	2355.61	183.62	1731.46	918.17	-217.63	68.60	1498.58	-216.47	59.07	907.58
8.80000	2990.24	260.30	89.75	3016.42	241.36	109.84	2401.29	166.95	119.75	2337.47	231.22	107.92	3129.42	66.85	191.44	3107.91	71.20	174.15	2501.30	59.87	135.08	3008.29	22.52	108.70	3064.15	140.69	1286.48	0.00	0.00	0.00	2336.20	195.81	1714.25	3158.93	37.86	1719.89	2518.12	47.07	1737.10	2355.61	183.62	1731.46	918.20	-217.32	68.64	1498.51	-216.49	59.05	907.36
8.81000	2990.24	260.30	89.75	3016.42	241.36	109.84	2401.29	166.95	119.75	2337.47	231.22	107.92	3129.42	66.85	191.44	3107.91	71.20	174.15	2501.30	59.87	135.08	3008.29	22.52	108.70	3064.15	140.69	1286.48	0.00	0.00	0.00	2336.20	195.81	1714.25	3158.93	37.86	1719.89	2518.12	47.07	1737.10	2355.61	183.62	1731.46	918.13	-217.16	68.56	1498.45	-216.51	59.03	907.42
8.82000	2990.24	260.30	89.75	3016.42	241.36	109.84	2401.29	166.95	119.75	2337.47	231.22	107.92	3129.42	66.85	191.44	3107.91	71.20	174.15	2501.30	59.87	135.08	3008.29	22.52	108.70	3064.15	140.69	1286.48	0.00	0.00	0.00	2336.20	195.81	1714.25	3158.93	37.86	1719.89	2518.12	47.07	1737.10	2355.61	183.62	1731.46	917.97	-217.19	68.87	1498.39	-216.52	59.01	907.35
8.83000	2990.24	260.30	89.75	3016.42	241.36	109.84	2401.29	166.95	119.75	2337.47	231.22	107.92	3129.42	66.85	191.44	3107.91	71.20	174.15	2501.30	59.87	135.08	3008.29	22.52	108.70	3064.15	140.69	1286.48	0.00	0.00	0.00	2336.20	195.81	1714.25	3158.93	37.86	1719.89	2518.12	47.07	1737.10	2355.61	183.62	1731.46	918.18	-217.61	68.70	1498.33	-216.54	58.99	907.63
8.84000	2990.24	260.30	89.75	3016.42	241.36	109.84	2401.29	166.95	119.75	2337.47	231.22	107.92	3129.42	66.85	191.44	3107.91	71.20	174.15	2501.30	59.87	135.08	3008.29	22.52	108.70	3064.15	140.69	1286.48	0.00	0.00	0.00	2336.20	195.81	1714.25	3158.93	37.86	1719.89	2518.12	47.07	1737.10	2355.61	183.62	1731.46	918.12	-216.84	68.80	1498.27	-216.55	58.97	907.60
8.85000	2990.24	260.30	89.75	3016.42	241.36	109.84	2401.29	166.95	119.75	2337.47	231.22	107.92	3129.42	66.85	191.44	3107.91	71.20	174.15	2501.30	59.87	135.08	3008.29	22.52	108.70	3064.15	140.69	1286.48	0.00	0.00	0.00	2336.20	195.81	1714.25	3158.93	37.86	1719.89	2518.12	47.07	1737.10	2355.61	183.62	1731.46	918.21	-217.50	68.55	1498.21	-216.56	58.95	907.70
8.86000	2990.24	260.30	89.75	3016.42	241.36	109.84	2401.29	166.95	119.75	2337.47	231.22	107.92	3129.42	66.85	191.44	3107.91	71.20	174.15	2501.30	59.87	135.08	3008.29	22.52	108.70	3064.15	140.69	1286.48	0.00	0.00	0.00	2336.20	195.81	1714.25	3158.93	37.86	1719.89	2518.12	47.07	1737.10	2355.61	183.62	1731.46	918.55	-218.07	68.27	1498.16	-216.58	58.94	907.64
8.87000	2990.24	260.30	89.75	3016.42	241.36	109.84	2401.29	166.95	119.75	2337.47	231.22	107.92	3129.42	66.85	191.44	3107.91	71.20	174.15	2501.30	59.87	135.08	3008.29	22.52	108.70	3064.15	140.69	1286.48	0.00	0.00	0.00	2336.20	195.81	1714.25	3158.93	37.86	1719.89	2518.12	47.07	1737.10	2355.61	183.62	1731.46	918.67	-218.78	68.01	1498.10	-216.59	58.92	907.53
8.88000	2990.24	260.30	89.75	3016.42	241.36	109.84	2401.29	166.95	119.75	2337.47	231.22	107.92	3129.42	66.85	191.44	3107.91	71.20	174.15	2501.30	59.87	135.08	3008.29	22.52	108.70	3064.15	140.69	1286.48	0.00	0.00	0.00	2336.20	195.81	1714.25	3158.93	37.86	1719.89	2518.12	47.07	1737.10	2355.61	183.62	1731.46	918.44	-217.91	68.28	1498.04	-216.61	58.90	907.44
8.89000	2990.24	260.30	89.75	3016.42	241.36	109.84	2401.29	166.95	119.75	2337.47	231.22	107.92	3129.42	66.85	191.44	3107.91	71.20	174.15	2501.30	59.87	135.08	3008.29	22.52	108.70	3064.15	140.69	1286.48	0.00	0.00	0.00	2336.20	195.81	1714.25	3158.93	37.86	1719.89	2518.12	47.07	1737.10	2355.61	183.62	1731.46	918.41	-217.40	68.46	1497.99	-216.62	58.89	907.65
8.90000	2990.24	260.30	89.75	3016.42	241.36	109.84	2401.29	166.95	119.75	2337.47	231.22	107.92	3129.42	66.85	191.44	3107.91	71.20	174.15	2501.30	59.87	135.08	3008.29	22.52	108.70	3064.15	140.69	1286.48	0.00	0.00	0.00	2336.20	195.81	1714.25	3158.93	37.86	1719.89	2518.12	47.07	1737.10	2355.61	183.62	1731.46	918.31	-217.13	68.42	1497.94	-216.64	58.87	907.85
8.91000	2990.24	260.30	89.75	3016.42	241.36	109.84	2401.29	166.95	119.75	2337.47	231.22	107.92	3129.42	66.85	191.44	3107.91	71.20	174.15	2501.30	59.87	135.08	3008.29	22.52	108.70	3064.15	140.69	1286.48	0.00	0.00	0.00	2336.20	195.81	1714.25	3158.93	37.86	1719.89	2518.12	47.07	1737.10	2355.61	183.62	1731.46	918.35	-218.25	68.38	1497.88	-216.65	58.85	907.87
8.92000	2990.24	260.30	89.75	3016.42	241.36	109.84	2401.29	166.95	119.75	2337.47	231.22	107.92	3129.42	66.85	191.44	3107.91	71.20	174.15	2501.30	59.87	135.08	3008.29	22.52	108.70	3064.15	140.69	1286.48	0.00	0.00	0.00	2336.20	195.81	1714.25	3158.93	37.86	1719.89	2518.12	47.07	1737.10	2355.61	183.62	1731.46	918.39	-218.00	68.45	1497.83	-216.66	58.84	907.75
8.93000	2990.24	260.30	89.75	3016.42	241.36	109.84	2401.29	166.95	119.75	2337.47	231.22	107.92	3129.42	66.85	191.44	3107.91	71.20	174.15	2501.30	59.87	135.08	3008.29	22.52	108.70	3064.15	140.69	1286.48	0.00	0.00	0.00	2336.20	195.81	1714.25	3158.93	37.86	1719.89	2518.12	47.07	1737.10	2355.61	183.62	1731.46	918.51	-218.21	68.18	1497.78	-216.68	58.82	907.68
8.94000	2990.24	260.30	89.75	3016.42	241.36	109.84	2401.29	166.95	119.75	2337.47	231.22	107.92	3129.42	66.85	191.44	3107.91	71.20	174.15	2501.30	59.87	135.08	3008.29	22.52	108.70	3064.15	140.69	1286.48	0.00	0.00	0.00	2336.20	195.81	1714.25	3158.93	37.86	1719.89	2518.12	47.07	1737.10	2355.61	183.62	1731.46	918.52	-217.91	68.16	1497.73	-216.69	58.81	907.48
8.95000	2990.24	260.30	89.75	3016.42	241.36	109.84	2401.29	166.95	119.75	2337.47	231.22	107.92	3129.42	66.85	191.44	3107.91	71.20	174.15	2501.30	59.87	135.08	3008.29	22.52	108.70	3064.15	140.69	1286.48	0.00	0.00	0.00	2336.20	195.81	1714.25	3158.93	37.86	1719.89	2518.12	47.07	1737.10	2355.61	183.62	1731.46	918.43	-217.33	68.42	1497.68	-216.70	58.79	907.64
8.96000	2990.24	260.30	89.75	3016.42	241.36	109.84	2401.29	166.95	119.75	2337.47	231.22	107.92	3129.42	66.85	191.44	3107.91	71.20	174.15	2501.30	59.87	135.08	3008.29	22.52	108.70	3064.15	140.69	1286.48	0.00	0.00	0.00	2336.20	195.81	1714.25	3158.93	37.86	1719.89	2518.12	47.07	1737.10	2355.61	183.62	1731.46	918.33	-217.58	68.57	1497.63	-216.71	58.78	907.62
8.97000	2990.24	260.30	89.75	3016.42	241.36	109.84	2401.29	166.95	119.75	2337.47	231.22	107.92	3129.42	66.85	191.44	3107.91	71.20	174.15	2501.30	59.87	135.08	3008.29	22.52	108.70	3064.15	140.69	1286.48	0.00	0.00	0.00	2336.20	195.81	1714.25	3158.93	37.86	1719.89	2518.12	47.07	1737.10	2355.61	183.62	1731.46	918.62	-218.07	68.22	1497.58	-216.73	58.77	907.48
8.98000	2990.24	260.30	89.75	3016.42	241.36	109.84	2401.29	166.95	119.75	2337.47	231.22	107.92	3129.42	66.85	191.44	3107.91	71.20	174.15	2501.30	59.87	135.08	3008.29	22.52	108.70	3064.15	140.69	1286.48	0.00	0.00	0.00	2336.20	195.81	1714.25	3158.93	37.86	1719.89	2518.12	47.07	1737.10	2355.61	183.62	1731.46	918.33	-217.16	68.62	1497.53	-216.74	58.75	907.45
8.99000	2990.24	260.30	89.75	3016.42	241.36	109.84	2401.29	166.95	119.75	2337.47	231.22	107.92	3129.42	66.85	191.44	3107.91	71.20	174.15	2501.30	59.87	135.08	3008.29	22.52	108.70	3064.15	140.69	1286.48	0.00	0.00	0.00	2336.20	195.81	1714.25	3158.93	37.86	1719.89	2518.12	47.07	1737.10	2355.61	183.62	1731.46	918.21	-217.43	68.62	1497.49	-216.75	58.74	907.52
9.00000	2990.24	260.30	89.75	3016.42	241.36	109.84	2401.29	166.95	119.75	2337.47	231.22	107.92	3129.42	66.85	191.44	3107.91	71.20	174.15	2501.30	59.87	135.08	3008.29	22.52	108.70	3064.15	140.69	1286.48	0.00	0.00	0.00	2336.20	195.81	1714.25	3158.93	37.86	1719.89	2518.12	47.07	1737.10	2355.61	183.62	1731.46	918.29	-217.05	68.62	1497.44	-216.76	58.73	907.63
9.01000	2990.24	260.30	89.75	3016.42	241.36	109.84	2401.29	166.95	119.75	2337.47	231.22	107.92	3129.42	66.85	191.44	3107.91	71.20	174.15	2501.30	59.87	135.08	3008.29	22.52	108.70	3064.15	140.69	1286.48	0.00	0.00	0.00	2336.20	195.81	1714.25	3158.93	37.86	1719.89	2518.12	47.07	1737.10	2355.61	183.62	1731.46	918.50	-217.79	68.42	1497.40	-216.78	58.72	907.58
9.02000	2990.24	260.30	89.75	3016.42	241.36	109.84	2401.29	166.95	119.75	2337.47	231.22	107.92	3129.42	66.85	191.44	3107.91	71.20	174.15	2501.30	59.87	135.08	3008.29	22.52	108.70	3064.15	140.69	1286.48	0.00	0.00	0.00	2336.20	195.81	1714.25	3158.93	37.86	1719.89	2518.12	47.07	1737.10	2355.61	183.62	1731.46	918.33	-217.61	68.60	1497.36	-216.79	58.70	907.46
9.03000	2990.24	260.30	89.75	3016.42	241.36	109.84	2401.29	166.95	119.75	2337.47	231.22	107.92	3129.42	66.85	191.44	3107.91	71.20	174.15	2501.30	59.87	135.08	3008.29	22.52	108.70	3064.15	140.69	1286.48	0.00	0.00	0.00	2336.20	195.81	1714.25	3158.93	37.86	1719.89	2518.12	47.07	1737.10	2355.61	183.62	1731.46	918.35	-217.36	68.49	1497.31	-216.80	58.69	907.55
9.04000	2990.24	260.30	89.75	3016.42	241.36	109.84	2401.29	166.95	119.75	2337.47	231.22	107.92	3129.42	66.85	191.44	3107.91	71.20	174.15	2501.30	59.87	135.08	3008.29	22.52	108.70	3064.15	140.69	1286.48	0.00	0.00	0.00	2336.20	195.81	1714.25	3158.93	37.86	1719.89	2518.12	47.07	1737.10	2355.61	183.62	1731.46	918.43	-218.14	68.32	1497.27	-216.81	58.68	907.28
9.05000	2990.24	260.30	89.75	3016.42	241.36	109.84	2401.29	166.95	119.75	2337.47	231.22	107.92	3129.42	66.85	191.44	3107.91	71.20	174.15	2501.30	59.87	135.08	3008.29	22.52	108.70	3064.15	140.69	1286.48	0.00	0.00	0.00	2336.20	195.81	1714.25	3158.93	37.86	1719.89	2518.12	47.07	1737.10	2355.61	183.62	1731.46	918.38	-217.88	68.37	1497.23	-216.82	58.67	907.45
9.06000	2990.24	260.30	89.75	3016.42	241.36	109.84	2401.29	166.95	119.75	2337.47	231.22	107.92	3129.42	66.85	191.44	3107.91	71.20	174.15	2501.30	59.87	135.08	3008.29	22.52	108.70	3064.15	140.69	1286.48	0.00	0.00	0.00	2336.20	195.81	1714.25	3158.93	37.86	1719.89	2518.12	47.07	1737.10	2355.61	183.62	1731.46	918.49	-217.88	68.21	1497.19	-216.83	58.66	907.65
9.07000	2990.24	260.30	89.75	3016.42	241.36	109.84	2401.29	166.95	119.75	2337.47	231.22	107.92	3129.42	66.85	191.44	3107.91	71.20	174.15	2501.30	59.87	135.08	3008.29	22.52	108.70	3064.15	140.69	1286.48	0.00	0.00	0.00	2336.20	195.81	1714.25	3158.93	37.86	1719.89	2518.12	47.07	1737.10	2355.61	183.62	1731.46	918.49	-218.08	68.37	1497.15	-216.84	58.65	907.61
9.08000	2990.24	260.30	89.75	3016.42	241.36	109.84	2401.29	166.95	119.75	2337.47	231.22	107.92	3129.42	66.85	191.44	3107.91	71.20	174.15	2501.30	59.87	135.08	3008.29	22.52	108.70	3064.15	140.69	1286.48	0.00	0.00	0.00	2336.20	195.81	1714.25	3158.93	37.86	1719.89	2518.12	47.07	1737.10	2355.61	183.62	1731.46	918.45	-217.90	68.33	1497.11	-216.86	58.64	907.54
9.09000	2990.24	260.30	89.75	3016.42	241.36	109.84	2401.29	166.95	119.75	2337.47	231.22	107.92	3129.42	66.85	191.44	3107.91	71.20	174.15	2501.30	59.87	135.08	3008.29	22.52	108.70	3064.15	140.69	1286.48	0.00	0.00	0.00	2336.20	195.81	1714.25	3158.93	37.86	1719.89	2518.12	47.07	1737.10	2355.61	183.62	1731.46	918.38	-217.99	68.34	1497.08	-216.87	58.63	907.50
9.10000	2990.24	260.30	89.75	3016.42	241.36	109.84	2401.29	166.95	119.75	2337.47	231.22	107.92	3129.42	66.85	191.44	3107.91	71.20	174.15	2501.30	59.87	135.08	3008.29	22.52	108.70	3064.15	140.69	1286.48	0.00	0.00	0.00	2336.20	195.81	1714.25	3158.93	37.86	1719.89	2518.12	47.07	1737.10	2355.61	183.62	1731.46	918.22	-217.72	68.58	1497.04	-216.88	58.62	907.51
9.11000	2990.24	260.30	89.75	3016.42	241.36	109.84	2401.29	166.95	119.75	2337.47	231.22	107.92	3129.42	66.85	191.44	3107.91	71.20	174.15	2501.30	59.87	135.08	3008.29	22.52	108.70	3064.15	140.69	1286.48	0.00	0.00	0.00	2336.20	195.81	1714.25	3158.93	37.86	1719.89	2518.12	47.07	1737.10	2355.61	183.62	1731.46	918.43	-217.52	68.50	1497.00	-216.89	58.61	907.59
9.12000	2990.24	260.30	89.75	3016.42	241.36	109.84	2401.29	166.95	119.75	2337.47	231.22	107.92	3129.42	66.85	191.44	3107.91	71.20	174.15	2501.30	59.87	135.08	3008.29	22.52	108.70	3064.15	140.69	1286.48	0.00	0.00	0.00	2336.20	195.81	1714.25	3158.93	37.86	1719.89	2518.12	47.07	1737.10	2355.61	183.62	1731.46	918.39	-217.74	68.52	1496.97	-216.90	58.60	907.76
9.13000	2990.24	260.30	89.75	3016.42	241.36	109.84	2401.29	166.95	119.75	2337.47	231.22	107.92	3129.42	66.85	191.44	3107.91	71.20	174.15	2501.30	59.87	135.08	3008.29	22.52	108.70	3064.15	140.69	1286.48	0.00	0.00	0.00	2336.20	195.81	1714.25	3158.93	37.86	1719.89	2518.12	47.07	1737.10	2355.61	183.62	1731.46	918.22	-217.52	68.64	1496.93	-216.91	58.59	907.52
9.14000	2990.24	260.30	89.75	3016.42	241.36	109.84	2401.29	166.95	119.75	2337.47	231.22	107.92	3129.42	66.85	191.44	3107.91	71.20	174.15	2501.30	59.87	135.08	3008.29	22.52	108.70	3064.15	140.69	1286.48	0.00	0.00	0.00	2336.20	195.81	1714.25	3158.93	37.86	1719.89	2518.12	47.07	1737.10	2355.61	183.62	1731.46	918.42	-217.55	68.37	1496.90	-216.92	58.58	907.50
9.15000	2990.24	260.30	89.75	3016.42	241.36	109.84	2401.29	166.95	119.75	2337.47	231.22	107.92	3129.42	66.85	191.44	3107.91	71.20	174.15	2501.30	59.87	135.08	3008.29	22.52	108.70	3064.15	140.69	1286.48	0.00	0.00	0.00	2336.20	195.81	1714.25	3158.93	37.86	1719.89	2518.12	47.07	1737.10	2355.61	183.62	1731.46	918.28	-217.92	68.42	1496.87	-216.93	58.58	907.39
9.16000	2990.24	260.30	89.75	3016.42	241.36	109.84	2401.29	166.95	119.75	2337.47	231.22	107.92	3129.42	66.85	191.44	3107.91	71.20	174.15	2501.30	59.87	135.08	3008.29	22.52	108.70	3064.15	140.69	1286.48	0.00	0.00	0.00	2336.20	195.81	1714.25	3158.93	37.86	1719.89	2518.12	47.07	1737.10	2355.61	183.62	1731.46	918.23	-217.58	68.57	1496.84	-216.94	58.57	907.43
9.17000	2990.24	260.30	89.75	3016.42	241.36	109.84	2401.29	166.95	119.75	2337.47	231.22	107.92	3129.42	66.85	191.44	3107.91	71.20	174.15	2501.30	59.87	135.08	3008.29	22.52	108.70	3064.15	140.69	1286.48	0.00	0.00	0.00	2336.20	195.81	1714.25	3158.93	37.86	1719.89	2518.12	47.07	1737.10	2355.61	183.62	1731.46	918.23	-217.60	68.53	1496.81	-216.94	58.56	907.53
9.18000	2990.24	260.30	89.75	3016.42	241.36	109.84	2401.29	166.95	119.75	2337.47	231.22	107.92	3129.42	66.85	191.44	3107.91	71.20	174.15	2501.30	59.87	135.08	3008.29	22.52	108.70	3064.15	140.69	1286.48	0.00	0.00	0.00	2336.20	195.81	1714.25	3158.93	37.86	1719.89	2518.12	47.07	1737.10	2355.61	183.62	1731.46	918.60	-218.80	68.05	1496.78	-216.95	58.56	907.49
9.19000	2990.24	260.30	89.75	3016.42	241.36	109.84	2401.29	166.95	119.75	2337.47	231.22	107.92	3129.42	66.85	191.44	3107.91	71.20	174.15	2501.30	59.87	135.08	3008.29	22.52	108.70	3064.15	140.69	1286.48	0.00	0.00	0.00	2336.20	195.81	1714.25	3158.93	37.86	1719.89	2518.12	47.07	1737.10	2355.61	183.62	1731.46	918.35	-217.85	68.44	1496.75	-216.96	58.55	907.63
9.20000	2990.24	260.30	89.75	3016.42	241.36	109.84	2401.29	166.95	119.75	2337.47	231.22	107.92	3129.42	66.85	191.44	3107.91	71.20	174.15	2501.30	59.87	135.08	3008.29	22.52	108.70	3064.15	140.69	1286.48	0.00	0.00	0.00	2336.20	195.81	1714.25	3158.93	37.86	1719.89	2518.12	47.07	1737.10	2355.61	183.62	1731.46	918.29	-218.20	68.49	1496.72	-216.97	58.54	907.57
9.21000	2990.24	260.30	89.75	3016.42	241.36	109.84	2401.29	166.95	119.75	2337.47	231.22	107.92	3129.42	66.85	191.44	3107.91	71.20	174.15	2501.30	59.87	135.08	3008.29	22.52	108.70	3064.15	140.69	1286.48	0.00	0.00	0.00	2336.20	195.81	1714.25	3158.93	37.86	1719.89	2518.12	47.07	1737.10	2355.61	183.62	1731.46	918.35	-218.56	68.34	1496.70	-216.98	58.54	907.57
9.22000	2990.24	260.30	89.75	3016.42	241.36	109.84	2401.29	166.95	119.75	2337.47	231.22	107.92	3129.42	66.85	191.44	3107.91	71.20	174.15	2501.30	59.87	135.08	3008.29	22.52	108.70	3064.15	140.69	1286.48	0.00	0.00	0.00	2336.20	195.81	1714.25	3158.93	37.86	1719.89	2518.12	47.07	1737.10	2355.61	183.62	1731.46	918.19	-217.86	68.61	1496.67	-216.99	58.53	907.42
9.23000	2990.24	260.30	89.75	3016.42	241.36	109.84	2401.29	166.95	119.75	2337.47	231.22	107.92	3129.42	66.85	191.44	3107.91	71.20	174.15	2501.30	59.87	135.08	3008.29	22.52	108.70	3064.15	140.69	1286.48	0.00	0.00	0.00	2336.20	195.81	1714.25	3158.93	37.86	1719.89	2518.12	47.07	1737.10	2355.61	183.62	1731.46	918.27	-218.13	68.32	1496.64	-217.00	58.53	907.69
9.24000	2990.24	260.30	89.75	3016.42	241.36	109.84	2401.29	166.95	119.75	2337.47	231.22	107.92	3129.42	66.85	191.44	3107.91	71.20	174.15	2501.30	59.87	135.08	3008.29	22.52	108.70	3064.15	140.69	1286.48	0.00	0.00	0.00	2336.20	195.81	1714.25	3158.93	37.86	1719.89	2518.12	47.07	1737.10	2355.61	183.62	1731.46	918.63	-218.47	68.00	1496.62	-217.01	58.52	907.71
9.25000	2990.24	260.30	89.75	3016.42	241.36	109.84	2401.29	166.95	119.75	2337.47	231.22	107.92	3129.42	66.85	191.44	3107.91	71.20	174.15	2501.30	59.87	135.08	3008.29	22.52	108.70	3064.15	140.69	1286.48	0.00	0.00	0.00	2336.20	195.81	1714.25	3158.93	37.86	1719.89	2518.12	47.07	1737.10	2355.61	183.62	1731.46	918.39	-217.66	68.38	1496.60	-217.01	58.52	907.62
9.26000	2990.24	260.30	89.75	3016.42	241.36	109.84	2401.29	166.95	119.75	2337.47	231.22	107.92	3129.42	66.85	191.44	3107.91	71.20	174.15	2501.30	59.87	135.08	3008.29	22.52	108.70	3064.15	140.69	1286.48	0.00	0.00	0.00	2336.20	195.81	1714.25	3158.93	37.86	1719.89	2518.12	47.07	1737.10	2355.61	183.62	1731.46	918.65	-218.17	68.15	1496.57	-217.02	58.51	907.46
9.27000	2990.24	260.30	89.75	3016.42	241.36	109.84	2401.29	166.95	119.75	2337.47	231.22	107.92	3129.42	66.85	191.44	3107.91	71.20	174.15	2501.30	59.87	135.08	3008.29	22.52	108.70	3064.15	140.69	1286.48	0.00	0.00	0.00	2336.20	195.81	1714.25	3158.93	37.86	1719.89	2518.12	47.07	1737.10	2355.61	183.62	1731.46	918.46	-218.04	68.34	1496.55	-217.03	58.51	907.52
9.28000	2990.24	260.30	89.75	3016.42	241.36	109.84	2401.29	166.95	119.75	2337.47	231.22	107.92	3129.42	66.85	191.44	3107.91	71.20	174.15	2501.30	59.87	135.08	3008.29	22.52	108.70	3064.15	140.69	1286.48	0.00	0.00	0.00	2336.20	195.81	1714.25	3158.93	37.86	1719.89	2518.12	47.07	1737.10	2355.61	183.62	1731.46	918.26	-217.56	68.52	1496.53	-217.04	58.51	907.51
9.29000	2990.24	260.30	89.75	3016.42	241.36	109.84	2401.29	166.95	119.75	2337.47	231.22	107.92	3129.42	66.85	191.44	3107.91	71.20	174.15	2501.30	59.87	135.08	3008.29	22.52	108.70	3064.15	140.69	1286.48	0.00	0.00	0.00	2336.20	195.81	1714.25	3158.93	37.86	1719.89	2518.12	47.07	1737.10	2355.61	183.62	1731.46	918.50	-217.72	68.31	1496.51	-217.04	58.50	907.52
9.30000	2990.24	260.30	89.75	3016.42	241.36	109.84	2401.29	166.95	119.75	2337.47	231.22	107.92	3129.42	66.85	191.44	3107.91	71.20	174.15	2501.30	59.87	135.08	3008.29	22.52	108.70	3064.15	140.69	1286.48	0.00	0.00	0.00	2336.20	195.81	1714.25	3158.93	37.86	1719.89	2518.12	47.07	1737.10	2355.61	183.62	1731.46	918.42	-217.36	68.42	1496.49	-217.05	58.50	907.40
9.31000	2990.24	260.30	89.75	3016.42	241.36	109.84	2401.29	166.95	119.75	2337.47	231.22	107.92	3129.42	66.85	191.44	3107.91	71.20	174.15	2501.30	59.87	135.08	3008.29	22.52	108.70	3064.15	140.69	1286.48	0.00	0.00	0.00	2336.20	195.81	1714.25	3158.93	37.86	1719.89	2518.12	47.07	1737.10	2355.61	183.62	1731.46	918.32	-217.20	68.62	1496.47	-217.06	58.50	907.48
9.32000	2990.24	260.30	89.75	3016.42	241.36	109.84	2401.29	166.95	119.75	2337.47	231.22	107.92	3129.42	66.85	191.44	3107.91	71.20	174.15	2501.30	59.87	135.08	3008.29	22.52	108.70	3064.15	140.69	1286.48	0.00	0.00	0.00	2336.20	195.81	1714.25	3158.93	37.86	1719.89	2518.12	47.07	1737.10	2355.61	183.62	1731.46	918.18	-217.13	68.63	1496.46	-217.06	58.49	907.57
9.33000	2990.24	260.30	89.75	3016.42	241.36	109.84	2401.29	166.95	119.75	2337.47	231.22	107.92	3129.42	66.85	191.44	3107.91	71.20	174.15	2501.30	59.87	135.08	3008.29	22.52	108.70	3064.15	140.69	1286.48	0.00	0.00	0.00	2336.20	195.81	1714.25	3158.93	37.86	1719.89	2518.12	47.07	1737.10	2355.61	183.62	1731.46	918.27	-217.34	68.59	1496.44	-217.07	58.49	907.56
9.34000	2990.24	260.30	89.75	3016.42	241.36	109.84	2401.29	166.95	119.75	2337.47	231.22	107.92	3129.42	66.85	191.44	3107.91	71.20	174.15	2501.30	59.87	135.08	3008.29	22.52	108.70	3064.15	140.69	1286.48	0.00	0.00	0.00	2336.20	195.81	1714.25	3158.93	37.86	1719.89	2518.12	47.07	1737.10	2355.61	183.62	1731.46	918.23	-217.48	68.62	1496.42	-217.08	58.49	907.58
9.35000	2990.24	260.30	89.75	3016.42	241.36	109.84	2401.29	166.95	119.75	2337.47	231.22	107.92	3129.42	66.85	191.44	3107.91	71.20	174.15	2501.30	59.87	135.08	3008.29	22.52	108.70	3064.15	140.69	1286.48	0.00	0.00	0.00	2336.20	195.81	1714.25	3158.93	37.86	1719.89	2518.12	47.07	1737.10	2355.61	183.62	1731.46	918.28	-217.21	68.49	1496.41	-217.08	58.49	907.75
9.36000	2990.24	260.30	89.75	3016.42	241.36	109.84	2401.29	166.95	119.75	2337.47	231.22	107.92	3129.42	66.85	191.44	3107.91	71.20	174.15	2501.30	59.87	135.08	3008.29	22.52	108.70	3064.15	140.69	1286.48	0.00	0.00	0.00	2336.20	195.81	1714.25	3158.93	37.86	1719.89	2518.12	47.07	1737.10	2355.61	183.62	1731.46	918.38	-217.71	68.38	1496.40	-217.09	58.49	907.53
9.37000	2990.24	260.30	89.75	3016.42	241.36	109.84	2401.29	166.95	119.75	2337.47	231.22	107.92	3129.42	66.85	191.44	3107.91	71.20	174.15	2501.30	59.87	135.08	3008.29	22.52	108.70	3064.15	140.69	1286.48	0.00	0.00	0.00	2336.20	195.81	1714.25	3158.93	37.86	1719.89	2518.12	47.07	1737.10	2355.61	183.62	1731.46	918.29	-218.00	68.39	1496.38	-217.10	58.49	907.52
9.38000	2990.24	260.30	89.75	3016.42	241.36	109.84	2401.29	166.95	119.75	2337.47	231.22	107.92	3129.42	66.85	191.44	3107.91	71.20	174.15	2501.30	59.87	135.08	3008.29	22.52	108.70	3064.15	140.69	1286.48	0.00	0.00	0.00	2336.20	195.81	1714.25	3158.93	37.86	1719.89	2518.12	47.07	1737.10	2355.61	183.62	1731.46	918.40	-217.68	68.40	1496.37	-217.10	58.49	907.49
9.39000	2990.24	260.30	89.75	3016.42	241.36	109.84	2401.29	166.95	119.75	2337.47	231.22	107.92	3129.42	66.85	191.44	3107.91	71.20	174.15	2501.30	59.87	135.08	3008.29	22.52	108.70	3064.15	140.69	1286.48	0.00	0.00	0.00	2336.20	195.81	1714.25	3158.93	37.86	1719.89	2518.12	47.07	1737.10	2355.61	183.62	1731.46	918.18	-217.51	68.55	1496.36	-217.11	58.49	907.35
9.40000	2990.24	260.30	89.75	3016.42	241.36	109.84	2401.29	166.95	119.75	2337.47	231.22	107.92	3129.42	66.85	191.44	3107.91	71.20	174.15	2501.30	59.87	135.08	3008.29	22.52	108.70	3064.15	140.69	1286.48	0.00	0.00	0.00	2336.20	195.81	1714.25	3158.93	37.86	1719.89	2518.12	47.07	1737.10	2355.61	183.62	1731.46	918.41	-217.96	68.21	1496.35	-217.11	58.49	907.71
9.41000	2990.24	260.30	89.75	3016.42	241.36	109.84	2401.29	166.95	119.75	2337.47	231.22	107.92	3129.42	66.85	191.44	3107.91	71.20	174.15	2501.30	59.87	135.08	3008.29	22.52	108.70	3064.15	140.69	1286.48	0.00	0.00	0.00	2336.20	195.81	1714.25	3158.93	37.86	1719.89	2518.12	47.07	1737.10	2355.61	183.62	1731.46	918.30	-217.49	68.39	1496.34	-217.12	58.49	907.71
9.42000	2990.24	260.30	89.75	3016.42	241.36	109.84	2401.29	166.95	119.75	2337.47	231.22	107.92	3129.42	66.85	191.44	3107.91	71.20	174.15	2501.30	59.87	135.08	3008.29	22.52	108.70	3064.15	140.69	1286.48	0.00	0.00	0.00	2336.20	195.81	1714.25	3158.93	37.86	1719.89	2518.12	47.07	1737.10	2355.61	183.62	1731.46	918.34	-217.33	68.49	1496.33	-217.12	58.49	907.60
9.43000	2990.24	260.30	89.75	3016.42	241.36	109.84	2401.29	166.95	119.75	2337.47	231.22	107.92	3129.42	66.85	191.44	3107.91	71.20	174.15	2501.30	59.87	135.08	3008.29	22.52	108.70	3064.15	140.69	1286.48	0.00	0.00	0.00	2336.20	195.81	1714.25	3158.93	37.86	1719.89	2518.12	47.07	1737.10	2355.61	183.62	1731.46	918.35	-217.29	68.58	1496.32	-217.13	58.49	907.53
9.44000	2990.24	260.30	89.75	3016.42	241.36	109.84	2401.29	166.95	119.75	2337.47	231.22	107.92	3129.42	66.85	191.44	3107.91	71.20	174.15	2501.30	59.87	135.08	3008.29	22.52	108.70	3064.15	140.69	1286.48	0.00	0.00	0.00	2336.20	195.81	1714.25	3158.93	37.86	1719.89	2518.12	47.07	1737.10	2355.61	183.62	1731.46	918.60	-218.06	68.25	1496.32	-217.13	58.49	907.46
9.45000	2990.24	260.30	89.75	3016.42	241.36	109.84	2401.29	166.95	119.75	2337.47	231.22	107.92	3129.42	66.85	191.44	3107.91	71.20	174.15	2501.30	59.87	135.08	3008.29	22.52	108.70	3064.15	140.69	1286.48	0.00	0.00	0.00	2336.20	195.81	1714.25	3158.93	37.86	1719.89	2518.12	47.07	1737.10	2355.61	183.62	1731.46	918.55	-218.16	68.21	1496.31	-217.14	58.49	907.67
9.46000	2990.24	260.30	89.75	3016.42	241.36	109.84	2401.29	166.95	119.75	2337.47	231.22	107.92	3129.42	66.85	191.44	3107.91	71.20	174.15	2501.30	59.87	135.08	3008.29	22.52	108.70	3064.15	140.69	1286.48	0.00	0.00	0.00	2336.20	195.81	1714.25	3158.93	37.86	1719.89	2518.12	47.07	1737.10	2355.61	183.62	1731.46	918.21	-217.85	68.60	1496.30	-217.14	58.50	907.39
9.47000	2990.24	260.30	89.75	3016.42	241.36	109.84	2401.29	166.95	119.75	2337.47	231.22	107.92	3129.42	66.85	191.44	3107.91	71.20	174.15	2501.30	59.87	135.08	3008.29	22.52	108.70	3064.15	140.69	1286.48	0.00	0.00	0.00	2336.20	195.81	1714.25	3158.93	37.86	1719.89	2518.12	47.07	1737.10	2355.61	183.62	1731.46	918.29	-217.40	68.60	1496.30	-217.14	58.50	907.45
9.48000	2990.24	260.30	89.75	3016.42	241.36	109.84	2401.29	166.95	119.75	2337.47	231.22	107.92	3129.42	66.85	191.44	3107.91	71.20	174.15	2501.30	59.87	135.08	3008.29	22.52	108.70	3064.15	140.69	1286.48	0.00	0.00	0.00	2336.20	195.81	1714.25	3158.93	37.86	1719.89	2518.12	47.07	1737.10	2355.61	183.62	1731.46	918.29	-217.36	68.55	1496.30	-217.15	58.50	907.53
9.49000	2990.24	260.30	89.75	3016.42	241.36	109.84	2401.29	166.95	119.75	2337.47	231.22	107.92	3129.42	66.85	191.44	3107.91	71.20	174.15	2501.30	59.87	135.08	3008.29	22.52	108.70	3064.15	140.69	1286.48	0.00	0.00	0.00	2336.20	195.81	1714.25	3158.93	37.86	1719.89	2518.12	47.07	1737.10	2355.61	183.62	1731.46	918.36	-217.57	68.44	1496.29	-217.15	58.51	907.43
9.50000	2990.24	260.30	89.75	3016.42	241.36	109.84	2401.29	166.95	119.75	2337.47	231.22	107.92	3129.42	66.85	191.44	3107.91	71.20	174.15	2501.30	59.87	135.08	3008.29	22.52	108.70	3064.15	140.69	1286.48	0.00	0.00	0.00	2336.20	195.81	1714.25	3158.93	37.86	1719.89	2518.12	47.07	1737.10	2355.61	183.62	1731.46	918.38	-217.26	68.48	1496.29	-217.16	58.51	907.44
9.51000	2990.24	260.30	89.75	3016.42	241.36	109.84	2401.29	166.95	119.75	2337.47	231.22	107.92	3129.42	66.85	191.44	3107.91	71.20	174.15	2501.30	59.87	135.08	3008.29	22.52	108.70	3064.15	140.69	1286.48	0.00	0.00	0.00	2336.20	195.81	1714.25	3158.93	37.86	1719.89	2518.12	47.07	1737.10	2355.61	183.62	1731.46	918.58	-217.95	68.18	1496.29	-217.16	58.51	907.47
9.52000	2990.24	260.30	89.75	3016.42	241.36	109.84	2401.29	166.95	119.75	2337.47	231.22	107.92	3129.42	66.85	191.44	3107.91	71.20	174.15	2501.30	59.87	135.08	3008.29	22.52	108.70	3064.15	140.69	1286.48	0.00	0.00	0.00	2336.20	195.81	1714.25	3158.93	37.86	1719.89	2518.12	47.07	1737.10	2355.61	183.62	1731.46	918.42	-218.10	68.39	1496.29	-217.16	58.52	907.42
9.53000	2990.24	260.30	89.75	3016.42	241.36	109.84	2401.29	166.95	119.75	2337.47	231.22	107.92	3129.42	66.85	191.44	3107.91	71.20	174.15	2501.30	59.87	135.08	3008.29	22.52	108.70	3064.15	140.69	1286.48	0.00	0.00	0.00	2336.20	195.81	1714.25	3158.93	37.86	1719.89	2518.12	47.07	1737.10	2355.61	183.62	1731.46	918.30	-217.79	68.54	1496.29	-217.17	58.52	907.55
9.54000	2990.24	260.30	89.75	3016.42	241.36	109.84	2401.29	166.95	119.75	2337.47	231.22	107.92	3129.42	66.85	191.44	3107.91	71.20	174.15	2501.30	59.87	135.08	3008.29	22.52	108.70	3064.15	140.69	1286.48	0.00	0.00	0.00	2336.20	195.81	1714.25	3158.93	37.86	1719.89	2518.12	47.07	1737.10	2355.61	183.62	1731.46	918.38	-217.49	68.42	1496.29	-217.17	58.53	907.64
9.55000	2990.24	260.30	89.75	3016.42	241.36	109.84	2401.29	166.95	119.75	2337.47	231.22	107.92	3129.42	66.85	191.44	3107.91	71.20	174.15	2501.30	59.87	135.08	3008.29	22.52	108.70	3064.15	140.69	1286.48	0.00	0.00	0.00	2336.20	195.81	1714.25	3158.93	37.86	1719.89	2518.12	47.07	1737.10	2355.61	183.62	1731.46	918.40	-217.67	68.49	1496.30	-217.17	58.53	907.70
9.56000	2990.24	260.30	89.75	3016.42	241.36	109.84	2401.29	166.95	119.75	2337.47	231.22	107.92	3129.42	66.85	191.44	3107.91	71.20	174.15	2501.30	59.87	135.08	3008.29	22.52	108.70	3064.15	140.69	1286.48	0.00	0.00	0.00	2336.20	195.81	1714.25	3158.93	37.86	1719.89	2518.12	47.07	1737.10	2355.61	183.62	1731.46	918.28	-217.39	68.61	1496.30	-217.17	58.54	907.83
9.57000	2990.24	260.30	89.75	3016.42	241.36	109.84	2401.29	166.95	119.75	2337.47	231.22	107.92	3129.42	66.85	191.44	3107.91	71.20	174.15	2501.30	59.87	135.08	3008.29	22.52	108.70	3064.15	140.69	1286.48	0.00	0.00	0.00	2336.20	195.81	1714.25	3158.93	37.86	1719.89	2518.12	47.07	1737.10	2355.61	183.62	1731.46	918.39	-217.38	68.43	1496.31	-217.18	58.54	907.65
9.58000	2990.24	260.30	89.75	3016.42	241.36	109.84	2401.29	166.95	119.75	2337.47	231.22	107.92	3129.42	66.85	191.44	3107.91	71.20	174.15	2501.30	59.87	135.08	3008.29	22.52	108.70	3064.15	140.69	1286.48	0.00	0.00	0.00	2336.20	195.81	1714.25	3158.93	37.86	1719.89	2518.12	47.07	1737.10	2355.61	183.62	1731.46	918.41	-217.65	68.47	1496.31	-217.18	58.55	907.61
9.59000	2990.24	260.30	89.75	3016.42	241.36	109.84	2401.29	166.95	119.75	2337.47	231.22	107.92	3129.42	66.85	191.44	3107.91	71.20	174.15	2501.30	59.87	135.08	3008.29	22.52	108.70	3064.15	140.69	1286.48	0.00	0.00	0.00	2336.20	195.81	1714.25	3158.93	37.86	1719.89	2518.12	47.07	1737.10	2355.61	183.62	1731.46	918.41	-217.61	68.42	1496.32	-217.18	58.56	907.63
9.60000	2990.24	260.30	89.75	3016.42	241.36	109.84	2401.29	166.95	119.75	2337.47	231.22	107.92	3129.42	66.85	191.44	3107.91	71.20	174.15	2501.30	59.87	135.08	3008.29	22.52	108.70	3064.15	140.69	1286.48	0.00	0.00	0.00	2336.20	195.81	1714.25	3158.93	37.86	1719.89	2518.12	47.07	1737.10	2355.61	183.62	1731.46	918.34	-217.58	68.51	1496.32	-217.18	58.56	907.43
9.61000	2990.24	260.30	89.75	3016.42	241.36	109.84	2401.29	166.95	119.75	2337.47	231.22	107.92	3129.42	66.85	191.44	3107.91	71.20	174.15	2501.30	59.87	135.08	3008.29	22.52	108.70	3064.15	140.69	1286.48	0.00	0.00	0.00	2336.20	195.81	1714.25	3158.93	37.86	1719.89	2518.12	47.07	1737.10	2355.61	183.62	1731.46	918.42	-217.79	68.36	1496.33	-217.18	58.57	907.53
9.62000	2990.24	260.30	89.75	3016.42	241.36	109.84	2401.29	166.95	119.75	2337.47	231.22	107.92	3129.42	66.85	191.44	3107.91	71.20	174.15	2501.30	59.87	135.08	3008.29	22.52	108.70	3064.15	140.69	1286.48	0.00	0.00	0.00	2336.20	195.81	1714.25	3158.93	37.86	1719.89	2518.12	47.07	1737.10	2355.61	183.62	1731.46	918.51	-218.70	68.10	1496.34	-217.19	58.58	907.34
9.63000	2990.24	260.30	89.75	3016.42	241.36	109.84	2401.29	166.95	119.75	2337.47	231.22	107.92	3129.42	66.85	191.44	3107.91	71.20	174.15	2501.30	59.87	135.08	3008.29	22.52	108.70	3064.15	140.69	1286.48	0.00	0.00	0.00	2336.20	195.81	1714.25	3158.93	37.86	1719.89	2518.12	47.07	1737.10	2355.61	183.62	1731.46	918.29	-217.66	68.44	1496.35	-217.19	58.58	907.53
9.64000	2990.24	260.30	89.75	3016.42	241.36	109.84	2401.29	166.95	119.75	2337.47	231.22	107.92	3129.42	66.85	191.44	3107.91	71.20	174.15	2501.30	59.87	135.08	3008.29	22.52	108.70	3064.15	140.69	1286.48	0.00	0.00	0.00	2336.20	195.81	1714.25	3158.93	37.86	1719.89	2518.12	47.07	1737.10	2355.61	183.62	1731.46	918.29	-217.76	68.47	1496.36	-217.19	58.59	907.46
9.65000	2990.24	260.30	89.75	3016.42	241.36	109.84	2401.29	166.95	119.75	2337.47	231.22	107.92	3129.42	66.85	191.44	3107.91	71.20	174.15	2501.30	59.87	135.08	3008.29	22.52	108.70	3064.15	140.69	1286.48	0.00	0.00	0.00	2336.20	195.81	1714.25	3158.93	37.86	1719.89	2518.12	47.07	1737.10	2355.61	183.62	1731.46	918.29	-217.69	68.51	1496.37	-217.19	58.60	907.47
9.66000	2990.24	260.30	89.75	3016.42	241.36	109.84	2401.29	166.95	119.75	2337.47	231.22	107.92	3129.42	66.85	191.44	3107.91	71.20	174.15	2501.30	59.87	135.08	3008.29	22.52	108.70	3064.15	140.69	1286.48	0.00	0.00	0.00	2336.20	195.81	1714.25	3158.93	37.86	1719.89	2518.12	47.07	1737.10	2355.61	183.62	1731.46	918.30	-218.14	68.58	1496.38	-217.19	58.61	907.22
9.67000	2990.24	260.30	89.75	3016.42	241.36	109.84	2401.29	166.95	119.75	2337.47	231.22	107.92	3129.42	66.85	191.44	3107.91	71.20	174.15	2501.30	59.87	135.08	3008.29	22.52	108.70	3064.15	140.69	1286.48	0.00	0.00	0.00	2336.20	195.81	1714.25	3158.93	37.86	1719.89	2518.12	47.07	1737.10	2355.61	183.62	1731.46	918.21	-217.53	68.69	1496.40	-217.19	58.62	907.33
9.68000	2990.24	260.30	89.75	3016.42	241.36	109.84	2401.29	166.95	119.75	2337.47	231.22	107.92	3129.42	66.85	191.44	3107.91	71.20	174.15	2501.30	59.87	135.08	3008.29	22.52	108.70	3064.15	140.69	1286.48	0.00	0.00	0.00	2336.20	195.81	1714.25	3158.93	37.86	1719.89	2518.12	47.07	1737.10	2355.61	183.62	1731.46	918.17	-217.52	68.67	1496.41	-217.19	58.63	907.63
9.69000	2990.24	260.30	89.75	3016.42	241.36	109.84	2401.29	166.95	119.75	2337.47	231.22	107.92	3129.42	66.85	191.44	3107.91	71.20	174.15	2501.30	59.87	135.08	3008.29	22.52	108.70	3064.15	140.69	1286.48	0.00	0.00	0.00	2336.20	195.81	1714.25	3158.93	37.86	1719.89	2518.12	47.07	1737.10	2355.61	183.62	1731.46	918.31	-217.74	68.56	1496.43	-217.19	58.64	907.56
9.70000	2990.24	260.30	89.75	3016.42	241.36	109.84	2401.29	166.95	119.75	2337.47	231.22	107.92	3129.42	66.85	191.44	3107.91	71.20	174.15	2501.30	59.87	135.08	3008.29	22.52	108.70	3064.15	140.69	1286.48	0.00	0.00	0.00	2336.20	195.81	1714.25	3158.93	37.86	1719.89	2518.12	47.07	1737.10	2355.61	183.62	1731.46	918.49	-218.09	68.40	1496.44	-217.19	58.65	907.80
9.71000	2990.24	260.30	89.75	3016.42	241.36	109.84	2401.29	166.95	119.75	2337.47	231.22	107.92	3129.42	66.85	191.44	3107.91	71.20	174.15	2501.30	59.87	135.08	3008.29	22.52	108.70	3064.15	140.69	1286.48	0.00	0.00	0.00	2336.20	195.81	1714.25	3158.93	37.86	1719.89	2518.12	47.07	1737.10	2355.61	183.62	1731.46	918.38	-217.66	68.42	1496.46	-217.19	58.66	907.76
9.72000	2990.24	260.30	89.75	3016.42	241.36	109.84	2401.29	166.95	119.75	2337.47	231.22	107.92	3129.42	66.85	191.44	3107.91	71.20	174.15	2501.30	59.87	135.08	3008.29	22.52	108.70	3064.15	140.69	1286.48	0.00	0.00	0.00	2336.20	195.81	1714.25	3158.93	37.86	1719.89	2518.12	47.07	1737.10	2355.61	183.62	1731.46	918.37	-217.36	68.39	1496.47	-217.19	58.67	907.84
9.73000	2990.24	260.30	89.75	3016.42	241.36	109.84	2401.29	166.95	119.75	2337.47	231.22	107.92	3129.42	66.85	191.44	3107.91	71.20	174.15	2501.30	59.87	135.08	3008.29	22.52	108.70	3064.15	140.69	1286.48	0.00	0.00	0.00	2336.20	195.81	1714.25	3158.93	37.86	1719.89	2518.12	47.07	1737.10	2355.61	183.62	1731.46	918.37	-217.73	68.39	1496.49	-217.19	58.68	907.57
9.74000	2990.24	260.30	89.75	3016.42	241.36	109.84	2401.29	166.95	119.75	2337.47	231.22	107.92	3129.42	66.85	191.44	3107.91	71.20	174.15	2501.30	59.87	135.08	3008.29	22.52	108.70	3064.15	140.69	1286.48	0.00	0.00	0.00	2336.20	195.81	1714.25	3158.93	37.86	1719.89	2518.12	47.07	1737.10	2355.61	183.62	1731.46	918.51	-217.40	68.38	1496.51	-217.19	58.69	907.51
9.75000	2990.24	260.30	89.75	3016.42	241.36	109.84	2401.29	166.95	119.75	2337.47	231.22	107.92	3129.42	66.85	191.44	3107.91	71.20	174.15	2501.30	59.87	135.08	3008.29	22.52	108.70	3064.15	140.69	1286.48	0.00	0.00	0.00	2336.20	195.81	1714.25	3158.93	37.86	1719.89	2518.12	47.07	1737.10	2355.61	183.62	1731.46	918.26	-216.86	68.70	1496.53	-217.19	58.70	907.56
9.76000	2990.24	260.30	89.75	3016.42	241.36	109.84	2401.29	166.95	119.75	2337.47	231.22	107.92	3129.42	66.85	191.44	3107.91	71.20	174.15	2501.30	59.87	135.08	3008.29	22.52	108.70	3064.15	140.69	1286.48	0.00	0.00	0.00	2336.20	195.81	1714.25	3158.93	37.86	1719.89	2518.12	47.07	1737.10	2355.61	183.62	1731.46	918.38	-217.82	68.41	1496.55	-217.19	58.71	907.42
9.77000	2990.24	260.30	89.75	3016.42	241.36	109.84	2401.29	166.95	119.75	2337.47	231.22	107.92	3129.42	66.85	191.44	3107.91	71.20	174.15	2501.30	59.87	135.08	3008.29	22.52	108.70	3064.15	140.69	1286.48	0.00	0.00	0.00	2336.20	195.81	1714.25	3158.93	37.86	1719.89	2518.12	47.07	1737.10	2355.61	183.62	1731.46	918.29	-217.89	68.42	1496.57	-217.19	58.72	907.51
9.78000	2990.24	260.30	89.75	3016.42	241.36	109.84	2401.29	166.95	119.75	2337.47	231.22	107.92	3129.42	66.85	191.44	3107.91	71.20	174.15	2501.30	59.87	135.08	3008.29	22.52	108.70	3064.15	140.69	1286.48	0.00	0.00	0.00	2336.20	195.81	1714.25	3158.93	37.86	1719.89	2518.12	47.07	1737.10	2355.61	183.62	1731.46	918.40	-217.75	68.42	1496.60	-217.19	58.74	907.71
9.79000	2990.24	260.30	89.75	3016.42	241.36	109.84	2401.29	166.95	119.75	2337.47	231.22	107.92	3129.42	66.85	191.44	3107.91	71.20	174.15	2501.30	59.87	135.08	3008.29	22.52	108.70	3064.15	140.69	1286.48	0.00	0.00	0.00	2336.20	195.81	1714.25	3158.93	37.86	1719.89	2518.12	47.07	1737.10	2355.61	183.62	1731.46	918.42	-218.37	68.27	1496.62	-217.18	58.75	907.68
9.80000	2990.24	260.30	89.75	3016.42	241.36	109.84	2401.29	166.95	119.75	2337.47	231.22	107.92	3129.42	66.85	191.44	3107.91	71.20	174.15	2501.30	59.87	135.08	3008.29	22.52	108.70	3064.15	140.69	1286.48	0.00	0.00	0.00	2336.20	195.81	1714.25	3158.93	37.86	1719.89	2518.12	47.07	1737.10	2355.61	183.62	1731.46	918.35	-217.78	68.41	1496.64	-217.18	58.76	907.64
9.81000	2990.24	260.30	89.75	3016.42	241.36	109.84	2401.29	166.95	119.75	2337.47	231.22	107.92	3129.42	66.85	191.44	3107.91	71.20	174.15	2501.30	59.87	135.08	3008.29	22.52	108.70	3064.15	140.69	1286.48	0.00	0.00	0.00	2336.20	195.81	1714.25	3158.93	37.86	1719.89	2518.12	47.07	1737.10	2355.61	183.62	1731.46	918.22	-217.82	68.51	1496.67	-217.18	58.78	907.60
9.82000	2990.24	260.30	89.75	3016.42	241.36	109.84	2401.29	166.95	119.75	2337.47	231.22	107.92	3129.42	66.85	191.44	3107.91	71.20	174.15	2501.30	59.87	135.08	3008.29	22.52	108.70	3064.15	140.69	1286.48	0.00	0.00	0.00	2336.20	195.81	1714.25	3158.93	37.86	1719.89	2518.12	47.07	1737.10	2355.61	183.62	1731.46	918.32	-217.98	68.38	1496.70	-217.18	58.79	907.64
9.83000	2990.24	260.30	89.75	3016.42	241.36	109.84	2401.29	166.95	119.75	2337.47	231.22	107.92	3129.42	66.85	191.44	3107.91	71.20	174.15	2501.30	59.87	135.08	3008.29	22.52	108.70	3064.15	140.69	1286.48	0.00	0.00	0.00	2336.20	195.81	1714.25	3158.93	37.86	1719.89	2518.12	47.07	1737.10	2355.61	183.62	1731.46	918.39	-217.85	68.37	1496.72	-217.18	58.80	907.34
9.84000	2990.24	260.30	89.75	3016.42	241.36	109.84	2401.29	166.95	119.75	2337.47	231.22	107.92	3129.42	66.85	191.44	3107.91	71.20	174.15	2501.30	59.87	135.08	3008.29	22.52	108.70	3064.15	140.69	1286.48	0.00	0.00	0.00	2336.20	195.81	1714.25	3158.93	37.86	1719.89	2518.12	47.07	1737.10	2355.61	183.62	1731.46	918.30	-217.47	68.57	1496.75	-217.17	58.82	907.58
9.85000	2990.24	260.30	89.75	3016.42	241.36	109.84	2401.29	166.95	119.75	2337.47	231.22	107.92	3129.42	66.85	191.44	3107.91	71.20	174.15	2501.30	59.87	135.08	3008.29	22.52	108.70	3064.15	140.69	1286.48	0.00	0.00	0.00	2336.20	195.81	1714.25	3158.93	37.86	1719.89	2518.12	47.07	1737.10	2355.61	183.62	1731.46	918.47	-217.68	68.32	1496.78	-217.17	58.83	907.38
9.86000	2990.24	260.30	89.75	3016.42	241.36	109.84	2401.29	166.95	119.75	2337.47	231.22	107.92	3129.42	66.85	191.44	3107.91	71.20	174.15	2501.30	59.87	135.08	3008.29	22.52	108.70	3064.15	140.69	1286.48	0.00	0.00	0.00	2336.20	195.81	1714.25	3158.93	37.86	1719.89	2518.12	47.07	1737.10	2355.61	183.62	1731.46	918.39	-217.03	68.47	1496.81	-217.17	58.85	907.45
9.87000	2990.24	260.30	89.75	3016.42	241.36	109.84	2401.29	166.95	119.75	2337.47	231.22	107.92	3129.42	66.85	191.44	3107.91	71.20	174.15	2501.30	59.87	135.08	3008.29	22.52	108.70	3064.15	140.69	1286.48	0.00	0.00	0.00	2336.20	195.81	1714.25	3158.93	37.86	1719.89	2518.12	47.07	1737.10	2355.61	183.62	1731.46	918.12	-217.37	68.73	1496.84	-217.17	58.86	907.32
9.88000	2990.24	260.30	89.75	3016.42	241.36	109.84	2401.29	166.95	119.75	2337.47	231.22	107.92	3129.42	66.85	191.44	3107.91	71.20	174.15	2501.30	59.87	135.08	3008.29	22.52	108.70	3064.15	140.69	1286.48	0.00	0.00	0.00	2336.20	195.81	1714.25	3158.93	37.86	1719.89	2518.12	47.07	1737.10	2355.61	183.62	1731.46	918.11	-217.39	68.71	1496.87	-217.16	58.88	907.49
9.89000	2990.24	260.30	89.75	3016.42	241.36	109.84	2401.29	166.95	119.75	2337.47	231.22	107.92	3129.42	66.85	191.44	3107.91	71.20	174.15	2501.30	59.87	135.08	3008.29	22.52	108.70	3064.15	140.69	1286.48	0.00	0.00	0.00	2336.20	195.81	1714.25	3158.93	37.86	1719.89	2518.12	47.07	1737.10	2355.61	183.62	1731.46	918.40	-217.71	68.41	1496.90	-217.16	58.89	907.61
9.90000	2990.24	260.30	89.75	3016.42	241.36	109.84	2401.29	166.95	119.75	2337.47	231.22	107.92	3129.42	66.85	191.44	3107.91	71.20	174.15	2501.30	59.87	135.08	3008.29	22.52	108.70	3064.15	140.69	1286.48	0.00	0.00	0.00	2336.20	195.81	1714.25	3158.93	37.86	1719.89	2518.12	47.07	1737.10	2355.61	183.62	1731.46	918.50	-218.80	68.19	1496.94	-217.16	58.91	907.60
9.91000	2990.24	260.30	89.75	3016.42	241.36	109.84	2401.29	166.95	119.75	2337.47	231.22	107.92	3129.42	66.85	191.44	3107.91	71.20	174.15	2501.30	59.87	135.08	3008.29	22.52	108.70	3064.15	140.69	1286.48	0.00	0.00	0.00	2336.20	195.81	1714.25	3158.93	37.86	1719.89	2518.12	47.07	1737.10	2355.61	183.62	1731.46	918.22	-217.48	68.67	1496.97	-217.15	58.93	907.67
9.92000	2990.24	260.30	89.75	3016.42	241.36	109.84	2401.29	166.95	119.75	2337.47	231.22	107.92	3129.42	66.85	191.44	3107.91	71.20	174.15	2501.30	59.87	135.08	3008.29	22.52	108.70	3064.15	140.69	1286.48	0.00	0.00	0.00	2336.20	195.81	1714.25	3158.93	37.86	1719.89	2518.12	47.07	1737.10	2355.61	183.62	1731.46	918.23	-217.07	68.67	1497.00	-217.15	58.94	907.65
9.93000	2990.24	260.30	89.75	3016.42	241.36	109.84	2401.29	166.95	119.75	2337.47	231.22	107.92	3129.42	66.85	191.44	3107.91	71.20	174.15	2501.30	59.87	135.08	3008.29	22.52	108.70	3064.15	140.69	1286.48	0.00	0.00	0.00	2336.20	195.81	1714.25	3158.93	37.86	1719.89	2518.12	47.07	1737.10	2355.61	183.62	1731.46	918.47	-217.66	68.44	1497.04	-217.14	58.96	907.59
9.94000	2990.24	260.30	89.75	3016.42	241.36	109.84	2401.29	166.95	119.75	2337.47	231.22	107.92	3129.42	66.85	191.44	3107.91	71.20	174.15	2501.30	59.87	135.08	3008.29	22.52	108.70	3064.15	140.69	1286.48	0.00	0.00	0.00	2336.20	195.81	1714.25	3158.93	37.86	1719.89	2518.12	47.07	1737.10	2355.61	183.62	1731.46	918.57	-217.80	68.34	1497.08	-217.14	58.98	907.40
9.95000	2990.24	260.30	89.75	3016.42	241.36	109.84	2401.29	166.95	119.75	2337.47	231.22	107.92	3129.42	66.85	191.44	3107.91	71.20	174.15	2501.30	59.87	135.08	3008.29	22.52	108.70	3064.15	140.69	1286.48	0.00	0.00	0.00	2336.20	195.81	1714.25	3158.93	37.86	1719.89	2518.12	47.07	1737.10	2355.61	183.62	1731.46	918.46	-218.24	68.30	1497.11	-217.13	58.99	907.35
9.96000	2990.24	260.30	89.75	3016.42	241.36	109.84	2401.29	166.95	119.75	2337.47	231.22	107.92	3129.42	66.85	191.44	3107.91	71.20	174.15	2501.30	59.87	135.08	3008.29	22.52	108.70	3064.15	140.69	1286.48	0.00	0.00	0.00	2336.20	195.81	1714.25	3158.93	37.86	1719.89	2518.12	47.07	1737.10	2355.61	183.62	1731.46	918.14	-217.87	68.63	1497.15	-217.13	59.01	907.48
9.97000	2990.24	260.30	89.75	3016.42	241.36	109.84	2401.29	166.95	119.75	2337.47	231.22	107.92	3129.42	66.85	191.44	3107.91	71.20	174.15	2501.30	59.87	135.08	3008.29	22.52	108.70	3064.15	140.69	1286.48	0.00	0.00	0.00	2336.20	195.81	1714.25	3158.93	37.86	1719.89	2518.12	47.07	1737.10	2355.61	183.62	1731.46	918.33	-217.70	68.48	1497.19	-217.13	59.03	907.66
9.98000	2990.24	260.30	89.75	3016.42	241.36	109.84	2401.29	166.95	119.75	2337.47	231.22	107.92	3129.42	66.85	191.44	3107.91	71.20	174.15	2501.30	59.87	135.08	3008.29	22.52	108.70	3064.15	140.69	1286.48	0.00	0.00	0.00	2336.20	195.81	1714.25	3158.93	37.86	1719.89	2518.12	47.07	1737.10	2355.61	183.62	1731.46	918.40	-217.71	68.41	1497.23	-217.12	59.05	907.50
9.99000	2990.24	260.30	89.75	3016.42	241.36	109.84	2401.29	166.95	119.75	2337.47	231.22	107.92	3129.42	66.85	191.44	3107.91	71.20	174.15	2501.30	59.87	135.08	3008.29	22.52	108.70	3064.15	140.69	1286.48	0.00	0.00	0.00	2336.20	195.81	1714.25	3158.93	37.86	1719.89	2518.12	47.07	1737.10	2355.61	183.62	1731.46	918.31	-217.66	68.46	1497.27	-217.12	59.07	907.64
10.00000	2990.24	260.30	89.75	3016.42	241.36	109.84	2401.29	166.95	119.75	2337.47	231.22	107.92	3129.42	66.85	191.44	3107.91	71.20	174.15	2501.30	59.87	135.08	3008.29	22.52	108.70	3064.15	140.69	1286.48	0.00	0.00	0.00	2336.20	195.81	1714.25	3158.93	37.86	1719.89	2518.12	47.07	1737.10	2355.61	183.62	1731.46	918.26	-218.13	68.57	1497.31	-217.11	59.09	907.69
10.01000	2990.24	260.30	89.75	3016.42	241.36	109.84	2401.29	166.95	119.75	2337.47	231.22	107.92	3129.42	66.85	191.44	3107.91	71.20	174.15	2501.30	59.87	135.08	3008.29	22.52	108.70	3064.15	140.69	1286.48	0.00	0.00	0.00	2336.20	195.81	1714.25	3158.93	37.86	1719.89	2518.12	47.07	1737.10	2355.61	183.62	1731.46	918.29	-217.72	68.53	1497.36	-217.10	59.11	907.63
10.02000	2990.24	260.30	89.75	3016.42	241.36	109.84	2401.29	166.95	119.75	2337.47	231.22	107.92	3129.42	66.85	191.44	3107.91	71.20	174.15	2501.30	59.87	135.08	3008.29	22.52	108.70	3064.15	140.69	1286.48	0.00	0.00	0.00	2336.20	195.81	1714.25	3158.93	37.86	1719.89	2518.12	47.07	1737.10	2355.61	183.62	1731.46	918.34	-217.74	68.47	1497.40	-217.10	59.13	907.71
10.03000	2990.24	260.30	89.75	3016.42	241.36	109.84	2401.29	166.95	119.75	2337.47	231.22	107.92	3129.42	66.85	191.44	3107.91	71.20	174.15	2501.30	59.87	135.08	3008.29	22.52	108.70	3064.15	140.69	1286.48	0.00	0.00	0.00	2336.20	195.81	1714.25	3158.93	37.86	1719.89	2518.12	47.07	1737.10	2355.61	183.62	1731.46	918.23	-217.41	68.52	1497.44	-217.09	59.15	907.61
10.04000	2990.24	260.30	89.75	3016.42	241.36	109.84	2401.29	166.95	119.75	2337.47	231.22	107.92	3129.42	66.85	191.44	3107.91	71.20	174.15	2501.30	59.87	135.08	3008.29	22.52	108.70	3064.15	140.69	1286.48	0.00	0.00	0.00	2336.20	195.81	1714.25	3158.93	37.86	1719.89	2518.12	47.07	1737.10	2355.61	183.62	1731.46	918.33	-218.18	68.46	1497.49	-217.09	59.17	907.44
10.05000	2990.24	260.30	89.75	3016.42	241.36	109.84	2401.29	166.95	119.75	2337.47	231.22	107.92	3129.42	66.85	191.44	3107.91	71.20	174.15	2501.30	59.87	135.08	3008.29	22.52	108.70	3064.15	140.69	1286.48	0.00	0.00	0.00	2336.20	195.81	1714.25	3158.93	37.86	1719.89	2518.12	47.07	1737.10	2355.61	183.62	1731.46	918.39	-217.93	68.44	1497.53	-217.08	59.19	907.56
10.06000	2990.24	260.30	89.75	3016.42	241.36	109.84	2401.29	166.95	119.75	2337.47	231.22	107.92	3129.42	66.85	191.44	3107.91	71.20	174.15	2501.30	59.87	135.08	3008.29	22.52	108.70	3064.15	140.69	1286.48	0.00	0.00	0.00	2336.20	195.81	1714.25	3158.93	37.86	1719.89	2518.12	47.07	1737.10	2355.61	183.62	1731.46	918.37	-217.78	68.28	1497.58	-217.07	59.21	907.51
10.07000	2990.24	260.30	89.75	3016.42	241.36	109.84	2401.29	166.95	119.75	2337.47	231.22	107.92	3129.42	66.85	191.44	3107.91	71.20	174.15	2501.30	59.87	135.08	3008.29	22.52	108.70	3064.15	140.69	1286.48	0.00	0.00	0.00	2336.20	195.81	1714.25	3158.93	37.86	1719.89	2518.12	47.07	1737.10	2355.61	183.62	1731.46	918.51	-218.05	68.12	1497.63	-217.07	59.23	907.47
10.08000	2990.24	260.30	89.75	3016.42	241.36	109.84	2401.29	166.95	119.75	2337.47	231.22	107.92	3129.42	66.85	191.44	3107.91	71.20	174.15	2501.30	59.87	135.08	3008.29	22.52	108.70	3064.15	140.69	1286.48	0.00	0.00	0.00	2336.20	195.81	1714.25	3158.93	37.86	1719.89	2518.12	47.07	1737.10	2355.61	183.62	1731.46	918.33	-218.04	68.35	1497.68	-217.06	59.25	907.61
10.09000	2990.24	260.30	89.75	3016.42	241.36	109.84	2401.29	166.95	119.75	2337.47	231.22	107.92	3129.42	66.85	191.44	3107.91	71.20	174.15	2501.30	59.87	135.08	3008.29	22.52	108.70	3064.15	140.69	1286.48	0.00	0.00	0.00	2336.20	195.81	1714.25	3158.93	37.86	1719.89	2518.12	47.07	1737.10	2355.61	183.62	1731.46	918.21	-217.64	68.48	1497.73	-217.05	59.27	907.75
10.10000	2990.24	260.30	89.75	3016.42	241.36	109.84	2401.29	166.95	119.75	2337.47	231.22	107.92	3129.42	66.85	191.44	3107.91	71.20	174.15	2501.30	59.87	135.08	3008.29	22.52	108.70	3064.15	140.69	1286.48	0.00	0.00	0.00	2336.20	195.81	1714.25	3158.93	37.86	1719.89	2518.12	47.07	1737.10	2355.61	183.62	1731.46	918.28	-217.73	68.42	1497.78	-217.05	59.29	907.52
10.11000	2990.24	260.30	89.75	3016.42	241.36	109.84	2401.29	166.95	119.75	2337.47	231.22	107.92	3129.42	66.85	191.44	3107.91	71.20	174.15	2501.30	59.87	135.08	3008.29	22.52	108.70	3064.15	140.69	1286.48	0.00	0.00	0.00	2336.20	195.81	1714.25	3158.93	37.86	1719.89	2518.12	47.07	1737.10	2355.61	183.62	1731.46	918.32	-217.62	68.45	1497.83	-217.04	59.32	907.57
10.12000	2990.24	260.30	89.75	3016.42	241.36	109.84	2401.29	166.95	119.75	2337.47	231.22	107.92	3129.42	66.85	191.44	3107.91	71.20	174.15	2501.30	59.87	135.08	3008.29	22.52	108.70	3064.15	140.69	1286.48	0.00	0.00	0.00	2336.20	195.81	1714.25	3158.93	37.86	1719.89	2518.12	47.07	1737.10	2355.61	183.62	1731.46	918.43	-217.42	68.48	1497.88	-217.03	59.34	907.39
10.13000	2990.24	260.30	89.75	3016.42	241.36	109.84	2401.29	166.95	119.75	2337.47	231.22	107.92	3129.42	66.85	191.44	3107.91	71.20	174.15	2501.30	59.87	135.08	3008.29	22.52	108.70	3064.15	140.69	1286.48	0.00	0.00	0.00	2336.20	195.81	1714.25	3158.93	37.86	1719.89	2518.12	47.07	1737.10	2355.61	183.62	1731.46	918.35	-218.07	68.44	1497.93	-217.02	59.36	907.66
10.14000	2990.24	260.30	89.75	3016.42	241.36	109.84	2401.29	166.95	119.75	2337.47	231.22	107.92	3129.42	66.85	191.44	3107.91	71.20	174.15	2501.30	59.87	135.08	3008.29	22.52	108.70	3064.15	140.69	1286.48	0.00	0.00	0.00	2336.20	195.81	1714.25	3158.93	37.86	1719.89	2518.12	47.07	1737.10	2355.61	183.62	1731.46	918.55	-217.80	68.16	1497.99	-217.01	59.38	907.59
10.15000	2990.24	260.30	89.75	3016.42	241.36	109.84	2401.29	166.95	119.75	2337.47	231.22	107.92	3129.42	66.85	191.44	3107.91	71.20	174.15	2501.30	59.87	135.08	3008.29	22.52	108.70	3064.15	140.69	1286.48	0.00	0.00	0.00	2336.20	195.81	1714.25	3158.93	37.86	1719.89	2518.12	47.07	1737.10	2355.61	183.62	1731.46	918.25	-217.44	68.46	1498.04	-217.01	59.41	907.51
10.16000	2990.24	260.30	89.75	3016.42	241.36	109.84	2401.29	166.95	119.75	2337.47	231.22	107.92	3129.42	66.85	191.44	3107.91	71.20	174.15	2501.30	59.87	135.08	3008.29	22.52	108.70	3064.15	140.69	1286.48	0.00	0.00	0.00	2336.20	195.81	1714.25	3158.93	37.86	1719.89	2518.12	47.07	1737.10	2355.61	183.62	1731.46	918.32	-217.29	68.58	1498.10	-217.00	59.43	907.33
10.17000	2990.24	260.30	89.75	3016.42	241.36	109.84	2401.29	166.95	119.75	2337.47	231.22	107.92	3129.42	66.85	191.44	3107.91	71.20	174.15	2501.30	59.87	135.08	3008.29	22.52	108.70	3064.15	140.69	1286.48	0.00	0.00	0.00	2336.20	195.81	1714.25	3158.93	37.86	1719.89	2518.12	47.07	1737.10	2355.61	183.62	1731.46	918.38	-217.94	68.39	1498.15	-216.99	59.46	907.30
10.18000	2990.24	260.30	89.75	3016.42	241.36	109.84	2401.29	166.95	119.75	2337.47	231.22	107.92	3129.42	66.85	191.44	3107.91	71.20	174.15	2501.30	59.87	135.08	3008.29	22.52	108.70	3064.15	140.69	1286.48	0.00	0.00	0.00	2336.20	195.81	1714.25	3158.93	37.86	1719.89	2518.12	47.07	1737.10	2355.61	183.62	1731.46	918.47	-218.16	68.15	1498.21	-216.98	59.48	907.54
10.19000	2990.24	260.30	89.75	3016.42	241.36	109.84	2401.29	166.95	119.75	2337.47	231.22	107.92	3129.42	66.85	191.44	3107.91	71.20	174.15	2501.30	59.87	135.08	3008.29	22.52	108.70	3064.15	140.69	1286.48	0.00	0.00	0.00	2336.20	195.81	1714.25	3158.93	37.86	1719.89	2518.12	47.07	1737.10	2355.61	183.62	1731.46	918.48	-218.25	68.40	1498.27	-216.97	59.51	907.55
10.20000	2990.24	260.30	89.75	3016.42	241.36	109.84	2401.29	166.95	119.75	2337.47	231.22	107.92	3129.42	66.85	191.44	3107.91	71.20	174.15	2501.30	59.87	135.08	3008.29	22.52	108.70	3064.15	140.69	1286.48	0.00	0.00	0.00	2336.20	195.81	1714.25	3158.93	37.86	1719.89	2518.12	47.07	1737.10	2355.61	183.62	1731.46	918.14	-217.08	68.77	1498.33	-216.96	59.53	907.43
10.21000	2990.24	260.30	89.75	3016.42	241.36	109.84	2401.29	166.95	119.75	2337.47	231.22	107.92	3129.42	66.85	191.44	3107.91	71.20	174.15	2501.30	59.87	135.08	3008.29	22.52	108.70	3064.15	140.69	1286.48	0.00	0.00	0.00	2336.20	195.81	1714.25	3158.93	37.86	1719.89	2518.12	47.07	1737.10	2355.61	183.62	1731.46	918.37	-217.50	68.37	1498.39	-216.95	59.56	907.39
10.22000	2990.24	260.30	89.75	3016.42	241.36	109.84	2401.29	166.95	119.75	2337.47	231.22	107.92	3129.42	66.85	191.44	3107.91	71.20	174.15	2501.30	59.87	135.08	3008.29	22.52	108.70	3064.15	140.69	1286.48	0.00	0.00	0.00	2336.20	195.81	1714.25	3158.93	37.86	1719.89	2518.12	47.07	1737.10	2355.61	183.62	1731.46	918.49	-217.78	68.27	1498.45	-216.94	59.58	907.43
10.23000	2990.24	260.30	89.75	3016.42	241.36	109.84	2401.29	166.95	119.75	2337.47	231.22	107.92	3129.42	66.85	191.44	3107.91	71.20	174.15	2501.30	59.87	135.08	3008.29	22.52	108.70	3064.15	140.69	1286.48	0.00	0.00	0.00	2336.20	195.81	1714.25	3158.93	37.86	1719.89	2518.12	47.07	1737.10	2355.61	183.62	1731.46	918.45	-217.61	68.44	1498.51	-216.93	59.61	907.52
10.24000	2990.24	260.30	89.75	3016.42	241.36	109.84	2401.29	166.95	119.75	2337.47	231.22	107.92	3129.42	66.85	191.44	3107.91	71.20	174.15	2501.30	59.87	135.08	3008.29	22.52	108.70	3064.15	140.69	1286.48	0.00	0.00	0.00	2336.20	195.81	1714.25	3158.93	37.86	1719.89	2518.12	47.07	1737.10	2355.61	183.62	1731.46	918.27	-217.34	68.43	1498.57	-216.92	59.63	907.64
10.25000	2990.24	260.30	89.75	3016.42	241.36	109.84	2401.29	166.95	119.75	2337.47	231.22	107.92	3129.42	66.85	191.44	3107.91	71.20	174.15	2501.30	59.87	135.08	3008.29	22.52	108.70	3064.15	140.69	1286.48	0.00	0.00	0.00	2336.20	195.81	1714.25	3158.93	37.86	1719.89	2518.12	47.07	1737.10	2355.61	183.62	1731.46	918.37	-218.01	68.37	1498.63	-216.91	59.66	907.63
10.26000	2990.24	260.30	89.75	3016.42	241.36	109.84	2401.29	166.95	119.75	2337.47	231.22	107.92	3129.42	66.85	191.44	3107.91	71.20	174.15	2501.30	59.87	135.08	3008.29	22.52	108.70	3064.15	140.69	1286.48	0.00	0.00	0.00	2336.20	195.81	1714.25	3158.93	37.86	1719.89	2518.12	47.07	1737.10	2355.61	183.62	1731.46	918.20	-217.41	68.65	1498.70	-216.90	59.69	907.41
10.27000	2990.24	260.30	89.75	3016.42	241.36	109.84	2401.29	166.95	119.75	2337.47	231.22	107.92	3129.42	66.85	191.44	3107.91	71.20	174.15	2501.30	59.87	135.08	3008.29	22.52	108.70	3064.15	140.69	1286.48	0.00	0.00	0.00	2336.20	195.81	1714.25	3158.93	37.86	1719.89	2518.12	47.07	1737.10	2355.61	183.62	1731.46	918.42	-217.73	68.32	1498.76	-216.89	59.71	907.45
10.28000	2990.24	260.30	89.75	3016.42	241.36	109.84	2401.29	166.95	119.75	2337.47	231.22	107.92	3129.42	66.85	191.44	3107.91	71.20	174.15	2501.30	59.87	135.08	3008.29	22.52	108.70	3064.15	140.69	1286.48	0.00	0.00	0.00	2336.20	195.81	1714.25	3158.93	37.86	1719.89	2518.12	47.07	1737.10	2355.61	183.62	1731.46	918.47	-217.71	68.28	1498.83	-216.88	59.74	907.69
10.29000	2990.24	260.30	89.75	3016.42	241.36	109.84	2401.29	166.95	119.75	2337.47	231.22	107.92	3129.42	66.85	191.44	3107.91	71.20	174.15	2501.30	59.87	135.08	3008.29	22.52	108.70	3064.15	140.69	1286.48	0.00	0.00	0.00	2336.20	195.81	1714.25	3158.93	37.86	1719.89	2518.12	47.07	1737.10	2355.61	183.62	1731.46	918.44	-217.69	68.36	1498.89	-216.87	59.77	907.76
10.30000	2990.24	260.30	89.75	3016.42	241.36	109.84	2401.29	166.95	119.75	2337.47	231.22	107.92	3129.42	66.85	191.44	3107.91	71.20	174.15	2501.30	59.87	135.08	3008.29	22.52	108.70	3064.15	140.69	1286.48	0.00	0.00	0.00	2336.20	195.81	1714.25	3158.93	37.86	1719.89	2518.12	47.07	1737.10	2355.61	183.62	1731.46	918.36	-217.57	68.48	1498.96	-216.86	59.80	907.87
10.31000	2990.24	260.30	89.75	3016.42	241.36	109.84	2401.29	166.95	119.75	2337.47	231.22	107.92	3129.42	66.85	191.44	3107.91	71.20	174.15	2501.30	59.87	135.08	3008.29	22.52	108.70	3064.15	140.69	1286.48	0.00	0.00	0.00	2336.20	195.81	1714.25	3158.93	37.86	1719.89	2518.12	47.07	1737.10	2355.61	183.62	1731.46	918.61	-218.46	68.02	1499.03	-216.85	59.83	907.83
10.32000	2990.24	260.30	89.75	3016.42	241.36	109.84	2401.29	166.95	119.75	2337.47	231.22	107.92	3129.42	66.85	191.44	3107.91	71.20	174.15	2501.30	59.87	135.08	3008.29	22.52	108.70	3064.15	140.69	1286.48	0.00	0.00	0.00	2336.20	195.81	1714.25	3158.93	37.86	1719.89	2518.12	47.07	1737.10	2355.61	183.62	1731.46	918.65	-218.45	68.02	1499.10	-216.84	59.85	907.62
10.33000	2990.24	260.30	89.75	3016.42	241.36	109.84	2401.29	166.95	119.75	2337.47	231.22	107.92	3129.42	66.85	191.44	3107.91	71.20	174.15	2501.30	59.87	135.08	3008.29	22.52	108.70	3064.15	140.69	1286.48	0.00	0.00	0.00	2336.20	195.81	1714.25	3158.93	37.86	1719.89	2518.12	47.07	1737.10	2355.61	183.62	1731.46	918.24	-217.87	68.46	1499.17	-216.83	59.88	907.49
10.34000	2990.24	260.30	89.75	3016.42	241.36	109.84	2401.29	166.95	119.75	2337.47	231.22	107.92	3129.42	66.85	191.44	3107.91	71.20	174.15	2501.30	59.87	135.08	3008.29	22.52	108.70	3064.15	140.69	1286.48	0.00	0.00	0.00	2336.20	195.81	1714.25	3158.93	37.86	1719.89	2518.12	47.07	1737.10	2355.61	183.62	1731.46	918.35	-217.95	68.29	1499.24	-216.81	59.91	907.54
10.35000	2990.24	260.30	89.75	3016.42	241.36	109.84	2401.29	166.95	119.75	2337.47	231.22	107.92	3129.42	66.85	191.44	3107.91	71.20	174.15	2501.30	59.87	135.08	3008.29	22.52	108.70	3064.15	140.69	1286.48	0.00	0.00	0.00	2336.20	195.81	1714.25	3158.93	37.86	1719.89	2518.12	47.07	1737.10	2355.61	183.62	1731.46	918.09	-217.41	68.73	1499.31	-216.80	59.94	907.49
10.36000	2990.24	260.30	89.75	3016.42	241.36	109.84	2401.29	166.95	119.75	2337.47	231.22	107.92	3129.42	66.85	191.44	3107.91	71.20	174.15	2501.30	59.87	135.08	3008.29	22.52	108.70	3064.15	140.69	1286.48	0.00	0.00	0.00	2336.20	195.81	1714.25	3158.93	37.86	1719.89	2518.12	47.07	1737.10	2355.61	183.62	1731.46	918.20	-217.68	68.57	1499.39	-216.79	59.97	907.51
10.37000	2990.24	260.30	89.75	3016.42	241.36	109.84	2401.29	166.95	119.75	2337.47	231.22	107.92	3129.42	66.85	191.44	3107.91	71.20	174.15	2501.30	59.87	135.08	3008.29	22.52	108.70	3064.15	140.69	1286.48	0.00	0.00	0.00	2336.20	195.81	1714.25	3158.93	37.86	1719.89	2518.12	47.07	1737.10	2355.61	183.62	1731.46	918.43	-217.93	68.36	1499.46	-216.78	60.00	907.38
10.38000	2990.24	260.30	89.75	3016.42	241.36	109.84	2401.29	166.95	119.75	2337.47	231.22	107.92	3129.42	66.85	191.44	3107.91	71.20	174.15	2501.30	59.87	135.08	3008.29	22.52	108.70	3064.15	140.69	1286.48	0.00	0.00	0.00	2336.20	195.81	1714.25	3158.93	37.86	1719.89	2518.12	47.07	1737.10	2355.61	183.62	1731.46	918.47	-218.43	68.25	1499.53	-216.77	60.03	907.42
10.39000	2990.24	260.30	89.75	3016.42	241.36	109.84	2401.29	166.95	119.75	2337.47	231.22	107.92	3129.42	66.85	191.44	3107.91	71.20	174.15	2501.30	59.87	135.08	3008.29	22.52	108.70	3064.15	140.69	1286.48	0.00	0.00	0.00	2336.20	195.81	1714.25	3158.93	37.86	1719.89	2518.12	47.07	1737.10	2355.61	183.62	1731.46	918.65	-218.05	68.30	1499.61	-216.75	60.06	907.64
10.40000	2990.24	260.30	89.75	3016.42	241.36	109.84	2401.29	166.95	119.75	2337.47	231.22	107.92	3129.42	66.85	191.44	3107.91	71.20	174.15	2501.30	59.87	135.08	3008.29	22.52	108.70	3064.15	140.69	1286.48	0.00	0.00	0.00	2336.20	195.81	1714.25	3158.93	37.86	1719.89	2518.12	47.07	1737.10	2355.61	183.62	1731.46	918.53	-218.08	68.24	1499.68	-216.74	60.09	907.53
10.41000	2990.24	260.30	89.75	3016.42	241.36	109.84	2401.29	166.95	119.75	2337.47	231.22	107.92	3129.42	66.85	191.44	3107.91	71.20	174.15	2501.30	59.87	135.08	3008.29	22.52	108.70	3064.15	140.69	1286.48	0.00	0.00	0.00	2336.20	195.81	1714.25	3158.93	37.86	1719.89	2518.12	47.07	1737.10	2355.61	183.62	1731.46	918.28	-218.33	68.37	1499.76	-216.73	60.12	907.55
10.42000	2990.24	260.30	89.75	3016.42	241.36	109.84	2401.29	166.95	119.75	2337.47	231.22	107.92	3129.42	66.85	191.44	3107.91	71.20	174.15	2501.30	59.87	135.08	3008.29	22.52	108.70	3064.15	140.69	1286.48	0.00	0.00	0.00	2336.20	195.81	1714.25	3158.93	37.86	1719.89	2518.12	47.07	1737.10	2355.61	183.62	1731.46	918.41	-218.06	68.38	1499.84	-216.71	60.16	907.55
10.43000	2990.24	260.30	89.75	3016.42	241.36	109.84	2401.29	166.95	119.75	2337.47	231.22	107.92	3129.42	66.85	191.44	3107.91	71.20	174.15	2501.30	59.87	135.08	3008.29	22.52	108.70	3064.15	140.69	1286.48	0.00	0.00	0.00	2336.20	195.81	1714.25	3158.93	37.86	1719.89	2518.12	47.07	1737.10	2355.61	183.62	1731.46	918.43	-218.07	68.35	1499.92	-216.70	60.19	907.50
10.44000	2990.24	260.30	89.75	3016.42	241.36	109.84	2401.29	166.95	119.75	2337.47	231.22	107.92	3129.42	66.85	191.44	3107.91	71.20	174.15	2501.30	59.87	135.08	3008.29	22.52	108.70	3064.15	140.69	1286.48	0.00	0.00	0.00	2336.20	195.81	1714.25	3158.93	37.86	1719.89	2518.12	47.07	1737.10	2355.61	183.62	1731.46	918.43	-217.72	68.42	1500.00	-216.69	60.22	907.34
10.45000	2990.24	260.30	89.75	3016.42	241.36	109.84	2401.29	166.95	119.75	2337.47	231.22	107.92	3129.42	66.85	191.44	3107.91	71.20	174.15	2501.30	59.87	135.08	3008.29	22.52	108.70	3064.15	140.69	1286.48	0.00	0.00	0.00	2336.20	195.81	1714.25	3158.93	37.86	1719.89	2518.12	47.07	1737.10	2355.61	183.62	1731.46	918.29	-217.48	68.60	1500.08	-216.67	60.25	907.41
10.46000	2990.24	260.30	89.75	3016.42	241.36	109.84	2401.29	166.95	119.75	2337.47	231.22	107.92	3129.42	66.85	191.44	3107.91	71.20	174.15	2501.30	59.87	135.08	3008.29	22.52	108.70	3064.15	140.69	1286.48	0.00	0.00	0.00	2336.20	195.81	1714.25	3158.93	37.86	1719.89	2518.12	47.07	1737.10	2355.61	183.62	1731.46	918.25	-217.46	68.57	1500.16	-216.66	60.29	907.49
10.47000	2990.24	260.30	89.75	3016.42	241.36	109.84	2401.29	166.95	119.75	2337.47	231.22	107.92	3129.42	66.85	191.44	3107.91	71.20	174.15	2501.30	59.87	135.08	3008.29	22.52	108.70	3064.15	140.69	1286.48	0.00	0.00	0.00	2336.20	195.81	1714.25	3158.93	37.86	1719.89	2518.12	47.07	1737.10	2355.61	183.62	1731.46	918.45	-217.64	68.46	1500.24	-216.64	60.32	907.56
10.48000	2990.24	260.30	89.75	3016.42	241.36	109.84	2401.29	166.95	119.75	2337.47	231.22	107.92	3129.42	66.85	191.44	3107.91	71.20	174.15	2501.30	59.87	135.08	3008.29	22.52	108.70	3064.15	140.69	1286.48	0.00	0.00	0.00	2336.20	195.81	1714.25	3158.93	37.86	1719.89	2518.12	47.07	1737.10	2355.61	183.62	1731.46	918.29	-217.70	68.53	1500.32	-216.63	60.35	908.07
10.49000	2990.24	260.30	89.75	3016.42	241.36	109.84	2401.29	166.95	119.75	2337.47	231.22	107.92	3129.42	66.85	191.44	3107.91	71.20	174.15	2501.30	59.87	135.08	3008.29	22.52	108.70	3064.15	140.69	1286.48	0.00	0.00	0.00	2336.20	195.81	1714.25	3158.93	37.86	1719.89	2518.12	47.07	1737.10	2355.61	183.62	1731.46	918.43	-218.24	68.43	1500.41	-216.61	60.39	907.69
10.50000	2990.24	260.30	89.75	3016.42	241.36	109.84	2401.29	166.95	119.75	2337.47	231.22	107.92	3129.42	66.85	191.44	3107.91	71.20	174.15	2501.30	59.87	135.08	3008.29	22.52	108.70	3064.15	140.69	1286.48	0.00	0.00	0.00	2336.20	195.81	1714.25	3158.93	37.86	1719.89	2518.12	47.07	1737.10	2355.61	183.62	1731.46	918.58	-218.36	68.09	1500.49	-216.60	60.42	907.53
10.51000	2990.24	260.30	89.75	3016.42	241.36	109.84	2401.29	166.95	119.75	2337.47	231.22	107.92	3129.42	66.85	191.44	3107.91	71.20	174.15	2501.30	59.87	135.08	3008.29	22.52	108.70	3064.15	140.69	1286.48	0.00	0.00	0.00	2336.20	195.81	1714.25	3158.93	37.86	1719.89	2518.12	47.07	1737.10	2355.61	183.62	1731.46	918.41	-217.59	68.44	1500.58	-216.58	60.45	907.53
10.52000	2990.24	260.30	89.75	3016.42	241.36	109.84	2401.29	166.95	119.75	2337.47	231.22	107.92	3129.42	66.85	191.44	3107.91	71.20	174.15	2501.30	59.87	135.08	3008.29	22.52	108.70	3064.15	140.69	1286.48	0.00	0.00	0.00	2336.20	195.81	1714.25	3158.93	37.86	1719.89	2518.12	47.07	1737.10	2355.61	183.62	1731.46	918.32	-216.98	68.65	1500.66	-216.57	60.49	907.39
10.53000	2990.24	260.30	89.75	3016.42	241.36	109.84	2401.29	166.95	119.75	2337.47	231.22	107.92	3129.42	66.85	191.44	3107.91	71.20	174.15	2501.30	59.87	135.08	3008.29	22.52	108.70	3064.15	140.69	1286.48	0.00	0.00	0.00	2336.20	195.81	1714.25	3158.93	37.86	1719.89	2518.12	47.07	1737.10	2355.61	183.62	1731.46	918.41	-217.27	68.56	1500.75	-216.55	60.52	907.59
10.54000	2990.24	260.30	89.75	3016.42	241.36	109.84	2401.29	166.95	119.75	2337.47	231.22	107.92	3129.42	66.85	191.44	3107.91	71.20	174.15	2501.30	59.87	135.08	3008.29	22.52	108.70	3064.15	140.69	1286.48	0.00	0.00	0.00	2336.20	195.81	1714.25	3158.93	37.86	1719.89	2518.12	47.07	1737.10	2355.61	183.62	1731.46	918.35	-217.77	68.43	1500.84	-216.54	60.56	907.57
10.55000	2990.24	260.30	89.75	3016.42	241.36	109.84	2401.29	166.95	119.75	2337.47	231.22	107.92	3129.42	66.85	191.44	3107.91	71.20	174.15	2501.30	59.87	135.08	3008.29	22.52	108.70	3064.15	140.69	1286.48	0.00	0.00	0.00	2336.20	195.81	1714.25	3158.93	37.86	1719.89	2518.12	47.07	1737.10	2355.61	183.62	1731.46	918.46	-217.54	68.46	1500.93	-216.52	60.59	907.48
10.56000	2990.24	260.30	89.75	3016.42	241.36	109.84	2401.29	166.95	119.75	2337.47	231.22	107.92	3129.42	66.85	191.44	3107.91	71.20	174.15	2501.30	59.87	135.08	3008.29	22.52	108.70	3064.15	140.69	1286.48	0.00	0.00	0.00	2336.20	195.81	1714.25	3158.93	37.86	1719.89	2518.12	47.07	1737.10	2355.61	183.62	1731.46	918.15	-217.15	68.64	1501.02	-216.51	60.63	907.32
10.57000	2990.24	260.30	89.75	3016.42	241.36	109.84	2401.29	166.95	119.75	2337.47	231.22	107.92	3129.42	66.85	191.44	3107.91	71.20	174.15	2501.30	59.87	135.08	3008.29	22.52	108.70	3064.15	140.69	1286.48	0.00	0.00	0.00	2336.20	195.81	1714.25	3158.93	37.86	1719.89	2518.12	47.07	1737.10	2355.61	183.62	1731.46	918.45	-217.54	68.36	1501.11	-216.49	60.66	907.42
10.58000	2990.24	260.30	89.75	3016.42	241.36	109.84	2401.29	166.95	119.75	2337.47	231.22	107.92	3129.42	66.85	191.44	3107.91	71.20	174.15	2501.30	59.87	135.08	3008.29	22.52	108.70	3064.15	140.69	1286.48	0.00	0.00	0.00	2336.20	195.81	1714.25	3158.93	37.86	1719.89	2518.12	47.07	1737.10	2355.61	183.62	1731.46	918.39	-218.03	68.45	1501.20	-216.47	60.70	907.36
10.59000	2990.24	260.30	89.75	3016.42	241.36	109.84	2401.29	166.95	119.75	2337.47	231.22	107.92	3129.42	66.85	191.44	3107.91	71.20	174.15	2501.30	59.87	135.08	3008.29	22.52	108.70	3064.15	140.69	1286.48	0.00	0.00	0.00	2336.20	195.81	1714.25	3158.93	37.86	1719.89	2518.12	47.07	1737.10	2355.61	183.62	1731.46	918.11	-217.41	68.68	1501.29	-216.46	60.74	907.66
10.60000	2990.24	260.30	89.75	3016.42	241.36	109.84	2401.29	166.95	119.75	2337.47	231.22	107.92	3129.42	66.85	191.44	3107.91	71.20	174.15	2501.30	59.87	135.08	3008.29	22.52	108.70	3064.15	140.69	1286.48	0.00	0.00	0.00	2336.20	195.81	1714.25	3158.93	37.86	1719.89	2518.12	47.07	1737.10	2355.61	183.62	1731.46	918.63	-217.80	68.27	1501.39	-216.44	60.77	907.42
10.61000	2990.24	260.30	89.75	3016.42	241.36	109.84	2401.29	166.95	119.75	2337.47	231.22	107.92	3129.42	66.85	191.44	3107.91	71.20	174.15	2501.30	59.87	135.08	3008.29	22.52	108.70	3064.15	140.69	1286.48	0.00	0.00	0.00	2336.20	195.81	1714.25	3158.93	37.86	1719.89	2518.12	47.07	1737.10	2355.61	183.62	1731.46	918.49	-217.60	68.36	1501.48	-216.42	60.81	907.53
10.62000	2990.24	260.30	89.75	3016.42	241.36	109.84	2401.29	166.95	119.75	2337.47	231.22	107.92	3129.42	66.85	191.44	3107.91	71.20	174.15	2501.30	59.87	135.08	3008.29	22.52	108.70	3064.15	140.69	1286.48	0.00	0.00	0.00	2336.20	195.81	1714.25	3158.93	37.86	1719.89	2518.12	47.07	1737.10	2355.61	183.62	1731.46	918.39	-217.58	68.38	1501.58	-216.41	60.85	907.61
10.63000	2990.24	260.30	89.75	3016.42	241.36	109.84	2401.29	166.95	119.75	2337.47	231.22	107.92	3129.42	66.85	191.44	3107.91	71.20	174.15	2501.30	59.87	135.08	3008.29	22.52	108.70	3064.15	140.69	1286.48	0.00	0.00	0.00	2336.20	195.81	1714.25	3158.93	37.86	1719.89	2518.12	47.07	1737.10	2355.61	183.62	1731.46	918.41	-217.62	68.48	1501.67	-216.39	60.88	907.43
10.64000	2990.24	260.30	89.75	3016.42	241.36	109.84	2401.29	166.95	119.75	2337.47	231.22	107.92	3129.42	66.85	191.44	3107.91	71.20	174.15	2501.30	59.87	135.08	3008.29	22.52	108.70	3064.15	140.69	1286.48	0.00	0.00	0.00	2336.20	195.81	1714.25	3158.93	37.86	1719.89	2518.12	47.07	1737.10	2355.61	183.62	1731.46	918.41	-217.83	68.34	1501.77	-216.37	60.92	907.61
10.65000	2990.24	260.30	89.75	3016.42	241.36	109.84	2401.29	166.95	119.75	2337.47	231.22	107.92	3129.42	66.85	191.44	3107.91	71.20	174.15	2501.30	59.87	135.08	3008.29	22.52	108.70	3064.15	140.69	1286.48	0.00	0.00	0.00	2336.20	195.81	1714.25	3158.93	37.86	1719.89	2518.12	47.07	1737.10	2355.61	183.62	1731.46	918.16	-217.39	68.64	1501.87	-216.35	60.96	907.74
10.66000	2990.24	260.30	89.75	3016.42	241.36	109.84	2401.29	166.95	119.75	2337.47	231.22	107.92	3129.42	66.85	191.44	3107.91	71.20	174.15	2501.30	59.87	135.08	3008.29	22.52	108.70	3064.15	140.69	1286.48	0.00	0.00	0.00	2336.20	195.81	1714.25	3158.93	37.86	1719.89	2518.12	47.07	1737.10	2355.61	183.62	1731.46	918.27	-217.34	68.56	1501.96	-216.33	61.00	907.62
10.67000	2990.24	260.30	89.75	3016.42	241.36	109.84	2401.29	166.95	119.75	2337.47	231.22	107.92	3129.42	66.85	191.44	3107.91	71.20	174.15	2501.30	59.87	135.08	3008.29	22.52	108.70	3064.15	140.69	1286.48	0.00	0.00	0.00	2336.20	195.81	1714.25	3158.93	37.86	1719.89	2518.12	47.07	1737.10	2355.61	183.62	1731.46	918.30	-217.69	68.43	1502.06	-216.32	61.04	907.55
10.68000	2990.24	260.30	89.75	3016.42	241.36	109.84	2401.29	166.95	119.75	2337.47	231.22	107.92	3129.42	66.85	191.44	3107.91	71.20	174.15	2501.30	59.87	135.08	3008.29	22.52	108.70	3064.15	140.69	1286.48	0.00	0.00	0.00	2336.20	195.81	1714.25	3158.93	37.86	1719.89	2518.12	47.07	1737.10	2355.61	183.62	1731.46	918.38	-218.02	68.41	1502.16	-216.30	61.08	907.38
10.69000	2990.24	260.30	89.75	3016.42	241.36	109.84	2401.29	166.95	119.75	2337.47	231.22	107.92	3129.42	66.85	191.44	3107.91	71.20	174.15	2501.30	59.87	135.08	3008.29	22.52	108.70	3064.15	140.69	1286.48	0.00	0.00	0.00	2336.20	195.81	1714.25	3158.93	37.86	1719.89	2518.12	47.07	1737.10	2355.61	183.62	1731.46	918.41	-217.85	68.50	1502.27	-216.28	61.12	907.56
10.70000	2990.24	260.30	89.75	3016.42	241.36	109.84	2401.29	166.95	119.75	2337.47	231.22	107.92	3129.42	66.85	191.44	3107.91	71.20	174.15	2501.30	59.87	135.08	3008.29	22.52	108.70	3064.15	140.69	1286.48	0.00	0.00	0.00	2336.20	195.81	1714.25	3158.93	37.86	1719.89	2518.12	47.07	1737.10	2355.61	183.62	1731.46	918.48	-217.36	68.35	1502.37	-216.26	61.16	907.82
10.71000	2990.24	260.30	89.75	3016.42	241.36	109.84	2401.29	166.95	119.75	2337.47	231.22	107.92	3129.42	66.85	191.44	3107.91	71.20	174.15	2501.30	59.87	135.08	3008.29	22.52	108.70	3064.15	140.69	1286.48	0.00	0.00	0.00	2336.20	195.81	1714.25	3158.93	37.86	1719.89	2518.12	47.07	1737.10	2355.61	183.62	1731.46	918.52	-217.64	68.22	1502.47	-216.24	61.20	907.68
10.72000	2990.24	260.30	89.75	3016.42	241.36	109.84	2401.29	166.95	119.75	2337.47	231.22	107.92	3129.42	66.85	191.44	3107.91	71.20	174.15	2501.30	59.87	135.08	3008.29	22.52	108.70	3064.15	140.69	1286.48	0.00	0.00	0.00	2336.20	195.81	1714.25	3158.93	37.86	1719.89	2518.12	47.07	1737.10	2355.61	183.62	1731.46	918.51	-217.66	68.28	1502.57	-216.22	61.24	907.64
10.73000	2990.24	260.30	89.75	3016.42	241.36	109.84	2401.29	166.95	119.75	2337.47	231.22	107.92	3129.42	66.85	191.44	3107.91	71.20	174.15	2501.30	59.87	135.08	3008.29	22.52	108.70	3064.15	140.69	1286.48	0.00	0.00	0.00	2336.20	195.81	1714.25	3158.93	37.86	1719.89	2518.12	47.07	1737.10	2355.61	183.62	1731.46	918.54	-217.56	68.17	1502.68	-216.20	61.28	907.74
10.74000	2990.24	260.30	89.75	3016.42	241.36	109.84	2401.29	166.95	119.75	2337.47	231.22	107.92	3129.42	66.85	191.44	3107.91	71.20	174.15	2501.30	59.87	135.08	3008.29	22.52	108.70	3064.15	140.69	1286.48	0.00	0.00	0.00	2336.20	195.81	1714.25	3158.93	37.86	1719.89	2518.12	47.07	1737.10	2355.61	183.62	1731.46	918.42	-217.80	68.39	1502.78	-216.18	61.32	907.65
10.75000	2990.24	260.30	89.75	3016.42	241.36	109.84	2401.29	166.95	119.75	2337.47	231.22	107.92	3129.42	66.85	191.44	3107.91	71.20	174.15	2501.30	59.87	135.08	3008.29	22.52	108.70	3064.15	140.69	1286.48	0.00	0.00	0.00	2336.20	195.81	1714.25	3158.93	37.86	1719.89	2518.12	47.07	1737.10	2355.61	183.62	1731.46	918.39	-217.78	68.47	1502.89	-216.16	61.36	907.42
10.76000	2990.24	260.30	89.75	3016.42	241.36	109.84	2401.29	166.95	119.75	2337.47	231.22	107.92	3129.42	66.85	191.44	3107.91	71.20	174.15	2501.30	59.87	135.08	3008.29	22.52	108.70	3064.15	140.69	1286.48	0.00	0.00	0.00	2336.20	195.81	1714.25	3158.93	37.86	1719.89	2518.12	47.07	1737.10	2355.61	183.62	1731.46	918.31	-217.18	68.59	1503.00	-216.14	61.40	907.57
10.77000	2990.24	260.30	89.75	3016.42	241.36	109.84	2401.29	166.95	119.75	2337.47	231.22	107.92	3129.42	66.85	191.44	3107.91	71.20	174.15	2501.30	59.87	135.08	3008.29	22.52	108.70	3064.15	140.69	1286.48	0.00	0.00	0.00	2336.20	195.81	1714.25	3158.93	37.86	1719.89	2518.12	47.07	1737.10	2355.61	183.62	1731.46	918.31	-218.21	68.42	1503.10	-216.12	61.44	907.61
10.78000	2990.24	260.30	89.75	3016.42	241.36	109.84	2401.29	166.95	119.75	2337.47	231.22	107.92	3129.42	66.85	191.44	3107.91	71.20	174.15	2501.30	59.87	135.08	3008.29	22.52	108.70	3064.15	140.69	1286.48	0.00	0.00	0.00	2336.20	195.81	1714.25	3158.93	37.86	1719.89	2518.12	47.07	1737.10	2355.61	183.62	1731.46	918.30	-218.00	68.40	1503.21	-216.10	61.48	907.54
10.79000	2990.24	260.30	89.75	3016.42	241.36	109.84	2401.29	166.95	119.75	2337.47	231.22	107.92	3129.42	66.85	191.44	3107.91	71.20	174.15	2501.30	59.87	135.08	3008.29	22.52	108.70	3064.15	140.69	1286.48	0.00	0.00	0.00	2336.20	195.81	1714.25	3158.93	37.86	1719.89	2518.12	47.07	1737.10	2355.61	183.62	1731.46	918.45	-217.78	68.46	1503.32	-216.08	61.52	907.64
10.80000	2990.24	260.30	89.75	3016.42	241.36	109.84	2401.29	166.95	119.75	2337.47	231.22	107.92	3129.42	66.85	191.44	3107.91	71.20	174.15	2501.30	59.87	135.08	3008.29	22.52	108.70	3064.15	140.69	1286.48	0.00	0.00	0.00	2336.20	195.81	1714.25	3158.93	37.86	1719.89	2518.12	47.07	1737.10	2355.61	183.62	1731.46	918.63	-218.00	68.33	1503.43	-216.06	61.57	907.49
10.81000	2990.24	260.30	89.75	3016.42	241.36	109.84	2401.29	166.95	119.75	2337.47	231.22	107.92	3129.42	66.85	191.44	3107.91	71.20	174.15	2501.30	59.87	135.08	3008.29	22.52	108.70	3064.15	140.69	1286.48	0.00	0.00	0.00	2336.20	195.81	1714.25	3158.93	37.86	1719.89	2518.12	47.07	1737.10	2355.61	183.62	1731.46	918.33	-217.62	68.44	1503.54	-216.04	61.61	907.66
10.82000	2990.24	260.30	89.75	3016.42	241.36	109.84	2401.29	166.95	119.75	2337.47	231.22	107.92	3129.42	66.85	191.44	3107.91	71.20	174.15	2501.30	59.87	135.08	3008.29	22.52	108.70	3064.15	140.69	1286.48	0.00	0.00	0.00	2336.20	195.81	1714.25	3158.93	37.86	1719.89	2518.12	47.07	1737.10	2355.61	183.62	1731.46	918.18	-217.86	68.55	1503.66	-216.02	61.65	907.47
10.83000	2990.24	260.30	89.75	3016.42	241.36	109.84	2401.29	166.95	119.75	2337.47	231.22	107.92	3129.42	66.85	191.44	3107.91	71.20	174.15	2501.30	59.87	135.08	3008.29	22.52	108.70	3064.15	140.69	1286.48	0.00	0.00	0.00	2336.20	195.81	1714.25	3158.93	37.86	1719.89	2518.12	47.07	1737.10	2355.61	183.62	1731.46	918.32	-217.37	68.54	1503.77	-216.00	61.69	907.40
10.84000	2990.24	260.30	89.75	3016.42	241.36	109.84	2401.29	166.95	119.75	2337.47	231.22	107.92	3129.42	66.85	191.44	3107.91	71.20	174.15	2501.30	59.87	135.08	3008.29	22.52	108.70	3064.15	140.69	1286.48	0.00	0.00	0.00	2336.20	195.81	1714.25	3158.93	37.86	1719.89	2518.12	47.07	1737.10	2355.61	183.62	1731.46	918.38	-217.03	68.46	1503.88	-215.97	61.74	907.39
10.85000	2990.24	260.30	89.75	3016.42	241.36	109.84	2401.29	166.95	119.75	2337.47	231.22	107.92	3129.42	66.85	191.44	3107.91	71.20	174.15	2501.30	59.87	135.08	3008.29	22.52	108.70	3064.15	140.69	1286.48	0.00	0.00	0.00	2336.20	195.81	1714.25	3158.93	37.86	1719.89	2518.12	47.07	1737.10	2355.61	183.62	1731.46	918.63	-218.23	68.15	1504.00	-215.95	61.78	907.52
10.86000	2990.24	260.30	89.75	3016.42	241.36	109.84	2401.29	166.95	119.75	2337.47	231.22	107.92	3129.42	66.85	191.44	3107.91	71.20	174.15	2501.30	59.87	135.08	3008.29	22.52	108.70	3064.15	140.69	1286.48	0.00	0.00	0.00	2336.20	195.81	1714.25	3158.93	37.86	1719.89	2518.12	47.07	1737.10	2355.61	183.62	1731.46	918.84	-218.58	67.96	1504.11	-215.93	61.83	907.56
10.87000	2990.24	260.30	89.75	3016.42	241.36	109.84	2401.29	166.95	119.75	2337.47	231.22	107.92	3129.42	66.85	191.44	3107.91	71.20	174.15	2501.30	59.87	135.08	3008.29	22.52	108.70	3064.15	140.69	1286.48	0.00	0.00	0.00	2336.20	195.81	1714.25	3158.93	37.86	1719.89	2518.12	47.07	1737.10	2355.61	183.62	1731.46	918.53	-218.42	68.13	1504.23	-215.91	61.87	907.56
10.88000	2990.24	260.30	89.75	3016.42	241.36	109.84	2401.29	166.95	119.75	2337.47	231.22	107.92	3129.42	66.85	191.44	3107.91	71.20	174.15	2501.30	59.87	135.08	3008.29	22.52	108.70	3064.15	140.69	1286.48	0.00	0.00	0.00	2336.20	195.81	1714.25	3158.93	37.86	1719.89	2518.12	47.07	1737.10	2355.61	183.62	1731.46	918.55	-218.44	68.17	1504.35	-215.89	61.91	907.39
10.89000	2990.24	260.30	89.75	3016.42	241.36	109.84	2401.29	166.95	119.75	2337.47	231.22	107.92	3129.42	66.85	191.44	3107.91	71.20	174.15	2501.30	59.87	135.08	3008.29	22.52	108.70	3064.15	140.69	1286.48	0.00	0.00	0.00	2336.20	195.81	1714.25	3158.93	37.86	1719.89	2518.12	47.07	1737.10	2355.61	183.62	1731.46	918.50	-218.48	68.13	1504.47	-215.86	61.96	907.48
10.90000	2990.24	260.30	89.75	3016.42	241.36	109.84	2401.29	166.95	119.75	2337.47	231.22	107.92	3129.42	66.85	191.44	3107.91	71.20	174.15	2501.30	59.87	135.08	3008.29	22.52	108.70	3064.15	140.69	1286.48	0.00	0.00	0.00	2336.20	195.81	1714.25	3158.93	37.86	1719.89	2518.12	47.07	1737.10	2355.61	183.62	1731.46	918.33	-217.37	68.51	1504.58	-215.84	62.00	907.77
10.91000	2990.24	260.30	89.75	3016.42	241.36	109.84	2401.29	166.95	119.75	2337.47	231.22	107.92	3129.42	66.85	191.44	3107.91	71.20	174.15	2501.30	59.87	135.08	3008.29	22.52	108.70	3064.15	140.69	1286.48	0.00	0.00	0.00	2336.20	195.81	1714.25	3158.93	37.86	1719.89	2518.12	47.07	1737.10	2355.61	183.62	1731.46	918.35	-217.44	68.45	1504.70	-215.82	62.05	907.62
10.92000	2990.24	260.30	89.75	3016.42	241.36	109.84	2401.29	166.95	119.75	2337.47	231.22	107.92	3129.42	66.85	191.44	3107.91	71.20	174.15	2501.30	59.87	135.08	3008.29	22.52	108.70	3064.15	140.69	1286.48	0.00	0.00	0.00	2336.20	195.81	1714.25	3158.93	37.86	1719.89	2518.12	47.07	1737.10	2355.61	183.62	1731.46	918.60	-217.82	68.22	1504.83	-215.79	62.09	907.54
10.93000	2990.24	260.30	89.75	3016.42	241.36	109.84	2401.29	166.95	119.75	2337.47	231.22	107.92	3129.42	66.85	191.44	3107.91	71.20	174.15	2501.30	59.87	135.08	3008.29	22.52	108.70	3064.15	140.69	1286.48	0.00	0.00	0.00	2336.20	195.81	1714.25	3158.93	37.86	1719.89	2518.12	47.07	1737.10	2355.61	183.62	1731.46	918.39	-217.59	68.48	1504.95	-215.77	62.14	907.60
10.94000	2990.24	260.30	89.75	3016.42	241.36	109.84	2401.29	166.95	119.75	2337.47	231.22	107.92	3129.42	66.85	191.44	3107.91	71.20	174.15	2501.30	59.87	135.08	3008.29	22.52	108.70	3064.15	140.69	1286.48	0.00	0.00	0.00	2336.20	195.81	1714.25	3158.93	37.86	1719.89	2518.12	47.07	1737.10	2355.61	183.62	1731.46	918.40	-217.41	68.46	1505.07	-215.75	62.19	907.85
10.95000	2990.24	260.30	89.75	3016.42	241.36	109.84	2401.29	166.95	119.75	2337.47	231.22	107.92	3129.42	66.85	191.44	3107.91	71.20	174.15	2501.30	59.87	135.08	3008.29	22.52	108.70	3064.15	140.69	1286.48	0.00	0.00	0.00	2336.20	195.81	1714.25	3158.93	37.86	1719.89	2518.12	47.07	1737.10	2355.61	183.62	1731.46	918.42	-217.31	68.47	1505.19	-215.72	62.23	907.64
10.96000	2990.24	260.30	89.75	3016.42	241.36	109.84	2401.29	166.95	119.75	2337.47	231.22	107.92	3129.42	66.85	191.44	3107.91	71.20	174.15	2501.30	59.87	135.08	3008.29	22.52	108.70	3064.15	140.69	1286.48	0.00	0.00	0.00	2336.20	195.81	1714.25	3158.93	37.86	1719.89	2518.12	47.07	1737.10	2355.61	183.62	1731.46	918.19	-216.90	68.77	1505.32	-215.70	62.28	907.59
10.97000	2990.24	260.30	89.75	3016.42	241.36	109.84	2401.29	166.95	119.75	2337.47	231.22	107.92	3129.42	66.85	191.44	3107.91	71.20	174.15	2501.30	59.87	135.08	3008.29	22.52	108.70	3064.15	140.69	1286.48	0.00	0.00	0.00	2336.20	195.81	1714.25	3158.93	37.86	1719.89	2518.12	47.07	1737.10	2355.61	183.62	1731.46	918.38	-217.35	68.50	1505.44	-215.67	62.33	907.33
10.98000	2990.24	260.30	89.75	3016.42	241.36	109.84	2401.29	166.95	119.75	2337.47	231.22	107.92	3129.42	66.85	191.44	3107.91	71.20	174.15	2501.30	59.87	135.08	3008.29	22.52	108.70	3064.15	140.69	1286.48	0.00	0.00	0.00	2336.20	195.81	1714.25	3158.93	37.86	1719.89	2518.12	47.07	1737.10	2355.61	183.62	1731.46	918.16	-217.64	68.64	1505.57	-215.65	62.37	907.66
10.99000	2990.24	260.30	89.75	3016.42	241.36	109.84	2401.29	166.95	119.75	2337.47	231.22	107.92	3129.42	66.85	191.44	3107.91	71.20	174.15	2501.30	59.87	135.08	3008.29	22.52	108.70	3064.15	140.69	1286.48	0.00	0.00	0.00	2336.20	195.81	1714.25	3158.93	37.86	1719.89	2518.12	47.07	1737.10	2355.61	183.62	1731.46	918.45	-218.00	68.39	1505.69	-215.63	62.42	907.69
11.00000	2990.24	260.30	89.75	3016.42	241.36	109.84	2401.29	166.95	119.75	2337.47	231.22	107.92	3129.42	66.85	191.44	3107.91	71.20	174.15	2501.30	59.87	135.08	3008.29	22.52	108.70	3064.15	140.69	1286.48	0.00	0.00	0.00	2336.20	195.81	1714.25	3158.93	37.86	1719.89	2518.12	47.07	1737.10	2355.61	183.62	1731.46	918.44	-218.16	68.35	1505.82	-215.60	62.47	907.63
11.01000	2990.24	260.30	89.75	3016.42	241.36	109.84	2401.29	166.95	119.75	2337.47	231.22	107.92	3129.42	66.85	191.44	3107.91	71.20	174.15	2501.30	59.87	135.08	3008.29	22.52	108.70	3064.15	140.69	1286.48	0.00	0.00	0.00	2336.20	195.81	1714.25	3158.93	37.86	1719.89	2518.12	47.07	1737.10	2355.61	183.62	1731.46	918.38	-218.16	68.36	1505.95	-215.58	62.52	907.55
11.02000	2990.24	260.30	89.75	3016.42	241.36	109.84	2401.29	166.95	119.75	2337.47	231.22	107.92	3129.42	66.85	191.44	3107.91	71.20	174.15	2501.30	59.87	135.08	3008.29	22.52	108.70	3064.15	140.69	1286.48	0.00	0.00	0.00	2336.20	195.81	1714.25	3158.93	37.86	1719.89	2518.12	47.07	1737.10	2355.61	183.62	1731.46	918.47	-218.42	68.27	1506.08	-215.55	62.57	907.41
11.03000	2990.24	260.30	89.75	3016.42	241.36	109.84	2401.29	166.95	119.75	2337.47	231.22	107.92	3129.42	66.85	191.44	3107.91	71.20	174.15	2501.30	59.87	135.08	3008.29	22.52	108.70	3064.15	140.69	1286.48	0.00	0.00	0.00	2336.20	195.81	1714.25	3158.93	37.86	1719.89	2518.12	47.07	1737.10	2355.61	183.62	1731.46	918.37	-217.18	68.52	1506.21	-215.52	62.61	907.42
11.04000	2990.24	260.30	89.75	3016.42	241.36	109.84	2401.29	166.95	119.75	2337.47	231.22	107.92	3129.42	66.85	191.44	3107.91	71.20	174.15	2501.30	59.87	135.08	3008.29	22.52	108.70	3064.15	140.69	1286.48	0.00	0.00	0.00	2336.20	195.81	1714.25	3158.93	37.86	1719.89	2518.12	47.07	1737.10	2355.61	183.62	1731.46	918.58	-218.05	68.19	1506.34	-215.50	62.66	907.50
11.05000	2990.24	260.30	89.75	3016.42	241.36	109.84	2401.29	166.95	119.75	2337.47	231.22	107.92	3129.42	66.85	191.44	3107.91	71.20	174.15	2501.30	59.87	135.08	3008.29	22.52	108.70	3064.15	140.69	1286.48	0.00	0.00	0.00	2336.20	195.81	1714.25	3158.93	37.86	1719.89	2518.12	47.07	1737.10	2355.61	183.62	1731.46	918.45	-218.19	68.35	1506.47	-215.47	62.71	907.32
[truncated: 271 more rows]
[truncated: 35 more columns]
