# Supplementary material for: The impact of mobile phone use on where we look and how we walk when negotiating floor based obstacles
Source: PLoS One. 2017 Jun 30;12(6):e0179802. doi: 10.1371/journal.pone.0179802 (PMC5493336; doi:10.1371/journal.pone.0179802)
Supplement: S1 File — (ZIP) [file pone.0179802.s001.zip › Gait/PP14/obs talk 3.txt]

CODAmotion Analysis Text
Codamotion Analysis Text Save of: obs talk 3.mdf
Time	Markers
Time	1:LTOE.X	1:LTOE.Y	1:LTOE.Z	2:L2nd.X	2:L2nd.Y	2:L2nd.Z	3:LHEE.X	3:LHEE.Y	3:LHEE.Z	4:LANK.X	4:LANK.Y	4:LANK.Z	5:RTOE.X	5:RTOE.Y	5:RTOE.Z	6:R2nd.X	6:R2nd.Y	6:R2nd.Z	7:RHEE.X	7:RHEE.Y	7:RHEE.Z	8:RANK.X	8:RANK.Y	8:RANK.Z	9:STRN.X	9:STRN.Y	9:STRN.Z	10:Marker 10.X	10:Marker 10.Y	10:Marker 10.Z	11:FLHD.X	11:FLHD.Y	11:FLHD.Z	12:FRHD.X	12:FRHD.Y	12:FRHD.Z	13:BRHD.X	13:BRHD.Y	13:BRHD.Z	14:BLHD.X	14:BLHD.Y	14:BLHD.Z	15:BLSTEP.X	15:BLSTEP.Y	15:BLSTEP.Z	16:FLSTEP.X	16:FLSTEP.Y	16:FLSTEP.Z	17:BRSTEP.X
(s)	(mm)	(mm)	(mm)	(mm)	(mm)	(mm)	(mm)	(mm)	(mm)	(mm)	(mm)	(mm)	(mm)	(mm)	(mm)	(mm)	(mm)	(mm)	(mm)	(mm)	(mm)	(mm)	(mm)	(mm)	(mm)	(mm)	(mm)	(mm)	(mm)	(mm)	(mm)	(mm)	(mm)	(mm)	(mm)	(mm)	(mm)	(mm)	(mm)	(mm)	(mm)	(mm)	(mm)	(mm)	(mm)	(mm)	(mm)	(mm)	(mm)
0.00000	-3603.23	114.44	47.16	-3702.84	89.49	17.44	-1397.61	43.93	78.51	-1350.50	108.98	80.82	-3494.94	-71.09	41.72	-3597.45	-89.76	38.94	-1747.77	-66.59	534.73	-3795.13	-271.56	20.68	-3629.64	-9.83	1228.62	0.00	0.00	0.00	-3409.90	86.94	1698.17	-3613.16	-102.98	1684.93	-1653.30	-91.31	1676.45	-1735.94	28.79	1695.57	915.98	-205.79	68.26	1535.84	-201.95	73.81	909.82
0.01000	-3485.63	117.29	63.49	-3634.38	93.91	27.95	-1397.61	43.93	78.51	-1350.50	108.98	80.82	-3494.94	-71.09	41.72	-3597.45	-89.76	38.94	-1747.77	-66.59	534.73	-3685.03	-261.48	40.23	-3599.13	-3.58	1226.30	0.00	0.00	0.00	-3409.90	86.94	1698.17	-3540.81	-95.56	1682.87	-1653.30	-91.31	1676.45	-1735.94	28.79	1695.57	915.58	-205.41	68.65	1535.00	-202.04	73.52	910.02
0.02000	-3527.40	119.45	54.87	-3611.30	94.69	31.81	-1397.61	43.93	78.51	-1350.50	108.98	80.82	-3494.94	-71.09	41.72	-3597.45	-89.76	38.94	-1747.77	-66.59	534.73	-3686.79	-259.93	39.62	-3609.70	-0.76	1226.76	0.00	0.00	0.00	-3409.90	86.94	1698.17	-3527.47	-93.29	1683.08	-1653.30	-91.31	1676.45	-1735.94	28.79	1695.57	915.49	-205.12	68.68	1535.33	-202.03	73.62	910.44
0.03000	-3545.27	119.67	52.71	-3620.82	93.23	30.39	-1397.61	43.93	78.51	-1350.50	108.98	80.82	-3494.94	-71.09	41.72	-3597.45	-89.76	38.94	-1747.77	-66.59	534.73	-3662.40	-257.62	44.14	-3607.56	0.76	1226.89	0.00	0.00	0.00	-3409.90	86.94	1698.17	-3548.82	-90.22	1683.94	-1653.30	-91.31	1676.45	-1735.94	28.79	1695.57	915.63	-205.20	68.55	1535.65	-201.90	73.70	910.51
0.04000	-3513.94	120.24	57.00	-3607.71	96.13	31.51	-1397.61	43.93	78.51	-1350.50	108.98	80.82	-3494.94	-71.09	41.72	-3597.45	-89.76	38.94	-1747.77	-66.59	534.73	-3672.80	-258.80	42.19	-3634.12	1.47	1225.77	0.00	0.00	0.00	-3409.90	86.94	1698.17	-3527.72	-88.98	1682.43	-1653.30	-91.31	1676.45	-1735.94	28.79	1695.57	915.81	-205.07	68.51	1535.05	-201.93	73.51	910.15
0.05000	-3492.40	120.50	59.77	-3611.40	94.56	31.07	-1397.61	43.93	78.51	-1350.50	108.98	80.82	-3494.94	-71.09	41.72	-3597.45	-89.76	38.94	-1747.77	-66.59	534.73	-3689.25	-258.62	40.74	-3605.80	3.89	1227.10	0.00	0.00	0.00	-3409.90	86.94	1698.17	-3522.41	-88.45	1680.82	-1653.30	-91.31	1676.45	-1735.94	28.79	1695.57	915.69	-204.51	68.60	1534.93	-202.12	73.43	910.14
0.06000	-3478.86	121.31	61.41	-3607.80	96.63	30.79	-1397.61	43.93	78.51	-1350.50	108.98	80.82	-3494.94	-71.09	41.72	-3597.45	-89.76	38.94	-1747.77	-66.59	534.73	-3672.29	-258.66	43.90	-3610.41	4.29	1225.88	0.00	0.00	0.00	-3409.90	86.94	1698.17	-3532.80	-85.89	1681.66	-1653.30	-91.31	1676.45	-1735.94	28.79	1695.57	915.62	-205.06	68.50	1535.42	-202.00	73.61	910.38
0.07000	-3506.14	121.29	56.34	-3600.01	95.07	31.06	-1397.61	43.93	78.51	-1350.50	108.98	80.82	-3494.94	-71.09	41.72	-3597.45	-89.76	38.94	-1747.77	-66.59	534.73	-3674.43	-258.24	44.27	-3603.02	5.73	1226.17	0.00	0.00	0.00	-3409.90	86.94	1698.17	-3521.65	-84.52	1680.83	-1653.30	-91.31	1676.45	-1735.94	28.79	1695.57	915.59	-204.69	68.67	1535.20	-202.06	73.55	910.45
0.08000	-3557.39	120.28	46.59	-3614.81	96.28	29.67	-1397.61	43.93	78.51	-1350.50	108.98	80.82	-3494.94	-71.09	41.72	-3597.45	-89.76	38.94	-1747.77	-66.59	534.73	-3690.17	-258.35	42.66	-3597.17	6.07	1227.57	0.00	0.00	0.00	-3409.90	86.94	1698.17	-3528.46	-82.33	1680.83	-1653.30	-91.31	1676.45	-1735.94	28.79	1695.57	915.66	-205.22	68.47	1535.05	-202.11	73.51	910.37
0.09000	-3543.67	120.06	49.11	-3614.92	95.25	27.75	-1397.61	43.93	78.51	-1350.50	108.98	80.82	-3494.94	-71.09	41.72	-3597.45	-89.76	38.94	-1747.77	-66.59	534.73	-3687.96	-257.03	42.07	-3602.57	8.92	1228.06	0.00	0.00	0.00	-3409.90	86.94	1698.17	-3512.43	-81.09	1680.47	-1653.30	-91.31	1676.45	-1735.94	28.79	1695.57	915.75	-205.18	68.44	1535.06	-202.00	73.46	910.15
0.10000	-3520.91	121.63	52.12	-3614.86	94.35	29.18	-1397.61	43.93	78.51	-1350.50	108.98	80.82	-3494.94	-71.09	41.72	-3597.45	-89.76	38.94	-1747.77	-66.59	534.73	-3679.93	-254.76	44.65	-3606.56	9.73	1228.28	0.00	0.00	0.00	-3409.90	86.94	1698.17	-3514.21	-79.03	1682.04	-1653.30	-91.31	1676.45	-1735.94	28.79	1695.57	915.93	-205.34	68.27	1535.13	-201.98	73.51	910.21
0.11000	-3551.93	121.43	46.58	-3618.00	96.60	28.23	-1397.61	43.93	78.51	-1350.50	108.98	80.82	-3494.94	-71.09	41.72	-3597.45	-89.76	38.94	-1747.77	-66.59	534.73	-3669.70	-256.62	47.53	-3600.06	11.97	1229.33	0.00	0.00	0.00	-3409.90	86.94	1698.17	-3540.07	-79.55	1681.25	-1653.30	-91.31	1676.45	-1735.94	28.79	1695.57	915.88	-205.48	68.28	1535.19	-201.92	73.58	910.34
0.12000	-3524.25	121.81	50.67	-3634.51	96.17	26.45	-1397.61	43.93	78.51	-1350.50	108.98	80.82	-3494.94	-71.09	41.72	-3597.45	-89.76	38.94	-1747.77	-66.59	534.73	-3676.41	-253.97	46.56	-3588.71	13.83	1229.90	0.00	0.00	0.00	-3409.90	86.94	1698.17	-3524.41	-78.18	1680.74	-1653.30	-91.31	1676.45	-1735.94	28.79	1695.57	915.77	-204.87	68.50	1535.50	-201.97	73.68	910.38
0.13000	-3551.88	119.30	47.70	-3590.66	96.86	33.84	-1397.61	43.93	78.51	-1350.50	108.98	80.82	-3494.94	-71.09	41.72	-3597.45	-89.76	38.94	-1747.77	-66.59	534.73	-3670.52	-254.19	48.02	-3605.01	16.67	1230.93	0.00	0.00	0.00	-3409.90	86.94	1698.17	-3533.84	-77.06	1682.40	-1653.30	-91.31	1676.45	-1735.94	28.79	1695.57	915.79	-204.99	68.43	1534.98	-202.11	73.47	910.50
0.14000	-3544.67	118.93	48.42	-3622.46	94.73	27.52	-1397.61	43.93	78.51	-1350.50	108.98	80.82	-3494.94	-71.09	41.72	-3597.45	-89.76	38.94	-1747.77	-66.59	534.73	-3647.90	-250.38	53.44	-3585.00	18.08	1231.86	0.00	0.00	0.00	-3409.90	86.94	1698.17	-3503.95	-72.58	1682.42	-1653.30	-91.31	1676.45	-1735.94	28.79	1695.57	915.65	-205.01	68.57	1535.26	-202.06	73.58	910.56
0.15000	-3533.13	119.71	49.20	-3602.63	93.94	31.28	-1397.61	43.93	78.51	-1350.50	108.98	80.82	-3494.94	-71.09	41.72	-3597.45	-89.76	38.94	-1747.77	-66.59	534.73	-3679.37	-253.73	49.90	-3591.60	19.57	1232.03	0.00	0.00	0.00	-3409.90	86.94	1698.17	-3562.40	-71.13	1684.46	-1653.30	-91.31	1676.45	-1735.94	28.79	1695.57	915.49	-204.88	68.67	1535.06	-202.11	73.48	910.47
0.16000	-3550.77	120.37	46.73	-3593.23	95.32	33.30	-1397.61	43.93	78.51	-1350.50	108.98	80.82	-3494.94	-71.09	41.72	-3597.45	-89.76	38.94	-1747.77	-66.59	534.73	-3679.82	-254.50	49.93	-3600.42	22.83	1232.24	0.00	0.00	0.00	-3409.90	86.94	1698.17	-3549.89	-71.40	1685.15	-1653.30	-91.31	1676.45	-1735.94	28.79	1695.57	915.63	-205.31	68.56	1534.73	-202.08	73.35	910.20
0.17000	-3525.62	119.09	50.14	-3618.76	96.44	29.72	-1397.61	43.93	78.51	-1350.50	108.98	80.82	-3494.94	-71.09	41.72	-3597.45	-89.76	38.94	-1747.77	-66.59	534.73	-3662.69	-250.60	53.65	-3607.16	23.44	1233.30	0.00	0.00	0.00	-3409.90	86.94	1698.17	-3538.03	-70.27	1685.30	-1653.30	-91.31	1676.45	-1735.94	28.79	1695.57	915.64	-205.32	68.46	1535.45	-202.00	73.67	910.06
0.18000	-3523.71	118.46	50.76	-3629.30	96.19	27.05	-1397.61	43.93	78.51	-1350.50	108.98	80.82	-3494.94	-71.09	41.72	-3597.45	-89.76	38.94	-1747.77	-66.59	534.73	-3657.52	-248.28	58.33	-3577.59	26.45	1234.36	0.00	0.00	0.00	-3409.90	86.94	1698.17	-3545.86	-66.84	1686.80	-1653.30	-91.31	1676.45	-1735.94	28.79	1695.57	915.91	-205.41	68.36	1535.05	-202.02	73.50	910.26
0.19000	-3540.46	118.88	48.79	-3634.01	95.99	26.48	-1397.61	43.93	78.51	-1350.50	108.98	80.82	-3494.94	-71.09	41.72	-3597.45	-89.76	38.94	-1747.77	-66.59	534.73	-3657.30	-247.38	58.27	-3578.31	28.40	1234.44	0.00	0.00	0.00	-3409.90	86.94	1698.17	-3496.92	-62.06	1686.89	-1653.30	-91.31	1676.45	-1735.94	28.79	1695.57	915.76	-205.34	68.47	1534.75	-202.12	73.40	910.40
0.20000	-3547.94	119.42	47.67	-3603.00	96.28	31.12	-1397.61	43.93	78.51	-1350.50	108.98	80.82	-3494.94	-71.09	41.72	-3597.45	-89.76	38.94	-1747.77	-66.59	534.73	-3678.71	-249.04	58.74	-3602.53	30.51	1234.31	0.00	0.00	0.00	-3409.90	86.94	1698.17	-3485.36	-60.99	1684.89	-1653.30	-91.31	1676.45	-1735.94	28.79	1695.57	915.65	-205.11	68.60	1535.36	-202.08	73.60	910.25
0.21000	-3575.09	120.62	43.90	-3594.36	96.04	31.97	-1397.61	43.93	78.51	-1350.50	108.98	80.82	-3494.94	-71.09	41.72	-3597.45	-89.76	38.94	-1747.77	-66.59	534.73	-3662.26	-245.46	62.07	-3602.85	31.81	1234.91	0.00	0.00	0.00	-3409.90	86.94	1698.17	-3532.63	-60.49	1688.29	-1653.30	-91.31	1676.45	-1735.94	28.79	1695.57	915.57	-204.81	68.64	1534.97	-202.01	73.46	910.24
0.22000	-3560.23	120.57	46.94	-3627.56	94.78	27.23	-1397.61	43.93	78.51	-1350.50	108.98	80.82	-3494.94	-71.09	41.72	-3597.45	-89.76	38.94	-1747.77	-66.59	534.73	-3625.01	-241.94	68.70	-3581.36	34.49	1235.68	0.00	0.00	0.00	-3409.90	86.94	1698.17	-3495.15	-58.49	1687.69	-1653.30	-91.31	1676.45	-1735.94	28.79	1695.57	915.70	-205.20	68.52	1534.86	-201.95	73.39	910.37
0.23000	-3531.51	119.70	51.64	-3615.02	95.08	29.69	-1397.61	43.93	78.51	-1350.50	108.98	80.82	-3494.94	-71.09	41.72	-3597.45	-89.76	38.94	-1747.77	-66.59	534.73	-3622.43	-237.08	72.94	-3590.27	36.35	1235.61	0.00	0.00	0.00	-3409.90	86.94	1698.17	-3497.15	-55.59	1686.08	-1653.30	-91.31	1676.45	-1735.94	28.79	1695.57	915.83	-205.56	68.45	1534.91	-202.06	73.38	910.35
0.24000	-3513.79	119.39	54.75	-3589.92	97.22	33.67	-1397.61	43.93	78.51	-1350.50	108.98	80.82	-3494.94	-71.09	41.72	-3597.45	-89.76	38.94	-1747.77	-66.59	534.73	-3642.42	-236.39	71.19	-3583.01	36.99	1235.66	0.00	0.00	0.00	-3409.90	86.94	1698.17	-3516.51	-55.10	1688.17	-1653.30	-91.31	1676.45	-1735.94	28.79	1695.57	915.72	-204.79	68.65	1534.85	-202.08	73.40	910.36
0.25000	-3555.50	119.68	46.43	-3612.73	96.37	29.58	-1397.61	43.93	78.51	-1350.50	108.98	80.82	-3494.94	-71.09	41.72	-3597.45	-89.76	38.94	-1747.77	-66.59	534.73	-3634.48	-235.62	73.85	-3588.17	39.13	1235.97	0.00	0.00	0.00	-3409.90	86.94	1698.17	-3536.41	-55.79	1691.80	-1653.30	-91.31	1676.45	-1735.94	28.79	1695.57	915.53	-204.78	68.67	1534.49	-202.14	73.23	910.48
0.26000	-3492.23	120.41	56.03	-3618.53	95.11	28.87	-1397.61	43.93	78.51	-1350.50	108.98	80.82	-3494.94	-71.09	41.72	-3597.44	-89.76	38.94	-1747.77	-66.59	534.73	-3653.59	-233.60	74.18	-3594.28	39.71	1235.67	0.00	0.00	0.00	-3409.90	86.94	1698.17	-3511.38	-53.42	1690.54	-1653.30	-91.31	1676.45	-1735.94	28.79	1695.57	915.59	-205.06	68.59	1534.37	-202.12	73.29	910.23
0.27000	-3520.36	119.38	54.54	-3596.95	95.65	32.64	-1397.61	43.93	78.51	-1350.50	108.98	80.82	-3494.94	-71.09	41.72	-3585.33	-92.90	38.85	-1747.77	-66.59	534.73	-3667.76	-232.75	74.34	-3580.12	43.07	1235.51	0.00	0.00	0.00	-3409.90	86.94	1698.17	-3542.34	-52.01	1691.69	-1653.30	-91.31	1676.45	-1735.94	28.79	1695.57	915.73	-204.88	68.60	1534.83	-202.04	73.38	910.16
0.28000	-3550.65	119.74	46.28	-3605.48	94.85	31.27	-1397.61	43.93	78.51	-1350.50	108.98	80.82	-3494.94	-71.09	41.72	-3588.59	-91.32	37.98	-1747.77	-66.59	534.73	-3611.24	-222.37	85.96	-3579.05	42.84	1235.98	0.00	0.00	0.00	-3409.90	86.94	1698.17	-3513.34	-47.99	1689.26	-1653.30	-91.31	1676.45	-1735.94	28.79	1695.57	915.74	-204.56	68.64	1535.26	-202.04	73.54	910.13
0.29000	-3519.32	119.38	52.30	-3629.02	93.92	26.63	-1397.61	43.93	78.51	-1350.50	108.98	80.82	-3494.94	-71.09	41.72	-3584.14	-90.60	36.81	-1747.77	-66.59	534.73	-3603.51	-218.71	89.69	-3588.97	44.25	1235.60	0.00	0.00	0.00	-3409.90	86.94	1698.17	-3500.12	-44.44	1689.32	-1653.30	-91.31	1676.45	-1735.94	28.79	1695.57	915.69	-204.80	68.53	1535.16	-202.04	73.59	910.35
0.30000	-3544.32	118.79	50.49	-3593.16	95.79	33.24	-1397.61	43.93	78.51	-1350.50	108.98	80.82	-3494.94	-71.09	41.72	-3564.16	-89.55	41.22	-1747.77	-66.59	534.73	-3595.89	-215.09	93.37	-3584.99	46.08	1235.07	0.00	0.00	0.00	-3409.90	86.94	1698.17	-3512.79	-45.69	1689.71	-1653.30	-91.31	1676.45	-1735.94	28.79	1695.57	915.73	-204.64	68.58	1534.68	-202.02	73.40	910.47
0.31000	-3536.99	118.12	51.08	-3612.23	95.13	29.52	-1397.61	43.93	78.51	-1350.50	108.98	80.82	-3494.94	-71.09	41.72	-3590.20	-90.59	36.21	-1747.77	-66.59	534.73	-3588.36	-211.52	97.03	-3586.46	45.51	1235.44	0.00	0.00	0.00	-3409.90	86.94	1698.17	-3488.27	-44.68	1689.24	-1653.30	-91.31	1676.45	-1735.94	28.79	1695.57	915.50	-204.44	68.69	1535.16	-201.99	73.51	910.27
0.32000	-3542.93	118.90	49.18	-3644.72	94.52	25.28	-1397.61	43.93	78.51	-1350.50	108.98	80.82	-3494.94	-71.09	41.72	-3560.76	-88.27	40.07	-1747.77	-66.59	534.73	-3580.93	-207.98	100.64	-3582.59	46.92	1235.41	0.00	0.00	0.00	-3409.90	86.94	1698.17	-3518.18	-45.36	1691.52	-1653.30	-91.31	1676.45	-1735.94	28.79	1695.57	915.78	-205.47	68.41	1535.19	-202.08	73.56	910.36
0.33000	-3511.28	118.48	54.18	-3619.57	94.94	29.29	-1397.61	43.93	78.51	-1350.50	108.98	80.82	-3494.94	-71.09	41.72	-3563.79	-87.54	38.93	-1747.77	-66.59	534.73	-3573.60	-204.47	104.22	-3585.55	48.00	1235.28	0.00	0.00	0.00	-3409.90	86.94	1698.17	-3513.31	-44.46	1691.37	-1653.30	-91.31	1676.45	-1735.94	28.79	1695.57	915.78	-205.65	68.30	1534.70	-202.17	73.41	910.13
0.34000	-3501.91	119.17	57.07	-3628.96	95.95	27.74	-1397.61	43.93	78.51	-1350.50	108.98	80.82	-3494.92	-71.09	41.72	-3564.98	-86.87	36.64	-1747.77	-66.59	534.73	-3566.37	-201.01	107.77	-3581.18	49.11	1235.71	0.00	0.00	0.00	-3409.90	86.94	1698.17	-3527.37	-43.23	1691.97	-1653.30	-91.31	1676.45	-1735.94	28.79	1695.57	915.88	-205.59	68.24	1534.17	-202.17	73.20	910.31
0.35000	-3503.48	118.73	57.26	-3614.20	95.30	29.94	-1397.61	43.93	78.51	-1350.50	108.98	80.82	-3483.47	-72.02	39.98	-3533.97	-85.16	41.26	-1747.77	-66.59	534.73	-3559.24	-197.59	111.28	-3575.18	50.24	1235.52	0.00	0.00	0.00	-3409.90	86.94	1698.17	-3538.66	-43.15	1693.24	-1653.30	-91.31	1676.45	-1735.94	28.79	1695.57	915.57	-204.96	68.60	1534.75	-202.05	73.42	910.41
0.36000	-3540.49	117.48	50.41	-3627.60	93.89	27.45	-1397.61	43.93	78.51	-1350.50	108.98	80.82	-3488.90	-74.06	37.84	-3546.88	-83.74	39.93	-1747.77	-66.59	534.73	-3552.20	-194.20	114.76	-3565.76	49.76	1234.78	0.00	0.00	0.00	-3409.90	86.94	1698.17	-3501.00	-41.10	1691.74	-1653.30	-91.31	1676.45	-1735.94	28.79	1695.57	915.62	-205.02	68.54	1534.44	-202.07	73.30	910.31
0.37000	-3554.47	117.16	48.72	-3625.26	94.94	28.88	-1397.61	43.93	78.51	-1350.50	108.98	80.82	-3456.61	-72.95	43.63	-3545.57	-82.88	41.83	-1747.77	-66.59	534.73	-3545.25	-190.85	118.20	-3549.67	49.74	1235.51	0.00	0.00	0.00	-3409.90	86.94	1698.17	-3538.92	-43.45	1694.12	-1653.30	-91.31	1676.45	-1735.94	28.79	1695.57	915.70	-205.19	68.52	1534.66	-202.05	73.33	910.26
0.38000	-3537.53	118.02	52.98	-3611.29	93.84	30.80	-1397.61	43.93	78.51	-1350.50	108.98	80.82	-3450.79	-71.20	45.51	-3532.04	-81.07	45.09	-1747.77	-66.59	534.73	-3538.41	-187.54	121.61	-3586.14	49.69	1235.16	0.00	0.00	0.00	-3409.90	86.94	1698.17	-3508.65	-41.04	1691.27	-1653.30	-91.31	1676.45	-1735.94	28.79	1695.57	915.57	-204.81	68.64	1535.04	-201.99	73.47	910.20
0.39000	-3514.65	118.41	56.96	-3621.71	93.02	29.38	-1397.61	43.93	78.51	-1350.50	108.98	80.82	-3454.55	-72.31	45.07	-3518.63	-79.18	47.35	-1747.77	-66.59	534.73	-3531.65	-184.27	124.99	-3576.75	50.06	1235.31	0.00	0.00	0.00	-3409.90	86.94	1698.17	-3531.66	-41.92	1692.50	-1653.30	-91.31	1676.45	-1735.94	28.79	1695.57	915.56	-205.15	68.54	1534.89	-201.97	73.36	910.15
0.40000	-3486.83	118.61	60.60	-3621.89	93.51	27.88	-1397.61	43.93	78.51	-1350.50	108.98	80.82	-3431.81	-71.31	49.65	-3534.53	-76.62	45.22	-1747.77	-66.59	534.73	-3524.99	-181.03	128.33	-3573.39	50.09	1235.18	0.00	0.00	0.00	-3409.90	86.94	1698.17	-3516.21	-39.13	1693.30	-1653.30	-91.31	1676.45	-1735.94	28.79	1695.57	915.89	-206.31	68.17	1535.35	-201.95	73.55	910.29
0.41000	-3507.50	117.44	56.85	-3619.88	93.97	28.85	-1397.61	43.93	78.51	-1350.50	108.98	80.82	-3467.94	-69.75	43.39	-3503.69	-74.07	50.52	-1747.77	-66.59	534.73	-3518.41	-177.83	131.64	-3567.74	52.08	1235.03	0.00	0.00	0.00	-3409.90	86.94	1698.17	-3524.63	-40.26	1694.48	-1653.30	-91.31	1676.45	-1735.94	28.79	1695.57	915.89	-205.86	68.30	1535.23	-201.87	73.52	910.17
0.42000	-3490.09	117.24	59.38	-3615.38	93.70	29.23	-1397.61	43.93	78.51	-1350.50	108.98	80.82	-3459.71	-67.58	46.24	-3486.44	-68.77	52.78	-1747.77	-66.59	534.73	-3511.93	-174.67	134.91	-3568.05	51.30	1234.56	0.00	0.00	0.00	-3409.90	86.94	1698.17	-3519.55	-40.04	1693.77	-1653.30	-91.31	1676.45	-1735.94	28.79	1695.57	915.73	-204.74	68.60	1535.59	-201.94	73.68	910.40
0.43000	-3458.50	117.21	64.18	-3605.46	93.84	30.60	-1397.61	43.93	78.51	-1350.50	108.98	80.82	-3453.79	-65.53	46.86	-3473.98	-67.52	54.07	-1747.77	-66.59	534.73	-3505.54	-171.54	138.15	-3564.99	52.08	1235.12	0.00	0.00	0.00	-3409.90	86.94	1698.17	-3517.13	-40.78	1694.20	-1653.30	-91.31	1676.45	-1735.94	28.79	1695.57	915.57	-205.06	68.65	1535.11	-202.09	73.51	910.27
0.44000	-3419.85	117.29	70.14	-3641.23	93.57	24.88	-1397.61	43.93	78.51	-1350.50	108.98	80.82	-3464.55	-63.85	44.53	-3478.55	-64.94	52.97	-1747.77	-66.59	534.73	-3499.24	-168.46	141.36	-3555.76	52.20	1235.56	0.00	0.00	0.00	-3409.90	86.94	1698.17	-3502.65	-37.05	1693.23	-1653.30	-91.31	1676.45	-1735.94	28.79	1695.57	915.60	-205.27	68.51	1534.76	-202.15	73.37	910.30
0.45000	-3381.23	117.41	76.15	-3604.09	91.95	30.71	-1397.61	43.93	78.51	-1350.50	108.98	80.82	-3397.48	-57.57	54.87	-3452.28	-60.10	55.03	-1747.77	-66.59	534.73	-3493.02	-165.40	144.54	-3552.43	52.02	1234.87	0.00	0.00	0.00	-3409.90	86.94	1698.17	-3495.42	-36.91	1693.59	-1653.30	-91.31	1676.45	-1735.94	28.79	1695.57	915.67	-204.99	68.52	1534.92	-202.03	73.49	910.51
0.46000	-3349.75	117.52	81.08	-3612.63	94.40	30.70	-1397.61	43.93	78.51	-1350.50	108.98	80.82	-3391.33	-58.83	55.05	-3447.88	-56.91	55.06	-1747.77	-66.59	534.73	-3486.89	-162.39	147.69	-3563.16	52.62	1234.32	0.00	0.00	0.00	-3409.90	86.94	1698.17	-3513.13	-37.87	1694.93	-1653.30	-91.31	1676.45	-1735.94	28.79	1695.57	915.65	-204.88	68.67	1535.10	-202.01	73.53	910.56
0.47000	-3332.51	117.55	83.84	-3612.68	94.03	30.52	-1397.61	43.93	78.51	-1350.50	108.98	80.82	-3401.45	-56.40	53.55	-3457.11	-55.39	52.98	-1747.77	-66.59	534.73	-3480.85	-159.41	150.80	-3555.55	53.05	1234.34	0.00	0.00	0.00	-3409.90	86.94	1698.17	-3500.74	-38.53	1694.10	-1653.30	-91.31	1676.45	-1735.94	28.79	1695.57	915.39	-205.00	68.83	1535.06	-202.01	73.51	910.44
0.48000	-3336.63	117.44	83.30	-3601.57	93.23	32.08	-1397.61	43.93	78.51	-1350.50	108.98	80.82	-3412.57	-53.18	52.02	-3427.45	-51.38	56.16	-1747.77	-66.59	534.73	-3474.89	-156.47	153.88	-3535.01	52.29	1233.46	0.00	0.00	0.00	-3409.90	86.94	1698.17	-3506.24	-40.03	1694.39	-1653.30	-91.31	1676.45	-1735.94	28.79	1695.57	915.59	-204.89	68.56	1535.18	-202.01	73.52	910.45
0.49000	-3369.21	117.12	78.36	-3602.53	93.66	31.42	-1397.61	43.93	78.51	-1350.50	108.98	80.82	-3364.40	-48.11	58.28	-3449.29	-49.32	51.13	-1747.77	-66.59	534.73	-3469.01	-153.56	156.93	-3534.12	52.30	1233.18	0.00	0.00	0.00	-3409.90	86.94	1698.17	-3498.31	-39.45	1694.40	-1653.30	-91.31	1676.45	-1735.94	28.79	1695.57	915.58	-204.77	68.70	1534.79	-202.13	73.38	910.43
0.50000	-3437.34	116.55	67.90	-3630.89	93.56	26.42	-1397.61	43.93	78.51	-1350.50	108.98	80.82	-3373.17	-44.09	57.57	-3420.33	-43.60	55.60	-1747.77	-66.59	534.73	-3463.22	-150.69	159.94	-3528.68	53.76	1232.79	0.00	0.00	0.00	-3409.90	86.94	1698.17	-3510.90	-39.65	1693.55	-1653.30	-91.31	1676.45	-1735.94	28.79	1695.57	915.64	-204.84	68.70	1535.20	-202.16	73.59	910.23
0.51000	-3542.39	115.69	49.68	-3630.53	93.93	26.61	-1397.61	43.93	78.51	-1350.50	108.98	80.82	-3385.28	-40.56	55.32	-3455.30	-42.78	48.74	-1747.77	-66.59	534.73	-3457.52	-147.85	162.93	-3513.03	54.22	1232.26	0.00	0.00	0.00	-3409.90	86.94	1698.17	-3502.39	-36.94	1693.87	-1653.30	-91.31	1676.45	-1735.94	28.79	1695.57	915.71	-205.11	68.55	1534.97	-202.11	73.55	910.14
0.52000	-3508.57	115.95	58.98	-3618.23	94.09	28.63	-1397.61	43.93	78.51	-1350.50	108.98	80.82	-3327.35	-35.56	65.73	-3421.13	-36.18	53.98	-1747.77	-66.59	534.73	-3451.89	-145.05	165.89	-3510.54	54.05	1232.34	0.00	0.00	0.00	-3409.90	86.94	1698.17	-3498.49	-39.38	1694.65	-1653.30	-91.31	1676.45	-1735.94	28.79	1695.57	915.70	-205.10	68.55	1535.24	-201.93	73.58	910.24
0.53000	-3543.22	117.07	53.30	-3624.34	94.11	27.27	-1397.61	43.93	78.51	-1350.50	108.98	80.82	-3310.16	-31.63	68.44	-3404.91	-33.00	56.39	-1747.77	-66.59	534.73	-3446.34	-142.29	168.81	-3515.03	53.91	1231.80	0.00	0.00	0.00	-3409.90	86.94	1698.17	-3485.03	-38.44	1694.18	-1653.30	-91.31	1676.45	-1735.94	28.79	1695.57	915.76	-205.27	68.52	1534.59	-202.04	73.34	910.51
0.54000	-3577.60	119.16	44.44	-3627.43	94.89	26.29	-1397.61	43.93	78.51	-1350.50	108.98	80.82	-3291.87	-27.85	71.23	-3387.69	-29.97	61.19	-1747.77	-66.59	534.73	-3440.87	-139.56	171.70	-3511.35	54.05	1230.71	0.00	0.00	0.00	-3409.90	86.94	1698.17	-3501.09	-37.77	1693.72	-1653.30	-91.31	1676.45	-1735.94	28.79	1695.57	915.74	-205.32	68.49	1535.32	-201.99	73.64	910.30
0.55000	-3563.62	119.84	45.18	-3616.95	95.73	27.94	-1397.61	43.93	78.51	-1350.50	108.98	80.82	-3272.63	-24.23	74.08	-3382.65	-27.21	61.21	-1747.77	-66.59	534.73	-3435.49	-136.86	174.56	-3503.72	53.54	1230.19	0.00	0.00	0.00	-3409.90	86.94	1698.17	-3503.83	-40.19	1693.26	-1653.30	-91.31	1676.45	-1735.94	28.79	1695.57	915.73	-205.29	68.47	1535.42	-201.95	73.71	910.42
0.56000	-3521.76	118.18	53.81	-3628.53	94.02	26.11	-1397.61	43.93	78.51	-1350.50	108.98	80.82	-3252.53	-20.76	76.99	-3362.17	-23.54	63.92	-1747.77	-66.59	534.73	-3430.17	-134.20	177.40	-3511.78	53.18	1229.67	0.00	0.00	0.00	-3409.90	86.94	1698.17	-3461.29	-39.43	1691.16	-1653.30	-91.31	1676.45	-1735.94	28.79	1695.57	915.67	-204.85	68.60	1534.85	-202.12	73.43	910.75
0.57000	-3497.17	119.86	56.14	-3620.12	95.76	26.98	-1397.61	43.93	78.51	-1350.50	108.98	80.82	-3231.72	-17.45	79.94	-3354.82	-22.46	66.44	-1747.77	-66.59	534.73	-3424.94	-131.58	180.20	-3497.87	53.34	1228.72	0.00	0.00	0.00	-3409.90	86.94	1698.17	-3483.00	-41.09	1692.89	-1653.30	-91.31	1676.45	-1735.94	28.79	1695.57	915.83	-204.78	68.53	1535.00	-202.07	73.47	910.69
0.58000	-3529.09	119.05	50.26	-3608.89	97.35	28.83	-1397.61	43.93	78.51	-1350.50	108.98	80.82	-3210.30	-14.31	82.90	-3327.88	-17.85	70.75	-1747.77	-66.59	534.73	-3419.78	-128.99	182.97	-3491.71	54.37	1228.74	0.00	0.00	0.00	-3409.90	86.94	1698.17	-3454.22	-41.24	1691.19	-1653.30	-91.31	1676.45	-1735.94	28.79	1695.57	915.70	-205.12	68.54	1535.30	-202.01	73.57	910.41
0.59000	-3508.45	120.43	53.27	-3608.20	97.86	29.54	-1397.61	43.93	78.51	-1350.50	108.98	80.82	-3188.41	-11.32	85.87	-3367.55	-17.56	64.32	-1747.77	-66.59	534.73	-3414.70	-126.43	185.71	-3478.70	53.08	1228.20	0.00	0.00	0.00	-3409.90	86.94	1698.17	-3479.55	-43.99	1691.74	-1653.30	-91.31	1676.45	-1735.94	28.79	1695.57	915.55	-204.97	68.62	1535.78	-201.89	73.77	910.27
0.60000	-3558.55	120.61	45.32	-3606.01	95.94	29.18	-1397.61	43.93	78.51	-1350.50	108.98	80.82	-3166.17	-8.51	88.83	-3311.19	-14.67	72.06	-1747.77	-66.59	534.73	-3409.69	-123.91	188.43	-3485.69	53.33	1226.98	0.00	0.00	0.00	-3409.90	86.94	1698.17	-3446.39	-42.13	1689.02	-1653.30	-91.31	1676.45	-1735.94	28.79	1695.57	915.59	-204.96	68.63	1535.07	-201.94	73.53	910.22
0.61000	-3576.89	123.10	43.06	-3600.64	96.80	30.12	-1397.61	43.93	78.51	-1350.50	108.98	80.82	-3143.69	-5.86	91.76	-3352.03	-14.67	66.37	-1747.77	-66.59	534.73	-3404.75	-121.42	191.11	-3475.58	53.90	1226.16	0.00	0.00	0.00	-3409.90	86.94	1698.17	-3473.61	-44.33	1690.53	-1653.30	-91.31	1676.45	-1735.94	28.79	1695.57	915.79	-205.51	68.40	1534.87	-202.05	73.44	910.14
0.62000	-3538.63	120.37	47.64	-3641.78	97.42	23.77	-1397.61	43.93	78.51	-1350.50	108.98	80.82	-3121.11	-3.39	94.65	-3310.91	-13.47	73.18	-1747.77	-66.59	534.73	-3399.89	-118.96	193.77	-3463.54	53.89	1226.36	0.00	0.00	0.00	-3409.90	86.94	1698.17	-3466.27	-45.77	1689.74	-1653.30	-91.31	1676.45	-1735.94	28.79	1695.57	915.65	-204.87	68.55	1535.31	-201.98	73.62	910.25
0.63000	-3532.36	122.95	49.72	-3606.27	95.72	29.28	-1397.61	43.93	78.51	-1350.50	108.98	80.82	-3098.54	-1.09	97.48	-3246.22	-12.37	84.27	-1747.77	-66.59	534.73	-3395.10	-116.54	196.39	-3464.34	52.42	1225.51	0.00	0.00	0.00	-3409.90	86.94	1698.17	-3422.87	-44.02	1687.85	-1653.30	-91.31	1676.45	-1735.94	28.79	1695.57	915.65	-205.09	68.64	1535.06	-201.97	73.58	910.28
0.64000	-3533.47	122.46	49.93	-3616.63	96.96	27.01	-1397.61	43.93	78.51	-1350.50	108.98	80.82	-3076.11	1.03	100.24	-3247.54	-10.53	83.96	-1747.77	-66.59	534.73	-3390.37	-114.15	198.99	-3471.92	52.05	1223.96	0.00	0.00	0.00	-3409.90	86.94	1698.17	-3401.64	-45.29	1685.64	-1653.30	-91.31	1676.45	-1735.94	28.79	1695.57	915.66	-205.55	68.54	1534.68	-202.02	73.33	910.35
0.65000	-3496.71	122.22	53.01	-3609.48	97.60	28.05	-1397.61	43.93	78.51	-1350.50	108.98	80.82	-3053.94	2.98	102.91	-3230.10	-13.03	85.89	-1747.77	-66.59	534.73	-3385.72	-111.80	201.56	-3466.24	53.00	1223.17	0.00	0.00	0.00	-3409.90	86.94	1698.17	-3377.00	-45.31	1684.82	-1653.30	-91.31	1676.45	-1735.94	28.79	1695.57	915.84	-205.43	68.34	1534.59	-202.08	73.27	910.33
0.66000	-3476.30	121.99	54.77	-3619.16	97.99	27.01	-1397.61	43.93	78.51	-1350.50	108.98	80.82	-3032.15	4.73	105.48	-3212.02	-11.81	90.28	-1747.77	-66.59	534.73	-3381.14	-109.47	204.10	-3461.28	52.99	1222.31	0.00	0.00	0.00	-3409.90	86.94	1698.17	-3450.90	-45.38	1689.37	-1653.30	-91.31	1676.45	-1735.94	28.79	1695.57	916.01	-205.45	68.29	1534.81	-202.00	73.37	910.43
0.67000	-3480.26	122.19	54.32	-3622.38	98.35	26.49	-1397.61	43.93	78.51	-1350.50	108.98	80.82	-3010.87	6.30	107.92	-3195.70	-12.07	93.69	-1747.77	-66.59	534.73	-3376.62	-107.19	206.61	-3450.51	51.99	1221.50	0.00	0.00	0.00	-3409.90	86.94	1698.17	-3443.13	-47.82	1687.41	-1653.30	-91.31	1676.45	-1735.94	28.79	1695.57	915.88	-205.26	68.35	1534.87	-202.01	73.41	910.34
0.68000	-3497.85	122.73	52.60	-3615.64	98.00	28.13	-1397.61	43.93	78.51	-1350.50	108.98	80.82	-2990.22	7.68	110.23	-3184.91	-12.97	96.34	-1747.77	-66.59	534.73	-3372.17	-104.93	209.09	-3450.33	51.44	1220.53	0.00	0.00	0.00	-3409.90	86.94	1698.17	-3457.45	-48.87	1686.16	-1653.30	-91.31	1676.45	-1735.94	28.79	1695.57	915.56	-205.30	68.60	1535.24	-201.99	73.58	910.33
0.69000	-3518.37	123.52	50.53	-3602.31	98.29	30.44	-1397.61	43.93	78.51	-1350.50	108.98	80.82	-2970.32	8.87	112.39	-3178.40	-14.35	98.02	-1747.77	-66.59	534.73	-3367.79	-102.70	211.55	-3435.32	52.10	1220.07	0.00	0.00	0.00	-3409.90	86.94	1698.17	-3403.99	-48.75	1683.58	-1653.30	-91.31	1676.45	-1735.94	28.79	1695.57	915.44	-205.38	68.72	1535.07	-201.93	73.47	910.48
0.70000	-3531.10	124.47	49.07	-3611.92	97.20	27.54	-1397.61	43.93	78.51	-1350.50	108.98	80.82	-2951.29	9.87	114.38	-3174.89	-16.08	98.53	-1747.77	-66.59	534.73	-3363.47	-100.51	213.98	-3433.62	52.00	1219.87	0.00	0.00	0.00	-3409.90	86.94	1698.17	-3404.28	-51.26	1683.26	-1653.30	-91.31	1676.45	-1735.94	28.79	1695.57	915.83	-205.19	68.42	1534.86	-201.92	73.52	910.42
0.71000	-3535.91	126.82	48.42	-3612.63	97.26	26.93	-1397.61	43.93	78.51	-1350.50	108.98	80.82	-2933.26	10.67	116.18	-3173.15	-18.01	97.65	-1747.77	-66.59	534.73	-3359.21	-98.35	216.38	-3432.29	50.66	1218.58	0.00	0.00	0.00	-3409.90	86.94	1698.17	-3396.25	-52.27	1681.61	-1653.30	-91.31	1676.45	-1735.94	28.79	1695.57	915.62	-204.49	68.69	1535.20	-201.96	73.55	910.43
0.72000	-3536.81	124.10	48.01	-3613.60	97.23	26.35	-1397.61	43.93	78.51	-1350.50	108.98	80.82	-2916.35	11.27	117.79	-3171.90	-20.00	95.19	-1747.77	-66.59	534.73	-3355.02	-96.23	218.76	-3426.01	49.87	1219.13	0.00	0.00	0.00	-3409.90	86.94	1698.17	-3407.58	-53.63	1682.60	-1653.30	-91.31	1676.45	-1735.94	28.79	1695.57	915.52	-204.35	68.68	1535.56	-201.88	73.63	910.38
0.73000	-3542.97	126.05	46.87	-3627.37	97.43	24.46	-1397.61	43.93	78.51	-1350.50	108.98	80.82	-2900.68	11.66	119.18	-3169.91	-21.88	90.93	-1747.77	-66.59	534.73	-3350.89	-94.13	221.11	-3421.79	49.76	1217.90	0.00	0.00	0.00	-3409.85	86.94	1698.17	-3359.89	-55.01	1680.86	-1653.30	-91.31	1676.45	-1735.94	28.79	1695.57	915.73	-204.85	68.54	1535.51	-201.93	73.64	910.01
0.74000	-3565.23	124.82	42.74	-3621.75	98.07	25.12	-1397.61	43.93	78.51	-1350.50	108.98	80.82	-2886.37	11.85	120.35	-3183.60	-25.11	83.28	-1747.77	-66.59	534.73	-3346.82	-92.07	223.43	-3430.69	49.79	1216.34	0.00	0.00	0.00	-3358.20	85.54	1696.14	-3385.55	-56.62	1680.31	-1653.30	-91.31	1676.45	-1735.94	28.79	1695.57	915.61	-205.00	68.56	1535.18	-202.00	73.54	910.31
0.75000	-3538.89	123.22	45.35	-3610.64	97.67	26.75	-1397.61	43.93	78.51	-1350.50	108.98	80.82	-2873.56	11.84	121.27	-3147.32	-22.71	86.78	-1747.77	-66.59	534.73	-3342.81	-90.03	225.72	-3411.47	48.60	1216.24	0.00	0.00	0.00	-3335.66	83.69	1690.76	-3386.27	-58.68	1679.72	-1653.30	-91.31	1676.45	-1735.94	28.79	1695.57	915.73	-205.65	68.40	1535.29	-201.94	73.61	910.46
0.76000	-3554.82	123.28	44.45	-3603.49	98.81	27.40	-1397.61	43.93	78.51	-1350.50	108.98	80.82	-2862.35	11.61	121.92	-3166.17	-25.87	79.21	-1747.77	-66.59	534.73	-3338.86	-88.03	227.99	-3418.98	47.94	1215.19	0.00	0.00	0.00	-3342.83	79.47	1693.38	-3350.60	-57.01	1676.60	-1653.30	-91.31	1676.45	-1735.94	28.79	1695.57	915.77	-205.51	68.53	1535.05	-201.98	73.49	910.43
0.77000	-3543.75	123.89	44.39	-3609.54	99.41	24.33	-1397.61	43.93	78.51	-1350.50	108.98	80.82	-2852.88	11.17	122.31	-3172.91	-26.25	75.60	-1747.77	-66.59	534.73	-3334.97	-86.06	230.24	-3415.14	46.70	1214.25	0.00	0.00	0.00	-3314.21	79.45	1692.21	-3384.68	-59.65	1679.25	-1653.30	-91.31	1676.45	-1735.94	28.79	1695.57	915.67	-205.15	68.52	1534.60	-202.05	73.28	910.25
0.78000	-3549.43	124.48	42.71	-3596.18	98.43	26.80	-1397.61	43.93	78.51	-1350.50	108.98	80.82	-2845.26	10.51	122.39	-3174.07	-23.08	74.79	-1747.77	-66.59	534.73	-3331.14	-84.12	232.45	-3421.40	45.72	1213.47	0.00	0.00	0.00	-3317.78	80.29	1690.56	-3344.32	-62.90	1674.53	-1653.30	-91.31	1676.45	-1735.94	28.79	1695.57	915.81	-204.90	68.46	1534.58	-202.01	73.27	910.30
0.79000	-3570.04	123.46	38.17	-3588.74	98.32	27.21	-1397.61	43.93	78.51	-1350.50	108.98	80.82	-2839.62	9.63	122.17	-3165.62	-22.31	70.88	-1747.77	-66.59	534.73	-3327.37	-82.21	234.65	-3406.56	45.88	1213.80	0.00	0.00	0.00	-3367.36	77.78	1689.77	-3356.77	-65.73	1675.10	-1653.30	-91.31	1676.45	-1735.94	28.79	1695.57	915.80	-205.14	68.46	1534.55	-202.05	73.28	910.27
0.80000	-3504.51	125.20	49.24	-3597.11	98.40	24.88	-1397.61	43.93	78.51	-1350.50	108.98	80.82	-2836.08	8.53	121.63	-3170.16	-23.13	68.05	-1747.77	-66.59	534.73	-3323.65	-80.34	236.81	-3397.59	44.91	1213.27	0.00	0.00	0.00	-3388.63	75.96	1689.25	-3363.99	-66.34	1676.65	-1653.30	-91.31	1676.45	-1735.94	28.79	1695.57	915.82	-205.35	68.42	1534.91	-202.08	73.42	910.17
0.81000	-3522.31	125.66	43.70	-3596.94	97.74	23.41	-1397.61	43.93	78.51	-1350.50	108.98	80.82	-2834.77	7.21	120.75	-3143.09	-21.37	71.76	-1747.77	-66.59	534.73	-3319.98	-78.49	238.95	-3398.27	43.71	1212.33	0.00	0.00	0.00	-3394.31	73.75	1688.44	-3348.87	-67.58	1673.51	-1653.30	-91.31	1676.45	-1735.94	28.79	1695.57	915.70	-205.27	68.53	1534.57	-202.05	73.26	910.33
0.82000	-3513.14	126.55	45.12	-3607.74	99.57	20.26	-1397.61	43.93	78.51	-1350.50	108.98	80.82	-2835.80	5.65	119.51	-3148.55	-21.52	68.17	-1747.77	-66.59	534.73	-3316.37	-76.67	241.07	-3395.97	42.09	1212.58	0.00	0.00	0.00	-3369.35	71.07	1688.22	-3376.32	-70.16	1674.81	-1653.30	-91.31	1676.45	-1735.94	28.79	1695.57	915.60	-204.85	68.63	1534.31	-202.13	73.22	910.20
0.83000	-3501.41	127.85	43.87	-3588.37	98.75	23.05	-1397.61	43.93	78.51	-1350.50	108.98	80.82	-2839.31	3.87	117.90	-3178.75	-22.69	60.33	-1747.77	-66.59	534.73	-3312.81	-74.89	243.16	-3379.14	41.40	1212.29	0.00	0.00	0.00	-3347.91	68.55	1688.10	-3348.79	-72.45	1675.46	-1653.30	-91.31	1676.45	-1735.94	28.79	1695.57	915.63	-205.34	68.65	1535.01	-202.07	73.45	910.17
0.84000	-3547.36	128.17	37.27	-3587.43	99.99	21.30	-1397.61	43.93	78.51	-1350.50	108.98	80.82	-2845.40	1.86	115.91	-3152.30	-22.96	65.03	-1747.77	-66.59	534.73	-3309.30	-73.13	245.23	-3393.20	40.23	1212.39	0.00	0.00	0.00	-3360.24	65.58	1688.94	-3319.10	-73.42	1674.03	-1653.30	-91.31	1676.45	-1735.94	28.79	1695.57	915.53	-205.06	68.73	1535.31	-202.04	73.61	910.57
0.85000	-3557.86	127.41	31.58	-3591.61	100.97	20.47	-1397.61	43.93	78.51	-1350.50	108.98	80.82	-2854.22	-0.39	113.51	-3173.35	-22.35	58.80	-1747.77	-66.59	534.73	-3305.85	-71.40	247.27	-3369.58	39.40	1213.00	0.00	0.00	0.00	-3297.63	68.48	1684.70	-3303.70	-77.82	1672.35	-1653.30	-91.31	1676.45	-1735.94	28.79	1695.57	915.46	-204.59	68.76	1535.10	-202.00	73.53	910.28
0.86000	-3547.73	130.58	32.64	-3586.76	100.80	19.01	-1397.61	43.93	78.51	-1350.50	108.98	80.82	-2865.87	-2.88	110.70	-3170.61	-22.91	56.98	-1747.77	-66.59	534.73	-3302.45	-69.71	249.29	-3361.53	37.54	1213.61	0.00	0.00	0.00	-3343.40	63.88	1687.16	-3335.63	-81.37	1673.87	-1653.30	-91.31	1676.45	-1735.94	28.79	1695.57	915.67	-204.99	68.52	1534.95	-201.92	73.46	910.19
0.87000	-3542.84	130.52	31.38	-3588.63	102.41	16.85	-1397.61	43.93	78.51	-1350.50	108.98	80.82	-2880.48	-5.61	107.45	-3185.90	-23.36	54.22	-1747.77	-66.59	534.73	-3299.09	-68.04	251.28	-3353.63	35.49	1213.67	0.00	0.00	0.00	-3319.95	62.08	1687.66	-3352.72	-80.16	1675.18	-1653.30	-91.31	1676.45	-1735.94	28.79	1695.57	915.59	-205.24	68.56	1534.89	-201.94	73.47	910.36
0.88000	-3526.59	130.52	31.25	-3589.94	103.52	15.42	-1397.61	43.93	78.51	-1350.50	108.98	80.82	-2898.17	-8.58	103.76	-3150.24	-22.24	58.93	-1747.77	-66.59	534.73	-3295.78	-66.40	253.25	-3360.52	33.86	1214.84	0.00	0.00	0.00	-3350.38	65.41	1689.41	-3300.90	-79.69	1673.37	-1653.30	-91.31	1676.45	-1735.94	28.79	1695.57	915.52	-205.01	68.63	1535.19	-202.06	73.54	910.47
0.89000	-3539.34	133.87	28.21	-3578.70	104.61	16.43	-1397.61	43.93	78.51	-1350.50	108.98	80.82	-2919.07	-11.80	99.60	-3180.41	-22.83	54.35	-1747.77	-66.59	534.73	-3292.52	-64.79	255.20	-3336.88	32.59	1216.00	0.00	0.00	0.00	-3338.67	64.30	1688.78	-3292.07	-84.07	1675.24	-1653.30	-91.31	1676.45	-1735.94	28.79	1695.57	915.47	-204.99	68.65	1534.77	-202.07	73.33	910.67
0.90000	-3548.83	133.48	24.89	-3571.66	106.90	15.42	-1397.61	43.93	78.51	-1350.50	108.98	80.82	-2943.30	-15.27	94.96	-3160.81	-23.08	57.87	-1747.77	-66.59	534.73	-3289.31	-63.21	257.12	-3317.17	32.14	1217.25	0.00	0.00	0.00	-3367.96	58.45	1691.58	-3289.50	-84.40	1676.28	-1653.30	-91.31	1676.45	-1735.94	28.79	1695.57	915.66	-204.89	68.56	1534.53	-202.15	73.28	910.33
0.91000	-3554.49	133.89	23.04	-3590.26	106.86	11.42	-1397.61	43.93	78.51	-1350.50	108.98	80.82	-2970.98	-18.99	89.82	-3171.85	-24.68	54.55	-1747.77	-66.59	534.73	-3286.15	-61.66	259.03	-3327.29	28.94	1218.71	0.00	0.00	0.00	-3307.84	60.21	1689.17	-3257.92	-83.23	1675.52	-1653.30	-91.31	1676.45	-1735.94	28.79	1695.57	915.62	-205.08	68.52	1535.29	-201.99	73.56	910.18
0.92000	-3552.04	135.26	21.87	-3570.67	107.82	13.18	-1397.61	43.93	78.51	-1350.50	108.98	80.82	-3002.23	-22.97	84.17	-3162.67	-24.29	55.63	-1747.77	-66.59	534.73	-3283.02	-60.14	260.90	-3306.30	27.93	1220.59	0.00	0.00	0.00	-3300.83	59.18	1690.93	-3292.27	-85.07	1678.21	-1653.30	-91.31	1676.45	-1735.94	28.79	1695.57	915.67	-204.87	68.60	1535.13	-202.03	73.52	910.03
0.93000	-3556.78	136.54	18.83	-3568.85	109.35	13.57	-1397.61	43.93	78.51	-1350.50	108.98	80.82	-3037.17	-27.20	78.00	-3155.80	-23.72	56.74	-1747.77	-66.59	534.73	-3279.95	-58.64	262.76	-3313.06	26.03	1222.12	0.00	0.00	0.00	-3258.82	56.85	1689.33	-3320.50	-90.38	1680.84	-1653.30	-91.31	1676.45	-1735.94	28.79	1695.57	915.60	-205.14	68.65	1534.96	-202.06	73.46	910.00
0.94000	-3539.77	137.46	19.77	-3568.44	111.12	13.23	-1397.61	43.93	78.51	-1350.50	108.98	80.82	-3055.60	-29.38	74.78	-3125.63	-21.81	62.95	-1747.77	-66.59	534.73	-3276.91	-57.18	264.59	-3303.60	23.87	1223.14	0.00	0.00	0.00	-3244.82	55.51	1689.53	-3313.02	-92.70	1682.12	-1653.30	-91.31	1676.45	-1735.94	28.79	1695.57	915.79	-205.60	68.33	1535.34	-201.93	73.54	910.18
0.95000	-3541.67	138.35	15.55	-3550.00	111.23	17.03	-1397.61	43.93	78.51	-1350.50	108.98	80.82	-3092.01	-31.10	67.61	-3133.88	-22.61	59.74	-1747.77	-66.59	534.73	-3273.92	-55.74	266.40	-3285.71	22.17	1224.42	0.00	0.00	0.00	-3232.60	54.23	1689.86	-3288.11	-92.60	1683.51	-1653.30	-91.31	1676.45	-1735.94	28.79	1695.57	915.55	-204.75	68.59	1535.00	-202.10	73.43	910.04
0.96000	-3552.68	138.56	9.63	-3553.04	112.07	16.44	-1397.61	43.93	78.51	-1350.50	108.98	80.82	-3093.39	-29.94	66.55	-3176.40	-23.91	52.71	-1747.77	-66.59	534.73	-3270.97	-54.33	268.19	-3282.50	20.78	1225.25	0.00	0.00	0.00	-3222.04	52.99	1690.30	-3283.30	-92.58	1684.40	-1653.30	-91.31	1676.45	-1735.94	28.79	1695.57	915.65	-205.04	68.49	1535.27	-201.98	73.57	910.21
0.97000	-3528.72	138.91	9.81	-3543.68	113.94	20.13	-1397.61	43.93	78.51	-1350.50	108.98	80.82	-3055.24	-29.02	73.68	-3157.70	-24.37	55.61	-1747.77	-66.59	534.73	-3268.05	-52.95	269.96	-3277.10	19.32	1225.77	0.00	0.00	0.00	-3213.03	51.80	1690.84	-3291.59	-95.17	1684.93	-1653.30	-91.31	1676.45	-1735.94	28.79	1695.57	915.74	-204.99	68.51	1535.02	-202.12	73.47	910.11
0.98000	-3511.13	139.96	9.00	-3514.10	113.04	27.42	-1397.61	43.93	78.51	-1350.50	108.98	80.82	-3063.31	-27.97	71.23	-3151.12	-23.10	56.90	-1747.77	-66.59	534.73	-3265.18	-51.59	271.70	-3275.64	17.78	1227.36	0.00	0.00	0.00	-3205.46	50.66	1691.47	-3274.80	-95.76	1685.62	-1653.30	-91.31	1676.45	-1735.94	28.79	1695.57	915.79	-205.52	68.33	1534.84	-202.13	73.37	910.34
0.99000	-3502.62	139.42	8.32	-3481.39	113.93	35.33	-1397.61	43.93	78.51	-1350.50	108.98	80.82	-3073.49	-28.85	69.16	-3173.18	-25.44	53.00	-1747.77	-66.59	534.73	-3262.35	-50.27	273.42	-3271.18	17.26	1228.11	0.00	0.00	0.00	-3199.20	49.58	1692.18	-3259.53	-94.10	1686.76	-1653.30	-91.31	1676.45	-1735.94	28.79	1695.57	915.44	-204.79	68.74	1535.31	-201.97	73.60	910.53
1.00000	-3492.92	139.48	12.43	-3432.82	113.76	47.22	-1397.61	43.93	78.51	-1350.50	108.98	80.82	-3081.51	-29.31	67.73	-3164.41	-25.63	53.65	-1747.77	-66.59	534.73	-3259.55	-48.97	275.12	-3264.12	15.00	1228.76	0.00	0.00	0.00	-3194.14	48.55	1692.95	-3248.31	-94.41	1686.51	-1653.30	-91.31	1676.45	-1735.94	28.79	1695.57	915.62	-205.20	68.57	1536.04	-201.95	73.87	910.47
1.01000	-3479.37	137.65	17.89	-3393.27	114.51	56.58	-1397.61	43.93	78.51	-1350.50	108.98	80.82	-3087.54	-29.40	66.87	-3174.78	-22.77	52.14	-1747.77	-66.59	534.73	-3256.79	-47.69	276.81	-3253.89	15.15	1229.08	0.00	0.00	0.00	-3190.17	47.58	1693.78	-3234.45	-96.14	1686.93	-1653.30	-91.31	1676.45	-1735.94	28.79	1695.57	915.46	-204.83	68.75	1534.79	-202.06	73.39	910.36
1.02000	-3451.95	136.87	23.95	-3375.73	113.70	62.91	-1397.61	43.93	78.51	-1350.50	108.98	80.82	-3091.73	-29.16	66.53	-3163.92	-23.43	54.75	-1747.77	-66.59	534.73	-3254.07	-46.45	278.46	-3244.18	14.46	1230.01	0.00	0.00	0.00	-3187.17	46.66	1694.66	-3241.89	-100.01	1689.38	-1653.30	-91.31	1676.45	-1735.94	28.79	1695.57	915.61	-205.16	68.63	1535.02	-202.00	73.46	910.38
1.03000	-3421.63	133.97	30.04	-3372.57	111.19	65.05	-1397.61	43.93	78.51	-1350.50	108.98	80.82	-3094.27	-28.64	66.65	-3174.88	-24.66	52.45	-1747.77	-66.59	534.73	-3251.38	-45.23	280.10	-3238.08	13.86	1231.37	0.00	0.00	0.00	-3185.02	45.81	1695.56	-3250.49	-101.00	1691.29	-1653.30	-91.31	1676.45	-1735.94	28.79	1695.57	915.69	-205.38	68.48	1535.19	-202.01	73.54	910.33
1.04000	-3384.65	133.73	36.56	-3362.15	110.43	67.76	-1397.61	43.93	78.51	-1350.50	108.98	80.82	-3095.32	-27.89	67.15	-3177.88	-23.63	51.37	-1747.77	-66.59	534.73	-3248.73	-44.04	281.72	-3258.12	13.74	1231.86	0.00	0.00	0.00	-3183.62	45.02	1696.49	-3233.52	-101.02	1688.74	-1653.30	-91.31	1676.45	-1735.94	28.79	1695.57	915.52	-204.68	68.68	1535.61	-202.00	73.68	910.37
1.05000	-3335.96	130.69	43.52	-3337.64	109.34	72.02	-1397.61	43.93	78.51	-1350.50	108.98	80.82	-3095.03	-26.94	67.99	-3134.47	-22.38	59.12	-1747.77	-66.59	534.73	-3246.10	-42.87	283.32	-3253.10	12.67	1232.65	0.00	0.00	0.00	-3182.84	44.29	1697.42	-3227.82	-99.38	1689.43	-1653.30	-91.31	1676.45	-1735.94	28.79	1695.57	915.73	-205.20	68.47	1535.18	-202.01	73.47	910.44
1.06000	-3320.55	129.63	45.52	-3338.24	109.72	71.81	-1397.61	43.93	78.51	-1350.50	108.98	80.82	-3093.59	-25.86	69.10	-3179.55	-21.97	51.02	-1747.77	-66.59	534.73	-3243.51	-41.73	284.90	-3224.89	12.45	1233.35	0.00	0.00	0.00	-3182.56	43.63	1698.35	-3192.90	-99.61	1690.22	-1653.30	-91.31	1676.45	-1735.94	28.79	1695.57	915.94	-205.29	68.30	1534.89	-201.94	73.42	910.25
1.07000	-3285.60	129.28	50.16	-3314.00	109.55	73.09	-1397.61	43.93	78.51	-1350.50	108.98	80.82	-3091.16	-24.68	70.42	-3161.57	-25.06	54.80	-1747.77	-66.59	534.73	-3240.95	-40.62	286.46	-3224.07	11.54	1234.16	0.00	0.00	0.00	-3182.68	43.04	1699.27	-3166.29	-100.11	1689.77	-1653.30	-91.31	1676.45	-1735.94	28.79	1695.57	915.85	-205.43	68.43	1535.18	-201.90	73.53	910.33
1.08000	-3284.67	129.48	48.99	-3298.52	108.98	73.68	-1397.61	43.93	78.51	-1350.50	108.98	80.82	-3087.91	-23.45	71.88	-3177.60	-23.36	52.20	-1747.77	-66.59	534.73	-3238.43	-39.53	288.00	-3214.60	10.42	1233.77	0.00	0.00	0.00	-3183.08	42.52	1700.16	-3185.38	-100.24	1691.85	-1653.30	-91.31	1676.45	-1735.94	28.79	1695.57	915.52	-205.29	68.72	1535.07	-202.02	73.51	910.12
1.09000	-3281.52	128.58	47.90	-3300.39	108.77	70.94	-1397.61	43.93	78.51	-1350.50	108.98	80.82	-3084.00	-22.22	73.43	-3162.48	-21.37	55.66	-1747.77	-66.59	534.73	-3235.93	-38.47	289.52	-3196.15	10.83	1234.54	0.00	0.00	0.00	-3183.64	42.07	1701.01	-3152.83	-99.46	1690.11	-1653.30	-91.31	1676.45	-1735.94	28.79	1695.57	915.46	-204.56	68.67	1535.26	-202.09	73.56	910.16
1.10000	-3258.88	127.38	48.35	-3253.10	110.26	73.83	-1397.61	43.93	78.51	-1350.50	108.98	80.82	-3079.60	-21.03	75.00	-3148.70	-21.53	57.94	-1747.77	-66.59	534.73	-3233.46	-37.43	291.02	-3197.25	10.05	1235.27	0.00	0.00	0.00	-3184.24	41.70	1701.81	-3179.60	-100.58	1692.20	-1653.30	-91.31	1676.45	-1735.94	28.79	1695.57	915.67	-204.87	68.55	1535.05	-202.05	73.49	910.26
1.11000	-3243.36	129.15	49.08	-3230.62	109.98	73.20	-1397.61	43.93	78.51	-1350.50	108.98	80.82	-3074.87	-19.94	76.53	-3173.89	-21.34	53.01	-1747.77	-66.59	534.73	-3231.01	-36.42	292.50	-3186.20	10.21	1235.93	0.00	0.00	0.00	-3184.78	41.40	1702.56	-3154.39	-102.06	1693.13	-1653.30	-91.31	1676.45	-1735.94	28.79	1695.57	915.79	-205.31	68.47	1535.33	-201.96	73.63	910.62
1.12000	-3221.58	129.86	48.07	-3218.13	111.03	69.74	-1397.61	43.93	78.51	-1350.50	108.98	80.82	-3070.00	-18.99	77.96	-3187.42	-20.67	51.66	-1747.77	-66.59	534.73	-3228.59	-35.44	293.96	-3178.54	8.44	1235.75	0.00	0.00	0.00	-3185.13	41.17	1703.22	-3158.21	-104.54	1692.77	-1653.30	-91.31	1676.45	-1735.94	28.79	1695.57	915.78	-205.46	68.53	1534.98	-202.02	73.49	910.28
1.13000	-3172.99	130.90	53.66	-3191.06	113.32	69.58	-1397.61	43.93	78.51	-1350.50	108.98	80.82	-3065.13	-18.21	79.23	-3191.31	-22.00	50.97	-1747.77	-66.59	534.73	-3226.20	-34.48	295.40	-3186.45	8.26	1235.96	0.00	0.00	0.00	-3185.18	41.03	1703.81	-3136.32	-103.96	1692.04	-1653.30	-91.31	1676.45	-1735.94	28.79	1695.57	915.65	-205.52	68.67	1534.90	-202.06	73.42	910.51
1.14000	-3181.75	131.25	48.26	-3155.42	114.47	69.30	-1397.61	43.93	78.51	-1350.50	108.98	80.82	-3060.44	-17.67	80.28	-3184.90	-20.67	53.02	-1747.77	-66.59	534.73	-3223.84	-33.54	296.83	-3179.43	7.96	1236.54	0.00	0.00	0.00	-3184.81	40.97	1704.30	-3132.30	-102.84	1691.82	-1653.30	-91.31	1676.45	-1735.94	28.79	1695.57	915.73	-204.86	68.63	1534.49	-202.06	73.26	910.47
1.15000	-3140.40	131.16	51.05	-3139.09	114.68	66.73	-1397.61	43.93	78.51	-1350.50	108.98	80.82	-3056.10	-17.41	81.04	-3189.54	-19.72	52.31	-1747.77	-66.59	534.73	-3221.49	-32.63	298.24	-3163.38	7.74	1236.83	0.00	0.00	0.00	-3183.91	40.99	1704.68	-3155.18	-103.92	1694.94	-1653.30	-91.31	1676.45	-1735.94	28.79	1695.57	915.56	-205.01	68.71	1534.20	-202.03	73.17	910.08
1.16000	-3119.05	130.84	51.77	-3109.73	114.15	66.67	-1397.61	43.93	78.51	-1350.50	108.98	80.82	-3052.27	-17.47	81.46	-3175.02	-19.32	55.94	-1747.77	-66.59	534.73	-3219.17	-31.75	299.63	-3164.43	7.46	1236.80	0.00	0.00	0.00	-3182.37	41.10	1704.94	-3166.37	-104.36	1694.21	-1653.30	-91.31	1676.45	-1735.94	28.79	1695.57	915.57	-204.69	68.74	1535.77	-201.87	73.80	910.04
1.17000	-3079.89	129.77	54.75	-3080.67	114.95	65.56	-1397.61	43.93	78.51	-1350.50	108.98	80.82	-3049.13	-17.90	81.47	-3153.72	-16.72	58.49	-1747.77	-66.59	534.73	-3216.88	-30.88	301.00	-3151.17	6.84	1236.35	0.00	0.00	0.00	-3180.06	41.30	1705.07	-3161.24	-103.51	1695.55	-1653.30	-91.31	1676.45	-1735.94	28.79	1695.57	915.56	-204.38	68.73	1535.71	-201.82	73.78	910.19
1.18000	-3043.74	129.75	58.22	-3039.54	115.81	66.72	-1397.61	43.93	78.51	-1350.50	108.98	80.82	-3046.79	-18.75	81.02	-3178.30	-19.96	54.37	-1747.77	-66.59	534.73	-3214.60	-30.05	302.35	-3138.51	5.52	1235.84	0.00	0.00	0.00	-3176.87	41.58	1705.06	-3126.65	-101.30	1694.22	-1653.30	-91.31	1676.45	-1735.94	28.79	1695.57	915.71	-204.99	68.57	1534.89	-202.00	73.42	910.23
1.19000	-3025.98	128.13	59.53	-3010.94	115.20	66.39	-1397.61	43.93	78.51	-1350.50	108.98	80.82	-2999.98	-17.94	89.33	-3149.99	-19.54	58.50	-1747.77	-66.59	534.73	-3212.34	-29.23	303.69	-3134.38	6.10	1235.70	0.00	0.00	0.00	-3172.69	41.96	1704.90	-3053.61	-98.17	1692.97	-1653.30	-91.31	1676.45	-1735.94	28.79	1695.57	915.73	-205.11	68.47	1535.38	-202.00	73.64	910.36
1.20000	-3014.90	126.30	58.25	-3007.37	114.63	63.48	-1397.61	43.93	78.51	-1350.50	108.98	80.82	-3037.10	-19.15	83.42	-3167.67	-21.46	53.72	-1747.77	-66.59	534.73	-3210.11	-28.44	305.01	-3133.79	6.77	1235.14	0.00	0.00	0.00	-3167.40	42.42	1704.57	-3032.08	-96.44	1691.35	-1653.30	-91.31	1676.45	-1735.94	28.79	1695.57	915.71	-204.83	68.55	1535.07	-202.09	73.51	910.31
1.21000	-2981.81	124.99	59.92	-2969.04	115.93	65.60	-1397.61	43.93	78.51	-1350.50	108.98	80.82	-3076.48	-22.32	72.32	-3166.40	-21.79	52.98	-1747.77	-66.59	534.73	-3207.89	-27.68	306.31	-3118.37	6.14	1234.72	0.00	0.00	0.00	-3160.89	42.99	1704.06	-3013.98	-97.01	1690.45	-1653.30	-91.31	1676.45	-1735.94	28.79	1695.57	915.52	-204.67	68.79	1535.04	-202.06	73.49	910.39
1.22000	-2953.70	124.07	61.23	-2962.27	115.24	64.12	-1397.61	43.93	78.51	-1350.50	108.98	80.82	-3059.27	-24.19	73.22	-3168.87	-22.41	50.15	-1747.77	-66.59	534.73	-3205.69	-26.94	307.59	-3118.96	5.94	1233.95	0.00	0.00	0.00	-3153.03	43.65	1703.36	-3007.37	-97.33	1689.52	-1653.30	-91.31	1676.45	-1735.94	28.79	1695.57	915.85	-204.74	68.45	1535.28	-201.97	73.58	910.32
1.23000	-2926.39	123.18	62.50	-2948.44	113.35	62.66	-1397.61	43.93	78.51	-1350.50	108.98	80.82	-3055.74	-27.14	70.45	-3197.72	-26.56	45.84	-1747.77	-66.59	534.73	-3203.50	-26.22	308.86	-3111.50	4.91	1232.91	0.00	0.00	0.00	-3143.68	44.41	1702.47	-3015.40	-98.47	1690.32	-1653.30	-91.31	1676.45	-1735.94	28.79	1695.57	915.59	-204.68	68.69	1535.12	-201.88	73.51	910.47
1.24000	-2899.87	122.33	63.72	-2910.66	113.04	68.84	-1397.61	43.93	78.51	-1350.50	108.98	80.82	-3050.60	-29.26	69.64	-3150.29	-26.25	52.67	-1747.77	-66.59	534.73	-3201.33	-25.52	310.12	-3095.14	5.73	1231.50	0.00	0.00	0.00	-3090.91	47.71	1701.68	-3010.61	-98.94	1688.51	-1653.30	-91.31	1676.45	-1735.94	28.79	1695.57	915.65	-204.28	68.65	1535.23	-201.90	73.60	910.16
1.25000	-2874.13	121.51	64.89	-2884.19	114.50	71.58	-1397.61	43.93	78.51	-1350.50	108.98	80.82	-3059.43	-30.87	68.08	-3164.04	-26.68	49.03	-1747.77	-66.59	534.73	-3199.18	-24.85	311.35	-3092.88	5.38	1231.05	0.00	0.00	0.00	-3099.81	46.88	1702.04	-3009.31	-96.80	1686.35	-1653.30	-91.31	1676.45	-1735.94	28.79	1695.57	915.60	-204.67	68.79	1534.79	-201.93	73.41	910.41
1.26000	-2849.15	120.72	66.03	-2866.64	113.95	74.21	-1397.61	43.93	78.51	-1350.50	108.98	80.82	-3065.71	-31.20	68.50	-3156.53	-26.95	50.02	-1747.77	-66.59	534.73	-3197.04	-24.20	312.57	-3083.50	4.94	1229.82	0.00	0.00	0.00	-3121.30	45.61	1701.13	-3042.13	-98.15	1686.59	-1653.30	-91.31	1676.45	-1735.94	28.79	1695.57	915.33	-204.47	68.94	1535.23	-201.86	73.59	910.47
1.27000	-2824.93	119.97	67.12	-2873.48	114.22	72.63	-1397.61	43.93	78.51	-1350.50	108.98	80.82	-3095.25	-33.46	61.95	-3149.75	-26.33	52.14	-1747.77	-66.59	534.73	-3194.91	-23.58	313.78	-3078.24	4.62	1228.67	0.00	0.00	0.00	-3131.03	44.48	1700.35	-3014.97	-98.72	1686.16	-1653.30	-91.31	1676.45	-1735.94	28.79	1695.57	915.76	-204.64	68.57	1534.96	-201.94	73.42	910.25
1.28000	-2801.46	119.26	68.17	-2838.90	113.55	79.08	-1397.61	43.93	78.51	-1350.50	108.98	80.82	-3094.31	-33.95	60.89	-3177.27	-26.76	46.83	-1747.77	-66.59	534.73	-3192.79	-22.97	314.97	-3076.05	4.74	1227.23	0.00	0.00	0.00	-3140.58	47.21	1699.58	-3063.64	-97.93	1686.24	-1653.30	-91.31	1676.45	-1735.94	28.79	1695.57	915.79	-205.11	68.44	1534.69	-202.02	73.29	910.47
1.29000	-2778.72	118.58	69.18	-2840.25	113.23	79.08	-1397.61	43.93	78.51	-1350.50	108.98	80.82	-3099.08	-34.24	59.32	-3182.00	-27.15	45.02	-1747.77	-66.59	534.73	-3190.69	-22.39	316.14	-3058.44	5.53	1226.01	0.00	0.00	0.00	-3101.06	46.25	1696.24	-3040.84	-96.93	1683.49	-1653.30	-91.31	1676.45	-1735.94	28.79	1695.57	915.59	-205.24	68.56	1534.43	-202.10	73.26	910.44
1.30000	-2756.71	117.93	70.14	-2822.35	113.13	81.28	-1397.61	43.93	78.51	-1350.50	108.98	80.82	-3090.60	-32.95	61.30	-3178.09	-25.72	45.26	-1747.77	-66.59	534.73	-3188.59	-21.83	317.30	-3043.37	6.26	1225.27	0.00	0.00	0.00	-3060.72	51.12	1694.12	-3046.08	-97.26	1682.60	-1653.30	-91.31	1676.45	-1735.94	28.79	1695.57	915.72	-204.96	68.52	1534.59	-202.10	73.31	910.34
1.31000	-2735.42	117.31	71.07	-2803.55	113.27	83.74	-1397.61	43.93	78.51	-1350.50	108.98	80.82	-3076.20	-31.74	63.77	-3191.62	-27.10	43.28	-1747.77	-66.59	534.73	-3186.51	-21.29	318.44	-3040.96	6.36	1223.50	0.00	0.00	0.00	-3072.71	51.87	1695.85	-3025.19	-97.08	1681.91	-1653.30	-91.31	1676.45	-1735.94	28.79	1695.57	915.72	-205.09	68.41	1534.74	-202.14	73.36	910.32
1.32000	-2714.84	116.73	71.95	-2784.06	113.61	86.40	-1397.61	43.93	78.51	-1350.50	108.98	80.82	-3063.18	-32.25	63.73	-3166.03	-27.02	46.28	-1747.77	-66.59	534.73	-3184.43	-20.78	319.57	-3044.03	6.22	1221.89	0.00	0.00	0.00	-3084.44	51.62	1694.21	-3056.73	-96.87	1682.45	-1653.30	-91.31	1676.45	-1735.94	28.79	1695.57	915.51	-204.74	68.67	1535.95	-201.95	73.80	910.38
1.33000	-2694.95	116.17	72.79	-2764.07	114.14	89.17	-1397.61	43.93	78.51	-1350.50	108.98	80.82	-3058.23	-33.21	62.58	-3184.12	-26.73	42.55	-1747.77	-66.59	534.73	-3182.36	-20.28	320.69	-3039.52	6.34	1220.71	0.00	0.00	0.00	-3030.90	51.70	1689.53	-3025.98	-94.57	1679.29	-1653.30	-91.31	1676.45	-1735.94	28.79	1695.57	915.53	-205.31	68.59	1535.81	-201.79	73.79	910.31
1.34000	-2675.75	115.65	73.59	-2743.78	114.81	91.98	-1397.61	43.93	78.51	-1350.50	108.98	80.82	-3053.09	-33.66	61.27	-3173.25	-26.43	43.03	-1747.77	-66.59	534.73	-3180.30	-19.81	321.79	-3025.55	6.76	1218.89	0.00	0.00	0.00	-3055.51	52.30	1691.35	-3013.34	-91.97	1677.34	-1653.30	-91.31	1676.45	-1735.94	28.79	1695.57	915.72	-205.28	68.52	1535.42	-201.95	73.64	910.13
1.35000	-2657.23	115.16	74.35	-2723.38	115.60	94.76	-1397.61	43.93	78.51	-1350.50	108.98	80.82	-3057.48	-32.99	59.79	-3154.66	-26.64	47.01	-1747.77	-66.59	534.73	-3178.24	-19.36	322.87	-3000.56	8.17	1217.78	0.00	0.00	0.00	-2996.55	53.66	1687.57	-3000.35	-91.58	1676.02	-1653.30	-91.31	1676.45	-1735.94	28.79	1695.57	915.76	-204.99	68.45	1534.73	-202.03	73.36	910.23
1.36000	-2639.37	114.70	75.07	-2703.08	116.49	97.43	-1397.61	43.93	78.51	-1350.50	108.98	80.82	-3066.81	-31.83	58.26	-3151.35	-25.42	46.24	-1747.77	-66.59	534.73	-3176.19	-18.93	323.95	-2997.43	7.66	1215.90	0.00	0.00	0.00	-3020.71	58.00	1685.91	-2982.41	-89.62	1673.95	-1653.30	-91.31	1676.45	-1735.94	28.79	1695.57	915.87	-205.43	68.24	1534.65	-202.16	73.37	910.29
1.37000	-2622.17	114.27	75.75	-2683.07	117.44	99.93	-1397.61	43.93	78.51	-1350.50	108.98	80.82	-3076.48	-30.78	56.81	-3170.24	-25.97	43.25	-1747.77	-66.59	534.73	-3174.14	-18.52	325.00	-2985.95	8.18	1214.09	0.00	0.00	0.00	-2988.32	58.07	1682.50	-2972.12	-89.49	1671.68	-1653.30	-91.31	1676.45	-1735.94	28.79	1695.57	915.81	-205.36	68.43	1534.89	-202.06	73.42	910.25
1.38000	-2605.62	113.87	76.39	-2663.55	118.43	102.17	-1397.61	43.93	78.51	-1350.50	108.98	80.82	-3081.89	-30.48	55.57	-3176.39	-25.66	40.65	-1747.77	-66.59	534.73	-3172.09	-18.14	326.05	-2987.82	8.67	1212.44	0.00	0.00	0.00	-2977.83	59.53	1681.96	-2948.11	-87.52	1670.64	-1653.30	-91.31	1676.45	-1735.94	28.79	1695.57	915.58	-205.38	68.62	1535.48	-201.93	73.62	910.27
1.39000	-2589.71	113.50	76.99	-2644.72	119.42	104.09	-1397.61	43.93	78.51	-1350.50	108.98	80.82	-3095.84	-32.30	53.82	-3170.54	-27.18	40.88	-1747.77	-66.59	534.73	-3170.05	-17.77	327.08	-2985.32	9.04	1211.37	0.00	0.00	0.00	-2992.95	61.21	1681.14	-2952.92	-85.96	1669.02	-1653.30	-91.31	1676.45	-1735.94	28.79	1695.57	915.79	-205.76	68.46	1535.02	-202.07	73.44	910.22
1.40000	-2574.42	113.16	77.56	-2626.77	120.38	105.60	-1397.61	43.93	78.51	-1350.50	108.98	80.82	-3071.39	-29.21	55.14	-3189.98	-26.18	37.05	-1747.77	-66.59	534.73	-3168.00	-17.42	328.10	-2970.95	9.42	1209.40	0.00	0.00	0.00	-3005.27	63.22	1680.56	-2945.14	-82.84	1668.03	-1653.30	-91.31	1676.45	-1735.94	28.79	1695.57	915.53	-205.29	68.62	1535.30	-201.95	73.61	910.08
1.41000	-2559.75	112.85	78.08	-2609.91	121.30	106.64	-1397.61	43.93	78.51	-1350.50	108.98	80.82	-3094.02	-30.82	50.94	-3168.48	-24.68	39.73	-1747.77	-66.59	534.73	-3165.96	-17.10	329.11	-2967.17	11.20	1207.37	0.00	0.00	0.00	-2959.10	63.88	1677.29	-2948.80	-82.91	1667.22	-1653.30	-91.31	1676.45	-1735.94	28.79	1695.57	915.51	-205.30	68.65	1535.27	-201.97	73.55	910.36
1.42000	-2545.69	112.56	78.57	-2594.32	122.13	107.13	-1397.61	43.93	78.51	-1350.50	108.98	80.82	-3073.13	-30.08	53.45	-3149.35	-23.79	42.18	-1747.77	-66.59	534.73	-3163.91	-16.79	330.10	-2964.28	11.74	1206.21	0.00	0.00	0.00	-2984.79	66.83	1677.74	-2933.31	-81.67	1666.17	-1653.30	-91.31	1676.45	-1735.94	28.79	1695.57	915.83	-205.86	68.34	1534.12	-202.14	73.14	910.24
1.43000	-2532.22	112.31	79.02	-2580.22	122.86	106.99	-1397.61	43.93	78.51	-1350.50	108.98	80.82	-3096.58	-33.89	47.71	-3151.32	-24.07	41.58	-1747.77	-66.59	534.73	-3161.87	-16.50	331.08	-2949.40	12.97	1204.46	0.00	0.00	0.00	-2937.47	67.11	1674.76	-2914.31	-79.06	1663.91	-1653.30	-91.31	1676.45	-1735.94	28.79	1695.57	915.83	-205.71	68.32	1534.85	-202.05	73.46	910.03
1.44000	-2519.34	112.08	79.43	-2567.79	123.44	106.16	-1397.61	43.93	78.51	-1350.50	108.98	80.82	-3091.58	-30.73	47.20	-3179.25	-25.90	36.24	-1747.77	-66.59	534.73	-3159.82	-16.24	332.05	-2937.74	13.90	1203.15	0.00	0.00	0.00	-2929.83	72.55	1672.93	-2907.14	-79.25	1661.44	-1653.30	-91.31	1676.45	-1735.94	28.79	1695.57	915.74	-204.77	68.44	1535.67	-201.93	73.77	910.41
1.45000	-2507.04	111.87	79.81	-2557.23	123.85	104.56	-1397.61	43.93	78.51	-1350.50	108.98	80.82	-3080.49	-29.14	50.31	-3161.81	-26.28	38.98	-1747.77	-66.59	534.73	-3157.77	-15.99	333.00	-2934.52	14.66	1200.84	0.00	0.00	0.00	-2948.30	72.34	1672.09	-2907.71	-77.58	1661.82	-1653.30	-91.31	1676.45	-1735.94	28.79	1695.57	915.75	-204.42	68.64	1535.01	-201.95	73.47	910.53
1.46000	-2495.30	111.70	80.14	-2548.74	124.07	102.11	-1397.61	43.93	78.51	-1350.50	108.98	80.82	-3044.24	-31.64	54.32	-3147.83	-24.23	40.56	-1747.77	-66.59	534.73	-3155.71	-15.77	333.95	-2914.00	15.87	1198.93	0.00	0.00	0.00	-2911.76	72.56	1670.81	-2897.50	-74.83	1660.21	-1653.30	-91.31	1676.45	-1735.94	28.79	1695.57	915.61	-204.72	68.70	1535.28	-202.06	73.61	910.18
1.47000	-2484.12	111.55	80.45	-2542.52	124.07	98.75	-1397.61	43.93	78.51	-1350.50	108.98	80.82	-3090.57	-29.32	45.65	-3156.61	-26.35	38.32	-1747.77	-66.59	534.73	-3153.65	-15.56	334.88	-2910.82	17.09	1197.51	0.00	0.00	0.00	-2907.40	75.77	1668.82	-2871.32	-69.54	1656.95	-1653.30	-91.31	1676.45	-1735.94	28.79	1695.57	915.45	-204.90	68.71	1535.04	-202.05	73.49	910.11
1.48000	-2473.49	111.42	80.71	-2538.77	123.81	94.39	-1397.61	43.93	78.51	-1350.50	108.98	80.82	-3110.68	-28.27	40.07	-3153.27	-24.96	37.01	-1747.77	-66.59	534.73	-3151.58	-15.37	335.80	-2902.33	18.14	1196.17	0.00	0.00	0.00	-2876.92	79.30	1666.87	-2888.63	-68.89	1657.86	-1653.30	-91.31	1676.45	-1735.94	28.79	1695.57	915.64	-204.67	68.60	1535.20	-201.99	73.55	910.24
1.49000	-2463.39	111.32	80.94	-2537.69	123.26	88.96	-1397.61	43.93	78.51	-1350.50	108.98	80.82	-3091.56	-29.12	42.21	-3133.32	-25.27	39.74	-1747.77	-66.59	534.73	-3149.51	-15.20	336.71	-2890.21	20.38	1195.61	0.00	0.00	0.00	-2862.92	81.22	1665.86	-2861.75	-66.06	1657.08	-1653.30	-91.31	1676.45	-1735.94	28.79	1695.57	915.68	-205.29	68.52	1535.04	-202.03	73.50	910.25
1.50000	-2453.82	111.25	81.13	-2547.90	121.34	80.61	-1397.61	43.93	78.51	-1350.50	108.98	80.82	-3095.28	-31.20	39.75	-3149.35	-26.68	36.85	-1747.77	-66.59	534.73	-3147.42	-15.05	337.61	-2883.77	21.69	1195.38	0.00	0.00	0.00	-2874.89	84.27	1665.83	-2838.83	-60.45	1655.14	-1653.30	-91.31	1676.45	-1735.94	28.79	1695.57	915.85	-205.26	68.37	1535.02	-202.01	73.47	910.36
1.51000	-2444.77	111.19	81.29	-2544.92	118.83	73.26	-1397.61	43.93	78.51	-1350.50	108.98	80.82	-3061.69	-28.50	44.11	-3146.54	-25.95	35.76	-1747.77	-66.59	534.73	-3145.33	-14.92	338.50	-2877.80	22.59	1194.76	0.00	0.00	0.00	-2879.82	84.71	1665.40	-2847.79	-58.76	1654.21	-1653.30	-91.31	1676.45	-1735.94	28.79	1695.57	915.73	-205.29	68.48	1535.11	-201.86	73.52	910.25
1.52000	-2436.22	111.17	81.42	-2544.84	117.65	67.75	-1397.61	43.93	78.51	-1350.50	108.98	80.82	-3096.93	-29.17	36.85	-3142.77	-26.55	35.78	-1747.77	-66.59	534.73	-3143.23	-14.81	339.38	-2862.16	24.45	1194.98	0.00	0.00	0.00	-2863.49	87.15	1664.82	-2827.03	-58.20	1653.36	-1653.30	-91.31	1676.45	-1735.94	28.79	1695.57	915.60	-205.01	68.63	1535.25	-201.94	73.59	910.57
1.53000	-2428.17	111.16	81.51	-2536.16	120.95	63.49	-1397.61	43.93	78.51	-1350.50	108.98	80.82	-3076.64	-29.71	39.66	-3136.80	-26.98	36.16	-1747.77	-66.59	534.73	-3141.11	-14.71	340.25	-2843.44	26.10	1194.70	0.00	0.00	0.00	-2843.41	89.61	1664.75	-2823.91	-56.45	1654.11	-1653.30	-91.31	1676.45	-1735.94	28.79	1695.57	915.50	-204.92	68.65	1534.91	-202.09	73.42	910.35
1.54000	-2420.61	111.18	81.56	-2539.28	120.56	58.08	-1397.61	43.93	78.51	-1350.50	108.98	80.82	-3105.89	-33.08	34.05	-3143.44	-27.44	34.90	-1747.77	-66.59	534.73	-3138.99	-14.63	341.10	-2848.92	28.06	1194.78	0.00	0.00	0.00	-2821.23	92.43	1663.17	-2815.29	-51.99	1654.44	-1653.30	-91.31	1676.45	-1735.94	28.79	1695.57	915.54	-204.70	68.70	1535.19	-202.03	73.58	910.47
1.55000	-2413.52	111.22	81.58	-2540.11	119.64	53.89	-1397.61	43.93	78.51	-1350.50	108.98	80.82	-3093.67	-30.78	34.68	-3136.84	-28.29	34.10	-1747.77	-66.59	534.73	-3136.85	-14.58	341.95	-2830.44	30.45	1195.84	0.00	0.00	0.00	-2837.32	97.81	1665.12	-2816.56	-49.20	1656.47	-1653.30	-91.31	1676.45	-1735.94	28.79	1695.57	915.90	-205.24	68.36	1534.95	-201.99	73.44	910.39
1.56000	-2406.90	111.29	81.57	-2527.45	119.60	52.30	-1397.61	43.93	78.51	-1350.50	108.98	80.82	-3090.62	-32.40	35.26	-3133.55	-28.40	33.16	-1747.77	-66.59	534.73	-3134.70	-14.54	342.79	-2812.68	32.83	1196.43	0.00	0.00	0.00	-2804.93	99.18	1666.30	-2777.18	-47.31	1656.13	-1653.30	-91.31	1676.45	-1735.94	28.79	1695.57	915.86	-205.38	68.29	1534.97	-201.93	73.42	910.29
1.57000	-2400.74	111.37	81.52	-2538.07	119.43	48.09	-1397.61	43.93	78.51	-1350.50	108.98	80.82	-3081.81	-31.65	35.98	-3138.66	-29.33	31.80	-1747.77	-66.59	534.73	-3132.53	-14.51	343.62	-2814.11	34.70	1197.53	0.00	0.00	0.00	-2801.36	100.60	1665.86	-2786.49	-45.93	1657.26	-1653.30	-91.31	1676.45	-1735.94	28.79	1695.57	915.80	-204.77	68.52	1535.32	-201.93	73.60	910.22
1.58000	-2395.02	111.48	81.45	-2532.93	119.92	48.71	-1397.61	43.93	78.51	-1350.50	108.98	80.82	-3084.89	-32.36	32.67	-3135.49	-30.21	30.56	-1747.77	-66.59	534.73	-3130.35	-14.51	344.44	-2802.30	37.32	1199.22	0.00	0.00	0.00	-2793.87	102.66	1667.66	-2763.51	-44.80	1657.82	-1653.30	-91.31	1676.45	-1735.94	28.79	1695.57	915.78	-204.91	68.40	1535.44	-202.01	73.60	910.39
1.59000	-2389.74	111.61	81.34	-2540.52	119.88	44.36	-1397.61	43.93	78.51	-1350.50	108.98	80.82	-3071.82	-32.66	34.50	-3105.25	-31.03	33.37	-1747.77	-66.59	534.73	-3128.15	-14.52	345.24	-2787.06	40.16	1201.41	0.00	0.00	0.00	-2770.54	106.35	1669.78	-2747.21	-40.66	1660.40	-1653.30	-91.31	1676.45	-1735.94	28.79	1695.57	915.63	-205.03	68.56	1535.69	-201.95	73.74	910.33
1.60000	-2384.88	111.76	81.19	-2538.25	118.64	43.59	-1397.61	43.93	78.51	-1350.50	108.98	80.82	-3075.32	-32.10	31.51	-3103.18	-30.84	32.53	-1747.77	-66.59	534.73	-3125.94	-14.55	346.04	-2761.13	43.63	1203.86	0.00	0.00	0.00	-2746.70	109.63	1670.59	-2750.83	-39.09	1661.75	-1653.30	-91.31	1676.45	-1735.94	28.79	1695.57	915.71	-205.96	68.32	1535.05	-202.07	73.55	910.25
1.61000	-2380.45	111.93	81.02	-2517.00	120.21	46.85	-1397.61	43.93	78.51	-1350.50	108.98	80.82	-3090.11	-33.49	25.86	-3103.52	-32.26	30.94	-1747.77	-66.59	534.73	-3123.70	-14.59	346.84	-2750.86	44.97	1206.22	0.00	0.00	0.00	-2758.86	110.40	1673.25	-2744.91	-37.22	1663.05	-1653.30	-91.31	1676.45	-1735.94	28.79	1695.57	915.71	-205.76	68.41	1535.14	-201.98	73.55	910.21
1.62000	-2376.41	112.12	80.81	-2529.50	118.75	44.35	-1397.61	43.93	78.51	-1350.50	108.98	80.82	-3076.69	-33.03	25.26	-3092.85	-32.60	32.11	-1747.77	-66.59	534.73	-3121.45	-14.66	347.62	-2749.64	47.39	1208.12	0.00	0.00	0.00	-2766.30	112.81	1675.67	-2735.74	-35.11	1665.51	-1653.30	-91.31	1676.45	-1735.94	28.79	1695.57	915.59	-204.98	68.58	1535.09	-202.00	73.51	910.32
1.63000	-2372.78	112.32	80.57	-2527.20	118.46	44.27	-1397.61	43.93	78.51	-1350.50	108.98	80.82	-3088.07	-34.40	20.22	-3070.19	-33.10	36.32	-1747.77	-66.59	534.73	-3119.18	-14.74	348.39	-2742.93	48.92	1210.33	0.00	0.00	0.00	-2759.55	114.38	1677.87	-2722.20	-31.12	1667.89	-1653.30	-91.31	1676.45	-1735.94	28.79	1695.57	915.67	-204.61	68.63	1535.58	-201.92	73.71	910.56
1.64000	-2369.53	112.55	80.30	-2524.25	117.72	44.53	-1397.61	43.93	78.51	-1350.50	108.98	80.82	-3062.91	-34.69	19.55	-3046.56	-34.61	41.84	-1747.77	-66.59	534.73	-3116.89	-14.83	349.16	-2736.34	51.55	1212.52	0.00	0.00	0.00	-2737.72	117.24	1679.66	-2719.29	-30.88	1670.75	-1653.30	-91.31	1676.45	-1735.94	28.79	1695.57	915.56	-204.79	68.65	1535.84	-201.88	73.86	910.43
1.65000	-2366.66	112.80	80.00	-2530.75	117.69	43.16	-1397.61	43.93	78.51	-1350.50	108.98	80.82	-3051.67	-36.57	17.61	-3000.36	-35.12	50.81	-1747.77	-66.59	534.73	-3114.57	-14.94	349.92	-2717.78	54.26	1215.35	0.00	0.00	0.00	-2729.73	118.81	1682.21	-2707.43	-28.98	1673.14	-1653.30	-91.31	1676.45	-1735.94	28.79	1695.57	915.55	-205.18	68.63	1535.63	-201.92	73.73	910.34
1.66000	-2364.15	113.06	79.67	-2521.22	117.81	44.62	-1397.61	43.93	78.51	-1350.50	108.98	80.82	-3050.68	-38.42	14.01	-2915.47	-32.53	64.68	-1747.77	-66.59	534.73	-3112.23	-15.07	350.67	-2706.53	56.29	1217.17	0.00	0.00	0.00	-2713.51	119.87	1683.41	-2708.45	-27.32	1675.51	-1653.30	-91.31	1676.45	-1735.94	28.79	1695.57	915.76	-205.85	68.36	1535.62	-202.04	73.72	910.35
1.67000	-2362.00	113.34	79.31	-2529.99	116.84	43.57	-1397.61	43.93	78.51	-1350.50	108.98	80.82	-3043.29	-40.03	11.06	-2810.91	-31.88	78.79	-1747.77	-66.59	534.73	-3109.87	-15.22	351.41	-2702.52	56.66	1219.90	0.00	0.00	0.00	-2677.90	122.90	1684.20	-2697.46	-28.19	1677.39	-1653.30	-91.31	1676.45	-1735.94	28.79	1695.57	915.76	-205.59	68.44	1534.97	-201.95	73.42	910.43
1.68000	-2360.19	113.64	78.92	-2511.00	118.29	45.94	-1397.61	43.93	78.51	-1350.50	108.98	80.82	-3028.23	-41.90	12.69	-2699.26	-30.40	94.13	-1747.77	-66.59	534.73	-3107.49	-15.38	352.15	-2703.33	58.63	1221.46	0.00	0.00	0.00	-2675.71	123.77	1687.42	-2697.59	-23.91	1681.20	-1653.30	-91.31	1676.45	-1735.94	28.79	1695.57	915.66	-204.91	68.66	1534.90	-202.01	73.42	910.49
1.69000	-2358.73	113.96	78.50	-2518.18	119.25	45.10	-1397.61	43.93	78.51	-1350.50	108.98	80.82	-2993.77	-44.25	21.93	-2735.40	-33.22	95.20	-1747.77	-66.59	534.73	-3105.07	-15.55	352.88	-2681.02	60.10	1223.94	0.00	0.00	0.00	-2699.69	127.02	1690.19	-2678.48	-23.19	1681.97	-1653.30	-91.31	1676.45	-1735.94	28.79	1695.57	915.61	-205.06	68.59	1535.19	-202.01	73.58	910.30
1.70000	-2357.58	114.29	78.05	-2514.72	118.96	45.68	-1397.61	43.93	78.51	-1350.50	108.98	80.82	-2963.37	-46.03	31.06	-2707.89	-34.33	105.03	-1747.77	-66.59	534.73	-3102.64	-15.74	353.60	-2676.35	60.52	1225.76	0.00	0.00	0.00	-2659.51	124.55	1690.92	-2660.00	-19.22	1683.55	-1653.30	-91.31	1676.45	-1735.94	28.79	1695.57	915.73	-205.03	68.39	1535.89	-201.88	73.79	910.50
1.71000	-2356.76	114.63	77.57	-2530.77	118.77	43.21	-1397.61	43.93	78.51	-1350.50	108.98	80.82	-2925.73	-45.93	41.30	-2731.34	-37.75	108.19	-1747.77	-66.59	534.73	-3100.17	-15.95	354.32	-2661.79	60.96	1227.62	0.00	0.00	0.00	-2663.00	125.63	1693.58	-2646.22	-19.60	1685.80	-1653.30	-91.31	1676.45	-1735.94	28.79	1695.57	915.69	-205.33	68.41	1535.26	-201.93	73.56	910.14
1.72000	-2356.24	115.00	77.06	-2535.66	118.75	42.22	-1397.61	43.93	78.51	-1350.50	108.98	80.82	-2895.92	-47.29	48.91	-2725.39	-38.28	114.34	-1747.77	-66.59	534.73	-3097.68	-16.17	355.02	-2656.62	61.60	1229.28	0.00	0.00	0.00	-2653.04	129.62	1695.20	-2646.63	-19.98	1687.72	-1653.30	-91.31	1676.45	-1735.94	28.79	1695.57	915.69	-205.05	68.53	1535.56	-201.91	73.69	910.44
1.73000	-2356.01	115.38	76.53	-2529.44	118.48	42.80	-1397.61	43.93	78.51	-1350.50	108.98	80.82	-2855.10	-47.54	58.31	-2743.61	-39.27	116.42	-1747.77	-66.59	534.73	-3095.16	-16.41	355.73	-2641.56	61.79	1231.44	0.00	0.00	0.00	-2633.52	128.79	1698.19	-2632.57	-18.81	1688.82	-1653.30	-91.31	1676.45	-1735.94	28.79	1695.57	915.60	-205.32	68.61	1535.14	-202.03	73.54	910.27
1.74000	-2356.07	115.77	75.97	-2522.71	119.66	44.52	-1397.61	43.93	78.51	-1350.50	108.98	80.82	-2827.72	-48.52	64.50	-2760.61	-42.06	115.34	-1747.77	-66.59	534.73	-3092.60	-16.66	356.42	-2647.14	61.62	1233.51	0.00	0.00	0.00	-2649.54	128.15	1699.77	-2635.40	-19.13	1691.27	-1653.30	-91.31	1676.45	-1735.94	28.79	1695.57	915.70	-205.63	68.49	1535.45	-201.89	73.65	910.14
1.75000	-2356.41	116.18	75.38	-2514.46	119.07	46.35	-1397.61	43.93	78.51	-1350.50	108.98	80.82	-2791.90	-50.49	69.90	-2752.41	-42.18	117.02	-1747.77	-66.59	534.73	-3090.02	-16.93	357.11	-2631.73	62.27	1235.62	0.00	0.00	0.00	-2634.94	128.82	1701.51	-2615.42	-17.03	1693.05	-1653.30	-91.31	1676.45	-1735.94	28.79	1695.57	915.79	-205.27	68.48	1534.79	-202.02	73.42	910.40
1.76000	-2357.02	116.60	74.76	-2514.12	119.21	46.63	-1397.61	43.93	78.51	-1350.50	108.98	80.82	-2764.43	-51.11	73.48	-2729.29	-44.29	119.79	-1747.77	-66.59	534.73	-3087.41	-17.21	357.80	-2624.42	62.83	1237.57	0.00	0.00	0.00	-2585.84	129.90	1702.14	-2601.12	-16.78	1693.20	-1653.30	-91.31	1676.45	-1735.94	28.79	1695.57	915.64	-204.67	68.60	1535.10	-202.00	73.51	910.52
1.77000	-2357.87	117.03	74.11	-2522.46	118.42	44.22	-1397.61	43.93	78.51	-1350.50	108.98	80.82	-2734.99	-52.10	75.20	-2734.83	-45.44	116.58	-1747.77	-66.59	534.73	-3084.76	-17.50	358.48	-2625.08	62.72	1238.83	0.00	0.00	0.00	-2589.09	131.04	1703.23	-2605.97	-17.21	1694.94	-1653.30	-91.31	1676.45	-1735.94	28.79	1695.57	915.60	-204.87	68.74	1535.32	-201.99	73.62	910.25
1.78000	-2358.98	117.48	73.44	-2524.37	119.41	43.06	-1397.61	43.93	78.51	-1350.50	108.98	80.82	-2712.02	-52.89	74.85	-2721.39	-46.49	115.80	-1747.77	-66.59	534.73	-3082.08	-17.81	359.15	-2607.81	63.39	1241.18	0.00	0.00	0.00	-2581.08	131.06	1704.94	-2603.16	-16.21	1697.67	-1653.30	-91.31	1676.45	-1735.94	28.79	1695.57	915.39	-204.66	68.82	1535.17	-201.93	73.55	910.25
1.79000	-2360.32	117.94	72.75	-2532.97	118.03	42.16	-1397.61	43.93	78.51	-1350.50	108.98	80.82	-2676.68	-53.07	77.18	-2704.75	-47.17	113.52	-1747.77	-66.59	534.73	-3079.36	-18.13	359.82	-2593.42	64.47	1242.68	0.00	0.00	0.00	-2567.34	130.64	1706.92	-2567.24	-15.75	1698.24	-1653.30	-91.31	1676.45	-1735.94	28.79	1695.57	915.69	-204.91	68.57	1535.40	-201.87	73.67	910.19
1.80000	-2361.89	118.41	72.02	-2530.32	118.12	42.88	-1397.61	43.93	78.51	-1350.50	108.98	80.82	-2650.90	-53.23	76.13	-2691.18	-48.69	110.48	-1747.77	-66.59	534.73	-3076.61	-18.47	360.48	-2597.22	63.46	1244.03	0.00	0.00	0.00	-2563.95	130.50	1708.06	-2600.13	-16.57	1701.59	-1653.30	-91.31	1676.45	-1735.94	28.79	1695.57	915.56	-205.05	68.56	1534.75	-201.94	73.38	910.16
1.81000	-2363.67	118.90	71.27	-2516.36	118.18	44.72	-1397.61	43.93	78.51	-1350.50	108.98	80.82	-2621.43	-54.30	75.76	-2656.95	-47.90	110.21	-1747.77	-66.59	534.73	-3073.82	-18.82	361.14	-2590.06	64.44	1245.22	0.00	0.00	0.00	-2564.13	129.43	1708.17	-2564.46	-16.87	1701.33	-1653.30	-91.31	1676.45	-1735.94	28.79	1695.57	915.58	-205.17	68.50	1534.52	-201.97	73.32	910.44
1.82000	-2365.66	119.39	70.50	-2527.79	117.74	42.45	-1397.61	43.93	78.51	-1350.50	108.98	80.82	-2603.54	-53.14	73.14	-2640.58	-48.86	105.29	-1747.77	-66.59	534.73	-3070.99	-19.18	361.80	-2580.69	66.36	1246.36	0.00	0.00	0.00	-2545.29	131.71	1709.34	-2580.50	-16.75	1703.17	-1653.30	-91.31	1676.45	-1735.94	28.79	1695.57	915.53	-204.56	68.69	1535.11	-202.02	73.47	910.42
1.83000	-2367.84	119.90	69.70	-2518.96	118.33	44.82	-1397.61	43.93	78.51	-1350.50	108.98	80.82	-2578.93	-52.50	71.53	-2611.65	-47.41	103.70	-1747.77	-66.59	534.73	-3068.13	-19.56	362.45	-2587.22	66.47	1247.26	0.00	0.00	0.00	-2548.34	128.54	1709.78	-2554.27	-17.60	1702.41	-1653.30	-91.31	1676.45	-1735.94	28.79	1695.57	915.63	-204.74	68.64	1535.10	-202.10	73.51	910.23
1.84000	-2370.21	120.41	68.88	-2541.35	116.90	40.81	-1397.61	43.93	78.51	-1350.50	108.98	80.82	-2549.08	-53.18	71.09	-2600.75	-47.64	98.92	-1747.77	-66.59	534.73	-3065.23	-19.95	363.10	-2560.15	67.47	1248.21	0.00	0.00	0.00	-2539.40	129.29	1710.31	-2551.12	-17.46	1704.51	-1653.30	-91.31	1676.45	-1735.94	28.79	1695.57	915.66	-205.29	68.53	1534.61	-202.22	73.35	910.33
1.85000	-2372.76	120.94	68.03	-2525.89	117.40	44.30	-1397.61	43.93	78.51	-1350.50	108.98	80.82	-2541.55	-53.82	67.66	-2577.13	-46.58	95.67	-1747.77	-66.59	534.73	-3062.28	-20.35	363.74	-2553.34	68.44	1249.01	0.00	0.00	0.00	-2546.67	126.61	1711.90	-2533.27	-19.23	1703.37	-1653.30	-91.31	1676.45	-1735.94	28.79	1695.57	915.72	-205.03	68.54	1534.67	-202.10	73.39	910.33
1.86000	-2375.47	121.48	67.16	-2514.90	115.19	46.42	-1397.61	43.93	78.51	-1350.50	108.98	80.82	-2528.61	-55.34	63.75	-2548.41	-46.68	93.56	-1747.77	-66.59	534.73	-3059.30	-20.77	364.38	-2546.77	69.91	1249.36	0.00	0.00	0.00	-2505.11	127.62	1711.38	-2515.14	-17.98	1703.55	-1653.30	-91.31	1676.45	-1735.94	28.79	1695.57	915.61	-205.06	68.50	1535.24	-202.01	73.51	910.43
1.87000	-2378.34	122.03	66.26	-2530.82	115.42	43.16	-1397.61	43.93	78.51	-1350.50	108.98	80.82	-2505.63	-55.19	61.26	-2520.43	-46.75	90.85	-1747.77	-66.59	534.73	-3056.27	-21.20	365.01	-2538.20	70.25	1249.43	0.00	0.00	0.00	-2512.62	126.59	1712.09	-2510.99	-18.67	1703.24	-1653.30	-91.31	1676.45	-1735.94	28.79	1695.57	915.42	-204.44	68.81	1534.98	-202.02	73.53	910.21
1.88000	-2381.35	122.58	65.34	-2511.48	114.82	48.30	-1397.61	43.93	78.51	-1350.50	108.98	80.82	-2469.49	-55.77	61.78	-2514.60	-49.13	84.44	-1747.77	-66.59	534.73	-3053.21	-21.64	365.65	-2532.52	69.79	1249.95	0.00	0.00	0.00	-2524.04	125.37	1714.99	-2520.31	-18.30	1705.06	-1653.30	-91.31	1676.45	-1735.94	28.79	1695.57	915.58	-204.42	68.83	1535.59	-201.98	73.77	910.28
1.89000	-2384.50	123.14	64.40	-2528.56	114.98	45.32	-1397.61	43.93	78.51	-1350.50	108.98	80.82	-2453.09	-57.01	59.33	-2501.77	-50.56	78.53	-1747.77	-66.59	534.73	-3050.09	-22.09	366.28	-2523.09	70.38	1249.49	0.00	0.00	0.00	-2509.15	125.77	1712.33	-2519.99	-21.58	1704.94	-1653.30	-91.31	1676.45	-1735.94	28.79	1695.57	915.41	-204.31	68.79	1535.35	-202.02	73.65	910.48
1.90000	-2387.77	123.72	63.44	-2521.66	114.92	46.57	-1397.61	43.93	78.51	-1350.50	108.98	80.82	-2440.90	-59.26	55.25	-2461.83	-51.83	77.82	-1747.77	-66.59	534.73	-3046.94	-22.56	366.90	-2513.82	70.40	1249.29	0.00	0.00	0.00	-2470.21	125.26	1710.73	-2503.60	-21.74	1703.38	-1653.30	-91.31	1676.45	-1735.94	28.79	1695.57	915.51	-204.61	68.64	1534.88	-202.01	73.38	910.27
1.91000	-2391.16	124.30	62.45	-2525.99	114.86	45.50	-1397.61	43.93	78.51	-1350.50	108.98	80.82	-2419.41	-60.64	53.43	-2455.02	-53.68	71.96	-1747.77	-66.59	534.73	-3043.73	-23.04	367.53	-2508.01	70.08	1249.29	0.00	0.00	0.00	-2471.58	123.92	1711.06	-2490.25	-22.26	1702.29	-1653.30	-91.31	1676.45	-1735.94	28.79	1695.57	915.54	-204.95	68.70	1535.26	-201.97	73.56	910.26
1.92000	-2394.66	124.88	61.44	-2517.68	115.06	46.85	-1397.61	43.93	78.51	-1350.50	108.98	80.82	-2380.28	-61.17	56.13	-2420.87	-55.09	70.62	-1747.77	-66.59	534.73	-3040.48	-23.52	368.15	-2497.67	69.36	1248.52	0.00	0.00	0.00	-2471.81	121.95	1710.75	-2461.85	-23.16	1700.43	-1653.30	-91.31	1676.45	-1735.94	28.79	1695.57	915.62	-204.66	68.65	1534.90	-202.06	73.46	910.29
1.93000	-2398.25	125.47	60.41	-2515.22	116.58	47.03	-1397.61	43.93	78.51	-1350.50	108.98	80.82	-2338.26	-62.57	59.49	-2389.40	-55.41	70.19	-1747.77	-66.59	534.73	-3037.19	-24.02	368.77	-2485.17	69.18	1247.61	0.00	0.00	0.00	-2470.46	120.14	1709.53	-2459.84	-25.21	1700.74	-1653.30	-91.31	1676.45	-1735.94	28.79	1695.57	915.72	-204.91	68.51	1534.94	-202.10	73.41	910.43
1.94000	-2401.92	126.07	59.36	-2519.51	118.61	45.29	-1397.61	43.93	78.51	-1350.50	108.98	80.82	-2323.87	-64.17	59.31	-2348.78	-55.95	71.26	-1747.77	-66.59	534.73	-3033.84	-24.54	369.38	-2479.68	68.76	1246.66	0.00	0.00	0.00	-2463.11	120.29	1710.18	-2457.08	-25.06	1700.93	-1653.30	-91.31	1676.45	-1735.94	28.79	1695.57	915.82	-205.28	68.24	1535.65	-201.98	73.74	910.43
1.95000	-2405.67	126.68	58.28	-2522.62	118.41	44.08	-1397.61	43.93	78.51	-1350.50	108.98	80.82	-2266.00	-63.65	66.24	-2339.74	-57.91	67.49	-1747.77	-66.59	534.73	-3030.45	-25.06	370.00	-2471.28	68.05	1246.19	0.00	0.00	0.00	-2447.03	118.93	1708.41	-2453.01	-26.52	1699.80	-1653.30	-91.31	1676.45	-1735.94	28.79	1695.57	915.63	-204.95	68.47	1535.59	-201.95	73.75	910.53
1.96000	-2409.49	127.29	57.19	-2519.29	119.55	44.70	-1397.61	43.93	78.51	-1350.50	108.98	80.82	-2242.89	-63.37	68.58	-2289.29	-57.64	72.66	-1747.77	-66.59	534.73	-3027.00	-25.59	370.61	-2456.35	67.86	1244.84	0.00	0.00	0.00	-2431.08	118.96	1707.75	-2450.06	-28.39	1698.60	-1653.30	-91.31	1676.45	-1735.94	28.79	1695.57	915.50	-204.26	68.76	1535.58	-201.97	73.77	910.40
1.97000	-2413.36	127.91	56.08	-2512.44	120.18	44.58	-1397.61	43.93	78.51	-1350.50	108.98	80.82	-2206.52	-64.53	75.20	-2267.23	-58.77	73.70	-1747.77	-66.59	534.73	-3023.51	-26.14	371.23	-2450.39	66.90	1243.85	0.00	0.00	0.00	-2446.72	114.68	1707.38	-2464.30	-29.83	1698.74	-1653.30	-91.31	1676.45	-1735.94	28.79	1695.57	915.80	-204.76	68.56	1535.69	-201.98	73.68	910.45
1.98000	-2417.28	128.53	54.94	-2517.53	121.14	42.68	-1397.61	43.93	78.51	-1350.50	108.98	80.82	-2182.26	-64.68	78.99	-2224.64	-58.85	79.33	-1747.77	-66.59	534.73	-3019.96	-26.70	371.84	-2440.72	65.93	1242.83	0.00	0.00	0.00	-2438.69	113.75	1706.73	-2448.25	-32.06	1696.43	-1653.30	-91.31	1676.45	-1735.94	28.79	1695.57	915.54	-204.89	68.67	1535.32	-202.04	73.56	910.45
1.99000	-2421.23	129.15	53.79	-2518.82	119.29	42.41	-1397.61	43.93	78.51	-1350.50	108.98	80.82	-2105.95	-61.30	96.75	-2216.90	-61.82	79.14	-1747.77	-66.59	534.73	-3016.36	-27.26	372.45	-2435.66	64.91	1241.83	0.00	0.00	0.00	-2414.10	110.89	1704.52	-2422.89	-32.66	1694.38	-1653.30	-91.31	1676.45	-1735.94	28.79	1695.57	915.80	-205.15	68.44	1534.91	-202.12	73.44	910.33
2.00000	-2425.21	129.78	52.61	-2498.60	120.93	46.83	-1397.61	43.93	78.51	-1350.50	108.98	80.82	-2058.37	-61.10	108.21	-2172.81	-61.91	88.18	-1747.77	-66.59	534.73	-3012.71	-27.84	373.06	-2427.66	63.62	1240.53	0.00	0.00	0.00	-2426.95	110.43	1703.66	-2390.27	-32.83	1692.30	-1653.30	-91.31	1676.45	-1735.94	28.79	1695.57	915.82	-205.12	68.52	1535.19	-201.94	73.59	910.50
2.01000	-2429.20	130.42	51.42	-2501.46	121.51	45.92	-1397.61	43.93	78.51	-1350.50	108.98	80.82	-2024.69	-62.48	120.49	-2145.15	-62.08	95.76	-1747.77	-66.59	534.73	-3009.00	-28.43	373.67	-2419.74	62.89	1238.80	0.00	0.00	0.00	-2414.21	109.14	1703.80	-2400.26	-36.29	1691.54	-1653.30	-91.31	1676.45	-1735.94	28.79	1695.57	915.76	-205.48	68.45	1535.36	-201.95	73.68	910.32
2.02000	-2433.20	131.05	50.21	-2519.02	119.96	41.26	-1397.61	43.93	78.51	-1350.50	108.98	80.82	-2002.52	-65.06	132.92	-2112.33	-62.76	100.99	-1747.77	-66.59	534.73	-3005.24	-29.02	374.28	-2406.08	61.58	1238.26	0.00	0.00	0.00	-2404.62	104.60	1702.32	-2400.38	-38.79	1691.58	-1653.30	-91.31	1676.45	-1735.94	28.79	1695.57	915.59	-204.91	68.61	1535.25	-201.91	73.58	910.22
2.03000	-2437.19	131.69	48.97	-2506.80	120.76	43.70	-1397.61	43.93	78.51	-1350.50	108.98	80.82	-1989.49	-68.48	144.83	-2082.64	-63.07	105.37	-1747.77	-66.59	534.73	-3001.42	-29.63	374.89	-2394.43	60.43	1236.91	0.00	0.00	0.00	-2384.78	103.92	1701.08	-2378.08	-41.01	1688.58	-1653.30	-91.31	1676.45	-1735.94	28.79	1695.57	915.58	-205.22	68.62	1535.38	-201.90	73.64	910.33
2.04000	-2441.17	132.33	47.72	-2513.11	119.78	42.07	-1397.61	43.93	78.51	-1350.50	108.98	80.82	-1983.21	-72.38	155.55	-2055.98	-63.07	108.93	-1747.77	-66.59	534.73	-2997.54	-30.25	375.49	-2386.72	59.15	1235.50	0.00	0.00	0.00	-2364.73	102.80	1698.33	-2389.95	-42.02	1688.20	-1653.30	-91.31	1676.45	-1735.94	28.79	1695.57	915.45	-204.52	68.76	1534.99	-202.05	73.42	910.20
2.05000	-2445.12	132.97	46.46	-2507.39	120.91	43.22	-1397.61	43.93	78.51	-1350.50	108.98	80.82	-1981.30	-76.39	164.41	-2032.24	-62.81	111.69	-1747.77	-66.59	534.73	-2993.60	-30.87	376.10	-2380.40	58.10	1233.79	0.00	0.00	0.00	-2384.53	98.49	1697.64	-2379.97	-43.84	1686.36	-1653.30	-91.31	1676.45	-1735.94	28.79	1695.57	915.51	-205.02	68.62	1535.24	-202.07	73.51	910.28
2.06000	-2449.04	133.62	45.17	-2501.69	121.49	44.21	-1397.61	43.93	78.51	-1350.50	108.98	80.82	-1981.38	-80.14	170.74	-2011.32	-62.34	113.66	-1747.77	-66.59	534.73	-2989.61	-31.51	376.71	-2372.94	56.37	1232.50	0.00	0.00	0.00	-2346.89	95.96	1694.57	-2366.80	-46.35	1683.84	-1653.30	-91.31	1676.45	-1735.94	28.79	1695.57	915.49	-205.51	68.68	1534.92	-202.15	73.47	910.27
2.07000	-2452.92	134.26	43.87	-2506.41	120.43	42.22	-1397.61	43.93	78.51	-1350.50	108.98	80.82	-1981.06	-83.27	173.88	-1993.13	-61.72	114.88	-1747.77	-66.59	534.73	-2985.55	-32.15	377.32	-2363.17	54.49	1231.54	0.00	0.00	0.00	-2346.41	94.37	1692.68	-2354.62	-49.28	1682.89	-1653.30	-91.31	1676.45	-1735.94	28.79	1695.57	915.69	-205.77	68.45	1534.98	-202.07	73.44	910.50
2.08000	-2456.75	134.91	42.55	-2496.56	121.74	42.96	-1397.61	43.93	78.51	-1350.50	108.98	80.82	-1977.97	-85.41	173.14	-1977.55	-61.00	115.36	-1747.77	-66.59	534.73	-2981.43	-32.81	377.93	-2348.34	52.06	1229.88	0.00	0.00	0.00	-2331.44	92.68	1690.04	-2348.21	-50.77	1681.12	-1653.30	-91.31	1676.45	-1735.94	28.79	1695.57	915.54	-205.31	68.66	1534.33	-202.10	73.17	910.25
2.09000	-2477.13	136.66	39.41	-2500.84	120.71	42.84	-1397.61	43.93	78.51	-1350.50	108.98	80.82	-1969.73	-86.20	167.88	-1964.48	-60.23	115.12	-1747.77	-66.59	534.73	-2977.26	-33.47	378.55	-2341.46	50.15	1228.09	0.00	0.00	0.00	-2348.62	89.66	1690.51	-2348.14	-53.76	1679.33	-1653.30	-91.31	1676.45	-1735.94	28.79	1695.57	915.73	-205.53	68.40	1535.18	-201.97	73.55	910.08
2.10000	-2449.59	139.39	43.77	-2485.35	121.29	44.49	-1397.61	43.93	78.51	-1350.50	108.98	80.82	-1955.10	-90.77	167.13	-1953.83	-59.48	114.18	-1747.77	-66.59	534.73	-2973.01	-34.14	379.16	-2329.49	48.18	1227.22	0.00	0.00	0.00	-2342.40	86.08	1689.23	-2315.48	-55.01	1676.33	-1653.30	-91.31	1676.45	-1735.94	28.79	1695.57	915.89	-205.29	68.27	1535.06	-202.01	73.52	910.31
2.11000	-2498.21	137.03	33.58	-2490.11	120.81	42.47	-1397.61	43.93	78.51	-1350.50	108.98	80.82	-1948.53	-88.05	158.71	-1945.49	-58.80	112.57	-1747.77	-66.59	534.73	-2968.71	-34.82	379.78	-2316.43	46.32	1225.54	0.00	0.00	0.00	-2312.63	82.21	1687.44	-2345.56	-59.09	1677.01	-1653.30	-91.31	1676.45	-1735.94	28.79	1695.57	915.84	-205.10	68.42	1535.00	-201.99	73.56	910.29
2.12000	-2483.50	135.82	35.42	-2500.73	121.58	40.15	-1397.61	43.93	78.51	-1350.50	108.98	80.82	-1941.48	-86.99	148.33	-1939.36	-58.23	110.30	-1747.77	-66.59	534.73	-2964.34	-35.51	380.39	-2308.97	43.21	1223.73	0.00	0.00	0.00	-2328.28	80.92	1686.21	-2297.70	-61.44	1672.44	-1653.30	-91.31	1676.45	-1735.94	28.79	1695.57	915.91	-205.47	68.30	1534.53	-202.04	73.36	910.12
2.13000	-2452.58	137.53	40.75	-2485.82	122.68	41.58	-1397.61	43.93	78.51	-1350.50	108.98	80.82	-1933.53	-84.19	138.84	-1935.33	-57.85	107.39	-1747.77	-66.59	534.73	-2959.90	-36.21	381.01	-2308.39	40.88	1222.16	0.00	0.00	0.00	-2306.94	79.59	1683.38	-2303.61	-62.91	1671.25	-1653.30	-91.31	1676.45	-1735.94	28.79	1695.57	915.95	-205.60	68.17	1534.92	-202.06	73.43	910.11
2.14000	-2510.77	138.47	28.22	-2477.28	123.75	41.80	-1397.61	43.93	78.51	-1350.50	108.98	80.82	-1924.92	-80.84	129.32	-1933.30	-57.69	103.87	-1747.77	-66.59	534.73	-2955.40	-36.91	381.63	-2294.61	38.02	1221.20	0.00	0.00	0.00	-2317.20	76.64	1683.12	-2289.51	-67.63	1669.65	-1653.30	-91.31	1676.45	-1735.94	28.79	1695.57	915.79	-204.96	68.46	1534.97	-201.92	73.45	910.22
2.15000	-2483.98	137.77	33.11	-2474.68	123.11	41.47	-1397.61	43.93	78.51	-1350.50	108.98	80.82	-1916.40	-75.42	117.03	-1933.17	-57.81	99.75	-1747.77	-66.59	534.73	-2950.83	-37.63	382.25	-2281.33	34.59	1220.39	0.00	0.00	0.00	-2297.01	74.03	1682.11	-2281.64	-69.14	1668.30	-1653.30	-91.31	1676.45	-1735.94	28.79	1695.57	915.70	-205.04	68.46	1535.15	-201.94	73.54	910.44
2.16000	-2462.82	139.37	36.28	-2465.69	124.42	42.20	-1397.61	43.93	78.51	-1350.50	108.98	80.82	-1903.97	-73.06	108.44	-1934.84	-58.27	95.06	-1747.77	-66.59	534.73	-2946.19	-38.35	382.88	-2266.83	32.02	1219.84	0.00	0.00	0.00	-2263.32	71.47	1679.87	-2283.32	-72.55	1669.25	-1653.30	-91.31	1676.45	-1735.94	28.79	1695.57	915.63	-204.46	68.63	1535.35	-202.00	73.61	910.32
2.17000	-2475.81	139.09	33.60	-2458.59	125.67	41.42	-1397.61	43.93	78.51	-1350.50	108.98	80.82	-1905.71	-72.86	98.78	-1942.78	-58.05	86.40	-1747.77	-66.59	534.73	-2941.48	-39.08	383.51	-2262.74	29.49	1219.24	0.00	0.00	0.00	-2270.60	68.14	1680.39	-2277.36	-75.03	1669.11	-1653.30	-91.31	1676.45	-1735.94	28.79	1695.57	915.83	-205.55	68.24	1535.48	-202.00	73.68	910.47
2.18000	-2462.32	140.21	35.00	-2460.65	127.08	39.40	-1397.61	43.93	78.51	-1350.50	108.98	80.82	-1901.54	-73.31	90.85	-1934.43	-58.84	82.01	-1747.77	-66.59	534.73	-2936.71	-39.81	384.14	-2249.57	25.80	1219.41	0.00	0.00	0.00	-2256.52	64.30	1678.86	-2250.38	-77.87	1668.26	-1653.30	-91.31	1676.45	-1735.94	28.79	1695.57	915.63	-204.65	68.58	1535.23	-201.91	73.56	910.46
2.19000	-2484.04	141.88	30.69	-2446.24	127.68	40.27	-1397.61	43.93	78.51	-1350.50	108.98	80.82	-1900.12	-73.46	83.94	-1948.17	-61.50	80.38	-1747.77	-66.59	534.73	-2931.86	-40.55	384.77	-2245.08	22.25	1219.82	0.00	0.00	0.00	-2248.32	63.89	1678.47	-2252.10	-81.32	1668.03	-1653.30	-91.31	1676.45	-1735.94	28.79	1695.57	915.43	-204.06	69.00	1535.22	-202.06	73.60	910.03
2.20000	-2471.79	141.98	31.56	-2441.08	129.19	40.22	-1397.61	43.93	78.51	-1350.50	108.98	80.82	-1893.29	-73.37	78.58	-1949.24	-61.64	75.85	-1747.77	-66.59	534.73	-2926.94	-41.30	385.41	-2226.92	18.57	1220.99	0.00	0.00	0.00	-2248.89	60.72	1680.03	-2238.77	-84.04	1667.23	-1653.30	-91.31	1676.45	-1735.94	28.79	1695.57	915.69	-204.54	68.65	1535.35	-202.10	73.57	910.05
2.21000	-2469.18	143.01	31.36	-2435.62	130.80	39.83	-1397.61	43.93	78.51	-1350.50	108.98	80.82	-1894.77	-74.00	77.29	-1945.32	-61.00	73.50	-1747.77	-66.59	534.73	-2921.94	-42.06	386.05	-2217.11	15.42	1222.03	0.00	0.00	0.00	-2244.75	55.72	1679.95	-2229.50	-88.09	1668.61	-1653.30	-91.31	1676.45	-1735.94	28.79	1695.57	915.53	-205.25	68.70	1534.99	-201.96	73.48	910.24
2.22000	-2446.78	143.87	32.29	-2424.75	132.30	42.38	-1397.61	43.93	78.51	-1350.50	108.98	80.82	-1895.10	-74.34	75.18	-1941.84	-60.97	72.44	-1747.77	-66.59	534.73	-2916.88	-42.82	386.70	-2205.09	12.99	1223.27	0.00	0.00	0.00	-2208.25	53.92	1679.06	-2215.24	-89.63	1668.85	-1653.30	-91.31	1676.45	-1735.94	28.79	1695.57	915.22	-204.83	68.95	1535.46	-202.00	73.64	910.40
2.23000	-2439.30	144.73	31.53	-2421.52	132.03	44.54	-1397.61	43.93	78.51	-1350.50	108.98	80.82	-1894.21	-73.62	73.09	-1944.14	-61.85	73.14	-1747.77	-66.59	534.73	-2911.73	-43.59	387.35	-2197.14	9.42	1225.07	0.00	0.00	0.00	-2194.69	51.68	1678.88	-2205.57	-91.42	1668.93	-1653.30	-91.31	1676.45	-1735.94	28.79	1695.57	915.60	-205.13	68.58	1535.13	-202.06	73.49	910.55
2.24000	-2427.21	147.26	29.78	-2410.06	133.25	49.82	-1397.61	43.93	78.51	-1350.50	108.98	80.82	-1893.87	-73.63	71.39	-1942.99	-60.38	72.91	-1747.77	-66.59	534.73	-2906.52	-44.37	388.00	-2189.29	7.26	1226.68	0.00	0.00	0.00	-2193.79	48.54	1680.26	-2217.22	-95.55	1671.24	-1653.30	-91.31	1676.45	-1735.94	28.79	1695.57	915.57	-204.56	68.85	1535.49	-202.02	73.62	910.65
2.25000	-2394.94	147.35	29.91	-2402.60	133.72	55.32	-1397.61	43.93	78.51	-1350.50	108.98	80.82	-1893.39	-73.55	70.25	-1943.51	-61.69	71.34	-1747.77	-66.59	534.73	-2901.22	-45.15	388.66	-2172.12	5.05	1228.70	0.00	0.00	0.00	-2205.25	46.36	1681.19	-2194.07	-96.46	1672.13	-1653.30	-91.31	1676.45	-1735.94	28.79	1695.57	915.46	-204.57	68.90	1535.20	-202.15	73.58	910.58
2.26000	-2381.02	148.28	27.20	-2382.55	133.07	63.93	-1397.61	43.93	78.51	-1350.50	108.98	80.82	-1893.46	-74.03	69.00	-1943.72	-62.21	70.27	-1747.77	-66.59	534.73	-2895.85	-45.94	389.32	-2169.31	2.36	1230.22	0.00	0.00	0.00	-2200.13	45.13	1684.71	-2182.12	-99.63	1672.44	-1653.30	-91.31	1676.45	-1735.94	28.79	1695.57	915.55	-205.09	68.67	1534.65	-202.15	73.40	910.54
2.27000	-2368.12	147.99	33.57	-2377.53	132.47	72.38	-1397.61	43.93	78.51	-1350.50	108.98	80.82	-1893.60	-74.26	68.13	-1943.06	-61.29	70.06	-1747.77	-66.59	534.73	-2890.40	-46.73	389.99	-2161.04	0.83	1231.31	0.00	0.00	0.00	-2168.67	43.64	1684.42	-2174.44	-102.00	1673.62	-1653.30	-91.31	1676.45	-1735.94	28.79	1695.57	915.62	-205.07	68.55	1535.14	-202.02	73.55	910.28
2.28000	-2357.31	148.70	46.74	-2382.40	133.00	82.04	-1397.61	43.93	78.51	-1350.50	108.98	80.82	-1893.53	-74.26	67.63	-1943.63	-62.33	69.00	-1747.77	-66.59	534.73	-2884.87	-47.53	390.66	-2152.93	-1.34	1233.20	0.00	0.00	0.00	-2156.05	41.68	1684.50	-2157.97	-103.09	1674.83	-1653.30	-91.31	1676.45	-1735.94	28.79	1695.57	915.58	-204.98	68.63	1534.49	-202.07	73.33	910.23
2.29000	-2358.76	148.33	58.45	-2380.01	132.69	93.45	-1397.61	43.93	78.51	-1350.50	108.98	80.82	-1893.42	-74.26	67.12	-1943.15	-61.76	69.06	-1747.77	-66.59	534.73	-2879.26	-48.34	391.33	-2145.36	-2.55	1234.41	0.00	0.00	0.00	-2161.02	38.22	1687.47	-2165.24	-106.29	1677.26	-1653.30	-91.31	1676.45	-1735.94	28.79	1695.57	915.71	-204.77	68.57	1535.25	-201.91	73.58	910.27
2.30000	-2350.55	148.00	71.71	-2366.58	133.47	106.97	-1397.61	43.93	78.51	-1350.50	108.98	80.82	-1892.71	-73.52	67.24	-1943.18	-62.00	68.61	-1747.77	-66.59	534.73	-2873.57	-49.15	392.02	-2138.94	-3.97	1235.61	0.00	0.00	0.00	-2143.60	36.25	1688.69	-2166.73	-108.29	1679.50	-1653.30	-91.31	1676.45	-1735.94	28.79	1695.57	915.81	-205.03	68.50	1535.60	-201.96	73.71	910.33
2.31000	-2329.37	148.85	85.89	-2352.11	132.53	119.30	-1397.61	43.93	78.51	-1350.50	108.98	80.82	-1892.88	-73.86	66.93	-1943.03	-61.76	68.60	-1747.77	-66.59	534.73	-2867.79	-49.96	392.70	-2138.68	-5.69	1237.34	0.00	0.00	0.00	-2110.61	34.08	1688.98	-2135.28	-110.02	1679.96	-1653.30	-91.31	1676.45	-1735.94	28.79	1695.57	915.69	-204.88	68.63	1534.90	-202.08	73.35	910.28
2.32000	-2310.71	149.39	98.61	-2328.13	132.83	132.84	-1397.61	43.93	78.51	-1350.50	108.98	80.82	-1892.53	-73.81	66.77	-1943.39	-62.31	68.28	-1747.77	-66.59	534.73	-2861.94	-50.79	393.40	-2126.33	-7.05	1239.03	0.00	0.00	0.00	-2129.99	29.60	1692.80	-2128.48	-112.38	1681.49	-1653.30	-91.31	1676.45	-1735.94	28.79	1695.57	915.54	-205.24	68.65	1534.72	-202.02	73.25	910.33
2.33000	-2305.33	147.76	108.99	-2308.77	132.78	145.83	-1397.61	43.93	78.51	-1350.50	108.98	80.82	-1892.69	-74.20	66.55	-1943.54	-62.82	68.01	-1747.77	-66.59	534.73	-2856.00	-51.61	394.10	-2122.97	-8.30	1241.27	0.00	0.00	0.00	-2115.37	29.71	1693.16	-2116.01	-113.64	1683.09	-1653.30	-91.31	1676.45	-1735.94	28.79	1695.57	915.36	-205.06	68.72	1534.84	-201.94	73.35	910.32
2.34000	-2265.87	148.26	124.98	-2291.00	132.40	157.21	-1397.61	43.93	78.51	-1350.50	108.98	80.82	-1892.65	-74.49	66.41	-1943.42	-62.75	68.07	-1747.77	-66.59	534.73	-2849.97	-52.44	394.80	-2110.75	-9.30	1243.82	0.00	0.00	0.00	-2100.80	28.27	1695.33	-2123.54	-117.60	1686.68	-1653.30	-91.31	1676.45	-1735.94	28.79	1695.57	915.50	-204.95	68.72	1534.87	-201.93	73.38	910.37
2.35000	-2255.48	147.94	135.38	-2262.66	131.79	170.06	-1397.61	43.93	78.51	-1350.50	108.98	80.82	-1892.34	-74.43	66.68	-1942.70	-61.91	68.52	-1747.77	-66.59	534.73	-2843.86	-53.28	395.52	-2116.39	-10.70	1245.43	0.00	0.00	0.00	-2108.80	26.28	1698.52	-2099.97	-117.78	1686.57	-1653.30	-91.31	1676.45	-1735.94	28.79	1695.57	915.71	-205.63	68.49	1534.80	-201.99	73.37	910.26
2.36000	-2221.46	146.93	148.89	-2241.94	130.72	181.05	-1397.61	43.93	78.51	-1350.50	108.98	80.82	-1892.21	-74.59	66.58	-1942.69	-61.82	68.73	-1747.77	-66.59	534.73	-2837.66	-54.12	396.23	-2099.62	-11.25	1247.83	0.00	0.00	0.00	-2104.79	25.38	1701.55	-2095.96	-118.56	1689.57	-1653.30	-91.31	1676.45	-1735.94	28.79	1695.57	915.74	-204.80	68.54	1535.45	-201.99	73.62	910.39
2.37000	-2203.64	145.24	158.84	-2211.29	128.09	192.76	-1397.61	43.93	78.51	-1350.50	108.98	80.82	-1892.73	-75.50	66.33	-1943.76	-63.31	68.22	-1747.77	-66.59	534.73	-2831.38	-54.96	396.96	-2095.33	-13.07	1249.89	0.00	0.00	0.00	-2102.00	20.64	1702.84	-2101.93	-121.30	1691.99	-1653.30	-91.31	1676.45	-1735.94	28.79	1695.57	915.87	-205.38	68.32	1535.30	-202.01	73.61	910.37
2.38000	-2162.32	144.90	171.94	-2196.74	125.91	201.31	-1397.61	43.93	78.51	-1350.50	108.98	80.82	-1892.63	-75.68	66.34	-1943.05	-62.78	68.66	-1747.77	-66.59	534.73	-2825.01	-55.81	397.69	-2092.86	-14.62	1251.88	0.00	0.00	0.00	-2090.17	20.31	1704.16	-2083.75	-122.05	1693.06	-1653.30	-91.31	1676.45	-1735.94	28.79	1695.57	915.76	-205.53	68.44	1535.55	-201.92	73.67	910.38
2.39000	-2133.00	141.56	183.66	-2165.29	124.42	212.49	-1397.61	43.93	78.51	-1350.50	108.98	80.82	-1892.58	-75.81	66.43	-1943.72	-63.67	68.24	-1747.77	-66.59	534.73	-2818.54	-56.66	398.43	-2079.62	-16.03	1254.22	0.00	0.00	0.00	-2070.26	20.46	1705.78	-2080.74	-123.84	1695.43	-1653.30	-91.31	1676.45	-1735.94	28.79	1695.57	915.65	-204.83	68.66	1535.09	-202.04	73.54	910.30
2.40000	-2104.94	139.36	194.27	-2132.06	122.21	223.64	-1397.61	43.93	78.51	-1350.50	108.98	80.82	-1892.19	-75.31	66.72	-1943.40	-63.49	68.46	-1747.77	-66.59	534.73	-2811.99	-57.51	399.18	-2076.99	-17.79	1255.72	0.00	0.00	0.00	-2044.09	18.31	1706.37	-2045.09	-124.87	1695.32	-1653.30	-91.31	1676.45	-1735.94	28.79	1695.57	915.50	-204.71	68.84	1535.14	-202.06	73.53	910.18
2.41000	-2079.03	136.78	204.16	-2110.81	119.88	232.45	-1397.61	43.93	78.51	-1350.50	108.98	80.82	-1892.54	-75.89	66.60	-1943.53	-63.42	68.59	-1747.77	-66.59	534.73	-2805.35	-58.37	399.94	-2072.55	-19.25	1257.88	0.00	0.00	0.00	-2057.86	16.67	1709.54	-2060.80	-129.45	1697.71	-1653.30	-91.31	1676.45	-1735.94	28.79	1695.57	915.71	-205.04	68.49	1535.05	-202.04	73.45	910.13
2.42000	-2060.43	135.20	212.81	-2091.85	117.89	241.36	-1397.61	43.93	78.51	-1350.50	108.98	80.82	-1892.77	-76.46	66.35	-1944.33	-64.53	68.14	-1747.77	-66.59	534.73	-2798.61	-59.23	400.70	-2059.66	-20.10	1258.91	0.00	0.00	0.00	-2044.20	14.79	1710.50	-2069.61	-128.56	1700.16	-1653.30	-91.31	1676.45	-1735.94	28.79	1695.57	915.59	-205.10	68.71	1535.65	-201.97	73.74	910.23
2.43000	-2037.48	131.86	221.48	-2077.74	116.22	248.09	-1397.61	43.93	78.51	-1350.50	108.98	80.82	-1892.80	-76.17	66.47	-1943.78	-63.79	68.56	-1747.77	-66.59	534.73	-2791.78	-60.10	401.47	-2054.49	-21.49	1260.65	0.00	0.00	0.00	-2032.40	14.55	1712.57	-2042.77	-129.41	1700.77	-1653.30	-91.31	1676.45	-1735.94	28.79	1695.57	915.38	-205.15	68.76	1535.40	-201.97	73.65	910.34
2.44000	-2009.95	131.25	230.68	-2052.05	114.94	255.69	-1397.61	43.93	78.51	-1350.50	108.98	80.82	-1892.99	-76.51	66.30	-1943.37	-63.41	68.72	-1747.77	-66.59	534.73	-2784.86	-60.96	402.25	-2045.83	-22.60	1261.44	0.00	0.00	0.00	-2034.75	11.26	1713.35	-2033.63	-131.06	1701.89	-1653.30	-91.31	1676.45	-1735.94	28.79	1695.57	915.55	-205.31	68.65	1534.73	-202.01	73.41	910.18
2.45000	-1984.16	129.06	238.51	-2024.03	112.77	263.19	-1397.61	43.93	78.51	-1350.50	108.98	80.82	-1892.73	-76.14	66.43	-1943.10	-63.15	68.73	-1747.77	-66.59	534.73	-2777.84	-61.83	403.04	-2034.86	-24.13	1262.57	0.00	0.00	0.00	-2046.94	10.37	1715.61	-2032.81	-132.71	1702.64	-1653.30	-91.31	1676.45	-1735.94	28.79	1695.57	915.40	-204.85	68.81	1534.78	-202.14	73.40	910.24
2.46000	-1948.96	126.29	248.13	-1993.83	111.67	270.96	-1397.61	43.93	78.51	-1350.50	108.98	80.82	-1892.79	-75.96	66.33	-1943.77	-64.16	68.23	-1747.77	-66.59	534.73	-2770.72	-62.71	403.83	-2033.48	-25.32	1262.99	0.00	0.00	0.00	-2022.10	10.34	1714.59	-2025.93	-132.76	1703.40	-1653.30	-91.31	1676.45	-1735.94	28.79	1695.57	915.57	-204.93	68.65	1535.03	-201.99	73.51	910.35
2.47000	-1919.15	126.03	255.93	-1970.37	111.23	277.24	-1397.61	43.93	78.51	-1350.50	108.98	80.82	-1892.47	-75.75	66.32	-1943.98	-64.13	68.13	-1747.77	-66.59	534.73	-2763.51	-63.58	404.64	-2024.84	-26.72	1263.47	0.00	0.00	0.00	-2027.80	7.80	1716.48	-1999.90	-133.01	1703.36	-1653.30	-91.31	1676.45	-1735.94	28.79	1695.57	915.71	-205.60	68.45	1534.65	-201.99	73.32	910.31
2.48000	-1882.89	124.63	264.40	-1938.96	109.14	283.62	-1397.61	43.93	78.51	-1350.50	108.98	80.82	-1892.59	-75.63	66.26	-1943.17	-63.13	68.23	-1747.77	-66.59	534.73	-2756.21	-64.46	405.45	-2027.65	-27.58	1263.24	0.00	0.00	0.00	-2003.54	8.18	1715.64	-1992.51	-135.72	1704.38	-1653.30	-91.31	1676.45	-1735.94	28.79	1695.57	915.83	-205.87	68.37	1535.00	-201.96	73.45	910.47
2.49000	-1854.94	124.39	272.22	-1910.16	109.19	289.87	-1397.61	43.93	78.51	-1350.50	108.98	80.82	-1891.91	-74.31	66.57	-1942.88	-62.62	68.10	-1747.77	-66.59	534.73	-2748.80	-65.34	406.28	-2014.16	-28.24	1263.55	0.00	0.00	0.00	-2002.06	6.21	1716.78	-1986.29	-135.82	1704.03	-1653.30	-91.31	1676.45	-1735.94	28.79	1695.57	915.97	-205.73	68.25	1535.31	-201.94	73.58	910.58
2.50000	-1849.11	124.56	284.20	-1882.65	108.78	295.51	-1397.61	43.93	78.51	-1350.50	108.98	80.82	-1892.79	-75.15	65.86	-1942.90	-62.77	67.74	-1747.77	-66.59	534.73	-2741.29	-66.22	407.11	-2008.87	-29.63	1263.66	0.00	0.00	0.00	-2010.67	4.00	1718.99	-1997.58	-138.27	1705.39	-1653.30	-91.31	1676.45	-1735.94	28.79	1695.57	915.91	-205.33	68.35	1535.35	-202.00	73.63	910.39
2.51000	-1819.39	124.40	291.51	-1856.10	109.18	300.33	-1397.61	43.93	78.51	-1350.50	108.98	80.82	-1892.08	-74.04	66.04	-1943.35	-63.36	67.02	-1747.77	-66.59	534.73	-2733.69	-67.11	407.95	-1996.07	-29.91	1263.55	0.00	0.00	0.00	-1995.22	4.52	1718.25	-1970.41	-138.18	1703.99	-1653.30	-91.31	1676.45	-1735.94	28.79	1695.57	915.64	-204.68	68.60	1535.59	-201.92	73.65	910.44
2.52000	-1790.76	123.95	297.77	-1832.38	109.02	314.09	-1397.61	43.93	78.51	-1350.50	108.98	80.82	-1893.45	-75.49	64.75	-1943.27	-63.24	66.44	-1747.77	-66.59	534.73	-2725.98	-67.99	408.81	-1989.76	-30.47	1263.86	0.00	0.00	0.00	-1962.44	3.68	1716.39	-1962.07	-138.98	1704.32	-1653.30	-91.31	1676.45	-1735.94	28.79	1695.57	915.31	-204.29	68.99	1535.56	-201.92	73.65	910.47
2.53000	-1764.26	124.77	304.19	-1805.36	109.59	318.16	-1397.61	43.93	78.51	-1350.50	108.98	80.82	-1892.79	-74.34	64.75	-1942.68	-62.48	66.22	-1747.77	-66.59	534.73	-2718.17	-68.88	409.67	-1993.16	-31.51	1263.69	0.00	0.00	0.00	-1951.53	3.13	1716.18	-1962.94	-140.32	1706.09	-1653.30	-91.31	1676.45	-1735.94	28.79	1695.57	915.59	-204.78	68.72	1534.65	-202.04	73.39	910.37
2.54000	-1737.50	123.68	309.92	-1778.54	109.98	322.78	-1397.61	43.93	78.51	-1350.50	108.98	80.82	-1892.40	-73.78	64.57	-1942.98	-62.94	65.53	-1747.77	-66.59	534.73	-2710.26	-69.77	410.54	-1978.73	-32.55	1263.67	0.00	0.00	0.00	-1965.59	1.44	1717.42	-1968.25	-141.33	1706.01	-1653.30	-91.31	1676.45	-1735.94	28.79	1695.57	915.65	-205.17	68.57	1535.02	-202.05	73.45	910.45
2.55000	-1706.90	125.57	317.96	-1751.71	110.26	326.80	-1397.61	43.93	78.51	-1350.50	108.98	80.82	-1892.82	-74.61	63.78	-1943.54	-63.73	64.70	-1747.77	-66.59	534.73	-2702.24	-70.66	411.43	-1974.92	-33.36	1263.48	0.00	0.00	0.00	-1960.71	0.20	1718.53	-1944.48	-141.83	1704.98	-1653.30	-91.31	1676.45	-1735.94	28.79	1695.57	915.55	-205.21	68.55	1535.19	-202.00	73.54	910.49
2.56000	-1679.83	125.84	323.40	-1724.95	110.62	330.62	-1397.61	43.93	78.51	-1350.50	108.98	80.82	-1892.75	-74.52	63.51	-1943.94	-64.32	63.92	-1747.77	-66.59	534.73	-2694.12	-71.55	412.32	-1972.71	-34.74	1263.26	0.00	0.00	0.00	-1950.50	-0.65	1718.60	-1955.62	-144.18	1706.22	-1653.30	-91.31	1676.45	-1735.94	28.79	1695.57	915.68	-205.49	68.48	1534.95	-202.01	73.48	910.49
2.57000	-1652.86	125.17	328.62	-1698.99	110.36	333.76	-1397.61	43.93	78.51	-1350.50	108.98	80.82	-1892.35	-74.08	63.15	-1942.98	-62.98	64.15	-1747.77	-66.59	534.73	-2685.89	-72.44	413.23	-1965.33	-35.23	1263.32	0.00	0.00	0.00	-1937.66	-1.22	1718.72	-1931.28	-143.23	1704.99	-1653.30	-91.31	1676.45	-1735.94	28.79	1695.57	915.82	-204.92	68.50	1535.14	-202.05	73.47	910.26
2.58000	-1620.63	125.01	334.18	-1673.01	109.82	336.40	-1397.61	43.93	78.51	-1350.50	108.98	80.82	-1892.41	-74.38	62.28	-1942.98	-62.83	63.64	-1747.77	-66.59	534.73	-2677.56	-73.33	414.14	-1954.17	-36.48	1263.13	0.00	0.00	0.00	-1936.47	-3.69	1719.22	-1930.51	-145.63	1704.57	-1653.30	-91.31	1676.45	-1735.94	28.79	1695.57	915.80	-205.49	68.36	1534.88	-202.02	73.39	910.36
2.59000	-1610.12	125.48	336.19	-1647.94	109.90	338.55	-1397.61	43.93	78.51	-1350.50	108.98	80.82	-1892.66	-74.72	61.19	-1942.90	-62.83	63.05	-1747.77	-66.59	534.73	-2669.11	-74.22	415.07	-1948.92	-36.51	1262.85	0.00	0.00	0.00	-1921.96	-5.34	1717.68	-1939.90	-147.25	1705.35	-1653.30	-91.31	1676.45	-1735.94	28.79	1695.57	915.77	-205.52	68.29	1534.86	-202.08	73.39	910.25
2.60000	-1583.69	124.95	339.14	-1621.59	110.29	340.35	-1397.61	43.93	78.51	-1350.50	108.98	80.82	-1891.82	-73.62	60.67	-1942.84	-62.81	62.31	-1747.77	-66.59	534.73	-2660.56	-75.12	416.01	-1943.95	-37.25	1262.53	0.00	0.00	0.00	-1918.59	-3.18	1717.65	-1918.78	-146.87	1704.73	-1653.30	-91.31	1676.45	-1735.94	28.79	1695.57	915.79	-204.96	68.44	1535.15	-202.08	73.58	910.35
2.61000	-1557.94	124.21	341.62	-1594.30	110.79	342.35	-1397.61	43.93	78.51	-1350.50	108.98	80.82	-1892.16	-74.33	59.27	-1943.10	-62.97	61.56	-1747.77	-66.59	534.73	-2651.90	-76.01	416.96	-1933.66	-38.59	1262.35	0.00	0.00	0.00	-1900.85	-3.13	1716.55	-1931.03	-148.57	1704.44	-1653.30	-91.31	1676.45	-1735.94	28.79	1695.57	915.58	-204.61	68.66	1535.15	-202.03	73.57	910.37
2.62000	-1532.75	124.53	343.32	-1569.80	110.65	343.05	-1397.61	43.93	78.51	-1350.50	108.98	80.82	-1892.27	-74.49	58.16	-1942.81	-62.46	61.22	-1747.77	-66.59	534.73	-2643.13	-76.90	417.93	-1928.23	-38.37	1261.33	0.00	0.00	0.00	-1915.90	-4.14	1717.43	-1911.35	-147.49	1703.19	-1653.30	-91.31	1676.45	-1735.94	28.79	1695.57	915.50	-205.33	68.63	1534.87	-201.95	73.43	910.36
2.63000	-1507.97	124.45	344.90	-1546.38	110.56	343.25	-1397.61	43.93	78.51	-1350.50	108.98	80.82	-1892.36	-74.64	57.39	-1941.80	-61.06	61.17	-1747.77	-66.59	534.73	-2634.25	-77.79	418.90	-1916.14	-39.78	1267.43	0.00	0.00	0.00	-1890.48	-5.49	1715.97	-1884.48	-148.46	1702.31	-1653.30	-91.31	1676.45	-1735.94	28.79	1695.57	915.57	-205.64	68.58	1535.06	-202.01	73.49	910.30
2.64000	-1483.66	124.81	345.98	-1522.95	111.04	343.37	-1397.61	43.93	78.51	-1350.50	108.98	80.82	-1891.44	-73.48	56.93	-1941.70	-61.16	60.55	-1747.77	-66.59	534.73	-2625.26	-78.68	419.89	-1911.25	-40.02	1267.76	0.00	0.00	0.00	-1884.11	-5.86	1723.73	-1888.59	-149.03	1703.02	-1653.30	-91.31	1676.45	-1735.94	28.79	1695.57	915.74	-205.57	68.41	1535.50	-201.89	73.65	910.39
2.65000	-1459.90	124.88	347.24	-1500.77	111.25	342.90	-1397.61	43.93	78.51	-1350.50	108.98	80.82	-1891.29	-73.54	56.20	-1941.79	-61.41	60.09	-1747.77	-66.59	534.73	-2616.15	-79.58	420.89	-1904.39	-40.64	1267.10	0.00	0.00	0.00	-1878.24	-6.75	1725.13	-1883.80	-148.32	1702.38	-1653.30	-91.31	1676.45	-1735.94	28.79	1695.57	915.70	-205.21	68.55	1536.07	-201.87	73.88	910.52
2.66000	-1437.19	124.87	348.45	-1474.98	111.31	343.54	-1397.61	43.93	78.51	-1350.50	108.98	80.82	-1890.98	-73.07	55.66	-1941.37	-60.88	59.72	-1747.77	-66.59	534.73	-2606.93	-80.47	421.90	-1896.19	-41.26	1266.34	0.00	0.00	0.00	-1867.92	-5.88	1724.02	-1865.43	-147.87	1701.02	-1653.30	-91.31	1676.45	-1735.94	28.79	1695.57	915.86	-205.65	68.30	1535.44	-201.98	73.66	910.57
2.67000	-1415.12	124.92	349.56	-1455.15	111.53	342.90	-1397.61	43.93	78.51	-1350.50	108.98	80.82	-1890.82	-72.95	55.07	-1941.33	-60.88	59.41	-1747.77	-66.59	534.73	-2597.59	-81.36	422.93	-1888.56	-41.65	1265.55	0.00	0.00	0.00	-1862.18	-5.96	1723.35	-1848.01	-148.54	1699.95	-1653.30	-91.31	1676.45	-1735.94	28.79	1695.57	915.98	-205.77	68.18	1534.79	-201.97	73.43	910.37
2.68000	-1394.02	124.51	350.73	-1432.65	111.24	342.87	-1397.61	43.93	78.51	-1350.50	108.98	80.82	-1890.40	-72.71	54.43	-1940.85	-60.48	59.20	-1747.77	-66.59	534.73	-2588.14	-82.24	423.97	-1881.42	-41.81	1264.66	0.00	0.00	0.00	-1855.43	-7.05	1722.88	-1836.26	-146.82	1697.93	-1653.30	-91.31	1676.45	-1735.94	28.79	1695.57	915.68	-205.61	68.42	1535.13	-201.91	73.53	910.44
2.69000	-1373.73	124.30	351.73	-1411.45	111.47	342.47	-1397.61	43.93	78.51	-1350.50	108.98	80.82	-1890.30	-72.78	53.77	-1940.57	-60.18	58.87	-1747.77	-66.59	534.73	-2578.57	-83.13	425.02	-1874.87	-42.00	1263.79	0.00	0.00	0.00	-1844.48	-6.57	1721.75	-1847.90	-148.31	1698.50	-1653.30	-91.31	1676.45	-1735.94	28.79	1695.57	915.71	-205.61	68.44	1535.22	-202.02	73.51	910.45
2.70000	-1354.34	124.55	352.17	-1384.91	112.05	343.06	-1397.61	43.93	78.51	-1350.50	108.98	80.82	-1889.44	-71.95	53.49	-1940.20	-59.70	58.82	-1747.77	-66.59	534.73	-2568.89	-84.02	426.09	-1870.07	-42.77	1262.78	0.00	0.00	0.00	-1839.57	-5.90	1721.04	-1832.37	-147.24	1697.57	-1653.30	-91.31	1676.45	-1735.94	28.79	1695.57	915.65	-205.06	68.45	1535.21	-202.04	73.54	910.41
2.71000	-1336.15	124.95	352.10	-1377.34	112.88	340.76	-1397.61	43.93	78.51	-1350.50	108.98	80.82	-1889.03	-71.48	52.94	-1940.01	-59.72	58.39	-1747.77	-66.59	534.73	-2559.08	-84.90	427.17	-1862.51	-42.84	1261.96	0.00	0.00	0.00	-1832.03	-6.11	1720.03	-1835.11	-147.17	1697.38	-1653.30	-91.31	1676.45	-1735.94	28.79	1695.57	915.71	-205.39	68.49	1535.61	-201.91	73.74	910.37
2.72000	-1318.94	125.52	351.48	-1359.22	113.22	338.88	-1397.61	43.93	78.51	-1350.50	108.98	80.82	-1888.75	-71.33	52.38	-1939.53	-59.18	58.25	-1747.77	-66.59	534.73	-2549.16	-85.78	428.26	-1856.12	-42.98	1261.11	0.00	0.00	0.00	-1822.94	-5.68	1718.94	-1827.41	-148.45	1695.98	-1653.30	-91.31	1676.45	-1735.94	28.79	1695.57	915.55	-205.08	68.52	1535.30	-201.98	73.55	910.28
2.73000	-1302.03	125.36	350.51	-1341.94	113.53	336.58	-1397.61	43.93	78.51	-1350.50	108.98	80.82	-1888.78	-71.63	51.68	-1939.37	-59.26	57.87	-1747.77	-66.59	534.73	-2539.11	-86.66	429.37	-1847.63	-42.85	1260.00	0.00	0.00	0.00	-1816.81	-5.35	1717.85	-1814.00	-147.75	1694.52	-1653.30	-91.31	1676.45	-1735.94	28.79	1695.57	915.63	-205.11	68.55	1534.98	-202.15	73.45	910.21
2.74000	-1285.98	125.14	348.99	-1325.81	114.20	333.63	-1397.61	43.93	78.51	-1350.50	108.98	80.82	-1888.34	-71.25	51.19	-1939.13	-59.23	57.59	-1747.77	-66.59	534.73	-2528.95	-87.54	430.49	-1842.07	-42.74	1259.05	0.00	0.00	0.00	-1812.10	-4.61	1716.62	-1831.16	-148.80	1694.81	-1653.30	-91.31	1676.45	-1735.94	28.79	1695.57	915.56	-204.68	68.64	1535.35	-202.05	73.60	910.47
2.75000	-1270.84	125.08	346.96	-1310.39	114.62	330.42	-1397.61	43.93	78.51	-1350.50	108.98	80.82	-1887.73	-70.60	50.89	-1938.35	-58.49	57.54	-1747.77	-66.59	534.73	-2518.66	-88.42	431.63	-1836.06	-42.74	1258.06	0.00	0.00	0.00	-1804.51	-4.71	1715.44	-1816.92	-147.30	1693.33	-1653.30	-91.31	1676.45	-1735.94	28.79	1695.57	915.32	-204.72	68.80	1535.54	-201.94	73.74	910.25
2.76000	-1256.48	125.09	344.40	-1295.77	115.01	326.90	-1397.61	43.93	78.51	-1350.50	108.98	80.82	-1887.22	-70.18	50.46	-1937.97	-58.09	57.33	-1747.77	-66.59	534.73	-2508.25	-89.29	432.78	-1828.21	-42.49	1256.90	0.00	0.00	0.00	-1795.41	-3.76	1714.14	-1788.49	-146.43	1691.62	-1653.30	-91.31	1676.45	-1735.94	28.79	1695.57	915.58	-205.10	68.59	1534.86	-201.97	73.48	910.34
2.77000	-1243.04	125.01	341.46	-1282.24	115.18	323.25	-1397.61	43.93	78.51	-1350.50	108.98	80.82	-1886.66	-69.78	50.09	-1937.18	-57.45	57.32	-1747.77	-66.59	534.73	-2497.71	-90.16	433.95	-1820.60	-42.35	1255.83	0.00	0.00	0.00	-1786.68	-3.31	1712.80	-1797.39	-144.89	1690.33	-1653.30	-91.31	1676.45	-1735.94	28.79	1695.57	915.70	-205.19	68.50	1535.04	-202.09	73.46	910.49
2.78000	-1230.64	124.39	338.80	-1269.79	115.23	319.52	-1397.61	43.93	78.51	-1350.50	108.98	80.82	-1885.98	-69.16	49.71	-1937.41	-57.94	56.82	-1747.77	-66.59	534.73	-2487.05	-91.03	435.13	-1812.51	-41.94	1254.78	0.00	0.00	0.00	-1780.84	-2.10	1711.52	-1794.07	-145.36	1689.10	-1653.30	-91.31	1676.45	-1735.94	28.79	1695.57	915.60	-204.66	68.66	1535.21	-201.99	73.55	910.44
2.79000	-1219.69	124.42	335.64	-1258.24	115.12	315.74	-1397.61	43.93	78.51	-1350.50	108.98	80.82	-1885.95	-69.39	48.90	-1936.85	-57.35	56.67	-1747.77	-66.59	534.73	-2476.27	-91.90	436.33	-1802.91	-41.99	1253.68	0.00	0.00	0.00	-1772.18	-0.75	1710.26	-1791.78	-143.81	1688.17	-1653.30	-91.31	1676.45	-1735.94	28.79	1695.57	915.87	-205.05	68.37	1534.83	-202.07	73.45	910.44
2.80000	-1209.70	123.91	332.65	-1247.84	114.97	311.86	-1397.61	43.93	78.51	-1350.50	108.98	80.82	-1886.39	-70.05	48.10	-1936.40	-57.04	56.54	-1747.77	-66.59	534.73	-2465.35	-92.76	437.54	-1796.76	-41.77	1252.44	0.00	0.00	0.00	-1766.15	0.44	1708.67	-1767.78	-143.05	1685.99	-1653.30	-91.31	1676.45	-1735.94	28.79	1695.57	915.81	-205.38	68.48	1534.84	-202.06	73.44	910.32
2.81000	-1200.78	123.18	329.57	-1238.37	114.48	307.98	-1397.61	43.93	78.51	-1350.50	108.98	80.82	-1885.48	-69.01	48.20	-1935.91	-56.80	56.40	-1747.77	-66.59	534.73	-2454.31	-93.62	438.77	-1790.03	-41.80	1251.13	0.00	0.00	0.00	-1758.20	1.19	1707.26	-1757.65	-142.70	1684.66	-1653.30	-91.31	1676.45	-1735.94	28.79	1695.57	915.43	-205.00	68.72	1535.14	-201.96	73.49	910.30
2.82000	-1193.04	122.66	326.10	-1230.31	114.35	303.76	-1397.61	43.93	78.51	-1350.50	108.98	80.82	-1884.90	-68.83	47.79	-1934.99	-55.95	56.47	-1747.77	-66.59	534.73	-2443.14	-94.48	440.02	-1780.43	-41.94	1249.85	0.00	0.00	0.00	-1750.02	2.32	1705.95	-1756.95	-141.57	1683.94	-1653.30	-91.31	1676.45	-1735.94	28.79	1695.57	915.26	-204.78	68.86	1535.12	-201.99	73.42	910.36
2.83000	-1186.09	121.63	322.39	-1223.14	113.86	299.30	-1397.61	43.93	78.51	-1350.50	108.98	80.82	-1884.79	-68.97	47.15	-1935.61	-57.01	55.77	-1747.77	-66.59	534.73	-2431.84	-95.33	441.28	-1771.24	-41.67	1248.30	0.00	0.00	0.00	-1742.89	3.04	1704.56	-1756.62	-140.53	1682.12	-1653.30	-91.31	1676.45	-1735.94	28.79	1695.57	915.60	-205.27	68.56	1535.21	-202.00	73.56	910.35
2.84000	-1180.49	121.83	317.59	-1217.05	113.66	294.18	-1397.61	43.93	78.51	-1350.50	108.98	80.82	-1884.90	-69.28	46.55	-1935.44	-57.22	55.42	-1747.77	-66.59	534.73	-2420.41	-96.18	442.56	-1762.75	-41.53	1246.78	0.00	0.00	0.00	-1733.96	4.35	1702.97	-1748.84	-139.59	1680.81	-1653.30	-91.31	1676.45	-1735.94	28.79	1695.57	915.53	-204.81	68.78	1534.95	-201.90	73.43	910.48
2.85000	-1175.33	121.35	312.58	-1211.45	112.55	288.82	-1397.61	43.93	78.51	-1350.50	108.98	80.82	-1884.58	-69.04	46.11	-1934.73	-56.52	55.55	-1747.77	-66.59	534.73	-2408.85	-97.02	443.85	-1755.29	-40.99	1245.31	0.00	0.00	0.00	-1723.66	5.90	1701.50	-1742.67	-138.19	1680.64	-1653.30	-91.31	1676.45	-1735.94	28.79	1695.57	915.76	-204.93	68.38	1535.06	-201.93	73.42	910.44
2.86000	-1171.22	121.34	306.52	-1207.08	112.26	282.48	-1397.61	43.93	78.51	-1350.50	108.98	80.82	-1884.58	-69.63	45.43	-1934.10	-56.13	55.38	-1747.77	-66.59	534.73	-2397.16	-97.86	445.17	-1744.34	-40.76	1243.69	0.00	0.00	0.00	-1714.89	7.39	1700.05	-1725.01	-137.14	1678.09	-1653.30	-91.31	1676.45	-1735.94	28.79	1695.57	915.51	-204.79	68.64	1535.00	-201.93	73.50	910.56
2.87000	-1167.70	120.85	299.79	-1203.48	111.68	275.56	-1397.61	43.93	78.51	-1350.50	108.98	80.82	-1883.63	-68.73	45.31	-1934.54	-57.39	54.60	-1747.77	-66.59	534.73	-2385.33	-98.70	446.49	-1735.17	-40.13	1242.10	0.00	0.00	0.00	-1704.85	8.67	1698.47	-1727.93	-136.27	1676.64	-1653.30	-91.31	1676.45	-1735.94	28.79	1695.57	915.48	-205.13	68.61	1535.29	-201.89	73.57	910.47
2.88000	-1165.58	121.81	291.94	-1200.92	111.40	267.73	-1397.61	43.93	78.51	-1350.50	108.98	80.82	-1883.21	-68.62	44.95	-1933.61	-56.76	54.69	-1747.77	-66.59	534.73	-2373.37	-99.53	447.84	-1727.02	-39.50	1240.48	0.00	0.00	0.00	-1696.35	10.26	1697.31	-1699.81	-134.73	1675.23	-1653.30	-91.31	1676.45	-1735.94	28.79	1695.57	915.48	-205.03	68.78	1534.76	-201.98	73.38	910.41
2.89000	-1163.87	121.76	283.24	-1199.23	110.94	259.18	-1397.61	43.93	78.51	-1350.50	108.98	80.82	-1883.31	-69.13	44.27	-1933.49	-57.10	54.34	-1747.77	-66.59	534.73	-2361.28	-100.36	449.20	-1715.56	-38.52	1238.70	0.00	0.00	0.00	-1689.18	11.61	1696.03	-1703.36	-135.06	1673.76	-1653.30	-91.31	1676.45	-1735.94	28.79	1695.57	915.63	-204.46	68.72	1535.17	-201.95	73.45	910.32
2.90000	-1163.31	122.25	273.23	-1198.79	110.96	249.35	-1397.61	43.93	78.51	-1350.50	108.98	80.82	-1883.09	-69.27	43.69	-1932.93	-57.02	54.18	-1747.77	-66.59	534.73	-2349.05	-101.18	450.59	-1705.47	-38.13	1237.04	0.00	0.00	0.00	-1677.51	13.33	1694.79	-1691.95	-131.27	1672.40	-1653.30	-91.31	1676.45	-1735.94	28.79	1695.57	915.88	-205.18	68.26	1534.64	-202.06	73.29	910.36
2.91000	-1163.41	122.10	262.17	-1199.23	110.65	238.79	-1397.61	43.93	78.51	-1350.50	108.98	80.82	-1883.58	-70.49	42.70	-1931.86	-56.48	54.23	-1747.77	-66.59	534.73	-2336.68	-102.00	451.99	-1694.07	-37.19	1235.20	0.00	0.00	0.00	-1668.56	14.71	1693.71	-1673.26	-126.08	1681.85	-1653.30	-91.31	1676.45	-1735.94	28.79	1695.57	915.65	-205.16	68.47	1534.88	-202.08	73.37	910.29
2.92000	-1164.19	121.05	250.21	-1200.27	109.33	227.44	-1397.61	43.93	78.51	-1350.50	108.98	80.82	-1882.77	-69.68	42.72	-1931.76	-57.30	53.72	-1747.77	-66.59	534.73	-2324.17	-102.81	453.40	-1685.01	-36.32	1233.35	0.00	0.00	0.00	-1663.28	15.91	1693.14	-1659.58	-123.60	1682.88	-1653.30	-91.31	1676.45	-1735.94	28.79	1695.57	915.76	-205.03	68.59	1535.39	-201.94	73.60	910.18
2.93000	-1166.06	120.70	236.93	-1201.93	106.85	215.63	-1397.61	43.93	78.51	-1350.50	108.98	80.82	-1882.32	-69.55	42.25	-1931.60	-57.84	53.40	-1747.77	-66.59	534.73	-2311.53	-103.61	454.84	-1674.85	-35.45	1231.46	0.00	0.00	0.00	-1650.15	18.07	1691.86	-1649.46	-122.09	1681.67	-1653.30	-91.31	1676.45	-1735.94	28.79	1695.57	915.82	-205.73	68.26	1535.11	-202.08	73.51	910.30
2.94000	-1168.15	118.39	223.81	-1204.31	104.03	203.43	-1397.61	43.93	78.51	-1350.50	108.98	80.82	-1882.48	-70.18	41.64	-1931.30	-58.61	52.88	-1747.77	-66.59	534.73	-2298.74	-104.42	456.29	-1665.89	-34.60	1229.55	0.00	0.00	0.00	-1641.42	20.60	1690.89	-1639.41	-120.15	1680.57	-1653.30	-91.31	1676.45	-1735.94	28.79	1695.57	915.59	-204.80	68.67	1534.94	-202.01	73.42	910.51
2.95000	-1170.77	115.59	210.37	-1207.60	101.32	190.77	-1397.61	43.93	78.51	-1350.50	108.98	80.82	-1881.79	-69.63	41.55	-1930.48	-58.81	52.74	-1747.77	-66.59	534.73	-2285.82	-105.21	457.77	-1653.42	-33.52	1227.60	0.00	0.00	0.00	-1631.28	22.33	1690.05	-1630.34	-118.48	1679.48	-1653.30	-91.31	1676.45	-1735.94	28.79	1695.57	915.50	-204.78	68.75	1535.34	-201.94	73.53	910.33
2.96000	-1174.09	112.32	197.20	-1211.13	97.55	178.59	-1397.61	43.93	78.51	-1350.50	108.98	80.82	-1881.29	-69.24	41.44	-1929.55	-58.73	52.71	-1747.77	-66.59	534.73	-2272.75	-106.00	459.26	-1643.25	-32.22	1225.86	0.00	0.00	0.00	-1617.05	24.34	1688.88	-1617.30	-116.15	1678.50	-1653.30	-91.31	1676.45	-1735.94	28.79	1695.57	915.80	-205.08	68.56	1535.27	-201.96	73.55	910.46
2.97000	-1178.30	109.67	183.68	-1215.60	94.61	166.10	-1397.61	43.93	78.51	-1350.50	108.98	80.82	-1881.33	-69.64	40.98	-1929.06	-59.53	52.28	-1747.77	-66.59	534.73	-2259.54	-106.79	460.77	-1632.86	-31.10	1223.99	0.00	0.00	0.00	-1607.07	27.09	1687.97	-1603.90	-113.77	1677.55	-1653.30	-91.31	1676.45	-1735.94	28.79	1695.57	915.73	-204.78	68.55	1535.27	-201.98	73.57	910.50
2.98000	-1182.36	105.64	171.06	-1220.44	91.46	153.70	-1397.61	43.93	78.51	-1350.50	108.98	80.82	-1881.07	-69.75	40.56	-1928.22	-59.81	52.07	-1747.77	-66.59	534.73	-2246.19	-107.56	462.30	-1619.44	-29.47	1222.15	0.00	0.00	0.00	-1596.31	29.28	1687.51	-1594.21	-111.15	1676.71	-1653.30	-91.31	1676.45	-1735.92	28.80	1695.57	915.40	-204.65	68.77	1535.01	-202.10	73.46	910.28
2.99000	-1187.05	101.97	158.65	-1225.57	88.19	141.70	-1397.61	43.93	78.51	-1350.50	108.98	80.82	-1880.54	-69.43	40.37	-1927.66	-60.74	51.60	-1747.77	-66.59	534.73	-2232.69	-108.33	463.85	-1607.60	-28.17	1220.44	0.00	0.00	0.00	-1585.09	31.51	1686.55	-1583.33	-108.55	1675.48	-1653.30	-91.31	1676.45	-1721.06	35.71	1693.94	915.44	-204.99	68.62	1535.28	-201.94	73.56	910.24
3.00000	-1184.21	100.34	149.32	-1223.86	87.09	132.69	-1397.61	43.93	78.51	-1350.50	108.98	80.82	-1880.36	-69.47	40.14	-1926.31	-60.56	51.68	-1747.77	-66.59	534.73	-2219.05	-109.10	465.42	-1593.06	-28.45	1220.86	0.00	0.00	0.00	-1572.51	34.54	1685.68	-1569.90	-105.86	1674.39	-1653.30	-91.31	1676.45	-1710.10	37.78	1692.41	915.75	-205.75	68.31	1535.23	-201.95	73.57	910.02
3.01000	-1179.13	98.59	141.90	-1216.64	85.26	127.79	-1397.61	43.93	78.51	-1350.50	108.98	80.82	-1880.23	-69.63	39.83	-1925.81	-61.99	51.09	-1747.77	-66.59	534.73	-2205.27	-109.86	467.01	-1580.55	-26.19	1219.54	0.00	0.00	0.00	-1559.05	37.43	1684.93	-1560.89	-102.95	1673.85	-1653.30	-91.31	1676.45	-1698.81	39.82	1691.20	915.76	-205.36	68.36	1534.69	-201.97	73.29	910.12
3.02000	-1169.06	99.02	132.69	-1208.14	83.52	117.58	-1397.61	43.93	78.51	-1350.50	108.98	80.82	-1880.08	-69.83	39.37	-1925.18	-63.18	50.53	-1747.77	-66.59	534.73	-2191.33	-110.61	468.62	-1570.37	-23.47	1217.95	0.00	0.00	0.00	-1545.13	40.26	1684.91	-1547.03	-99.75	1673.67	-1653.30	-91.31	1676.45	-1687.08	42.03	1690.97	915.77	-205.11	68.45	1534.42	-202.04	73.19	910.32
3.03000	-1161.53	98.26	119.70	-1203.17	82.07	107.16	-1397.61	43.93	78.51	-1350.50	108.98	80.82	-1879.77	-69.74	39.21	-1923.43	-63.46	50.37	-1747.77	-66.59	534.73	-2177.25	-111.35	470.25	-1557.84	-21.35	1216.67	0.00	0.00	0.00	-1535.23	43.03	1685.34	-1537.15	-97.11	1673.74	-1653.30	-91.31	1676.45	-1674.86	44.85	1690.81	915.68	-205.07	68.52	1534.60	-202.14	73.28	910.30
3.04000	-1156.77	96.22	110.65	-1197.87	80.08	99.92	-1397.61	43.93	78.51	-1350.50	108.98	80.82	-1879.65	-69.92	38.90	-1922.66	-64.80	49.65	-1747.77	-66.59	534.73	-2163.02	-112.09	471.90	-1544.16	-19.56	1215.60	0.00	0.00	0.00	-1523.61	46.07	1685.19	-1525.93	-93.59	1673.51	-1653.30	-91.31	1676.45	-1662.25	48.27	1690.06	915.50	-205.07	68.71	1535.55	-202.03	73.67	910.23
3.05000	-1152.10	95.27	102.97	-1195.28	78.85	93.49	-1397.61	43.93	78.51	-1350.50	108.98	80.82	-1879.72	-70.71	38.25	-1920.56	-64.77	49.50	-1747.77	-66.59	534.73	-2148.64	-112.82	473.57	-1531.53	-17.97	1214.61	0.00	0.00	0.00	-1511.24	49.46	1684.95	-1512.88	-90.28	1673.31	-1653.28	-91.31	1676.44	-1649.98	51.32	1689.48	915.74	-205.61	68.38	1535.03	-202.11	73.52	910.28
3.06000	-1148.48	95.15	95.78	-1189.15	78.82	88.47	-1397.61	43.93	78.51	-1350.50	108.98	80.82	-1879.64	-70.99	37.88	-1918.42	-65.04	49.30	-1747.77	-66.59	534.73	-2134.11	-113.54	475.26	-1518.32	-16.44	1213.80	0.00	0.00	0.00	-1498.79	53.11	1685.30	-1496.34	-86.85	1673.34	-1641.04	-87.20	1676.29	-1637.05	55.44	1688.95	915.57	-205.01	68.59	1535.04	-202.03	73.53	910.31
3.07000	-1145.82	95.57	89.80	-1191.54	79.37	82.73	-1397.61	43.93	78.51	-1350.50	108.98	80.82	-1879.55	-71.35	37.55	-1917.12	-66.62	48.37	-1747.77	-66.59	534.73	-2119.43	-114.26	476.98	-1506.10	-15.38	1213.26	0.00	0.00	0.00	-1484.77	56.47	1685.68	-1483.32	-83.55	1673.76	-1628.49	-83.21	1676.49	-1623.62	59.74	1689.05	915.61	-205.09	68.55	1535.08	-202.00	73.47	910.23
3.08000	-1144.12	95.81	84.96	-1186.94	79.52	79.83	-1397.61	43.93	78.51	-1350.50	108.98	80.82	-1878.71	-71.27	37.46	-1915.02	-67.57	47.91	-1747.77	-66.59	534.73	-2104.59	-114.97	478.71	-1496.44	-11.91	1210.80	0.00	0.00	0.00	-1469.75	60.53	1686.24	-1476.22	-80.40	1674.93	-1615.54	-79.52	1676.94	-1611.31	62.18	1689.75	915.30	-204.76	68.76	1534.86	-202.01	73.37	910.52
3.09000	-1142.86	96.01	81.20	-1186.55	79.90	76.86	-1397.61	43.93	78.51	-1350.50	108.98	80.82	-1877.66	-70.82	37.42	-1912.92	-68.66	47.54	-1747.77	-66.59	534.73	-2089.61	-115.67	480.47	-1484.06	-9.38	1210.31	0.00	0.00	0.00	-1455.91	63.71	1687.24	-1459.31	-76.87	1675.77	-1602.55	-75.95	1677.53	-1597.20	67.24	1690.09	915.61	-205.06	68.57	1535.16	-201.96	73.53	910.66
3.10000	-1141.80	96.16	78.05	-1185.01	79.76	74.57	-1397.61	43.93	78.51	-1350.50	108.98	80.82	-1876.42	-70.98	37.27	-1909.27	-68.38	47.95	-1747.77	-66.59	534.73	-2074.46	-116.36	482.25	-1471.15	-6.73	1210.48	0.00	0.00	0.00	-1443.63	66.90	1688.38	-1447.30	-73.50	1676.97	-1590.06	-71.94	1678.48	-1583.39	72.16	1690.93	915.69	-205.24	68.53	1535.07	-202.10	73.48	910.38
3.11000	-1140.82	96.84	74.60	-1184.64	80.20	72.10	-1397.61	43.93	78.51	-1350.50	108.98	80.82	-1876.16	-73.13	36.36	-1905.65	-69.13	48.35	-1747.77	-66.59	534.73	-2059.17	-117.04	484.05	-1459.91	-3.66	1210.89	0.00	0.00	0.00	-1431.24	70.47	1689.60	-1434.47	-70.03	1678.24	-1577.31	-68.36	1679.51	-1572.30	73.14	1692.10	915.58	-205.15	68.55	1535.00	-202.01	73.47	910.40
3.12000	-1140.17	96.75	72.43	-1184.04	79.85	70.35	-1397.61	43.93	78.51	-1350.50	108.98	80.82	-1873.51	-72.92	36.61	-1901.82	-70.13	49.17	-1747.77	-66.59	534.73	-2043.71	-117.71	485.87	-1448.23	-1.20	1211.55	0.00	0.00	0.00	-1418.35	73.86	1690.95	-1421.65	-66.47	1679.70	-1564.30	-65.27	1680.62	-1559.90	76.35	1692.91	915.69	-205.14	68.53	1534.56	-201.97	73.27	910.40
3.13000	-1139.95	96.24	70.97	-1183.16	78.91	69.10	-1397.61	43.93	78.51	-1350.50	108.98	80.82	-1871.23	-74.76	36.00	-1898.00	-72.53	50.56	-1747.77	-66.59	534.73	-2028.10	-118.38	487.72	-1436.37	1.47	1212.23	0.00	0.00	0.00	-1406.37	77.07	1692.19	-1410.98	-63.14	1681.39	-1551.28	-62.59	1681.84	-1547.41	79.46	1694.11	915.61	-204.61	68.57	1534.75	-202.01	73.38	910.43
3.14000	-1139.16	95.11	69.73	-1183.41	77.99	67.75	-1397.61	43.93	78.51	-1350.50	108.98	80.82	-1866.24	-75.75	35.67	-1893.00	-74.49	53.73	-1747.77	-66.59	534.73	-2012.34	-119.03	489.59	-1425.10	4.21	1213.28	0.00	0.00	0.00	-1394.74	79.99	1693.62	-1397.20	-60.29	1682.67	-1538.84	-59.65	1683.19	-1534.26	83.68	1695.10	915.35	-204.41	68.81	1534.63	-202.04	73.36	910.56
3.15000	-1138.89	94.82	68.86	-1181.46	77.95	66.99	-1397.61	43.93	78.51	-1350.50	108.98	80.82	-1860.54	-77.59	34.80	-1887.10	-76.37	58.61	-1747.77	-66.59	534.73	-1996.41	-119.68	491.48	-1414.68	6.85	1214.54	0.00	0.00	0.00	-1382.40	82.82	1694.80	-1386.35	-57.30	1684.23	-1527.14	-56.12	1684.77	-1522.40	86.21	1696.29	915.57	-205.38	68.53	1534.61	-202.01	73.38	910.44
3.16000	-1138.70	94.41	68.22	-1181.39	77.81	66.42	-1397.61	43.93	78.51	-1350.52	107.82	80.51	-1853.79	-78.25	33.83	-1882.52	-79.79	64.02	-1747.77	-66.59	534.73	-1980.32	-120.32	493.39	-1403.96	9.13	1215.69	0.00	0.00	0.00	-1371.70	85.70	1696.31	-1373.87	-54.29	1685.77	-1515.23	-53.47	1686.10	-1511.64	87.58	1697.74	915.55	-205.18	68.61	1535.27	-201.98	73.59	910.53
3.17000	-1138.51	94.08	67.79	-1181.86	77.46	65.75	-1397.61	43.93	78.51	-1350.20	107.46	80.44	-1849.21	-79.75	33.08	-1877.96	-83.03	70.88	-1747.77	-66.59	534.73	-1964.08	-120.95	495.33	-1393.50	11.66	1216.91	0.00	0.00	0.00	-1359.55	88.39	1697.76	-1364.71	-52.00	1687.47	-1503.45	-51.62	1687.27	-1499.69	90.76	1699.10	915.50	-204.49	68.81	1534.95	-202.00	73.43	910.31
3.18000	-1138.39	93.77	67.61	-1182.56	77.20	65.26	-1397.61	43.93	78.51	-1350.22	106.78	80.24	-1846.38	-81.04	40.05	-1872.79	-84.85	80.33	-1747.77	-66.59	534.73	-1947.67	-121.57	497.29	-1384.45	13.87	1217.97	0.00	0.00	0.00	-1346.95	90.34	1699.26	-1350.54	-49.57	1688.72	-1492.42	-49.02	1688.75	-1488.06	93.86	1700.35	915.81	-204.52	68.61	1535.28	-201.92	73.60	910.55
3.19000	-1138.38	93.59	67.59	-1181.79	77.13	65.20	-1397.61	43.93	78.51	-1349.86	107.44	80.57	-1846.27	-88.80	49.43	-1862.70	-86.11	89.51	-1747.77	-66.59	534.73	-1931.10	-122.18	499.27	-1374.74	15.88	1219.17	0.00	0.00	0.00	-1334.92	92.34	1700.72	-1340.94	-47.60	1690.38	-1481.33	-47.22	1690.19	-1477.57	95.49	1701.93	915.68	-204.96	68.64	1535.13	-201.99	73.52	910.53
3.20000	-1138.56	93.96	67.54	-1183.49	77.37	64.92	-1397.61	43.93	78.51	-1349.69	107.83	80.62	-1841.74	-94.44	62.91	-1854.38	-88.11	104.53	-1747.77	-66.59	534.73	-1914.36	-122.78	501.28	-1364.98	21.01	1222.56	0.00	0.00	0.00	-1324.65	94.21	1702.57	-1328.88	-45.75	1691.91	-1470.66	-45.26	1691.81	-1467.03	97.06	1703.65	915.51	-204.95	68.56	1534.96	-201.98	73.44	910.19
3.21000	-1138.61	94.14	67.75	-1183.58	77.62	64.81	-1397.61	43.93	78.51	-1350.23	106.96	80.19	-1833.90	-98.43	79.63	-1845.48	-90.73	121.66	-1747.77	-66.59	534.73	-1897.47	-123.37	503.31	-1355.65	23.44	1224.41	0.00	0.00	0.00	-1315.40	95.59	1704.29	-1318.08	-43.68	1693.65	-1460.39	-43.30	1693.53	-1456.51	98.94	1705.35	915.41	-204.47	68.69	1535.34	-202.05	73.57	910.34
3.22000	-1138.80	94.47	67.99	-1183.22	77.92	65.16	-1397.61	43.93	78.51	-1350.46	106.93	80.08	-1817.08	-99.02	95.69	-1832.34	-92.60	140.91	-1747.77	-66.59	534.73	-1880.40	-123.95	505.37	-1347.55	24.73	1225.79	0.00	0.00	0.00	-1302.58	96.73	1706.12	-1306.37	-42.41	1695.19	-1450.35	-41.46	1695.31	-1445.64	101.31	1707.08	915.48	-204.74	68.78	1535.51	-201.89	73.61	910.32
3.23000	-1138.95	94.48	68.40	-1183.16	78.22	65.44	-1397.61	43.93	78.51	-1350.54	107.03	80.00	-1805.72	-102.05	114.79	-1817.68	-93.33	161.28	-1747.77	-66.59	534.73	-1863.17	-124.52	507.45	-1338.54	26.64	1227.42	0.00	0.00	0.00	-1295.69	97.89	1708.09	-1298.15	-40.91	1697.22	-1440.30	-40.31	1697.16	-1435.74	102.49	1709.04	915.57	-205.12	68.64	1535.48	-201.83	73.62	910.52
3.24000	-1139.30	94.95	68.68	-1183.06	78.49	65.66	-1397.61	43.93	78.51	-1350.29	107.81	80.31	-1796.32	-103.26	134.63	-1810.30	-94.07	180.85	-1747.77	-66.59	534.73	-1845.78	-125.08	509.55	-1330.62	27.43	1228.95	0.00	0.00	0.00	-1286.55	99.47	1709.83	-1289.76	-40.12	1698.93	-1430.20	-39.55	1698.98	-1425.93	103.93	1710.94	915.46	-205.08	68.73	1534.90	-201.98	73.37	910.30
3.25000	-1139.60	95.20	69.00	-1182.55	78.62	66.12	-1397.61	43.93	78.51	-1350.42	108.01	80.34	-1780.42	-103.18	155.69	-1798.91	-95.34	200.96	-1747.77	-66.59	534.73	-1828.21	-125.63	511.68	-1323.27	28.43	1230.70	0.00	0.00	0.00	-1277.66	100.52	1711.70	-1280.54	-38.88	1700.80	-1420.37	-38.67	1700.99	-1417.41	103.29	1713.25	915.84	-205.17	68.48	1534.98	-202.03	73.41	910.34
3.26000	-1139.82	95.26	69.44	-1182.52	79.00	66.33	-1397.61	43.93	78.51	-1350.44	108.42	80.48	-1774.00	-104.01	174.33	-1785.24	-94.26	221.85	-1747.77	-66.59	534.73	-1810.48	-126.16	513.84	-1314.20	29.22	1232.45	0.00	0.00	0.00	-1265.95	101.49	1713.51	-1268.88	-38.02	1702.45	-1410.94	-37.69	1703.00	-1408.41	103.61	1715.11	915.60	-204.74	68.77	1535.24	-201.97	73.52	910.43
3.27000	-1140.12	95.40	69.84	-1184.28	79.10	66.49	-1397.61	43.93	78.51	-1350.61	108.45	80.56	-1761.22	-104.42	193.98	-1773.53	-93.94	241.68	-1747.77	-66.59	534.73	-1792.58	-126.69	516.02	-1305.91	30.74	1234.52	0.00	0.00	0.00	-1257.16	102.58	1715.20	-1259.39	-37.32	1704.10	-1401.86	-36.86	1705.04	-1398.72	105.08	1717.17	915.60	-205.23	68.61	1535.26	-201.94	73.52	910.42
3.28000	-1140.26	95.41	70.27	-1184.03	79.25	66.78	-1397.61	43.93	78.51	-1350.36	109.02	80.76	-1746.28	-103.84	213.40	-1760.46	-95.38	260.31	-1747.77	-66.59	534.73	-1774.50	-127.20	518.23	-1299.06	31.53	1236.52	0.00	0.00	0.00	-1248.53	103.18	1716.97	-1249.41	-36.20	1705.79	-1392.50	-36.70	1707.05	-1389.79	105.35	1719.31	915.59	-204.80	68.64	1534.95	-202.09	73.34	910.32
3.29000	-1140.58	95.79	70.48	-1184.37	79.69	66.97	-1397.61	43.93	78.51	-1351.09	108.05	80.38	-1733.23	-104.24	231.41	-1750.63	-96.54	277.81	-1747.77	-66.59	534.73	-1756.26	-127.71	520.46	-1290.15	32.81	1238.66	0.00	0.00	0.00	-1237.52	104.07	1718.59	-1241.06	-35.75	1707.71	-1383.37	-36.43	1709.04	-1380.74	106.01	1721.28	915.60	-204.86	68.73	1534.91	-202.06	73.41	910.51
3.30000	-1140.67	95.74	70.87	-1182.47	79.85	67.63	-1397.61	43.93	78.51	-1351.13	108.15	80.50	-1722.13	-105.67	247.69	-1735.42	-97.21	294.89	-1747.77	-66.59	534.73	-1737.84	-128.20	522.72	-1281.87	33.74	1240.68	0.00	0.00	0.00	-1231.65	104.52	1720.45	-1233.49	-35.61	1709.41	-1374.43	-36.29	1711.03	-1372.17	106.21	1723.19	915.70	-205.04	68.53	1535.74	-201.95	73.74	910.42
3.31000	-1140.77	96.03	71.06	-1184.12	80.29	67.50	-1397.61	43.93	78.51	-1351.44	107.97	80.46	-1706.03	-107.07	263.29	-1714.27	-97.91	312.48	-1747.75	-66.59	534.75	-1719.25	-128.68	525.00	-1274.43	35.20	1242.73	0.00	0.00	0.00	-1224.76	104.69	1722.09	-1224.02	-35.22	1710.86	-1365.39	-36.71	1712.81	-1363.12	107.37	1725.01	915.65	-205.05	68.62	1535.87	-201.95	73.76	910.36
3.32000	-1140.92	96.20	71.29	-1184.00	80.54	67.59	-1397.61	43.93	78.51	-1351.27	108.56	80.74	-1691.63	-107.54	280.16	-1697.17	-99.00	326.48	-1728.98	-65.53	549.93	-1700.48	-129.15	527.31	-1266.46	36.50	1244.78	0.00	0.00	0.00	-1212.48	105.24	1723.29	-1213.52	-34.87	1712.32	-1356.58	-36.86	1714.56	-1355.16	106.89	1726.94	915.36	-204.52	68.91	1534.67	-202.00	73.32	910.17
3.33000	-1141.05	96.31	71.54	-1183.40	80.68	67.83	-1397.61	43.93	78.51	-1351.62	108.25	80.62	-1672.48	-107.98	293.34	-1678.81	-99.40	339.41	-1692.06	-63.47	579.71	-1681.54	-129.61	529.65	-1258.48	37.70	1246.66	0.00	0.00	0.00	-1204.25	105.43	1724.55	-1204.41	-34.64	1713.72	-1348.24	-36.43	1716.40	-1346.37	107.84	1728.50	915.47	-204.34	68.92	1534.63	-201.98	73.30	910.22
3.34000	-1141.12	96.43	71.70	-1184.84	81.14	67.63	-1397.61	43.93	78.51	-1351.54	108.42	80.66	-1651.38	-107.42	305.13	-1659.22	-99.26	350.90	-1656.30	-61.54	608.37	-1662.43	-130.05	532.01	-1250.59	39.08	1248.42	0.00	0.00	0.00	-1199.66	105.48	1726.03	-1197.76	-34.19	1715.00	-1339.91	-36.54	1718.05	-1338.34	107.56	1730.10	915.40	-205.09	68.80	1535.39	-202.03	73.60	910.51
3.35000	-1141.23	96.70	71.64	-1183.88	81.27	67.73	-1397.61	43.93	78.51	-1351.81	108.42	80.63	-1628.98	-106.85	315.27	-1638.42	-98.04	361.24	-1621.68	-59.75	635.91	-1643.13	-130.48	534.41	-1243.90	40.49	1249.96	0.00	0.00	0.00	-1188.87	105.41	1726.80	-1189.31	-33.92	1716.13	-1331.61	-36.85	1719.55	-1330.45	106.78	1731.57	915.38	-205.14	68.81	1535.48	-201.98	73.68	910.77
3.36000	-1141.18	96.75	71.63	-1185.25	81.39	67.22	-1397.61	43.93	78.51	-1351.78	108.53	80.66	-1609.28	-107.00	323.16	-1617.96	-97.58	369.81	-1588.18	-58.08	662.36	-1624.86	-131.30	542.31	-1235.56	41.48	1251.41	0.00	0.00	0.00	-1180.01	105.27	1727.76	-1181.15	-34.36	1717.14	-1323.47	-36.72	1720.95	-1321.97	107.00	1732.85	915.67	-205.36	68.52	1535.59	-201.85	73.76	910.57
3.37000	-1141.36	97.20	71.31	-1184.20	81.95	67.26	-1397.61	43.93	78.51	-1351.43	108.73	80.77	-1585.54	-107.84	329.92	-1597.04	-97.52	376.26	-1555.78	-56.54	687.73	-1607.08	-131.56	548.39	-1226.46	42.28	1252.78	0.00	0.00	0.00	-1172.17	105.11	1728.68	-1173.91	-34.87	1718.07	-1315.33	-36.81	1722.20	-1313.28	107.70	1733.87	915.67	-205.60	68.35	1535.55	-201.91	73.72	910.43
3.38000	-1141.34	97.31	71.08	-1184.38	82.02	66.90	-1397.61	43.93	78.51	-1351.44	108.64	80.72	-1564.32	-108.80	334.55	-1576.95	-98.90	380.49	-1524.47	-55.12	712.04	-1589.59	-131.78	552.49	-1218.57	42.88	1254.02	0.00	0.00	0.00	-1165.01	104.91	1729.26	-1165.41	-35.00	1718.60	-1307.28	-37.02	1723.28	-1305.16	107.18	1734.87	915.77	-205.25	68.36	1535.45	-201.96	73.66	910.50
3.39000	-1141.37	97.53	70.77	-1185.15	82.15	66.41	-1397.61	43.93	78.51	-1351.32	108.61	80.75	-1534.03	-108.13	338.13	-1555.79	-98.75	383.19	-1494.22	-53.83	735.30	-1572.51	-131.78	554.61	-1210.77	43.50	1254.99	0.00	0.00	0.00	-1156.52	104.53	1729.64	-1158.65	-35.25	1719.44	-1299.41	-36.92	1724.23	-1297.45	106.12	1735.70	915.48	-204.15	68.83	1535.09	-201.96	73.55	910.62
3.40000	-1141.33	97.54	70.49	-1182.66	82.41	66.43	-1397.61	43.93	78.51	-1351.23	108.51	80.68	-1517.51	-109.43	338.45	-1535.55	-100.09	383.71	-1465.03	-52.65	757.52	-1554.92	-132.32	555.02	-1202.55	44.24	1255.96	0.00	0.00	0.00	-1148.67	104.35	1729.90	-1150.03	-35.62	1719.58	-1291.49	-37.17	1724.98	-1289.91	104.85	1736.50	915.42	-205.33	68.66	1535.05	-202.03	73.51	910.45
3.41000	-1141.32	97.74	70.06	-1185.55	82.34	65.44	-1397.61	43.93	78.51	-1351.51	107.78	80.51	-1486.94	-106.70	333.47	-1522.29	-98.06	381.28	-1436.86	-51.59	778.73	-1537.32	-132.93	553.44	-1193.94	44.61	1256.63	0.00	0.00	0.00	-1139.33	104.25	1730.03	-1144.41	-36.28	1720.18	-1283.26	-37.86	1725.58	-1281.54	105.00	1737.01	915.90	-206.04	68.15	1535.34	-202.07	73.59	910.38
3.42000	-1141.24	97.82	69.62	-1185.26	82.45	64.89	-1397.61	43.93	78.51	-1351.03	108.05	80.70	-1465.49	-106.94	330.53	-1500.09	-95.81	374.60	-1409.71	-50.65	798.93	-1520.29	-132.89	549.75	-1186.13	45.23	1257.30	0.00	0.00	0.00	-1132.45	103.47	1730.12	-1132.50	-36.65	1720.10	-1275.30	-38.10	1726.11	-1273.47	104.37	1737.37	915.72	-204.97	68.55	1534.67	-202.13	73.32	910.37
3.43000	-1140.99	97.57	69.31	-1184.86	82.38	64.37	-1397.61	43.93	78.51	-1351.09	107.41	80.54	-1438.28	-106.96	327.17	-1463.97	-96.07	371.27	-1383.55	-49.81	818.14	-1502.80	-133.54	544.21	-1177.62	45.67	1257.61	0.00	0.00	0.00	-1124.17	102.94	1730.10	-1125.17	-37.29	1720.16	-1267.13	-38.50	1726.42	-1264.56	104.81	1737.40	915.83	-205.47	68.40	1534.53	-202.08	73.31	910.33
3.44000	-1140.89	97.68	68.72	-1183.91	82.32	64.01	-1397.61	43.93	78.51	-1350.44	108.18	80.98	-1417.85	-106.26	321.06	-1438.86	-97.16	364.64	-1358.38	-49.09	836.37	-1485.06	-134.18	536.76	-1169.58	46.01	1257.95	0.00	0.00	0.00	-1115.41	102.24	1729.90	-1115.81	-37.93	1719.95	-1258.50	-39.50	1726.50	-1255.79	104.98	1737.40	915.69	-205.09	68.59	1535.00	-201.98	73.58	910.39
3.45000	-1140.58	97.32	68.25	-1184.56	82.31	63.15	-1397.61	43.93	78.51	-1350.32	107.61	80.89	-1385.19	-106.57	315.48	-1415.70	-97.50	356.94	-1334.16	-48.47	853.65	-1467.81	-133.83	527.18	-1161.31	46.38	1258.11	0.00	0.00	0.00	-1106.66	101.68	1729.47	-1108.42	-38.34	1719.75	-1250.05	-40.10	1726.55	-1247.51	103.73	1737.34	915.66	-204.91	68.57	1535.58	-201.97	73.67	910.51
3.46000	-1140.42	97.40	67.58	-1184.89	82.55	62.38	-1397.61	43.93	78.51	-1350.35	106.99	80.73	-1360.43	-105.79	307.28	-1393.05	-96.30	347.51	-1310.88	-47.95	869.98	-1449.23	-135.02	516.35	-1153.69	46.66	1258.07	0.00	0.00	0.00	-1096.64	100.83	1728.94	-1098.57	-38.97	1719.22	-1241.51	-40.98	1726.41	-1239.20	102.74	1737.39	915.87	-205.43	68.40	1534.59	-202.12	73.25	910.36
3.47000	-1140.18	97.22	66.89	-1184.04	82.44	61.72	-1397.61	43.93	78.51	-1349.88	106.97	80.82	-1344.57	-109.26	299.75	-1361.02	-95.87	338.44	-1288.52	-47.54	885.38	-1430.26	-135.82	503.61	-1146.47	46.63	1257.89	0.00	0.00	0.00	-1089.15	99.92	1728.36	-1091.58	-39.87	1718.78	-1233.00	-41.65	1726.26	-1230.18	102.83	1737.04	915.93	-205.49	68.25	1534.27	-202.10	73.17	910.38
3.48000	-1139.75	96.81	66.29	-1183.96	82.43	61.09	-1397.61	43.93	78.51	-1349.01	107.52	81.20	-1316.39	-109.45	290.14	-1340.25	-100.04	329.54	-1267.07	-47.23	899.87	-1411.09	-136.43	489.26	-1137.81	47.01	1257.72	0.00	0.00	0.00	-1080.20	99.30	1727.77	-1082.14	-40.69	1718.09	-1224.29	-42.35	1725.91	-1221.82	101.19	1736.83	915.47	-205.18	68.75	1534.83	-201.94	73.45	910.56
3.49000	-1139.34	96.37	65.65	-1183.68	82.08	60.57	-1397.61	43.93	78.51	-1348.76	107.19	81.24	-1287.60	-110.23	279.20	-1312.75	-98.77	318.18	-1246.51	-47.02	913.46	-1391.02	-137.30	473.54	-1128.93	47.16	1257.44	0.00	0.00	0.00	-1070.92	97.98	1726.95	-1075.80	-41.75	1717.36	-1215.50	-43.30	1725.39	-1212.37	101.54	1736.16	915.37	-204.85	68.85	1535.13	-201.99	73.53	910.68
3.50000	-1138.91	96.01	64.94	-1183.15	81.81	59.92	-1397.61	43.93	78.51	-1348.68	106.65	81.18	-1258.78	-110.40	267.49	-1285.66	-99.14	305.42	-1226.82	-46.90	926.16	-1370.97	-137.38	456.24	-1119.91	47.08	1257.04	0.00	0.00	0.00	-1062.41	97.05	1725.99	-1066.24	-42.79	1716.64	-1206.62	-44.18	1724.78	-1203.56	99.70	1735.67	915.56	-205.05	68.71	1535.07	-202.08	73.50	910.52
3.51000	-1138.30	95.76	64.03	-1182.83	81.66	59.39	-1397.61	43.93	78.51	-1348.32	106.23	81.18	-1228.44	-109.47	255.60	-1256.79	-99.49	292.77	-1207.97	-46.87	937.99	-1349.80	-137.49	437.73	-1112.12	47.16	1256.45	0.00	0.00	0.00	-1052.38	96.12	1724.95	-1055.72	-43.86	1715.60	-1197.69	-45.17	1724.05	-1194.33	98.73	1735.01	915.46	-204.83	68.83	1535.15	-201.97	73.47	910.47
3.52000	-1137.86	95.40	63.01	-1182.96	81.00	58.62	-1397.61	43.93	78.51	-1347.23	106.95	81.77	-1195.78	-109.83	243.33	-1227.94	-99.93	278.34	-1189.97	-46.94	948.96	-1327.54	-137.97	418.26	-1103.85	46.86	1255.92	0.00	0.00	0.00	-1045.04	95.15	1724.03	-1045.14	-44.92	1714.28	-1188.67	-46.22	1723.27	-1185.04	97.75	1734.13	915.62	-205.04	68.65	1534.93	-201.99	73.44	910.58
3.53000	-1137.33	94.76	62.25	-1182.11	80.60	58.42	-1397.61	43.93	78.51	-1347.32	105.79	81.42	-1164.58	-109.29	230.71	-1198.52	-100.09	263.96	-1172.78	-47.09	959.10	-1304.21	-138.64	397.91	-1094.56	46.99	1255.41	0.00	0.00	0.00	-1035.49	93.82	1722.81	-1036.76	-46.25	1713.17	-1179.65	-47.23	1722.34	-1175.59	96.59	1733.02	915.90	-204.49	68.49	1535.41	-202.04	73.62	910.52
3.54000	-1137.10	94.77	61.12	-1181.60	80.71	57.72	-1397.61	43.93	78.51	-1346.74	105.55	81.65	-1133.01	-109.69	217.84	-1167.29	-101.06	249.27	-1156.38	-47.33	968.41	-1279.94	-139.75	376.99	-1085.19	46.89	1254.78	0.00	0.00	0.00	-1024.92	92.48	1721.35	-1029.51	-47.74	1712.01	-1170.69	-48.16	1721.28	-1166.20	95.38	1732.09	915.78	-205.21	68.32	1535.06	-202.07	73.46	910.33
3.55000	-1136.73	94.97	59.94	-1191.12	80.06	47.10	-1397.61	43.93	78.51	-1345.81	105.72	81.98	-1099.14	-109.68	205.57	-1134.68	-100.60	234.81	-1140.77	-47.65	976.91	-1254.92	-140.76	355.34	-1075.94	46.86	1253.94	0.00	0.00	0.00	-1016.61	90.85	1720.11	-1020.48	-49.43	1710.54	-1161.30	-49.62	1720.03	-1156.55	94.38	1730.85	915.53	-205.21	68.55	1534.32	-202.04	73.17	910.45
3.56000	-1136.26	94.87	58.74	-1188.85	80.05	47.11	-1397.61	43.93	78.51	-1345.37	105.32	82.12	-1067.13	-110.65	193.14	-1103.68	-101.80	220.50	-1125.91	-48.06	984.62	-1228.94	-140.60	332.71	-1067.47	46.49	1253.03	0.00	0.00	0.00	-1007.26	89.58	1718.58	-1010.38	-50.87	1709.08	-1151.64	-51.05	1718.73	-1146.95	92.71	1729.73	915.64	-205.50	68.44	1535.03	-201.96	73.48	910.35
3.57000	-1135.77	94.87	57.64	-1191.16	79.45	46.23	-1397.61	43.93	78.51	-1344.67	105.29	82.46	-1033.20	-110.84	181.52	-1070.13	-102.18	206.74	-1111.81	-48.54	991.54	-1201.99	-141.06	310.23	-1057.99	46.11	1252.01	0.00	0.00	0.00	-996.98	87.37	1717.09	-1000.74	-52.16	1707.47	-1142.04	-52.21	1717.33	-1137.02	91.28	1728.32	915.62	-204.76	68.60	1535.43	-202.01	73.66	910.20
3.58000	-1135.28	94.94	56.64	-1188.98	79.57	46.76	-1397.61	43.93	78.51	-1344.22	104.93	82.70	-995.90	-110.79	171.56	-1035.74	-103.01	193.52	-1098.42	-49.10	997.70	-1173.75	-142.71	288.25	-1048.15	45.78	1250.82	0.00	0.00	0.00	-984.72	85.92	1715.31	-990.73	-53.78	1705.83	-1132.41	-53.59	1715.75	-1126.95	89.93	1726.99	915.58	-205.01	68.69	1535.07	-202.08	73.44	910.32
3.59000	-1134.80	95.08	55.73	-1191.91	80.03	45.84	-1397.61	43.93	78.51	-1343.61	105.04	83.13	-959.47	-110.65	162.36	-1001.77	-103.45	181.04	-1085.75	-49.73	1003.11	-1144.60	-143.61	266.08	-1038.86	45.16	1249.52	0.00	0.00	0.00	-976.03	84.13	1713.93	-979.41	-55.69	1703.95	-1122.62	-55.20	1714.03	-1116.93	88.10	1725.63	915.42	-205.23	68.72	1536.00	-201.93	73.78	910.19
3.60000	-1134.32	95.26	54.89	-1184.78	80.82	47.08	-1397.61	43.93	78.51	-1343.19	104.59	83.33	-922.47	-110.79	154.59	-965.14	-103.35	170.46	-1073.76	-50.43	1007.78	-1113.96	-144.97	244.35	-1028.94	44.86	1248.09	0.00	0.00	0.00	-965.71	82.48	1712.33	-971.79	-57.62	1702.24	-1112.81	-56.76	1712.20	-1106.64	87.02	1723.98	915.38	-205.02	68.75	1535.41	-202.00	73.59	910.26
3.61000	-1133.87	95.46	54.12	-1186.74	80.59	46.37	-1397.61	43.93	78.51	-1342.84	104.19	83.61	-886.30	-111.50	148.02	-930.94	-104.62	160.51	-1062.45	-51.21	1011.73	-1082.52	-146.27	223.17	-1018.69	44.13	1246.58	0.00	0.00	0.00	-955.47	80.49	1710.81	-962.43	-59.29	1700.47	-1102.94	-58.05	1710.40	-1096.62	85.02	1722.46	915.61	-205.03	68.52	1535.27	-201.97	73.55	910.25
3.62000	-1133.45	95.68	53.41	-1181.41	81.40	46.58	-1397.61	43.93	78.51	-1342.19	104.35	84.20	-850.31	-112.54	143.13	-894.72	-105.73	152.61	-1051.79	-52.04	1014.98	-1050.85	-146.90	202.87	-1008.76	43.16	1244.80	0.00	0.00	0.00	-944.26	78.71	1709.09	-952.62	-61.26	1698.60	-1092.90	-59.66	1708.45	-1086.04	83.43	1720.90	915.58	-205.88	68.46	1535.40	-201.89	73.58	910.22
3.63000	-1133.06	95.90	52.75	-1177.44	80.19	54.26	-1397.61	43.93	78.51	-1341.67	104.17	84.59	-810.24	-114.61	140.60	-861.65	-107.76	145.62	-1041.77	-52.95	1017.53	-1017.84	-148.38	184.71	-999.27	42.27	1243.05	0.00	0.00	0.00	-935.18	76.64	1707.62	-942.34	-63.49	1696.69	-1082.83	-61.20	1706.47	-1075.46	81.59	1719.26	915.77	-205.16	68.47	1535.42	-201.95	73.60	910.49
3.64000	-1132.71	96.10	52.14	-1178.92	80.15	53.75	-1397.61	43.93	78.51	-1341.19	103.77	84.97	-777.54	-117.39	138.50	-825.45	-110.22	140.95	-1032.36	-53.92	1019.41	-984.81	-150.30	168.71	-987.94	41.20	1241.29	0.00	0.00	0.00	-923.70	74.75	1706.03	-930.88	-65.21	1694.65	-1072.70	-62.81	1704.38	-1064.92	79.39	1717.54	915.63	-205.17	68.54	1535.44	-201.92	73.60	910.41
3.65000	-1132.42	96.27	51.56	-1180.29	80.26	53.11	-1397.61	43.93	78.51	-1340.68	103.67	85.59	-739.95	-120.49	139.44	-791.28	-112.90	137.68	-1023.56	-54.94	1020.63	-952.86	-151.39	154.62	-977.35	39.92	1239.18	0.00	0.00	0.00	-913.37	72.73	1704.45	-922.22	-67.59	1692.81	-1062.55	-64.53	1702.26	-1053.91	78.28	1715.62	915.43	-204.86	68.70	1535.06	-202.04	73.47	910.38
3.66000	-1132.26	96.46	51.10	-1179.31	80.45	52.92	-1397.61	43.93	78.51	-1340.19	103.35	86.13	-707.69	-123.29	141.17	-757.34	-114.96	136.96	-1015.34	-56.03	1021.20	-921.26	-152.93	142.94	-966.24	38.60	1237.15	0.00	0.00	0.00	-902.01	70.40	1702.85	-910.38	-69.59	1690.86	-1052.35	-66.16	1700.04	-1043.14	76.53	1713.75	915.36	-205.42	68.80	1534.60	-202.10	73.34	910.47
3.67000	-1132.08	96.58	50.61	-1178.32	80.34	52.86	-1397.61	43.93	78.51	-1339.34	103.38	87.04	-677.64	-124.19	145.09	-727.24	-116.01	137.38	-1007.68	-57.16	1021.14	-891.62	-153.33	132.96	-953.82	36.87	1235.01	0.00	0.00	0.00	-891.76	68.18	1701.11	-899.56	-71.95	1689.09	-1041.77	-68.06	1697.71	-1032.43	74.44	1711.76	915.45	-204.37	68.78	1535.49	-201.93	73.59	910.57
3.68000	-1131.75	96.32	50.33	-1179.07	80.25	52.35	-1397.61	43.93	78.51	-1338.34	103.51	88.03	-652.00	-126.07	149.27	-698.89	-116.30	139.28	-1000.57	-58.36	1020.47	-864.31	-154.07	125.03	-942.56	35.34	1232.82	0.00	0.00	0.00	-880.95	66.16	1699.36	-887.37	-74.02	1686.89	-1030.93	-70.48	1695.26	-1021.79	71.84	1709.67	915.49	-205.20	68.63	1535.43	-201.98	73.62	910.38
3.69000	-1131.58	96.86	49.58	-1179.86	80.45	51.53	-1397.61	43.93	78.51	-1337.51	103.17	88.91	-629.19	-126.66	153.21	-674.45	-116.45	141.45	-993.99	-59.60	1019.19	-839.67	-153.78	118.26	-931.59	33.89	1230.57	0.00	0.00	0.00	-871.18	63.81	1697.53	-877.30	-76.68	1684.75	-1020.10	-72.80	1692.61	-1010.75	70.01	1707.23	915.68	-205.80	68.33	1535.58	-201.87	73.66	910.37
3.70000	-1131.10	96.86	49.09	-1176.89	80.34	51.53	-1397.61	43.93	78.51	-1336.12	103.27	90.35	-609.06	-125.80	156.42	-655.68	-116.91	142.52	-987.91	-60.89	1017.33	-818.04	-153.43	112.66	-918.83	32.09	1228.33	0.00	0.00	0.00	-859.24	61.61	1695.58	-865.66	-78.81	1682.46	-1009.38	-74.78	1689.98	-999.66	68.28	1704.77	915.48	-205.03	68.81	1535.19	-202.00	73.50	910.22
3.71000	-1125.59	96.96	49.33	-1177.28	80.43	51.00	-1397.61	43.93	78.51	-1335.27	102.35	91.41	-592.81	-125.96	157.28	-638.94	-116.88	142.32	-982.33	-62.22	1014.89	-800.14	-152.39	107.49	-907.95	30.30	1225.95	0.00	0.00	0.00	-849.03	58.98	1693.62	-856.70	-81.42	1680.27	-998.39	-77.28	1687.28	-988.83	65.89	1702.31	915.38	-205.09	68.85	1535.03	-201.97	73.43	910.17
3.72000	-1124.55	97.11	48.87	-1177.18	80.44	50.35	-1397.61	43.93	78.51	-1334.19	101.58	92.90	-579.68	-124.85	156.13	-625.49	-115.94	140.28	-977.23	-63.60	1011.90	-785.96	-151.71	102.84	-895.76	28.46	1223.69	0.00	0.00	0.00	-838.67	56.56	1691.70	-845.25	-83.97	1677.90	-987.27	-80.11	1684.55	-978.00	63.19	1700.03	915.68	-204.83	68.63	1534.84	-201.99	73.34	910.32
3.73000	-1124.35	97.53	48.07	-1176.56	80.78	49.71	-1397.61	43.93	78.51	-1332.65	101.30	94.67	-570.29	-121.76	151.05	-615.12	-112.65	134.87	-972.58	-65.02	1008.37	-775.23	-151.22	100.04	-883.89	26.61	1221.41	0.00	0.00	0.00	-826.79	54.27	1689.61	-833.63	-86.56	1675.39	-976.07	-82.90	1681.78	-967.10	60.50	1697.69	915.65	-205.08	68.63	1535.37	-201.89	73.56	910.41
3.74000	-1122.98	97.82	47.74	-1174.47	81.01	49.43	-1397.61	43.93	78.51	-1331.08	100.80	96.75	-562.82	-118.89	138.01	-608.19	-108.74	122.48	-968.37	-66.48	1004.31	-768.93	-150.18	96.70	-871.76	24.63	1219.24	0.00	0.00	0.00	-815.10	51.59	1687.50	-821.83	-89.12	1673.10	-964.89	-85.95	1679.04	-956.09	57.80	1695.40	915.39	-205.18	68.87	1535.10	-202.00	73.49	910.29
3.75000	-1126.27	98.17	46.25	-1175.60	81.13	48.37	-1397.61	43.93	78.51	-1329.10	100.75	99.31	-553.08	-113.60	123.21	-599.59	-106.42	111.82	-964.58	-67.97	999.74	-763.69	-149.73	93.46	-859.13	22.36	1217.19	0.00	0.00	0.00	-804.44	49.00	1685.89	-810.51	-91.75	1670.91	-953.68	-88.87	1676.58	-945.06	54.99	1693.41	915.45	-204.57	68.87	1535.28	-201.98	73.55	910.32
3.76000	-1123.51	98.12	46.07	-1173.55	81.76	47.72	-1397.60	43.93	78.52	-1326.19	101.65	102.66	-546.00	-110.06	110.06	-594.59	-103.33	101.41	-961.19	-69.50	994.68	-757.71	-149.31	91.61	-846.18	20.45	1215.45	0.00	0.00	0.00	-793.14	46.60	1684.69	-799.27	-94.63	1669.13	-942.39	-91.82	1674.45	-934.14	52.10	1691.91	915.53	-204.79	68.77	1534.22	-202.11	73.13	910.57
3.77000	-1122.08	98.50	45.53	-1171.55	82.44	47.09	-1395.95	46.35	84.45	-1322.99	102.03	106.55	-539.40	-107.90	97.72	-589.98	-100.28	91.64	-958.19	-71.06	989.13	-752.62	-148.93	90.45	-834.75	17.87	1213.96	0.00	0.00	0.00	-782.43	43.66	1684.15	-786.26	-97.18	1667.84	-930.79	-95.03	1672.71	-923.05	49.16	1690.74	915.48	-204.50	68.92	1534.64	-202.11	73.27	910.60
3.78000	-1123.39	98.74	44.40	-1168.64	82.79	46.50	-1393.22	48.12	91.60	-1318.53	102.69	111.39	-534.38	-106.91	85.74	-585.96	-99.64	82.89	-955.55	-72.65	983.11	-748.80	-149.30	89.31	-822.48	15.34	1212.65	0.00	0.00	0.00	-772.09	40.69	1683.92	-774.97	-99.74	1667.07	-918.87	-98.35	1671.22	-912.24	45.43	1689.80	915.54	-204.77	68.73	1535.08	-201.98	73.50	910.41
3.79000	-1121.39	99.14	43.94	-1168.31	83.52	44.57	-1388.93	49.43	100.19	-1313.25	103.35	117.32	-529.86	-107.40	76.61	-582.15	-99.43	75.47	-953.26	-74.26	976.64	-745.54	-149.64	88.21	-810.14	12.97	1211.86	0.00	0.00	0.00	-760.72	38.39	1683.51	-763.27	-102.36	1666.33	-907.08	-101.50	1670.01	-901.19	42.11	1689.02	915.28	-204.61	68.89	1534.79	-201.98	73.43	910.40
3.80000	-1121.59	99.64	43.18	-1165.25	84.00	43.67	-1382.22	48.41	111.51	-1306.74	104.08	124.37	-528.29	-108.39	70.98	-579.18	-100.63	71.33	-951.31	-75.90	969.74	-743.18	-150.32	87.53	-797.42	10.36	1211.32	0.00	0.00	0.00	-749.74	36.10	1683.45	-753.06	-104.79	1666.04	-895.23	-104.52	1669.13	-889.81	39.65	1688.48	915.31	-204.58	68.99	1534.92	-201.94	73.49	910.26
3.81000	-1122.37	100.44	42.10	-1162.21	84.79	42.99	-1373.64	46.15	125.20	-1298.59	105.11	132.85	-528.70	-109.32	69.60	-578.77	-101.88	70.49	-949.66	-77.56	962.41	-741.64	-150.82	87.34	-786.47	7.34	1211.14	0.00	0.00	0.00	-738.27	33.55	1683.62	-740.98	-107.21	1665.77	-883.27	-107.54	1668.71	-878.59	36.80	1688.46	915.55	-204.69	68.84	1534.51	-202.16	73.24	910.55
3.82000	-1122.34	100.91	40.38	-1158.70	85.81	42.63	-1363.52	45.12	139.88	-1288.89	105.52	142.22	-526.17	-109.33	67.52	-577.41	-102.17	68.80	-948.31	-79.25	954.68	-740.78	-150.63	87.42	-773.71	4.33	1211.54	0.00	0.00	0.00	-726.45	31.45	1684.09	-729.60	-109.45	1665.79	-871.33	-110.43	1668.75	-867.44	33.58	1688.85	915.25	-204.26	69.10	1534.82	-201.96	73.38	910.41
3.83000	-1120.64	102.60	39.47	-1155.31	86.15	43.00	-1350.40	41.69	157.26	-1277.57	105.89	152.66	-525.68	-109.84	65.97	-578.57	-102.49	67.23	-947.24	-80.94	946.55	-740.09	-150.41	87.45	-762.94	1.66	1212.22	0.00	0.00	0.00	-714.13	29.06	1684.53	-717.46	-111.64	1666.03	-859.45	-113.01	1669.10	-856.20	30.60	1689.61	915.04	-204.71	69.26	1535.06	-201.94	73.50	910.38
3.84000	-1116.64	104.10	38.56	-1150.75	86.85	44.36	-1334.84	39.31	175.21	-1264.42	105.93	163.89	-525.92	-109.74	64.99	-578.83	-102.36	66.42	-946.43	-82.66	938.05	-739.87	-150.23	87.28	-751.31	-0.78	1213.35	0.00	0.00	0.00	-703.51	26.84	1685.42	-705.13	-113.77	1666.50	-847.52	-115.74	1669.69	-844.93	27.73	1690.62	915.35	-204.05	69.06	1533.96	-202.10	73.04	910.40
3.85000	-1113.52	105.05	36.96	-1145.40	87.54	46.48	-1316.72	37.11	193.36	-1248.52	107.14	175.96	-526.38	-110.25	63.76	-578.06	-102.09	65.87	-945.86	-84.38	929.19	-739.51	-150.41	87.32	-739.42	-2.63	1214.82	0.00	0.00	0.00	-692.08	25.11	1686.43	-693.76	-116.01	1667.17	-835.74	-118.47	1670.61	-833.67	25.03	1691.95	915.56	-204.19	68.88	1534.36	-202.03	73.25	910.34
3.86000	-1109.14	105.43	35.30	-1136.99	87.73	50.08	-1297.05	36.61	210.76	-1231.35	106.83	187.92	-526.99	-109.43	63.36	-578.12	-102.06	65.40	-945.51	-86.12	919.97	-739.33	-150.34	87.27	-729.15	-5.88	1215.00	0.00	0.00	0.00	-681.71	23.46	1687.77	-682.39	-117.82	1667.98	-824.09	-120.79	1671.83	-822.34	22.78	1693.52	915.63	-204.26	68.75	1535.36	-201.81	73.61	910.28
3.87000	-1102.07	104.89	33.19	-1129.18	86.78	54.44	-1274.89	34.80	227.73	-1212.07	106.16	200.04	-526.48	-109.09	63.00	-578.00	-102.12	65.22	-945.37	-87.86	910.43	-739.16	-150.65	87.37	-717.53	-7.41	1216.71	0.00	0.00	0.00	-670.42	21.53	1689.19	-669.99	-119.35	1669.26	-812.44	-123.24	1673.23	-811.32	20.25	1695.32	915.58	-205.01	68.73	1535.32	-201.93	73.55	910.42
3.88000	-1094.66	103.51	30.34	-1121.17	85.54	59.26	-1251.28	32.93	243.10	-1191.82	104.17	211.24	-526.02	-109.31	62.51	-578.30	-102.22	65.17	-945.41	-89.61	900.57	-739.04	-150.44	87.33	-706.35	-8.53	1218.76	0.00	0.00	0.00	-659.41	19.86	1690.88	-657.43	-120.59	1670.42	-800.79	-125.35	1674.90	-800.59	18.00	1697.30	915.79	-204.91	68.49	1534.90	-202.10	73.38	910.17
3.89000	-1084.93	104.02	29.50	-1106.78	85.01	64.66	-1228.76	31.14	255.06	-1171.27	101.42	221.01	-526.65	-109.26	61.97	-578.12	-102.75	64.75	-945.62	-91.36	890.40	-738.91	-150.25	87.28	-695.95	-9.33	1220.80	0.00	0.00	0.00	-649.07	18.63	1692.87	-647.29	-122.20	1672.00	-789.27	-127.39	1676.74	-789.94	15.62	1699.55	915.83	-205.16	68.47	1534.55	-202.01	73.23	910.29
3.90000	-1068.21	104.22	37.04	-1087.88	85.09	72.05	-1207.30	28.41	264.08	-1150.73	99.54	229.99	-525.62	-108.93	61.91	-576.81	-102.19	65.08	-945.99	-93.12	879.95	-738.77	-150.29	87.39	-685.83	-9.93	1223.02	0.00	0.00	0.00	-638.03	17.32	1695.03	-635.96	-123.22	1673.87	-778.05	-129.02	1678.82	-779.19	13.44	1702.02	915.68	-204.96	68.64	1534.60	-202.08	73.29	910.52
3.91000	-1043.88	103.41	48.19	-1065.28	84.48	81.31	-1186.85	26.39	270.87	-1130.83	96.83	237.67	-526.05	-109.10	61.40	-577.40	-102.43	64.88	-946.48	-94.87	869.22	-738.53	-150.34	87.51	-674.60	-10.09	1225.35	0.00	0.00	0.00	-627.51	16.09	1697.48	-624.39	-124.33	1675.90	-766.74	-130.84	1681.02	-768.58	12.17	1704.49	915.74	-205.20	68.45	1534.34	-202.16	73.22	910.35
3.92000	-1018.68	102.52	57.18	-1042.38	83.66	89.35	-1165.92	23.76	276.05	-1109.81	95.36	244.11	-527.23	-108.98	60.94	-577.77	-102.03	64.32	-947.10	-96.62	858.24	-738.31	-150.50	87.67	-665.23	-10.55	1227.76	0.00	0.00	0.00	-618.50	14.92	1700.26	-612.81	-125.20	1678.26	-755.58	-132.50	1683.36	-758.11	10.61	1707.24	915.91	-205.12	68.43	1534.96	-202.04	73.44	910.30
3.93000	-991.89	100.52	64.70	-1015.95	81.62	96.15	-1144.18	21.97	279.90	-1087.15	94.14	249.00	-525.59	-108.94	60.84	-577.32	-102.62	64.61	-947.81	-98.36	847.02	-738.23	-150.31	87.71	-656.05	-10.56	1230.36	0.00	0.00	0.00	-606.77	14.12	1703.05	-604.15	-126.25	1680.96	-744.65	-133.87	1685.88	-747.99	8.67	1710.21	915.78	-204.72	68.51	1535.29	-201.96	73.53	910.52
3.94000	-965.58	97.50	69.88	-989.51	78.95	101.15	-1122.28	20.91	282.56	-1063.76	92.78	252.33	-525.74	-108.60	60.73	-577.41	-102.74	64.20	-948.60	-100.09	835.56	-738.00	-150.38	87.94	-646.03	-10.93	1233.06	0.00	0.00	0.00	-597.02	13.63	1705.93	-592.37	-126.90	1683.52	-733.81	-135.14	1688.54	-737.52	8.09	1713.15	915.54	-205.12	68.62	1535.71	-201.89	73.74	910.53
3.95000	-938.84	94.23	73.59	-964.89	75.77	104.04	-1099.42	20.36	283.80	-1039.83	91.83	254.20	-525.48	-108.35	60.43	-577.74	-101.55	64.05	-949.45	-101.81	823.90	-737.74	-150.51	88.22	-635.69	-10.92	1235.87	0.00	0.00	0.00	-586.50	13.00	1708.83	-582.50	-127.24	1686.33	-723.07	-136.10	1691.25	-727.36	6.73	1716.12	915.69	-204.89	68.53	1535.68	-201.85	73.71	910.56
3.96000	-912.18	90.80	75.78	-936.29	73.26	106.34	-1075.99	19.88	283.63	-1015.67	90.44	254.31	-525.67	-108.57	60.01	-578.26	-101.80	63.78	-950.34	-103.52	812.03	-737.66	-150.34	88.35	-625.65	-10.88	1238.78	0.00	0.00	0.00	-575.95	12.17	1711.69	-572.22	-127.63	1689.06	-712.44	-136.81	1694.01	-716.99	6.11	1718.96	915.44	-204.41	68.81	1535.22	-201.99	73.50	910.39
3.97000	-884.03	87.59	77.14	-908.54	70.76	107.20	-1052.19	19.27	281.68	-991.34	89.65	253.20	-526.09	-108.32	59.60	-577.76	-102.22	63.62	-951.26	-105.21	799.98	-737.54	-149.93	88.39	-615.06	-10.89	1241.67	0.00	0.00	0.00	-565.88	12.07	1714.45	-561.58	-128.02	1691.68	-701.89	-137.41	1696.63	-706.72	5.94	1721.54	915.46	-204.91	68.70	1535.45	-202.00	73.61	910.13
3.98000	-854.43	86.30	78.17	-880.92	68.66	107.09	-1027.87	18.29	278.50	-966.73	88.55	250.49	-525.86	-107.95	59.39	-576.86	-101.74	63.40	-952.19	-106.89	787.77	-737.32	-149.83	88.68	-604.97	-11.10	1244.43	0.00	0.00	0.00	-556.36	11.92	1717.04	-548.32	-127.87	1694.16	-691.29	-137.82	1699.11	-696.66	5.23	1724.10	915.56	-205.61	68.45	1535.12	-201.98	73.51	910.28
3.99000	-824.19	82.54	77.01	-852.98	66.64	106.06	-1003.69	18.07	273.32	-941.56	87.32	246.59	-525.33	-108.20	59.14	-576.14	-101.63	63.41	-953.11	-108.54	775.40	-737.16	-149.94	89.13	-593.70	-11.07	1247.02	0.00	0.00	0.00	-545.31	12.24	1719.36	-538.47	-127.64	1696.67	-680.74	-138.24	1701.46	-686.42	5.29	1726.40	915.72	-205.52	68.47	1534.35	-202.06	73.18	910.26
4.00000	-794.03	84.09	74.64	-821.63	64.69	104.77	-978.76	17.97	266.84	-915.89	86.69	241.79	-523.27	-107.79	59.45	-577.18	-101.04	62.79	-954.00	-110.17	762.89	-736.99	-149.90	89.50	-583.19	-11.31	1249.48	0.00	0.00	0.00	-535.67	12.83	1721.45	-527.93	-127.46	1698.82	-670.30	-138.60	1703.60	-676.22	5.81	1728.27	915.78	-204.93	68.44	1535.05	-201.90	73.48	910.51
4.01000	-756.09	83.06	74.65	-795.07	62.21	97.38	-952.94	17.11	259.37	-889.62	85.68	235.96	-525.85	-108.30	58.29	-576.58	-100.88	62.56	-954.84	-111.78	750.26	-736.91	-149.49	89.72	-573.08	-11.70	1251.58	0.00	0.00	0.00	-525.18	13.07	1723.19	-519.34	-127.38	1700.88	-659.90	-138.62	1705.53	-666.23	5.75	1729.98	915.69	-205.27	68.49	1535.57	-201.93	73.65	910.52
4.02000	-728.80	79.91	71.31	-762.29	60.63	95.34	-926.84	16.89	250.56	-862.73	85.14	229.21	-525.50	-108.64	57.95	-577.01	-101.00	62.36	-955.62	-113.35	737.52	-736.82	-148.92	89.81	-562.44	-12.02	1253.37	0.00	0.00	0.00	-515.53	13.58	1724.71	-508.80	-126.99	1702.59	-649.63	-138.31	1707.30	-656.27	5.95	1731.46	915.56	-205.14	68.77	1534.88	-202.05	73.37	910.54
4.03000	-691.96	76.32	72.16	-731.62	59.67	92.75	-900.38	17.42	240.36	-835.26	84.95	221.75	-523.13	-108.65	58.17	-576.30	-100.95	62.38	-956.31	-114.90	724.69	-736.62	-148.89	90.20	-552.22	-12.05	1254.80	0.00	0.00	0.00	-505.89	14.17	1725.88	-499.66	-126.42	1704.20	-639.34	-138.05	1708.72	-646.17	6.51	1732.62	915.56	-205.02	68.73	1535.07	-202.04	73.47	910.52
4.04000	-656.92	75.50	71.64	-690.97	60.29	95.62	-873.05	17.46	229.35	-806.88	85.56	213.82	-524.82	-108.50	57.35	-576.87	-101.15	62.27	-956.91	-116.42	711.78	-736.49	-148.22	90.21	-542.13	-12.68	1255.81	0.00	0.00	0.00	-495.04	14.38	1726.80	-487.96	-125.96	1705.23	-629.20	-137.64	1709.91	-636.55	5.87	1733.58	915.62	-204.66	68.69	1535.13	-201.99	73.41	910.58
4.05000	-621.50	75.50	70.61	-657.03	60.83	92.86	-844.81	18.49	217.31	-778.11	86.35	205.30	-525.18	-108.33	56.98	-577.43	-101.55	62.63	-957.39	-117.90	698.81	-736.29	-147.87	90.44	-531.97	-13.02	1256.33	0.00	0.00	0.00	-485.11	15.21	1727.41	-477.57	-125.29	1706.01	-619.02	-137.39	1710.70	-626.47	6.15	1734.24	915.82	-205.39	68.40	1535.08	-201.97	73.45	910.45
4.06000	-583.92	76.06	70.06	-621.45	61.51	90.32	-816.29	19.80	204.51	-748.51	87.61	196.38	-524.20	-107.42	57.20	-577.55	-101.87	63.27	-957.73	-119.34	685.79	-736.01	-147.57	90.67	-521.73	-13.33	1256.59	0.00	0.00	0.00	-476.05	15.87	1727.94	-467.97	-124.66	1706.72	-608.71	-136.83	1711.22	-616.50	6.60	1734.58	915.74	-205.32	68.45	1535.47	-201.89	73.68	910.34
4.07000	-548.09	76.83	69.36	-585.67	62.39	88.01	-782.01	21.30	189.04	-718.33	89.67	187.37	-524.95	-106.94	56.81	-576.47	-99.83	60.55	-957.92	-120.75	672.73	-735.77	-147.32	90.90	-512.96	-13.76	1256.50	0.00	0.00	0.00	-465.51	16.59	1727.99	-457.88	-124.04	1706.99	-598.44	-136.45	1711.44	-606.47	7.27	1734.59	915.39	-204.38	68.85	1534.94	-201.97	73.47	910.34
4.08000	-511.65	77.89	68.85	-549.86	63.73	85.57	-758.49	22.51	178.05	-687.12	91.70	178.11	-524.58	-106.86	56.56	-576.91	-99.05	60.11	-957.93	-122.11	659.65	-735.58	-146.82	91.04	-501.75	-13.82	1256.03	0.00	0.00	0.00	-455.77	17.45	1727.96	-447.53	-123.26	1707.02	-588.02	-135.87	1711.37	-596.28	7.97	1734.37	915.52	-204.40	68.81	1535.32	-201.96	73.61	910.76
4.09000	-473.79	79.18	68.89	-512.88	65.18	83.58	-736.88	24.00	168.21	-655.62	93.54	168.64	-524.68	-106.37	56.21	-576.18	-99.05	60.01	-957.76	-123.43	646.58	-735.36	-146.44	91.15	-492.74	-14.34	1255.17	0.00	0.00	0.00	-446.00	18.14	1727.70	-436.49	-122.30	1706.84	-577.36	-135.28	1711.02	-585.84	8.62	1733.94	915.81	-204.85	68.64	1535.72	-201.92	73.75	910.54
4.10000	-435.95	81.09	69.49	-476.58	67.36	81.94	-708.28	26.32	156.18	-623.52	95.62	159.23	-523.91	-106.78	55.82	-579.49	-95.58	58.93	-957.38	-124.70	633.51	-735.06	-146.42	91.43	-482.16	-14.25	1254.16	0.00	0.00	0.00	-434.99	18.71	1727.07	-425.13	-121.59	1706.34	-566.72	-134.76	1710.45	-575.47	9.11	1733.33	915.67	-204.36	68.79	1535.53	-201.98	73.70	910.48
4.11000	-398.62	83.63	70.35	-440.68	69.60	80.45	-663.87	30.03	138.65	-591.10	98.03	150.15	-518.37	-102.10	57.94	-578.66	-95.96	58.38	-956.77	-125.92	620.47	-734.84	-146.08	91.58	-472.66	-14.04	1252.85	0.00	0.00	0.00	-424.15	19.72	1726.21	-414.46	-120.74	1705.58	-556.09	-133.95	1709.71	-564.92	10.11	1732.43	915.46	-204.43	68.74	1535.15	-201.95	73.53	910.39
4.12000	-360.01	86.00	72.05	-403.41	72.05	79.82	-625.85	32.98	123.64	-558.13	100.36	141.24	-526.50	-102.02	54.96	-577.35	-96.63	58.04	-955.92	-127.09	607.46	-734.44	-146.28	91.96	-462.59	-14.26	1251.35	0.00	0.00	0.00	-413.49	20.50	1725.30	-406.06	-120.02	1704.78	-545.31	-133.18	1708.75	-554.25	10.94	1731.41	915.46	-204.35	68.79	1534.59	-202.10	73.25	910.17
4.13000	-322.74	88.38	74.23	-366.22	74.45	79.80	-591.31	36.25	110.89	-524.79	102.39	132.68	-521.86	-103.31	54.27	-578.69	-97.83	56.63	-954.81	-128.21	594.52	-734.16	-146.15	92.17	-452.89	-14.49	1249.74	0.00	0.00	0.00	-402.84	21.50	1724.17	-394.54	-118.96	1703.70	-534.67	-131.93	1707.66	-543.38	12.17	1730.22	915.76	-205.11	68.33	1535.25	-201.93	73.50	910.13
4.14000	-284.73	91.22	77.17	-328.61	77.34	80.39	-555.75	38.63	99.25	-490.81	105.21	125.03	-523.63	-104.89	53.10	-574.69	-98.03	57.37	-953.41	-129.27	581.65	-733.83	-145.83	92.37	-443.40	-13.94	1248.07	0.00	0.00	0.00	-392.65	22.50	1722.87	-382.96	-118.07	1702.39	-523.75	-130.95	1706.39	-532.39	13.03	1728.91	915.81	-205.42	68.41	1535.34	-201.88	73.58	910.26
4.15000	-245.64	93.91	81.74	-293.72	80.09	81.57	-519.62	41.65	88.17	-456.70	107.81	117.96	-519.47	-105.29	53.41	-575.24	-100.13	57.95	-951.72	-130.28	568.86	-733.49	-145.66	92.62	-432.19	-13.76	1246.34	0.00	0.00	0.00	-381.44	23.51	1721.30	-372.01	-116.84	1700.81	-512.84	-129.81	1705.01	-521.36	13.91	1727.56	915.75	-205.19	68.54	1535.52	-201.90	73.69	910.32
4.16000	-214.51	97.11	84.79	-255.63	83.01	84.28	-483.57	45.38	77.88	-422.36	110.66	111.81	-523.22	-106.31	51.40	-574.12	-100.39	57.90	-949.72	-131.22	556.17	-733.15	-145.37	92.90	-422.08	-13.23	1244.66	0.00	0.00	0.00	-370.39	24.67	1719.60	-360.39	-115.74	1699.21	-501.81	-128.60	1703.57	-510.19	15.21	1726.12	915.51	-204.71	68.76	1534.76	-202.11	73.38	910.34
4.17000	-178.83	100.17	90.32	-219.17	85.56	87.97	-447.38	47.39	69.72	-387.76	113.15	106.55	-522.28	-107.85	51.88	-574.45	-100.40	57.71	-947.38	-132.10	543.60	-732.65	-145.54	93.46	-410.59	-13.12	1242.95	0.00	0.00	0.00	-358.00	25.88	1717.77	-349.70	-114.55	1697.54	-490.72	-127.43	1702.10	-498.80	16.79	1724.55	915.52	-204.06	68.77	1534.55	-202.04	73.27	910.38
4.18000	-143.42	102.77	97.09	-185.40	88.64	92.28	-411.50	50.34	62.67	-353.18	116.08	102.84	-521.47	-107.71	51.71	-573.89	-101.11	57.34	-944.68	-132.92	531.16	-732.18	-145.12	93.78	-399.13	-12.25	1241.21	0.00	0.00	0.00	-347.15	27.04	1715.91	-338.68	-113.05	1695.92	-479.44	-125.95	1700.58	-487.49	18.33	1722.88	915.66	-204.16	68.64	1535.07	-201.93	73.46	910.37
4.19000	-108.77	105.93	104.74	-149.70	91.29	98.56	-375.15	53.07	57.20	-319.27	119.05	100.65	-521.92	-108.80	50.75	-574.38	-101.11	56.87	-941.62	-133.66	518.86	-731.60	-145.15	94.42	-388.28	-11.78	1239.41	0.00	0.00	0.00	-335.27	28.80	1713.95	-327.63	-111.60	1694.08	-468.00	-124.40	1698.94	-476.25	19.58	1721.13	915.54	-204.63	68.71	1534.88	-201.95	73.42	910.34
4.20000	-76.25	108.92	113.66	-116.35	94.04	105.72	-339.50	55.45	53.53	-286.44	121.48	99.55	-520.78	-108.33	50.75	-573.91	-100.98	56.75	-938.17	-134.34	506.73	-730.96	-144.98	95.06	-377.85	-11.38	1237.55	0.00	0.00	0.00	-324.97	30.40	1712.00	-317.61	-110.04	1692.37	-456.64	-122.45	1697.28	-464.94	21.25	1719.29	915.43	-204.78	68.73	1535.15	-201.98	73.52	910.53
4.21000	-45.85	112.15	123.72	-84.21	97.03	114.49	-305.83	57.38	51.62	-254.81	123.73	99.67	-520.14	-108.17	50.49	-573.00	-101.99	58.38	-934.32	-134.94	494.77	-730.32	-144.72	95.82	-365.82	-10.50	1235.71	0.00	0.00	0.00	-313.38	32.20	1709.83	-305.13	-108.09	1690.38	-445.30	-120.45	1695.55	-453.64	22.68	1717.37	915.48	-204.66	68.79	1535.00	-201.95	73.39	910.47
4.22000	-17.82	115.37	134.93	-56.14	99.84	124.18	-273.75	58.45	50.75	-225.63	125.51	100.77	-520.87	-108.37	49.65	-573.54	-102.31	58.09	-930.04	-135.47	483.00	-729.57	-144.49	96.72	-355.22	-9.73	1233.64	0.00	0.00	0.00	-302.76	33.84	1707.74	-294.20	-106.40	1688.41	-434.02	-118.38	1693.71	-442.22	24.98	1715.27	915.62	-204.65	68.73	1535.49	-202.13	73.64	910.55
4.23000	6.75	118.09	147.15	-29.90	102.40	134.91	-244.29	59.15	50.03	-199.29	126.19	102.17	-519.99	-108.15	49.34	-573.57	-102.36	57.63	-925.32	-135.93	471.43	-728.82	-143.93	97.65	-344.35	-9.12	1231.56	0.00	0.00	0.00	-290.81	36.26	1705.44	-283.03	-104.56	1686.49	-422.84	-116.40	1691.82	-430.77	27.19	1713.09	915.63	-204.43	68.66	1535.00	-202.13	73.49	910.42
4.24000	26.63	119.47	159.40	-11.77	103.83	143.91	-218.47	60.01	48.14	-176.60	125.83	103.33	-519.76	-108.61	48.54	-573.00	-101.98	57.46	-920.15	-136.30	460.09	-727.79	-143.77	98.94	-332.23	-8.32	1229.53	0.00	0.00	0.00	-279.45	37.98	1703.29	-271.06	-102.52	1684.50	-411.59	-114.08	1690.01	-419.23	29.30	1710.98	915.73	-204.95	68.59	1535.26	-201.98	73.58	910.51
4.25000	42.05	120.33	169.62	5.56	104.87	151.88	-196.16	58.08	46.48	-157.64	124.79	103.37	-518.50	-108.28	48.39	-572.40	-102.23	56.92	-914.49	-136.59	448.98	-726.63	-143.57	100.33	-320.86	-7.28	1227.50	0.00	0.00	0.00	-267.80	40.08	1701.01	-259.88	-100.35	1682.47	-400.38	-111.94	1688.14	-407.63	31.66	1708.88	915.92	-205.24	68.40	1535.11	-202.01	73.44	910.50
4.26000	54.34	121.92	175.27	19.44	105.93	156.09	-178.36	56.04	44.48	-142.10	123.04	102.01	-519.02	-108.46	47.44	-570.91	-101.94	56.96	-908.34	-136.80	438.12	-725.35	-143.50	102.00	-308.84	-6.23	1225.52	0.00	0.00	0.00	-256.34	42.61	1698.78	-248.32	-98.24	1680.43	-389.34	-109.59	1686.34	-396.09	34.22	1706.82	915.55	-204.95	68.83	1534.90	-202.07	73.42	910.44
4.27000	64.98	122.59	173.36	31.11	106.22	154.38	-166.65	53.48	44.52	-130.30	121.25	100.98	-516.99	-108.35	47.23	-571.91	-102.18	56.32	-901.68	-136.92	427.53	-723.87	-143.58	103.84	-296.90	-5.51	1223.50	0.00	0.00	0.00	-245.08	44.75	1696.67	-237.83	-95.91	1678.62	-378.29	-106.97	1684.59	-384.63	36.60	1704.90	915.58	-204.98	68.78	1535.43	-202.05	73.62	910.24
4.28000	76.43	121.42	162.72	41.57	104.15	146.24	-160.87	51.18	45.52	-122.28	118.82	99.52	-517.06	-108.44	46.45	-569.84	-101.95	56.24	-894.48	-136.95	417.22	-722.38	-143.68	105.76	-285.56	-4.38	1221.53	0.00	0.00	0.00	-233.50	47.10	1694.64	-225.69	-93.79	1676.66	-367.10	-104.10	1682.96	-373.30	39.43	1703.03	915.40	-204.35	68.95	1535.20	-202.05	73.57	910.32
4.29000	88.56	119.09	147.33	53.12	100.84	134.69	-157.16	48.56	46.31	-117.04	116.53	97.74	-516.40	-108.11	46.15	-568.43	-102.26	55.96	-886.74	-136.89	407.20	-720.47	-144.23	108.18	-273.78	-2.89	1219.79	0.00	0.00	0.00	-221.89	49.68	1692.80	-214.57	-91.15	1675.01	-355.89	-101.26	1681.40	-361.82	42.61	1701.22	915.43	-204.04	68.85	1534.13	-202.20	73.11	910.67
4.30000	97.98	117.34	132.70	60.95	98.59	122.75	-153.76	47.88	46.69	-111.25	114.83	95.93	-516.50	-108.22	45.35	-567.52	-102.28	55.53	-878.43	-136.73	397.49	-718.34	-144.48	110.75	-262.67	-1.33	1218.19	0.00	0.00	0.00	-210.63	52.07	1691.16	-203.20	-88.69	1673.61	-344.74	-98.38	1680.02	-350.32	45.76	1699.65	915.35	-204.13	68.92	1535.01	-201.99	73.45	910.55
4.31000	105.72	114.30	121.43	62.21	95.92	112.28	-150.28	47.10	48.31	-104.49	114.58	94.55	-517.30	-108.51	44.42	-567.45	-102.70	54.99	-869.53	-136.48	388.10	-716.05	-144.48	113.53	-250.07	0.58	1216.80	0.00	0.00	0.00	-198.81	54.87	1689.67	-194.15	-86.26	1672.38	-333.65	-95.23	1678.86	-338.86	48.94	1698.28	915.40	-204.58	68.93	1534.96	-201.90	73.41	910.41
4.32000	112.39	110.23	111.39	69.04	92.94	103.86	-146.99	48.54	49.15	-98.08	114.38	92.74	-516.26	-108.30	44.14	-565.73	-102.93	54.51	-860.03	-136.14	379.06	-713.29	-144.97	116.90	-237.65	2.59	1215.80	0.00	0.00	0.00	-187.92	57.64	1688.47	-182.81	-83.30	1671.30	-322.64	-92.00	1677.98	-327.40	52.28	1697.18	915.41	-204.09	69.00	1534.63	-201.93	73.36	910.51
4.33000	119.34	107.42	99.91	74.04	90.56	94.05	-144.46	48.42	50.89	-92.72	114.68	91.13	-515.36	-108.22	43.81	-563.89	-103.45	54.34	-849.91	-135.69	370.37	-710.05	-145.69	120.82	-225.45	4.58	1215.13	0.00	0.00	0.00	-176.27	60.91	1687.37	-171.44	-80.21	1670.60	-311.62	-88.54	1677.42	-316.11	55.54	1696.28	915.51	-204.30	68.90	1535.06	-201.95	73.49	910.44
4.34000	117.70	106.87	88.14	77.94	89.69	85.29	-142.31	47.80	52.73	-88.55	114.99	89.94	-514.81	-108.50	43.25	-562.38	-103.15	53.58	-839.15	-135.13	362.05	-706.40	-146.40	125.09	-213.10	6.58	1214.80	0.00	0.00	0.00	-165.36	64.11	1686.58	-160.25	-76.99	1670.10	-300.57	-85.17	1677.13	-304.72	59.14	1695.64	915.60	-204.80	68.72	1535.70	-201.89	73.70	910.22
4.35000	120.05	108.00	80.00	91.15	92.65	78.52	-140.64	48.29	53.64	-85.45	115.65	89.33	-513.91	-108.26	42.98	-560.25	-103.94	52.70	-827.74	-134.48	354.12	-702.09	-146.95	129.71	-202.05	8.58	1214.79	0.00	0.00	0.00	-153.99	67.01	1686.03	-148.30	-73.76	1669.78	-289.42	-81.52	1677.23	-293.33	62.39	1695.37	915.57	-204.54	68.74	1535.06	-201.81	73.43	910.36
4.36000	125.24	109.10	77.30	107.20	101.00	70.42	-139.79	47.93	54.43	-83.28	115.38	88.83	-514.26	-108.50	42.35	-558.15	-105.05	51.96	-815.65	-133.71	346.58	-696.98	-147.94	135.08	-189.69	10.77	1215.28	0.00	0.00	0.00	-142.92	70.53	1685.72	-138.61	-70.70	1670.02	-278.23	-77.96	1677.67	-281.67	65.99	1695.50	915.75	-204.61	68.59	1535.09	-201.99	73.49	910.25
4.37000	126.35	107.23	75.20	103.69	99.37	72.48	-139.17	48.10	54.72	-81.56	115.16	88.83	-513.45	-108.74	41.99	-555.54	-105.58	50.98	-802.86	-132.83	339.46	-690.94	-148.89	141.11	-176.73	13.00	1216.05	0.00	0.00	0.00	-130.74	73.86	1685.81	-125.98	-67.26	1670.35	-267.02	-74.51	1678.52	-269.84	69.59	1696.05	915.63	-204.77	68.63	1535.35	-201.85	73.60	910.12
4.38000	125.91	106.94	70.45	108.43	106.77	74.03	-138.61	47.82	55.25	-80.06	114.86	89.06	-513.36	-109.16	41.32	-553.13	-106.55	49.79	-789.37	-131.84	332.77	-683.63	-149.74	147.78	-164.17	15.29	1217.23	0.00	0.00	0.00	-118.77	77.27	1686.26	-115.23	-63.75	1671.17	-255.60	-70.81	1679.83	-258.11	73.07	1697.04	915.56	-204.50	68.66	1535.13	-201.92	73.45	910.06
4.39000	127.18	106.71	68.08	107.61	113.30	68.04	-138.01	48.16	55.56	-78.92	114.83	89.17	-513.01	-109.46	40.66	-549.25	-106.46	49.43	-775.15	-130.74	326.52	-674.92	-151.12	155.49	-152.75	17.24	1218.75	0.00	0.00	0.00	-106.80	80.83	1686.89	-102.81	-60.18	1672.14	-244.00	-67.24	1681.46	-246.40	76.84	1698.26	915.52	-204.46	68.64	1535.16	-201.99	73.49	910.41
4.40000	127.43	106.36	66.03	108.41	113.37	66.94	-137.77	48.60	55.51	-78.20	114.47	89.16	-511.16	-110.32	40.07	-546.23	-106.91	49.28	-760.18	-129.52	320.73	-664.84	-152.22	163.66	-140.40	19.52	1220.69	0.00	0.00	0.00	-95.15	83.94	1687.86	-90.71	-56.81	1673.39	-232.41	-63.71	1683.34	-234.70	80.53	1699.74	915.33	-203.94	68.91	1534.68	-202.04	73.39	910.53
4.41000	129.18	106.09	64.74	109.57	111.06	65.96	-137.44	48.12	55.93	-77.44	114.40	89.45	-509.14	-110.98	39.42	-541.77	-107.70	50.14	-744.45	-128.18	315.41	-653.24	-153.70	172.73	-128.00	21.54	1222.93	0.00	0.00	0.00	-83.42	87.55	1688.93	-80.83	-53.51	1675.03	-220.93	-60.20	1685.49	-223.10	84.10	1701.47	915.47	-204.12	68.68	1534.99	-201.95	73.42	910.52
4.42000	130.53	105.93	63.45	110.79	107.63	64.25	-136.99	48.28	56.03	-76.78	114.15	89.73	-506.34	-111.86	38.62	-536.62	-108.40	52.03	-727.93	-126.71	310.59	-640.18	-154.62	181.89	-115.35	23.12	1225.52	0.00	0.00	0.00	-72.50	90.69	1690.25	-69.58	-50.18	1676.73	-209.66	-56.81	1687.79	-211.58	87.62	1703.37	915.66	-204.39	68.55	1534.74	-202.02	73.31	910.38
4.43000	131.54	105.77	62.71	111.49	105.93	63.79	-136.78	47.82	56.41	-76.27	113.76	89.77	-502.18	-112.96	37.50	-529.95	-109.15	55.05	-710.61	-125.13	306.27	-625.31	-156.77	191.89	-105.09	25.07	1228.15	0.00	0.00	0.00	-61.12	93.76	1691.71	-58.02	-47.31	1678.44	-198.53	-53.67	1690.16	-200.17	90.90	1705.39	915.45	-204.31	68.70	1534.70	-201.97	73.32	910.30
4.44000	133.07	105.71	62.27	111.33	107.26	61.96	-136.50	47.96	56.51	-75.91	113.67	89.82	-497.07	-114.08	35.87	-523.38	-110.19	58.67	-692.48	-123.41	302.46	-609.06	-158.51	202.22	-93.46	26.59	1230.80	0.00	0.00	0.00	-50.24	96.42	1693.41	-47.04	-44.15	1680.36	-187.51	-50.54	1692.58	-188.88	94.57	1707.42	915.49	-204.37	68.72	1534.82	-201.95	73.37	910.18
4.45000	132.56	105.67	61.44	111.39	107.98	62.07	-136.41	48.10	56.70	-75.54	113.30	89.79	-488.54	-115.21	34.19	-515.03	-110.89	63.65	-673.51	-121.57	299.20	-591.54	-160.00	212.78	-82.19	28.49	1233.46	0.00	0.00	0.00	-38.47	99.32	1695.20	-36.63	-41.31	1682.37	-176.58	-47.71	1694.90	-177.95	97.27	1709.59	915.51	-204.41	68.64	1535.01	-202.02	73.37	910.25
4.46000	132.59	105.58	60.77	111.53	108.37	61.84	-136.30	47.65	57.02	-75.20	113.77	90.07	-482.35	-116.17	31.50	-504.25	-110.90	69.10	-653.68	-119.59	296.48	-573.61	-160.50	222.82	-71.54	29.74	1236.01	0.00	0.00	0.00	-26.78	102.07	1697.01	-25.33	-38.93	1684.37	-165.78	-45.30	1697.19	-167.24	99.78	1711.73	915.47	-204.54	68.81	1534.54	-202.01	73.29	910.21
4.47000	133.35	105.41	60.29	111.79	108.31	61.09	-136.24	47.64	57.21	-74.87	113.33	90.06	-470.60	-117.39	32.11	-495.31	-111.81	74.25	-632.98	-117.49	294.32	-555.27	-161.14	232.17	-60.74	30.36	1238.32	0.00	0.00	0.00	-17.14	104.61	1698.89	-14.33	-36.57	1686.58	-155.05	-42.77	1699.57	-156.56	102.40	1713.84	915.58	-204.50	68.80	1535.31	-201.94	73.65	910.28
4.48000	132.00	106.60	58.06	112.22	108.94	60.81	-136.27	47.34	57.60	-74.59	113.56	90.26	-455.49	-119.08	39.90	-475.46	-112.86	82.61	-611.39	-115.24	292.74	-537.13	-161.27	240.77	-57.22	33.56	1241.21	0.00	0.00	0.00	-6.58	106.90	1700.80	-4.03	-34.57	1688.68	-144.44	-40.30	1702.02	-145.92	105.03	1715.98	915.43	-204.40	68.78	1535.24	-201.97	73.55	910.24
4.49000	129.88	105.60	58.03	112.89	109.13	60.20	-136.41	47.31	57.83	-74.31	113.60	90.33	-435.43	-120.67	49.09	-455.24	-113.38	91.70	-588.90	-112.86	291.76	-518.37	-161.09	249.10	-47.30	34.57	1243.38	0.00	0.00	0.00	3.48	109.12	1702.68	6.48	-32.48	1690.84	-133.86	-38.40	1704.41	-135.29	107.29	1718.06	915.30	-204.19	69.00	1534.81	-202.01	73.41	910.48
4.50000	130.84	105.20	57.76	113.26	107.81	59.70	-136.29	47.05	58.17	-74.06	113.76	90.49	-412.31	-120.79	58.67	-433.73	-113.57	99.92	-565.47	-110.33	291.38	-498.58	-160.43	256.22	-37.52	35.28	1245.60	0.00	0.00	0.00	14.07	111.52	1704.48	16.61	-30.46	1692.87	-123.24	-36.55	1706.84	-124.79	109.01	1720.23	915.19	-204.10	69.00	1535.41	-201.98	73.67	910.42
4.51000	130.92	105.45	57.34	113.23	108.26	59.51	-136.23	47.36	58.27	-73.79	113.77	90.76	-388.82	-120.78	66.70	-409.63	-113.75	107.42	-541.11	-107.66	291.64	-477.69	-159.65	262.35	-28.09	35.96	1247.54	0.00	0.00	0.00	24.39	113.30	1706.35	27.12	-28.99	1694.94	-112.65	-35.04	1709.26	-114.33	110.65	1722.48	915.08	-203.72	69.19	1534.59	-202.04	73.32	910.48
4.52000	131.22	105.82	57.03	113.43	108.17	59.01	-136.00	46.88	58.67	-73.59	113.47	90.86	-364.18	-120.95	73.24	-388.44	-113.59	112.88	-517.21	-101.22	298.61	-456.31	-158.43	267.11	-18.85	36.60	1249.61	0.00	0.00	0.00	33.65	114.72	1708.22	37.18	-27.43	1696.96	-102.27	-33.76	1711.67	-103.99	112.57	1724.75	915.55	-205.01	68.46	1534.10	-202.10	73.15	910.44
4.53000	130.43	105.61	56.54	113.50	108.14	58.92	-135.68	46.62	58.97	-73.29	113.31	91.12	-340.04	-121.97	78.28	-364.95	-114.20	117.37	-496.83	-101.21	300.30	-434.52	-157.15	270.68	-9.08	37.08	1251.62	0.00	0.00	0.00	44.36	116.37	1710.00	47.71	-26.04	1698.89	-92.07	-32.53	1714.01	-93.81	113.82	1726.96	915.53	-204.81	68.57	1534.22	-202.03	73.20	910.21
4.54000	130.19	105.69	56.08	113.63	108.01	58.70	-135.33	46.77	59.14	-73.13	112.90	91.24	-314.74	-122.42	82.29	-340.39	-114.71	120.80	-474.76	-97.82	302.43	-412.44	-156.49	273.22	-0.80	37.62	1253.68	0.00	0.00	0.00	55.11	117.62	1711.71	57.71	-25.12	1700.61	-82.03	-31.41	1716.23	-83.81	114.91	1729.08	915.69	-204.80	68.47	1534.63	-202.02	73.23	910.21
4.55000	130.56	105.90	55.90	113.69	107.87	58.60	-135.12	46.81	59.32	-72.82	112.90	91.63	-287.23	-123.02	85.50	-314.85	-114.90	123.32	-452.25	-96.83	302.00	-389.87	-155.54	274.39	8.41	37.91	1255.74	0.00	0.00	0.00	65.00	118.77	1713.36	66.60	-24.28	1702.34	-72.13	-30.38	1718.34	-73.93	116.05	1731.14	915.51	-204.67	68.65	1535.40	-201.91	73.59	910.50
4.56000	131.27	106.12	55.83	113.74	107.88	58.50	-135.19	46.91	59.49	-72.57	113.05	92.04	-260.87	-123.51	87.34	-289.20	-114.90	124.61	-429.33	-94.27	300.92	-366.66	-154.36	274.21	15.20	38.74	1257.83	0.00	0.00	0.00	74.75	119.93	1714.98	76.08	-23.26	1704.00	-62.31	-29.90	1720.26	-64.19	116.70	1733.10	915.24	-204.90	68.80	1535.74	-201.93	73.67	910.49
4.57000	132.03	106.26	55.74	113.82	108.21	58.26	-135.09	46.38	60.03	-72.40	112.94	92.30	-232.87	-123.27	88.49	-262.59	-114.85	124.78	-406.84	-93.44	298.03	-343.32	-153.52	273.09	24.75	39.36	1259.89	0.00	0.00	0.00	84.37	120.77	1716.52	86.81	-22.64	1705.37	-52.66	-29.31	1722.09	-54.67	116.92	1735.01	915.48	-204.63	68.61	1535.49	-201.99	73.62	910.52
4.58000	132.13	106.26	55.57	113.94	108.60	58.03	-135.09	46.69	60.10	-72.07	112.69	92.57	-205.93	-122.35	88.75	-234.90	-113.91	124.65	-383.18	-90.36	294.66	-319.70	-152.53	270.80	34.83	40.32	1261.96	0.00	0.00	0.00	93.39	121.87	1717.89	97.20	-22.07	1706.65	-43.10	-28.77	1723.85	-45.22	117.43	1736.75	915.51	-204.83	68.62	1535.32	-201.95	73.55	910.63
4.59000	133.30	106.36	55.60	113.92	108.91	57.80	-134.71	46.35	60.49	-71.85	112.38	92.82	-176.96	-121.67	88.51	-206.39	-113.04	123.77	-359.65	-88.53	289.63	-295.64	-151.30	267.33	44.56	41.20	1263.88	0.00	0.00	0.00	102.74	122.32	1719.23	105.42	-21.82	1707.97	-33.51	-28.10	1725.49	-35.97	117.68	1738.40	915.43	-204.00	68.91	1535.51	-201.94	73.66	910.66
4.60000	131.63	106.51	54.73	114.04	108.88	57.70	-134.33	46.30	60.79	-71.62	112.44	93.18	-147.00	-120.33	87.95	-176.16	-111.68	122.62	-336.43	-88.67	282.78	-271.01	-150.32	262.77	52.59	42.60	1265.71	0.00	0.00	0.00	111.80	122.68	1720.39	114.80	-21.51	1709.18	-24.10	-27.96	1726.94	-26.85	117.82	1739.90	915.40	-204.25	68.88	1535.38	-201.91	73.62	910.58
4.61000	131.99	106.77	54.60	114.12	109.13	57.22	-134.03	46.19	61.11	-71.42	112.03	93.32	-115.26	-118.37	87.50	-146.70	-109.51	120.98	-312.37	-87.28	275.12	-245.98	-149.06	257.16	61.50	43.41	1267.39	0.00	0.00	0.00	120.58	122.93	1721.54	123.64	-21.05	1710.25	-14.75	-28.02	1728.22	-17.76	117.96	1741.24	915.57	-204.67	68.70	1535.23	-201.91	73.54	910.54
4.62000	133.74	106.97	54.70	114.31	109.14	57.14	-133.83	46.13	61.30	-71.17	112.07	93.70	-83.27	-117.08	85.69	-116.59	-107.41	119.02	-287.53	-84.73	267.26	-220.81	-147.98	250.74	71.38	44.61	1268.91	0.00	0.00	0.00	129.70	123.12	1722.50	132.61	-21.08	1711.09	-5.42	-27.97	1729.30	-8.75	117.87	1742.42	915.84	-205.60	68.49	1535.07	-202.01	73.51	910.34
4.63000	133.87	107.11	54.40	114.22	109.27	56.93	-133.70	46.11	61.41	-71.00	111.42	93.79	-53.11	-115.37	84.12	-87.39	-106.28	115.77	-262.73	-86.29	256.17	-195.22	-147.07	243.52	80.07	46.09	1270.14	0.00	0.00	0.00	138.76	123.16	1723.41	141.43	-21.16	1711.82	3.71	-28.15	1730.14	0.33	117.82	1743.51	915.52	-205.30	68.77	1535.02	-202.00	73.45	910.51
4.64000	133.41	107.22	53.96	113.75	109.37	56.75	-133.62	46.10	61.47	-70.80	111.23	94.08	-16.34	-113.48	83.96	-55.47	-104.07	113.20	-237.29	-85.93	244.88	-168.90	-145.46	235.23	88.29	47.28	1271.16	0.00	0.00	0.00	147.82	122.90	1724.25	151.11	-21.13	1712.55	12.74	-28.41	1730.76	9.38	117.61	1744.39	915.64	-204.99	68.68	1534.90	-201.95	73.45	910.31
4.65000	132.40	107.30	53.39	112.94	109.43	56.59	-133.57	46.08	61.52	-70.57	110.93	94.24	15.81	-110.93	83.17	-21.41	-101.85	111.10	-211.13	-85.06	232.89	-141.83	-144.04	226.44	98.23	48.07	1272.04	0.00	0.00	0.00	156.14	122.63	1725.13	160.26	-21.28	1712.99	21.60	-28.84	1731.17	18.27	117.33	1745.09	915.55	-204.42	68.76	1534.88	-202.05	73.42	910.10
4.66000	130.88	107.35	52.69	111.83	109.46	56.47	-133.53	46.04	61.59	-70.31	110.79	94.53	50.86	-109.10	82.38	11.25	-100.04	108.31	-184.51	-81.72	221.36	-114.56	-142.62	217.08	105.95	48.70	1272.50	0.00	0.00	0.00	164.32	122.18	1725.89	169.15	-21.53	1713.40	30.33	-29.31	1731.46	27.07	116.87	1745.69	915.51	-204.77	68.78	1534.97	-202.02	73.42	910.21
4.67000	128.90	107.37	51.88	110.45	109.47	56.39	-133.48	45.95	61.70	-70.07	110.61	94.77	85.18	-107.23	81.43	45.03	-98.27	105.53	-156.87	-80.39	210.94	-86.99	-141.63	207.63	115.36	49.13	1272.80	0.00	0.00	0.00	172.66	121.67	1726.45	177.65	-21.87	1713.75	38.89	-29.84	1731.57	35.76	116.31	1746.10	915.65	-204.80	68.66	1535.21	-202.02	73.52	910.44
4.68000	126.52	107.37	50.98	108.83	109.45	56.34	-133.40	45.81	61.91	-69.93	110.25	94.89	119.88	-104.96	80.79	77.75	-96.36	102.69	-129.22	-79.08	200.84	-58.70	-140.20	197.66	124.25	49.38	1273.03	0.00	0.00	0.00	181.66	120.96	1726.81	184.92	-22.65	1714.13	47.43	-30.33	1731.57	44.40	115.50	1746.34	915.75	-204.99	68.50	1535.41	-202.03	73.56	910.57
4.69000	123.77	107.35	49.99	107.00	109.41	56.34	-133.26	45.58	62.24	-69.77	110.38	95.20	154.27	-103.55	79.91	110.70	-95.02	99.69	-101.63	-77.81	191.06	-29.75	-139.14	187.77	132.72	49.65	1273.06	0.00	0.00	0.00	190.88	120.25	1727.06	192.96	-23.70	1714.23	55.90	-31.00	1731.43	53.00	115.11	1746.40	915.85	-204.84	68.53	1535.30	-202.00	73.54	910.25
4.70000	120.72	107.31	48.93	105.01	109.36	56.39	-133.17	45.53	62.55	-69.54	109.95	95.29	188.88	-101.46	79.85	144.55	-92.92	97.59	-74.16	-76.56	181.60	-0.46	-138.01	177.79	140.61	49.87	1272.82	0.00	0.00	0.00	199.68	119.63	1727.24	202.77	-24.35	1714.18	64.32	-31.79	1731.19	61.55	114.40	1746.30	915.60	-204.92	68.63	1535.29	-201.99	73.59	910.35
4.71000	117.39	107.26	47.82	102.89	109.29	56.48	-132.94	45.10	62.91	-69.27	109.99	95.62	222.80	-99.41	80.17	179.23	-91.22	95.79	-46.86	-75.34	172.46	29.12	-136.57	167.80	150.36	49.83	1272.75	0.00	0.00	0.00	208.03	118.40	1727.27	210.89	-25.30	1713.94	72.84	-32.45	1730.82	70.13	113.46	1746.05	915.54	-204.87	68.68	1535.54	-201.92	73.72	910.41
4.72000	113.85	107.20	46.66	100.66	109.21	56.63	-132.88	44.70	63.24	-69.10	109.16	95.60	256.35	-97.91	80.87	212.76	-89.60	94.39	-19.78	-74.15	163.65	59.06	-134.96	158.01	160.41	49.53	1272.21	0.00	0.00	0.00	216.71	117.37	1727.00	219.91	-26.29	1713.78	81.35	-33.49	1730.32	78.67	112.66	1745.69	915.48	-205.04	68.66	1535.28	-202.03	73.57	910.01
4.73000	110.13	107.14	45.47	98.37	109.12	56.83	-132.68	44.78	63.47	-68.80	109.26	96.02	290.88	-96.06	82.61	246.73	-87.47	93.83	7.00	-72.99	155.15	89.60	-133.86	148.81	168.84	49.08	1271.59	0.00	0.00	0.00	225.27	116.23	1726.72	228.83	-27.57	1713.25	89.92	-34.50	1729.78	87.20	111.79	1745.13	915.60	-204.91	68.59	1535.10	-201.98	73.51	910.22
4.74000	106.30	107.07	44.27	96.05	109.03	57.09	-132.36	44.75	63.77	-68.39	109.20	96.45	324.86	-93.07	85.39	279.33	-85.39	93.79	33.44	-71.87	146.98	120.38	-132.64	140.10	176.19	48.61	1270.97	0.00	0.00	0.00	234.38	115.02	1726.23	236.14	-28.81	1712.70	98.53	-35.71	1729.05	95.78	110.59	1744.57	915.63	-205.25	68.48	1535.26	-201.91	73.57	910.37
4.75000	102.38	107.00	43.06	93.73	108.93	57.41	-132.07	44.29	64.37	-68.02	108.75	96.75	357.78	-91.41	88.13	312.05	-83.04	94.60	59.48	-70.78	139.14	151.23	-131.21	132.00	185.94	48.37	1270.20	0.00	0.00	0.00	242.99	113.38	1725.67	246.07	-30.18	1711.94	107.25	-37.06	1728.24	104.47	109.30	1743.94	915.43	-205.09	68.64	1535.36	-201.96	73.59	910.57
4.76000	98.44	106.94	41.86	91.45	108.84	57.79	-131.81	44.17	65.03	-67.58	108.67	97.31	390.37	-88.21	92.93	344.79	-80.83	96.66	85.05	-69.73	131.62	182.07	-130.21	124.97	194.90	47.67	1269.41	0.00	0.00	0.00	251.18	112.00	1725.07	254.89	-31.68	1711.16	116.08	-38.40	1727.30	113.20	107.93	1743.19	915.47	-204.87	68.63	1535.38	-201.96	73.61	910.71
4.77000	94.52	106.88	40.69	89.24	108.75	58.24	-131.39	44.24	65.68	-67.11	108.59	97.93	421.97	-85.59	98.42	376.39	-78.84	99.60	110.11	-68.71	124.43	212.94	-129.64	119.06	204.31	46.93	1268.51	0.00	0.00	0.00	259.76	110.04	1724.46	263.17	-33.38	1710.26	124.90	-40.11	1726.20	121.97	106.18	1742.42	915.45	-205.46	68.67	1535.38	-202.01	73.64	910.71
4.78000	90.66	106.84	39.55	87.14	108.68	58.76	-131.06	43.97	66.69	-66.52	108.79	98.63	452.73	-84.03	104.80	406.22	-77.31	104.06	134.60	-67.73	117.57	243.21	-128.86	114.12	212.50	46.29	1267.66	0.00	0.00	0.00	268.80	108.39	1723.64	272.46	-34.93	1709.16	133.86	-41.82	1725.01	130.70	104.63	1741.51	915.43	-205.05	68.80	1535.27	-201.98	73.64	910.55
4.79000	86.92	106.81	38.45	85.18	108.61	59.36	-130.62	44.55	67.38	-65.96	108.51	99.28	482.68	-80.94	113.06	435.25	-75.25	109.39	158.45	-66.78	111.04	272.65	-128.21	110.50	222.98	45.38	1266.71	0.00	0.00	0.00	278.08	106.50	1722.69	280.48	-36.83	1708.01	142.70	-43.78	1723.71	139.60	103.06	1740.53	915.78	-204.96	68.57	1535.16	-201.92	73.55	910.84
4.80000	83.35	106.79	37.42	83.39	108.55	60.03	-130.32	44.61	68.42	-65.19	108.64	100.12	502.28	-78.96	120.31	457.91	-73.69	114.41	181.61	-65.88	104.84	300.79	-127.58	108.03	231.86	44.39	1265.81	0.00	0.00	0.00	286.56	104.47	1721.69	290.04	-38.60	1706.58	151.45	-46.08	1722.23	148.50	100.87	1739.48	915.66	-204.53	68.78	1535.62	-201.91	73.65	910.57
4.81000	79.98	106.80	36.47	81.81	108.52	60.78	-129.79	44.38	69.91	-64.57	108.37	100.93	535.34	-77.06	129.87	473.50	-72.23	119.46	204.02	-65.01	98.97	326.97	-127.52	107.18	240.73	43.35	1264.70	0.00	0.00	0.00	295.46	102.25	1720.57	298.87	-40.78	1705.09	160.28	-48.00	1720.75	157.45	98.56	1738.33	915.71	-204.45	68.77	1535.60	-201.92	73.68	910.75
4.82000	76.86	106.84	35.60	80.48	108.50	61.61	-129.24	44.43	71.31	-63.78	108.03	101.76	558.05	-74.08	138.73	503.17	-69.82	127.31	225.63	-64.19	93.43	351.09	-126.42	106.92	250.16	42.27	1263.64	0.00	0.00	0.00	304.78	100.12	1719.23	307.12	-42.76	1703.55	168.98	-50.47	1719.20	166.38	96.17	1737.11	915.70	-204.73	68.78	1535.64	-201.94	73.68	910.69
4.83000	74.06	106.90	34.84	79.42	108.51	62.52	-128.62	44.70	72.73	-62.77	108.19	102.94	577.91	-71.47	146.43	527.04	-67.66	133.61	246.38	-63.41	88.23	372.57	-125.19	107.31	260.49	40.99	1262.56	0.00	0.00	0.00	313.70	97.78	1717.87	315.93	-45.02	1702.13	177.78	-52.81	1717.67	175.33	93.70	1735.80	915.89	-204.79	68.58	1535.31	-202.00	73.54	910.63
4.84000	71.60	106.99	34.18	78.68	108.55	63.52	-127.92	44.26	74.92	-61.77	108.35	104.23	595.54	-69.11	152.74	550.67	-65.21	140.31	266.20	-62.67	83.37	391.65	-123.47	107.58	269.96	39.58	1261.38	0.00	0.00	0.00	322.13	95.54	1716.44	325.37	-47.49	1700.39	186.72	-55.41	1716.06	184.16	90.85	1734.50	915.54	-204.67	68.77	1535.66	-201.97	73.73	910.52
4.85000	69.55	107.12	33.66	78.28	108.62	64.62	-127.14	44.89	76.73	-60.53	108.37	105.65	611.29	-67.06	157.53	566.19	-63.26	143.69	285.05	-61.97	78.84	408.40	-121.41	107.15	277.86	38.14	1260.30	0.00	0.00	0.00	331.44	92.90	1715.00	333.46	-49.95	1698.78	195.71	-57.73	1714.52	192.89	88.07	1733.10	915.62	-205.14	68.66	1534.96	-202.15	73.44	910.53
4.86000	67.94	107.29	33.28	78.26	108.72	65.80	-126.19	44.81	79.40	-59.22	108.41	107.37	624.70	-65.69	160.33	579.54	-62.39	144.40	302.86	-61.32	74.65	422.67	-119.35	105.87	287.51	36.49	1259.15	0.00	0.00	0.00	340.24	90.26	1713.49	342.94	-52.45	1697.08	204.60	-60.58	1712.88	201.59	85.06	1731.74	915.57	-205.27	68.58	1534.70	-202.04	73.35	910.57
4.87000	66.83	107.49	33.05	78.66	108.85	67.09	-125.04	44.97	82.22	-57.74	108.92	109.39	636.33	-65.24	160.89	591.57	-60.20	144.17	319.58	-60.72	70.79	434.60	-116.92	103.51	297.79	34.89	1258.18	0.00	0.00	0.00	348.41	87.64	1712.17	351.85	-55.03	1695.57	213.42	-63.82	1711.13	210.23	81.55	1730.33	915.60	-204.79	68.61	1535.37	-201.93	73.60	910.39
4.88000	66.26	107.75	32.99	79.51	109.03	68.47	-123.94	45.07	85.49	-56.00	109.65	111.73	645.33	-64.01	159.73	599.95	-59.97	143.65	335.15	-60.16	67.28	444.09	-114.48	100.57	307.17	32.96	1257.03	0.00	0.00	0.00	357.15	85.12	1710.83	360.95	-57.94	1693.95	222.33	-66.94	1709.38	218.77	78.23	1728.92	915.71	-205.25	68.58	1535.40	-202.01	73.61	910.35
4.89000	66.28	108.05	33.11	80.84	109.25	69.96	-122.57	45.14	89.26	-54.17	109.92	114.12	652.25	-60.75	154.36	606.79	-56.55	139.17	349.51	-59.65	64.11	450.86	-112.79	99.00	316.21	31.01	1255.88	0.00	0.00	0.00	365.56	82.04	1709.58	369.29	-60.74	1692.53	231.23	-70.09	1707.57	227.19	75.13	1727.43	915.79	-205.30	68.44	1535.35	-201.86	73.58	910.37
4.90000	66.94	108.40	33.42	82.68	109.52	71.56	-121.05	44.27	92.06	-52.12	110.84	117.05	657.88	-57.02	145.20	611.44	-52.12	131.23	362.61	-59.19	61.27	455.65	-112.10	96.98	326.65	29.06	1254.72	0.00	0.00	0.00	373.82	79.09	1708.37	378.99	-63.68	1690.81	240.14	-73.56	1705.76	235.60	71.51	1726.01	915.64	-205.75	68.42	1534.70	-202.03	73.37	910.28
4.91000	68.29	108.81	33.94	85.08	109.83	73.26	-118.97	46.19	97.29	-49.69	112.22	120.45	658.41	-54.83	134.45	613.76	-49.80	122.09	374.38	-58.78	58.79	460.15	-111.30	94.39	335.57	26.83	1253.69	0.00	0.00	0.00	382.17	76.01	1707.23	387.79	-66.86	1689.34	249.11	-76.95	1704.04	244.01	67.72	1724.72	915.36	-204.78	68.88	1534.94	-202.10	73.48	910.20
4.92000	70.36	109.28	34.68	88.07	110.20	75.07	-116.56	47.00	103.13	-46.79	114.09	124.46	664.08	-52.44	125.25	619.79	-47.14	115.17	384.77	-58.41	56.64	465.12	-110.68	92.39	345.71	24.46	1252.66	0.00	0.00	0.00	390.29	73.07	1706.41	397.01	-69.74	1688.11	258.07	-80.44	1702.51	252.54	64.05	1723.59	915.54	-204.61	68.75	1534.88	-201.96	73.47	910.30
4.93000	73.22	109.81	35.65	91.68	110.63	77.00	-113.39	48.92	110.30	-43.33	115.74	128.96	674.54	-50.60	117.15	624.18	-45.82	107.34	393.73	-58.11	54.84	469.46	-110.51	91.12	355.38	21.98	1251.72	0.00	0.00	0.00	399.16	69.93	1705.69	405.09	-73.19	1687.28	266.93	-83.96	1701.21	261.16	60.22	1722.69	915.76	-205.59	68.35	1535.44	-201.88	73.64	910.21
4.94000	76.91	110.40	36.87	95.94	111.11	79.05	-109.34	49.87	118.16	-39.23	117.95	134.41	680.66	-50.54	107.48	630.95	-45.13	100.17	401.18	-57.85	53.39	472.69	-110.81	90.07	364.45	19.34	1250.96	0.00	0.00	0.00	408.04	66.74	1705.12	413.42	-76.32	1686.54	275.77	-87.55	1700.16	269.76	56.40	1721.91	915.33	-205.37	68.61	1535.55	-201.90	73.70	910.16
4.95000	81.47	111.07	38.35	100.89	111.65	81.22	-104.41	51.24	127.31	-34.21	120.19	140.71	685.48	-49.86	99.38	635.05	-45.03	93.56	407.09	-57.65	52.28	475.73	-110.29	88.95	373.20	16.71	1250.28	0.00	0.00	0.00	416.80	63.65	1704.58	423.25	-79.53	1685.73	284.62	-91.10	1699.26	278.44	52.59	1721.23	915.52	-205.22	68.53	1534.83	-202.02	73.43	909.95
4.96000	86.96	111.81	40.10	106.57	112.26	83.51	-98.20	51.71	137.65	-28.18	121.88	147.53	688.58	-49.18	91.43	637.88	-43.93	88.13	411.38	-57.50	51.53	478.25	-110.27	88.30	383.63	14.19	1249.82	0.00	0.00	0.00	425.09	60.48	1704.32	432.74	-82.53	1685.15	293.51	-94.83	1698.47	287.08	49.25	1720.69	915.71	-205.34	68.28	1535.04	-201.95	73.47	910.22
4.97000	93.41	112.62	42.13	113.00	112.94	85.93	-90.40	52.88	149.51	-20.86	123.10	154.74	691.42	-47.35	85.22	640.60	-43.14	83.99	414.01	-57.41	51.12	479.97	-110.21	87.97	393.35	11.54	1249.68	0.00	0.00	0.00	433.39	57.45	1704.20	441.14	-85.83	1684.79	302.62	-98.41	1697.89	295.79	45.36	1720.42	915.56	-204.87	68.49	1534.77	-201.97	73.39	910.17
4.98000	100.89	113.51	44.47	120.22	113.69	88.48	-81.05	52.50	162.17	-12.10	123.64	162.63	693.49	-46.33	82.25	641.53	-42.78	81.34	414.91	-57.37	51.06	480.97	-109.64	87.69	402.61	9.09	1249.80	0.00	0.00	0.00	442.38	54.42	1704.19	449.50	-88.99	1684.72	311.66	-101.87	1697.55	304.46	42.20	1720.25	915.54	-204.66	68.52	1534.42	-202.08	73.27	910.40
4.99000	109.43	114.49	47.12	128.27	114.52	91.16	-69.77	54.00	176.32	-1.74	124.58	171.34	693.77	-45.65	79.10	641.69	-42.36	79.22	415.39	-56.84	51.10	481.73	-109.21	87.48	412.01	6.82	1250.19	0.00	0.00	0.00	450.72	51.50	1704.48	457.63	-92.04	1684.84	320.62	-105.49	1697.42	313.09	38.86	1720.37	915.68	-204.80	68.44	1534.82	-202.09	73.44	910.39
5.00000	119.08	115.55	50.09	137.19	115.42	93.97	-56.48	54.36	190.95	10.41	125.71	180.50	694.34	-45.51	76.94	642.57	-42.24	77.78	415.90	-56.18	50.85	482.41	-109.01	87.34	420.60	4.96	1250.76	0.00	0.00	0.00	459.24	48.59	1704.90	467.35	-94.70	1685.03	329.74	-108.82	1697.57	321.73	35.42	1720.80	915.49	-204.38	68.70	1535.05	-202.07	73.46	910.15
5.01000	129.90	116.70	53.40	146.99	116.41	96.93	-41.37	55.41	206.60	23.78	126.45	189.94	695.26	-45.65	75.73	642.66	-42.33	76.56	415.13	-57.96	51.81	482.79	-108.91	87.23	430.09	3.33	1251.59	0.00	0.00	0.00	467.98	45.85	1705.33	475.64	-97.49	1685.43	338.75	-112.12	1697.91	330.22	32.05	1721.31	915.58	-204.74	68.56	1535.11	-202.03	73.53	909.94
5.02000	141.92	117.94	57.06	157.73	117.48	100.03	-24.72	56.08	221.89	37.98	126.90	199.55	695.27	-45.75	74.36	642.48	-42.70	75.32	415.21	-57.05	51.45	483.05	-108.81	87.12	437.52	1.58	1252.33	0.00	0.00	0.00	475.57	43.16	1706.03	485.63	-100.18	1685.82	347.78	-115.42	1698.36	338.61	28.94	1721.98	915.57	-204.81	68.51	1535.11	-202.04	73.53	910.07
5.03000	155.20	119.28	61.09	169.43	118.63	103.27	-6.93	57.23	236.90	52.84	127.06	209.24	695.21	-45.58	73.33	643.09	-42.52	74.74	415.51	-55.68	50.86	483.20	-108.70	87.04	447.42	0.31	1253.40	0.00	0.00	0.00	483.92	40.45	1706.83	494.60	-102.82	1686.32	356.84	-118.43	1699.03	347.00	25.85	1722.90	915.81	-205.11	68.33	1535.81	-201.97	73.74	910.09
5.04000	169.79	120.72	65.49	182.13	119.88	106.66	9.15	58.34	248.21	67.83	126.91	218.68	695.36	-45.28	72.70	643.08	-42.38	74.22	415.06	-56.45	51.27	483.44	-108.62	86.99	456.18	-0.61	1254.54	0.00	0.00	0.00	492.80	38.16	1707.80	503.77	-105.23	1687.04	365.84	-121.50	1699.85	355.32	22.74	1724.09	915.81	-205.27	68.35	1534.38	-202.08	73.24	910.18
5.05000	185.72	122.26	70.29	195.86	121.22	110.21	24.51	58.75	257.56	82.65	126.77	227.70	695.10	-45.39	72.00	643.33	-42.08	74.00	414.87	-56.47	51.47	483.55	-108.71	87.04	463.15	-1.56	1255.89	0.00	0.00	0.00	500.42	35.99	1708.96	511.25	-107.65	1688.00	374.72	-124.42	1700.91	363.59	19.85	1725.46	915.70	-204.85	68.51	1534.52	-202.03	73.30	910.08
5.06000	203.06	123.91	75.49	210.66	122.66	113.90	39.88	58.52	266.25	97.85	127.20	236.97	696.11	-45.19	72.09	643.36	-42.06	73.69	414.27	-58.14	52.22	483.59	-108.84	87.06	469.62	-2.33	1257.23	0.00	0.00	0.00	508.86	33.70	1710.29	520.00	-109.86	1688.84	383.56	-126.94	1702.20	371.87	17.29	1727.07	916.02	-205.09	68.30	1535.11	-202.02	73.45	910.23
5.07000	221.84	125.67	81.10	226.56	124.20	117.75	55.49	59.45	273.55	113.90	127.21	245.44	695.72	-45.31	71.69	643.82	-42.24	73.54	414.44	-58.58	52.54	483.65	-108.93	87.07	476.50	-3.05	1258.67	0.00	0.00	0.00	517.19	31.53	1711.82	528.76	-111.52	1690.04	392.24	-129.39	1703.69	380.17	14.50	1728.95	915.99	-204.79	68.36	1535.15	-202.02	73.51	910.44
5.08000	242.11	127.54	87.15	243.59	125.84	121.77	71.78	60.16	280.55	130.80	128.64	253.80	694.64	-45.36	71.32	643.20	-42.05	73.32	414.32	-59.96	52.98	483.79	-108.74	86.95	484.15	-3.58	1260.29	0.00	0.00	0.00	525.82	29.46	1713.47	537.20	-113.66	1691.41	400.86	-131.67	1705.40	388.39	12.32	1730.96	916.12	-204.95	68.22	1535.10	-202.05	73.58	910.25
5.09000	263.93	129.53	93.64	261.79	127.59	125.94	88.63	60.96	286.60	148.56	130.51	261.75	694.44	-45.32	71.43	643.47	-42.31	73.38	414.98	-60.26	53.16	483.79	-108.85	86.96	489.55	-4.39	1262.08	0.00	0.00	0.00	533.90	27.68	1715.24	546.38	-115.50	1692.85	409.50	-134.01	1707.19	396.52	9.98	1733.13	916.27	-205.17	68.07	1535.15	-201.94	73.59	910.64
5.10000	287.34	131.64	100.59	281.20	129.45	130.28	106.09	62.06	292.00	166.59	132.26	268.93	695.17	-45.52	71.72	643.00	-41.97	73.42	415.89	-60.72	53.12	483.80	-109.19	87.03	497.42	-5.23	1264.13	0.00	0.00	0.00	541.90	25.99	1717.28	554.63	-117.08	1694.46	417.94	-136.24	1709.04	404.60	7.97	1735.29	916.09	-205.07	68.11	1534.98	-201.88	73.53	910.44
5.11000	308.66	133.88	108.57	301.85	131.42	134.80	124.08	62.24	296.01	184.82	133.97	275.41	695.20	-45.91	71.68	643.03	-42.29	73.49	416.29	-62.00	53.67	483.66	-109.62	87.17	504.34	-6.04	1266.20	0.00	0.00	0.00	549.04	24.31	1719.39	563.08	-118.51	1696.22	426.36	-138.14	1710.97	412.56	6.14	1737.44	915.91	-204.57	68.25	1535.37	-201.82	73.65	910.55
5.12000	328.62	135.77	115.89	323.76	133.51	139.48	142.58	62.32	299.63	203.15	134.95	280.82	695.05	-45.93	71.86	643.47	-42.54	73.75	416.45	-63.03	53.88	483.73	-109.61	87.08	512.62	-7.01	1268.44	0.00	0.00	0.00	557.31	23.16	1721.30	570.84	-119.88	1698.04	434.69	-139.73	1712.98	420.35	4.53	1739.51	915.94	-205.00	68.27	1535.50	-201.93	73.68	910.67
5.13000	350.26	137.57	122.75	341.55	136.16	144.36	161.20	62.30	302.56	221.74	136.21	285.54	694.51	-46.48	71.81	643.65	-42.43	74.08	416.94	-62.28	53.41	483.52	-110.50	87.37	520.23	-7.96	1270.52	0.00	0.00	0.00	564.54	21.88	1723.24	578.70	-120.89	1699.91	442.89	-141.30	1714.96	428.19	2.89	1741.51	915.98	-205.03	68.38	1535.01	-202.05	73.50	910.79
5.14000	373.01	139.65	128.84	351.89	138.00	145.65	180.08	62.43	304.41	240.64	136.78	289.29	694.53	-46.42	72.12	643.34	-42.67	74.18	416.57	-62.17	53.21	483.51	-110.64	87.29	527.11	-9.04	1272.74	0.00	0.00	0.00	572.31	20.57	1725.07	587.11	-121.97	1701.69	451.04	-142.80	1716.85	435.76	1.32	1743.43	915.77	-204.28	68.70	1535.16	-201.99	73.47	910.43
5.15000	394.88	141.22	134.45	373.28	139.61	150.77	199.15	62.91	305.86	259.98	137.29	292.22	696.08	-47.05	72.52	643.08	-43.16	74.16	416.43	-60.80	52.90	483.60	-110.71	87.29	535.51	-10.08	1274.73	0.00	0.00	0.00	579.60	19.57	1726.89	595.40	-123.12	1703.46	458.98	-144.47	1718.58	443.30	-0.34	1745.22	916.10	-204.74	68.38	1534.48	-202.10	73.29	910.55
5.16000	417.92	143.44	139.77	398.46	140.94	154.82	218.43	63.83	306.40	279.74	138.15	294.55	695.22	-47.33	72.29	643.72	-43.49	74.38	416.03	-60.44	52.92	483.66	-110.84	87.23	544.09	-10.96	1276.70	0.00	0.00	0.00	587.09	18.50	1728.42	602.45	-124.10	1705.18	466.97	-145.99	1720.23	450.79	-1.70	1746.79	915.97	-204.01	68.57	1534.98	-201.95	73.54	910.31
5.17000	441.69	145.91	145.16	420.76	143.47	159.21	237.96	64.07	305.66	299.70	139.11	296.24	694.99	-47.76	71.98	643.86	-43.78	74.43	415.87	-60.01	53.11	483.66	-111.18	87.33	551.05	-12.00	1278.36	0.00	0.00	0.00	594.69	17.73	1729.80	609.58	-125.26	1706.61	474.97	-147.37	1721.78	458.19	-3.36	1748.32	916.00	-204.26	68.49	1536.10	-201.86	73.94	910.13
5.18000	465.81	147.65	150.78	443.71	145.40	166.26	257.53	64.64	304.36	319.82	139.59	297.04	696.19	-48.01	72.28	643.37	-43.94	74.37	415.67	-60.02	53.46	483.74	-111.39	87.37	558.26	-12.89	1279.79	0.00	0.00	0.00	601.80	16.86	1731.06	617.21	-126.01	1707.97	482.82	-148.60	1723.20	465.46	-4.40	1749.63	915.70	-204.25	68.73	1535.86	-201.88	73.83	910.37
5.19000	489.34	149.41	155.73	469.15	148.09	168.13	277.53	65.93	302.58	339.93	140.59	297.42	696.20	-48.42	72.08	644.44	-44.37	74.59	415.84	-59.32	53.50	483.74	-112.00	87.56	566.42	-13.98	1280.94	0.00	0.00	0.00	607.94	15.71	1732.26	625.46	-126.89	1709.09	490.49	-149.90	1724.39	472.69	-5.48	1750.74	915.90	-204.79	68.46	1535.47	-201.98	73.70	910.48
5.20000	513.98	150.37	162.96	497.40	147.99	174.30	297.85	66.63	299.96	360.22	141.42	297.08	696.01	-48.31	72.10	643.80	-44.69	74.30	415.32	-60.46	54.23	483.92	-111.69	87.34	572.88	-14.84	1281.82	0.00	0.00	0.00	616.23	14.91	1733.17	631.87	-127.98	1710.14	498.04	-151.11	1725.40	479.87	-6.62	1751.72	915.75	-204.53	68.53	1535.26	-201.99	73.60	910.67
5.21000	537.68	151.76	167.48	531.55	148.91	184.96	318.73	67.20	296.51	380.78	142.33	296.22	695.64	-48.49	71.76	644.19	-44.75	74.28	415.94	-58.97	53.74	483.91	-111.90	87.35	579.42	-15.86	1282.39	0.00	0.00	0.00	623.68	13.70	1733.99	639.98	-128.79	1710.87	505.54	-152.19	1726.28	487.01	-7.85	1752.60	915.62	-203.98	68.65	1535.05	-201.96	73.53	910.40
5.22000	563.53	152.77	172.26	565.17	149.48	193.81	339.98	68.62	293.05	401.63	142.87	294.78	696.17	-48.40	71.83	644.42	-44.74	74.30	415.93	-59.44	54.05	483.96	-112.24	87.50	586.28	-16.82	1282.83	0.00	0.00	0.00	630.39	12.92	1734.62	647.46	-129.59	1711.52	512.99	-153.41	1726.96	494.20	-9.20	1753.33	915.87	-204.13	68.62	1535.82	-201.88	73.78	910.69
5.23000	589.41	153.86	176.80	578.76	149.75	195.53	361.38	69.92	289.42	422.94	143.93	293.09	695.56	-48.14	71.71	643.71	-44.16	77.17	416.10	-59.57	54.24	484.13	-112.01	87.37	592.33	-17.61	1282.89	0.00	0.00	0.00	637.32	12.10	1735.14	654.94	-130.40	1711.99	520.55	-154.49	1727.50	501.33	-10.42	1753.94	915.42	-203.75	68.99	1535.83	-201.99	73.84	910.62
5.24000	616.10	154.79	181.41	586.15	150.17	194.13	382.87	71.64	285.37	444.62	144.76	291.04	695.77	-48.25	71.54	643.05	-44.02	77.26	416.35	-58.78	53.97	484.04	-112.23	87.45	597.88	-18.35	1282.88	0.00	0.00	0.00	645.17	11.38	1735.50	662.41	-131.03	1712.30	528.12	-155.55	1727.86	508.37	-11.58	1754.35	915.64	-204.60	68.62	1535.02	-201.94	73.56	910.36
5.25000	641.67	155.72	185.75	601.18	151.18	193.59	404.37	72.62	280.76	466.33	145.67	288.75	694.25	-48.48	73.14	643.01	-44.15	77.12	416.44	-58.84	54.05	484.06	-112.40	87.58	604.82	-19.06	1282.75	0.00	0.00	0.00	652.10	10.41	1735.75	669.99	-131.92	1712.31	535.59	-156.66	1728.09	515.55	-12.53	1754.66	915.76	-204.50	68.57	1535.31	-201.86	73.61	910.38
5.26000	669.01	156.52	188.05	637.66	153.22	197.89	425.80	74.21	276.06	487.78	146.87	286.37	696.20	-48.02	73.85	643.47	-44.37	77.06	416.37	-59.05	54.19	484.17	-112.34	87.52	611.13	-19.56	1282.45	0.00	0.00	0.00	659.52	9.46	1735.67	677.27	-132.89	1712.26	543.18	-157.72	1728.20	522.91	-13.89	1754.99	915.96	-205.02	68.30	1535.58	-201.84	73.71	910.62
5.27000	694.24	157.17	192.43	679.65	155.16	207.91	446.84	76.56	271.56	509.52	147.75	283.76	696.15	-48.26	73.83	645.13	-44.30	77.67	416.21	-59.62	54.64	484.20	-112.37	87.54	615.56	-20.26	1282.10	0.00	0.00	0.00	666.29	8.74	1735.70	685.30	-133.71	1711.96	550.82	-158.68	1728.21	530.17	-15.06	1755.13	916.04	-205.05	68.23	1535.80	-201.81	73.72	910.54
5.28000	718.82	158.03	196.53	699.25	156.69	203.97	466.59	78.34	268.39	531.47	148.97	281.15	696.40	-48.27	73.75	645.15	-44.53	77.53	416.52	-59.12	54.43	484.27	-112.46	87.54	621.03	-20.74	1281.81	0.00	0.00	0.00	673.40	8.10	1735.54	692.42	-134.40	1711.69	558.44	-159.70	1728.09	537.54	-15.88	1755.20	916.20	-205.24	68.18	1535.78	-201.93	73.73	910.44
5.29000	744.63	158.86	200.96	721.08	160.09	205.79	485.85	77.83	261.84	553.70	149.60	278.26	697.07	-48.52	73.86	645.08	-44.57	77.50	416.30	-59.82	54.83	484.41	-112.38	87.50	627.34	-21.22	1281.51	0.00	0.00	0.00	680.50	7.31	1735.37	700.12	-135.11	1711.25	566.08	-160.56	1727.96	545.13	-17.16	1755.30	916.30	-205.35	68.04	1534.93	-202.01	73.53	910.56
5.30000	768.53	159.39	205.06	750.05	160.03	210.35	505.11	78.76	256.03	576.08	150.55	275.41	697.19	-48.48	73.79	644.64	-44.87	77.30	416.27	-59.70	54.92	484.53	-112.41	87.50	633.37	-21.55	1281.23	0.00	0.00	0.00	688.05	6.38	1735.04	706.85	-135.89	1710.89	573.75	-161.46	1727.73	552.59	-17.89	1755.27	916.35	-204.97	68.18	1534.28	-202.11	73.22	910.01
5.31000	794.65	159.98	209.76	769.42	161.99	211.07	525.60	80.22	249.89	598.60	151.21	272.48	697.28	-48.49	73.93	645.19	-45.24	77.59	416.59	-59.46	54.99	484.66	-112.45	87.51	639.22	-21.87	1281.05	0.00	0.00	0.00	695.55	6.20	1734.67	715.44	-136.42	1710.28	581.37	-162.33	1727.48	560.14	-18.86	1755.29	916.66	-205.48	67.78	1534.60	-202.04	73.36	909.90
5.32000	818.69	160.44	213.92	793.26	164.96	214.66	548.30	82.82	244.59	620.78	151.99	269.64	698.56	-48.42	74.27	644.76	-45.54	77.29	416.48	-59.53	55.16	484.80	-112.56	87.56	646.34	-22.03	1280.90	0.00	0.00	0.00	702.51	5.49	1734.27	722.93	-137.03	1709.63	589.17	-162.87	1727.21	567.75	-19.45	1755.23	916.80	-205.54	67.60	1534.91	-202.00	73.42	910.22
5.33000	843.57	160.70	218.38	818.34	163.95	218.22	572.43	84.21	239.12	642.81	152.65	266.77	697.67	-48.97	73.91	643.62	-45.62	77.00	416.68	-59.75	55.41	484.92	-112.49	87.57	653.21	-22.09	1280.70	0.00	0.00	0.00	710.11	4.66	1733.91	730.80	-137.37	1708.98	596.78	-163.64	1726.90	575.43	-20.06	1755.13	916.64	-205.65	67.64	1534.83	-202.03	73.40	910.25
5.34000	868.18	160.70	223.16	844.14	160.46	220.32	599.41	84.85	234.01	665.19	153.38	263.95	698.31	-49.13	74.01	644.44	-45.97	73.66	416.44	-60.82	56.12	484.88	-112.88	87.85	659.18	-22.07	1280.56	0.00	0.00	0.00	718.39	4.37	1733.28	736.91	-138.09	1708.30	604.43	-164.14	1726.59	583.20	-20.75	1754.98	916.13	-206.06	67.89	1535.20	-202.06	73.62	910.23
5.35000	890.98	160.56	227.48	867.94	160.64	222.64	627.18	85.13	229.11	687.45	154.06	261.21	696.70	-49.25	73.49	644.97	-45.90	73.37	416.93	-59.65	55.70	485.07	-112.72	87.84	666.42	-21.99	1280.41	0.00	0.00	0.00	725.10	4.19	1732.66	744.98	-138.25	1707.55	612.09	-164.55	1726.27	591.02	-21.48	1754.93	916.23	-205.58	67.66	1535.59	-201.91	73.77	910.46
5.36000	915.22	160.67	232.35	890.91	160.99	227.11	652.43	86.06	223.80	709.56	155.10	258.61	697.52	-49.14	73.66	644.56	-46.25	72.85	417.25	-58.98	55.56	485.24	-112.61	87.90	672.00	-22.07	1280.23	0.00	0.00	0.00	733.00	3.62	1732.03	752.38	-138.55	1706.83	619.63	-164.98	1725.94	598.75	-21.70	1754.73	916.49	-205.22	67.53	1535.68	-201.91	73.75	910.89
5.37000	938.63	160.75	237.17	913.98	160.95	231.10	676.01	88.14	219.09	731.68	156.09	256.08	697.23	-48.42	70.63	645.31	-45.96	72.98	417.12	-59.71	56.15	485.39	-112.42	88.02	679.49	-22.08	1279.91	0.00	0.00	0.00	740.74	3.29	1731.31	760.21	-138.70	1706.09	627.26	-165.29	1725.56	606.42	-21.75	1754.43	916.08	-205.86	67.83	1535.14	-201.95	73.51	910.71
5.38000	961.68	160.26	242.28	935.28	164.94	237.40	698.90	89.41	214.33	753.65	157.05	253.63	696.16	-48.64	69.64	644.48	-46.02	72.40	417.24	-59.26	56.23	485.63	-112.34	88.22	685.45	-22.03	1279.50	0.00	0.00	0.00	748.32	3.38	1730.44	767.90	-138.97	1705.06	634.89	-165.42	1725.18	614.32	-21.93	1754.12	916.39	-205.50	67.66	1535.07	-201.97	73.46	910.80
5.39000	984.33	160.59	245.35	957.78	165.10	241.70	721.80	90.65	209.74	775.21	157.61	251.10	697.17	-48.36	69.66	645.78	-45.76	72.41	417.28	-59.45	56.58	485.96	-111.80	88.32	691.73	-22.13	1278.93	0.00	0.00	0.00	756.39	3.29	1729.67	776.14	-138.83	1704.25	642.53	-165.54	1724.69	622.17	-21.66	1753.79	916.35	-205.86	67.85	1534.52	-202.08	73.29	911.09
5.40000	1005.12	161.00	248.50	979.84	163.30	245.16	743.91	92.76	205.78	796.68	158.21	248.75	697.61	-48.29	69.25	645.46	-45.54	71.98	417.53	-58.94	56.56	486.13	-111.49	88.50	697.96	-22.27	1278.28	0.00	0.00	0.00	763.85	3.23	1728.84	782.65	-138.83	1703.39	650.24	-165.44	1724.14	630.03	-21.50	1753.37	916.52	-205.92	67.88	1535.08	-201.93	73.54	911.25
5.41000	1025.90	160.79	253.66	1001.50	163.40	249.71	765.79	94.34	201.67	817.89	159.11	246.65	697.56	-48.09	68.71	645.84	-45.50	71.70	417.57	-58.83	56.84	486.54	-110.95	88.63	705.76	-22.23	1277.64	0.00	0.00	0.00	772.15	3.24	1727.83	790.52	-138.73	1702.38	657.83	-165.38	1723.55	637.99	-21.26	1752.83	916.82	-205.94	67.85	1535.16	-202.00	73.63	911.04
5.42000	1046.38	160.57	258.70	1022.04	163.28	253.87	787.00	96.23	198.05	838.58	160.40	244.93	696.86	-47.50	68.37	645.59	-45.31	71.34	417.78	-58.35	56.96	486.75	-110.69	88.89	711.70	-22.26	1276.78	0.00	0.00	0.00	780.70	3.52	1726.83	797.88	-138.90	1701.40	665.55	-165.06	1722.97	645.92	-21.16	1752.29	916.98	-205.88	67.79	1535.67	-201.77	73.74	911.01
5.43000	1066.51	161.01	263.43	1042.25	163.65	258.02	808.52	97.16	194.42	859.10	160.77	243.05	697.00	-47.58	67.96	645.17	-44.80	71.07	417.67	-58.68	57.38	487.05	-110.23	89.05	717.44	-22.31	1275.93	0.00	0.00	0.00	788.22	3.66	1725.86	805.48	-138.94	1700.35	673.18	-164.77	1722.31	653.78	-20.73	1751.72	917.10	-205.94	67.77	1535.09	-202.05	73.44	910.60
5.44000	1085.64	161.00	268.11	1061.58	163.57	261.94	829.67	98.51	190.82	879.12	162.09	241.67	698.10	-47.16	68.03	646.16	-44.91	70.93	418.03	-57.98	57.31	487.37	-109.71	89.10	724.10	-22.06	1274.99	0.00	0.00	0.00	795.63	3.84	1724.86	813.52	-138.52	1699.16	680.80	-164.24	1721.63	661.78	-20.43	1751.18	916.65	-205.52	68.10	1534.65	-202.12	73.32	910.44
5.45000	1103.95	160.73	272.72	1080.59	164.08	265.63	850.26	100.01	187.70	898.44	163.10	240.35	697.18	-47.13	67.40	646.59	-44.84	70.72	418.25	-57.89	57.57	487.50	-109.56	89.34	730.12	-21.85	1274.02	0.00	0.00	0.00	804.26	4.25	1723.70	820.75	-138.41	1698.11	688.46	-163.77	1720.88	669.79	-19.76	1750.51	916.31	-204.89	68.28	1535.04	-201.99	73.48	910.25
5.46000	1121.88	160.27	276.96	1099.06	163.71	268.88	869.93	101.64	185.25	917.20	163.82	238.97	697.13	-46.84	67.19	645.96	-44.76	70.36	418.35	-57.79	57.86	487.77	-109.44	89.63	736.91	-21.59	1273.04	0.00	0.00	0.00	811.99	4.76	1722.60	829.68	-137.81	1696.81	696.39	-162.88	1720.05	677.90	-18.97	1749.79	916.23	-204.44	68.52	1534.70	-202.01	73.43	910.05
5.47000	1139.35	160.38	280.63	1116.78	163.41	271.96	889.94	101.96	182.20	935.36	164.83	237.79	697.26	-46.99	66.79	646.27	-44.58	70.22	418.50	-57.48	58.04	488.00	-109.08	89.78	743.63	-21.35	1272.11	0.00	0.00	0.00	820.08	5.57	1721.37	836.90	-137.41	1695.56	704.27	-161.96	1719.21	686.29	-18.30	1749.02	916.24	-204.93	68.46	1535.31	-202.04	73.60	910.03
5.48000	1155.86	160.02	283.97	1133.73	163.70	274.90	908.89	102.53	179.72	953.04	165.72	236.66	697.93	-46.99	66.68	646.48	-44.87	69.87	418.56	-58.02	58.53	488.17	-109.06	90.07	750.86	-20.96	1271.17	0.00	0.00	0.00	827.91	6.12	1720.19	844.23	-136.86	1694.38	712.05	-161.16	1718.33	694.64	-17.18	1748.18	916.46	-205.35	68.15	1535.43	-201.94	73.68	910.09
5.49000	1172.15	160.23	286.64	1150.28	163.45	277.07	926.65	104.61	177.85	970.41	166.20	235.40	697.29	-46.66	66.25	647.26	-44.30	70.11	419.00	-56.89	58.30	488.34	-109.00	90.39	757.55	-20.58	1270.14	0.00	0.00	0.00	836.75	6.92	1718.80	852.76	-136.17	1693.03	719.96	-160.06	1717.47	702.98	-15.69	1747.27	916.45	-205.07	68.07	1535.23	-201.90	73.59	910.01
5.50000	1187.75	159.97	289.01	1165.74	163.68	279.35	944.24	104.45	175.45	986.87	166.92	234.27	697.44	-46.56	65.82	647.32	-44.22	69.81	418.94	-57.07	58.71	488.68	-108.54	90.53	765.59	-20.04	1269.16	0.00	0.00	0.00	845.18	7.57	1717.47	860.39	-135.33	1691.75	727.93	-158.64	1716.64	711.41	-14.26	1746.39	916.16	-204.31	68.41	1534.69	-201.90	73.42	910.21
5.51000	1202.79	159.73	290.81	1180.99	162.95	280.71	960.99	105.57	173.22	1002.59	167.77	233.09	697.81	-46.64	65.27	647.13	-45.09	69.02	418.92	-57.79	59.32	488.93	-108.33	90.83	772.30	-19.59	1268.04	0.00	0.00	0.00	853.33	8.78	1716.04	868.66	-134.05	1690.44	735.79	-157.32	1715.75	719.79	-12.66	1745.37	916.04	-204.32	68.48	1535.02	-201.89	73.55	910.29
5.52000	1217.06	159.50	292.21	1195.58	162.52	281.73	977.06	106.48	171.09	1017.65	168.50	231.72	696.93	-46.61	64.48	646.96	-44.55	68.80	419.52	-56.48	59.07	489.24	-108.07	91.19	779.22	-19.02	1266.86	0.00	0.00	0.00	862.11	9.95	1714.53	875.89	-132.89	1689.23	743.63	-155.90	1714.87	728.36	-11.06	1744.34	915.91	-204.41	68.61	1535.48	-201.94	73.75	910.26
5.53000	1230.15	158.85	293.38	1209.09	162.09	282.46	991.44	107.48	169.18	1031.83	169.27	230.37	698.66	-46.28	64.48	648.18	-44.26	68.93	419.72	-56.47	59.44	489.57	-107.98	91.69	787.12	-18.62	1265.77	0.00	0.00	0.00	870.43	11.42	1713.04	883.55	-131.92	1687.94	751.70	-153.96	1714.06	736.98	-9.15	1743.29	915.88	-204.80	68.54	1535.20	-201.94	73.61	910.25
5.54000	1242.52	158.10	294.20	1221.77	161.64	282.80	1005.25	109.60	167.12	1044.93	170.19	228.96	699.04	-46.33	63.85	647.92	-44.00	68.48	419.60	-56.92	60.13	489.98	-107.42	92.08	793.57	-18.10	1264.46	0.00	0.00	0.00	879.16	13.15	1711.39	892.14	-130.54	1686.55	759.93	-151.96	1713.25	745.67	-7.33	1742.20	915.98	-204.87	68.26	1534.46	-202.03	73.21	910.79
5.55000	1254.30	157.45	294.52	1233.51	161.14	282.94	1017.94	110.33	164.73	1057.26	170.59	227.24	698.44	-46.00	62.94	648.30	-44.23	67.99	420.06	-55.91	60.10	490.41	-107.03	92.53	802.21	-17.49	1263.15	0.00	0.00	0.00	887.26	14.89	1709.83	899.72	-129.03	1685.34	768.16	-149.92	1712.39	754.36	-5.00	1741.03	915.94	-204.59	68.31	1534.97	-201.96	73.51	910.21
5.56000	1265.00	156.46	294.42	1244.36	160.45	282.69	1029.31	111.53	162.48	1068.64	171.40	225.52	698.58	-45.83	62.33	648.33	-43.92	67.67	420.24	-56.06	60.61	490.72	-107.05	93.25	809.66	-17.00	1261.79	0.00	0.00	0.00	896.06	16.73	1708.21	908.50	-127.12	1684.10	776.41	-147.80	1711.51	763.21	-2.53	1739.76	915.89	-204.30	68.50	1534.53	-202.04	73.30	910.33
5.57000	1275.03	155.66	293.81	1254.45	159.27	281.89	1040.22	112.54	159.65	1079.06	171.91	223.62	698.56	-45.66	61.53	648.69	-43.98	67.25	420.41	-55.82	60.99	491.30	-106.43	93.63	817.29	-16.35	1260.39	0.00	0.00	0.00	905.51	18.47	1706.57	916.50	-125.46	1682.93	784.82	-145.38	1710.67	772.26	-0.27	1738.57	915.93	-204.80	68.34	1534.98	-201.97	73.49	910.12
5.58000	1283.78	154.53	292.74	1263.26	158.68	280.87	1049.32	114.13	157.14	1088.36	172.49	221.63	698.51	-45.04	61.00	649.10	-43.87	66.97	420.62	-55.29	61.32	491.81	-106.18	94.16	825.20	-15.71	1258.96	0.00	0.00	0.00	914.24	20.45	1704.96	926.05	-123.51	1681.59	793.33	-142.71	1709.82	781.35	2.09	1737.28	915.99	-205.05	68.20	1535.42	-201.97	73.61	910.40
5.59000	1291.92	153.77	290.85	1271.53	158.21	279.01	1057.62	115.02	154.23	1096.87	172.62	219.25	699.78	-44.77	60.62	649.34	-43.67	66.52	420.95	-55.06	61.92	492.37	-106.03	94.78	832.96	-15.14	1257.49	0.00	0.00	0.00	923.72	22.50	1703.33	933.92	-121.19	1680.52	801.79	-140.31	1708.93	790.34	4.81	1735.96	915.68	-204.93	68.48	1535.29	-201.94	73.59	910.30
5.60000	1299.05	152.72	288.38	1278.87	157.34	276.52	1065.29	115.32	151.11	1104.35	172.75	216.71	698.78	-44.76	59.58	649.74	-43.82	66.01	421.18	-55.71	62.99	492.97	-105.60	95.34	841.32	-14.53	1255.93	0.00	0.00	0.00	932.55	25.32	1701.69	942.77	-119.10	1679.42	810.44	-137.64	1708.09	799.43	7.76	1734.65	915.60	-204.63	68.45	1535.71	-201.92	73.75	910.31
5.61000	1305.63	151.55	285.08	1285.64	156.12	273.06	1071.63	115.99	147.90	1110.83	172.78	213.97	699.45	-44.38	58.79	649.91	-43.36	65.73	421.68	-54.73	63.54	493.65	-105.27	96.06	849.01	-13.69	1254.38	0.00	0.00	0.00	941.42	27.71	1700.20	951.45	-116.68	1678.45	819.20	-134.88	1707.16	808.51	10.86	1733.24	915.61	-204.67	68.40	1534.92	-201.96	73.45	910.44
5.62000	1311.49	150.14	281.11	1291.69	155.10	268.92	1076.45	115.98	145.06	1116.53	172.33	210.89	700.23	-44.35	58.09	650.77	-43.64	65.33	421.88	-54.96	64.77	494.29	-104.99	96.82	857.38	-12.93	1252.84	0.00	0.00	0.00	950.95	30.32	1698.67	960.59	-114.20	1677.52	828.22	-131.89	1706.26	817.85	13.74	1731.93	916.02	-204.75	68.12	1535.08	-202.03	73.50	910.41
5.63000	1316.64	148.41	276.28	1297.08	154.76	264.24	1080.72	115.52	141.62	1121.31	172.03	207.69	701.52	-44.26	57.49	650.99	-43.37	64.94	422.53	-54.30	65.77	495.13	-104.50	97.57	866.58	-11.84	1251.34	0.00	0.00	0.00	960.66	33.14	1697.19	969.59	-112.02	1676.48	837.45	-128.73	1705.39	827.33	17.07	1730.54	915.72	-204.88	68.32	1535.17	-201.91	73.55	910.10
5.64000	1321.57	147.05	270.41	1301.75	152.92	258.30	1084.13	114.82	137.97	1125.54	170.88	203.89	700.76	-44.23	56.24	651.98	-43.20	64.63	423.07	-54.49	67.43	495.94	-104.48	98.62	874.79	-10.96	1249.82	0.00	0.00	0.00	970.31	35.98	1695.79	978.43	-109.23	1675.63	846.76	-125.60	1704.46	837.22	20.01	1729.26	915.83	-204.60	68.34	1535.14	-201.97	73.52	910.18
5.65000	1326.47	146.06	263.51	1305.55	150.85	252.18	1086.00	113.40	134.93	1128.63	170.04	200.03	701.67	-43.39	55.91	651.81	-43.53	63.90	424.11	-54.22	68.84	496.80	-104.36	99.70	883.71	-9.84	1248.49	0.00	0.00	0.00	980.05	38.68	1694.46	988.20	-106.26	1674.77	856.25	-122.18	1703.67	847.03	23.87	1727.90	915.71	-204.52	68.42	1534.44	-202.11	73.29	910.40
5.66000	1329.99	143.56	256.25	1309.24	148.68	244.91	1087.93	111.99	130.65	1131.36	168.60	195.60	702.57	-43.96	55.10	652.48	-43.65	63.55	424.48	-54.99	71.14	497.84	-104.13	100.81	892.04	-8.65	1247.06	0.00	0.00	0.00	989.87	41.73	1693.12	998.28	-103.16	1673.83	866.02	-118.59	1702.93	857.07	27.42	1726.62	915.75	-204.55	68.31	1534.22	-202.08	73.19	910.26
5.67000	1332.96	140.69	248.28	1311.89	145.49	237.37	1088.83	110.47	126.53	1133.41	167.10	190.85	702.62	-43.45	54.40	652.94	-43.45	63.46	425.28	-54.90	73.08	498.90	-104.15	102.14	900.89	-7.39	1245.80	0.00	0.00	0.00	1000.05	44.94	1691.79	1008.08	-100.04	1673.03	875.76	-114.98	1702.26	867.17	31.41	1725.33	915.95	-204.81	68.18	1534.37	-202.04	73.23	910.42
5.68000	1337.70	137.32	238.83	1316.19	142.09	228.64	1088.56	108.35	122.25	1134.79	165.40	185.82	702.90	-43.48	53.62	654.56	-43.70	63.24	426.36	-54.73	75.32	500.04	-104.17	103.56	910.50	-5.97	1244.65	0.00	0.00	0.00	1010.17	48.52	1690.55	1017.65	-97.26	1672.19	885.69	-111.16	1701.68	877.49	35.25	1724.20	915.73	-204.62	68.38	1535.02	-201.96	73.51	910.45
5.69000	1342.60	133.80	230.42	1320.58	138.97	221.36	1088.36	107.16	119.69	1135.71	163.52	180.64	702.73	-43.26	52.88	654.65	-43.89	62.67	427.61	-54.35	77.61	501.35	-104.36	105.15	920.11	-4.38	1243.55	0.00	0.00	0.00	1020.60	51.85	1689.39	1027.88	-93.57	1671.57	895.86	-107.18	1701.24	888.05	38.99	1723.28	915.92	-204.76	68.18	1534.87	-201.97	73.44	910.54
5.70000	1347.56	130.29	222.78	1325.02	136.12	215.05	1090.02	106.74	118.89	1138.89	162.58	177.69	704.19	-43.13	52.59	655.14	-43.96	62.40	428.91	-56.69	79.31	502.55	-105.11	107.14	930.53	-2.73	1242.73	0.00	0.00	0.00	1031.87	55.26	1688.26	1037.73	-90.12	1671.07	906.08	-103.34	1700.90	898.71	43.18	1722.36	915.60	-204.26	67.89	1534.99	-201.96	73.53	910.27
5.71000	1352.46	126.96	215.58	1329.47	133.51	209.22	1093.04	106.13	119.95	1144.64	162.04	176.30	703.49	-43.16	51.52	655.83	-44.48	61.96	430.12	-55.66	83.17	504.02	-105.72	109.18	940.08	-1.14	1242.04	0.00	0.00	0.00	1042.55	58.95	1687.49	1048.53	-86.54	1670.80	916.35	-99.70	1700.71	909.62	47.46	1721.76	915.71	-204.72	67.76	1534.70	-202.02	73.46	910.36
5.72000	1357.20	123.96	208.55	1333.89	131.12	203.39	1096.32	105.96	121.42	1151.54	161.14	175.09	703.56	-43.02	50.83	657.09	-44.71	61.77	431.36	-55.73	87.18	505.87	-106.19	111.27	949.84	0.57	1241.52	0.00	0.00	0.00	1053.23	62.67	1687.03	1059.64	-82.71	1670.79	927.10	-95.50	1700.92	920.61	51.72	1721.38	915.55	-204.25	68.01	1535.09	-202.09	73.57	910.47
5.73000	1361.67	121.46	201.37	1338.26	128.94	197.09	1098.98	106.71	122.48	1156.72	161.42	173.73	704.25	-42.63	50.35	658.20	-45.18	61.24	433.24	-56.41	90.73	507.81	-106.98	113.75	960.43	2.36	1241.28	0.00	0.00	0.00	1064.29	66.36	1686.80	1069.98	-78.66	1671.11	937.84	-91.37	1701.22	931.58	55.81	1721.23	915.48	-204.64	68.13	1534.98	-202.02	73.51	910.40
5.74000	1365.75	119.63	193.77	1342.52	126.95	189.81	1100.89	106.68	122.95	1160.53	161.88	172.07	704.99	-42.35	49.92	658.72	-45.29	60.84	435.05	-57.09	95.03	509.94	-107.60	116.32	970.84	4.34	1241.17	0.00	0.00	0.00	1075.36	70.72	1686.56	1080.37	-74.70	1671.41	948.77	-86.93	1701.58	942.36	60.22	1720.99	915.60	-204.90	68.02	1535.17	-201.99	73.55	910.32
5.75000	1368.82	117.73	187.13	1346.48	123.96	182.92	1101.89	106.64	123.98	1163.41	161.07	170.80	704.96	-41.99	49.39	659.48	-45.59	60.39	437.28	-57.64	99.60	512.34	-108.48	119.08	981.08	6.62	1241.23	0.00	0.00	0.00	1085.98	75.04	1686.40	1090.86	-70.70	1671.99	959.49	-82.60	1701.99	953.31	64.67	1720.88	915.63	-204.85	67.97	1534.92	-202.00	73.42	910.33
5.76000	1371.78	117.38	181.46	1349.07	123.95	177.59	1102.92	106.79	124.96	1165.77	160.42	170.24	704.86	-42.10	48.81	661.32	-46.56	60.07	439.76	-59.45	103.97	515.05	-109.45	122.02	992.29	8.92	1241.44	0.00	0.00	0.00	1097.25	79.27	1686.53	1101.68	-66.57	1672.76	970.54	-77.87	1702.74	964.42	69.09	1721.02	915.57	-204.27	68.16	1534.60	-202.02	73.35	910.72
5.77000	1374.04	117.26	177.05	1350.96	124.35	173.32	1104.20	106.46	125.15	1167.56	160.42	169.72	705.81	-41.89	48.56	663.00	-46.97	59.89	442.16	-58.95	110.08	518.09	-110.56	125.28	1003.30	11.39	1241.90	0.00	0.00	0.00	1107.94	83.49	1687.07	1111.97	-62.44	1673.78	981.48	-73.69	1703.58	975.49	73.55	1721.42	915.69	-204.88	67.95	1534.81	-202.02	73.43	911.01
5.78000	1375.05	117.41	173.01	1352.21	124.26	169.32	1104.90	106.35	125.67	1168.97	160.35	169.21	705.80	-42.15	47.94	663.89	-47.72	59.31	445.14	-60.58	115.91	521.34	-112.08	128.88	1013.91	14.02	1242.55	0.00	0.00	0.00	1118.77	87.54	1687.80	1123.45	-58.15	1675.00	992.59	-69.16	1704.66	986.64	77.92	1722.03	915.70	-204.68	68.07	1534.50	-202.12	73.34	910.58
5.79000	1375.98	117.40	169.79	1353.31	124.18	166.07	1105.82	105.54	125.70	1170.22	160.41	168.89	706.16	-42.08	47.58	665.46	-47.87	59.21	448.60	-60.99	122.33	525.03	-113.61	132.75	1024.20	16.85	1243.49	0.00	0.00	0.00	1129.99	92.03	1688.72	1133.82	-54.22	1676.30	1003.59	-64.72	1705.86	997.79	82.20	1722.85	915.70	-204.85	67.99	1535.21	-202.03	73.60	910.38
5.80000	1377.03	117.90	166.86	1354.50	124.07	162.21	1106.20	106.33	126.38	1171.42	160.44	168.68	706.65	-42.31	47.30	667.49	-48.94	58.71	452.59	-61.77	129.29	529.07	-115.49	136.95	1035.18	19.68	1244.65	0.00	0.00	0.00	1140.70	96.41	1689.89	1145.04	-49.69	1677.90	1014.61	-60.22	1707.26	1008.68	86.89	1723.82	915.92	-205.03	67.73	1534.98	-202.10	73.46	910.29
5.81000	1378.46	118.25	164.09	1354.85	124.89	159.20	1106.63	106.07	126.71	1172.66	160.42	168.29	707.15	-42.46	47.05	669.55	-49.59	58.39	457.40	-64.65	135.75	533.67	-117.22	141.21	1045.63	22.63	1245.97	0.00	0.00	0.00	1152.20	100.79	1691.17	1156.66	-45.48	1679.54	1025.53	-55.53	1708.83	1019.74	91.18	1725.06	915.92	-205.67	67.75	1535.49	-202.02	73.59	910.09
5.82000	1379.12	118.70	160.79	1355.90	125.34	155.51	1107.62	105.53	126.88	1174.11	160.34	167.82	707.48	-42.58	46.66	670.98	-50.56	57.88	462.48	-65.64	143.66	538.75	-119.32	145.96	1056.03	25.76	1247.62	0.00	0.00	0.00	1163.47	105.22	1692.54	1166.87	-41.65	1681.30	1036.25	-51.20	1710.52	1030.65	95.52	1726.49	915.73	-205.09	67.99	1535.35	-201.98	73.62	910.13
5.83000	1380.89	119.26	156.91	1357.15	126.04	151.09	1107.75	105.50	127.66	1175.50	160.58	167.40	708.53	-42.72	46.55	672.91	-51.34	57.73	468.49	-67.36	151.47	544.53	-120.99	150.79	1067.33	28.87	1249.49	0.00	0.00	0.00	1173.95	109.48	1694.11	1177.40	-37.23	1683.33	1046.76	-46.91	1712.45	1041.55	99.65	1728.05	915.71	-204.80	68.01	1535.21	-201.98	73.56	910.23
5.84000	1382.71	119.57	154.22	1358.26	126.40	148.06	1108.62	106.14	127.93	1176.98	160.22	166.95	709.46	-43.23	46.16	675.09	-51.96	57.96	475.01	-68.61	160.06	550.70	-122.88	155.99	1077.19	31.99	1251.64	0.00	0.00	0.00	1184.33	113.50	1695.79	1187.59	-33.16	1685.25	1057.26	-42.44	1714.60	1052.14	103.91	1729.75	915.51	-204.53	68.24	1535.12	-201.98	73.50	910.41
5.85000	1383.45	119.47	152.06	1358.95	126.33	146.13	1109.26	105.39	127.87	1178.40	159.66	166.54	711.38	-43.69	46.14	677.73	-53.07	58.53	482.40	-70.61	168.72	557.83	-124.38	161.46	1087.89	35.05	1253.97	0.00	0.00	0.00	1194.75	117.58	1697.49	1197.89	-28.98	1687.38	1067.45	-38.46	1716.82	1062.41	108.11	1731.62	915.69	-204.78	68.02	1534.73	-201.95	73.39	910.34
5.86000	1383.04	119.22	150.67	1359.00	126.20	145.21	1109.47	105.88	128.27	1179.12	159.51	166.51	713.03	-44.48	45.64	680.88	-53.03	59.77	490.62	-73.05	177.83	565.55	-125.63	167.26	1098.62	38.22	1256.42	0.00	0.00	0.00	1204.42	121.75	1699.23	1208.31	-25.19	1689.65	1077.83	-34.07	1719.20	1072.53	112.23	1733.52	915.72	-204.83	67.87	1534.57	-202.07	73.33	910.38
5.87000	1383.50	118.99	149.24	1359.68	125.86	144.12	1109.93	106.26	128.40	1179.77	159.27	166.46	714.11	-44.82	45.21	683.03	-53.47	60.87	499.37	-73.99	187.80	573.98	-126.68	173.48	1108.89	41.20	1258.82	0.00	0.00	0.00	1214.76	125.52	1701.16	1217.75	-21.49	1691.97	1087.89	-29.99	1721.61	1082.54	116.04	1735.55	915.74	-204.84	67.94	1534.79	-201.94	73.35	910.40
5.88000	1384.92	119.07	147.91	1360.47	125.88	142.34	1110.11	105.87	128.58	1180.27	159.36	166.44	716.93	-45.52	44.81	686.64	-54.31	62.63	508.97	-74.64	198.44	583.18	-127.05	179.99	1119.09	44.19	1261.25	0.00	0.00	0.00	1224.34	129.25	1703.22	1227.39	-17.91	1694.49	1097.60	-26.25	1724.06	1092.25	119.85	1737.56	915.48	-204.82	68.21	1535.20	-201.97	73.50	910.35
5.89000	1385.36	118.90	146.50	1361.04	125.85	141.49	1110.18	105.82	128.61	1180.76	159.16	166.39	720.27	-46.09	44.38	690.76	-54.67	64.94	519.70	-75.73	208.86	593.07	-127.14	187.09	1129.48	47.10	1263.65	0.00	0.00	0.00	1233.45	132.85	1705.39	1237.40	-14.26	1696.88	1107.14	-22.52	1726.49	1101.77	123.39	1739.60	915.50	-204.67	68.20	1535.05	-202.10	73.43	910.53
5.90000	1385.69	118.35	145.67	1361.45	124.98	140.30	1110.42	106.48	128.93	1181.33	158.89	166.28	723.38	-47.07	43.41	693.72	-54.89	67.61	531.63	-75.85	219.73	603.39	-127.17	194.71	1139.33	49.91	1265.98	0.00	0.00	0.00	1242.56	136.12	1707.58	1246.58	-10.70	1699.56	1116.23	-19.15	1728.90	1111.09	126.62	1741.64	915.57	-204.83	68.17	1535.37	-201.99	73.57	910.56
5.91000	1385.98	118.01	144.70	1361.69	125.78	139.50	1110.64	105.49	128.99	1181.68	158.77	166.30	729.18	-49.05	42.92	699.24	-56.33	70.68	544.28	-75.65	231.56	614.36	-126.76	202.77	1149.02	52.60	1268.35	0.00	0.00	0.00	1251.63	139.11	1709.80	1255.69	-7.55	1702.09	1125.41	-15.54	1731.23	1119.82	130.16	1743.64	915.47	-205.03	68.22	1535.16	-201.97	73.48	910.27
5.92000	1386.78	118.03	144.06	1361.85	125.40	138.69	1111.06	106.12	128.92	1182.09	158.63	166.26	733.38	-52.82	40.83	704.77	-57.15	74.56	557.88	-74.70	244.06	625.83	-125.85	211.20	1158.04	55.08	1270.77	0.00	0.00	0.00	1259.87	142.54	1711.94	1263.77	-4.71	1704.51	1134.25	-12.26	1733.56	1128.34	133.36	1745.57	915.51	-205.10	68.20	1535.63	-201.94	73.60	910.43
5.93000	1386.49	117.70	143.32	1361.92	125.21	138.22	1111.00	105.78	129.00	1182.35	158.51	166.21	738.40	-58.18	38.61	709.29	-58.29	79.34	572.47	-72.48	257.24	637.95	-124.28	220.24	1166.38	57.46	1273.18	0.00	0.00	0.00	1268.92	144.98	1714.07	1272.55	-1.65	1706.85	1142.69	-9.43	1735.71	1136.61	136.27	1747.54	915.60	-205.35	68.06	1535.02	-202.06	73.45	910.45
5.94000	1386.64	117.99	142.60	1362.10	125.15	137.53	1111.48	105.42	128.63	1182.52	158.67	166.29	742.28	-55.79	46.11	716.91	-55.84	88.98	587.98	-69.51	270.28	650.29	-122.17	229.90	1174.75	59.70	1275.43	0.00	0.00	0.00	1277.08	147.78	1716.07	1281.10	0.90	1708.92	1151.04	-6.86	1737.83	1144.77	138.93	1749.55	915.51	-205.18	68.14	1535.41	-202.01	73.65	909.89
5.95000	1387.28	117.70	142.47	1361.99	124.77	137.18	1111.28	105.22	128.75	1182.66	158.75	166.29	747.44	-56.41	53.53	722.44	-55.84	96.68	602.87	-66.11	283.50	662.20	-119.97	240.83	1183.18	61.71	1277.71	0.00	0.00	0.00	1285.20	150.34	1718.04	1288.89	3.50	1711.02	1159.30	-4.32	1740.00	1152.83	141.13	1751.59	915.59	-205.62	68.02	1535.26	-201.96	73.55	910.01
5.96000	1386.85	117.65	141.88	1362.24	125.37	136.98	1111.53	105.74	128.90	1182.94	158.54	166.23	754.35	-56.47	62.96	730.80	-55.37	106.65	617.02	-63.25	296.58	674.15	-118.54	253.09	1190.67	63.60	1279.92	0.00	0.00	0.00	1292.89	152.41	1719.94	1297.18	5.94	1712.97	1167.13	-2.48	1741.93	1160.53	143.58	1753.61	915.72	-205.12	68.12	1535.06	-202.02	73.46	910.07
5.97000	1387.05	117.77	141.55	1362.28	124.79	136.52	1110.77	106.02	129.31	1183.19	158.24	166.06	765.42	-55.89	74.87	740.62	-54.54	118.04	630.53	-60.71	309.85	686.71	-116.68	266.02	1198.56	65.34	1282.22	0.00	0.00	0.00	1300.05	154.34	1722.03	1304.72	8.07	1714.93	1175.01	-0.42	1743.96	1168.14	145.55	1755.73	915.53	-204.98	68.38	1534.86	-202.07	73.45	910.20
5.98000	1387.88	117.78	141.70	1362.28	124.99	136.38	1111.44	106.29	128.70	1183.35	158.15	166.03	777.57	-54.81	87.41	752.38	-53.00	130.39	644.15	-58.22	322.78	700.20	-114.18	279.07	1206.59	66.90	1284.41	0.00	0.00	0.00	1307.16	156.40	1724.01	1312.53	9.97	1716.89	1182.72	1.44	1746.10	1175.55	147.40	1757.89	915.54	-205.08	68.50	1535.35	-201.97	73.66	910.07
5.99000	1387.25	117.66	141.29	1362.15	124.89	136.36	1111.05	105.73	128.83	1183.34	158.47	166.13	790.30	-53.79	99.85	765.02	-51.73	142.97	658.04	-54.87	335.70	714.60	-111.23	291.98	1214.16	68.43	1286.70	0.00	0.00	0.00	1315.13	157.94	1726.01	1319.67	11.48	1718.77	1190.15	2.95	1748.18	1182.71	149.33	1760.01	915.88	-205.33	68.24	1535.10	-202.12	73.47	910.05
6.00000	1388.26	117.64	141.63	1361.93	124.96	136.31	1111.15	105.78	128.81	1183.44	158.40	166.10	804.01	-52.72	112.11	781.96	-50.20	156.43	672.54	-53.03	348.27	729.18	-109.12	304.91	1221.77	69.84	1289.07	0.00	0.00	0.00	1322.15	159.17	1728.22	1326.47	13.08	1721.05	1197.34	4.27	1750.31	1189.73	150.86	1762.32	915.93	-205.17	68.36	1535.62	-202.00	73.72	910.08
6.01000	1387.05	117.36	141.11	1362.32	124.77	135.89	1110.65	105.98	129.17	1183.64	158.12	166.05	819.27	-51.75	124.17	797.08	-48.87	168.66	688.01	-50.38	360.31	744.55	-106.77	317.11	1228.79	71.10	1291.44	0.00	0.00	0.00	1328.92	160.77	1730.45	1334.21	14.69	1723.23	1204.56	5.69	1752.54	1196.77	151.99	1764.68	916.06	-205.42	68.13	1535.06	-202.05	73.49	910.22
6.02000	1387.82	117.57	141.27	1362.25	124.85	135.98	1110.90	105.64	129.02	1183.60	158.27	166.14	835.07	-51.11	135.54	814.26	-46.65	179.95	704.46	-47.79	371.65	760.49	-104.53	328.64	1235.64	72.27	1293.93	0.00	0.00	0.00	1335.97	161.92	1732.89	1341.19	15.93	1725.51	1211.41	6.70	1754.73	1203.62	153.33	1767.09	916.12	-205.87	68.14	1534.92	-201.95	73.33	910.35
6.03000	1388.15	117.73	141.29	1362.22	125.07	135.89	1110.91	105.70	129.09	1183.65	158.24	166.14	850.53	-50.41	145.58	832.02	-46.47	190.30	721.84	-44.36	382.05	777.44	-102.00	339.07	1242.84	73.35	1296.47	0.00	0.00	0.00	1342.48	162.71	1735.45	1347.82	16.83	1728.00	1217.84	7.25	1756.88	1210.33	154.56	1769.41	916.15	-205.89	67.92	1535.36	-201.89	73.55	910.16
6.04000	1387.63	117.69	141.10	1362.21	124.91	135.99	1110.98	105.23	128.97	1183.57	158.46	166.18	867.26	-49.58	155.02	849.24	-45.24	199.63	739.94	-41.53	391.48	795.04	-99.49	348.52	1249.50	74.39	1299.04	0.00	0.00	0.00	1349.40	163.46	1737.86	1353.73	17.63	1730.56	1224.35	7.86	1759.16	1217.21	155.27	1771.84	916.36	-206.77	67.52	1535.17	-201.96	73.47	910.52
6.05000	1387.86	117.49	141.39	1362.12	125.08	136.02	1110.96	104.92	128.95	1183.66	158.22	166.10	884.85	-48.94	163.52	866.63	-45.11	207.57	757.99	-38.76	400.07	812.78	-97.58	357.12	1255.97	75.21	1301.54	0.00	0.00	0.00	1356.20	164.09	1740.45	1360.19	18.61	1733.15	1230.93	8.50	1761.44	1224.02	155.89	1774.26	916.20	-207.07	67.38	1535.52	-201.86	73.59	910.53
6.06000	1388.21	117.93	141.20	1362.28	124.84	135.85	1111.06	105.13	128.98	1183.66	158.17	166.15	903.64	-48.19	171.25	886.99	-43.27	215.78	776.25	-36.06	407.42	830.77	-95.96	364.76	1262.74	75.93	1304.09	0.00	0.00	0.00	1362.28	165.06	1743.10	1368.08	19.39	1735.56	1237.53	9.29	1763.77	1230.53	156.72	1776.68	915.97	-206.92	67.35	1535.92	-201.88	73.77	910.70
6.07000	1387.89	117.69	141.42	1362.33	125.01	135.85	1111.41	105.31	128.85	1183.72	158.03	166.08	923.47	-47.40	178.24	906.44	-41.95	222.74	794.58	-33.63	413.14	849.47	-94.09	371.20	1268.69	76.41	1306.74	0.00	0.00	0.00	1368.99	165.62	1745.62	1374.21	19.83	1738.07	1244.00	9.78	1766.04	1236.98	157.44	1779.04	915.73	-205.48	67.70	1535.09	-202.03	73.52	910.47
6.08000	1387.97	117.53	141.41	1362.34	125.80	135.97	1111.50	105.95	128.95	1183.64	158.14	166.10	943.59	-46.66	184.48	927.23	-40.82	228.78	812.70	-31.44	417.45	868.31	-91.95	376.40	1276.16	76.80	1309.43	0.00	0.00	0.00	1375.91	165.88	1748.22	1380.26	20.06	1740.59	1250.30	10.01	1768.23	1243.56	157.99	1781.42	915.72	-205.57	67.69	1535.40	-201.92	73.59	910.67
6.09000	1387.79	117.40	141.57	1362.11	125.59	136.00	1111.45	105.97	129.16	1183.48	158.50	166.27	966.11	-45.82	190.17	947.64	-40.18	233.55	830.75	-28.99	420.45	887.31	-89.73	380.44	1283.18	77.21	1312.05	0.00	0.00	0.00	1382.57	166.10	1750.61	1386.48	20.51	1743.12	1256.62	10.22	1770.40	1249.93	158.54	1783.79	915.73	-205.22	67.77	1535.29	-201.95	73.55	910.49
6.10000	1388.70	117.71	141.65	1362.13	125.32	135.94	1111.81	105.94	128.92	1183.62	158.25	166.20	991.08	-44.93	195.55	970.61	-38.65	238.32	849.10	-27.19	421.70	906.68	-87.55	383.40	1289.95	77.76	1314.57	0.00	0.00	0.00	1388.92	166.52	1753.03	1392.82	20.72	1745.49	1262.87	10.34	1772.52	1256.35	158.86	1786.07	915.50	-204.80	68.02	1535.46	-202.03	73.54	910.44
6.11000	1387.42	117.56	141.21	1361.95	125.84	136.02	1110.08	109.29	131.28	1183.68	158.05	166.17	1014.89	-44.33	199.81	994.01	-37.76	241.97	867.63	-24.87	421.64	926.29	-85.46	385.15	1297.15	78.50	1317.09	0.00	0.00	0.00	1395.06	166.48	1755.51	1399.18	20.76	1747.71	1269.16	10.46	1774.53	1262.78	159.07	1788.31	915.69	-205.25	67.88	1535.16	-201.91	73.41	910.42
6.12000	1388.24	117.68	141.38	1362.04	125.67	135.88	1109.86	109.11	131.30	1183.50	158.40	166.36	1039.35	-43.70	203.13	1017.81	-36.61	244.80	886.17	-23.18	420.64	946.01	-83.71	385.84	1304.14	79.38	1319.59	0.00	0.00	0.00	1401.53	166.59	1757.83	1405.94	20.78	1749.75	1275.34	10.34	1776.48	1269.42	158.81	1790.58	915.88	-205.34	67.93	1535.00	-201.98	73.48	910.26
6.13000	1388.37	117.66	141.31	1362.06	125.82	135.94	1109.66	107.78	130.83	1183.53	158.25	166.34	1065.10	-43.13	205.81	1041.21	-36.62	246.04	905.00	-21.03	418.29	965.87	-82.12	385.53	1311.22	80.46	1321.90	0.00	0.00	0.00	1408.01	166.54	1760.01	1412.76	20.68	1751.65	1281.62	10.25	1778.30	1275.83	158.73	1792.73	915.77	-205.48	68.17	1535.38	-201.98	73.59	910.17
6.14000	1388.09	117.69	141.20	1361.68	126.30	136.13	1109.09	108.13	130.84	1183.53	158.46	166.45	1091.39	-42.73	207.89	1066.01	-35.04	247.40	924.30	-19.48	414.52	986.38	-80.66	384.06	1318.31	81.64	1324.21	0.00	0.00	0.00	1414.12	166.55	1762.22	1419.04	20.36	1753.55	1288.21	10.46	1780.16	1282.38	158.66	1794.70	915.88	-205.85	68.00	1534.44	-202.12	73.20	910.41
6.15000	1388.00	117.67	140.91	1362.30	125.82	135.49	1108.45	107.39	130.76	1183.52	158.34	166.43	1118.11	-42.36	209.31	1091.44	-35.01	248.31	944.20	-17.83	409.60	1006.63	-79.53	381.78	1325.56	82.88	1326.39	0.00	0.00	0.00	1421.26	166.23	1764.12	1425.03	20.17	1755.35	1294.54	10.09	1781.77	1288.94	158.38	1796.59	915.89	-205.88	67.97	1535.10	-202.03	73.52	910.38
6.16000	1388.20	117.90	140.78	1361.94	126.06	135.76	1109.79	106.31	129.77	1183.62	158.15	166.35	1145.72	-42.08	210.43	1118.15	-34.68	247.41	964.15	-16.23	403.73	1027.39	-77.91	378.39	1332.98	83.96	1328.39	0.00	0.00	0.00	1427.82	165.95	1766.05	1431.20	19.45	1756.93	1301.15	9.85	1783.24	1295.58	157.96	1798.33	915.93	-205.83	67.92	1534.92	-201.97	73.33	910.43
6.17000	1388.51	117.60	140.88	1362.24	125.83	135.39	1109.91	106.02	129.79	1183.65	158.10	166.31	1173.62	-41.89	211.08	1141.66	-33.87	246.85	984.13	-14.47	397.03	1048.47	-76.81	374.32	1340.59	84.81	1330.21	0.00	0.00	0.00	1433.57	165.33	1767.88	1437.90	19.32	1758.56	1307.60	9.17	1784.49	1302.19	157.67	1799.96	915.89	-205.79	67.88	1534.98	-202.01	73.42	910.32
6.18000	1388.11	117.78	140.33	1361.78	126.25	135.78	1110.11	105.69	129.84	1183.44	158.55	166.49	1201.40	-41.81	211.19	1170.13	-33.88	245.59	1004.90	-13.19	389.16	1070.01	-75.49	369.28	1347.75	85.48	1331.80	0.00	0.00	0.00	1441.11	164.76	1769.33	1444.52	18.46	1759.83	1314.10	8.48	1785.61	1309.05	156.95	1801.43	915.70	-204.83	68.19	1535.19	-201.95	73.52	910.42
6.19000	1387.67	117.45	140.08	1362.58	128.71	137.06	1110.16	106.12	129.89	1183.44	158.58	166.49	1229.28	-42.27	210.95	1196.75	-33.25	244.23	1025.68	-11.34	380.89	1091.48	-74.57	363.68	1355.19	85.92	1333.14	0.00	0.00	0.00	1447.41	164.12	1770.73	1451.39	18.00	1760.82	1320.75	7.95	1786.61	1315.69	156.53	1802.68	915.50	-205.23	68.31	1535.18	-201.98	73.52	910.38
6.20000	1391.79	117.16	148.47	1363.46	127.90	136.30	1110.45	106.28	130.05	1183.73	158.14	166.34	1259.02	-42.37	210.86	1222.57	-32.94	242.81	1047.08	-10.12	371.48	1113.48	-73.79	357.45	1362.06	86.23	1334.28	0.00	0.00	0.00	1454.06	163.47	1772.06	1457.16	17.31	1761.85	1327.76	7.68	1787.47	1322.31	156.18	1803.73	915.75	-205.71	68.10	1534.87	-202.07	73.34	910.41
6.21000	1391.45	116.97	148.02	1363.85	127.13	135.44	1110.42	105.93	130.24	1183.69	158.43	166.41	1289.84	-42.48	210.71	1250.45	-32.90	240.71	1069.18	-9.08	361.41	1135.63	-73.41	350.60	1369.70	86.47	1335.22	0.00	0.00	0.00	1460.92	162.80	1773.10	1465.03	16.79	1762.53	1334.32	6.74	1788.07	1329.21	155.33	1804.70	915.65	-205.46	68.13	1535.33	-202.01	73.60	910.36
6.22000	1390.10	116.40	147.07	1363.73	127.17	135.19	1111.15	105.16	129.82	1183.78	158.29	166.40	1318.22	-42.73	209.44	1279.17	-33.08	238.24	1091.76	-8.59	350.66	1158.18	-72.64	343.01	1377.40	86.81	1336.10	0.00	0.00	0.00	1468.24	161.89	1773.85	1471.82	15.73	1763.01	1341.24	6.12	1788.59	1336.16	154.42	1805.45	915.64	-205.20	68.19	1535.55	-202.00	73.71	910.22
6.23000	1392.13	116.05	147.77	1363.02	128.06	135.73	1111.13	104.76	130.08	1183.75	158.52	166.47	1347.50	-42.97	208.23	1306.82	-33.24	235.13	1114.53	-8.24	339.51	1181.00	-72.42	335.14	1385.03	86.94	1336.73	0.00	0.00	0.00	1475.18	160.85	1774.56	1478.67	14.95	1763.43	1348.04	5.28	1788.89	1343.20	153.66	1806.09	915.67	-205.21	68.07	1535.64	-201.95	73.66	910.22
6.24000	1391.92	116.03	147.28	1362.50	128.71	136.05	1111.29	105.70	129.99	1183.75	158.63	166.59	1376.52	-42.82	205.90	1335.74	-33.46	232.38	1137.63	-7.85	327.97	1205.02	-70.98	326.28	1392.89	86.92	1337.18	0.00	0.00	0.00	1482.16	160.22	1775.08	1485.68	14.07	1763.68	1355.03	4.64	1789.11	1350.27	152.86	1806.51	915.88	-206.03	67.82	1534.83	-202.05	73.36	910.37
6.25000	1391.99	115.82	146.89	1361.55	129.81	136.53	1111.33	105.60	130.30	1183.84	158.51	166.59	1405.62	-43.20	204.43	1363.43	-33.00	228.85	1161.15	-7.44	316.16	1228.56	-70.46	317.42	1400.27	86.82	1337.47	0.00	0.00	0.00	1489.11	159.29	1775.45	1492.49	13.21	1763.85	1362.14	3.70	1789.05	1357.49	151.87	1806.79	915.77	-205.20	68.08	1534.43	-202.02	73.19	910.29
6.26000	1391.71	115.53	146.11	1361.55	130.03	136.36	1111.21	105.43	130.68	1184.07	158.49	166.66	1434.29	-43.84	202.86	1391.33	-32.94	225.70	1184.72	-6.77	304.30	1252.66	-69.72	308.27	1407.60	86.77	1337.53	0.00	0.00	0.00	1496.24	158.06	1775.75	1500.06	12.29	1763.74	1369.30	2.80	1788.93	1364.83	150.80	1806.96	915.70	-205.31	67.98	1535.15	-202.07	73.44	910.13
6.27000	1392.62	115.80	145.99	1361.84	129.75	135.63	1111.39	105.44	130.91	1184.13	158.65	166.84	1462.30	-43.52	201.91	1419.00	-33.50	222.54	1208.38	-5.74	292.45	1277.03	-68.87	298.82	1414.76	86.77	1337.45	0.00	0.00	0.00	1503.49	157.35	1775.72	1506.32	11.01	1763.67	1376.25	1.51	1788.48	1372.25	149.65	1806.94	915.72	-205.06	68.02	1535.62	-202.06	73.67	910.27
6.28000	1393.26	116.11	145.50	1362.47	129.21	134.94	1111.46	104.86	131.01	1184.44	158.26	166.79	1491.21	-44.58	200.29	1447.30	-34.12	219.33	1232.00	-6.16	279.68	1301.14	-68.79	289.45	1422.11	86.71	1337.23	0.00	0.00	0.00	1510.95	155.80	1775.62	1513.66	9.90	1763.20	1383.69	0.60	1787.99	1379.57	148.68	1806.71	915.87	-205.12	67.95	1534.57	-201.99	73.32	910.49
6.29000	1393.06	116.74	144.79	1362.26	129.73	134.86	1112.15	104.79	130.99	1184.66	158.27	166.93	1519.63	-45.31	198.75	1474.10	-34.28	216.03	1258.63	-4.21	265.80	1325.85	-68.53	279.85	1429.78	86.79	1336.92	0.00	0.00	0.00	1518.60	154.14	1775.44	1521.20	8.61	1762.66	1391.05	-0.50	1787.29	1387.04	147.61	1806.34	915.81	-204.89	67.91	1534.55	-201.97	73.38	910.66
6.30000	1393.58	117.08	144.45	1361.65	131.44	135.28	1111.84	105.13	131.61	1184.91	158.15	167.11	1548.01	-45.72	197.43	1502.48	-34.40	213.10	1286.29	-4.89	252.94	1350.52	-68.17	269.98	1437.46	86.93	1336.48	0.00	0.00	0.00	1526.13	152.93	1775.02	1528.47	7.41	1761.88	1398.22	-1.88	1786.37	1394.30	146.76	1805.79	915.81	-205.41	67.93	1534.29	-202.06	73.30	910.70
6.31000	1394.35	117.36	144.21	1363.63	127.17	132.23	1112.35	105.50	131.65	1185.06	158.41	167.40	1575.83	-45.65	196.16	1529.57	-34.61	209.78	1314.20	-5.25	240.03	1375.15	-68.74	260.51	1445.30	86.96	1335.91	0.00	0.00	0.00	1532.96	152.10	1774.48	1535.86	6.29	1761.01	1405.54	-3.17	1785.39	1402.21	145.08	1805.26	915.82	-205.32	68.00	1534.61	-201.85	73.45	910.59
6.32000	1391.51	118.42	135.76	1363.96	127.32	132.33	1111.98	105.52	132.41	1185.40	158.28	167.64	1603.30	-45.89	194.44	1556.85	-34.62	206.49	1340.21	-6.91	227.97	1400.70	-68.66	250.66	1453.27	86.91	1335.12	0.00	0.00	0.00	1540.60	150.47	1773.93	1543.82	4.78	1759.86	1413.04	-4.38	1784.21	1409.75	143.78	1804.43	915.72	-205.84	67.89	1534.35	-201.84	73.25	910.64
6.33000	1391.24	118.59	135.30	1364.64	127.28	131.77	1112.25	104.83	132.64	1185.80	158.07	167.86	1631.22	-45.76	193.11	1583.87	-34.88	203.06	1364.05	-7.90	217.21	1424.62	-70.32	241.54	1461.18	86.82	1334.28	0.00	0.00	0.00	1548.81	148.60	1773.09	1551.37	3.28	1758.54	1420.42	-5.96	1782.84	1417.42	142.13	1803.52	915.68	-205.74	68.02	1534.60	-201.84	73.29	910.65
6.34000	1390.97	119.23	134.15	1364.80	127.79	131.75	1112.83	104.20	132.64	1186.22	158.01	168.26	1657.59	-45.23	191.68	1610.46	-34.75	200.07	1389.32	-9.17	205.54	1450.04	-71.07	232.28	1469.59	86.54	1333.26	0.00	0.00	0.00	1557.01	147.08	1771.98	1558.76	1.89	1757.39	1427.89	-7.63	1781.27	1425.10	140.61	1802.36	915.82	-205.12	67.97	1535.29	-201.80	73.50	910.33
6.35000	1390.62	119.34	133.39	1365.08	128.18	131.61	1112.75	104.84	133.25	1186.71	157.93	168.63	1684.21	-45.09	190.88	1637.36	-35.00	197.53	1414.56	-10.15	193.92	1474.60	-72.83	223.43	1478.26	86.28	1332.10	0.00	0.00	0.00	1564.13	145.65	1770.94	1565.97	0.40	1756.04	1435.67	-9.10	1779.58	1432.72	139.39	1801.04	915.71	-204.83	68.02	1535.23	-201.72	73.46	910.52
6.36000	1390.72	119.37	132.86	1365.99	127.93	130.64	1113.29	104.13	133.65	1187.31	157.73	169.07	1710.32	-44.55	190.82	1662.84	-34.79	195.41	1440.12	-12.60	182.39	1498.49	-75.29	215.27	1486.92	85.85	1330.70	0.00	0.00	0.00	1571.93	144.11	1769.84	1574.36	-1.13	1754.35	1443.48	-10.62	1777.66	1440.47	137.73	1799.58	915.64	-204.96	68.24	1535.31	-201.67	73.44	910.61
6.37000	1390.59	119.71	132.20	1366.16	128.02	130.50	1113.21	104.88	134.41	1187.64	158.12	169.73	1735.79	-44.25	191.33	1688.21	-34.96	193.73	1465.44	-14.56	171.41	1524.13	-75.65	206.23	1496.02	85.46	1329.15	0.00	0.00	0.00	1579.84	142.59	1768.40	1581.64	-2.84	1752.57	1451.42	-12.00	1775.68	1448.19	136.27	1797.92	915.83	-206.23	68.00	1535.17	-201.69	73.48	910.58
6.38000	1391.35	119.85	131.88	1367.20	128.18	129.57	1113.78	104.28	134.66	1188.43	157.50	170.02	1760.67	-44.19	192.12	1713.87	-35.43	192.73	1490.00	-16.82	161.45	1548.14	-77.88	198.45	1504.79	85.18	1327.42	0.00	0.00	0.00	1587.59	141.03	1766.88	1589.08	-4.62	1750.79	1459.45	-13.41	1773.52	1456.23	134.05	1796.18	915.76	-205.87	67.99	1534.51	-201.72	73.23	910.55
6.39000	1391.37	120.07	131.16	1367.68	127.27	129.02	1113.79	103.64	135.23	1189.01	157.21	170.41	1785.71	-43.62	194.10	1738.39	-35.70	192.01	1515.06	-20.19	151.37	1572.87	-79.20	190.74	1513.73	84.68	1325.47	0.00	0.00	0.00	1594.84	139.15	1765.31	1597.39	-6.30	1748.72	1467.29	-15.09	1771.07	1464.29	131.89	1794.20	915.68	-205.17	68.08	1534.69	-201.75	73.30	910.33
6.40000	1392.04	120.34	130.74	1368.22	127.60	128.33	1114.47	103.77	135.64	1189.61	157.07	170.90	1809.44	-43.67	196.18	1762.09	-36.64	191.76	1538.96	-22.44	142.36	1596.65	-80.99	183.98	1522.56	84.28	1323.33	0.00	0.00	0.00	1603.41	137.27	1763.53	1605.28	-7.95	1746.56	1475.13	-16.84	1768.54	1471.88	130.50	1791.97	915.61	-204.86	68.26	1534.61	-201.93	73.31	910.45
6.41000	1392.77	120.76	130.32	1368.04	127.91	128.43	1114.84	103.55	136.13	1190.23	157.02	171.45	1832.34	-43.42	199.09	1785.40	-37.05	192.68	1564.07	-26.79	132.80	1618.84	-84.02	178.24	1531.47	83.84	1321.02	0.00	0.00	0.00	1611.60	135.34	1761.65	1613.29	-9.51	1744.45	1483.18	-18.68	1765.80	1479.94	128.34	1789.65	915.55	-205.23	68.36	1534.38	-202.01	73.24	910.43
6.42000	1393.10	120.91	129.84	1368.09	128.66	128.22	1114.66	103.76	137.39	1191.02	156.50	171.92	1854.10	-43.68	202.26	1806.46	-38.13	193.55	1587.07	-28.99	125.43	1640.24	-87.29	173.31	1540.53	83.40	1318.53	0.00	0.00	0.00	1619.09	133.45	1759.65	1621.06	-11.72	1742.14	1491.41	-20.48	1762.98	1487.76	126.41	1787.14	915.63	-205.36	68.24	1534.11	-202.10	73.15	910.42
6.43000	1393.52	121.10	129.48	1368.16	128.43	128.04	1115.22	102.73	138.01	1191.77	156.45	172.69	1875.05	-44.64	205.48	1827.09	-38.71	195.39	1611.01	-32.39	117.67	1662.39	-88.25	167.94	1549.65	82.85	1315.88	0.00	0.00	0.00	1627.00	131.27	1757.46	1629.36	-13.57	1739.55	1499.57	-22.62	1760.02	1495.93	123.93	1784.57	915.77	-205.47	68.10	1534.70	-202.03	73.48	910.33
6.44000	1393.71	121.22	129.06	1368.68	128.62	127.35	1115.95	103.39	138.99	1192.62	156.18	173.39	1894.70	-45.18	209.32	1846.92	-39.91	196.90	1633.22	-34.55	111.01	1681.62	-90.70	163.96	1559.02	82.19	1313.14	0.00	0.00	0.00	1635.35	129.03	1755.29	1637.30	-15.77	1736.90	1508.04	-24.45	1756.97	1503.91	121.69	1781.81	915.80	-205.58	68.09	1534.22	-202.20	73.30	910.38
6.45000	1393.76	121.45	128.53	1369.08	129.48	126.92	1116.40	102.12	140.19	1193.44	156.06	174.29	1911.84	-46.18	211.84	1865.90	-40.95	198.85	1653.64	-37.32	105.13	1701.46	-92.06	160.05	1568.40	81.60	1310.25	0.00	0.00	0.00	1642.43	127.62	1752.82	1646.13	-17.61	1734.11	1516.58	-26.40	1753.78	1511.99	119.45	1778.91	915.79	-206.05	68.05	1534.51	-202.24	73.33	910.61
6.46000	1394.14	121.61	128.16	1369.20	128.81	126.69	1117.22	101.59	141.56	1194.31	155.79	175.33	1929.10	-47.58	208.95	1883.60	-41.97	200.25	1672.88	-39.04	99.89	1725.28	-94.21	154.05	1578.60	80.86	1307.23	0.00	0.00	0.00	1651.24	125.24	1750.37	1654.00	-20.14	1731.30	1525.20	-28.42	1750.44	1520.21	117.05	1775.90	915.81	-205.51	68.10	1534.34	-202.19	73.33	910.59
6.47000	1394.59	121.56	128.01	1369.55	128.74	126.34	1117.73	102.09	143.50	1195.27	155.77	176.50	1944.50	-48.69	210.81	1899.84	-43.24	200.98	1691.07	-39.87	95.06	1748.87	-96.33	148.12	1588.58	80.00	1304.23	0.00	0.00	0.00	1659.43	123.03	1747.84	1663.31	-22.14	1728.28	1533.47	-31.03	1746.96	1528.47	114.61	1772.81	915.63	-205.00	68.23	1534.57	-202.24	73.43	910.39
6.48000	1395.16	122.01	127.56	1369.96	129.15	125.91	1118.97	101.40	145.32	1196.52	155.52	177.73	1958.23	-49.62	212.54	1914.60	-44.25	201.38	1707.05	-39.85	90.89	1772.24	-98.42	142.26	1598.44	79.00	1301.18	0.00	0.00	0.00	1667.72	121.12	1745.25	1671.66	-24.53	1725.35	1542.10	-33.37	1743.42	1536.98	111.93	1769.72	915.68	-205.41	68.12	1535.26	-202.06	73.73	910.62
6.49000	1394.58	122.04	127.07	1369.75	129.74	126.00	1119.91	101.58	147.73	1197.74	155.45	179.10	1971.84	-52.43	212.74	1927.93	-45.41	201.23	1722.29	-39.92	86.10	1795.39	-100.48	136.45	1608.98	78.04	1298.14	0.00	0.00	0.00	1676.34	118.81	1742.63	1680.28	-26.62	1722.40	1551.01	-35.88	1739.74	1545.37	109.43	1766.52	915.68	-205.56	67.99	1535.56	-201.96	73.85	910.66
6.50000	1395.39	122.41	126.78	1370.41	129.69	125.50	1121.08	102.08	150.52	1199.06	155.65	180.69	1982.83	-54.31	212.46	1939.51	-46.44	200.20	1735.99	-39.91	80.85	1818.32	-102.51	130.71	1619.95	76.95	1295.09	0.00	0.00	0.00	1684.71	116.13	1740.04	1689.05	-29.36	1719.40	1559.73	-38.75	1735.94	1553.81	106.84	1763.20	915.74	-205.79	68.02	1535.81	-202.02	73.96	910.53
6.51000	1394.82	122.42	126.46	1371.11	129.47	124.93	1121.98	101.52	153.94	1200.72	155.59	182.50	1992.21	-56.52	210.56	1949.59	-47.76	197.94	1747.11	-37.71	75.44	1841.02	-104.51	125.02	1630.54	75.79	1291.96	0.00	0.00	0.00	1693.81	113.54	1737.37	1697.92	-31.91	1716.38	1568.63	-41.39	1732.10	1562.33	104.08	1759.81	915.62	-204.68	68.31	1535.76	-202.07	73.96	910.35
6.52000	1396.01	122.55	126.68	1371.51	130.44	124.89	1123.27	101.23	157.76	1202.58	155.60	184.50	1999.84	-58.35	206.53	1957.85	-49.04	193.59	1754.87	-35.31	70.02	1863.51	-106.47	119.40	1641.81	74.59	1288.85	0.00	0.00	0.00	1702.69	111.12	1734.70	1706.68	-34.68	1713.29	1577.64	-44.12	1728.16	1571.15	100.89	1756.43	915.46	-204.72	68.49	1535.36	-202.15	73.72	910.35
6.53000	1395.69	122.73	126.17	1371.76	130.08	124.89	1124.95	101.42	161.87	1204.55	155.80	186.85	2006.55	-60.21	199.98	1963.67	-49.80	187.13	1761.24	-34.41	63.62	1885.77	-108.41	113.83	1652.93	73.25	1285.63	0.00	0.00	0.00	1711.01	108.92	1731.85	1715.96	-37.34	1710.10	1586.49	-47.43	1724.10	1579.65	98.38	1752.79	915.46	-205.05	68.28	1535.24	-202.19	73.68	910.15
6.54000	1396.30	123.08	126.00	1372.07	129.67	124.79	1126.87	100.98	166.36	1206.82	155.79	189.39	2010.88	-59.85	192.02	1968.01	-49.85	179.32	1765.10	-33.37	56.66	1907.82	-110.31	108.33	1663.95	71.85	1282.34	0.00	0.00	0.00	1719.64	106.30	1728.93	1725.33	-39.91	1706.94	1595.52	-50.70	1719.83	1588.44	95.40	1749.08	915.59	-205.47	68.13	1535.37	-202.00	73.76	910.38
6.55000	1396.19	123.26	125.65	1372.32	130.64	125.15	1129.08	102.12	171.05	1209.18	156.01	192.20	2013.43	-58.80	183.18	1971.04	-48.72	171.26	1767.78	-33.73	49.07	1929.65	-112.18	102.89	1675.43	70.34	1278.92	0.00	0.00	0.00	1729.31	103.32	1725.94	1735.57	-42.39	1703.64	1604.76	-54.06	1715.56	1597.39	92.25	1745.26	915.49	-205.48	68.26	1536.29	-201.88	74.07	910.59
6.56000	1396.96	123.50	125.72	1372.80	130.51	125.06	1131.15	101.59	176.39	1211.63	156.70	195.37	2015.08	-58.32	173.56	1972.99	-48.38	162.30	1768.09	-31.56	41.73	1951.26	-114.03	97.50	1686.84	68.64	1275.41	0.00	0.00	0.00	1737.91	100.56	1722.80	1744.24	-45.65	1700.36	1614.69	-56.79	1711.30	1606.60	88.90	1741.40	915.70	-205.37	68.05	1536.07	-201.88	73.95	910.62
6.57000	1396.66	123.39	125.50	1385.26	131.07	136.69	1133.80	101.26	182.09	1214.46	156.88	198.52	2016.82	-57.63	164.07	1976.30	-48.34	153.83	1769.36	-32.11	38.36	1972.66	-115.84	92.18	1698.21	66.68	1271.77	0.00	0.00	0.00	1747.71	97.43	1719.54	1753.83	-48.54	1696.76	1624.24	-59.98	1706.80	1615.60	85.75	1737.30	915.58	-204.61	68.41	1535.97	-201.91	73.91	910.56
6.58000	1396.80	123.58	125.38	1386.09	130.40	136.34	1137.18	101.59	187.71	1217.54	157.51	202.07	2022.58	-57.26	163.41	1981.42	-48.13	146.10	1773.95	-31.94	37.84	1993.84	-117.63	86.92	1709.47	64.65	1268.09	0.00	0.00	0.00	1757.05	94.45	1716.19	1763.84	-51.34	1693.15	1633.71	-63.58	1702.16	1625.00	82.12	1733.13	915.80	-205.53	68.03	1536.25	-201.97	74.02	910.28
6.59000	1397.06	124.04	124.94	1385.40	131.41	136.40	1141.09	101.63	194.10	1221.21	157.71	205.59	2032.11	-58.19	151.63	1989.40	-48.01	134.83	1779.55	-30.80	39.78	2014.81	-119.38	81.71	1720.75	62.39	1264.36	0.00	0.00	0.00	1766.82	91.63	1713.11	1773.79	-54.24	1689.92	1643.41	-67.32	1697.78	1634.34	79.11	1729.29	915.83	-205.17	68.10	1535.60	-202.03	73.73	910.29
6.60000	1397.49	124.15	125.11	1384.49	131.64	135.89	1145.01	101.71	201.66	1225.42	158.26	209.74	2041.39	-58.44	137.89	1996.10	-47.23	125.57	1783.71	-30.93	41.27	2035.57	-121.11	76.56	1732.63	60.04	1260.64	0.00	0.00	0.00	1776.71	88.09	1710.83	1781.02	-58.88	1689.93	1653.79	-70.88	1694.29	1644.38	75.57	1726.27	915.57	-205.10	68.28	1534.96	-202.11	73.51	910.21
6.61000	1397.81	124.26	125.07	1384.47	131.31	135.50	1150.47	102.38	209.80	1230.42	159.30	214.65	2047.46	-56.14	127.96	2002.86	-45.68	115.89	1785.93	-30.09	42.64	2056.11	-122.80	71.47	1744.17	57.58	1257.24	0.00	0.00	0.00	1786.72	85.17	1708.55	1791.52	-62.12	1687.83	1664.63	-74.44	1691.06	1654.43	72.14	1723.46	915.54	-205.04	68.29	1534.79	-202.11	73.46	910.14
6.62000	1398.10	124.66	124.75	1383.95	131.71	135.35	1156.77	103.32	219.18	1236.33	160.38	220.11	2053.10	-54.36	119.66	2007.85	-44.05	109.16	1787.92	-31.12	43.60	2076.45	-124.47	66.44	1755.67	55.09	1254.36	0.00	0.00	0.00	1797.07	81.95	1706.44	1802.36	-65.19	1685.34	1675.18	-78.29	1687.97	1664.68	68.44	1721.06	915.74	-205.25	68.16	1534.79	-202.09	73.41	910.00
6.63000	1399.71	124.97	125.13	1383.16	131.33	134.60	1164.28	104.32	229.84	1243.50	161.05	226.22	2056.53	-52.91	112.15	2010.57	-42.21	103.79	1789.29	-30.85	44.69	2096.57	-126.10	61.47	1767.15	52.45	1252.02	0.00	0.00	0.00	1807.56	79.30	1704.84	1813.70	-68.05	1683.24	1686.12	-81.93	1685.51	1675.21	64.81	1719.17	915.54	-205.03	68.33	1534.77	-202.25	73.37	910.20
6.64000	1400.55	125.14	125.02	1381.81	131.63	133.80	1173.69	105.34	241.83	1252.26	161.92	233.14	2060.37	-52.28	105.56	2013.36	-41.98	98.74	1790.36	-31.30	45.69	2116.48	-127.71	56.56	1778.89	49.47	1250.39	0.00	0.00	0.00	1818.59	75.89	1703.68	1824.05	-70.94	1681.66	1697.26	-85.58	1683.40	1686.16	60.73	1717.72	915.67	-205.30	68.22	1535.47	-202.09	73.57	910.17
6.65000	1401.53	125.64	124.54	1382.33	131.53	133.45	1185.12	105.36	254.80	1262.04	163.89	241.17	2063.59	-52.82	99.43	2015.27	-42.13	94.45	1791.64	-31.79	46.30	2136.19	-129.29	51.70	1790.28	46.62	1249.43	0.00	0.00	0.00	1829.31	72.83	1702.84	1835.97	-73.65	1680.03	1708.48	-89.09	1681.55	1696.72	57.48	1716.58	915.64	-205.00	68.36	1535.53	-202.10	73.64	910.15
6.66000	1403.27	125.81	124.59	1383.36	131.33	132.57	1198.40	106.17	268.56	1273.84	165.32	249.41	2065.71	-53.94	93.88	2016.80	-43.53	90.55	1792.41	-32.05	47.07	2155.69	-130.84	46.90	1801.85	43.94	1249.04	0.00	0.00	0.00	1839.70	70.20	1702.22	1846.95	-76.30	1678.87	1719.67	-92.32	1680.10	1707.59	54.00	1715.81	915.60	-205.51	68.29	1535.37	-202.16	73.59	910.21
6.67000	1406.24	126.95	124.04	1386.16	132.19	133.33	1214.56	107.16	282.40	1287.61	166.39	257.86	2067.28	-54.25	90.73	2017.76	-44.44	88.11	1792.41	-32.09	47.75	2174.98	-132.36	42.16	1813.29	41.72	1249.14	0.00	0.00	0.00	1850.62	67.37	1702.08	1857.73	-79.12	1678.11	1731.48	-96.12	1677.36	1718.12	51.36	1715.37	915.64	-205.45	68.20	1534.66	-202.19	73.29	910.24
6.68000	1409.21	127.45	125.61	1390.70	132.30	133.59	1231.77	108.18	297.30	1302.71	168.51	267.07	2068.02	-53.46	88.26	2018.59	-44.27	86.25	1792.42	-31.72	48.11	2194.07	-133.86	37.47	1824.14	39.87	1249.58	0.00	0.00	0.00	1861.77	64.59	1702.20	1868.24	-81.59	1677.65	1743.09	-99.71	1674.76	1729.25	48.19	1715.39	915.62	-204.67	68.34	1534.84	-202.11	73.35	910.35
6.69000	1413.95	127.89	123.77	1396.08	133.06	137.94	1250.86	109.98	312.24	1319.01	170.08	276.47	2068.19	-53.56	86.10	2018.78	-44.05	84.64	1793.23	-32.24	48.09	2212.95	-135.32	32.84	1834.77	38.32	1250.24	0.00	0.00	0.00	1872.43	61.55	1702.71	1879.49	-83.98	1677.38	1754.52	-103.09	1672.30	1740.32	45.44	1715.79	915.65	-204.87	68.31	1535.13	-202.11	73.40	910.47
6.70000	1420.53	128.47	122.12	1404.41	133.78	138.78	1272.26	111.16	326.23	1335.68	171.23	285.88	2068.50	-54.06	84.49	2018.92	-44.17	83.34	1793.43	-32.04	48.38	2231.63	-136.76	28.27	1844.91	36.90	1251.04	0.00	0.00	0.00	1883.60	59.39	1703.18	1890.46	-86.19	1677.53	1765.76	-106.27	1669.97	1751.24	42.74	1716.52	915.58	-204.45	68.57	1534.87	-202.25	73.33	910.44
6.71000	1427.45	129.16	120.11	1413.25	134.55	139.35	1294.44	111.31	338.69	1352.69	171.98	294.65	2069.01	-53.99	82.92	2019.29	-44.06	82.16	1793.84	-32.05	48.54	2250.11	-138.17	23.75	1855.15	35.66	1252.04	0.00	0.00	0.00	1893.70	57.21	1704.30	1900.47	-88.40	1678.01	1776.82	-109.24	1667.78	1762.05	40.37	1717.55	915.46	-204.63	68.61	1534.39	-202.27	73.15	910.32
6.72000	1435.38	130.26	117.91	1424.71	135.39	139.16	1314.34	110.87	348.09	1370.57	171.67	302.66	2069.10	-54.08	81.44	2019.87	-44.29	80.84	1794.05	-32.19	48.74	2268.39	-139.55	19.29	1865.40	34.51	1253.27	0.00	0.00	0.00	1903.71	54.93	1705.57	1910.75	-90.46	1678.90	1787.71	-112.02	1665.72	1772.98	37.96	1718.92	915.62	-204.85	68.38	1534.68	-202.25	73.23	910.30
6.73000	1451.67	135.47	120.84	1439.81	138.52	141.56	1333.02	108.17	354.61	1388.11	170.69	309.81	2069.41	-54.27	80.06	2019.77	-43.85	79.97	1794.02	-32.28	49.17	2286.46	-140.91	14.88	1875.54	33.56	1254.79	0.00	0.00	0.00	1914.56	53.48	1706.96	1921.98	-92.07	1679.92	1798.42	-114.61	1663.79	1783.61	35.92	1720.49	915.66	-204.83	68.29	1534.61	-202.32	73.23	910.51
6.74000	1472.17	141.40	129.60	1459.78	143.59	150.17	1350.98	104.38	358.84	1404.97	169.94	316.91	2069.63	-54.21	78.63	2019.78	-43.96	78.85	1794.70	-32.33	49.12	2304.34	-142.24	10.53	1885.63	32.70	1256.64	0.00	0.00	0.00	1924.52	51.57	1708.81	1932.44	-93.63	1681.23	1808.97	-117.00	1661.99	1794.02	34.31	1722.28	915.67	-205.00	68.33	1534.75	-202.25	73.32	910.29
6.75000	1495.10	146.59	137.90	1483.71	149.53	159.15	1367.95	100.97	361.75	1422.77	168.49	322.70	2070.14	-54.43	77.31	2020.28	-43.85	78.09	1794.74	-32.56	49.59	2322.01	-143.54	6.24	1895.88	31.93	1258.73	0.00	0.00	0.00	1934.23	50.08	1710.81	1942.85	-95.07	1682.95	1819.35	-119.20	1660.31	1804.17	33.19	1724.22	915.72	-205.60	68.22	1535.05	-202.22	73.40	910.26
6.76000	1518.84	150.97	144.36	1505.38	153.68	165.14	1385.75	98.15	363.05	1441.70	167.05	326.95	2070.61	-54.20	76.12	2020.51	-43.56	77.34	1794.34	-32.40	50.41	2339.49	-144.81	2.00	1906.08	31.08	1261.02	0.00	0.00	0.00	1944.78	48.86	1713.04	1952.57	-96.34	1684.94	1829.57	-121.22	1658.75	1814.27	32.23	1726.49	915.83	-205.60	68.14	1534.05	-202.35	72.98	910.45
6.77000	1542.29	153.68	148.57	1529.32	155.88	169.30	1404.76	96.64	363.05	1461.84	165.55	329.56	2070.78	-53.81	75.00	2020.93	-43.64	76.64	1794.81	-31.99	50.62	2356.77	-146.06	-2.19	1916.27	30.45	1263.53	0.00	0.00	0.00	1954.42	47.53	1715.48	1962.39	-97.26	1687.15	1839.64	-123.06	1657.31	1824.66	30.85	1728.89	915.73	-205.18	68.32	1534.08	-202.33	73.06	910.29
6.78000	1564.93	155.17	150.46	1551.48	157.93	172.76	1423.73	96.34	362.76	1482.23	165.29	330.83	2071.22	-53.77	73.83	2021.33	-43.59	76.17	1794.79	-32.04	51.15	2373.86	-147.28	-6.32	1926.60	29.90	1266.27	0.00	0.00	0.00	1964.68	46.41	1718.05	1972.53	-98.21	1689.50	1849.55	-124.73	1655.99	1834.89	29.54	1731.40	915.74	-205.32	68.27	1534.49	-202.28	73.24	910.34
6.79000	1587.20	155.80	150.60	1573.14	157.70	171.00	1444.71	95.50	360.81	1503.20	164.96	330.34	2071.72	-53.81	72.78	2021.24	-43.42	75.71	1795.44	-32.50	51.17	2390.75	-148.47	-10.40	1936.85	29.42	1269.08	0.00	0.00	0.00	1974.49	46.10	1720.43	1982.65	-98.77	1691.92	1859.32	-126.21	1654.78	1844.61	29.07	1733.81	915.88	-205.28	68.16	1534.48	-202.32	73.27	910.27
6.80000	1610.85	155.93	149.81	1595.65	157.61	169.35	1464.77	96.26	358.25	1524.27	165.36	328.49	2072.20	-53.54	72.11	2021.47	-43.20	75.46	1795.36	-32.42	51.72	2407.44	-149.64	-14.42	1946.97	29.03	1271.86	0.00	0.00	0.00	1984.40	45.67	1722.86	1992.20	-99.24	1694.46	1868.94	-127.53	1653.68	1854.10	29.20	1736.17	915.74	-204.71	68.45	1533.98	-202.47	73.05	910.47
6.81000	1634.26	155.50	147.12	1618.20	157.22	166.06	1485.72	97.02	354.53	1545.94	165.43	325.05	2072.24	-53.52	71.16	2021.73	-43.22	75.01	1795.36	-32.26	52.30	2423.94	-150.78	-18.39	1956.73	28.50	1274.44	0.00	0.00	0.00	1994.16	44.69	1725.36	2001.90	-99.63	1696.95	1878.43	-128.68	1652.69	1864.22	28.53	1738.47	915.60	-204.68	68.46	1533.96	-202.50	73.04	910.25
6.82000	1659.00	153.77	143.75	1641.34	154.41	160.87	1506.79	97.41	349.73	1567.50	166.66	320.54	2072.70	-53.51	70.44	2022.26	-43.45	74.66	1793.48	-34.13	51.64	2440.25	-151.90	-22.31	1965.81	27.84	1276.90	0.00	0.00	0.00	2003.97	44.61	1727.53	2011.68	-99.82	1699.37	1887.78	-129.66	1651.81	1873.64	28.79	1740.55	915.35	-205.01	68.69	1534.20	-202.38	73.07	910.38
6.83000	1684.79	152.32	139.97	1667.16	153.56	157.30	1528.17	98.88	343.81	1589.82	167.88	314.85	2072.60	-53.31	69.80	2022.55	-43.40	74.40	1793.26	-34.54	52.17	2456.37	-152.98	-26.17	1975.32	27.10	1279.16	0.00	0.00	0.00	2013.21	45.09	1729.51	2021.62	-99.74	1701.65	1897.00	-130.48	1651.03	1883.55	28.68	1742.60	915.65	-204.64	68.48	1533.50	-202.47	72.84	910.49
6.84000	1712.50	150.67	136.60	1694.28	153.81	154.04	1548.98	101.71	337.20	1612.70	168.61	308.05	2072.91	-53.41	69.17	2022.44	-43.15	74.30	1793.55	-34.73	52.65	2472.30	-154.05	-29.98	1984.53	26.30	1281.20	0.00	0.00	0.00	2023.32	44.77	1731.35	2030.92	-99.54	1703.91	1906.09	-131.15	1650.35	1893.20	28.98	1744.37	915.66	-204.67	68.34	1534.17	-202.44	73.13	910.56
6.85000	1742.13	149.16	133.23	1723.09	152.29	149.86	1570.56	103.33	328.67	1635.83	169.32	300.45	2073.26	-53.62	68.63	2022.47	-43.30	73.98	1794.02	-34.76	53.03	2488.04	-155.09	-33.74	1993.68	25.52	1283.01	0.00	0.00	0.00	2032.43	45.25	1732.94	2039.90	-99.48	1705.93	1915.06	-131.65	1649.76	1902.78	29.28	1745.97	915.61	-204.58	68.47	1534.41	-202.54	73.17	910.44
6.86000	1772.20	148.14	129.96	1753.32	151.48	146.15	1592.31	104.12	319.01	1659.37	170.49	292.38	2073.25	-53.53	68.26	2022.94	-43.67	73.66	1794.48	-34.71	53.47	2503.59	-156.10	-37.45	2002.78	24.60	1284.50	0.00	0.00	0.00	2041.84	45.92	1734.21	2049.99	-99.08	1707.67	1923.92	-132.01	1649.27	1912.56	29.50	1747.37	915.67	-204.98	68.44	1533.96	-202.51	73.05	910.32
6.87000	1804.18	147.59	127.41	1783.63	150.92	142.24	1614.81	106.03	308.12	1684.00	170.81	283.60	2073.52	-53.82	67.76	2022.60	-43.22	73.68	1794.64	-34.91	54.00	2518.95	-157.09	-41.10	2012.01	23.76	1285.72	0.00	0.00	0.00	2051.37	46.46	1735.29	2059.70	-98.64	1709.13	1932.65	-132.22	1648.88	1922.32	29.63	1748.61	915.58	-204.97	68.38	1534.00	-202.49	73.10	910.46
6.88000	1836.11	147.62	124.49	1816.09	151.66	139.08	1637.59	106.76	296.33	1708.91	171.13	274.34	2073.81	-53.58	67.54	2023.05	-43.40	73.57	1796.38	-31.73	55.42	2534.12	-158.05	-44.70	2021.24	22.90	1286.69	0.00	0.00	0.00	2060.92	47.15	1736.03	2069.12	-98.15	1710.47	1941.28	-132.29	1648.57	1931.88	30.10	1749.68	915.71	-205.42	68.25	1533.26	-202.54	72.82	910.26
6.89000	1868.16	148.31	121.39	1848.41	152.43	135.76	1662.88	109.42	282.84	1734.65	171.07	264.53	2073.98	-53.67	67.09	2023.71	-44.05	73.04	1796.68	-31.10	55.96	2549.11	-158.99	-48.25	2030.37	22.17	1287.37	0.00	0.00	0.00	2071.19	47.45	1736.63	2079.12	-97.50	1711.46	1949.80	-132.21	1648.35	1941.15	30.95	1750.39	915.87	-204.66	68.35	1533.99	-202.56	73.06	910.14
6.90000	1906.45	149.03	117.64	1885.90	153.38	131.31	1687.78	109.85	269.41	1760.55	171.56	254.61	2074.51	-53.83	66.69	2023.93	-43.86	73.13	1797.08	-31.08	56.25	2563.92	-159.90	-51.75	2039.29	21.52	1287.78	0.00	0.00	0.00	2080.84	48.39	1736.96	2088.88	-96.88	1712.24	1958.22	-132.00	1648.22	1950.46	31.66	1750.94	915.72	-204.83	68.47	1533.51	-202.53	72.92	910.13
6.91000	1938.31	150.30	114.31	1915.80	154.66	127.02	1713.48	111.21	255.53	1786.54	172.61	244.55	2074.91	-54.02	66.29	2023.59	-44.54	75.67	1797.31	-30.83	56.66	2578.54	-160.79	-55.19	2048.05	20.99	1287.92	0.00	0.00	0.00	2089.79	49.29	1737.13	2098.51	-96.19	1712.77	1966.54	-131.65	1648.17	1960.05	32.32	1751.32	915.85	-205.46	68.32	1533.49	-202.48	72.92	910.30
6.92000	1967.20	151.85	111.44	1942.33	156.10	123.02	1739.80	112.08	241.40	1814.15	172.65	233.95	2074.26	-54.40	68.89	2023.84	-44.72	75.77	1796.97	-30.56	57.32	2592.97	-161.65	-58.59	2056.86	20.61	1287.84	0.00	0.00	0.00	2099.50	49.70	1737.19	2108.58	-95.41	1713.07	1974.77	-131.17	1648.20	1970.14	32.31	1751.64	915.64	-205.40	68.46	1533.53	-202.52	72.89	910.06
6.93000	1996.54	153.42	109.08	1969.70	157.52	119.41	1766.62	111.57	227.14	1841.95	173.30	223.39	2074.30	-54.53	68.69	2024.26	-44.76	75.70	1797.27	-30.58	57.72	2607.23	-162.49	-61.93	2065.58	20.31	1287.57	0.00	0.00	0.00	2109.01	50.48	1736.93	2118.39	-94.48	1713.15	1982.91	-130.56	1648.30	1980.02	32.83	1751.63	915.69	-204.79	68.34	1533.62	-202.51	73.01	910.10
6.94000	2029.80	154.72	107.27	2002.15	158.76	116.34	1794.02	112.31	212.55	1869.66	174.40	212.95	2074.80	-54.62	68.29	2024.64	-44.80	75.55	1797.52	-30.44	57.99	2621.30	-163.31	-65.23	2074.49	20.05	1287.08	0.00	0.00	0.00	2118.58	51.40	1736.52	2128.14	-93.69	1713.08	1990.96	-129.82	1648.48	1989.69	33.52	1751.39	915.76	-205.31	68.25	1534.19	-202.38	73.21	910.39
6.95000	2070.39	155.50	106.06	2043.86	159.64	113.92	1820.77	113.52	198.38	1897.79	176.14	202.81	2075.51	-54.67	68.03	2025.07	-44.91	75.41	1797.52	-30.57	58.39	2635.19	-164.10	-68.47	2083.46	19.85	1286.45	0.00	0.00	0.00	2128.47	52.56	1735.78	2138.60	-92.68	1712.61	1998.93	-128.97	1648.73	1999.52	33.88	1751.06	915.71	-205.03	68.29	1535.17	-202.25	73.54	910.27
6.96000	2104.09	156.06	104.75	2081.78	160.44	112.51	1849.51	115.38	183.74	1926.56	177.62	192.72	2075.97	-54.71	67.65	2025.14	-44.91	75.08	1797.84	-30.11	58.74	2648.91	-164.87	-71.67	2092.27	19.60	1285.66	0.00	0.00	0.00	2137.75	53.85	1734.89	2148.56	-91.83	1712.09	2006.82	-127.99	1649.05	2009.30	34.73	1750.56	915.69	-204.58	68.30	1535.07	-202.24	73.53	910.31
6.97000	2138.33	156.23	104.45	2115.13	160.79	110.26	1878.96	116.99	169.59	1955.92	179.11	182.63	2076.35	-54.70	67.19	2025.55	-44.88	75.04	1797.70	-30.18	59.30	2662.44	-165.62	-74.81	2101.11	19.37	1284.76	0.00	0.00	0.00	2148.08	54.60	1733.97	2158.44	-90.93	1711.35	2014.64	-126.90	1649.44	2019.76	34.90	1750.09	915.54	-204.34	68.56	1534.91	-202.19	73.50	910.49
6.98000	2173.17	156.10	104.96	2149.57	160.56	109.76	1910.26	117.51	155.45	1985.86	180.74	172.80	2076.57	-54.80	66.73	2025.95	-44.83	74.93	1797.94	-29.85	59.73	2675.80	-166.34	-77.90	2110.08	19.19	1283.78	0.00	0.00	0.00	2158.47	55.33	1732.94	2168.97	-89.88	1710.41	2022.39	-125.70	1649.89	2029.92	35.83	1749.39	915.59	-205.30	68.39	1534.98	-202.24	73.46	910.50
6.99000	2207.75	155.74	106.54	2185.97	161.37	107.54	1940.61	120.45	142.36	2016.26	181.95	163.34	2076.67	-54.77	66.25	2026.13	-44.16	72.23	1798.49	-29.78	60.09	2688.98	-167.04	-80.95	2119.19	19.06	1282.76	0.00	0.00	0.00	2168.63	56.47	1731.66	2179.13	-88.79	1709.38	2030.08	-124.39	1650.40	2039.88	37.13	1748.52	915.73	-205.43	68.30	1535.03	-202.23	73.42	910.40
7.00000	2241.77	155.57	107.80	2220.24	162.19	106.09	1979.22	121.59	128.43	2045.90	184.62	154.84	2077.72	-54.30	62.91	2026.05	-44.22	71.55	1798.75	-29.71	60.52	2701.98	-167.71	-83.95	2127.93	19.00	1281.66	0.00	0.00	0.00	2178.52	57.61	1730.18	2189.41	-87.78	1708.23	2037.70	-122.98	1650.97	2050.29	38.06	1747.63	915.76	-205.75	68.26	1534.30	-202.36	73.23	910.30
7.01000	2275.45	155.53	109.86	2252.45	163.03	105.36	2010.96	126.07	117.24	2076.20	186.58	146.73	2077.89	-54.51	62.03	2025.89	-43.94	71.45	1799.16	-30.08	61.18	2714.81	-168.36	-86.89	2137.04	19.07	1280.51	0.00	0.00	0.00	2189.17	58.12	1728.90	2199.32	-86.71	1707.05	2045.27	-121.46	1651.59	2060.82	39.09	1746.70	915.75	-205.10	68.40	1534.70	-202.28	73.37	910.44
7.02000	2312.28	155.72	110.73	2282.66	163.88	105.33	2042.03	128.89	106.26	2108.18	186.93	138.81	2077.90	-54.42	61.62	2026.07	-44.13	71.13	1799.04	-29.65	62.10	2727.47	-168.99	-89.79	2146.03	19.24	1279.32	0.00	0.00	0.00	2199.39	59.57	1727.48	2209.63	-85.61	1705.87	2052.79	-119.85	1652.27	2071.37	40.21	1745.67	915.74	-205.30	68.37	1535.72	-202.05	73.77	910.22
7.03000	2347.33	155.91	112.41	2310.95	164.75	105.94	2072.59	132.41	96.44	2137.65	190.09	132.98	2077.83	-54.34	61.31	2026.07	-44.21	70.98	1799.48	-29.49	62.83	2739.95	-169.60	-92.64	2155.07	19.46	1278.09	0.00	0.00	0.00	2209.01	61.26	1725.87	2219.97	-84.48	1704.62	2060.25	-118.14	1653.00	2081.43	41.86	1744.48	915.86	-205.35	68.21	1535.61	-202.09	73.75	910.27
7.04000	2380.63	156.09	114.78	2337.38	165.65	107.15	2109.49	128.34	84.67	2168.51	191.30	127.39	2077.91	-54.24	61.00	2026.53	-44.27	70.97	1799.77	-29.29	63.69	2752.26	-170.19	-95.45	2164.31	19.77	1276.85	0.00	0.00	0.00	2219.65	62.62	1724.24	2230.35	-83.29	1703.34	2067.67	-116.34	1653.78	2092.32	42.76	1743.39	915.88	-205.18	68.29	1535.80	-202.04	73.86	910.23
7.05000	2412.22	156.25	117.77	2362.01	166.56	108.92	2139.23	132.69	77.85	2200.25	191.26	122.47	2078.17	-54.36	60.60	2026.78	-44.20	70.87	1801.93	-26.77	65.00	2764.40	-170.75	-98.20	2173.52	20.12	1275.52	0.00	0.00	0.00	2230.29	64.12	1722.59	2240.91	-81.96	1701.99	2075.06	-114.45	1654.60	2102.93	44.22	1742.15	915.73	-204.90	68.45	1534.99	-202.16	73.54	910.22
7.06000	2442.14	156.41	121.28	2384.92	167.50	111.21	2169.61	135.34	71.29	2231.42	191.49	118.73	2078.40	-54.40	60.10	2027.73	-44.52	70.81	1802.63	-26.57	65.93	2776.37	-171.29	-100.91	2183.15	20.50	1274.20	0.00	0.00	0.00	2240.48	65.52	1720.98	2251.27	-80.57	1700.67	2082.40	-112.48	1655.47	2113.50	46.15	1740.94	915.61	-204.44	68.62	1535.02	-202.22	73.50	910.38
7.07000	2470.43	156.55	125.20	2406.16	168.46	113.98	2203.78	134.01	64.10	2261.90	191.93	116.04	2079.22	-54.46	59.96	2028.03	-44.43	70.71	1802.58	-25.54	67.64	2788.17	-171.81	-103.57	2192.47	20.94	1272.85	0.00	0.00	0.00	2251.34	66.82	1719.29	2262.02	-79.06	1699.26	2089.71	-110.42	1656.38	2124.18	47.98	1739.61	915.94	-205.40	68.20	1535.26	-202.13	73.60	910.24
7.08000	2497.11	156.67	129.45	2425.82	169.45	117.18	2236.01	134.27	59.74	2290.74	193.31	114.90	2079.70	-54.52	59.49	2028.84	-44.71	70.46	1803.35	-25.92	68.72	2799.80	-172.30	-106.18	2202.04	21.36	1271.41	0.00	0.00	0.00	2261.87	68.24	1717.49	2272.91	-77.60	1697.71	2097.00	-108.28	1657.32	2135.22	49.63	1738.36	915.68	-205.38	68.36	1535.54	-202.02	73.68	910.31
7.09000	2522.23	156.78	133.94	2443.95	170.47	120.77	2265.87	136.29	56.94	2321.35	191.57	113.66	2080.18	-54.37	59.31	2028.68	-44.26	70.53	1803.96	-25.32	70.28	2811.27	-172.78	-108.74	2211.72	21.88	1269.96	0.00	0.00	0.00	2272.66	70.27	1715.50	2283.19	-76.01	1696.26	2104.26	-106.07	1658.30	2146.11	51.67	1737.03	915.83	-205.83	68.15	1535.73	-201.95	73.75	910.15
7.10000	2545.83	156.88	138.56	2460.62	171.52	124.72	2295.80	137.19	55.21	2348.71	191.97	114.45	2080.24	-54.43	58.77	2029.38	-44.46	70.36	1804.82	-25.75	71.55	2822.56	-173.23	-111.26	2221.73	22.47	1268.52	0.00	0.00	0.00	2283.67	71.59	1713.61	2293.82	-74.24	1694.68	2111.50	-103.79	1659.31	2157.65	53.21	1735.79	915.55	-205.26	68.52	1535.68	-201.97	73.77	910.20
7.11000	2567.94	156.95	143.23	2475.90	172.61	128.97	2325.28	136.47	54.13	2373.34	192.91	116.09	2081.01	-54.44	58.49	2029.63	-44.26	70.38	1806.00	-26.24	72.89	2833.70	-173.67	-113.73	2231.80	23.14	1267.08	0.00	0.00	0.00	2293.89	74.18	1711.51	2304.65	-72.32	1692.97	2118.73	-101.44	1660.36	2168.64	55.75	1734.29	915.57	-205.19	68.47	1535.11	-202.04	73.58	910.20
7.12000	2588.60	157.00	147.84	2489.86	173.72	133.50	2352.06	135.42	53.60	2373.34	192.91	116.09	2080.98	-54.22	58.12	2030.05	-44.35	70.15	1806.54	-25.58	74.93	2844.66	-174.08	-116.16	2242.21	23.90	1265.65	0.00	0.00	0.00	2305.36	76.05	1709.35	2315.81	-70.34	1691.21	2125.94	-99.02	1661.42	2179.99	58.10	1732.89	915.82	-205.13	68.29	1535.24	-201.99	73.61	909.95
7.13000	2607.85	157.03	152.31	2502.56	174.88	138.24	2378.34	132.34	53.76	2373.34	192.91	116.09	2081.80	-54.41	57.99	2030.80	-44.49	70.01	1807.64	-25.80	76.77	2855.47	-174.47	-118.54	2252.59	24.70	1264.25	0.00	0.00	0.00	2316.53	78.31	1707.14	2326.64	-68.27	1689.39	2133.15	-96.55	1662.52	2191.18	60.98	1731.38	915.84	-205.60	68.21	1535.06	-202.14	73.53	910.38
7.14000	2625.73	157.04	156.54	2514.07	176.07	143.17	2402.21	128.14	53.56	2373.34	192.91	116.09	2082.06	-54.15	57.86	2030.78	-43.82	70.37	1808.52	-25.63	78.95	2866.11	-174.84	-120.88	2263.10	25.56	1262.89	0.00	0.00	0.00	2328.19	80.29	1704.82	2337.58	-66.02	1687.49	2140.35	-94.01	1663.63	2203.19	63.32	1729.85	915.63	-204.24	68.60	1534.56	-202.30	73.39	910.24
7.15000	2642.26	157.03	160.44	2524.46	177.30	148.24	2421.73	124.41	54.00	2373.34	192.91	116.09	2082.51	-54.35	57.55	2031.57	-44.39	70.06	1809.44	-25.45	81.35	2876.59	-175.19	-123.16	2273.79	26.52	1261.54	0.00	0.00	0.00	2339.33	82.85	1702.40	2348.67	-63.67	1685.42	2147.56	-91.42	1664.77	2214.90	66.20	1728.27	915.59	-204.34	68.50	1535.02	-202.14	73.51	910.18
7.16000	2657.50	156.98	163.90	2533.80	178.57	153.41	2441.03	118.79	52.49	2373.34	192.91	116.09	2082.68	-54.26	57.40	2032.14	-44.59	69.91	1810.20	-24.90	84.04	2886.91	-175.52	-125.41	2284.26	27.52	1260.19	0.00	0.00	0.00	2351.05	85.64	1699.63	2359.70	-61.22	1683.24	2154.77	-88.77	1665.92	2226.60	69.43	1726.60	915.53	-204.87	68.51	1535.41	-202.09	73.71	910.20
7.17000	2671.47	156.91	166.84	2542.14	179.88	158.64	2451.95	118.89	52.30	2373.34	192.91	116.09	2082.98	-53.81	57.52	2032.88	-44.79	69.82	1811.41	-25.12	86.60	2897.06	-175.82	-127.61	2295.05	28.61	1258.86	0.00	0.00	0.00	2362.85	88.24	1696.78	2371.17	-58.54	1680.88	2161.98	-86.08	1667.09	2239.30	71.90	1725.00	915.81	-205.27	68.33	1534.91	-202.16	73.47	910.46
7.18000	2684.22	156.81	169.16	2549.57	181.24	163.88	2451.95	118.89	52.30	2373.34	192.91	116.09	2083.70	-54.04	57.25	2033.70	-44.96	69.82	1812.13	-24.71	89.79	2907.06	-176.11	-129.76	2306.04	29.76	1257.53	0.00	0.00	0.00	2374.91	90.77	1693.88	2382.75	-55.75	1678.36	2169.21	-83.34	1668.26	2251.38	75.66	1723.19	915.74	-205.40	68.49	1534.76	-202.22	73.44	910.40
7.19000	2695.77	156.68	170.77	2556.14	182.64	169.10	2451.95	118.89	52.30	2373.34	192.91	116.09	2083.91	-53.98	57.25	2034.40	-45.22	69.71	1813.49	-24.72	92.92	2916.90	-176.38	-131.87	2316.86	30.99	1256.20	0.00	0.00	0.00	2386.95	93.66	1690.67	2394.00	-52.94	1675.76	2176.46	-80.56	1669.45	2263.75	79.45	1721.19	915.87	-205.10	68.32	1535.35	-202.18	73.65	910.33
7.20000	2706.18	156.52	171.57	2561.93	184.09	174.25	2451.95	118.89	52.30	2373.34	192.91	116.09	2084.07	-53.88	56.98	2035.22	-45.35	69.81	1814.88	-24.79	96.47	2926.59	-176.63	-133.94	2327.65	32.33	1254.89	0.00	0.00	0.00	2398.91	97.07	1687.32	2405.63	-49.87	1672.96	2183.73	-77.74	1670.64	2275.49	84.22	1718.94	915.70	-204.65	68.45	1535.09	-202.16	73.58	910.32
7.21000	2715.47	156.32	171.47	2567.00	185.59	179.29	2451.95	118.89	52.30	2373.34	192.91	116.09	2084.65	-54.06	56.76	2035.97	-45.94	69.38	1817.15	-26.03	99.85	2936.11	-176.86	-135.96	2338.61	33.82	1253.59	0.00	0.00	0.00	2411.76	99.88	1683.87	2417.37	-46.65	1670.07	2191.03	-74.88	1671.84	2287.92	88.39	1716.83	915.78	-205.12	68.43	1534.67	-202.18	73.41	910.60
7.22000	2723.68	156.09	170.37	2571.41	187.15	184.17	2451.95	118.89	52.30	2373.34	192.91	116.09	2085.01	-53.93	56.71	2036.87	-46.38	69.13	1818.92	-26.24	104.07	2945.49	-177.07	-137.93	2349.43	35.37	1252.26	0.00	0.00	0.00	2419.77	101.93	1683.66	2429.15	-43.25	1667.09	2198.35	-71.99	1673.04	2301.22	92.07	1714.72	915.85	-205.24	68.27	1535.35	-202.04	73.70	910.50
7.23000	2730.86	155.83	168.18	2575.24	188.75	188.86	2451.95	118.89	52.30	2373.34	192.91	116.09	2084.91	-54.16	56.33	2037.67	-46.73	68.97	1820.98	-26.58	108.66	2954.70	-177.26	-139.87	2360.58	37.08	1250.96	0.00	0.00	0.00	2431.17	105.31	1680.59	2441.19	-39.73	1664.10	2205.71	-69.08	1674.23	2314.28	96.24	1712.55	915.82	-205.22	68.35	1534.71	-202.30	73.42	910.49
7.24000	2737.03	155.52	164.80	2578.55	190.41	193.32	2451.95	118.89	52.30	2373.34	192.91	116.09	2085.43	-54.19	56.25	2039.17	-47.53	68.63	1824.08	-27.99	113.56	2963.77	-177.43	-141.76	2371.72	38.90	1249.73	0.00	0.00	0.00	2443.79	109.03	1677.08	2453.53	-36.11	1661.29	2213.10	-66.13	1675.43	2327.90	100.10	1710.82	915.69	-204.98	68.48	1535.13	-202.29	73.63	910.30
7.25000	2742.23	155.18	160.14	2581.41	192.13	197.49	2451.95	118.89	52.30	2373.34	192.91	116.09	2085.91	-54.43	56.08	2040.51	-48.08	68.50	1827.02	-28.35	119.35	2972.68	-177.58	-143.61	2382.53	40.75	1248.72	0.00	0.00	0.00	2457.00	112.91	1673.62	2465.95	-32.40	1658.62	2220.54	-63.17	1676.61	2341.16	104.48	1709.28	915.58	-205.18	68.66	1535.03	-202.28	73.57	910.29
7.26000	2746.51	154.79	154.11	2583.89	193.91	201.35	2451.95	118.89	52.30	2373.34	192.91	116.09	2086.43	-54.52	55.95	2042.01	-48.57	68.13	1831.49	-29.75	125.52	2981.44	-177.71	-145.41	2393.53	42.67	1248.01	0.00	0.00	0.00	2469.63	116.55	1670.45	2478.64	-28.61	1655.89	2228.03	-60.19	1677.79	2354.60	108.69	1707.91	915.66	-205.61	68.38	1534.15	-202.42	73.29	910.33
7.27000	2752.32	153.61	145.85	2586.05	195.75	204.84	2451.95	118.89	52.30	2373.34	192.91	116.09	2087.02	-54.60	55.88	2044.20	-49.58	68.34	1835.31	-28.68	133.62	2990.05	-177.83	-147.17	2404.36	44.70	1247.53	0.00	0.00	0.00	2480.16	119.72	1667.71	2491.10	-24.85	1653.23	2235.56	-57.19	1678.95	2368.01	113.18	1706.49	915.53	-205.34	68.57	1534.38	-202.31	73.37	910.53
7.28000	2756.86	152.98	138.16	2587.96	197.64	207.93	2451.95	118.89	52.30	2373.34	192.91	116.09	2088.04	-55.16	55.64	2046.50	-50.10	68.21	1841.68	-29.57	142.27	2998.50	-177.92	-148.89	2415.41	46.67	1247.24	0.00	0.00	0.00	2489.14	122.52	1665.27	2503.90	-21.14	1650.74	2243.15	-54.18	1680.10	2381.72	117.49	1705.31	915.62	-205.26	68.47	1534.53	-202.25	73.45	910.31
7.29000	2761.31	152.65	131.39	2589.69	199.61	210.58	2451.95	118.89	52.30	2373.34	192.91	116.09	2089.45	-56.19	55.08	2049.38	-50.52	68.48	1849.16	-30.13	152.41	3006.81	-178.00	-150.57	2426.52	48.59	1247.02	0.00	0.00	0.00	2497.11	125.08	1663.05	2516.43	-17.41	1648.36	2250.79	-51.15	1681.23	2395.38	121.80	1704.08	915.51	-205.78	68.59	1534.53	-202.25	73.45	910.36
7.30000	2764.26	152.65	125.15	2591.31	201.63	212.73	2451.95	118.89	52.30	2373.34	192.91	116.09	2090.64	-56.74	54.96	2052.40	-51.07	69.05	1857.99	-30.71	163.75	3014.98	-178.06	-152.21	2437.55	50.38	1246.86	0.00	0.00	0.00	2504.62	127.49	1660.92	2528.96	-13.77	1645.93	2258.50	-48.13	1682.35	2409.00	125.73	1702.83	915.42	-205.28	68.75	1534.53	-202.25	73.45	910.53
7.31000	2766.61	152.97	120.09	2592.87	203.73	214.36	2451.95	118.89	52.30	2373.34	192.91	116.09	2092.47	-57.12	56.30	2056.18	-51.81	70.22	1868.00	-30.51	176.64	3022.99	-178.10	-153.80	2448.63	52.07	1246.71	0.00	0.00	0.00	2512.22	129.88	1658.79	2541.46	-10.32	1643.52	2266.28	-45.10	1683.44	2409.00	125.73	1702.83	915.45	-204.74	68.65	1534.53	-202.25	73.45	910.34
7.32000	2768.60	153.14	115.54	2594.46	205.89	215.41	2451.95	118.89	52.30	2373.34	192.91	116.09	2095.46	-58.24	56.12	2060.78	-52.69	71.99	1880.46	-31.88	189.97	3030.86	-178.13	-155.35	2459.49	53.66	1246.60	0.00	0.00	0.00	2520.45	132.35	1656.54	2553.82	-6.95	1641.13	2274.12	-42.07	1684.50	2409.00	125.73	1702.83	915.42	-204.28	68.63	1534.53	-202.25	73.45	910.33
7.33000	2770.19	153.02	111.55	2596.13	208.13	215.86	2451.95	118.89	52.30	2373.34	192.91	116.09	2098.22	-59.61	55.08	2066.11	-53.78	73.43	1894.11	-33.01	203.96	3038.58	-178.13	-156.87	2469.90	55.16	1246.64	0.00	0.00	0.00	2529.86	135.02	1654.08	2565.91	-3.68	1638.66	2282.04	-39.05	1685.54	2409.00	125.73	1702.83	915.70	-204.68	68.43	1534.53	-202.25	73.45	910.51
7.34000	2771.26	152.24	108.09	2597.96	210.43	215.64	2451.95	118.89	52.30	2373.34	192.91	116.09	2102.63	-61.05	53.92	2071.65	-54.92	75.90	1910.16	-35.47	217.98	3046.16	-178.12	-158.34	2479.74	56.45	1246.77	0.00	0.00	0.00	2540.99	138.00	1651.28	2578.02	-0.59	1636.16	2290.04	-36.03	1686.54	2409.00	125.73	1702.83	915.77	-204.86	68.46	1534.53	-202.25	73.45	910.52
7.35000	2772.34	152.35	105.24	2600.00	212.81	214.73	2451.95	118.89	52.30	2373.34	192.91	116.09	2108.02	-62.45	52.35	2078.44	-55.77	79.18	1926.03	-35.67	232.28	3053.60	-178.09	-159.77	2488.99	57.67	1246.97	0.00	0.00	0.00	2554.40	141.40	1648.06	2589.76	2.29	1633.78	2298.13	-33.02	1687.52	2409.00	125.73	1702.83	915.59	-204.93	68.51	1534.53	-202.25	73.45	910.61
7.36000	2772.64	152.10	102.55	2602.34	215.27	213.07	2451.95	118.89	52.30	2373.34	192.91	116.09	2114.42	-63.53	50.72	2082.63	-57.09	81.47	1942.90	-36.45	244.87	3060.89	-178.05	-161.16	2497.92	58.85	1247.27	0.00	0.00	0.00	2570.62	145.33	1644.29	2601.72	5.13	1631.40	2306.30	-30.03	1688.46	2409.00	125.73	1702.83	915.67	-205.01	68.48	1534.53	-202.25	73.45	910.64
7.37000	2773.04	151.69	100.20	2605.03	217.81	210.64	2451.95	118.89	52.30	2373.34	192.91	116.09	2122.90	-65.47	50.70	2087.72	-58.73	83.76	1960.58	-37.68	254.92	3068.04	-177.98	-162.51	2506.61	59.98	1247.64	0.00	0.00	0.00	2590.21	149.91	1639.88	2613.70	7.86	1629.15	2314.56	-27.06	1689.36	2409.00	125.73	1702.83	915.65	-205.08	68.51	1534.53	-202.25	73.45	910.57
7.38000	2773.34	151.37	98.32	2608.14	220.42	207.38	2451.95	118.89	52.30	2373.34	192.91	116.09	2135.63	-66.96	56.38	2098.15	-59.75	89.65	1976.50	-36.93	263.96	3075.05	-177.90	-163.82	2514.98	61.04	1248.07	0.00	0.00	0.00	2616.52	156.47	1633.61	2625.22	10.32	1627.11	2322.91	-24.10	1690.22	2409.00	125.73	1702.83	915.73	-204.59	68.51	1534.53	-202.25	73.45	910.64
7.39000	2773.26	151.10	97.06	2611.74	223.11	203.26	2451.95	118.89	52.30	2373.34	192.91	116.09	2151.82	-68.26	64.00	2115.30	-60.90	97.22	1993.88	-38.39	270.76	3081.92	-177.81	-165.09	2523.34	62.07	1248.61	0.00	0.00	0.00	2627.57	158.81	1631.35	2636.45	12.61	1625.22	2331.37	-21.17	1691.03	2409.00	125.73	1702.83	915.49	-204.52	68.62	1534.53	-202.25	73.45	910.57
7.40000	2773.85	150.97	96.40	2615.89	225.89	198.23	2451.95	118.89	52.30	2373.34	192.91	116.09	2170.86	-69.41	71.20	2134.13	-61.91	104.31	2010.54	-38.89	276.12	3088.66	-177.69	-166.32	2531.55	63.05	1249.18	0.00	0.00	0.00	2638.81	160.92	1629.20	2647.73	14.71	1623.50	2339.93	-18.27	1691.80	2409.00	125.73	1702.83	915.70	-204.99	68.49	1534.53	-202.25	73.45	910.16
7.41000	2773.62	150.96	95.15	2620.67	228.75	192.25	2451.95	118.89	52.30	2373.34	192.91	116.09	2191.23	-70.16	77.69	2154.59	-62.02	110.70	2027.72	-39.32	280.12	3095.25	-177.56	-167.51	2539.43	63.94	1249.81	0.00	0.00	0.00	2649.45	162.89	1627.18	2658.66	16.63	1621.90	2348.59	-15.40	1692.53	2409.00	125.73	1702.83	915.62	-205.30	68.40	1534.53	-202.25	73.45	910.39
7.42000	2773.30	151.21	93.88	2626.14	231.70	185.28	2451.95	118.89	52.30	2373.34	192.91	116.09	2211.70	-71.06	82.70	2175.98	-62.43	116.06	2046.68	-40.82	282.72	3101.71	-177.42	-168.66	2547.11	64.73	1250.54	0.00	0.00	0.00	2660.82	165.04	1625.03	2669.40	18.42	1620.32	2357.37	-12.56	1693.20	2409.00	125.73	1702.83	915.76	-205.19	68.29	1534.53	-202.25	73.45	910.55
7.43000	2773.96	151.06	93.12	2632.37	234.74	177.28	2451.95	118.89	52.30	2373.34	192.91	116.09	2233.75	-71.83	87.05	2199.87	-64.08	119.97	2064.86	-41.00	284.23	3108.03	-177.26	-169.78	2554.72	65.41	1251.35	0.00	0.00	0.00	2665.78	165.97	1624.08	2679.96	20.02	1618.76	2366.27	-9.76	1693.81	2409.00	125.73	1702.83	915.60	-204.71	68.43	1534.53	-202.25	73.45	910.46
7.44000	2773.76	151.44	92.16	2639.42	237.86	168.20	2451.95	118.89	52.30	2373.34	192.91	116.09	2256.39	-72.63	90.42	2224.28	-64.49	123.73	2083.51	-41.18	284.30	3114.22	-177.08	-170.85	2562.13	66.08	1252.13	0.00	0.00	0.00	2669.31	166.49	1623.30	2690.28	21.52	1617.12	2375.28	-7.00	1694.38	2409.00	125.73	1702.83	915.76	-205.16	68.30	1534.53	-202.25	73.45	910.42
7.45000	2774.09	151.45	91.74	2647.37	241.08	158.00	2451.95	118.89	52.30	2373.34	192.91	116.09	2279.86	-73.32	93.02	2247.89	-63.82	126.89	2103.14	-41.83	282.97	3120.27	-176.89	-171.89	2566.46	66.34	1252.73	0.00	0.00	0.00	2676.40	167.37	1621.65	2700.33	22.89	1615.42	2384.42	-4.29	1694.88	2409.00	125.73	1702.83	915.67	-205.28	68.41	1534.53	-202.25	73.45	910.39
7.46000	2774.48	151.49	90.91	2656.27	244.39	146.64	2451.95	118.89	52.30	2373.34	192.91	116.09	2304.38	-73.75	95.03	2273.49	-64.53	128.69	2122.64	-41.53	280.73	3126.19	-176.68	-172.89	2575.13	66.79	1254.04	0.00	0.00	0.00	2692.04	169.41	1618.10	2710.11	24.25	1613.62	2393.69	-1.62	1695.32	2409.00	125.73	1702.83	915.75	-204.99	68.44	1534.53	-202.25	73.45	910.15
7.47000	2774.61	151.59	89.79	2666.20	247.80	134.09	2451.95	118.89	52.30	2373.34	192.91	116.09	2329.26	-74.01	96.34	2299.84	-64.18	130.69	2142.85	-42.00	276.86	3131.97	-176.45	-173.85	2584.72	67.33	1255.40	0.00	0.00	0.00	2709.01	171.71	1614.42	2720.02	25.54	1611.70	2403.08	1.00	1695.69	2409.00	125.73	1702.83	915.85	-205.01	68.22	1534.53	-202.25	73.45	910.09
7.48000	2775.28	151.37	88.41	2677.23	251.30	120.29	2451.95	118.89	52.30	2373.34	192.91	116.09	2357.44	-73.73	98.82	2324.07	-64.43	130.07	2162.28	-41.19	272.33	3137.63	-176.21	-174.77	2592.23	67.76	1256.62	0.00	0.00	0.00	2718.20	172.87	1612.08	2729.36	26.71	1609.73	2412.62	3.57	1696.00	2409.00	125.73	1702.83	915.48	-205.02	68.58	1534.53	-202.25	73.45	910.43
7.49000	2776.01	151.18	87.21	2689.41	254.90	105.21	2451.95	118.89	52.30	2373.34	192.91	116.09	2382.02	-73.84	98.03	2348.06	-64.54	128.78	2182.66	-41.19	266.36	3143.16	-175.96	-175.66	2599.57	68.22	1257.90	0.00	0.00	0.00	2727.19	174.01	1609.65	2738.87	27.86	1607.58	2422.30	6.07	1696.24	2409.00	125.73	1702.83	915.56	-204.32	68.69	1534.53	-202.25	73.45	910.37
7.50000	2776.52	151.07	86.01	2702.82	258.60	88.79	2451.95	118.89	52.30	2373.34	192.91	116.09	2406.62	-73.90	96.53	2372.88	-64.59	127.23	2203.52	-41.58	259.13	3148.55	-175.69	-176.51	2606.46	73.34	1259.22	0.00	0.00	0.00	2736.33	175.09	1607.06	2748.01	28.92	1605.35	2432.12	8.52	1696.41	2409.00	125.73	1702.83	915.83	-205.12	68.28	1534.53	-202.25	73.45	910.33
7.51000	2776.95	151.07	84.78	2717.53	262.40	71.02	2451.95	118.89	52.30	2373.34	192.91	116.09	2432.84	-73.76	95.76	2397.25	-64.52	125.99	2224.31	-41.18	251.16	3153.82	-175.41	-177.32	2613.82	70.25	1260.43	0.00	0.00	0.00	2745.80	176.23	1604.41	2757.05	29.98	1602.93	2442.09	10.90	1696.50	2409.00	125.73	1702.83	915.66	-205.20	68.38	1534.53	-202.25	73.45	910.42
7.52000	2777.30	151.15	83.69	2733.59	266.31	51.83	2451.95	118.89	52.30	2373.34	192.91	116.09	2461.00	-73.62	95.61	2425.20	-64.18	124.95	2245.56	-41.12	241.90	3158.96	-175.11	-178.10	2620.55	70.35	1261.52	0.00	0.00	0.00	2749.85	176.73	1603.16	2765.95	30.98	1600.32	2452.21	13.22	1696.52	2409.00	125.73	1702.83	915.60	-205.09	68.48	1534.53	-202.25	73.45	910.39
7.53000	2777.72	151.25	82.68	2741.98	268.29	41.88	2451.95	118.89	52.30	2373.34	192.91	116.09	2490.00	-73.60	95.67	2453.17	-64.12	123.47	2267.49	-41.31	231.84	3163.97	-174.79	-178.84	2627.26	71.44	1262.50	0.00	0.00	0.00	2752.76	177.06	1601.92	2774.99	31.98	1597.59	2462.49	15.46	1696.45	2409.00	125.73	1702.83	915.45	-204.54	68.67	1534.53	-202.25	73.45	910.50
7.54000	2778.18	151.32	81.70	2753.39	273.20	26.66	2451.95	118.89	52.30	2373.34	192.91	116.09	2518.16	-73.83	95.19	2480.82	-64.26	121.62	2290.53	-42.26	220.75	3168.86	-174.47	-179.54	2633.87	72.70	1263.34	0.00	0.00	0.00	2758.81	177.74	1599.34	2783.77	32.95	1594.67	2472.93	17.64	1696.31	2409.00	125.73	1702.83	915.54	-204.37	68.57	1534.53	-202.25	73.45	910.41
7.55000	2778.28	151.52	80.59	2757.55	278.74	21.64	2451.95	118.89	52.30	2373.34	192.91	116.09	2546.62	-74.30	94.67	2508.51	-64.65	119.61	2314.93	-43.81	208.81	3173.62	-174.12	-180.21	2640.55	74.00	1264.07	0.00	0.00	0.00	2772.30	179.26	1594.03	2792.54	33.94	1591.57	2483.53	19.73	1696.07	2409.00	125.73	1702.83	915.70	-204.90	68.45	1534.53	-202.25	73.45	910.23
7.56000	2778.81	151.59	79.83	2759.03	282.86	20.75	2451.95	118.89	52.30	2373.34	192.91	116.09	2575.15	-74.99	94.04	2535.97	-65.26	117.23	2337.37	-43.24	197.49	3178.26	-173.77	-180.84	2648.49	75.29	1265.08	0.00	0.00	0.00	2786.97	180.91	1588.63	2801.13	34.90	1588.33	2494.31	21.75	1695.75	2409.00	125.73	1702.83	915.70	-204.60	68.47	1534.53	-202.25	73.45	910.38
7.57000	2779.32	151.43	79.06	2759.89	285.07	24.19	2451.95	118.89	52.30	2373.34	192.91	116.09	2603.94	-75.86	93.63	2563.19	-66.15	114.61	2360.61	-42.76	185.60	3182.77	-173.40	-181.44	2656.10	76.61	1265.38	0.00	0.00	0.00	2794.89	181.84	1585.19	2809.76	35.90	1584.90	2505.26	23.68	1695.34	2409.00	125.73	1702.83	915.58	-204.74	68.64	1534.53	-202.25	73.45	910.44
7.58000	2779.64	151.44	78.31	2760.79	287.26	27.05	2451.95	118.89	52.30	2373.34	192.91	116.09	2632.69	-76.87	93.29	2590.81	-67.15	112.28	2384.88	-43.03	173.52	3187.16	-173.02	-182.00	2662.10	78.01	1265.17	0.00	0.00	0.00	2802.94	182.80	1581.66	2818.26	36.91	1581.39	2516.38	25.52	1694.84	2409.00	125.73	1702.83	915.65	-205.11	68.40	1534.53	-202.25	73.45	910.36
7.59000	2779.97	151.45	77.67	2762.24	289.00	28.84	2451.95	118.89	52.30	2373.34	192.91	116.09	2661.45	-77.93	93.27	2618.29	-68.23	110.09	2409.01	-43.06	161.37	3191.44	-172.62	-182.53	2668.77	79.26	1265.00	0.00	0.00	0.00	2810.77	183.78	1578.14	2826.73	37.98	1577.78	2527.69	27.28	1694.24	2409.00	125.73	1702.83	915.79	-205.61	68.35	1534.53	-202.25	73.45	910.65
7.60000	2780.37	151.46	77.14	2764.75	289.85	30.04	2451.95	118.89	52.30	2373.34	192.91	116.09	2689.64	-79.10	93.50	2646.29	-69.23	108.56	2433.97	-44.09	149.17	3195.59	-172.21	-183.02	2675.65	80.40	1264.76	0.00	0.00	0.00	2818.65	184.75	1574.45	2835.26	39.01	1574.05	2539.18	28.94	1693.55	2409.00	125.73	1702.83	915.54	-204.97	68.50	1534.53	-202.25	73.45	910.54
7.61000	2780.68	151.31	76.58	2768.38	289.04	30.08	2451.95	118.89	52.30	2373.34	192.91	116.09	2717.85	-80.11	94.27	2674.20	-70.22	107.44	2458.85	-44.73	137.29	3199.62	-171.79	-183.48	2682.39	81.43	1264.30	0.00	0.00	0.00	2826.04	185.73	1570.78	2843.76	40.05	1570.24	2550.87	30.50	1692.75	2409.00	125.73	1702.83	915.58	-205.01	68.43	1534.53	-202.25	73.45	910.38
7.62000	2780.99	151.25	75.83	2773.53	287.74	29.14	2451.95	118.89	52.30	2373.34	192.91	116.09	2745.95	-81.14	95.60	2701.21	-71.19	106.49	2484.23	-46.08	125.83	3203.53	-171.35	-183.90	2688.97	82.27	1263.62	0.00	0.00	0.00	2833.68	186.59	1567.04	2852.28	41.09	1566.34	2562.74	31.97	1691.85	2409.00	125.73	1702.83	915.87	-205.69	68.18	1534.53	-202.25	73.45	910.15
7.63000	2781.09	151.26	75.14	2778.65	285.52	26.08	2451.95	118.89	52.30	2373.34	192.91	116.09	2773.50	-81.87	97.34	2728.31	-72.06	106.17	2509.29	-47.35	115.23	3207.33	-170.90	-184.29	2695.44	82.88	1262.73	0.00	0.00	0.00	2841.74	187.43	1563.06	2860.73	42.15	1562.36	2574.82	33.33	1690.84	2409.00	125.73	1702.83	915.75	-205.28	68.43	1534.53	-202.25	73.45	910.12
7.64000	2781.31	151.26	74.40	2782.84	283.72	22.38	2451.95	118.89	52.30	2373.34	192.91	116.09	2799.91	-82.25	98.92	2754.67	-72.70	106.08	2535.27	-49.89	104.66	3211.01	-170.44	-184.65	2701.80	83.20	1261.62	0.00	0.00	0.00	2849.34	188.24	1559.14	2869.25	43.15	1558.23	2587.10	34.58	1689.72	2409.00	125.73	1702.83	915.88	-205.37	68.34	1534.53	-202.25	73.45	910.23
7.65000	2781.53	151.21	73.81	2785.24	283.69	19.56	2451.95	118.89	52.30	2373.34	192.91	116.09	2826.48	-82.27	101.50	2780.76	-73.06	106.62	2560.33	-52.09	95.41	3214.57	-169.97	-184.97	2708.25	83.27	1260.37	0.00	0.00	0.00	2855.98	188.85	1555.44	2877.68	44.13	1554.08	2599.58	35.72	1688.50	2409.00	125.73	1702.83	915.67	-205.22	68.51	1534.53	-202.25	73.45	910.33
7.66000	2781.85	151.23	73.38	2785.85	284.34	18.62	2451.95	118.89	52.30	2373.34	192.91	116.09	2852.58	-81.90	104.79	2806.53	-73.22	107.83	2585.55	-54.55	86.75	3218.02	-169.48	-185.26	2714.83	83.16	1258.97	0.00	0.00	0.00	2855.98	188.85	1555.44	2885.94	45.04	1549.81	2612.28	36.75	1687.15	2409.00	125.73	1702.83	915.64	-204.91	68.60	1534.53	-202.25	73.45	910.27
7.67000	2782.11	151.23	72.97	2788.92	283.83	17.09	2451.95	118.89	52.30	2373.34	192.91	116.09	2877.91	-80.98	108.58	2831.29	-73.04	109.46	2609.08	-56.19	79.52	3221.36	-168.99	-185.52	2721.43	82.92	1257.54	0.00	0.00	0.00	2855.98	188.85	1555.44	2893.96	45.89	1545.59	2625.18	37.67	1685.70	2409.00	125.73	1702.83	915.87	-205.43	68.15	1534.53	-202.25	73.45	910.29
7.68000	2782.38	151.27	72.65	2791.43	283.36	15.92	2451.95	118.89	52.30	2373.34	192.91	116.09	2902.45	-79.56	113.21	2854.98	-72.52	111.69	2609.08	-56.19	79.52	3224.58	-168.48	-185.74	2728.16	82.55	1256.12	0.00	0.00	0.00	2855.98	188.85	1555.44	2901.59	46.64	1541.42	2638.31	38.46	1684.12	2409.00	125.73	1702.83	915.71	-205.36	68.40	1534.53	-202.25	73.45	910.33
7.69000	2782.58	151.25	72.39	2793.43	282.94	15.07	2451.95	118.89	52.30	2373.34	192.91	116.09	2926.03	-77.79	118.27	2878.72	-71.50	115.22	2609.08	-56.19	79.52	3227.69	-167.95	-185.94	2735.00	82.07	1254.76	0.00	0.00	0.00	2855.98	188.85	1555.44	2909.30	47.36	1537.25	2651.66	39.13	1682.42	2409.00	125.73	1702.83	915.53	-204.53	68.70	1534.53	-202.25	73.45	910.34
7.70000	2782.62	151.24	72.07	2794.96	282.55	14.53	2451.95	118.89	52.30	2373.34	192.91	116.09	2947.99	-75.80	123.49	2900.39	-70.37	118.63	2609.08	-56.19	79.52	3230.69	-167.42	-186.10	2742.00	81.48	1253.40	0.00	0.00	0.00	2855.98	188.85	1555.44	2917.21	48.00	1533.12	2665.24	39.67	1680.60	2409.00	125.73	1702.83	915.59	-204.78	68.67	1534.53	-202.25	73.45	910.33
7.71000	2782.71	151.28	71.84	2796.07	282.21	14.24	2451.95	118.89	52.30	2373.34	192.91	116.09	2968.61	-73.48	128.79	2921.51	-68.80	122.89	2609.08	-56.19	79.52	3233.58	-166.88	-186.22	2748.92	80.75	1252.08	0.00	0.00	0.00	2855.98	188.85	1555.44	2924.72	48.52	1529.23	2679.05	40.09	1678.65	2409.00	125.73	1702.83	915.48	-205.44	68.68	1534.53	-202.25	73.45	910.43
7.72000	2782.90	151.29	71.70	2796.81	281.91	14.18	2451.95	118.89	52.30	2373.34	192.91	116.09	2987.66	-70.92	134.13	2941.13	-66.92	127.15	2609.08	-56.19	79.52	3236.36	-166.32	-186.32	2755.81	79.95	1250.77	0.00	0.00	0.00	2855.98	188.85	1555.44	2932.31	48.93	1525.43	2693.09	40.37	1676.57	2409.00	125.73	1702.83	915.73	-206.03	68.33	1534.53	-202.25	73.45	910.38
7.73000	2782.92	151.32	71.48	2797.23	281.65	14.32	2451.95	118.89	52.30	2373.34	192.91	116.09	3004.96	-68.18	139.26	2958.73	-64.84	131.12	2609.08	-56.19	79.52	3239.03	-165.75	-186.38	2762.32	79.15	1249.48	0.00	0.00	0.00	2855.98	188.85	1555.44	2940.19	49.30	1521.68	2707.37	40.51	1674.36	2409.00	125.73	1702.83	915.89	-205.89	68.19	1534.53	-202.25	73.45	910.34
7.74000	2782.95	151.38	71.25	2797.37	281.43	14.62	2451.95	118.89	52.30	2373.34	192.91	116.09	3020.99	-65.28	144.25	2975.00	-62.48	135.14	2609.08	-56.19	79.52	3241.59	-165.17	-186.42	2768.42	78.28	1248.21	0.00	0.00	0.00	2855.98	188.85	1555.44	2947.96	49.54	1518.14	2721.90	40.52	1672.01	2409.00	125.73	1702.83	915.93	-205.41	68.19	1534.53	-202.25	73.45	910.33
7.75000	2782.98	151.39	71.01	2797.28	281.24	15.04	2451.95	118.89	52.30	2373.34	192.91	116.09	3034.86	-62.40	148.79	2988.91	-60.07	138.59	2609.08	-56.19	79.52	3244.05	-164.59	-186.42	2774.36	77.31	1246.90	0.00	0.00	0.00	2855.98	188.85	1555.44	2955.64	49.68	1514.78	2736.67	40.38	1669.53	2409.00	125.73	1702.83	915.57	-204.93	68.57	1534.53	-202.25	73.45	910.24
7.76000	2783.17	151.39	70.91	2797.00	281.08	15.57	2451.95	118.89	52.30	2373.34	192.91	116.09	3047.04	-59.58	153.07	3000.80	-57.67	141.64	2609.08	-56.19	79.52	3246.41	-163.99	-186.39	2780.28	76.18	1245.55	0.00	0.00	0.00	2855.98	188.85	1555.44	2963.43	49.75	1511.50	2751.70	40.09	1666.91	2409.00	125.73	1702.83	915.69	-205.02	68.47	1534.53	-202.25	73.45	910.38
7.77000	2783.23	151.41	70.77	2796.59	280.96	16.15	2451.95	118.89	52.30	2373.34	192.91	116.09	3057.00	-57.02	156.41	3011.01	-55.34	144.22	2609.08	-56.19	79.52	3248.65	-163.38	-186.33	2786.44	74.96	1244.19	0.00	0.00	0.00	2855.98	188.85	1555.44	2971.06	49.80	1508.35	2766.98	39.66	1664.14	2409.00	125.73	1702.83	915.90	-205.15	68.28	1534.53	-202.25	73.45	910.24
7.78000	2783.35	151.48	70.69	2796.09	280.87	16.76	2451.95	118.89	52.30	2373.34	192.91	116.09	3064.94	-54.66	158.53	3019.31	-53.09	145.85	2609.08	-56.19	79.52	3250.80	-162.76	-186.24	2792.89	73.66	1242.82	0.00	0.00	0.00	2855.98	188.85	1555.44	2978.58	49.70	1505.27	2782.52	39.07	1661.23	2409.00	125.73	1702.83	915.74	-205.09	68.28	1534.53	-202.25	73.45	910.17
7.79000	2783.51	151.43	70.66	2795.54	280.82	17.37	2451.95	118.89	52.30	2373.34	192.91	116.09	3071.08	-52.50	159.11	3025.31	-50.97	145.94	2609.08	-56.19	79.52	3252.84	-162.12	-186.12	2799.29	72.33	1241.50	0.00	0.00	0.00	2855.98	188.85	1555.44	2986.10	49.60	1502.24	2798.32	38.32	1658.17	2409.00	125.73	1702.83	915.53	-205.22	68.52	1534.53	-202.25	73.45	910.39
7.80000	2783.64	151.45	70.63	2795.00	280.79	17.94	2451.95	118.89	52.30	2373.34	192.91	116.09	3075.28	-50.40	157.66	3029.55	-48.72	144.45	2609.08	-56.19	79.52	3254.78	-161.48	-185.97	2805.84	70.96	1240.19	0.00	0.00	0.00	2855.98	188.85	1555.44	2993.50	49.44	1499.22	2814.40	37.42	1654.96	2409.00	125.73	1702.83	915.56	-204.63	68.68	1534.53	-202.25	73.45	910.47
7.81000	2783.83	151.46	70.66	2794.50	280.79	18.44	2451.95	118.89	52.30	2373.34	192.91	116.09	3077.61	-47.12	151.75	3032.12	-45.74	140.15	2609.08	-56.19	79.52	3256.62	-160.83	-185.79	2812.50	69.52	1238.88	0.00	0.00	0.00	2855.98	188.85	1555.44	3000.83	49.19	1496.22	2830.74	36.35	1651.60	2409.00	125.73	1702.83	915.74	-204.86	68.54	1534.53	-202.25	73.45	910.28
7.82000	2783.71	151.48	70.59	2794.11	280.81	18.83	2451.95	118.89	52.30	2373.34	192.91	116.09	3079.97	-44.26	144.92	3034.26	-43.08	134.60	2609.08	-56.19	79.52	3258.36	-160.17	-185.59	2819.31	68.01	1237.57	0.00	0.00	0.00	2855.98	188.85	1555.44	3008.07	48.89	1493.22	2847.36	35.12	1648.08	2409.00	125.73	1702.83	915.60	-205.03	68.64	1534.53	-202.25	73.45	910.37
7.83000	2783.88	151.50	70.74	2793.86	280.86	19.09	2451.95	118.89	52.30	2373.34	192.91	116.09	3083.34	-41.41	139.74	3036.10	-40.52	129.94	2609.08	-56.19	79.52	3260.00	-159.50	-185.35	2826.33	66.38	1236.20	0.00	0.00	0.00	2855.98	188.85	1555.44	3015.51	48.54	1490.20	2864.26	33.72	1644.40	2409.00	125.73	1702.83	915.80	-205.40	68.31	1534.53	-202.25	73.45	910.25
7.84000	2783.96	151.53	70.91	2793.80	280.93	19.18	2451.95	118.89	52.30	2373.34	192.91	116.09	3083.34	-41.41	139.74	3038.26	-38.09	126.43	2609.08	-56.19	79.52	3261.54	-158.82	-185.08	2833.24	64.60	1234.82	0.00	0.00	0.00	2855.98	188.85	1555.44	3022.98	48.11	1487.18	2881.45	32.14	1640.56	2409.00	125.73	1702.83	915.84	-205.11	68.30	1534.53	-202.25	73.45	910.46
7.85000	2783.88	151.53	70.97	2793.91	281.21	18.94	2451.95	118.89	52.30	2373.34	192.91	116.09	3083.34	-41.41	139.74	3040.95	-36.30	122.99	2609.08	-56.19	79.52	3262.99	-158.14	-184.79	2839.92	62.62	1233.39	0.00	0.00	0.00	2855.98	188.85	1555.44	3030.49	47.60	1484.19	2898.92	30.39	1636.56	2409.00	125.73	1702.83	915.80	-205.40	68.40	1534.53	-202.25	73.45	910.41
7.86000	2783.78	151.55	71.02	2793.89	281.23	18.95	2451.95	118.89	52.30	2373.34	192.91	116.09	3083.34	-41.41	139.74	3043.57	-35.46	119.02	2609.08	-56.19	79.52	3264.34	-157.44	-184.47	2846.76	60.46	1231.88	0.00	0.00	0.00	2855.98	188.85	1555.44	3037.95	47.07	1481.21	2916.69	28.45	1632.39	2409.00	125.73	1702.83	915.81	-205.65	68.25	1534.53	-202.25	73.45	910.41
7.87000	2783.91	151.54	71.26	2793.85	281.23	18.98	2451.95	118.89	52.30	2373.34	192.91	116.09	3083.34	-41.41	139.74	3045.83	-35.03	115.42	2609.08	-56.19	79.52	3265.59	-156.73	-184.11	2853.75	58.18	1230.30	0.00	0.00	0.00	2855.98	188.85	1555.44	3045.57	46.54	1478.24	2934.75	26.34	1628.06	2409.00	125.73	1702.83	915.81	-205.53	68.24	1534.53	-202.25	73.45	910.53
7.88000	2783.93	151.51	71.41	2793.96	281.24	19.09	2451.95	118.89	52.30	2373.34	192.91	116.09	3083.34	-41.41	139.74	3047.74	-34.58	112.03	2609.08	-56.19	79.52	3266.75	-156.02	-183.74	2860.74	55.82	1228.69	0.00	0.00	0.00	2855.98	188.85	1555.44	3052.88	45.93	1475.39	2953.12	24.04	1623.55	2409.00	125.73	1702.83	915.65	-204.38	68.55	1534.53	-202.25	73.45	910.47
7.89000	2783.97	151.58	71.55	2794.09	281.32	19.21	2451.95	118.89	52.30	2373.34	192.91	116.09	3083.34	-41.41	139.74	3049.56	-33.99	108.61	2609.08	-56.19	79.52	3267.81	-155.29	-183.33	2867.53	53.40	1227.10	0.00	0.00	0.00	2855.98	188.85	1555.44	3060.08	45.32	1472.61	2971.79	21.55	1618.87	2409.00	125.73	1702.83	915.59	-205.16	68.39	1534.53	-202.25	73.45	910.37
7.90000	2784.08	151.61	71.67	2794.18	281.34	19.28	2451.95	118.89	52.30	2373.34	192.91	116.09	3083.34	-41.41	139.74	3051.48	-33.64	105.51	2609.08	-56.19	79.52	3268.79	-154.56	-182.89	2874.25	51.00	1225.59	0.00	0.00	0.00	2855.98	188.85	1555.44	3067.43	44.70	1469.83	2990.77	18.86	1614.01	2409.00	125.73	1702.83	915.66	-205.37	68.41	1534.53	-202.25	73.45	910.58
7.91000	2784.16	151.65	71.72	2794.22	281.34	19.30	2451.95	118.89	52.30	2373.34	192.91	116.09	3083.34	-41.41	139.74	3051.48	-33.64	105.51	2609.08	-56.19	79.52	3269.67	-153.82	-182.43	2881.14	48.71	1224.16	0.00	0.00	0.00	2855.98	188.85	1555.44	3074.57	44.03	1467.17	3010.06	15.98	1608.97	2409.00	125.73	1702.83	915.80	-205.28	68.39	1534.53	-202.25	73.45	910.48
7.92000	2784.37	151.78	71.83	2794.14	281.43	19.25	2451.95	118.89	52.30	2373.34	192.91	116.09	3083.34	-41.41	139.74	3051.48	-33.64	105.51	2609.08	-56.19	79.52	3270.46	-153.07	-181.95	2887.95	46.60	1222.85	0.00	0.00	0.00	2855.98	188.85	1555.44	3082.58	43.40	1464.08	3029.67	12.91	1603.75	2409.00	125.73	1702.83	915.73	-205.78	68.32	1534.53	-202.25	73.45	910.57
7.93000	2784.39	151.92	71.79	2794.05	281.48	19.22	2451.95	118.89	52.30	2373.34	192.91	116.09	3083.34	-41.41	139.74	3051.48	-33.64	105.51	2609.08	-56.19	79.52	3271.16	-152.32	-181.43	2894.71	44.67	1221.64	0.00	0.00	0.00	2855.98	188.85	1555.44	3090.48	42.78	1461.06	3049.59	9.63	1598.35	2409.00	125.73	1702.83	915.85	-205.29	68.21	1534.53	-202.25	73.45	910.36
7.94000	2784.60	152.04	71.86	2794.22	281.49	19.37	2451.95	118.89	52.30	2373.34	192.91	116.09	3083.34	-41.41	139.74	3051.48	-33.64	105.51	2609.08	-56.19	79.52	3271.77	-151.55	-180.89	2901.37	42.89	1220.53	0.00	0.00	0.00	2855.98	188.85	1555.44	3098.25	42.17	1458.13	3059.65	7.93	1595.60	2409.00	125.73	1702.83	915.82	-205.15	68.34	1534.53	-202.25	73.45	910.24
7.95000	2784.82	152.22	71.93	2794.32	281.46	19.45	2451.95	118.89	52.30	2373.34	192.91	116.09	3083.34	-41.41	139.74	3051.48	-33.64	105.51	2609.08	-56.19	79.52	3272.30	-150.78	-180.32	2907.79	41.27	1219.49	0.00	0.00	0.00	2855.98	188.85	1555.44	3105.91	41.57	1455.27	3078.68	5.14	1590.67	2409.00	125.73	1702.83	915.66	-205.01	68.54	1534.53	-202.25	73.45	910.20
7.96000	2784.85	152.36	71.87	2794.23	281.42	19.44	2451.95	118.89	52.30	2373.34	192.91	116.09	3083.34	-41.41	139.74	3051.48	-33.64	105.51	2609.08	-56.19	79.52	3272.74	-150.00	-179.73	2914.17	39.83	1218.54	0.00	0.00	0.00	2855.98	188.85	1555.44	3113.44	40.98	1452.49	3097.38	2.41	1585.83	2409.00	125.73	1702.83	915.52	-204.72	68.77	1534.53	-202.25	73.45	910.55
7.97000	2785.04	152.54	71.99	2794.30	281.44	19.50	2451.95	118.89	52.30	2373.34	192.91	116.09	3083.34	-41.41	139.74	3051.48	-33.64	105.51	2609.08	-56.19	79.52	3273.09	-149.22	-179.11	2920.41	38.54	1217.66	0.00	0.00	0.00	2855.98	188.85	1555.44	3120.86	40.40	1449.79	3115.77	-0.27	1581.08	2409.00	125.73	1702.83	915.65	-205.32	68.42	1534.53	-202.25	73.45	910.48
7.98000	2785.18	152.81	72.04	2794.38	281.44	19.54	2451.95	118.89	52.30	2373.34	192.91	116.09	3083.34	-41.41	139.74	3051.48	-33.64	105.51	2609.08	-56.19	79.52	3273.35	-148.42	-178.47	2926.46	37.35	1216.84	0.00	0.00	0.00	2855.98	188.85	1555.44	3128.16	39.83	1447.16	3133.84	-2.89	1576.43	2409.00	125.73	1702.83	915.78	-205.70	68.25	1534.53	-202.25	73.45	910.37
7.99000	2785.38	153.14	72.11	2794.33	281.44	19.48	2451.95	118.89	52.30	2373.34	192.91	116.09	3083.34	-41.41	139.74	3051.48	-33.64	105.51	2609.08	-56.19	79.52	3273.54	-147.62	-177.80	2932.41	36.21	1216.09	0.00	0.00	0.00	2855.98	188.85	1555.44	3135.34	39.26	1444.61	3151.58	-5.46	1571.87	2409.00	125.73	1702.83	915.67	-205.49	68.35	1534.53	-202.25	73.45	910.49
8.00000	2785.57	153.54	72.09	2794.33	281.44	19.41	2451.95	118.89	52.30	2373.34	192.91	116.09	3083.34	-41.41	139.74	3051.48	-33.64	105.51	2609.08	-56.19	79.52	3273.63	-146.82	-177.10	2938.09	35.01	1215.38	0.00	0.00	0.00	2855.98	188.85	1555.44	3142.41	38.71	1442.14	3169.02	-7.97	1567.40	2409.00	125.73	1702.83	915.52	-204.98	68.60	1534.53	-202.25	73.45	910.45
8.01000	2785.87	153.96	72.08	2794.29	281.51	19.35	2451.95	118.89	52.30	2373.34	192.91	116.09	3083.34	-41.41	139.74	3051.48	-33.64	105.51	2609.08	-56.19	79.52	3273.65	-146.00	-176.38	2943.63	33.75	1214.68	0.00	0.00	0.00	2855.98	188.85	1555.44	3149.36	38.16	1439.73	3186.14	-10.42	1563.02	2409.00	125.73	1702.83	915.71	-205.29	68.50	1534.53	-202.25	73.45	910.36
8.02000	2786.28	154.40	71.99	2794.34	281.54	19.30	2451.95	118.89	52.30	2373.34	192.91	116.09	3083.34	-41.41	139.74	3051.48	-33.64	105.51	2609.08	-56.19	79.52	3273.59	-145.18	-175.64	2949.14	32.43	1213.95	0.00	0.00	0.00	2855.98	188.85	1555.44	3156.19	37.63	1437.41	3202.95	-12.82	1558.74	2409.00	125.73	1702.83	915.65	-204.54	68.54	1534.53	-202.25	73.45	910.46
8.03000	2786.79	154.97	71.84	2794.40	281.52	19.36	2451.95	118.89	52.30	2373.34	192.91	116.09	3083.34	-41.41	139.74	3051.48	-33.64	105.51	2609.08	-56.19	79.52	3273.44	-144.36	-174.87	2954.50	31.07	1213.17	0.00	0.00	0.00	2855.98	188.85	1555.44	3162.91	37.10	1435.15	3219.45	-15.17	1554.54	2409.00	125.73	1702.83	915.90	-205.46	68.35	1534.53	-202.25	73.45	910.48
8.04000	2787.43	155.47	71.72	2794.26	281.51	19.24	2451.95	118.89	52.30	2373.34	192.91	116.09	3083.34	-41.41	139.74	3051.48	-33.64	105.51	2609.08	-56.19	79.52	3273.22	-143.52	-174.08	2959.90	29.79	1212.34	0.00	0.00	0.00	2855.98	188.85	1555.44	3169.52	36.58	1432.97	3235.65	-17.46	1550.43	2409.00	125.73	1702.83	915.72	-205.55	68.40	1534.53	-202.25	73.45	910.42
8.05000	2788.30	155.96	71.58	2794.28	281.56	19.24	2451.95	118.89	52.30	2373.34	192.91	116.09	3083.34	-41.41	139.74	3051.48	-33.64	105.51	2609.08	-56.19	79.52	3272.91	-142.69	-173.26	2965.26	28.57	1211.49	0.00	0.00	0.00	2855.98	188.85	1555.44	3176.01	36.08	1430.86	3251.54	-19.70	1546.41	2409.00	125.73	1702.83	915.53	-205.18	68.35	1534.53	-202.25	73.45	910.28
8.06000	2789.17	156.34	71.38	2794.25	281.51	19.21	2451.95	118.89	52.30	2373.34	192.91	116.09	3083.34	-41.41	139.74	3051.48	-33.64	105.51	2609.08	-56.19	79.52	3272.53	-141.84	-172.42	2970.42	27.51	1210.66	0.00	0.00	0.00	2855.98	188.85	1555.44	3182.40	35.58	1428.82	3267.13	-21.89	1542.48	2409.00	125.73	1702.83	915.85	-205.72	68.23	1534.53	-202.25	73.45	910.41
8.07000	2790.96	156.71	71.38	2794.17	281.53	19.13	2451.95	118.89	52.30	2373.34	192.91	116.09	3083.34	-41.41	139.74	3051.48	-33.64	105.51	2609.08	-56.19	79.52	3272.07	-140.99	-171.56	2975.45	26.60	1209.89	0.00	0.00	0.00	2855.98	188.85	1555.44	3188.67	35.09	1426.85	3282.42	-24.02	1538.64	2409.00	125.73	1702.83	915.91	-205.91	68.02	1534.53	-202.25	73.45	910.20
8.08000	2793.20	157.01	71.42	2794.19	281.48	19.15	2451.95	118.89	52.30	2373.34	192.91	116.09	3083.34	-41.41	139.74	3051.48	-33.64	105.51	2609.08	-56.19	79.52	3271.54	-140.14	-170.67	2980.42	25.82	1209.15	0.00	0.00	0.00	2855.98	188.85	1555.44	3194.83	34.61	1424.96	3297.41	-26.10	1534.89	2409.00	125.73	1702.83	915.73	-205.85	68.27	1534.53	-202.25	73.45	910.17
8.09000	2795.70	157.20	72.00	2794.22	281.45	19.18	2451.95	118.89	52.30	2373.34	192.91	116.09	3083.34	-41.41	139.74	3051.48	-33.64	105.51	2609.08	-56.19	79.52	3270.93	-139.28	-169.76	2985.26	25.12	1208.46	0.00	0.00	0.00	2855.98	188.85	1555.44	3200.88	34.14	1423.13	3312.10	-28.13	1531.22	2409.00	125.73	1702.83	915.87	-205.61	68.24	1534.53	-202.25	73.45	910.52
8.10000	2798.61	157.42	73.37	2794.12	281.47	19.12	2451.95	118.89	52.30	2373.34	192.91	116.09	3083.34	-41.41	139.74	3051.48	-33.64	105.51	2609.08	-56.19	79.52	3270.25	-138.41	-168.83	2990.01	24.50	1207.79	0.00	0.00	0.00	2855.98	188.85	1555.44	3206.82	33.68	1421.37	3326.50	-30.11	1527.63	2409.00	125.73	1702.83	915.64	-205.41	68.33	1534.53	-202.25	73.45	910.38
8.11000	2802.09	157.63	74.94	2794.04	281.08	19.05	2451.95	118.89	52.30	2373.34	192.91	116.09	3083.34	-41.41	139.74	3051.48	-33.64	105.51	2609.08	-56.19	79.52	3269.49	-137.54	-167.88	2994.70	23.93	1207.17	0.00	0.00	0.00	2855.98	188.85	1555.44	3212.65	33.23	1419.68	3340.61	-32.03	1524.13	2409.00	125.73	1702.83	915.61	-204.91	68.50	1534.53	-202.25	73.45	910.30
8.12000	2806.10	157.68	76.41	2793.92	280.23	18.93	2451.95	118.89	52.30	2373.34	192.91	116.09	3083.34	-41.41	139.74	3051.48	-33.64	105.51	2609.08	-56.19	79.52	3268.66	-136.67	-166.90	2999.13	23.37	1206.61	0.00	0.00	0.00	2855.98	188.85	1555.44	3218.38	32.79	1418.06	3354.42	-33.91	1520.72	2409.00	125.73	1702.83	915.47	-204.48	68.69	1534.53	-202.25	73.45	910.24
8.13000	2810.44	157.53	77.58	2793.81	279.39	18.80	2451.95	118.89	52.30	2373.34	192.91	116.09	3083.34	-41.41	139.74	3051.48	-33.64	105.51	2609.08	-56.19	79.52	3267.76	-135.79	-165.91	3003.21	22.85	1206.12	0.00	0.00	0.00	2855.98	188.85	1555.44	3224.00	32.35	1416.51	3367.95	-35.74	1517.39	2409.00	125.73	1702.83	915.70	-205.64	68.39	1534.53	-202.25	73.45	910.44
8.14000	2815.31	157.22	78.58	2793.76	279.02	18.72	2451.95	118.89	52.30	2373.34	192.91	116.09	3083.34	-41.41	139.74	3051.48	-33.64	105.51	2609.08	-56.19	79.52	3266.79	-134.90	-164.89	3007.02	22.33	1205.68	0.00	0.00	0.00	2855.98	188.85	1555.44	3229.51	31.93	1415.02	3381.20	-37.51	1514.14	2409.00	125.73	1702.83	915.81	-205.08	68.40	1534.53	-202.25	73.45	910.34
8.15000	2820.20	156.80	79.17	2793.82	279.58	18.76	2451.95	118.89	52.30	2373.34	192.91	116.09	3083.34	-41.41	139.74	3051.48	-33.64	105.51	2609.08	-56.19	79.52	3265.75	-134.01	-163.85	3010.69	21.84	1205.24	0.00	0.00	0.00	2855.98	188.85	1555.44	3234.91	31.52	1413.61	3394.15	-39.24	1510.98	2409.00	125.73	1702.83	915.79	-205.11	68.36	1534.53	-202.25	73.45	910.44
8.16000	2825.55	156.28	79.63	2794.02	281.52	18.97	2451.95	118.89	52.30	2373.34	192.91	116.09	3083.34	-41.41	139.74	3051.48	-33.64	105.51	2609.08	-56.19	79.52	3264.65	-133.12	-162.78	3014.28	21.40	1204.79	0.00	0.00	0.00	2855.98	188.85	1555.44	3240.21	31.12	1412.25	3406.83	-40.92	1507.90	2409.00	125.73	1702.83	915.72	-205.02	68.40	1534.53	-202.25	73.45	910.73
8.17000	2831.21	155.74	80.01	2794.17	282.92	19.13	2451.95	118.89	52.30	2373.34	192.91	116.09	3083.34	-41.41	139.74	3051.48	-33.64	105.51	2609.08	-56.19	79.52	3263.47	-132.23	-161.70	3017.79	20.98	1204.32	0.00	0.00	0.00	2855.98	188.85	1555.44	3245.41	30.72	1410.96	3419.23	-42.55	1504.90	2409.00	125.73	1702.83	915.74	-204.92	68.44	1534.53	-202.25	73.45	910.43
8.18000	2836.93	155.25	80.15	2794.28	282.93	19.15	2451.95	118.89	52.30	2373.34	192.91	116.09	3083.34	-41.41	139.74	3051.48	-33.64	105.51	2609.08	-56.19	79.52	3262.23	-131.32	-160.60	3021.22	20.59	1203.80	0.00	0.00	0.00	2855.98	188.85	1555.44	3250.50	30.34	1409.74	3431.35	-44.13	1501.98	2409.00	125.73	1702.83	915.59	-205.26	68.59	1534.53	-202.25	73.45	910.12
8.19000	2842.87	154.94	80.40	2794.21	281.70	18.99	2451.95	118.89	52.30	2373.34	192.91	116.09	3083.34	-41.41	139.74	3051.48	-33.64	105.51	2609.08	-56.19	79.52	3260.92	-130.42	-159.48	3024.57	20.22	1203.23	0.00	0.00	0.00	2855.98	188.85	1555.44	3255.49	29.97	1408.58	3443.19	-45.66	1499.14	2409.00	125.73	1702.83	915.55	-204.89	68.55	1534.53	-202.25	73.45	910.31
8.20000	2849.10	154.74	80.99	2794.10	281.59	18.88	2451.95	118.89	52.30	2373.34	192.91	116.09	3083.34	-41.41	139.74	3051.48	-33.64	105.51	2609.08	-56.19	79.52	3259.55	-129.51	-158.33	3027.84	19.83	1202.61	0.00	0.00	0.00	2855.98	188.85	1555.44	3260.38	29.60	1407.49	3454.76	-47.14	1496.38	2409.00	125.73	1702.83	915.53	-204.68	68.73	1534.53	-202.25	73.45	910.53
8.21000	2855.34	154.60	81.89	2794.10	281.60	18.86	2451.95	118.89	52.30	2373.34	192.91	116.09	3083.34	-41.41	139.74	3051.48	-33.64	105.51	2609.08	-56.19	79.52	3258.11	-128.60	-157.17	3030.89	19.43	1201.93	0.00	0.00	0.00	2855.98	188.85	1555.44	3265.17	29.25	1406.45	3466.06	-48.58	1493.70	2409.00	125.73	1702.83	915.62	-205.05	68.50	1534.53	-202.25	73.45	910.34
8.22000	2861.83	154.61	83.22	2794.08	281.59	18.81	2451.95	118.89	52.30	2373.34	192.91	116.09	3083.34	-41.41	139.74	3051.48	-33.64	105.51	2609.08	-56.19	79.52	3256.61	-127.69	-155.98	3033.77	18.99	1201.23	0.00	0.00	0.00	2855.98	188.85	1555.44	3269.85	28.91	1405.49	3477.09	-49.97	1491.09	2409.00	125.73	1702.83	915.73	-205.08	68.48	1534.53	-202.25	73.45	910.34
8.23000	2868.33	154.90	84.68	2794.11	281.61	18.80	2451.95	118.89	52.30	2373.34	192.91	116.09	3083.34	-41.41	139.74	3051.48	-33.64	105.51	2609.08	-56.19	79.52	3255.05	-126.77	-154.78	3036.41	18.52	1200.48	0.00	0.00	0.00	2855.98	188.85	1555.44	3274.44	28.57	1404.58	3487.85	-51.32	1488.57	2409.00	125.73	1702.83	915.72	-204.89	68.51	1534.53	-202.25	73.45	910.26
8.24000	2874.54	155.48	85.93	2794.12	281.60	18.82	2451.95	118.89	52.30	2373.34	192.91	116.09	3083.34	-41.41	139.74	3051.48	-33.64	105.51	2609.08	-56.19	79.52	3253.43	-125.85	-153.56	3038.91	18.03	1199.68	0.00	0.00	0.00	2855.98	188.85	1555.44	3278.92	28.25	1403.73	3498.35	-52.62	1486.12	2409.00	125.73	1702.83	915.72	-204.81	68.35	1534.53	-202.25	73.45	910.32
8.25000	2880.47	156.25	86.99	2794.14	281.56	18.86	2451.95	118.89	52.30	2373.34	192.91	116.09	3083.34	-41.41	139.74	3051.48	-33.64	105.51	2609.08	-56.19	79.52	3251.75	-124.93	-152.32	3041.37	17.57	1198.81	0.00	0.00	0.00	2855.98	188.85	1555.44	3283.31	27.94	1402.95	3508.58	-53.87	1483.75	2409.00	125.73	1702.83	915.69	-205.44	68.37	1534.53	-202.25	73.45	910.70
8.26000	2886.49	157.24	88.14	2794.05	281.52	18.82	2451.95	118.89	52.30	2373.34	192.91	116.09	3083.34	-41.41	139.74	3051.48	-33.64	105.51	2609.08	-56.19	79.52	3250.00	-124.00	-151.06	3043.78	17.18	1197.89	0.00	0.00	0.00	2855.98	188.85	1555.44	3287.60	27.63	1402.22	3518.56	-55.08	1481.46	2409.00	125.73	1702.83	915.63	-205.86	68.44	1534.53	-202.25	73.45	910.68
8.27000	2892.19	158.35	89.07	2793.95	281.54	18.76	2451.95	118.89	52.30	2373.34	192.91	116.09	3083.34	-41.41	139.74	3051.48	-33.64	105.51	2609.08	-56.19	79.52	3248.20	-123.08	-149.78	3046.24	16.87	1196.92	0.00	0.00	0.00	2855.98	188.85	1555.44	3291.79	27.34	1401.56	3528.27	-56.24	1479.24	2409.00	125.73	1702.83	915.79	-205.28	68.35	1534.53	-202.25	73.45	910.43
8.28000	2898.10	159.50	90.15	2793.82	281.41	18.78	2451.95	118.89	52.30	2373.34	192.91	116.09	3083.34	-41.41	139.74	3051.48	-33.64	105.51	2609.08	-56.19	79.52	3246.35	-122.15	-148.48	3048.88	16.67	1195.90	0.00	0.00	0.00	2855.98	188.85	1555.44	3295.88	27.06	1400.95	3537.73	-57.36	1477.10	2409.00	125.73	1702.83	915.61	-205.48	68.43	1534.53	-202.25	73.45	910.43
8.29000	2904.14	160.64	91.22	2793.88	281.39	18.85	2451.95	118.89	52.30	2373.34	192.91	116.09	3083.34	-41.41	139.74	3051.48	-33.64	105.51	2609.08	-56.19	79.52	3244.43	-121.21	-147.17	3051.59	16.59	1194.88	0.00	0.00	0.00	2855.98	188.85	1555.44	3299.88	26.78	1400.40	3546.93	-58.43	1475.03	2409.00	125.73	1702.83	915.71	-205.22	68.31	1534.53	-202.25	73.45	910.48
8.30000	2910.09	161.65	92.13	2793.91	281.36	18.91	2451.95	118.89	52.30	2373.34	192.91	116.09	3083.34	-41.41	139.74	3051.48	-33.64	105.51	2609.08	-56.19	79.52	3242.46	-120.28	-145.84	3054.15	16.53	1193.86	0.00	0.00	0.00	2855.98	188.85	1555.44	3303.79	26.52	1399.91	3555.88	-59.46	1473.03	2409.00	125.73	1702.83	915.77	-205.09	68.42	1534.53	-202.25	73.45	910.57
8.31000	2915.57	162.69	92.71	2793.50	281.66	18.66	2451.95	118.89	52.30	2373.34	192.91	116.09	3083.34	-41.41	139.74	3051.48	-33.64	105.51	2609.08	-56.19	79.52	3240.44	-119.35	-144.49	3056.62	16.49	1192.84	0.00	0.00	0.00	2855.98	188.85	1555.44	3307.60	26.27	1399.48	3564.57	-60.45	1471.11	2409.00	125.73	1702.83	915.79	-205.13	68.41	1534.53	-202.25	73.45	910.30
8.32000	2920.83	163.66	93.27	2793.29	282.05	18.45	2451.95	118.89	52.30	2373.34	192.91	116.09	3083.34	-41.41	139.74	3051.48	-33.64	105.51	2609.08	-56.19	79.52	3238.36	-118.41	-143.12	3058.97	16.44	1191.81	0.00	0.00	0.00	2855.98	188.85	1555.44	3311.31	26.02	1399.10	3573.02	-61.39	1469.26	2409.00	125.73	1702.83	915.46	-205.15	68.63	1534.53	-202.25	73.45	910.31
8.33000	2925.81	164.54	93.80	2793.38	282.12	18.35	2451.95	118.89	52.30	2373.34	192.91	116.09	3083.34	-41.41	139.74	3051.48	-33.64	105.51	2609.08	-56.19	79.52	3236.23	-117.47	-141.74	3061.29	16.36	1190.76	0.00	0.00	0.00	2855.98	188.85	1555.44	3314.94	25.79	1398.79	3581.23	-62.30	1467.48	2409.00	125.73	1702.83	915.59	-204.61	68.60	1534.53	-202.25	73.45	910.30
8.34000	2930.78	165.36	94.41	2793.56	281.82	18.37	2451.95	118.89	52.30	2373.34	192.91	116.09	3083.34	-41.41	139.74	3051.48	-33.64	105.51	2609.08	-56.19	79.52	3234.05	-116.53	-140.34	3063.47	16.25	1189.71	0.00	0.00	0.00	2855.98	188.85	1555.44	3318.47	25.57	1398.52	3589.18	-63.16	1465.77	2409.00	125.73	1702.83	915.60	-204.77	68.52	1534.53	-202.25	73.45	910.35
8.35000	2935.77	166.09	94.97	2793.64	281.69	18.34	2451.95	118.89	52.30	2373.34	192.91	116.09	3083.34	-41.41	139.74	3051.48	-33.64	105.51	2609.08	-56.19	79.52	3231.82	-115.59	-138.92	3065.61	16.11	1188.67	0.00	0.00	0.00	2855.98	188.85	1555.44	3321.91	25.36	1398.31	3596.90	-63.97	1464.13	2409.00	125.73	1702.83	915.58	-205.22	68.47	1534.53	-202.25	73.45	910.09
8.36000	2940.42	166.64	95.23	2793.66	281.64	18.39	2451.95	118.89	52.30	2373.34	192.91	116.09	3083.34	-41.41	139.74	3051.48	-33.64	105.51	2609.08	-56.19	79.52	3229.53	-114.65	-137.49	3067.70	15.96	1187.64	0.00	0.00	0.00	2855.98	188.85	1555.44	3325.25	25.15	1398.16	3604.37	-64.75	1462.57	2409.00	125.73	1702.83	915.56	-204.79	68.54	1534.53	-202.25	73.45	910.23
8.37000	2944.75	167.05	95.13	2793.77	281.42	18.40	2451.95	118.89	52.30	2373.34	192.91	116.09	3083.34	-41.41	139.74	3051.48	-33.64	105.51	2609.08	-56.19	79.52	3227.20	-113.71	-136.04	3070.03	15.83	1186.51	0.00	0.00	0.00	2855.98	188.85	1555.44	3328.51	24.96	1398.06	3611.61	-65.49	1461.07	2409.00	125.73	1702.83	915.69	-204.80	68.44	1534.53	-202.25	73.45	910.44
8.38000	2948.60	167.25	94.67	2794.03	281.15	18.61	2451.95	118.89	52.30	2373.34	192.91	116.09	3083.34	-41.41	139.74	3051.48	-33.64	105.51	2609.08	-56.19	79.52	3224.82	-112.76	-134.57	3071.97	15.71	1185.51	0.00	0.00	0.00	2855.98	188.85	1555.44	3331.68	24.78	1398.02	3618.61	-66.18	1459.64	2409.00	125.73	1702.83	915.72	-205.20	68.38	1534.53	-202.25	73.45	910.37
8.39000	2952.24	167.46	94.01	2794.13	281.04	18.79	2451.95	118.89	52.30	2373.34	192.91	116.09	3083.34	-41.41	139.74	3051.48	-33.64	105.51	2609.08	-56.19	79.52	3222.39	-111.82	-133.09	3073.59	15.59	1184.60	0.00	0.00	0.00	2855.98	188.85	1555.44	3334.76	24.61	1398.02	3625.38	-66.84	1458.28	2409.00	125.73	1702.83	915.79	-205.03	68.30	1534.53	-202.25	73.45	910.41
8.40000	2955.85	167.68	93.26	2794.29	280.85	19.15	2451.95	118.89	52.30	2373.34	192.91	116.09	3083.34	-41.41	139.74	3051.48	-33.64	105.51	2609.08	-56.19	79.52	3219.92	-110.88	-131.59	3074.92	15.47	1183.78	0.00	0.00	0.00	2855.98	188.85	1555.44	3337.75	24.45	1398.08	3631.91	-67.45	1456.98	2409.00	125.73	1702.83	915.98	-205.30	68.17	1534.53	-202.25	73.45	910.45
8.41000	2959.30	167.95	92.15	2794.64	280.80	19.46	2451.95	118.89	52.30	2373.34	192.91	116.09	3083.34	-41.41	139.74	3051.48	-33.64	105.51	2609.08	-56.19	79.52	3217.40	-109.93	-130.08	3076.03	15.36	1183.04	0.00	0.00	0.00	2855.98	188.85	1555.44	3340.66	24.30	1398.19	3638.21	-68.03	1455.76	2409.00	125.73	1702.83	915.85	-205.74	68.19	1534.53	-202.25	73.45	910.43
8.42000	2962.29	168.22	90.41	2794.63	280.84	19.43	2451.95	118.89	52.30	2373.34	192.91	116.09	3083.34	-41.41	139.74	3051.48	-33.64	105.51	2609.08	-56.19	79.52	3214.84	-108.99	-128.56	3076.97	15.25	1182.35	0.00	0.00	0.00	2855.98	188.85	1555.44	3343.47	24.17	1398.36	3644.29	-68.56	1454.60	2409.00	125.73	1702.83	915.62	-204.85	68.55	1534.53	-202.25	73.45	910.68
8.43000	2964.77	168.43	88.14	2794.87	280.69	19.38	2451.95	118.89	52.30	2373.34	192.91	116.09	3083.34	-41.41	139.74	3051.48	-33.64	105.51	2609.08	-56.19	79.52	3212.23	-108.05	-127.01	3077.79	15.15	1181.71	0.00	0.00	0.00	2855.98	188.85	1555.44	3346.20	24.04	1398.57	3650.14	-69.06	1453.50	2409.00	125.73	1702.83	915.68	-204.69	68.60	1534.53	-202.25	73.45	910.47
8.44000	2967.26	168.51	85.84	2794.67	280.71	18.81	2451.95	118.89	52.30	2373.34	192.91	116.09	3083.34	-41.41	139.74	3051.48	-33.64	105.51	2609.08	-56.19	79.52	3209.58	-107.11	-125.46	3078.54	15.06	1181.09	0.00	0.00	0.00	2855.98	188.85	1555.44	3348.85	23.92	1398.83	3655.76	-69.52	1452.48	2409.00	125.73	1702.83	915.67	-205.16	68.48	1534.53	-202.25	73.45	910.35
8.45000	2969.36	168.46	83.38	2794.68	280.71	18.49	2451.95	118.89	52.30	2373.34	192.91	116.09	3083.34	-41.41	139.74	3051.48	-33.64	105.51	2609.08	-56.19	79.52	3206.89	-106.16	-123.89	3079.28	14.98	1180.48	0.00	0.00	0.00	2855.98	188.85	1555.44	3351.41	23.81	1399.15	3661.17	-69.94	1451.51	2409.00	125.73	1702.83	915.55	-205.75	68.51	1534.53	-202.25	73.45	910.33
8.46000	2971.19	168.62	81.09	2794.81	280.95	18.37	2451.95	118.89	52.30	2373.34	192.91	116.09	3083.34	-41.41	139.74	3051.48	-33.64	105.51	2609.08	-56.19	79.52	3204.16	-105.22	-122.31	3080.05	14.91	1179.88	0.00	0.00	0.00	2855.98	188.85	1555.44	3353.89	23.72	1399.51	3666.35	-70.33	1450.61	2409.00	125.73	1702.83	915.71	-205.48	68.45	1534.53	-202.25	73.45	910.16
8.47000	2970.49	168.78	81.60	2794.81	281.10	18.38	2451.95	118.89	52.30	2373.34	192.91	116.09	3083.34	-41.41	139.74	3051.48	-33.64	105.51	2609.08	-56.19	79.52	3201.39	-104.28	-120.71	3080.92	14.84	1179.25	0.00	0.00	0.00	2855.98	188.85	1555.44	3356.29	23.63	1399.92	3671.32	-70.67	1449.77	2409.00	125.73	1702.83	915.52	-204.70	68.70	1534.53	-202.25	73.45	910.37
8.48000	2970.61	169.48	81.32	2794.73	280.98	18.32	2451.95	118.89	52.30	2373.34	192.91	116.09	3083.34	-41.41	139.74	3051.48	-33.64	105.51	2609.08	-56.19	79.52	3198.57	-103.34	-119.10	3081.93	14.79	1178.59	0.00	0.00	0.00	2855.98	188.85	1555.44	3358.60	23.56	1400.38	3676.07	-70.99	1449.00	2409.00	125.73	1702.83	915.55	-204.99	68.47	1534.53	-202.25	73.45	910.12
8.49000	2970.01	170.04	81.76	2794.90	280.96	18.44	2451.95	118.89	52.30	2373.34	192.91	116.09	3083.34	-41.41	139.74	3051.48	-33.64	105.51	2609.08	-56.19	79.52	3195.73	-102.40	-117.47	3083.13	14.75	1177.89	0.00	0.00	0.00	2855.98	188.85	1555.44	3360.83	23.49	1400.88	3680.61	-71.26	1448.29	2409.00	125.73	1702.83	915.48	-204.98	68.67	1534.53	-202.25	73.45	910.13
8.50000	2969.51	170.77	81.89	2794.81	281.03	18.31	2451.95	118.89	52.30	2373.34	192.91	116.09	3083.34	-41.41	139.74	3051.48	-33.64	105.51	2609.08	-56.19	79.52	3192.84	-101.47	-115.84	3084.59	14.73	1177.12	0.00	0.00	0.00	2855.98	188.85	1555.44	3362.98	23.44	1401.43	3684.93	-71.50	1447.64	2409.00	125.73	1702.83	915.48	-204.95	68.58	1534.53	-202.25	73.45	910.51
8.51000	2969.11	171.23	82.02	2794.89	280.99	18.42	2451.95	118.89	52.30	2373.34	192.91	116.09	3083.34	-41.41	139.74	3051.48	-33.64	105.51	2609.08	-56.19	79.52	3189.92	-100.53	-114.19	3086.91	14.60	1175.74	0.00	0.00	0.00	2855.98	188.85	1555.44	3365.05	23.40	1402.03	3689.05	-71.70	1447.05	2409.00	125.73	1702.83	915.67	-205.19	68.45	1534.53	-202.25	73.45	910.36
8.52000	2969.05	171.66	81.99	2794.92	280.96	18.42	2451.95	118.89	52.30	2373.34	192.91	116.09	3083.34	-41.41	139.74	3051.48	-33.64	105.51	2609.08	-56.19	79.52	3186.96	-99.60	-112.53	3088.03	14.62	1175.23	0.00	0.00	0.00	2855.98	188.85	1555.44	3367.04	23.36	1402.67	3692.96	-71.87	1446.52	2409.00	125.73	1702.83	915.55	-204.55	68.66	1534.53	-202.25	73.45	910.54
8.53000	2969.00	171.95	81.88	2794.90	281.03	18.38	2451.95	118.89	52.30	2373.34	192.91	116.09	3083.34	-41.41	139.74	3051.48	-33.64	105.51	2609.08	-56.19	79.52	3183.97	-98.67	-110.85	3089.13	14.66	1174.74	0.00	0.00	0.00	2855.98	188.85	1555.44	3368.95	23.34	1403.36	3696.66	-72.00	1446.05	2409.00	125.73	1702.83	915.67	-205.23	68.51	1534.53	-202.25	73.45	910.47
8.54000	2969.00	172.17	81.72	2794.87	280.97	18.40	2451.95	118.89	52.30	2373.34	192.91	116.09	3083.34	-41.41	139.74	3051.48	-33.64	105.51	2609.08	-56.19	79.52	3180.95	-97.74	-109.17	3090.25	14.69	1174.26	0.00	0.00	0.00	2855.98	188.85	1555.44	3370.78	23.33	1404.10	3700.16	-72.10	1445.64	2409.00	125.73	1702.83	915.58	-205.34	68.52	1534.53	-202.25	73.45	910.31
8.55000	2969.10	172.24	81.67	2794.84	280.99	18.36	2451.95	118.89	52.30	2373.34	192.91	116.09	3083.34	-41.41	139.74	3051.48	-33.64	105.51	2609.08	-56.19	79.52	3177.89	-96.81	-107.47	3091.30	14.69	1173.81	0.00	0.00	0.00	2855.98	188.85	1555.44	3372.53	23.34	1404.87	3703.46	-72.16	1445.28	2409.00	125.73	1702.83	915.60	-204.70	68.48	1534.53	-202.25	73.45	910.10
8.56000	2969.15	172.31	81.57	2794.80	281.03	18.35	2451.95	118.89	52.30	2373.34	192.91	116.09	3083.34	-41.41	139.74	3051.48	-33.64	105.51	2609.08	-56.19	79.52	3174.80	-95.89	-105.76	3092.27	14.70	1173.38	0.00	0.00	0.00	2855.98	188.85	1555.44	3374.21	23.35	1405.69	3706.56	-72.20	1444.99	2409.00	125.73	1702.83	915.70	-205.10	68.30	1534.53	-202.25	73.45	910.37
8.57000	2969.12	172.34	81.42	2794.78	280.98	18.34	2451.95	118.89	52.30	2373.34	192.91	116.09	3083.34	-41.41	139.74	3051.48	-33.64	105.51	2609.08	-56.19	79.52	3171.68	-94.96	-104.04	3093.29	14.73	1173.00	0.00	0.00	0.00	2855.98	188.85	1555.44	3375.81	23.37	1406.56	3709.46	-72.19	1444.75	2409.00	125.73	1702.83	915.77	-205.04	68.42	1534.53	-202.25	73.45	910.77
8.58000	2969.21	172.34	81.38	2794.73	281.01	18.31	2451.95	118.89	52.30	2373.34	192.91	116.09	3083.34	-41.41	139.74	3051.48	-33.64	105.51	2609.08	-56.19	79.52	3168.53	-94.04	-102.31	3094.24	14.77	1172.64	0.00	0.00	0.00	2855.98	188.85	1555.44	3377.34	23.40	1407.46	3712.17	-72.16	1444.57	2409.00	125.73	1702.83	915.60	-205.11	68.63	1534.53	-202.25	73.45	910.35
8.59000	2969.26	172.35	81.30	2794.81	281.01	18.36	2451.95	118.89	52.30	2373.34	192.91	116.09	3083.34	-41.41	139.74	3051.48	-33.64	105.51	2609.08	-56.19	79.52	3165.35	-93.13	-100.57	3095.13	14.83	1172.28	0.00	0.00	0.00	2855.98	188.85	1555.44	3378.79	23.45	1408.41	3714.68	-72.09	1444.45	2409.00	125.73	1702.83	915.65	-204.85	68.48	1534.53	-202.25	73.45	910.40
8.60000	2969.28	172.36	81.25	2794.84	280.93	18.40	2451.95	118.89	52.30	2373.34	192.91	116.09	3083.34	-41.41	139.74	3051.48	-33.64	105.51	2609.08	-56.19	79.52	3162.15	-92.21	-98.81	3096.02	14.93	1171.95	0.00	0.00	0.00	2855.98	188.85	1555.44	3380.17	23.51	1409.40	3717.01	-71.99	1444.38	2409.00	125.73	1702.83	915.82	-205.38	68.34	1534.53	-202.25	73.45	910.23
8.61000	2969.23	172.35	81.17	2794.83	281.01	18.41	2451.95	118.89	52.30	2373.34	192.91	116.09	3083.34	-41.41	139.74	3051.48	-33.64	105.51	2609.08	-56.19	79.52	3158.92	-91.30	-97.05	3096.86	15.02	1171.63	0.00	0.00	0.00	2855.98	188.85	1555.44	3381.48	23.57	1410.42	3719.14	-71.86	1444.36	2409.00	125.73	1702.83	915.85	-205.68	68.33	1534.53	-202.25	73.45	910.26
8.62000	2969.27	172.35	81.18	2794.89	280.98	18.42	2451.95	118.89	52.30	2373.34	192.91	116.09	3083.34	-41.41	139.74	3051.48	-33.64	105.51	2609.08	-56.19	79.52	3155.66	-90.40	-95.28	3097.66	15.13	1171.31	0.00	0.00	0.00	2855.98	188.85	1555.44	3382.71	23.65	1411.49	3721.09	-71.70	1444.40	2409.00	125.73	1702.83	915.74	-205.81	68.35	1534.53	-202.25	73.45	910.27
8.63000	2969.22	172.38	81.14	2794.93	281.01	18.47	2451.95	118.89	52.30	2373.34	192.91	116.09	3083.34	-41.41	139.74	3051.48	-33.64	105.51	2609.08	-56.19	79.52	3152.38	-89.49	-93.49	3098.43	15.25	1171.01	0.00	0.00	0.00	2855.98	188.85	1555.44	3383.87	23.74	1412.60	3722.86	-71.50	1444.50	2409.00	125.73	1702.83	915.69	-205.72	68.32	1534.53	-202.25	73.45	910.28
8.64000	2969.26	172.42	81.18	2794.92	280.96	18.43	2451.95	118.89	52.30	2373.34	192.91	116.09	3083.34	-41.41	139.74	3051.48	-33.64	105.51	2609.08	-56.19	79.52	3149.07	-88.59	-91.70	3099.13	15.34	1170.72	0.00	0.00	0.00	2855.98	188.85	1555.44	3384.96	23.84	1413.75	3724.44	-71.28	1444.65	2409.00	125.73	1702.83	915.72	-205.23	68.32	1534.53	-202.25	73.45	910.47
8.65000	2969.22	172.43	81.14	2794.96	280.97	18.49	2451.95	118.89	52.30	2373.34	192.91	116.09	3083.34	-41.41	139.74	3051.48	-33.64	105.51	2609.08	-56.19	79.52	3145.74	-87.70	-89.90	3099.79	15.43	1170.46	0.00	0.00	0.00	2855.98	188.85	1555.44	3385.98	23.96	1414.93	3725.84	-71.03	1444.84	2409.00	125.73	1702.83	915.63	-204.83	68.48	1534.53	-202.25	73.45	910.39
8.66000	2969.21	172.47	81.17	2794.94	280.99	18.44	2451.95	118.89	52.30	2373.34	192.91	116.09	3083.34	-41.41	139.74	3051.48	-33.64	105.51	2609.08	-56.19	79.52	3142.39	-86.80	-88.09	3100.33	15.48	1170.22	0.00	0.00	0.00	2855.98	188.85	1555.44	3386.93	24.08	1416.15	3727.06	-70.74	1445.10	2409.00	125.73	1702.83	915.49	-205.00	68.62	1534.53	-202.25	73.45	910.28
8.67000	2969.20	172.48	81.15	2794.81	281.01	18.36	2451.95	118.89	52.30	2373.34	192.91	116.09	3083.34	-41.41	139.74	3051.48	-33.64	105.51	2609.08	-56.19	79.52	3139.01	-85.92	-86.27	3100.85	15.55	1169.99	0.00	0.00	0.00	2855.98	188.85	1555.44	3387.81	24.21	1417.41	3728.11	-70.43	1445.40	2409.00	125.73	1702.83	915.70	-205.17	68.53	1534.53	-202.25	73.45	910.34
8.68000	2969.16	172.49	81.13	2794.72	281.01	18.32	2451.95	118.89	52.30	2373.34	192.91	116.09	3083.34	-41.41	139.74	3051.48	-33.64	105.51	2609.08	-56.19	79.52	3135.62	-85.03	-84.44	3101.34	15.66	1169.77	0.00	0.00	0.00	2855.98	188.85	1555.44	3388.62	24.36	1418.71	3728.98	-70.09	1445.75	2409.00	125.73	1702.83	915.62	-205.17	68.64	1534.53	-202.25	73.45	910.26
8.69000	2969.25	172.49	81.19	2795.06	281.01	18.54	2451.95	118.89	52.30	2373.34	192.91	116.09	3083.34	-41.41	139.74	3051.48	-33.64	105.51	2609.08	-56.19	79.52	3132.21	-84.15	-82.60	3101.78	15.78	1169.57	0.00	0.00	0.00	2855.98	188.85	1555.44	3389.36	24.52	1420.04	3729.68	-69.72	1446.15	2409.00	125.73	1702.83	915.58	-204.88	68.54	1534.53	-202.25	73.45	910.22
8.70000	2969.20	172.47	81.15	2794.83	280.99	18.38	2451.95	118.89	52.30	2373.34	192.91	116.09	3083.34	-41.41	139.74	3051.48	-33.64	105.51	2609.08	-56.19	79.52	3128.77	-83.28	-80.76	3102.14	15.94	1169.36	0.00	0.00	0.00	2855.98	188.85	1555.44	3390.04	24.69	1421.41	3730.21	-69.32	1446.61	2409.00	125.73	1702.83	915.44	-204.86	68.72	1534.53	-202.25	73.45	910.34
8.71000	2969.27	172.41	81.19	2794.90	281.00	18.41	2451.95	118.89	52.30	2373.34	192.91	116.09	3083.34	-41.41	139.74	3051.48	-33.64	105.51	2609.08	-56.19	79.52	3125.32	-82.41	-78.91	3102.37	16.11	1169.16	0.00	0.00	0.00	2855.98	188.85	1555.44	3390.65	24.87	1422.81	3730.57	-68.89	1447.11	2409.00	125.73	1702.83	915.51	-205.28	68.53	1534.53	-202.25	73.45	910.33
8.72000	2969.21	172.40	81.15	2794.90	280.98	18.40	2451.95	118.89	52.30	2373.34	192.91	116.09	3083.34	-41.41	139.74	3051.48	-33.64	105.51	2609.08	-56.19	79.52	3121.86	-81.54	-77.05	3102.58	16.30	1168.97	0.00	0.00	0.00	2855.98	188.85	1555.44	3391.19	25.06	1424.24	3730.77	-68.44	1447.66	2409.00	125.73	1702.83	915.51	-205.05	68.54	1534.53	-202.25	73.45	910.41
8.73000	2969.20	172.36	81.12	2794.82	281.04	18.40	2451.95	118.89	52.30	2373.34	192.91	116.09	3083.34	-41.41	139.74	3051.48	-33.64	105.51	2609.08	-56.19	79.52	3118.38	-80.69	-75.18	3102.75	16.48	1168.79	0.00	0.00	0.00	2855.98	188.85	1555.44	3391.68	25.26	1425.71	3730.80	-67.96	1448.25	2409.00	125.73	1702.83	915.57	-204.67	68.61	1534.53	-202.25	73.45	910.20
8.74000	2969.23	172.36	81.12	2795.00	281.04	18.49	2451.95	118.89	52.30	2373.34	192.91	116.09	3083.34	-41.41	139.74	3051.48	-33.64	105.51	2609.08	-56.19	79.52	3114.88	-79.83	-73.30	3102.75	16.65	1168.61	0.00	0.00	0.00	2855.98	188.85	1555.44	3392.09	25.48	1427.22	3730.67	-67.45	1448.90	2409.00	125.73	1702.83	915.59	-204.74	68.56	1534.53	-202.25	73.45	910.23
8.75000	2969.26	172.40	81.11	2794.89	281.00	18.44	2451.95	118.89	52.30	2373.34	192.91	116.09	3083.34	-41.41	139.74	3051.48	-33.64	105.51	2609.08	-56.19	79.52	3111.37	-78.98	-71.42	3102.67	16.77	1168.43	0.00	0.00	0.00	2855.98	188.85	1555.44	3392.45	25.71	1428.75	3730.38	-66.92	1449.59	2409.00	125.73	1702.83	915.57	-204.78	68.62	1534.53	-202.25	73.45	910.36
8.76000	2969.29	172.41	81.11	2794.87	281.00	18.41	2451.95	118.89	52.30	2373.34	192.91	116.09	3083.34	-41.41	139.74	3051.48	-33.64	105.51	2609.08	-56.19	79.52	3107.84	-78.14	-69.53	3102.54	16.86	1168.27	0.00	0.00	0.00	2855.98	188.85	1555.44	3392.74	25.94	1430.32	3729.93	-66.36	1450.32	2409.00	125.73	1702.83	915.85	-205.69	68.24	1534.53	-202.25	73.45	910.29
8.77000	2969.29	172.39	81.09	2794.93	281.02	18.46	2451.95	118.89	52.30	2373.34	192.91	116.09	3083.34	-41.41	139.74	3051.48	-33.64	105.51	2609.08	-56.19	79.52	3104.31	-77.30	-67.64	3102.32	16.92	1168.12	0.00	0.00	0.00	2855.98	188.85	1555.44	3392.96	26.19	1431.92	3729.33	-65.77	1451.10	2409.00	125.73	1702.83	915.67	-205.29	68.36	1534.53	-202.25	73.45	910.31
8.78000	2969.26	172.44	81.07	2794.99	280.98	18.48	2451.95	118.89	52.30	2373.34	192.91	116.09	3083.34	-41.41	139.74	3051.48	-33.64	105.51	2609.08	-56.19	79.52	3100.76	-76.47	-65.74	3102.08	17.00	1167.98	0.00	0.00	0.00	2855.98	188.85	1555.44	3393.13	26.46	1433.55	3728.57	-65.16	1451.93	2409.00	125.73	1702.83	915.53	-204.60	68.69	1534.53	-202.25	73.45	910.26
8.79000	2969.31	172.45	81.11	2794.76	280.96	18.31	2451.95	118.89	52.30	2373.34	192.91	116.09	3083.34	-41.41	139.74	3051.48	-33.64	105.51	2609.08	-56.19	79.52	3097.20	-75.65	-63.83	3101.80	17.08	1167.84	0.00	0.00	0.00	2855.98	188.85	1555.44	3393.24	26.73	1435.21	3727.66	-64.53	1452.80	2409.00	125.73	1702.83	915.49	-204.57	68.73	1534.53	-202.25	73.45	910.36
8.80000	2969.25	172.50	81.03	2794.84	280.99	18.41	2451.95	118.89	52.30	2373.34	192.91	116.09	3083.34	-41.41	139.74	3051.48	-33.64	105.51	2609.08	-56.19	79.52	3093.64	-74.83	-61.92	3101.49	17.17	1167.68	0.00	0.00	0.00	2855.98	188.85	1555.44	3393.29	27.01	1436.90	3726.61	-63.87	1453.71	2409.00	125.73	1702.83	915.53	-204.67	68.63	1534.53	-202.25	73.45	910.36
8.81000	2969.23	172.52	80.98	2794.81	281.00	18.36	2451.95	118.89	52.30	2373.34	192.91	116.09	3083.34	-41.41	139.74	3051.48	-33.64	105.51	2609.08	-56.19	79.52	3090.06	-74.01	-60.00	3101.26	17.30	1167.53	0.00	0.00	0.00	2855.98	188.85	1555.44	3393.27	27.31	1438.62	3725.40	-63.19	1454.67	2409.00	125.73	1702.83	915.59	-204.53	68.66	1534.53	-202.25	73.45	910.50
8.82000	2969.36	172.59	81.01	2794.70	280.98	18.30	2451.95	118.89	52.30	2373.34	192.91	116.09	3083.34	-41.41	139.74	3051.48	-33.64	105.51	2609.08	-56.19	79.52	3086.48	-73.21	-58.08	3101.02	17.45	1167.36	0.00	0.00	0.00	2855.98	188.85	1555.44	3393.20	27.62	1440.36	3724.05	-62.48	1455.66	2409.00	125.73	1702.83	915.59	-204.89	68.67	1534.53	-202.25	73.45	910.27
8.83000	2969.39	172.60	80.94	2794.77	281.01	18.33	2451.95	118.89	52.30	2373.34	192.91	116.09	3083.34	-41.41	139.74	3051.48	-33.64	105.51	2609.08	-56.19	79.52	3082.89	-72.41	-56.15	3100.69	17.61	1167.17	0.00	0.00	0.00	2855.98	188.85	1555.44	3393.07	27.94	1442.14	3722.56	-61.75	1456.70	2409.00	125.73	1702.83	915.71	-204.97	68.46	1534.53	-202.25	73.45	910.44
8.84000	2969.41	172.64	80.84	2794.90	281.00	18.47	2451.95	118.89	52.30	2373.34	192.91	116.09	3083.34	-41.41	139.74	3051.48	-33.64	105.51	2609.08	-56.19	79.52	3079.30	-71.62	-54.22	3100.46	17.79	1167.01	0.00	0.00	0.00	2855.98	188.85	1555.44	3392.89	28.27	1443.94	3720.92	-61.00	1457.78	2409.00	125.73	1702.83	915.56	-204.86	68.52	1534.53	-202.25	73.45	910.37
8.85000	2969.49	172.70	80.81	2794.95	280.98	18.47	2451.95	118.89	52.30	2373.34	192.91	116.09	3083.34	-41.41	139.74	3051.48	-33.64	105.51	2609.08	-56.19	79.52	3075.70	-70.83	-52.28	3100.19	17.99	1166.85	0.00	0.00	0.00	2855.98	188.85	1555.44	3392.65	28.62	1445.77	3719.15	-60.23	1458.90	2409.00	125.73	1702.83	915.66	-205.41	68.35	1534.53	-202.25	73.45	910.39
8.86000	2969.40	172.70	80.69	2794.83	280.99	18.38	2451.95	118.89	52.30	2373.34	192.91	116.09	3083.34	-41.41	139.74	3051.48	-33.64	105.51	2609.08	-56.19	79.52	3072.09	-70.05	-50.34	3099.87	18.18	1166.70	0.00	0.00	0.00	2855.98	188.85	1555.44	3392.35	28.97	1447.63	3717.24	-59.43	1460.06	2409.00	125.73	1702.83	915.68	-205.46	68.41	1534.53	-202.25	73.45	910.21
8.87000	2969.49	172.72	80.71	2794.91	281.01	18.46	2451.95	118.89	52.30	2373.34	192.91	116.09	3083.34	-41.41	139.74	3051.48	-33.64	105.51	2609.08	-56.19	79.52	3068.49	-69.28	-48.39	3099.54	18.37	1166.56	0.00	0.00	0.00	2855.98	188.85	1555.44	3392.00	29.34	1449.51	3715.19	-58.61	1461.26	2409.00	125.73	1702.83	915.55	-205.21	68.53	1534.53	-202.25	73.45	910.09
8.88000	2969.54	172.73	80.71	2795.00	281.02	18.50	2451.95	118.89	52.30	2373.34	192.91	116.09	3083.34	-41.41	139.74	3051.48	-33.64	105.51	2609.08	-56.19	79.52	3064.88	-68.52	-46.44	3099.23	18.57	1166.44	0.00	0.00	0.00	2855.98	188.85	1555.44	3391.59	29.72	1451.42	3713.01	-57.77	1462.50	2409.00	125.73	1702.83	915.75	-204.92	68.36	1534.53	-202.25	73.45	910.27
8.89000	2969.47	172.76	80.64	2794.77	281.04	18.37	2451.95	118.89	52.30	2373.34	192.91	116.09	3083.34	-41.41	139.74	3051.48	-33.64	105.51	2609.08	-56.19	79.52	3061.27	-67.77	-44.49	3098.89	18.78	1166.33	0.00	0.00	0.00	2855.98	188.85	1555.44	3391.13	30.11	1453.35	3710.70	-56.91	1463.78	2409.00	125.73	1702.83	915.58	-204.83	68.56	1534.53	-202.25	73.45	910.18
8.90000	2969.48	172.78	80.62	2794.75	281.00	18.34	2451.95	118.89	52.30	2373.34	192.91	116.09	3083.34	-41.41	139.74	3051.48	-33.64	105.51	2609.08	-56.19	79.52	3057.66	-67.02	-42.53	3098.52	18.95	1166.22	0.00	0.00	0.00	2855.98	188.85	1555.44	3390.62	30.52	1455.30	3708.26	-56.03	1465.09	2409.00	125.73	1702.83	915.65	-205.02	68.50	1534.53	-202.25	73.45	910.26
8.91000	2969.42	172.77	80.56	2794.91	281.00	18.44	2451.95	118.89	52.30	2373.34	192.91	116.09	3083.34	-41.41	139.74	3051.48	-33.64	105.51	2609.08	-56.19	79.52	3054.06	-66.28	-40.57	3098.15	19.14	1166.13	0.00	0.00	0.00	2855.98	188.85	1555.44	3390.05	30.93	1457.28	3705.70	-55.13	1466.44	2409.00	125.73	1702.83	915.95	-205.15	68.23	1534.53	-202.25	73.45	910.43
8.92000	2969.49	172.80	80.59	2794.87	280.96	18.42	2451.95	118.89	52.30	2373.34	192.91	116.09	3083.34	-41.41	139.74	3051.48	-33.64	105.51	2609.08	-56.19	79.52	3050.45	-65.55	-38.61	3097.75	19.32	1166.02	0.00	0.00	0.00	2855.98	188.85	1555.44	3389.44	31.36	1459.28	3703.01	-54.21	1467.82	2409.00	125.73	1702.83	915.89	-205.09	68.28	1534.53	-202.25	73.45	910.30
8.93000	2969.45	172.81	80.58	2794.91	280.99	18.46	2451.95	118.89	52.30	2373.34	192.91	116.09	3083.34	-41.41	139.74	3051.48	-33.64	105.51	2609.08	-56.19	79.52	3046.85	-64.83	-36.64	3097.37	19.50	1165.94	0.00	0.00	0.00	2855.98	188.85	1555.44	3388.77	31.80	1461.31	3700.20	-53.27	1469.24	2409.00	125.73	1702.83	915.69	-205.44	68.44	1534.53	-202.25	73.45	910.40
8.94000	2969.47	172.81	80.59	2794.91	281.02	18.48	2451.95	118.89	52.30	2373.34	192.91	116.09	3083.34	-41.41	139.74	3051.48	-33.64	105.51	2609.08	-56.19	79.52	3043.25	-64.11	-34.68	3096.93	19.68	1165.86	0.00	0.00	0.00	2855.98	188.85	1555.44	3388.05	32.25	1463.36	3697.26	-52.32	1470.70	2409.00	125.73	1702.83	915.77	-206.21	68.21	1534.53	-202.25	73.45	910.53
8.95000	2969.39	172.80	80.57	2794.88	281.03	18.44	2451.95	118.89	52.30	2373.34	192.91	116.09	3083.34	-41.41	139.74	3051.48	-33.64	105.51	2609.08	-56.19	79.52	3039.65	-63.41	-32.71	3096.52	19.85	1165.80	0.00	0.00	0.00	2855.98	188.85	1555.44	3387.29	32.72	1465.42	3694.21	-51.34	1472.19	2409.00	125.73	1702.83	915.71	-205.40	68.35	1534.53	-202.25	73.45	910.48
8.96000	2969.41	172.81	80.59	2794.87	281.04	18.42	2451.95	118.89	52.30	2373.34	192.91	116.09	3083.34	-41.41	139.74	3051.48	-33.64	105.51	2609.08	-56.19	79.52	3036.06	-62.71	-30.74	3096.06	20.01	1165.75	0.00	0.00	0.00	2855.98	188.85	1555.44	3386.47	33.20	1467.51	3691.05	-50.34	1473.71	2409.00	125.73	1702.83	915.88	-205.65	68.16	1534.53	-202.25	73.45	910.43
8.97000	2969.46	172.79	80.64	2794.83	281.01	18.41	2451.95	118.89	52.30	2373.34	192.91	116.09	3083.34	-41.41	139.74	3051.48	-33.64	105.51	2609.08	-56.19	79.52	3032.48	-62.02	-28.76	3095.62	20.18	1165.72	0.00	0.00	0.00	2855.98	188.85	1555.44	3385.61	33.69	1469.62	3687.76	-49.33	1475.27	2409.00	125.73	1702.83	915.63	-205.35	68.49	1534.53	-202.25	73.45	910.42
8.98000	2969.43	172.80	80.63	2794.90	281.04	18.45	2451.95	118.89	52.30	2373.34	192.91	116.09	3083.34	-41.41	139.74	3051.48	-33.64	105.51	2609.08	-56.19	79.52	3028.90	-61.35	-26.79	3095.19	20.35	1165.70	0.00	0.00	0.00	2855.98	188.85	1555.44	3384.70	34.19	1471.75	3684.37	-48.30	1476.86	2409.00	125.73	1702.83	915.54	-205.13	68.64	1534.53	-202.25	73.45	910.31
8.99000	2969.32	172.82	80.56	2794.88	281.04	18.43	2451.95	118.89	52.30	2373.34	192.91	116.09	3083.34	-41.41	139.74	3051.48	-33.64	105.51	2609.08	-56.19	79.52	3025.34	-60.68	-24.81	3094.74	20.50	1165.69	0.00	0.00	0.00	2855.98	188.85	1555.44	3383.75	34.70	1473.89	3680.87	-47.26	1478.48	2409.00	125.73	1702.83	915.40	-205.11	68.70	1534.53	-202.25	73.45	910.27
9.00000	2969.36	172.84	80.59	2794.78	281.01	18.37	2451.95	118.89	52.30	2373.34	192.91	116.09	3083.34	-41.41	139.74	3051.48	-33.64	105.51	2609.08	-56.19	79.52	3021.78	-60.02	-22.84	3094.25	20.65	1165.68	0.00	0.00	0.00	2855.98	188.85	1555.44	3382.74	35.23	1476.06	3677.25	-46.19	1480.13	2409.00	125.73	1702.83	915.49	-204.98	68.66	1534.53	-202.25	73.45	910.48
9.01000	2969.30	172.86	80.57	2794.70	281.05	18.33	2451.95	118.89	52.30	2373.34	192.91	116.09	3083.34	-41.41	139.74	3051.48	-33.64	105.51	2609.08	-56.19	79.52	3018.23	-59.37	-20.86	3093.80	20.80	1165.70	0.00	0.00	0.00	2855.98	188.85	1555.44	3381.70	35.77	1478.24	3673.53	-45.11	1481.81	2409.00	125.73	1702.83	915.44	-204.92	68.66	1534.53	-202.25	73.45	910.39
9.02000	2969.29	172.86	80.57	2794.73	281.04	18.35	2451.95	118.89	52.30	2373.34	192.91	116.09	3083.34	-41.41	139.74	3051.48	-33.64	105.51	2609.08	-56.19	79.52	3014.69	-58.73	-18.88	3093.31	20.94	1165.71	0.00	0.00	0.00	2855.98	188.85	1555.44	3380.61	36.32	1480.44	3669.71	-44.02	1483.53	2409.00	125.73	1702.83	915.62	-205.56	68.40	1534.53	-202.25	73.45	910.35
9.03000	2969.27	172.87	80.58	2794.81	281.03	18.39	2451.95	118.89	52.30	2373.34	192.91	116.09	3083.34	-41.41	139.74	3051.48	-33.64	105.51	2609.08	-56.19	79.52	3011.17	-58.10	-16.91	3092.81	21.08	1165.74	0.00	0.00	0.00	2855.98	188.85	1555.44	3379.47	36.88	1482.66	3665.79	-42.91	1485.27	2409.00	125.73	1702.83	915.62	-205.03	68.44	1534.53	-202.25	73.45	910.23
9.04000	2969.33	172.86	80.62	2794.73	281.03	18.36	2451.95	118.89	52.30	2373.34	192.91	116.09	3083.34	-41.41	139.74	3051.48	-33.64	105.51	2609.08	-56.19	79.52	3007.66	-57.48	-14.93	3092.36	21.23	1165.79	0.00	0.00	0.00	2855.98	188.85	1555.44	3378.29	37.46	1484.89	3661.76	-41.78	1487.04	2409.00	125.73	1702.83	915.55	-205.26	68.58	1534.53	-202.25	73.45	910.15
9.05000	2969.19	172.88	80.56	2794.88	281.04	18.46	2451.95	118.89	52.30	2373.34	192.91	116.09	3083.34	-41.41	139.74	3051.48	-33.64	105.51	2609.08	-56.19	79.52	3004.16	-56.87	-12.95	3091.86	21.40	1165.83	0.00	0.00	0.00	2855.98	188.85	1555.44	3377.08	38.04	1487.14	3657.64	-40.64	1488.84	2409.00	125.73	1702.83	915.64	-204.93	68.45	1534.53	-202.25	73.45	910.16
9.06000	2969.25	172.89	80.60	2794.95	281.04	18.50	2451.95	118.89	52.30	2373.34	192.91	116.09	3083.34	-41.41	139.74	3051.48	-33.64	105.51	2609.08	-56.19	79.52	3000.67	-56.27	-10.97	3091.46	21.60	1165.89	0.00	0.00	0.00	2855.98	188.85	1555.44	3375.81	38.65	1489.40	3653.42	-39.49	1490.67	2409.00	125.73	1702.83	915.56	-204.94	68.51	1534.53	-202.25	73.45	910.48
9.07000	2969.19	172.91	80.56	2794.81	281.08	18.39	2451.95	118.89	52.30	2373.34	192.91	116.09	3083.34	-41.41	139.74	3051.48	-33.64	105.51	2609.08	-56.19	79.52	2997.21	-55.69	-9.00	3091.00	21.82	1165.98	0.00	0.00	0.00	2855.98	188.85	1555.44	3374.51	39.26	1491.68	3649.11	-38.32	1492.52	2409.00	125.73	1702.83	915.81	-204.48	68.43	1534.53	-202.25	73.45	910.31
9.08000	2969.24	172.94	80.59	2794.89	281.04	18.42	2451.95	118.89	52.30	2373.34	192.91	116.09	3083.34	-41.41	139.74	3051.48	-33.64	105.51	2609.08	-56.19	79.52	2993.76	-55.11	-7.02	3090.53	22.05	1166.10	0.00	0.00	0.00	2855.98	188.85	1555.44	3373.17	39.89	1493.97	3644.71	-37.14	1494.40	2409.00	125.73	1702.83	915.71	-205.20	68.31	1534.53	-202.25	73.45	910.43
9.09000	2969.25	172.92	80.56	2794.81	281.08	18.42	2451.95	118.89	52.30	2373.34	192.91	116.09	3083.34	-41.41	139.74	3051.48	-33.64	105.51	2609.08	-56.19	79.52	2990.32	-54.54	-5.05	3090.10	22.29	1166.24	0.00	0.00	0.00	2855.98	188.85	1555.44	3371.79	40.52	1496.28	3640.22	-35.95	1496.31	2409.00	125.73	1702.83	915.77	-205.49	68.33	1534.53	-202.25	73.45	910.42
9.10000	2969.24	172.96	80.54	2794.82	281.06	18.42	2451.95	118.89	52.30	2373.34	192.91	116.09	3083.34	-41.41	139.74	3051.48	-33.64	105.51	2609.08	-56.19	79.52	2986.91	-53.99	-3.08	3089.64	22.55	1166.41	0.00	0.00	0.00	2855.98	188.85	1555.44	3370.37	41.18	1498.60	3635.64	-34.74	1498.24	2409.00	125.73	1702.83	915.79	-205.58	68.35	1534.53	-202.25	73.45	910.36
9.11000	2969.21	172.97	80.51	2795.00	281.07	18.52	2451.95	118.89	52.30	2373.34	192.91	116.09	3083.34	-41.41	139.74	3051.48	-33.64	105.51	2609.08	-56.19	79.52	2983.51	-53.45	-1.11	3089.18	22.81	1166.61	0.00	0.00	0.00	2855.98	188.85	1555.44	3368.91	41.84	1500.93	3630.97	-33.52	1500.19	2409.00	125.73	1702.83	915.90	-205.36	68.27	1534.53	-202.25	73.45	910.26
9.12000	2969.31	172.95	80.54	2794.90	281.06	18.48	2451.95	118.89	52.30	2373.34	192.91	116.09	3083.34	-41.41	139.74	3051.48	-33.64	105.51	2609.08	-56.19	79.52	2980.14	-52.91	0.86	3088.68	23.07	1166.82	0.00	0.00	0.00	2855.98	188.85	1555.44	3367.42	42.52	1503.27	3626.23	-32.29	1502.17	2409.00	125.73	1702.83	915.78	-205.14	68.39	1534.53	-202.25	73.45	910.33
9.13000	2969.21	172.98	80.48	2794.86	281.07	18.44	2451.95	118.89	52.30	2373.34	192.91	116.09	3083.34	-41.41	139.74	3051.48	-33.64	105.51	2609.08	-56.19	79.52	2976.78	-52.39	2.83	3088.18	23.32	1167.06	0.00	0.00	0.00	2855.98	188.85	1555.44	3365.88	43.21	1505.62	3621.40	-31.05	1504.17	2409.00	125.73	1702.83	915.68	-205.37	68.37	1534.53	-202.25	73.45	910.25
9.14000	2969.21	172.98	80.49	2794.88	281.11	18.44	2451.95	118.89	52.30	2373.34	192.91	116.09	3083.34	-41.41	139.74	3051.48	-33.64	105.51	2609.08	-56.19	79.52	2973.45	-51.89	4.79	3087.71	23.57	1167.34	0.00	0.00	0.00	2855.98	188.85	1555.44	3364.32	43.91	1507.98	3616.49	-29.80	1506.20	2409.00	125.73	1702.83	915.65	-205.38	68.39	1534.53	-202.25	73.45	910.31
9.15000	2969.34	173.01	80.58	2794.91	281.12	18.49	2451.95	118.89	52.30	2373.34	192.91	116.09	3083.34	-41.41	139.74	3051.48	-33.64	105.51	2609.08	-56.19	79.52	2970.14	-51.39	6.75	3087.24	23.80	1167.64	0.00	0.00	0.00	2855.98	188.85	1555.44	3362.71	44.62	1510.36	3611.50	-28.53	1508.25	2409.00	125.73	1702.83	915.72	-205.49	68.46	1534.53	-202.25	73.45	910.33
9.16000	2969.12	173.00	80.46	2794.99	281.05	18.52	2451.95	118.89	52.30	2373.34	192.91	116.09	3083.34	-41.41	139.74	3051.48	-33.64	105.51	2609.08	-56.19	79.52	2966.86	-50.91	8.71	3086.76	24.02	1167.95	0.00	0.00	0.00	2855.98	188.85	1555.44	3361.08	45.35	1512.74	3606.44	-27.26	1510.32	2409.00	125.73	1702.83	915.73	-205.73	68.30	1534.53	-202.25	73.45	910.29
9.17000	2969.13	173.00	80.49	2794.76	281.10	18.36	2451.95	118.89	52.30	2373.34	192.91	116.09	3083.34	-41.41	139.74	3051.48	-33.64	105.51	2609.08	-56.19	79.52	2963.60	-50.43	10.66	3086.35	24.23	1168.30	0.00	0.00	0.00	2855.98	188.85	1555.44	3359.41	46.09	1515.13	3601.31	-25.97	1512.41	2409.00	125.73	1702.83	915.68	-204.88	68.36	1534.53	-202.25	73.45	910.29
9.18000	2969.20	172.96	80.55	2795.01	281.05	18.55	2451.95	118.89	52.30	2373.34	192.91	116.09	3083.34	-41.41	139.74	3051.48	-33.64	105.51	2609.08	-56.19	79.52	2960.36	-49.98	12.61	3085.98	24.44	1168.67	0.00	0.00	0.00	2855.98	188.85	1555.44	3357.70	46.85	1517.53	3596.11	-24.68	1514.52	2409.00	125.73	1702.83	915.78	-205.20	68.27	1534.53	-202.25	73.45	910.43
9.19000	2969.14	172.95	80.51	2794.90	281.09	18.45	2451.95	118.89	52.30	2373.34	192.91	116.09	3083.34	-41.41	139.74	3051.48	-33.64	105.51	2609.08	-56.19	79.52	2957.15	-49.53	14.56	3085.64	24.64	1169.07	0.00	0.00	0.00	2855.98	188.85	1555.44	3355.96	47.61	1519.94	3590.83	-23.38	1516.65	2409.00	125.73	1702.83	915.93	-205.42	68.28	1534.53	-202.25	73.45	910.74
9.20000	2969.30	172.95	80.64	2794.75	281.07	18.34	2451.95	118.89	52.30	2373.34	192.91	116.09	3083.34	-41.41	139.74	3051.48	-33.64	105.51	2609.08	-56.19	79.52	2953.97	-49.09	16.50	3085.36	24.85	1169.49	0.00	0.00	0.00	2855.98	188.85	1555.44	3354.20	48.39	1522.35	3585.49	-22.06	1518.79	2409.00	125.73	1702.83	915.71	-205.27	68.51	1534.53	-202.25	73.45	910.39
9.21000	2969.26	172.90	80.63	2794.79	281.15	18.38	2451.95	118.89	52.30	2373.34	192.91	116.09	3083.34	-41.41	139.74	3051.48	-33.64	105.51	2609.08	-56.19	79.52	2950.82	-48.67	18.44	3085.12	25.07	1169.91	0.00	0.00	0.00	2855.98	188.85	1555.44	3352.40	49.19	1524.77	3580.09	-20.74	1520.96	2409.00	125.73	1702.83	915.62	-204.93	68.56	1534.53	-202.25	73.45	910.27
9.22000	2969.17	172.91	80.59	2794.84	281.11	18.45	2451.95	118.89	52.30	2373.34	192.91	116.09	3083.34	-41.41	139.74	3051.48	-33.64	105.51	2609.08	-56.19	79.52	2947.70	-48.27	20.38	3084.92	25.28	1170.34	0.00	0.00	0.00	2855.98	188.85	1555.44	3350.57	49.99	1527.20	3574.62	-19.42	1523.15	2409.00	125.73	1702.83	915.66	-205.20	68.44	1534.53	-202.25	73.45	910.27
9.23000	2969.22	172.86	80.63	2794.89	281.14	18.45	2451.95	118.89	52.30	2373.34	192.91	116.09	3083.34	-41.41	139.74	3051.48	-33.64	105.51	2609.08	-56.19	79.52	2944.61	-47.87	22.31	3084.75	25.50	1170.78	0.00	0.00	0.00	2855.98	188.85	1555.44	3348.71	50.81	1529.63	3569.10	-18.08	1525.35	2409.00	125.73	1702.83	915.57	-205.08	68.51	1534.53	-202.25	73.45	910.40
9.24000	2969.21	172.83	80.66	2794.82	281.14	18.42	2451.95	118.89	52.30	2373.34	192.91	116.09	3083.34	-41.41	139.74	3051.48	-33.64	105.51	2609.08	-56.19	79.52	2941.55	-47.49	24.23	3084.58	25.72	1171.22	0.00	0.00	0.00	2855.98	188.85	1555.44	3346.82	51.65	1532.07	3563.51	-16.74	1527.57	2409.00	125.73	1702.83	915.52	-205.03	68.66	1534.53	-202.25	73.45	910.27
9.25000	2969.22	172.82	80.69	2794.84	281.12	18.42	2451.95	118.89	52.30	2373.34	192.91	116.09	3083.34	-41.41	139.74	3051.48	-33.64	105.51	2609.08	-56.19	79.52	2938.52	-47.12	26.15	3084.47	25.96	1171.70	0.00	0.00	0.00	2855.98	188.85	1555.44	3344.91	52.49	1534.51	3557.87	-15.39	1529.81	2409.00	125.73	1702.83	915.61	-205.07	68.47	1534.53	-202.25	73.45	910.17
9.26000	2969.22	172.80	80.67	2794.85	281.11	18.42	2451.95	118.89	52.30	2373.34	192.91	116.09	3083.34	-41.41	139.74	3051.48	-33.64	105.51	2609.08	-56.19	79.52	2935.53	-46.77	28.07	3084.37	26.22	1172.19	0.00	0.00	0.00	2855.98	188.85	1555.44	3342.97	53.35	1536.95	3552.17	-14.03	1532.06	2409.00	125.73	1702.83	915.52	-205.04	68.43	1534.53	-202.25	73.45	910.23
9.27000	2969.28	172.80	80.67	2794.90	281.12	18.46	2451.95	118.89	52.30	2373.34	192.91	116.09	3083.34	-41.41	139.74	3051.48	-33.64	105.51	2609.08	-56.19	79.52	2932.57	-46.43	29.98	3084.33	26.48	1172.71	0.00	0.00	0.00	2855.98	188.85	1555.44	3341.00	54.22	1539.40	3546.42	-12.67	1534.32	2409.00	125.73	1702.83	915.77	-205.68	68.26	1534.53	-202.25	73.45	910.28
9.28000	2969.21	172.81	80.56	2795.14	281.13	18.62	2451.95	118.89	52.30	2373.34	192.91	116.09	3083.34	-41.41	139.74	3051.48	-33.64	105.51	2609.08	-56.19	79.52	2929.65	-46.10	31.88	3084.26	26.78	1173.26	0.00	0.00	0.00	2855.98	188.85	1555.44	3339.00	55.11	1541.85	3540.62	-11.30	1536.60	2409.00	125.73	1702.83	915.87	-205.21	68.36	1534.53	-202.25	73.45	910.33
9.29000	2969.36	172.81	80.55	2794.80	281.15	18.42	2451.95	118.89	52.30	2373.34	192.91	116.09	3083.34	-41.41	139.74	3051.48	-33.64	105.51	2609.08	-56.19	79.52	2926.76	-45.79	33.78	3084.18	27.08	1173.84	0.00	0.00	0.00	2855.98	188.85	1555.44	3336.98	56.00	1544.30	3534.78	-9.93	1538.90	2409.00	125.73	1702.83	916.03	-205.51	68.13	1534.53	-202.25	73.45	910.52
9.30000	2969.38	172.80	80.47	2794.97	281.17	18.51	2451.95	118.89	52.30	2373.34	192.91	116.09	3083.34	-41.41	139.74	3051.48	-33.64	105.51	2609.08	-56.19	79.52	2923.91	-45.50	35.67	3084.16	27.40	1174.47	0.00	0.00	0.00	2855.98	188.85	1555.44	3334.94	56.92	1546.76	3528.88	-8.55	1541.20	2409.00	125.73	1702.83	915.81	-205.62	68.27	1534.53	-202.25	73.45	910.40
9.31000	2969.46	172.81	80.38	2794.96	281.18	18.51	2451.95	118.89	52.30	2373.34	192.91	116.09	3083.34	-41.41	139.74	3051.48	-33.64	105.51	2609.08	-56.19	79.52	2921.09	-45.21	37.55	3084.05	27.73	1175.07	0.00	0.00	0.00	2855.98	188.85	1555.44	3332.87	57.84	1549.21	3522.95	-7.17	1543.52	2409.00	125.73	1702.83	915.70	-205.54	68.34	1534.53	-202.25	73.45	910.31
9.32000	2969.61	172.81	80.33	2794.99	281.22	18.55	2451.95	118.89	52.30	2373.34	192.91	116.09	3083.34	-41.41	139.74	3051.48	-33.64	105.51	2609.08	-56.19	79.52	2918.32	-44.95	39.43	3083.90	28.11	1175.70	0.00	0.00	0.00	2855.98	188.85	1555.44	3330.78	58.78	1551.67	3516.97	-5.78	1545.85	2409.00	125.73	1702.83	915.56	-205.22	68.50	1534.53	-202.25	73.45	910.43
9.33000	2969.69	172.83	80.24	2794.70	281.20	18.35	2451.95	118.89	52.30	2373.34	192.91	116.09	3083.34	-41.41	139.74	3051.48	-33.64	105.51	2609.08	-56.19	79.52	2915.58	-44.69	41.30	3083.71	28.56	1176.36	0.00	0.00	0.00	2855.98	188.85	1555.44	3328.66	59.73	1554.12	3510.95	-4.39	1548.19	2409.00	125.73	1702.83	915.88	-205.55	68.38	1534.53	-202.25	73.45	910.41
9.34000	2969.80	172.81	80.14	2794.92	281.17	18.48	2451.95	118.89	52.30	2373.34	192.91	116.09	3083.34	-41.41	139.74	3051.48	-33.64	105.51	2609.08	-56.19	79.52	2912.89	-44.46	43.16	3083.49	29.06	1177.05	0.00	0.00	0.00	2855.98	188.85	1555.44	3326.52	60.70	1556.58	3504.89	-3.00	1550.55	2409.00	125.73	1702.83	915.56	-205.10	68.58	1534.53	-202.25	73.45	910.21
9.35000	2969.98	172.81	80.07	2795.02	281.21	18.54	2451.95	118.89	52.30	2373.34	192.91	116.09	3083.34	-41.41	139.74	3051.48	-33.64	105.51	2609.08	-56.19	79.52	2910.23	-44.24	45.02	3083.23	29.61	1177.77	0.00	0.00	0.00	2855.98	188.85	1555.44	3324.37	61.67	1559.03	3498.80	-1.60	1552.91	2409.00	125.73	1702.83	915.62	-205.17	68.49	1534.53	-202.25	73.45	910.23
9.36000	2970.06	172.83	79.89	2794.96	281.18	18.52	2451.95	118.89	52.30	2373.34	192.91	116.09	3083.34	-41.41	139.74	3051.48	-33.64	105.51	2609.08	-56.19	79.52	2907.62	-44.03	46.87	3082.93	30.21	1178.52	0.00	0.00	0.00	2855.98	188.85	1555.44	3322.19	62.67	1561.48	3492.67	-0.20	1555.28	2409.00	125.73	1702.83	915.84	-205.18	68.30	1534.53	-202.25	73.45	910.55
9.37000	2970.18	172.88	79.75	2794.95	281.23	18.51	2451.95	118.89	52.30	2373.34	192.91	116.09	3083.34	-41.41	139.74	3051.48	-33.64	105.51	2609.08	-56.19	79.52	2905.06	-43.84	48.71	3082.61	30.87	1179.29	0.00	0.00	0.00	2855.98	188.85	1555.44	3319.99	63.67	1563.93	3486.52	1.20	1557.66	2409.00	125.73	1702.83	915.67	-204.97	68.53	1534.53	-202.25	73.45	910.36
9.38000	2970.31	172.92	79.60	2794.88	281.24	18.48	2451.95	118.89	52.30	2373.34	192.91	116.09	3083.34	-41.41	139.74	3051.48	-33.64	105.51	2609.08	-56.19	79.52	2902.53	-43.66	50.54	3082.25	31.58	1180.09	0.00	0.00	0.00	2855.98	188.85	1555.44	3317.78	64.69	1566.37	3480.33	2.60	1560.05	2409.00	125.73	1702.83	915.53	-204.69	68.66	1534.53	-202.25	73.45	910.47
9.39000	2970.51	172.97	79.51	2794.87	281.24	18.48	2451.95	118.89	52.30	2373.34	192.91	116.09	3083.34	-41.41	139.74	3051.48	-33.64	105.51	2609.08	-56.19	79.52	2900.06	-43.50	52.36	3081.87	32.33	1180.92	0.00	0.00	0.00	2855.98	188.85	1555.44	3315.54	65.72	1568.81	3474.12	4.01	1562.45	2409.00	125.73	1702.83	915.60	-205.41	68.44	1534.53	-202.25	73.45	910.33
9.40000	2970.55	173.07	79.34	2794.93	281.21	18.52	2451.95	118.89	52.30	2373.34	192.91	116.09	3083.34	-41.41	139.74	3051.48	-33.64	105.51	2609.08	-56.19	79.52	2897.62	-43.36	54.18	3081.45	33.14	1181.77	0.00	0.00	0.00	2855.98	188.85	1555.44	3313.29	66.77	1571.25	3467.88	5.41	1564.85	2409.00	125.73	1702.83	915.76	-205.68	68.29	1534.53	-202.25	73.45	910.29
9.41000	2970.76	173.13	79.29	2795.03	281.23	18.57	2451.95	118.89	52.30	2373.34	192.91	116.09	3083.34	-41.41	139.74	3051.48	-33.64	105.51	2609.08	-56.19	79.52	2895.24	-43.23	55.98	3081.00	33.99	1182.65	0.00	0.00	0.00	2855.98	188.85	1555.44	3311.02	67.83	1573.68	3461.61	6.82	1567.26	2409.00	125.73	1702.83	915.82	-205.51	68.07	1534.53	-202.25	73.45	910.20
9.42000	2970.89	173.15	79.26	2794.97	281.22	18.55	2451.95	118.89	52.30	2373.34	192.91	116.09	3083.34	-41.41	139.74	3051.48	-33.64	105.51	2609.08	-56.19	79.52	2892.90	-43.12	57.78	3080.53	34.89	1183.55	0.00	0.00	0.00	2855.98	188.85	1555.44	3308.74	68.90	1576.11	3455.33	8.22	1569.68	2409.00	125.73	1702.83	915.62	-205.64	68.35	1534.53	-202.25	73.45	910.22
9.43000	2970.86	173.16	79.18	2795.03	281.25	18.60	2451.95	118.89	52.30	2373.34	192.91	116.09	3083.34	-41.41	139.74	3051.48	-33.64	105.51	2609.08	-56.19	79.52	2890.62	-43.03	59.56	3080.03	35.83	1184.47	0.00	0.00	0.00	2855.98	188.85	1555.44	3306.44	69.99	1578.53	3449.03	9.63	1572.10	2409.00	125.73	1702.83	915.85	-205.49	68.27	1534.53	-202.25	73.45	910.41
9.44000	2970.90	173.15	79.19	2794.99	281.21	18.59	2451.95	118.89	52.30	2373.34	192.91	116.09	3083.34	-41.41	139.74	3051.48	-33.64	105.51	2609.08	-56.19	79.52	2888.38	-42.95	61.34	3079.50	36.81	1185.42	0.00	0.00	0.00	2855.98	188.85	1555.44	3304.12	71.09	1580.94	3442.71	11.03	1574.52	2409.00	125.73	1702.83	915.69	-205.53	68.40	1534.53	-202.25	73.45	910.28
9.45000	2971.04	173.20	79.25	2794.98	281.24	18.55	2451.95	118.89	52.30	2373.34	192.91	116.09	3083.34	-41.41	139.74	3051.48	-33.64	105.51	2609.08	-56.19	79.52	2886.19	-42.89	63.11	3078.94	37.84	1186.39	0.00	0.00	0.00	2855.98	188.85	1555.44	3301.80	72.20	1583.35	3436.37	12.44	1576.95	2409.00	125.73	1702.83	915.56	-205.20	68.59	1534.53	-202.25	73.45	910.48
9.46000	2971.13	173.20	79.18	2794.98	281.23	18.56	2451.95	118.89	52.30	2373.34	192.91	116.09	3083.34	-41.41	139.74	3051.48	-33.64	105.51	2609.08	-56.19	79.52	2884.06	-42.84	64.86	3078.37	38.91	1187.38	0.00	0.00	0.00	2855.98	188.85	1555.44	3299.45	73.33	1585.75	3430.02	13.84	1579.39	2409.00	125.73	1702.83	915.69	-206.12	68.42	1534.53	-202.25	73.45	910.56
9.47000	2971.37	173.21	79.06	2795.03	281.23	18.58	2451.95	118.89	52.30	2373.34	192.91	116.09	3083.34	-41.41	139.74	3051.48	-33.64	105.51	2609.08	-56.19	79.52	2881.98	-42.82	66.61	3077.77	40.01	1188.39	0.00	0.00	0.00	2855.98	188.85	1555.44	3297.10	74.48	1588.14	3423.67	15.24	1581.82	2409.00	125.73	1702.83	915.74	-205.81	68.29	1534.53	-202.25	73.45	910.25
9.48000	2971.91	173.18	78.92	2795.05	281.20	18.63	2451.95	118.89	52.30	2373.34	192.91	116.09	3083.34	-41.41	139.74	3051.48	-33.64	105.51	2609.08	-56.19	79.52	2879.95	-42.81	68.35	3077.14	41.16	1189.42	0.00	0.00	0.00	2855.98	188.85	1555.44	3294.73	75.63	1590.52	3417.30	16.64	1584.26	2409.00	125.73	1702.83	915.69	-204.94	68.33	1534.53	-202.25	73.45	910.32
9.49000	2972.52	173.15	78.59	2795.06	281.24	18.63	2451.95	118.89	52.30	2373.34	192.91	116.09	3083.34	-41.41	139.74	3051.48	-33.64	105.51	2609.08	-56.19	79.52	2877.98	-42.82	70.07	3076.50	42.34	1190.47	0.00	0.00	0.00	2855.98	188.85	1555.44	3292.36	76.80	1592.90	3410.92	18.04	1586.70	2409.00	125.73	1702.83	915.40	-204.54	68.71	1534.53	-202.25	73.45	910.20
9.50000	2973.30	173.02	78.38	2794.83	281.20	18.50	2451.95	118.89	52.30	2373.34	192.91	116.09	3083.34	-41.41	139.74	3051.48	-33.64	105.51	2609.08	-56.19	79.52	2876.06	-42.84	71.78	3075.84	43.56	1191.53	0.00	0.00	0.00	2855.98	188.85	1555.44	3289.97	77.99	1595.26	3404.54	19.43	1589.14	2409.00	125.73	1702.83	915.49	-204.74	68.69	1534.53	-202.25	73.45	910.25
9.51000	2974.52	172.80	78.42	2795.00	281.23	18.60	2451.95	118.89	52.30	2373.34	192.91	116.09	3083.34	-41.41	139.74	3051.48	-33.64	105.51	2609.08	-56.19	79.52	2874.20	-42.89	73.49	3075.15	44.81	1192.62	0.00	0.00	0.00	2855.98	188.85	1555.44	3287.57	79.18	1597.61	3398.16	20.82	1591.58	2409.00	125.73	1702.83	915.82	-205.72	68.19	1534.53	-202.25	73.45	910.34
9.52000	2976.01	172.59	78.83	2794.83	281.21	18.48	2451.95	118.89	52.30	2373.34	192.91	116.09	3083.34	-41.41	139.74	3051.48	-33.64	105.51	2609.08	-56.19	79.52	2872.39	-42.95	75.18	3074.45	46.10	1193.72	0.00	0.00	0.00	2855.98	188.85	1555.44	3285.17	80.40	1599.95	3391.78	22.21	1594.02	2409.00	125.73	1702.83	915.66	-205.15	68.49	1534.53	-202.25	73.45	910.41
9.53000	2977.70	172.44	79.75	2794.81	281.17	18.47	2451.95	118.89	52.30	2373.34	192.91	116.09	3083.34	-41.41	139.74	3051.48	-33.64	105.51	2609.08	-56.19	79.52	2870.64	-43.03	76.86	3073.73	47.42	1194.84	0.00	0.00	0.00	2855.98	188.85	1555.44	3282.75	81.62	1602.28	3385.40	23.59	1596.46	2409.00	125.73	1702.83	915.94	-205.36	68.34	1534.53	-202.25	73.45	910.43
9.54000	2979.80	172.44	80.74	2794.79	281.18	18.57	2451.95	118.89	52.30	2373.34	192.91	116.09	3083.34	-41.41	139.74	3051.48	-33.64	105.51	2609.08	-56.19	79.52	2868.96	-43.13	78.52	3072.99	48.77	1195.97	0.00	0.00	0.00	2855.98	188.85	1555.44	3280.33	82.86	1604.60	3379.02	24.97	1598.89	2409.00	125.73	1702.83	915.70	-205.21	68.47	1534.53	-202.25	73.45	910.25
9.55000	2982.45	172.61	81.69	2794.79	281.04	18.71	2451.95	118.89	52.30	2373.34	192.91	116.09	3083.34	-41.41	139.74	3051.48	-33.64	105.51	2609.08	-56.19	79.52	2867.33	-43.25	80.18	3072.24	50.15	1197.12	0.00	0.00	0.00	2855.98	188.85	1555.44	3277.90	84.12	1606.91	3372.65	26.35	1601.33	2409.00	125.73	1702.83	915.54	-205.10	68.54	1534.53	-202.25	73.45	910.37
9.56000	2985.49	173.01	82.69	2794.52	281.14	18.48	2451.95	118.89	52.30	2373.34	192.91	116.09	3083.34	-41.41	139.74	3051.48	-33.64	105.51	2609.08	-56.19	79.52	2865.76	-43.38	81.82	3071.48	51.56	1198.29	0.00	0.00	0.00	2855.98	188.85	1555.44	3275.46	85.38	1609.20	3366.29	27.71	1603.76	2409.00	125.73	1702.83	915.88	-205.34	68.40	1534.53	-202.25	73.45	910.55
9.57000	2988.66	173.85	83.60	2794.35	281.32	18.33	2451.95	118.89	52.30	2373.34	192.91	116.09	3083.34	-41.41	139.74	3051.48	-33.64	105.51	2609.08	-56.19	79.52	2864.26	-43.54	83.45	3070.70	53.00	1199.46	0.00	0.00	0.00	2855.98	188.85	1555.44	3273.02	86.67	1611.48	3359.93	29.08	1606.19	2409.00	125.73	1702.83	915.64	-204.82	68.51	1534.53	-202.25	73.45	910.32
9.58000	2992.12	174.98	84.58	2794.33	281.36	18.21	2451.95	118.89	52.30	2373.34	192.91	116.09	3083.34	-41.41	139.74	3051.48	-33.64	105.51	2609.08	-56.19	79.52	2862.82	-43.71	85.06	3069.90	54.46	1200.65	0.00	0.00	0.00	2855.98	188.85	1555.44	3270.58	87.96	1613.74	3353.59	30.43	1608.62	2409.00	125.73	1702.83	915.74	-205.03	68.39	1534.53	-202.25	73.45	910.43
9.59000	2995.76	176.48	85.48	2794.44	281.40	18.19	2451.95	118.89	52.30	2373.34	192.91	116.09	3083.34	-41.41	139.74	3051.48	-33.64	105.51	2609.08	-56.19	79.52	2861.44	-43.90	86.66	3069.10	55.95	1201.86	0.00	0.00	0.00	2855.98	188.85	1555.44	3268.13	89.27	1615.99	3347.26	31.78	1611.04	2409.00	125.73	1702.83	915.77	-205.44	68.35	1534.53	-202.25	73.45	910.58
9.60000	2999.67	178.25	86.37	2794.78	281.39	18.19	2451.95	118.89	52.30	2373.34	192.91	116.09	3083.34	-41.41	139.74	3051.48	-33.64	105.51	2609.08	-56.19	79.52	2860.13	-44.11	88.25	3068.28	57.46	1203.07	0.00	0.00	0.00	2855.98	188.85	1555.44	3265.68	90.60	1618.22	3340.95	33.13	1613.45	2409.00	125.73	1702.83	915.87	-205.81	68.29	1534.53	-202.25	73.45	910.47
9.61000	3003.73	180.46	87.22	2794.76	281.32	17.97	2451.95	118.89	52.30	2373.34	192.91	116.09	3083.34	-41.41	139.74	3051.48	-33.64	105.51	2609.08	-56.19	79.52	2858.88	-44.35	89.83	3067.46	59.00	1204.30	0.00	0.00	0.00	2855.98	188.85	1555.44	3263.22	91.94	1620.44	3334.66	34.46	1615.86	2409.00	125.73	1702.83	915.92	-205.18	68.24	1534.53	-202.25	73.45	910.29
9.62000	3008.39	182.78	88.09	2794.82	281.11	18.09	2451.95	118.89	52.30	2373.34	192.91	116.09	3083.34	-41.41	139.74	3051.48	-33.64	105.51	2609.08	-56.19	79.52	2857.70	-44.60	91.39	3066.62	60.56	1205.53	0.00	0.00	0.00	2855.98	188.85	1555.44	3260.76	93.29	1622.64	3328.38	35.79	1618.27	2409.00	125.73	1702.83	915.64	-204.58	68.42	1534.53	-202.25	73.45	910.18
9.63000	3013.11	185.35	89.10	2794.85	281.09	18.07	2451.95	118.89	52.30	2373.34	192.91	116.09	3083.34	-41.41	139.74	3051.48	-33.64	105.51	2609.08	-56.19	79.52	2856.59	-44.87	92.94	3065.78	62.13	1206.78	0.00	0.00	0.00	2855.98	188.85	1555.44	3258.30	94.66	1624.82	3322.13	37.11	1620.66	2409.00	125.73	1702.83	915.62	-204.81	68.48	1534.53	-202.25	73.45	910.28
9.64000	3017.80	188.08	90.03	2795.40	280.74	18.24	2451.95	118.89	52.30	2373.34	192.91	116.09	3083.34	-41.41	139.74	3051.48	-33.64	105.51	2609.08	-56.19	79.52	2855.54	-45.16	94.47	3064.93	63.73	1208.03	0.00	0.00	0.00	2855.98	188.85	1555.44	3255.84	96.04	1626.99	3315.91	38.43	1623.05	2409.00	125.73	1702.83	915.71	-205.23	68.39	1534.53	-202.25	73.45	910.16
9.65000	3023.11	191.18	91.24	2795.25	280.42	18.36	2451.95	118.89	52.30	2373.34	192.91	116.09	3083.34	-41.41	139.74	3051.48	-33.64	105.51	2609.08	-56.19	79.52	2854.57	-45.47	95.98	3064.08	65.35	1209.29	0.00	0.00	0.00	2855.98	188.85	1555.44	3253.39	97.44	1629.13	3309.71	39.73	1625.43	2409.00	125.73	1702.83	915.65	-205.18	68.53	1534.53	-202.25	73.45	910.16
9.66000	3026.85	193.56	91.94	2795.07	280.49	18.85	2451.95	118.89	52.30	2373.34	192.91	116.09	3083.34	-41.41	139.74	3051.48	-33.64	105.51	2609.08	-56.19	79.52	2853.66	-45.80	97.49	3063.22	66.98	1210.57	0.00	0.00	0.00	2855.98	188.85	1555.44	3250.93	98.85	1631.26	3303.53	41.03	1627.81	2409.00	125.73	1702.83	915.46	-204.29	68.64	1534.53	-202.25	73.45	910.35
9.67000	3031.84	196.85	92.07	2795.09	280.83	19.29	2451.95	118.89	52.30	2373.34	192.91	116.09	3083.34	-41.41	139.74	3051.48	-33.64	105.51	2609.08	-56.19	79.52	2852.83	-46.15	98.97	3062.35	68.63	1211.84	0.00	0.00	0.00	2855.98	188.85	1555.44	3248.47	100.27	1633.37	3297.39	42.31	1630.17	2409.00	125.73	1702.83	915.46	-204.61	68.63	1534.53	-202.25	73.45	910.43
9.68000	3036.21	199.79	92.03	2795.06	280.69	18.87	2451.95	118.89	52.30	2373.34	192.91	116.09	3083.34	-41.41	139.74	3051.48	-33.64	105.51	2609.08	-56.19	79.52	2852.06	-46.53	100.45	3061.48	70.29	1213.13	0.00	0.00	0.00	2855.98	188.85	1555.44	3246.02	101.71	1635.46	3291.28	43.59	1632.52	2409.00	125.73	1702.83	915.80	-205.30	68.33	1534.53	-202.25	73.45	910.36
9.69000	3040.62	202.52	91.76	2795.08	280.29	18.07	2451.95	118.89	52.30	2373.34	192.91	116.09	3083.34	-41.41	139.74	3051.48	-33.64	105.51	2609.08	-56.19	79.52	2851.38	-46.92	101.90	3060.61	71.97	1214.42	0.00	0.00	0.00	2855.98	188.85	1555.44	3243.56	103.17	1637.52	3285.21	44.85	1634.86	2409.00	125.73	1702.83	915.78	-205.32	68.38	1534.53	-202.25	73.45	910.34
9.70000	3044.95	204.98	90.98	2795.66	280.21	18.02	2451.95	118.89	52.30	2373.34	192.91	116.09	3083.34	-41.41	139.74	3051.48	-33.64	105.51	2609.08	-56.19	79.52	2850.76	-47.33	103.34	3059.74	73.66	1215.71	0.00	0.00	0.00	2855.98	188.85	1555.44	3241.12	104.64	1639.57	3279.17	46.11	1637.19	2409.00	125.73	1702.83	915.47	-204.66	68.60	1534.53	-202.25	73.45	910.36
9.71000	3048.85	207.22	89.28	2795.74	280.46	17.87	2451.95	118.89	52.30	2373.34	192.91	116.09	3083.34	-41.41	139.74	3051.48	-33.64	105.51	2609.08	-56.19	79.52	2850.22	-47.77	104.76	3058.87	75.36	1217.01	0.00	0.00	0.00	2855.98	188.85	1555.44	3238.67	106.12	1641.60	3273.17	47.35	1639.51	2409.00	125.73	1702.83	915.70	-205.39	68.40	1534.53	-202.25	73.45	910.21
9.72000	3050.13	208.91	87.62	2795.98	280.41	17.91	2451.95	118.89	52.30	2373.34	192.91	116.09	3083.34	-41.41	139.74	3051.48	-33.64	105.51	2609.08	-56.19	79.52	2849.76	-48.23	106.17	3058.00	77.07	1218.31	0.00	0.00	0.00	2855.98	188.85	1555.44	3236.24	107.62	1643.60	3267.21	48.58	1641.82	2409.00	125.73	1702.83	915.93	-205.47	68.38	1534.53	-202.25	73.45	910.07
9.73000	3049.96	210.06	86.77	2796.02	280.32	18.02	2451.95	118.89	52.30	2373.34	192.91	116.09	3083.34	-41.41	139.74	3051.48	-33.64	105.51	2609.08	-56.19	79.52	2849.37	-48.71	107.56	3057.13	78.78	1219.61	0.00	0.00	0.00	2855.98	188.85	1555.44	3233.80	109.13	1645.58	3261.30	49.80	1644.11	2409.00	125.73	1702.83	915.94	-205.93	68.22	1534.53	-202.25	73.45	910.47
9.74000	3049.19	210.95	87.17	2795.99	280.34	18.04	2451.95	118.89	52.30	2373.34	192.91	116.09	3083.34	-41.41	139.74	3051.48	-33.64	105.51	2609.08	-56.19	79.52	2849.06	-49.20	108.94	3056.26	80.51	1220.92	0.00	0.00	0.00	2855.98	188.85	1555.44	3231.38	110.66	1647.53	3255.43	51.01	1646.39	2409.00	125.73	1702.83	915.55	-205.26	68.55	1534.53	-202.25	73.45	910.43
9.75000	3048.46	211.09	87.53	2796.25	280.35	18.13	2451.95	118.89	52.30	2373.34	192.91	116.09	3083.34	-41.41	139.74	3051.48	-33.64	105.51	2609.08	-56.19	79.52	2848.83	-49.73	110.29	3055.40	82.24	1222.23	0.00	0.00	0.00	2855.98	188.85	1555.44	3228.96	112.20	1649.46	3249.60	52.21	1648.66	2409.00	125.73	1702.83	915.78	-205.77	68.25	1534.53	-202.25	73.45	910.47
9.76000	3048.70	211.01	87.31	2796.19	280.27	18.10	2451.95	118.89	52.30	2373.34	192.91	116.09	3083.34	-41.41	139.74	3051.48	-33.64	105.51	2609.08	-56.19	79.52	2848.68	-50.27	111.63	3054.54	83.98	1223.54	0.00	0.00	0.00	2855.98	188.85	1555.44	3226.55	113.76	1651.37	3243.83	53.39	1650.91	2409.00	125.73	1702.83	915.80	-205.48	68.33	1534.53	-202.25	73.45	910.11
9.77000	3048.89	211.26	86.67	2796.23	280.37	18.00	2451.95	118.89	52.30	2373.34	192.91	116.09	3083.34	-41.41	139.74	3051.48	-33.64	105.51	2609.08	-56.19	79.52	2848.60	-50.84	112.95	3053.69	85.72	1224.85	0.00	0.00	0.00	2855.98	188.85	1555.44	3224.15	115.33	1653.25	3238.11	54.56	1653.15	2409.00	125.73	1702.83	915.74	-205.45	68.30	1534.53	-202.25	73.45	910.48
9.78000	3049.33	211.81	85.76	2796.10	280.52	17.90	2451.95	118.89	52.30	2373.34	192.91	116.09	3083.34	-41.41	139.74	3051.48	-33.64	105.51	2609.08	-56.19	79.52	2848.61	-51.42	114.25	3052.84	87.46	1226.16	0.00	0.00	0.00	2855.98	188.85	1555.44	3221.75	116.92	1655.11	3232.44	55.71	1655.37	2409.00	125.73	1702.83	915.65	-204.86	68.49	1534.53	-202.25	73.45	910.34
9.79000	3049.71	212.06	85.03	2796.06	280.54	17.79	2451.95	118.89	52.30	2373.34	192.91	116.09	3083.34	-41.41	139.74	3051.48	-33.64	105.51	2609.08	-56.19	79.52	2848.71	-52.03	115.54	3052.00	89.20	1227.46	0.00	0.00	0.00	2855.98	188.85	1555.44	3219.37	118.52	1656.94	3226.82	56.86	1657.57	2409.00	125.73	1702.83	915.81	-205.33	68.42	1534.53	-202.25	73.45	910.18
9.80000	3050.04	212.14	84.46	2796.16	280.58	17.89	2451.95	118.89	52.30	2373.34	192.91	116.09	3083.34	-41.41	139.74	3051.48	-33.64	105.51	2609.08	-56.19	79.52	2848.88	-52.67	116.81	3051.17	90.95	1228.77	0.00	0.00	0.00	2855.98	188.85	1555.44	3217.00	120.13	1658.74	3221.27	57.98	1659.75	2409.00	125.73	1702.83	915.66	-205.23	68.40	1534.53	-202.25	73.45	910.20
9.81000	3050.30	212.17	83.95	2796.02	280.57	17.78	2451.95	118.89	52.30	2373.34	192.91	116.09	3083.34	-41.41	139.74	3051.48	-33.64	105.51	2609.08	-56.19	79.52	2849.14	-53.32	118.05	3050.35	92.69	1230.07	0.00	0.00	0.00	2855.98	188.85	1555.44	3214.64	121.76	1660.52	3215.77	59.09	1661.92	2409.00	125.73	1702.83	915.65	-204.79	68.47	1534.53	-202.25	73.45	910.26
9.82000	3050.54	212.22	83.41	2796.19	280.54	17.89	2451.95	118.89	52.30	2373.34	192.91	116.09	3083.34	-41.41	139.74	3051.48	-33.64	105.51	2609.08	-56.19	79.52	2849.49	-54.00	119.28	3049.54	94.43	1231.37	0.00	0.00	0.00	2855.98	188.85	1555.44	3212.29	123.41	1662.26	3210.33	60.19	1664.07	2409.00	125.73	1702.83	915.68	-204.90	68.46	1534.53	-202.25	73.45	910.29
9.83000	3050.70	212.38	82.84	2796.10	280.56	17.83	2451.95	118.89	52.30	2373.34	192.91	116.09	3083.34	-41.41	139.74	3051.48	-33.64	105.51	2609.08	-56.19	79.52	2849.92	-54.70	120.49	3048.74	96.17	1232.67	0.00	0.00	0.00	2855.98	188.85	1555.44	3209.95	125.07	1663.98	3204.96	61.27	1666.20	2409.00	125.73	1702.83	915.60	-204.87	68.65	1534.53	-202.25	73.45	910.16
9.84000	3050.94	212.50	82.41	2796.03	280.54	17.79	2451.95	118.89	52.30	2373.34	192.91	116.09	3083.34	-41.41	139.74	3051.48	-33.64	105.51	2609.08	-56.19	79.52	2850.43	-55.43	121.69	3047.95	97.91	1233.96	0.00	0.00	0.00	2855.98	188.85	1555.44	3207.63	126.75	1665.67	3199.65	62.34	1668.31	2409.00	125.73	1702.83	915.57	-205.17	68.62	1534.53	-202.25	73.45	910.23
9.85000	3050.96	212.58	81.93	2796.03	280.56	17.79	2451.95	118.89	52.30	2373.34	192.91	116.09	3083.34	-41.41	139.74	3051.48	-33.64	105.51	2609.08	-56.19	79.52	2851.04	-56.18	122.86	3047.17	99.63	1235.25	0.00	0.00	0.00	2855.98	188.85	1555.44	3205.33	128.44	1667.33	3194.41	63.38	1670.40	2409.00	125.73	1702.83	915.42	-204.96	68.70	1534.53	-202.25	73.45	910.42
9.86000	3051.23	212.62	81.69	2796.00	280.55	17.77	2451.95	118.89	52.30	2373.34	192.91	116.09	3083.34	-41.41	139.74	3051.48	-33.64	105.51	2609.08	-56.19	79.52	2851.73	-56.95	124.01	3046.41	101.35	1236.53	0.00	0.00	0.00	2855.98	188.85	1555.44	3203.03	130.14	1668.96	3189.25	64.42	1672.47	2409.00	125.73	1702.83	915.46	-204.69	68.64	1534.53	-202.25	73.45	910.37
9.87000	3051.36	212.58	81.46	2795.97	280.56	17.73	2451.95	118.89	52.30	2373.34	192.91	116.09	3083.34	-41.41	139.74	3051.48	-33.64	105.51	2609.08	-56.19	79.52	2852.52	-57.74	125.14	3045.66	103.07	1237.80	0.00	0.00	0.00	2855.98	188.85	1555.44	3200.76	131.87	1670.56	3184.15	65.43	1674.52	2409.00	125.73	1702.83	915.95	-205.04	68.26	1534.53	-202.25	73.45	910.38
9.88000	3051.41	212.53	81.26	2796.21	280.54	17.88	2451.95	118.89	52.30	2373.34	192.91	116.09	3083.34	-41.41	139.74	3051.48	-33.64	105.51	2609.08	-56.19	79.52	2853.39	-58.56	126.25	3044.93	104.77	1239.07	0.00	0.00	0.00	2855.98	188.85	1555.44	3198.50	133.60	1672.13	3179.12	66.43	1676.54	2409.00	125.73	1702.83	915.76	-205.13	68.43	1534.53	-202.25	73.45	910.26
9.89000	3051.43	212.44	81.18	2796.08	280.53	17.79	2451.95	118.89	52.30	2373.34	192.91	116.09	3083.34	-41.41	139.74	3051.48	-33.64	105.51	2609.08	-56.19	79.52	2854.36	-59.41	127.34	3044.22	106.46	1240.33	0.00	0.00	0.00	2855.98	188.85	1555.44	3196.25	135.35	1673.66	3174.18	67.40	1678.55	2409.00	125.73	1702.83	915.63	-204.67	68.61	1534.53	-202.25	73.45	910.27
9.90000	3051.39	212.33	81.14	2796.14	280.55	17.84	2451.95	118.89	52.30	2373.34	192.91	116.09	3083.34	-41.41	139.74	3051.48	-33.64	105.51	2609.08	-56.19	79.52	2855.41	-60.27	128.41	3043.52	108.14	1241.58	0.00	0.00	0.00	2855.98	188.85	1555.44	3194.03	137.12	1675.17	3169.31	68.36	1680.53	2409.00	125.73	1702.83	915.48	-204.85	68.65	1534.53	-202.25	73.45	910.17
9.91000	3051.35	212.22	81.12	2795.94	280.55	17.72	2451.95	118.89	52.30	2373.34	192.91	116.09	3083.34	-41.41	139.74	3051.48	-33.64	105.51	2609.08	-56.19	79.52	2856.57	-61.17	129.46	3042.85	109.81	1242.82	0.00	0.00	0.00	2855.98	188.85	1555.44	3191.82	138.90	1676.64	3164.52	69.31	1682.48	2409.00	125.73	1702.83	915.71	-205.17	68.34	1534.53	-202.25	73.45	910.18
9.92000	3051.35	212.11	81.17	2796.26	280.52	17.90	2451.95	118.89	52.30	2373.34	192.91	116.09	3083.34	-41.41	139.74	3051.48	-33.64	105.51	2609.08	-56.19	79.52	2857.81	-62.08	130.49	3042.19	111.47	1244.05	0.00	0.00	0.00	2855.98	188.85	1555.44	3189.63	140.70	1678.07	3159.81	70.23	1684.41	2409.00	125.73	1702.83	915.76	-204.92	68.26	1534.53	-202.25	73.45	910.23
9.93000	3051.31	211.98	81.20	2796.08	280.55	17.80	2451.95	118.89	52.30	2373.34	192.91	116.09	3083.34	-41.41	139.74	3051.48	-33.64	105.51	2609.08	-56.19	79.52	2859.15	-63.02	131.49	3041.55	113.11	1245.27	0.00	0.00	0.00	2855.98	188.85	1555.44	3187.47	142.51	1679.47	3155.19	71.13	1686.32	2409.00	125.73	1702.83	915.60	-204.46	68.53	1534.53	-202.25	73.45	910.43
9.94000	3051.25	211.89	81.28	2796.05	280.53	17.78	2451.95	118.89	52.30	2373.34	192.91	116.09	3083.34	-41.41	139.74	3051.48	-33.64	105.51	2609.08	-56.19	79.52	2860.59	-63.99	132.48	3040.94	114.73	1246.48	0.00	0.00	0.00	2855.98	188.85	1555.44	3185.32	144.34	1680.84	3150.65	72.01	1688.20	2409.00	125.73	1702.83	915.56	-205.12	68.51	1534.53	-202.25	73.45	910.43
9.95000	3051.21	211.79	81.41	2796.20	280.53	17.88	2451.95	118.89	52.30	2373.34	192.91	116.09	3083.34	-41.41	139.74	3051.48	-33.64	105.51	2609.08	-56.19	79.52	2862.13	-64.98	133.44	3040.35	116.33	1247.67	0.00	0.00	0.00	2855.98	188.85	1555.44	3183.19	146.18	1682.17	3146.21	72.88	1690.05	2409.00	125.73	1702.83	915.59	-205.58	68.53	1534.53	-202.25	73.45	910.26
9.96000	3051.10	211.70	81.50	2795.96	280.52	17.73	2451.95	118.89	52.30	2373.34	192.91	116.09	3083.34	-41.41	139.74	3051.48	-33.64	105.51	2609.08	-56.19	79.52	2863.76	-66.00	134.38	3039.78	117.92	1248.86	0.00	0.00	0.00	2855.98	188.85	1555.44	3181.09	148.04	1683.47	3141.85	73.72	1691.88	2409.00	125.73	1702.83	915.82	-205.32	68.30	1534.53	-202.25	73.45	910.32
9.97000	3050.99	211.60	81.61	2796.16	280.50	17.82	2451.95	118.89	52.30	2373.34	192.91	116.09	3083.34	-41.41	139.74	3051.48	-33.64	105.51	2609.08	-56.19	79.52	2865.49	-67.04	135.29	3039.23	119.49	1250.03	0.00	0.00	0.00	2855.98	188.85	1555.44	3179.01	149.91	1684.73	3137.58	74.54	1693.68	2409.00	125.73	1702.83	915.63	-204.98	68.48	1534.53	-202.25	73.45	910.25
9.98000	3050.96	211.50	81.78	2796.02	280.55	17.76	2451.95	118.89	52.30	2373.34	192.91	116.09	3083.34	-41.41	139.74	3051.48	-33.64	105.51	2609.08	-56.19	79.52	2867.32	-68.11	136.19	3038.72	121.03	1251.18	0.00	0.00	0.00	2855.98	188.85	1555.44	3176.95	151.80	1685.95	3133.41	75.34	1695.45	2409.00	125.73	1702.83	915.59	-204.96	68.63	1534.53	-202.25	73.45	910.35
9.99000	3050.93	211.42	81.94	2796.07	280.53	17.78	2451.95	118.89	52.30	2373.34	192.91	116.09	3083.34	-41.41	139.74	3051.48	-33.64	105.51	2609.08	-56.19	79.52	2869.25	-69.20	137.06	3038.22	122.55	1252.33	0.00	0.00	0.00	2855.98	188.85	1555.44	3174.92	153.71	1687.13	3129.34	76.11	1697.19	2409.00	125.73	1702.83	915.97	-206.17	68.13	1534.53	-202.25	73.45	910.31
10.00000	3050.79	211.33	82.02	2796.05	280.54	17.74	2451.95	118.89	52.30	2373.34	192.91	116.09	3083.34	-41.41	139.74	3051.48	-33.64	105.51	2609.08	-56.19	79.52	2871.29	-70.32	137.91	3037.76	124.05	1253.45	0.00	0.00	0.00	2855.98	188.85	1555.44	3172.91	155.63	1688.28	3125.37	76.87	1698.90	2409.00	125.73	1702.83	915.61	-205.41	68.57	1534.53	-202.25	73.45	910.32
10.01000	3050.74	211.25	82.16	2796.10	280.53	17.79	2451.95	118.89	52.30	2373.34	192.91	116.09	3083.34	-41.41	139.74	3051.48	-33.64	105.51	2609.08	-56.19	79.52	2873.42	-71.46	138.73	3037.32	125.53	1254.56	0.00	0.00	0.00	2855.98	188.85	1555.44	3170.93	157.56	1689.39	3121.49	77.60	1700.59	2409.00	125.73	1702.83	915.77	-205.21	68.35	1534.53	-202.25	73.45	909.91
10.02000	3050.69	211.17	82.31	2795.91	280.59	17.67	2451.95	118.89	52.30	2373.34	192.91	116.09	3083.34	-41.41	139.74	3051.48	-33.64	105.51	2609.08	-56.19	79.52	2875.66	-72.63	139.54	3036.91	126.97	1255.65	0.00	0.00	0.00	2855.98	188.85	1555.44	3168.97	159.51	1690.45	3117.72	78.31	1702.24	2409.00	125.73	1702.83	915.73	-205.54	68.37	1534.53	-202.25	73.45	910.06
10.03000	3050.62	211.08	82.44	2796.15	280.56	17.84	2451.95	118.89	52.30	2373.34	192.91	116.09	3083.34	-41.41	139.74	3051.48	-33.64	105.51	2609.08	-56.19	79.52	2878.01	-73.83	140.31	3036.54	128.39	1256.73	0.00	0.00	0.00	2855.98	188.85	1555.44	3167.04	161.48	1691.48	3114.06	78.99	1703.86	2409.00	125.73	1702.83	915.63	-204.95	68.59	1534.53	-202.25	73.45	910.40
10.04000	3050.59	211.02	82.62	2796.14	280.54	17.82	2451.95	118.89	52.30	2373.34	192.91	116.09	3083.34	-41.41	139.74	3051.48	-33.64	105.51	2609.08	-56.19	79.52	2880.46	-75.06	141.07	3036.19	129.79	1257.79	0.00	0.00	0.00	2855.98	188.85	1555.44	3165.14	163.46	1692.47	3110.50	79.66	1705.45	2409.00	125.73	1702.83	915.42	-205.13	68.63	1534.53	-202.25	73.45	910.51
10.05000	3050.46	210.94	82.69	2795.96	280.55	17.73	2451.95	118.89	52.30	2373.34	192.91	116.09	3083.34	-41.41	139.74	3051.48	-33.64	105.51	2609.08	-56.19	79.52	2883.01	-76.31	141.80	3035.88	131.15	1258.83	0.00	0.00	0.00	2855.98	188.85	1555.44	3163.27	165.46	1693.42	3107.05	80.29	1707.01	2409.00	125.73	1702.83	915.48	-204.92	68.67	1534.53	-202.25	73.45	910.52
10.06000	3050.48	210.84	82.82	2795.90	280.55	17.65	2451.95	118.89	52.30	2373.34	192.91	116.09	3083.34	-41.41	139.74	3051.48	-33.64	105.51	2609.08	-56.19	79.52	2885.67	-77.58	142.50	3035.60	132.48	1259.85	0.00	0.00	0.00	2855.98	188.85	1555.44	3161.42	167.47	1694.32	3103.71	80.91	1708.53	2409.00	125.73	1702.83	915.55	-204.90	68.60	1534.53	-202.25	73.45	910.48
10.07000	3050.38	210.79	82.83	2796.30	280.55	17.94	2451.95	118.89	52.30	2373.34	192.91	116.09	3083.34	-41.41	139.74	3051.48	-33.64	105.51	2609.08	-56.19	79.52	2888.45	-78.89	143.18	3035.35	133.78	1260.85	0.00	0.00	0.00	2855.98	188.85	1555.44	3159.61	169.50	1695.19	3100.48	81.49	1710.02	2409.00	125.73	1702.83	915.67	-204.85	68.66	1534.53	-202.25	73.45	910.26
10.08000	3050.40	210.71	82.84	2796.20	280.55	17.84	2451.95	118.89	52.30	2373.34	192.91	116.09	3083.34	-41.41	139.74	3051.48	-33.64	105.51	2609.08	-56.19	79.52	2891.33	-80.22	143.83	3035.14	135.05	1261.82	0.00	0.00	0.00	2855.98	188.85	1555.44	3157.82	171.55	1696.01	3097.37	82.05	1711.48	2409.00	125.73	1702.83	915.64	-204.74	68.56	1534.53	-202.25	73.45	910.45
10.09000	3050.38	210.65	82.81	2796.02	280.54	17.71	2451.95	118.89	52.30	2373.34	192.91	116.09	3083.34	-41.41	139.74	3051.48	-33.64	105.51	2609.08	-56.19	79.52	2894.32	-81.58	144.46	3034.97	136.28	1262.78	0.00	0.00	0.00	2855.98	188.85	1555.44	3156.07	173.61	1696.78	3094.38	82.59	1712.90	2409.00	125.73	1702.83	915.52	-205.20	68.51	1534.53	-202.25	73.45	910.45
10.10000	3050.37	210.58	82.73	2796.14	280.55	17.84	2451.95	118.89	52.30	2373.34	192.91	116.09	3083.34	-41.41	139.74	3051.48	-33.64	105.51	2609.08	-56.19	79.52	2897.42	-82.96	145.06	3034.83	137.48	1263.72	0.00	0.00	0.00	2855.98	188.85	1555.44	3154.35	175.68	1697.52	3091.51	83.10	1714.28	2409.00	125.73	1702.83	915.69	-205.08	68.30	1534.53	-202.25	73.45	910.51
10.11000	3050.39	210.55	82.62	2796.08	280.51	17.77	2451.95	118.89	52.30	2373.34	192.91	116.09	3083.34	-41.41	139.74	3051.48	-33.64	105.51	2609.08	-56.19	79.52	2900.63	-84.38	145.64	3034.73	138.64	1264.63	0.00	0.00	0.00	2855.98	188.85	1555.44	3152.66	177.78	1698.20	3088.76	83.59	1715.63	2409.00	125.73	1702.83	915.85	-205.37	68.14	1534.53	-202.25	73.45	910.30
10.12000	3050.42	210.50	82.52	2795.89	280.56	17.63	2451.95	118.89	52.30	2373.34	192.91	116.09	3083.34	-41.41	139.74	3051.48	-33.64	105.51	2609.08	-56.19	79.52	2903.96	-85.82	146.19	3034.67	139.76	1265.52	0.00	0.00	0.00	2855.98	188.85	1555.44	3151.01	179.89	1698.85	3086.13	84.04	1716.94	2409.00	125.73	1702.83	915.87	-205.09	68.20	1534.53	-202.25	73.45	910.26
10.13000	3050.33	210.49	82.33	2796.07	280.54	17.78	2451.95	118.89	52.30	2373.34	192.91	116.09	3083.34	-41.41	139.74	3051.48	-33.64	105.51	2609.08	-56.19	79.52	2907.40	-87.29	146.72	3034.65	140.84	1266.38	0.00	0.00	0.00	2855.98	188.85	1555.44	3149.39	182.01	1699.45	3083.63	84.47	1718.22	2409.00	125.73	1702.83	915.85	-205.70	68.22	1534.53	-202.25	73.45	910.44
10.14000	3050.39	210.46	82.19	2795.97	280.57	17.71	2451.95	118.89	52.30	2373.34	192.91	116.09	3083.34	-41.41	139.74	3051.48	-33.64	105.51	2609.08	-56.19	79.52	2910.95	-88.79	147.22	3034.67	141.89	1267.22	0.00	0.00	0.00	2855.98	188.85	1555.44	3147.80	184.15	1700.00	3081.25	84.87	1719.46	2409.00	125.73	1702.83	916.03	-205.72	68.03	1534.53	-202.25	73.45	910.25
10.15000	3050.43	210.46	82.03	2796.05	280.55	17.77	2451.95	118.89	52.30	2373.34	192.91	116.09	3083.34	-41.41	139.74	3051.48	-33.64	105.51	2609.08	-56.19	79.52	2914.62	-90.31	147.69	3034.73	142.89	1268.03	0.00	0.00	0.00	2855.98	188.85	1555.44	3146.25	186.31	1700.50	3079.01	85.25	1720.66	2409.00	125.73	1702.83	915.80	-205.37	68.34	1534.53	-202.25	73.45	910.31
10.16000	3050.51	210.45	81.89	2795.90	280.59	17.63	2451.95	118.89	52.30	2373.34	192.91	116.09	3083.34	-41.41	139.74	3051.48	-33.64	105.51	2609.08	-56.19	79.52	2918.41	-91.87	148.13	3034.83	143.85	1268.82	0.00	0.00	0.00	2855.98	188.85	1555.44	3144.55	188.52	1700.98	3076.89	85.59	1721.82	2409.00	125.73	1702.83	915.64	-205.20	68.47	1534.53	-202.25	73.45	910.43
10.17000	3050.49	210.47	81.71	2796.04	280.54	17.77	2451.95	118.89	52.30	2373.34	192.91	116.09	3083.34	-41.41	139.74	3051.48	-33.64	105.51	2609.08	-56.19	79.52	2922.31	-93.45	148.55	3034.98	144.76	1269.58	0.00	0.00	0.00	2855.98	188.85	1555.44	3142.93	190.70	1701.45	3074.92	85.91	1722.94	2409.00	125.73	1702.83	915.95	-205.06	68.32	1534.53	-202.25	73.45	910.48
10.18000	3050.52	210.48	81.54	2795.90	280.51	17.64	2451.95	118.89	52.30	2373.34	192.91	116.09	3083.34	-41.41	139.74	3051.48	-33.64	105.51	2609.08	-56.19	79.52	2926.34	-95.06	148.94	3035.17	145.63	1270.31	0.00	0.00	0.00	2855.98	188.85	1555.44	3141.46	192.76	1701.90	3073.07	86.20	1724.02	2409.00	125.73	1702.83	915.70	-204.98	68.49	1534.53	-202.25	73.45	910.64
10.19000	3050.61	210.49	81.44	2795.89	280.60	17.64	2451.95	118.89	52.30	2373.34	192.91	116.09	3083.34	-41.41	139.74	3051.48	-33.64	105.51	2609.08	-56.19	79.52	2930.48	-96.70	149.30	3035.41	146.45	1271.02	0.00	0.00	0.00	2855.98	188.85	1555.44	3140.02	194.67	1702.31	3071.37	86.45	1725.06	2409.00	125.73	1702.83	915.52	-204.81	68.58	1534.53	-202.25	73.45	910.34
10.20000	3050.62	210.51	81.30	2796.08	280.60	17.77	2451.95	118.89	52.30	2373.34	192.91	116.09	3083.34	-41.41	139.74	3051.48	-33.64	105.51	2609.08	-56.19	79.52	2934.74	-98.37	149.63	3035.69	147.23	1271.69	0.00	0.00	0.00	2855.98	188.85	1555.44	3138.75	196.50	1702.68	3069.80	86.68	1726.06	2409.00	125.73	1702.83	915.61	-204.73	68.62	1534.53	-202.25	73.45	910.50
10.21000	3050.69	210.52	81.18	2795.96	280.61	17.71	2451.95	118.89	52.30	2373.34	192.91	116.09	3083.34	-41.41	139.74	3051.48	-33.64	105.51	2609.08	-56.19	79.52	2939.12	-100.07	149.94	3036.02	147.96	1272.34	0.00	0.00	0.00	2855.98	188.85	1555.44	3137.57	198.28	1703.06	3068.38	86.88	1727.01	2409.00	125.73	1702.83	915.76	-205.11	68.35	1534.53	-202.25	73.45	910.32
10.22000	3050.68	210.56	81.01	2796.09	280.58	17.77	2451.95	118.89	52.30	2373.34	192.91	116.09	3083.34	-41.41	139.74	3051.48	-33.64	105.51	2609.08	-56.19	79.52	2941.27	-101.20	151.46	3036.40	148.63	1272.95	0.00	0.00	0.00	2855.98	188.85	1555.44	3136.54	200.04	1703.44	3067.10	87.04	1727.92	2409.00	125.73	1702.83	915.82	-205.51	68.19	1534.53	-202.25	73.45	910.11
10.23000	3050.81	210.57	80.99	2796.08	280.55	17.79	2451.95	118.89	52.30	2373.34	192.91	116.09	3083.34	-41.41	139.74	3051.48	-33.64	105.51	2609.08	-56.19	79.52	2944.29	-102.43	152.62	3036.83	149.26	1273.54	0.00	0.00	0.00	2855.98	188.85	1555.44	3135.54	201.73	1703.88	3065.97	87.18	1728.79	2409.00	125.73	1702.83	915.63	-204.79	68.52	1534.53	-202.25	73.45	910.39
10.24000	3050.76	210.61	80.80	2796.01	280.57	17.72	2451.95	118.89	52.30	2373.34	192.91	116.09	3083.34	-41.41	139.74	3051.48	-33.64	105.51	2609.08	-56.19	79.52	2947.10	-103.87	153.14	3037.31	149.83	1274.09	0.00	0.00	0.00	2855.98	188.85	1555.44	3134.66	203.30	1704.41	3064.99	87.28	1729.62	2409.00	125.73	1702.83	915.50	-205.06	68.59	1534.53	-202.25	73.45	910.49
10.25000	3050.85	210.66	80.75	2796.06	280.59	17.76	2451.95	118.89	52.30	2373.34	192.91	116.09	3083.34	-41.41	139.74	3051.48	-33.64	105.51	2609.08	-56.19	79.52	2950.30	-105.71	153.09	3037.85	150.35	1274.61	0.00	0.00	0.00	2855.98	188.85	1555.44	3133.89	204.75	1705.01	3064.15	87.35	1730.40	2409.00	125.73	1702.83	915.61	-204.95	68.58	1534.53	-202.25	73.45	910.46
10.26000	3050.85	210.68	80.65	2796.01	280.57	17.74	2451.95	118.89	52.30	2373.34	192.91	116.09	3083.34	-41.41	139.74	3051.48	-33.64	105.51	2609.08	-56.19	79.52	2954.71	-107.49	152.86	3038.43	150.82	1275.10	0.00	0.00	0.00	2855.98	188.85	1555.44	3133.29	206.05	1705.65	3063.47	87.39	1731.14	2409.00	125.73	1702.83	915.57	-205.38	68.47	1534.53	-202.25	73.45	910.41
10.27000	3050.84	210.74	80.55	2796.11	280.55	17.83	2451.95	118.89	52.30	2373.34	192.91	116.09	3083.34	-41.41	139.74	3051.48	-33.64	105.51	2609.08	-56.19	79.52	2960.92	-109.17	152.86	3039.07	151.23	1275.55	0.00	0.00	0.00	2855.98	188.85	1555.44	3132.76	207.24	1706.37	3062.95	87.40	1731.83	2409.00	125.73	1702.83	915.60	-205.29	68.50	1534.53	-202.25	73.45	910.32
10.28000	3050.91	210.79	80.51	2796.19	280.58	17.91	2451.95	118.89	52.30	2373.34	192.91	116.09	3083.34	-41.41	139.74	3051.48	-33.64	105.51	2609.08	-56.19	79.52	2967.70	-111.16	152.06	3039.76	151.58	1275.97	0.00	0.00	0.00	2855.98	188.85	1555.44	3132.34	208.33	1707.10	3062.58	87.37	1732.47	2409.00	125.73	1702.83	915.54	-205.28	68.47	1534.53	-202.25	73.45	910.22
10.29000	3050.91	210.85	80.43	2796.25	280.62	17.91	2451.95	118.89	52.30	2373.34	192.91	116.09	3083.34	-41.41	139.74	3051.48	-33.64	105.51	2609.08	-56.19	79.52	2974.60	-113.16	150.53	3040.50	151.88	1276.35	0.00	0.00	0.00	2855.98	188.85	1555.44	3132.07	209.29	1707.86	3062.37	87.31	1733.07	2409.00	125.73	1702.83	915.51	-204.70	68.65	1534.53	-202.25	73.45	910.27
10.30000	3050.91	210.85	80.43	2796.26	280.60	17.93	2451.95	118.89	52.30	2373.34	192.91	116.09	3083.34	-41.41	139.74	3051.48	-33.64	105.51	2609.08	-56.19	79.52	2982.19	-115.17	148.78	3041.30	152.11	1276.70	0.00	0.00	0.00	2855.98	188.85	1555.44	3131.88	210.13	1708.60	3062.32	87.21	1733.62	2409.00	125.73	1702.83	915.59	-205.35	68.53	1534.53	-202.25	73.45	910.34
10.31000	3050.91	210.85	80.43	2796.41	280.60	18.03	2451.95	118.89	52.30	2373.34	192.91	116.09	3083.34	-41.41	139.74	3051.48	-33.64	105.51	2609.08	-56.19	79.52	2990.34	-117.06	146.56	3042.16	152.28	1277.01	0.00	0.00	0.00	2855.98	188.85	1555.44	3131.79	210.86	1709.34	3062.43	87.08	1734.12	2409.00	125.73	1702.83	915.59	-205.13	68.53	1534.53	-202.25	73.45	909.91
10.32000	3050.91	210.85	80.43	2796.23	280.62	17.93	2451.95	118.89	52.30	2373.34	192.91	116.09	3083.34	-41.41	139.74	3051.48	-33.64	105.51	2609.08	-56.19	79.52	2999.00	-118.93	144.15	3043.08	152.40	1277.29	0.00	0.00	0.00	2855.98	188.85	1555.44	3131.85	211.50	1710.06	3062.71	86.92	1734.57	2409.00	125.73	1702.83	915.68	-205.02	68.54	1534.53	-202.25	73.45	910.20
10.33000	3050.91	210.85	80.43	2796.30	280.59	17.98	2451.95	118.89	52.30	2373.34	192.91	116.09	3083.34	-41.41	139.74	3051.48	-33.64	105.51	2609.08	-56.19	79.52	3007.58	-120.70	141.21	3044.06	152.45	1277.52	0.00	0.00	0.00	2855.98	188.85	1555.44	3131.95	212.04	1710.76	3063.15	86.72	1734.97	2409.00	125.73	1702.83	915.71	-204.95	68.51	1534.53	-202.25	73.45	910.24
10.34000	3050.91	210.85	80.43	2796.27	280.60	17.96	2451.95	118.89	52.30	2373.34	192.91	116.09	3083.34	-41.41	139.74	3051.48	-33.64	105.51	2609.08	-56.19	79.52	3017.15	-122.17	138.61	3045.09	152.43	1277.72	0.00	0.00	0.00	2855.98	188.85	1555.44	3132.15	212.48	1711.46	3063.77	86.49	1735.33	2409.00	125.73	1702.83	915.84	-205.17	68.30	1534.53	-202.25	73.45	910.62
10.35000	3050.91	210.85	80.43	2796.24	280.63	17.95	2451.95	118.89	52.30	2373.34	192.91	116.09	3083.34	-41.41	139.74	3051.48	-33.64	105.51	2609.08	-56.19	79.52	3027.15	-123.39	136.05	3046.19	152.35	1277.88	0.00	0.00	0.00	2855.98	188.85	1555.44	3132.53	212.79	1712.11	3064.21	86.62	1735.80	2409.00	125.73	1702.83	915.85	-205.32	68.33	1534.53	-202.25	73.45	910.63
10.36000	3050.91	210.85	80.43	2796.21	280.65	17.94	2451.95	118.89	52.30	2373.34	192.91	116.09	3083.34	-41.41	139.74	3051.48	-33.64	105.51	2609.08	-56.19	79.52	3037.24	-124.35	133.32	3047.35	152.21	1278.00	0.00	0.00	0.00	2855.98	188.85	1555.44	3132.84	212.97	1712.75	3064.82	86.64	1736.23	2409.00	125.73	1702.83	915.87	-205.16	68.36	1534.53	-202.25	73.45	910.33
10.37000	3050.91	210.85	80.43	2796.43	280.62	18.07	2451.95	118.89	52.30	2373.34	192.91	116.09	3083.34	-41.41	139.74	3051.48	-33.64	105.51	2609.08	-56.19	79.52	3047.37	-124.80	130.57	3048.57	151.99	1278.08	0.00	0.00	0.00	2855.98	188.85	1555.44	3133.23	213.06	1713.35	3065.35	86.55	1736.62	2409.00	125.73	1702.83	915.63	-204.74	68.63	1534.53	-202.25	73.45	910.18
10.38000	3050.91	210.85	80.43	2796.12	280.62	17.86	2451.95	118.89	52.30	2373.34	192.91	116.09	3083.34	-41.41	139.74	3051.48	-33.64	105.51	2609.08	-56.19	79.52	3058.03	-124.84	128.49	3049.86	151.71	1278.12	0.00	0.00	0.00	2855.98	188.85	1555.44	3133.65	212.99	1713.89	3066.05	86.32	1736.92	2409.00	125.73	1702.83	915.41	-204.91	68.66	1534.53	-202.25	73.45	910.45
10.39000	3050.91	210.85	80.43	2796.18	280.61	17.89	2451.95	118.89	52.30	2373.34	192.91	116.09	3083.34	-41.41	139.74	3051.48	-33.64	105.51	2609.08	-56.19	79.52	3067.87	-124.67	126.36	3051.20	151.36	1278.12	0.00	0.00	0.00	2855.98	188.85	1555.44	3134.12	212.76	1714.38	3066.64	85.99	1737.21	2409.00	125.73	1702.83	915.28	-204.44	68.91	1534.53	-202.25	73.45	910.67
10.40000	3050.91	210.85	80.43	2796.31	280.65	17.98	2451.95	118.89	52.30	2373.34	192.91	116.09	3083.34	-41.41	139.74	3051.48	-33.64	105.51	2609.08	-56.19	79.52	3077.93	-123.89	124.72	3052.25	151.06	1278.16	0.00	0.00	0.00	2855.98	188.85	1555.44	3134.62	212.41	1714.81	3067.47	85.51	1737.36	2409.00	125.73	1702.83	915.44	-204.86	68.73	1534.53	-202.25	73.45	910.49
10.41000	3050.91	210.85	80.43	2796.27	280.67	18.00	2451.95	118.89	52.30	2373.34	192.91	116.09	3083.34	-41.41	139.74	3051.48	-33.64	105.51	2609.08	-56.19	79.52	3087.18	-122.78	122.89	3053.41	150.75	1278.15	0.00	0.00	0.00	2855.98	188.85	1555.44	3135.22	211.94	1715.15	3068.21	84.90	1737.45	2409.00	125.73	1702.83	915.80	-205.44	68.24	1534.53	-202.25	73.45	910.54
10.42000	3050.91	210.85	80.43	2796.05	280.66	17.82	2451.95	118.89	52.30	2373.34	192.91	116.09	3083.34	-41.41	139.74	3051.48	-33.64	105.51	2609.08	-56.19	79.52	3087.18	-122.78	122.89	3054.51	150.41	1278.05	0.00	0.00	0.00	2855.98	188.85	1555.44	3135.83	211.31	1715.43	3069.03	84.14	1737.46	2409.00	125.73	1702.83	916.04	-205.48	68.07	1534.53	-202.25	73.45	910.31
10.43000	3050.91	210.85	80.43	2796.13	280.62	17.86	2451.95	118.89	52.30	2373.34	192.91	116.09	3083.34	-41.41	139.74	3051.48	-33.64	105.51	2609.08	-56.19	79.52	3087.18	-122.78	122.89	3055.71	150.09	1277.89	0.00	0.00	0.00	2855.98	188.85	1555.44	3136.53	210.60	1715.63	3069.90	83.26	1737.38	2409.00	125.73	1702.83	915.52	-204.41	68.78	1534.53	-202.25	73.45	910.37
10.44000	3050.91	210.85	80.43	2796.14	280.61	17.86	2451.95	118.89	52.30	2373.34	192.91	116.09	3083.34	-41.41	139.74	3051.48	-33.64	105.51	2609.08	-56.19	79.52	3087.18	-122.78	122.89	3056.76	149.79	1277.72	0.00	0.00	0.00	2855.98	188.85	1555.44	3137.33	209.85	1715.80	3070.98	82.32	1737.22	2409.00	125.73	1702.83	915.84	-205.07	68.31	1534.53	-202.25	73.45	910.26
10.45000	3050.91	210.85	80.43	2796.13	280.60	17.86	2451.95	118.89	52.30	2373.34	192.91	116.09	3083.34	-41.41	139.74	3051.48	-33.64	105.51	2609.08	-56.19	79.52	3087.18	-122.78	122.89	3057.93	149.43	1277.44	0.00	0.00	0.00	2855.98	188.85	1555.44	3138.15	209.05	1715.97	3072.16	81.29	1737.05	2409.00	125.73	1702.83	915.96	-205.34	68.13	1534.53	-202.25	73.45	910.32
10.46000	3050.91	210.85	80.43	2796.08	280.65	17.84	2451.95	118.89	52.30	2373.34	192.91	116.09	3083.34	-41.41	139.74	3051.48	-33.64	105.51	2609.08	-56.19	79.52	3087.18	-122.78	122.89	3059.32	149.03	1277.13	0.00	0.00	0.00	2855.98	188.85	1555.44	3139.06	208.19	1716.09	3073.41	80.19	1736.83	2409.00	125.73	1702.83	915.45	-205.09	68.60	1534.53	-202.25	73.45	910.35
10.47000	3050.91	210.85	80.43	2796.26	280.67	17.94	2451.95	118.89	52.30	2373.34	192.91	116.09	3083.34	-41.41	139.74	3051.48	-33.64	105.51	2609.08	-56.19	79.52	3087.18	-122.78	122.89	3060.52	148.61	1276.85	0.00	0.00	0.00	2855.98	188.85	1555.44	3139.98	207.27	1716.19	3074.88	79.00	1736.54	2409.00	125.73	1702.83	915.56	-205.41	68.53	1534.53	-202.25	73.45	910.29
10.48000	3050.91	210.85	80.43	2796.24	280.68	17.96	2451.95	118.89	52.30	2373.34	192.91	116.09	3083.34	-41.41	139.74	3051.48	-33.64	105.51	2609.08	-56.19	79.52	3087.18	-122.78	122.89	3061.82	148.17	1276.58	0.00	0.00	0.00	2855.98	188.85	1555.44	3141.06	206.27	1716.23	3076.25	77.73	1736.27	2409.00	125.73	1702.83	915.89	-205.74	68.24	1534.53	-202.25	73.45	910.23
10.49000	3050.91	210.85	80.43	2796.14	280.61	17.85	2451.95	118.89	52.30	2373.34	192.91	116.09	3083.34	-41.41	139.74	3051.48	-33.64	105.51	2609.08	-56.19	79.52	3087.18	-122.78	122.89	3062.97	147.67	1276.33	0.00	0.00	0.00	2855.98	188.85	1555.44	3142.15	205.25	1716.34	3077.83	76.43	1736.07	2409.00	125.73	1702.83	915.86	-205.27	68.27	1534.53	-202.25	73.45	910.37
10.50000	3050.91	210.85	80.43	2796.24	280.70	17.96	2451.95	118.89	52.30	2373.34	192.91	116.09	3083.34	-41.41	139.74	3051.48	-33.64	105.51	2609.08	-56.19	79.52	3087.18	-122.78	122.89	3064.29	147.10	1276.13	0.00	0.00	0.00	2855.98	188.85	1555.44	3143.34	204.22	1716.56	3079.47	75.11	1736.05	2409.00	125.73	1702.83	915.68	-205.16	68.37	1534.53	-202.25	73.45	910.38
10.51000	3050.91	210.85	80.43	2796.28	280.68	17.96	2451.95	118.89	52.30	2373.34	192.91	116.09	3083.34	-41.41	139.74	3051.48	-33.64	105.51	2609.08	-56.19	79.52	3087.18	-122.78	122.89	3065.48	146.48	1276.03	0.00	0.00	0.00	2855.98	188.85	1555.44	3144.53	203.16	1716.88	3081.25	73.78	1736.14	2409.00	125.73	1702.83	915.86	-205.08	68.13	1534.53	-202.25	73.45	910.26
10.52000	3050.91	210.85	80.43	2796.21	280.65	17.94	2451.95	118.89	52.30	2373.34	192.91	116.09	3083.34	-41.41	139.74	3051.48	-33.64	105.51	2609.08	-56.19	79.52	3087.18	-122.78	122.89	3066.81	145.86	1276.08	0.00	0.00	0.00	2855.98	188.85	1555.44	3145.74	202.07	1717.25	3083.12	72.43	1736.32	2409.00	125.73	1702.83	915.83	-205.51	68.27	1534.53	-202.25	73.45	910.20
10.53000	3050.91	210.85	80.43	2796.32	280.63	17.99	2451.95	118.89	52.30	2373.34	192.91	116.09	3083.34	-41.41	139.74	3051.48	-33.64	105.51	2609.08	-56.19	79.52	3087.18	-122.78	122.89	3068.21	145.29	1276.28	0.00	0.00	0.00	2855.98	188.85	1555.44	3147.06	200.88	1717.61	3084.99	71.04	1736.52	2409.00	125.73	1702.83	915.72	-205.64	68.33	1534.53	-202.25	73.45	910.54
10.54000	3050.91	210.85	80.43	2796.12	280.64	17.88	2451.95	118.89	52.30	2373.34	192.91	116.09	3083.34	-41.41	139.74	3051.48	-33.64	105.51	2609.08	-56.19	79.52	3087.18	-122.78	122.89	3069.55	144.63	1276.56	0.00	0.00	0.00	2855.98	188.85	1555.44	3148.40	199.64	1717.99	3086.76	69.58	1736.77	2409.00	125.73	1702.83	915.66	-205.29	68.39	1534.53	-202.25	73.45	910.47
10.55000	3050.91	210.85	80.43	2796.20	280.64	17.93	2451.95	118.89	52.30	2373.34	192.91	116.09	3083.34	-41.41	139.74	3051.48	-33.64	105.51	2609.08	-56.19	79.52	3087.18	-122.78	122.89	3071.07	143.92	1276.89	0.00	0.00	0.00	2855.98	188.85	1555.44	3149.70	198.32	1718.40	3088.56	68.10	1737.02	2409.00	125.73	1702.83	915.70	-204.78	68.57	1534.53	-202.25	73.45	910.27
10.56000	3050.91	210.85	80.43	2796.31	280.69	18.00	2451.95	118.89	52.30	2373.34	192.91	116.09	3083.34	-41.41	139.74	3051.48	-33.64	105.51	2609.08	-56.19	79.52	3087.18	-122.78	122.89	3072.51	143.18	1277.16	0.00	0.00	0.00	2855.98	188.85	1555.44	3150.97	197.01	1718.86	3090.36	66.51	1737.27	2409.00	125.73	1702.83	915.56	-204.57	68.66	1534.53	-202.25	73.45	909.91
10.57000	3050.91	210.85	80.43	2796.30	280.68	17.98	2451.95	118.89	52.30	2373.34	192.91	116.09	3083.34	-41.41	139.74	3051.48	-33.64	105.51	2609.08	-56.19	79.52	3087.18	-122.78	122.89	3073.97	142.46	1277.40	0.00	0.00	0.00	2855.98	188.85	1555.44	3152.33	195.69	1719.35	3092.08	64.88	1737.57	2409.00	125.73	1702.83	915.58	-204.56	68.60	1534.53	-202.25	73.45	910.09
10.58000	3050.91	210.85	80.43	2796.15	280.67	17.89	2451.95	118.89	52.30	2373.34	192.91	116.09	3083.34	-41.41	139.74	3051.48	-33.64	105.51	2609.08	-56.19	79.52	3087.18	-122.78	122.89	3075.44	141.87	1277.62	0.00	0.00	0.00	2855.98	188.85	1555.44	3153.72	194.33	1719.90	3093.80	63.25	1737.86	2409.00	125.73	1702.83	915.72	-204.60	68.47	1534.53	-202.25	73.45	910.14
10.59000	3050.91	210.85	80.43	2796.15	280.67	17.89	2451.95	118.89	52.30	2373.34	192.91	116.09	3083.34	-41.41	139.74	3051.48	-33.64	105.51	2609.08	-56.19	79.52	3087.18	-122.78	122.89	3075.44	141.87	1277.62	0.00	0.00	0.00	2855.98	188.85	1555.44	3153.72	194.33	1719.90	3093.80	63.25	1737.86	2409.00	125.73	1702.83	915.72	-204.60	68.47	1534.53	-202.25	73.45	910.14
[truncated: 35 more columns]
