# Supplementary material for: The impact of mobile phone use on where we look and how we walk when negotiating floor based obstacles
Source: PLoS One. 2017 Jun 30;12(6):e0179802. doi: 10.1371/journal.pone.0179802 (PMC5493336; doi:10.1371/journal.pone.0179802)
Supplement: S1 File — (ZIP) [file pone.0179802.s001.zip › Gait/PP14/obs write 1.txt]

CODAmotion Analysis Text
Codamotion Analysis Text Save of: obs write 1.mdf
Time	Markers
Time	1:LTOE.X	1:LTOE.Y	1:LTOE.Z	2:L2nd.X	2:L2nd.Y	2:L2nd.Z	3:LHEE.X	3:LHEE.Y	3:LHEE.Z	4:LANK.X	4:LANK.Y	4:LANK.Z	5:RTOE.X	5:RTOE.Y	5:RTOE.Z	6:R2nd.X	6:R2nd.Y	6:R2nd.Z	7:RHEE.X	7:RHEE.Y	7:RHEE.Z	8:RANK.X	8:RANK.Y	8:RANK.Z	9:STRN.X	9:STRN.Y	9:STRN.Z	10:Marker 10.X	10:Marker 10.Y	10:Marker 10.Z	11:FLHD.X	11:FLHD.Y	11:FLHD.Z	12:FRHD.X	12:FRHD.Y	12:FRHD.Z	13:BRHD.X	13:BRHD.Y	13:BRHD.Z	14:BLHD.X	14:BLHD.Y	14:BLHD.Z	15:BLSTEP.X	15:BLSTEP.Y	15:BLSTEP.Z	16:FLSTEP.X	16:FLSTEP.Y	16:FLSTEP.Z	17:BRSTEP.X
(s)	(mm)	(mm)	(mm)	(mm)	(mm)	(mm)	(mm)	(mm)	(mm)	(mm)	(mm)	(mm)	(mm)	(mm)	(mm)	(mm)	(mm)	(mm)	(mm)	(mm)	(mm)	(mm)	(mm)	(mm)	(mm)	(mm)	(mm)	(mm)	(mm)	(mm)	(mm)	(mm)	(mm)	(mm)	(mm)	(mm)	(mm)	(mm)	(mm)	(mm)	(mm)	(mm)	(mm)	(mm)	(mm)	(mm)	(mm)	(mm)	(mm)
0.00000	-3996.30	184.88	10.11	-3992.36	141.22	9.96	-1771.91	30.17	487.93	-1739.79	111.07	452.34	-3616.99	-47.72	40.66	-3799.37	-54.91	27.98	-357.42	-41.99	227.36	-2034.01	-221.32	423.69	-3818.51	66.40	1241.38	0.00	0.00	0.00	-2994.65	126.97	1555.82	-3740.76	-54.96	1698.26	-1720.86	-22.69	1688.26	-1774.03	123.34	1694.82	918.55	-217.94	68.28	1538.36	-208.86	73.72	907.55
0.01000	-3881.72	191.26	27.96	-3896.59	146.99	25.32	-1771.91	30.17	487.93	-1739.79	111.07	452.34	-3616.99	-47.72	40.66	-3686.95	-50.19	46.45	-357.42	-41.99	227.36	-2034.01	-221.32	423.69	-3788.21	70.91	1240.06	0.00	0.00	0.00	-2994.65	126.97	1555.82	-3769.97	-59.13	1699.97	-1720.86	-22.69	1688.26	-1774.03	123.34	1694.82	918.55	-217.72	68.38	1537.87	-208.76	73.54	907.66
0.02000	-3886.56	192.92	27.43	-3911.05	146.82	23.01	-1771.91	30.17	487.93	-1739.79	111.07	452.34	-3616.99	-47.72	40.66	-3698.14	-47.75	44.06	-357.42	-41.99	227.36	-2034.01	-221.32	423.69	-3775.48	69.36	1238.73	0.00	0.00	0.00	-2994.65	126.97	1555.82	-3803.40	-63.12	1701.36	-1720.86	-22.69	1688.26	-1774.03	123.34	1694.82	918.50	-217.75	68.43	1537.50	-208.90	73.40	907.57
0.03000	-3916.25	193.89	22.54	-3872.07	147.08	28.62	-1771.91	30.17	487.93	-1739.79	111.07	452.34	-3616.99	-47.72	40.66	-3660.66	-50.63	49.52	-357.42	-41.99	227.36	-2034.01	-221.32	423.69	-3775.03	66.99	1239.42	0.00	0.00	0.00	-2994.65	126.97	1555.82	-3783.29	-61.06	1700.54	-1720.86	-22.69	1688.26	-1774.03	123.34	1694.82	918.28	-217.57	68.45	1536.88	-208.99	73.15	907.48
0.04000	-3868.57	191.72	30.58	-3893.49	148.37	25.07	-1771.91	30.17	487.93	-1739.79	111.07	452.34	-3616.99	-47.72	40.66	-3659.85	-45.39	50.66	-357.42	-41.99	227.36	-2034.01	-221.32	423.69	-3774.64	64.33	1238.77	0.00	0.00	0.00	-2994.65	126.97	1555.82	-3788.72	-68.87	1699.60	-1720.86	-22.69	1688.26	-1774.03	123.34	1694.82	918.38	-217.73	68.43	1536.86	-208.97	73.15	907.54
0.05000	-3868.70	192.24	29.36	-3898.08	147.10	24.10	-1771.91	30.17	487.93	-1739.79	111.07	452.34	-3616.99	-47.72	40.66	-3654.89	-46.27	50.29	-357.42	-41.99	227.36	-2034.01	-221.32	423.69	-3788.81	61.23	1239.25	0.00	0.00	0.00	-2994.65	126.97	1555.82	-3782.44	-69.54	1700.24	-1720.86	-22.69	1688.26	-1774.03	123.34	1694.82	918.19	-217.43	68.62	1537.38	-208.91	73.36	907.39
0.06000	-3854.05	194.30	31.69	-3902.85	149.01	22.96	-1771.91	30.17	487.93	-1739.79	111.07	452.34	-3616.99	-47.72	40.66	-3653.86	-46.90	51.41	-357.42	-41.99	227.36	-2034.01	-221.32	423.69	-3794.86	59.32	1238.57	0.00	0.00	0.00	-2994.65	126.97	1555.82	-3776.93	-72.89	1700.28	-1720.86	-22.69	1688.26	-1774.03	123.34	1694.82	918.25	-217.54	68.73	1537.51	-208.91	73.43	907.62
0.07000	-3895.54	196.13	24.60	-3903.46	148.61	22.93	-1771.91	30.17	487.93	-1739.79	111.07	452.34	-3616.99	-47.72	40.66	-3668.18	-47.98	48.78	-357.42	-41.99	227.36	-2034.01	-221.32	423.69	-3790.57	58.56	1238.09	0.00	0.00	0.00	-2994.65	126.97	1555.82	-3740.56	-73.72	1697.77	-1720.86	-22.69	1688.26	-1774.03	123.34	1694.82	918.43	-217.84	68.45	1537.25	-208.94	73.30	907.60
0.08000	-3910.52	194.73	22.25	-3897.67	150.50	22.28	-1771.91	30.17	487.93	-1739.79	111.07	452.34	-3616.99	-47.72	40.66	-3660.76	-46.45	49.63	-357.42	-41.99	227.36	-2034.01	-221.32	423.69	-3780.47	55.29	1237.94	0.00	0.00	0.00	-2994.65	126.97	1555.82	-3779.97	-76.47	1700.95	-1720.86	-22.69	1688.26	-1774.03	123.34	1694.82	918.44	-217.85	68.46	1537.72	-208.93	73.44	907.58
0.09000	-3896.42	197.07	24.72	-3888.53	149.87	23.54	-1771.91	30.17	487.93	-1739.79	111.07	452.34	-3616.99	-47.72	40.66	-3671.32	-47.58	47.09	-357.42	-41.99	227.36	-2034.01	-221.32	423.69	-3769.34	53.14	1238.11	0.00	0.00	0.00	-2994.65	126.97	1555.82	-3784.67	-80.41	1700.09	-1720.86	-22.69	1688.26	-1774.03	123.34	1694.82	918.52	-218.41	68.31	1537.33	-208.97	73.40	907.57
0.10000	-3886.52	196.45	25.82	-3902.17	150.87	20.09	-1771.91	30.17	487.93	-1739.79	111.07	452.34	-3616.99	-47.72	40.66	-3673.89	-48.66	46.54	-357.42	-41.99	227.36	-2034.01	-221.32	423.69	-3786.40	50.83	1236.94	0.00	0.00	0.00	-2994.65	126.97	1555.82	-3725.72	-83.91	1700.09	-1720.86	-22.69	1688.26	-1774.03	123.34	1694.82	918.53	-218.58	68.30	1537.83	-208.73	73.54	907.58
0.11000	-3892.49	197.27	22.76	-3885.19	152.65	21.58	-1771.91	30.17	487.93	-1739.79	111.07	452.34	-3616.99	-47.72	40.66	-3670.78	-49.04	47.63	-357.42	-41.99	227.36	-2034.01	-221.32	423.69	-3780.07	48.77	1237.15	0.00	0.00	0.00	-2994.65	126.97	1555.82	-3680.82	-82.88	1699.69	-1720.86	-22.69	1688.26	-1774.03	123.34	1694.82	918.68	-218.94	68.06	1537.96	-208.80	73.63	907.64
0.12000	-3888.48	197.35	23.77	-3904.31	153.18	17.42	-1771.91	30.17	487.93	-1739.79	111.07	452.34	-3616.99	-47.72	40.66	-3668.21	-50.41	48.74	-357.42	-41.99	227.36	-2034.01	-221.32	423.69	-3771.16	45.97	1237.55	0.00	0.00	0.00	-2994.65	126.97	1555.82	-3684.47	-83.43	1698.93	-1720.86	-22.69	1688.26	-1774.03	123.34	1694.82	918.45	-218.02	68.32	1537.43	-208.89	73.44	907.53
0.13000	-3907.48	199.13	19.79	-3893.66	154.11	18.45	-1771.91	30.17	487.93	-1739.79	111.07	452.34	-3616.99	-47.72	40.66	-3674.95	-50.40	46.39	-357.42	-41.99	227.36	-2034.01	-221.32	423.69	-3767.53	44.01	1237.68	0.00	0.00	0.00	-2994.65	126.97	1555.82	-3749.97	-90.41	1701.25	-1720.86	-22.69	1688.26	-1774.03	123.34	1694.82	918.54	-218.06	68.36	1537.88	-208.74	73.62	907.62
0.14000	-3889.43	198.71	22.69	-3898.10	156.72	17.51	-1771.91	30.17	487.93	-1739.79	111.07	452.34	-3616.99	-47.72	40.66	-3666.21	-49.44	47.38	-357.42	-41.99	227.36	-2034.01	-221.32	423.69	-3771.76	42.02	1237.44	0.00	0.00	0.00	-2994.65	126.97	1555.82	-3700.23	-89.02	1697.40	-1720.86	-22.69	1688.26	-1774.03	123.34	1694.82	918.45	-218.05	68.48	1537.64	-208.82	73.53	907.48
0.15000	-3907.70	198.97	18.61	-3882.97	157.03	18.48	-1771.91	30.17	487.93	-1739.79	111.07	452.34	-3616.99	-47.72	40.66	-3637.62	-46.97	53.79	-357.42	-41.99	227.36	-2034.01	-221.32	423.69	-3775.54	40.52	1236.59	0.00	0.00	0.00	-2994.65	126.97	1555.82	-3722.76	-89.83	1696.77	-1720.86	-22.69	1688.26	-1774.03	123.34	1694.82	918.24	-217.76	68.65	1537.55	-208.80	73.41	907.44
0.16000	-3886.06	197.88	21.26	-3886.37	156.55	17.41	-1771.91	30.17	487.93	-1739.79	111.07	452.34	-3616.99	-47.72	40.66	-3677.00	-48.67	46.96	-357.42	-41.99	227.36	-2034.01	-221.32	423.69	-3760.97	37.82	1238.13	0.00	0.00	0.00	-2994.65	126.97	1555.82	-3740.07	-94.06	1697.51	-1720.86	-22.69	1688.26	-1774.03	123.34	1694.82	918.61	-218.29	68.20	1537.66	-208.81	73.43	907.65
0.17000	-3887.68	199.54	18.86	-3885.46	157.67	17.44	-1771.91	30.17	487.93	-1739.79	111.07	452.34	-3616.99	-47.72	40.66	-3664.79	-49.08	47.75	-357.42	-41.99	227.36	-2034.01	-221.32	423.69	-3768.93	33.83	1236.93	0.00	0.00	0.00	-2994.65	126.97	1555.82	-3720.68	-96.66	1696.35	-1720.86	-22.69	1688.26	-1774.03	123.34	1694.82	918.78	-218.62	67.96	1538.14	-208.74	73.60	907.58
0.18000	-3880.20	200.10	20.15	-3870.07	158.98	19.41	-1771.91	30.17	487.93	-1739.79	111.07	452.34	-3616.99	-47.72	40.66	-3649.11	-45.82	51.59	-357.42	-41.99	227.36	-2034.01	-221.32	423.69	-3783.97	33.66	1236.56	0.00	0.00	0.00	-2994.65	126.97	1555.82	-3713.39	-99.30	1697.26	-1720.86	-22.69	1688.26	-1774.03	123.34	1694.82	918.81	-218.94	67.93	1538.08	-208.79	73.58	907.47
0.19000	-3878.57	199.88	19.68	-3870.40	158.26	19.84	-1771.91	30.17	487.93	-1739.79	111.07	452.34	-3616.99	-47.72	40.66	-3691.08	-48.03	44.28	-357.42	-41.99	227.36	-2034.01	-221.32	423.69	-3783.31	32.51	1235.79	0.00	0.00	0.00	-2994.65	126.97	1555.82	-3692.38	-99.24	1696.54	-1720.86	-22.69	1688.26	-1774.03	123.34	1694.82	918.53	-218.31	68.32	1537.82	-208.95	73.49	907.51
0.20000	-3859.89	198.79	21.31	-3867.22	159.17	21.92	-1771.91	30.17	487.93	-1739.79	111.07	452.34	-3616.99	-47.72	40.66	-3682.42	-47.11	46.12	-357.42	-41.99	227.36	-2034.01	-221.32	423.69	-3772.88	29.76	1235.74	0.00	0.00	0.00	-2994.65	126.97	1555.82	-3747.03	-102.72	1698.43	-1720.86	-22.69	1688.26	-1774.03	123.34	1694.82	918.40	-217.75	68.46	1537.96	-208.95	73.50	907.45
0.21000	-3893.06	199.75	13.99	-3855.47	157.64	24.33	-1771.91	30.17	487.93	-1739.79	111.07	452.34	-3616.99	-47.72	40.66	-3668.71	-46.31	50.09	-357.42	-41.99	227.36	-2034.01	-221.32	423.69	-3763.39	29.13	1235.71	0.00	0.00	0.00	-2994.65	126.97	1555.82	-3712.69	-104.09	1697.55	-1720.86	-22.69	1688.26	-1774.03	123.34	1694.82	918.14	-217.57	68.67	1537.30	-208.87	73.32	907.50
0.22000	-3854.95	195.74	21.22	-3858.92	155.78	23.70	-1771.91	30.17	487.93	-1739.79	111.07	452.34	-3616.99	-47.72	40.66	-3675.55	-46.59	47.92	-357.42	-41.99	227.36	-2034.01	-221.32	423.69	-3750.24	27.21	1235.69	0.00	0.00	0.00	-2994.65	126.97	1555.82	-3769.23	-105.90	1699.51	-1720.86	-22.69	1688.26	-1774.03	123.34	1694.82	918.38	-217.63	68.50	1537.69	-208.77	73.46	907.49
0.23000	-3862.61	193.85	21.21	-3841.36	153.96	26.42	-1771.91	30.17	487.93	-1739.79	111.07	452.34	-3616.99	-47.72	40.66	-3684.00	-48.37	47.85	-357.42	-41.99	227.36	-2034.01	-221.32	423.69	-3738.12	25.47	1236.39	0.00	0.00	0.00	-2994.65	126.97	1555.82	-3774.46	-107.54	1698.74	-1720.86	-22.69	1688.26	-1774.03	123.34	1694.82	918.25	-217.36	68.63	1537.56	-208.88	73.39	907.60
0.24000	-3845.40	188.88	23.14	-3831.30	151.40	28.55	-1771.91	30.17	487.93	-1739.79	111.07	452.34	-3616.99	-47.72	40.66	-3667.75	-47.86	50.64	-357.42	-41.99	227.36	-2034.01	-221.32	423.69	-3745.46	23.16	1236.85	0.00	0.00	0.00	-2994.65	126.97	1555.82	-3700.95	-105.43	1696.63	-1720.86	-22.69	1688.26	-1774.03	123.34	1694.82	918.15	-216.56	68.75	1537.64	-208.89	73.48	907.49
0.25000	-3853.31	185.97	22.01	-3838.95	149.49	27.39	-1771.91	30.17	487.93	-1739.79	111.07	452.34	-3616.99	-47.72	40.66	-3623.23	-45.90	57.28	-357.42	-41.99	227.36	-2034.01	-221.32	423.69	-3753.11	22.35	1236.85	0.00	0.00	0.00	-2994.65	126.97	1555.82	-3696.83	-106.29	1694.08	-1720.86	-22.69	1688.26	-1774.03	123.34	1694.82	918.47	-218.02	68.33	1537.23	-208.95	73.35	907.46
0.26000	-3848.45	183.19	22.77	-3828.21	146.40	28.99	-1771.91	30.17	487.93	-1739.79	111.07	452.34	-3616.99	-47.72	40.66	-3634.27	-46.79	56.57	-357.42	-41.99	227.36	-2034.01	-221.32	423.69	-3739.32	21.38	1236.67	0.00	0.00	0.00	-2994.65	126.97	1555.82	-3754.00	-108.62	1697.13	-1720.86	-22.69	1688.26	-1774.03	123.34	1694.82	918.61	-217.89	68.23	1537.30	-208.99	73.31	907.47
0.27000	-3807.56	180.12	29.54	-3818.24	144.84	30.09	-1771.91	30.17	487.93	-1739.79	111.07	452.34	-3616.99	-47.72	40.66	-3633.84	-45.22	57.50	-357.42	-41.99	227.36	-2034.01	-221.32	423.69	-3726.92	18.76	1236.44	0.00	0.00	0.00	-2994.65	126.97	1555.82	-3726.07	-109.19	1693.89	-1720.86	-22.69	1688.26	-1774.03	123.34	1694.82	918.39	-217.63	68.53	1537.65	-208.99	73.48	907.47
0.28000	-3820.71	177.26	28.20	-3824.39	141.05	28.13	-1771.91	30.17	487.93	-1739.79	111.07	452.34	-3616.99	-47.72	40.66	-3648.07	-45.50	54.36	-357.42	-41.99	227.36	-2034.01	-221.32	423.69	-3758.62	17.22	1236.60	0.00	0.00	0.00	-2994.65	126.97	1555.82	-3748.81	-110.66	1692.20	-1720.86	-22.69	1688.26	-1774.03	123.34	1694.82	918.28	-217.96	68.61	1538.26	-208.84	73.70	907.32
0.29000	-3805.13	174.64	30.83	-3799.57	138.65	32.10	-1771.91	30.17	487.93	-1739.79	111.07	452.34	-3616.99	-47.72	40.66	-3656.93	-45.92	52.93	-357.42	-41.99	227.36	-2034.01	-221.32	423.69	-3709.81	17.61	1237.82	0.00	0.00	0.00	-2994.65	126.97	1555.82	-3708.80	-110.09	1692.13	-1720.86	-22.69	1688.26	-1774.03	123.34	1694.82	918.47	-217.79	68.44	1537.51	-208.88	73.42	907.48
0.30000	-3804.51	167.69	32.12	-3802.01	136.58	31.69	-1771.91	30.17	487.93	-1739.79	111.07	452.34	-3616.99	-47.72	40.66	-3651.48	-45.27	54.46	-357.42	-41.99	227.36	-2034.01	-221.32	423.69	-3719.96	16.29	1237.60	0.00	0.00	0.00	-2994.65	126.97	1555.82	-3676.36	-107.70	1688.86	-1720.86	-22.69	1688.26	-1774.03	123.34	1694.82	918.36	-217.95	68.42	1537.97	-208.71	73.56	907.52
0.31000	-3773.59	168.19	37.33	-3798.57	133.08	32.98	-1771.91	30.17	487.93	-1739.79	111.07	452.34	-3616.99	-47.72	40.66	-3640.96	-48.15	56.39	-357.42	-41.99	227.36	-2034.01	-221.32	423.69	-3734.05	15.40	1237.49	0.00	0.00	0.00	-2994.65	126.97	1555.82	-3672.37	-109.58	1686.46	-1720.86	-22.69	1688.26	-1774.03	123.34	1694.82	918.49	-218.36	68.39	1538.06	-208.70	73.64	907.71
0.32000	-3751.75	165.09	42.14	-3796.57	131.97	31.66	-1771.91	30.17	487.93	-1739.79	111.07	452.34	-3616.99	-47.72	40.66	-3666.06	-46.10	53.34	-357.42	-41.99	227.36	-2034.01	-221.32	423.69	-3731.33	13.62	1237.87	0.00	0.00	0.00	-2994.65	126.97	1555.82	-3695.82	-114.50	1688.56	-1720.86	-22.69	1688.26	-1774.03	123.34	1694.82	918.74	-218.12	68.12	1537.40	-208.88	73.40	907.62
0.33000	-3750.37	158.64	43.16	-3794.55	130.60	31.95	-1771.91	30.17	487.93	-1739.79	111.07	452.34	-3616.99	-47.72	40.66	-3661.41	-48.44	53.67	-357.42	-41.99	227.36	-2034.01	-221.32	423.69	-3724.32	12.65	1238.11	0.00	0.00	0.00	-2994.65	126.97	1555.82	-3688.07	-111.87	1687.42	-1720.86	-22.69	1688.26	-1774.03	123.34	1694.82	918.72	-218.30	68.18	1537.65	-208.81	73.42	907.51
0.34000	-3713.26	157.00	52.03	-3778.31	127.74	33.84	-1771.91	30.17	487.93	-1739.79	111.07	452.34	-3616.99	-47.72	40.66	-3653.30	-45.43	55.05	-357.42	-41.99	227.36	-2034.01	-221.32	423.69	-3722.68	11.75	1238.00	0.00	0.00	0.00	-2994.65	126.97	1555.82	-3671.83	-112.75	1684.04	-1720.86	-22.69	1688.26	-1774.03	123.34	1694.82	918.54	-218.05	68.31	1537.60	-208.83	73.46	907.49
0.35000	-3716.68	155.10	51.72	-3784.63	126.70	32.91	-1771.91	30.17	487.93	-1739.79	111.07	452.34	-3616.99	-47.72	40.66	-3685.54	-45.86	49.43	-357.42	-41.99	227.36	-2034.01	-221.32	423.69	-3722.25	10.49	1238.19	0.00	0.00	0.00	-2994.65	126.97	1555.82	-3670.80	-109.29	1683.41	-1720.86	-22.69	1688.26	-1774.03	123.34	1694.82	918.43	-217.82	68.48	1537.54	-208.83	73.43	907.77
0.36000	-3696.07	149.63	54.86	-3774.96	124.58	33.90	-1771.91	30.17	487.93	-1739.79	111.07	452.34	-3616.99	-47.72	40.66	-3665.59	-47.28	53.66	-357.42	-41.99	227.36	-2034.01	-221.32	423.69	-3736.51	9.37	1237.34	0.00	0.00	0.00	-2994.65	126.97	1555.82	-3681.79	-109.55	1683.04	-1720.86	-22.69	1688.26	-1774.03	123.34	1694.82	918.64	-218.34	68.24	1537.77	-208.81	73.50	907.53
0.37000	-3669.35	149.44	60.72	-3761.33	123.55	36.42	-1771.91	30.17	487.93	-1739.79	111.07	452.34	-3616.99	-47.72	40.66	-3639.79	-44.23	56.85	-357.42	-41.99	227.36	-2034.01	-221.32	423.69	-3730.17	8.32	1238.00	0.00	0.00	0.00	-2994.65	126.97	1555.82	-3661.51	-108.80	1679.61	-1720.86	-22.69	1688.26	-1774.03	123.34	1694.82	918.70	-218.23	68.27	1538.27	-208.66	73.69	907.66
0.38000	-3716.79	142.30	53.56	-3742.70	120.86	38.52	-1771.91	30.17	487.93	-1739.79	111.07	452.34	-3616.99	-47.72	40.66	-3621.94	-45.79	60.78	-357.42	-41.99	227.36	-2034.01	-221.32	423.69	-3721.57	7.42	1236.94	0.00	0.00	0.00	-2994.65	126.97	1555.82	-3631.95	-108.16	1679.91	-1720.86	-22.69	1688.26	-1774.03	123.34	1694.82	918.41	-217.90	68.46	1538.34	-208.78	73.75	907.57
0.39000	-3635.30	139.89	69.29	-3761.23	119.03	35.49	-1771.91	30.17	487.93	-1739.79	111.07	452.34	-3616.99	-47.72	40.66	-3665.07	-47.61	52.48	-357.42	-41.99	227.36	-2034.01	-221.32	423.69	-3715.73	6.98	1236.65	0.00	0.00	0.00	-2994.65	126.97	1555.82	-3658.05	-107.62	1679.08	-1720.86	-22.69	1688.26	-1774.03	123.34	1694.82	918.31	-217.55	68.62	1537.49	-208.94	73.34	907.54
0.40000	-3614.89	136.17	73.88	-3740.18	115.81	38.66	-1771.91	30.17	487.93	-1739.79	111.07	452.34	-3616.99	-47.72	40.66	-3634.13	-47.08	59.62	-357.42	-41.99	227.36	-2034.01	-221.32	423.69	-3719.80	7.11	1236.85	0.00	0.00	0.00	-2994.65	126.97	1555.82	-3684.40	-108.45	1678.24	-1720.86	-22.69	1688.26	-1774.03	123.34	1694.82	918.36	-217.89	68.45	1537.30	-208.95	73.26	907.60
0.41000	-3595.43	132.59	78.28	-3743.46	113.55	38.20	-1771.91	30.17	487.93	-1739.79	111.07	452.34	-3616.99	-47.72	40.66	-3679.11	-46.75	51.94	-357.42	-41.99	227.36	-2034.01	-221.32	423.69	-3729.74	6.67	1236.70	0.00	0.00	0.00	-2994.65	126.97	1555.82	-3645.07	-109.27	1675.69	-1720.86	-22.69	1688.26	-1774.03	123.34	1694.82	918.46	-218.13	68.36	1537.58	-208.94	73.38	907.62
0.42000	-3576.90	129.13	82.50	-3716.58	110.36	43.10	-1771.91	30.17	487.93	-1739.79	111.07	452.34	-3616.99	-47.72	40.66	-3644.88	-42.08	57.80	-357.42	-41.99	227.36	-2034.01	-221.32	423.69	-3719.49	5.34	1235.51	0.00	0.00	0.00	-2994.65	126.97	1555.82	-3648.90	-109.29	1676.11	-1720.86	-22.69	1688.26	-1774.03	123.34	1694.82	918.38	-218.03	68.51	1537.73	-208.71	73.48	907.71
0.43000	-3559.29	125.80	86.53	-3713.90	107.42	42.39	-1771.91	30.17	487.93	-1739.79	111.07	452.34	-3616.99	-47.72	40.66	-3678.22	-46.35	52.34	-357.42	-41.99	227.36	-2034.01	-221.32	423.69	-3728.05	5.79	1235.97	0.00	0.00	0.00	-2994.65	126.97	1555.82	-3666.64	-110.22	1675.95	-1720.86	-22.69	1688.26	-1774.03	123.34	1694.82	918.49	-217.94	68.42	1537.98	-208.80	73.62	907.59
0.44000	-3542.57	122.59	90.38	-3702.26	102.64	44.92	-1771.91	30.17	487.93	-1739.79	111.07	452.34	-3616.99	-47.72	40.66	-3651.74	-46.15	56.42	-357.42	-41.99	227.36	-2034.01	-221.32	423.69	-3707.20	6.60	1235.73	0.00	0.00	0.00	-2994.65	126.97	1555.82	-3665.37	-110.17	1675.20	-1720.86	-22.69	1688.26	-1774.03	123.34	1694.82	918.52	-218.09	68.35	1537.64	-208.92	73.49	907.32
0.45000	-3526.73	119.50	94.04	-3718.44	99.90	41.77	-1771.91	30.17	487.93	-1739.79	111.07	452.34	-3616.99	-47.72	40.66	-3685.71	-47.06	49.57	-357.42	-41.99	227.36	-2034.01	-221.32	423.69	-3701.35	6.10	1235.69	0.00	0.00	0.00	-2994.65	126.97	1555.82	-3631.61	-106.67	1672.53	-1720.86	-22.69	1688.26	-1774.03	123.34	1694.82	918.55	-217.40	68.42	1537.25	-208.86	73.36	907.44
0.46000	-3511.76	116.53	97.53	-3722.44	96.47	41.16	-1771.91	30.17	487.93	-1739.79	111.07	452.34	-3616.99	-47.72	40.66	-3658.13	-42.61	53.69	-357.42	-41.99	227.36	-2034.01	-221.32	423.69	-3706.30	6.49	1235.67	0.00	0.00	0.00	-2994.65	126.97	1555.82	-3639.76	-106.98	1672.62	-1720.86	-22.69	1688.26	-1774.03	123.34	1694.82	918.33	-217.82	68.49	1537.29	-208.88	73.34	907.70
0.47000	-3497.63	113.68	100.85	-3712.49	92.32	40.13	-1771.91	30.17	487.93	-1739.79	111.07	452.34	-3616.99	-47.72	40.66	-3699.81	-49.08	47.28	-357.42	-41.99	227.36	-2034.01	-221.32	423.69	-3720.36	6.25	1235.24	0.00	0.00	0.00	-2994.65	126.97	1555.82	-3648.05	-107.18	1673.12	-1720.86	-22.69	1688.26	-1774.03	123.34	1694.82	918.32	-218.12	68.50	1537.38	-208.93	73.38	907.64
0.48000	-3484.34	110.95	103.99	-3694.49	90.23	40.64	-1771.91	30.17	487.93	-1739.79	111.07	452.34	-3616.99	-47.72	40.66	-3632.90	-46.74	58.29	-357.42	-41.99	227.36	-2034.01	-221.32	423.69	-3697.91	7.34	1234.95	0.00	0.00	0.00	-2994.65	126.97	1555.82	-3652.42	-106.53	1671.41	-1720.86	-22.69	1688.26	-1774.03	123.34	1694.82	918.54	-217.87	68.38	1537.67	-208.87	73.47	907.43
0.49000	-3471.85	108.33	106.96	-3702.60	88.37	36.60	-1771.91	30.17	487.93	-1739.79	111.07	452.34	-3616.99	-47.72	40.66	-3629.57	-44.51	59.62	-357.42	-41.99	227.36	-2034.01	-221.32	423.69	-3730.63	6.14	1233.96	0.00	0.00	0.00	-2994.65	126.97	1555.82	-3653.29	-106.39	1672.26	-1720.86	-22.69	1688.26	-1774.03	123.34	1694.82	918.45	-217.97	68.42	1537.82	-208.81	73.49	907.57
0.50000	-3460.17	105.83	109.77	-3687.94	87.45	37.39	-1771.91	30.17	487.93	-1739.79	111.07	452.34	-3616.99	-47.72	40.66	-3622.38	-44.64	58.78	-357.42	-41.99	227.36	-2034.01	-221.32	423.69	-3707.32	6.54	1234.98	0.00	0.00	0.00	-2994.65	126.97	1555.82	-3628.71	-105.51	1671.76	-1720.86	-22.69	1688.26	-1774.03	123.34	1694.82	918.37	-217.92	68.55	1538.02	-208.82	73.61	907.61
0.51000	-3449.26	103.44	112.41	-3670.48	86.24	39.25	-1771.91	30.17	487.93	-1739.79	111.07	452.34	-3616.99	-47.72	40.66	-3681.84	-46.41	49.20	-357.42	-41.99	227.36	-2034.01	-221.32	423.69	-3706.76	7.56	1234.25	0.00	0.00	0.00	-2994.65	126.97	1555.82	-3631.65	-104.71	1671.18	-1720.86	-22.69	1688.26	-1774.03	123.34	1694.82	918.55	-218.15	68.35	1537.94	-208.82	73.59	907.59
0.52000	-3439.12	101.15	114.88	-3674.40	84.15	38.14	-1771.91	30.17	487.93	-1739.79	111.07	452.34	-3616.99	-47.72	40.66	-3681.79	-46.33	47.70	-357.42	-41.99	227.36	-2034.01	-221.32	423.69	-3702.95	7.26	1234.01	0.00	0.00	0.00	-2994.65	126.97	1555.82	-3608.27	-101.70	1668.71	-1720.86	-22.69	1688.26	-1774.03	123.34	1694.82	918.42	-217.84	68.43	1537.79	-208.80	73.55	907.79
0.53000	-3429.72	98.98	117.20	-3688.46	86.88	34.96	-1771.91	30.17	487.93	-1739.79	111.07	452.34	-3616.99	-47.72	40.66	-3664.80	-47.72	51.55	-357.42	-41.99	227.36	-2034.01	-221.32	423.69	-3713.70	7.35	1233.91	0.00	0.00	0.00	-2994.65	126.97	1555.82	-3620.21	-101.21	1668.79	-1720.86	-22.69	1688.26	-1774.03	123.34	1694.82	918.57	-217.90	68.34	1537.71	-208.82	73.51	907.60
0.54000	-3421.05	96.91	119.36	-3688.20	87.18	34.35	-1771.91	30.17	487.93	-1739.79	111.07	452.34	-3616.99	-47.72	40.66	-3668.55	-48.71	50.56	-357.42	-41.99	227.36	-2034.01	-221.32	423.69	-3710.87	8.55	1233.59	0.00	0.00	0.00	-2994.65	126.97	1555.82	-3658.15	-102.46	1669.57	-1720.86	-22.69	1688.26	-1774.03	123.34	1694.82	918.28	-217.33	68.50	1537.87	-208.80	73.53	907.50
0.55000	-3413.10	94.95	121.36	-3678.17	88.20	36.60	-1771.91	30.17	487.93	-1739.79	111.07	452.34	-3616.99	-47.72	40.66	-3646.79	-48.22	55.14	-357.42	-41.99	227.36	-2034.01	-221.32	423.69	-3690.74	9.12	1233.50	0.00	0.00	0.00	-2994.65	126.97	1555.82	-3637.19	-102.19	1668.29	-1720.86	-22.69	1688.26	-1774.03	123.34	1694.82	918.17	-216.79	68.73	1537.95	-208.80	73.57	907.37
0.56000	-3405.84	93.09	123.22	-3711.64	87.32	31.54	-1771.91	30.17	487.93	-1739.79	111.07	452.34	-3616.99	-47.72	40.66	-3661.76	-47.41	51.55	-357.42	-41.99	227.36	-2034.01	-221.32	423.69	-3695.41	9.27	1233.72	0.00	0.00	0.00	-2994.65	126.97	1555.82	-3590.63	-93.23	1666.69	-1720.86	-22.69	1688.26	-1774.03	123.34	1694.82	918.33	-217.45	68.58	1537.91	-208.83	73.59	907.50
0.57000	-3399.26	91.33	124.92	-3701.18	87.51	34.15	-1771.91	30.17	487.93	-1739.79	111.07	452.34	-3616.99	-47.72	40.66	-3654.87	-47.71	52.85	-357.42	-41.99	227.36	-2034.01	-221.32	423.69	-3705.69	9.63	1233.97	0.00	0.00	0.00	-2994.65	126.97	1555.82	-3593.18	-95.39	1664.44	-1720.86	-22.69	1688.26	-1774.03	123.34	1694.82	918.53	-217.78	68.44	1537.57	-208.98	73.42	907.31
0.58000	-3393.34	89.67	126.47	-3666.62	88.87	39.03	-1771.91	30.17	487.93	-1739.79	111.07	452.34	-3616.99	-47.72	40.66	-3663.46	-47.36	52.38	-357.42	-41.99	227.36	-2034.01	-221.32	423.69	-3679.83	10.67	1234.31	0.00	0.00	0.00	-2994.65	126.97	1555.82	-3637.25	-95.04	1664.10	-1720.86	-22.69	1688.26	-1774.03	123.34	1694.82	918.53	-217.38	68.43	1537.74	-208.79	73.51	907.39
0.59000	-3388.06	88.11	127.88	-3691.91	89.68	35.51	-1771.91	30.17	487.93	-1739.79	111.07	452.34	-3616.99	-47.72	40.66	-3689.26	-48.60	47.55	-357.42	-41.99	227.36	-2034.01	-221.32	423.69	-3683.67	11.89	1233.77	0.00	0.00	0.00	-2994.65	126.97	1555.82	-3594.36	-91.62	1662.08	-1720.86	-22.69	1688.26	-1774.03	123.34	1694.82	918.32	-217.67	68.57	1537.71	-208.84	73.52	907.54
0.60000	-3383.42	86.64	129.14	-3686.72	90.15	36.89	-1771.91	30.17	487.93	-1739.79	111.07	452.34	-3616.99	-47.72	40.66	-3682.86	-48.14	47.81	-357.42	-41.99	227.36	-2034.01	-221.32	423.69	-3694.03	10.98	1234.09	0.00	0.00	0.00	-2994.65	126.97	1555.82	-3647.97	-93.91	1663.17	-1720.86	-22.69	1688.26	-1774.03	123.34	1694.82	918.35	-217.46	68.61	1537.32	-208.89	73.37	907.42
0.61000	-3379.38	85.28	130.27	-3685.91	90.06	35.73	-1771.91	30.17	487.93	-1739.79	111.07	452.34	-3616.99	-47.72	40.66	-3664.70	-48.85	50.99	-357.42	-41.99	227.36	-2034.01	-221.32	423.69	-3692.34	12.52	1234.08	0.00	0.00	0.00	-2994.65	126.97	1555.82	-3634.73	-90.97	1661.36	-1720.86	-22.69	1688.26	-1774.03	123.34	1694.82	918.29	-217.62	68.64	1537.97	-208.85	73.59	907.63
0.62000	-3375.94	84.00	131.26	-3693.89	90.97	34.94	-1771.91	30.17	487.93	-1739.79	111.07	452.34	-3616.99	-47.72	40.66	-3669.60	-49.04	49.56	-357.42	-41.99	227.36	-2034.01	-221.32	423.69	-3681.44	13.36	1234.02	0.00	0.00	0.00	-2994.65	126.97	1555.82	-3614.46	-88.95	1658.50	-1720.86	-22.69	1688.26	-1774.03	123.34	1694.82	918.35	-217.91	68.45	1537.92	-208.82	73.60	907.82
0.63000	-3373.08	82.82	132.11	-3694.62	90.39	34.58	-1771.91	30.17	487.93	-1739.79	111.07	452.34	-3616.99	-47.72	40.66	-3641.26	-45.87	53.37	-357.42	-41.99	227.36	-2034.01	-221.32	423.69	-3682.72	14.17	1234.55	0.00	0.00	0.00	-2994.65	126.97	1555.82	-3629.16	-87.85	1658.03	-1720.86	-22.69	1688.26	-1774.03	123.34	1694.82	918.38	-218.00	68.57	1537.83	-208.86	73.51	907.48
0.64000	-3370.78	81.72	132.83	-3705.69	91.88	33.31	-1771.91	30.17	487.93	-1739.79	111.07	452.34	-3616.99	-47.72	40.66	-3667.68	-47.10	49.33	-357.42	-41.99	227.36	-2034.01	-221.32	423.69	-3678.74	15.03	1234.88	0.00	0.00	0.00	-2994.65	126.97	1555.82	-3626.64	-83.54	1656.49	-1720.86	-22.69	1688.26	-1774.03	123.34	1694.82	918.33	-217.22	68.65	1538.24	-208.76	73.69	907.63
0.65000	-3369.02	80.72	133.42	-3688.76	90.18	35.08	-1771.91	30.17	487.93	-1739.79	111.07	452.34	-3616.99	-47.72	40.66	-3684.46	-46.40	46.40	-357.42	-41.99	227.36	-2034.01	-221.32	423.69	-3668.91	15.12	1235.32	0.00	0.00	0.00	-2994.65	126.97	1555.82	-3633.30	-82.14	1654.72	-1720.86	-22.69	1688.26	-1774.03	123.34	1694.82	918.70	-218.48	68.17	1537.77	-208.84	73.48	907.59
0.66000	-3367.79	79.80	133.88	-3674.72	90.92	37.19	-1771.91	30.17	487.93	-1739.79	111.07	452.34	-3616.99	-47.72	40.66	-3710.18	-49.72	41.89	-357.42	-41.99	227.36	-2034.01	-221.32	423.69	-3682.41	17.05	1235.56	0.00	0.00	0.00	-2994.65	126.97	1555.82	-3637.55	-83.05	1653.25	-1720.86	-22.69	1688.26	-1774.03	123.34	1694.82	918.62	-217.51	68.31	1537.53	-208.98	73.39	907.66
0.67000	-3367.07	78.97	134.22	-3689.53	90.01	34.22	-1771.91	30.17	487.93	-1739.79	111.07	452.34	-3616.99	-47.72	40.66	-3713.46	-48.84	41.54	-357.42	-41.99	227.36	-2034.01	-221.32	423.69	-3676.83	18.39	1235.89	0.00	0.00	0.00	-2994.65	126.97	1555.82	-3558.59	-78.06	1648.59	-1720.86	-22.69	1688.26	-1774.03	123.34	1694.82	918.43	-217.26	68.46	1538.02	-208.81	73.58	907.80
0.68000	-3366.85	78.22	134.43	-3669.63	90.29	37.29	-1771.91	30.17	487.93	-1739.79	111.07	452.34	-3616.99	-47.72	40.66	-3666.28	-45.00	48.79	-357.42	-41.99	227.36	-2034.01	-221.32	423.69	-3661.40	20.17	1236.49	0.00	0.00	0.00	-2994.65	126.97	1555.82	-3589.89	-76.50	1645.99	-1720.86	-22.69	1688.26	-1774.03	123.34	1694.82	918.60	-217.75	68.33	1538.35	-208.75	73.72	907.56
0.69000	-3367.10	77.55	134.53	-3699.42	90.39	32.73	-1771.91	30.17	487.93	-1739.79	111.07	452.34	-3616.99	-47.72	40.66	-3693.07	-46.51	44.94	-357.42	-41.99	227.36	-2034.01	-221.32	423.69	-3671.34	20.99	1237.27	0.00	0.00	0.00	-2994.65	126.97	1555.82	-3607.64	-75.68	1645.52	-1720.86	-22.69	1688.26	-1774.03	123.34	1694.82	918.46	-217.93	68.52	1538.49	-208.79	73.76	907.66
0.70000	-3367.81	76.96	134.51	-3670.64	89.84	36.17	-1771.91	30.17	487.93	-1739.79	111.07	452.34	-3616.99	-47.72	40.66	-3663.61	-44.15	49.41	-357.42	-41.99	227.36	-2034.01	-221.32	423.69	-3670.77	23.09	1237.53	0.00	0.00	0.00	-2994.65	126.97	1555.82	-3568.27	-74.95	1641.75	-1720.86	-22.69	1688.26	-1774.03	123.34	1694.82	918.35	-217.45	68.51	1538.34	-208.77	73.71	907.82
0.71000	-3368.97	76.45	134.37	-3698.36	89.74	31.79	-1771.91	30.17	487.93	-1739.79	111.07	452.34	-3616.99	-47.72	40.66	-3696.74	-45.20	42.67	-357.42	-41.99	227.36	-2034.01	-221.32	423.69	-3676.65	25.06	1237.07	0.00	0.00	0.00	-2994.65	126.97	1555.82	-3575.86	-74.68	1637.98	-1720.86	-22.69	1688.26	-1774.03	123.34	1694.82	918.21	-217.55	68.67	1538.24	-208.82	73.67	907.80
0.72000	-3370.55	76.02	134.11	-3680.29	89.32	33.92	-1771.91	30.17	487.93	-1739.79	111.07	452.34	-3616.99	-47.72	40.66	-3680.13	-48.36	45.86	-357.42	-41.99	227.36	-2034.01	-221.32	423.69	-3695.66	25.71	1236.71	0.00	0.00	0.00	-2994.65	126.97	1555.82	-3551.30	-73.28	1635.88	-1720.86	-22.69	1688.26	-1774.03	123.34	1694.82	918.35	-217.56	68.51	1537.86	-208.93	73.56	907.67
0.73000	-3372.54	75.66	133.75	-3710.98	90.59	29.15	-1771.91	30.17	487.93	-1739.79	111.07	452.34	-3616.99	-47.72	40.66	-3690.83	-47.23	43.38	-357.42	-41.99	227.36	-2034.01	-221.32	423.69	-3687.77	27.28	1236.71	0.00	0.00	0.00	-2994.65	126.97	1555.82	-3587.09	-71.73	1634.85	-1720.86	-22.69	1688.26	-1774.03	123.34	1694.82	918.47	-217.59	68.44	1538.51	-208.73	73.85	907.64
0.74000	-3374.92	75.38	133.28	-3694.67	90.96	31.40	-1771.91	30.17	487.93	-1739.79	111.07	452.34	-3616.99	-47.72	40.66	-3671.32	-45.69	47.45	-357.42	-41.99	227.36	-2034.01	-221.32	423.69	-3669.50	29.79	1236.58	0.00	0.00	0.00	-2994.65	126.97	1555.82	-3579.62	-69.43	1631.43	-1720.86	-22.69	1688.26	-1774.03	123.34	1694.82	918.56	-217.56	68.42	1537.63	-208.83	73.49	907.50
0.75000	-3377.68	75.16	132.71	-3667.39	89.66	35.32	-1771.91	30.17	487.93	-1739.79	111.07	452.34	-3616.99	-47.72	40.66	-3650.11	-44.68	48.77	-357.42	-41.99	227.36	-2034.01	-221.32	423.69	-3663.60	30.46	1236.87	0.00	0.00	0.00	-2994.65	126.97	1555.82	-3554.59	-66.99	1627.67	-1720.86	-22.69	1688.26	-1774.03	123.34	1694.82	918.35	-217.63	68.51	1538.03	-208.84	73.60	907.64
0.76000	-3380.80	75.02	132.03	-3690.06	89.40	33.09	-1771.91	30.17	487.93	-1739.79	111.07	452.34	-3616.99	-47.72	40.66	-3641.49	-44.26	50.68	-357.42	-41.99	227.36	-2034.01	-221.32	423.69	-3661.09	32.09	1236.94	0.00	0.00	0.00	-2994.65	126.97	1555.82	-3566.89	-67.34	1625.77	-1720.86	-22.69	1688.26	-1774.03	123.34	1694.82	918.36	-217.27	68.73	1538.11	-208.75	73.65	907.78
0.77000	-3384.26	74.95	131.25	-3684.54	89.66	33.01	-1771.91	30.17	487.93	-1739.79	111.07	452.34	-3616.99	-47.72	40.66	-3665.85	-47.94	45.97	-357.42	-41.99	227.36	-2034.01	-221.32	423.69	-3658.56	33.69	1237.00	0.00	0.00	0.00	-2994.65	126.97	1555.82	-3564.34	-67.09	1623.24	-1720.86	-22.69	1688.26	-1774.03	123.34	1694.82	918.47	-217.30	68.47	1537.76	-208.82	73.48	907.68
0.78000	-3388.05	74.94	130.38	-3694.08	90.65	31.47	-1771.91	30.17	487.93	-1739.79	111.07	452.34	-3616.99	-47.72	40.66	-3656.54	-46.43	47.41	-357.42	-41.99	227.36	-2034.01	-221.32	423.69	-3656.00	35.27	1237.06	0.00	0.00	0.00	-2994.65	126.97	1555.82	-3594.09	-65.38	1621.56	-1720.86	-22.69	1688.26	-1774.03	123.34	1694.82	918.34	-217.15	68.57	1537.69	-208.82	73.49	907.71
0.79000	-3392.14	75.00	129.40	-3676.26	90.54	33.65	-1771.91	30.17	487.93	-1739.79	111.07	452.34	-3616.99	-47.72	40.66	-3638.44	-45.53	49.21	-357.42	-41.99	227.36	-2034.01	-221.32	423.69	-3653.42	36.83	1237.10	0.00	0.00	0.00	-2994.65	126.97	1555.82	-3571.59	-64.53	1617.69	-1720.86	-22.69	1688.26	-1774.03	123.34	1694.82	918.44	-217.49	68.45	1538.21	-208.75	73.68	907.36
0.80000	-3396.53	75.12	128.34	-3696.08	88.85	30.43	-1771.91	30.17	487.93	-1739.79	111.07	452.34	-3616.99	-47.72	40.66	-3646.61	-49.73	44.06	-357.42	-41.99	227.36	-2034.01	-221.32	423.69	-3650.83	38.36	1237.14	0.00	0.00	0.00	-2994.65	126.97	1555.82	-3551.61	-64.29	1614.97	-1720.86	-22.69	1688.26	-1774.03	123.34	1694.82	918.47	-217.74	68.49	1538.68	-208.74	73.89	907.55
0.81000	-3401.19	75.30	127.19	-3704.18	89.40	30.36	-1771.91	30.17	487.93	-1739.79	111.07	452.34	-3616.99	-47.72	40.66	-3652.42	-49.62	39.80	-357.42	-41.99	227.36	-2034.01	-221.32	423.69	-3648.21	39.87	1237.17	0.00	0.00	0.00	-2994.65	126.97	1555.82	-3493.11	-60.41	1609.80	-1720.86	-22.69	1688.26	-1774.03	123.34	1694.82	918.43	-217.50	68.47	1537.98	-208.82	73.58	907.61
0.82000	-3406.11	75.54	125.94	-3695.92	89.05	31.05	-1771.91	30.17	487.93	-1739.79	111.07	452.34	-3617.00	-47.72	40.65	-3674.30	-51.96	35.14	-357.42	-41.99	227.36	-2034.01	-221.32	423.69	-3645.57	41.36	1237.19	0.00	0.00	0.00	-2994.65	126.97	1555.82	-3574.86	-62.51	1609.82	-1720.86	-22.69	1688.26	-1774.03	123.34	1694.82	918.47	-217.68	68.45	1537.68	-208.86	73.45	907.57
0.83000	-3411.27	75.84	124.62	-3689.24	90.47	31.48	-1771.91	30.17	487.93	-1739.79	111.07	452.34	-3625.71	-50.80	32.97	-3652.57	-52.92	37.71	-357.42	-41.99	227.36	-2034.01	-221.32	423.69	-3642.91	42.82	1237.20	0.00	0.00	0.00	-2994.65	126.97	1555.82	-3553.76	-61.90	1606.27	-1720.86	-22.69	1688.26	-1774.03	123.34	1694.82	918.45	-217.65	68.50	1538.06	-208.75	73.61	907.57
0.84000	-3416.65	76.20	123.21	-3689.13	90.60	31.68	-1771.91	30.17	487.93	-1739.79	111.07	452.34	-3593.91	-53.34	34.16	-3656.36	-53.45	36.40	-357.42	-41.99	227.36	-2034.01	-221.32	423.69	-3640.22	44.26	1237.21	0.00	0.00	0.00	-2994.65	126.97	1555.82	-3565.96	-58.65	1604.04	-1720.86	-22.69	1688.26	-1774.03	123.34	1694.82	918.20	-217.27	68.77	1538.08	-208.83	73.58	907.63
0.85000	-3422.25	76.62	121.71	-3673.25	89.53	34.76	-1771.91	30.17	487.93	-1739.79	111.07	452.34	-3595.69	-53.13	32.75	-3636.28	-52.26	40.80	-357.42	-41.99	227.36	-2034.01	-221.32	423.69	-3637.52	45.68	1237.21	0.00	0.00	0.00	-2994.65	126.97	1555.82	-3529.85	-58.53	1600.10	-1720.86	-22.69	1688.26	-1774.03	123.34	1694.82	918.51	-218.09	68.37	1537.97	-208.88	73.58	907.44
0.86000	-3428.03	77.08	120.15	-3672.90	90.56	34.25	-1771.91	30.17	487.93	-1739.79	111.07	452.34	-3612.13	-55.18	32.55	-3645.93	-53.38	41.93	-357.42	-41.99	227.36	-2034.01	-221.32	423.69	-3634.80	47.07	1237.20	0.00	0.00	0.00	-2994.65	126.97	1555.82	-3560.92	-59.27	1601.27	-1720.86	-22.69	1688.26	-1774.03	123.34	1694.82	918.42	-217.89	68.55	1537.77	-208.78	73.54	907.39
0.87000	-3433.99	77.60	118.50	-3700.46	90.51	30.09	-1771.91	30.17	487.93	-1739.79	111.07	452.34	-3587.94	-57.34	39.01	-3628.61	-54.23	46.66	-357.42	-41.99	227.36	-2034.01	-221.32	423.69	-3632.05	48.44	1237.19	0.00	0.00	0.00	-2994.65	126.97	1555.82	-3522.80	-59.87	1596.05	-1720.86	-22.69	1688.26	-1774.03	123.34	1694.82	918.29	-217.11	68.76	1537.82	-208.79	73.54	907.51
0.88000	-3440.11	78.17	116.78	-3702.65	90.36	30.25	-1771.91	30.17	487.93	-1739.79	111.07	452.34	-3582.93	-57.85	41.56	-3627.67	-54.31	48.17	-357.42	-41.99	227.36	-2034.01	-221.32	423.69	-3629.28	49.79	1237.17	0.00	0.00	0.00	-2994.65	126.97	1555.82	-3540.12	-59.13	1594.66	-1720.86	-22.69	1688.26	-1774.03	123.34	1694.82	918.47	-217.65	68.45	1537.95	-208.82	73.60	907.59
0.89000	-3446.36	78.79	115.00	-3673.46	90.02	32.73	-1771.91	30.17	487.93	-1739.79	111.07	452.34	-3545.67	-56.77	49.48	-3597.37	-54.18	53.92	-357.42	-41.99	227.36	-2034.01	-221.32	423.69	-3626.49	51.12	1237.14	0.00	0.00	0.00	-2994.65	126.97	1555.82	-3497.49	-58.00	1591.30	-1720.86	-22.69	1688.26	-1774.03	123.34	1694.82	918.44	-218.22	68.36	1537.55	-208.95	73.44	907.66
0.90000	-3452.74	79.45	113.14	-3702.20	88.11	29.03	-1771.91	30.17	487.93	-1739.79	111.07	452.34	-3526.86	-57.51	54.40	-3569.02	-53.99	57.83	-357.42	-41.99	227.36	-2034.01	-221.32	423.69	-3623.68	52.42	1237.11	0.00	0.00	0.00	-2994.65	126.97	1555.82	-3488.82	-57.93	1589.20	-1720.86	-22.69	1688.26	-1774.03	123.34	1694.82	918.41	-218.15	68.43	1537.62	-208.84	73.42	907.50
0.91000	-3459.23	80.16	111.22	-3693.05	89.43	30.28	-1771.91	30.17	487.93	-1739.79	111.07	452.34	-3509.23	-59.04	58.43	-3578.61	-53.95	57.73	-357.42	-41.99	227.36	-2034.01	-221.32	423.69	-3620.84	53.70	1237.07	0.00	0.00	0.00	-2994.65	126.97	1555.82	-3512.29	-57.48	1588.45	-1720.86	-22.69	1688.26	-1774.03	123.34	1694.82	918.70	-218.30	68.21	1537.43	-208.87	73.36	907.60
0.92000	-3465.80	80.91	109.24	-3675.93	89.86	32.46	-1771.91	30.17	487.93	-1739.79	111.07	452.34	-3492.72	-60.13	63.38	-3555.69	-54.63	61.92	-357.42	-41.99	227.36	-2034.01	-221.32	423.69	-3617.99	54.97	1237.02	0.00	0.00	0.00	-2994.65	126.97	1555.82	-3499.17	-55.02	1585.46	-1720.86	-22.69	1688.26	-1774.03	123.34	1694.82	918.65	-218.19	68.23	1537.68	-208.75	73.51	907.59
0.93000	-3472.45	81.71	107.19	-3695.90	89.85	28.27	-1771.91	30.17	487.93	-1739.79	111.07	452.34	-3494.77	-60.67	65.32	-3541.96	-55.63	64.08	-357.42	-41.99	227.36	-2034.01	-221.32	423.69	-3615.11	56.20	1236.97	0.00	0.00	0.00	-2994.65	126.97	1555.82	-3483.18	-52.83	1583.84	-1720.86	-22.69	1688.26	-1774.03	123.34	1694.82	918.65	-218.12	68.24	1538.03	-208.83	73.59	907.47
0.94000	-3479.16	82.54	105.09	-3703.35	89.56	28.10	-1771.91	30.17	487.93	-1739.79	111.07	452.34	-3503.60	-62.67	65.76	-3534.01	-53.91	65.01	-357.42	-41.99	227.36	-2034.01	-221.32	423.69	-3612.21	57.42	1236.91	0.00	0.00	0.00	-2994.65	126.97	1555.82	-3459.45	-53.25	1582.22	-1720.86	-22.69	1688.26	-1774.03	123.34	1694.82	918.88	-218.74	67.85	1538.18	-208.80	73.63	907.49
0.95000	-3485.90	83.42	102.93	-3698.45	91.43	28.68	-1771.91	30.17	487.93	-1739.79	111.07	452.34	-3463.23	-60.61	72.88	-3528.56	-54.86	66.38	-357.42	-41.99	227.36	-2034.01	-221.32	423.69	-3609.29	58.61	1236.84	0.00	0.00	0.00	-2994.65	126.97	1555.82	-3526.89	-59.78	1582.47	-1720.86	-22.69	1688.26	-1774.03	123.34	1694.82	918.43	-217.81	68.39	1537.68	-208.81	73.44	907.20
0.96000	-3492.67	84.33	100.72	-3679.88	90.19	31.45	-1771.91	30.17	487.93	-1739.79	111.07	452.34	-3403.13	-61.27	84.73	-3503.91	-57.35	69.74	-357.42	-41.99	227.36	-2034.01	-221.32	423.69	-3606.34	59.79	1236.77	0.00	0.00	0.00	-2994.65	126.97	1555.82	-3510.73	-57.53	1579.22	-1720.86	-22.69	1688.26	-1774.03	123.34	1694.82	918.20	-217.30	68.60	1537.91	-208.84	73.53	907.33
0.97000	-3499.44	85.27	98.46	-3698.43	90.70	28.34	-1771.91	30.17	487.93	-1739.79	111.07	452.34	-3378.31	-61.72	90.59	-3496.65	-57.14	69.85	-357.42	-41.99	227.36	-2034.01	-221.32	423.69	-3603.38	60.94	1236.69	0.00	0.00	0.00	-2994.65	126.97	1555.82	-3491.07	-56.74	1577.93	-1720.86	-22.69	1688.26	-1774.03	123.34	1694.82	918.10	-217.33	68.68	1538.00	-208.73	73.61	907.63
0.98000	-3506.20	86.25	96.15	-3700.17	92.41	28.14	-1771.91	30.17	487.93	-1739.79	111.07	452.34	-3355.31	-62.07	96.02	-3446.49	-56.08	76.49	-357.42	-41.99	227.36	-2034.01	-221.32	423.69	-3600.39	62.07	1236.61	0.00	0.00	0.00	-2994.65	126.97	1555.82	-3493.22	-58.30	1576.23	-1720.86	-22.69	1688.26	-1774.03	123.34	1694.82	918.36	-217.70	68.51	1537.70	-208.77	73.55	907.66
0.99000	-3512.93	87.26	93.80	-3683.62	91.93	29.86	-1771.91	30.17	487.93	-1739.79	111.07	452.34	-3334.08	-62.33	101.02	-3497.21	-57.66	67.52	-357.42	-41.99	227.36	-2034.01	-221.32	423.69	-3597.38	63.18	1236.52	0.00	0.00	0.00	-2994.65	126.97	1555.82	-3497.96	-58.80	1572.44	-1720.86	-22.69	1688.26	-1774.03	123.34	1694.82	918.22	-217.48	68.58	1537.96	-208.84	73.54	907.49
1.00000	-3519.62	88.30	91.40	-3672.39	91.57	30.82	-1771.91	30.17	487.93	-1739.79	111.07	452.34	-3314.56	-62.49	105.61	-3468.41	-58.18	70.68	-357.42	-41.99	227.36	-2034.01	-221.32	423.69	-3594.34	64.26	1236.42	0.00	0.00	0.00	-2994.65	126.97	1555.82	-3455.83	-56.47	1568.52	-1720.86	-22.69	1688.26	-1774.03	123.34	1694.82	918.50	-218.07	68.39	1537.36	-208.89	73.30	907.43
1.01000	-3526.25	89.37	88.96	-3671.75	93.04	30.77	-1771.91	30.17	487.93	-1739.79	111.07	452.34	-3296.70	-62.57	109.79	-3437.77	-57.92	75.30	-357.42	-41.99	227.36	-2034.01	-221.32	423.69	-3591.28	65.33	1236.32	0.00	0.00	0.00	-2994.65	126.97	1555.82	-3480.09	-59.06	1569.23	-1720.86	-22.69	1688.26	-1774.03	123.34	1694.82	918.63	-217.98	68.28	1537.67	-208.77	73.48	907.67
1.02000	-3532.80	90.47	86.48	-3694.40	92.82	27.23	-1771.91	30.17	487.93	-1739.79	111.07	452.34	-3280.44	-62.57	113.57	-3426.73	-57.61	77.44	-357.42	-41.99	227.36	-2034.01	-221.32	423.69	-3588.20	66.38	1236.22	0.00	0.00	0.00	-2994.65	126.97	1555.82	-3471.60	-61.09	1568.04	-1720.86	-22.69	1688.26	-1774.03	123.34	1694.82	918.46	-217.89	68.48	1538.14	-208.68	73.57	907.44
1.03000	-3539.25	91.59	83.97	-3683.09	94.03	28.07	-1771.91	30.17	487.93	-1739.79	111.07	452.34	-3265.73	-62.48	116.98	-3399.90	-58.97	81.74	-357.42	-41.99	227.36	-2034.01	-221.32	423.69	-3585.10	67.40	1236.10	0.00	0.00	0.00	-2994.65	126.97	1555.82	-3450.07	-57.13	1564.68	-1720.86	-22.69	1688.26	-1774.03	123.34	1694.82	918.56	-218.34	68.29	1537.64	-208.83	73.46	907.28
1.04000	-3545.60	92.74	81.43	-3686.32	95.03	27.54	-1771.91	30.17	487.93	-1739.79	111.07	452.34	-3252.50	-62.32	120.02	-3364.31	-58.06	88.40	-357.42	-41.99	227.36	-2034.01	-221.32	423.69	-3581.98	68.40	1235.99	0.00	0.00	0.00	-2994.65	126.97	1555.82	-3489.53	-61.11	1563.29	-1720.86	-22.69	1688.26	-1774.03	123.34	1694.82	918.36	-218.14	68.39	1537.77	-208.86	73.57	907.68
1.05000	-3551.81	93.91	78.85	-3707.97	94.98	25.32	-1771.91	30.17	487.93	-1739.79	111.07	452.34	-3240.72	-62.10	122.70	-3335.77	-57.35	93.86	-357.42	-41.99	227.36	-2034.01	-221.32	423.69	-3578.83	69.39	1235.87	0.00	0.00	0.00	-2994.65	126.97	1555.82	-3468.88	-61.78	1561.99	-1720.86	-22.69	1688.26	-1774.03	123.34	1694.82	918.20	-217.79	68.57	1538.16	-208.80	73.69	907.59
1.06000	-3557.88	95.09	76.25	-3676.87	94.76	29.55	-1771.91	30.17	487.93	-1739.79	111.07	452.34	-3230.31	-61.80	125.04	-3368.21	-56.21	89.56	-357.42	-41.99	227.36	-2034.01	-221.32	423.69	-3575.66	70.35	1235.74	0.00	0.00	0.00	-2994.65	126.97	1555.82	-3449.30	-60.71	1557.63	-1720.86	-22.69	1688.26	-1774.03	123.34	1694.82	918.63	-217.97	68.27	1538.20	-208.70	73.63	907.61
1.07000	-3563.78	96.30	73.62	-3678.53	94.85	29.46	-1771.91	30.17	487.93	-1739.79	111.07	452.34	-3221.23	-61.45	127.05	-3337.61	-56.73	93.13	-357.42	-41.99	227.36	-2034.01	-221.32	423.69	-3572.46	71.29	1235.61	0.00	0.00	0.00	-2994.65	126.97	1555.82	-3477.54	-63.27	1557.92	-1720.86	-22.69	1688.26	-1774.03	123.34	1694.82	918.46	-217.88	68.42	1537.55	-208.80	73.40	907.76
1.08000	-3569.51	97.52	70.97	-3659.96	95.41	31.36	-1771.91	30.17	487.93	-1739.79	111.07	452.34	-3213.42	-61.03	128.73	-3333.72	-58.81	90.97	-357.42	-41.99	227.36	-2034.01	-221.32	423.69	-3569.24	72.21	1235.47	0.00	0.00	0.00	-2994.65	126.97	1555.82	-3423.09	-62.99	1553.13	-1720.86	-22.69	1688.26	-1774.03	123.34	1694.82	918.24	-218.16	68.50	1537.80	-208.75	73.53	907.56
1.09000	-3575.04	98.76	68.30	-3694.67	94.71	26.77	-1771.91	30.17	487.93	-1739.79	111.07	452.34	-3206.82	-60.56	130.10	-3370.07	-60.26	80.44	-357.42	-41.99	227.36	-2034.01	-221.32	423.69	-3566.00	73.12	1235.33	0.00	0.00	0.00	-2994.65	126.97	1555.82	-3442.71	-64.25	1553.10	-1720.86	-22.69	1688.26	-1774.03	123.34	1694.82	918.44	-218.39	68.25	1537.77	-208.84	73.42	907.41
1.10000	-3580.35	100.01	65.60	-3690.83	95.09	27.38	-1771.91	30.17	487.93	-1739.79	111.07	452.34	-3201.38	-60.05	131.18	-3351.40	-60.25	76.73	-357.42	-41.99	227.36	-2034.01	-221.32	423.69	-3562.74	74.00	1235.18	0.00	0.00	0.00	-2994.65	126.97	1555.82	-3434.65	-65.51	1551.09	-1720.86	-22.69	1688.26	-1774.03	123.34	1694.82	918.42	-217.51	68.49	1538.45	-208.72	73.75	907.67
1.11000	-3585.44	101.28	62.90	-3687.24	94.90	27.95	-1771.91	30.17	487.93	-1739.79	111.07	452.34	-3197.04	-59.48	131.96	-3364.91	-61.80	68.89	-357.42	-41.99	227.36	-2034.01	-221.32	423.69	-3559.45	74.86	1235.03	0.00	0.00	0.00	-2994.65	126.97	1555.82	-3446.71	-69.31	1549.91	-1720.86	-22.69	1688.26	-1774.03	123.34	1694.82	918.18	-217.41	68.70	1537.61	-208.94	73.48	907.62
1.12000	-3590.28	102.55	60.18	-3699.18	93.70	25.16	-1771.91	30.17	487.93	-1739.79	111.07	452.34	-3193.75	-58.87	132.48	-3345.94	-60.72	68.55	-357.42	-41.99	227.36	-2034.01	-221.32	423.69	-3556.14	75.70	1234.87	0.00	0.00	0.00	-2994.65	126.97	1555.82	-3467.79	-68.45	1549.23	-1720.86	-22.69	1688.26	-1774.03	123.34	1694.82	918.45	-217.87	68.47	1537.33	-209.03	73.32	907.40
1.13000	-3594.86	103.84	57.45	-3696.50	93.76	25.46	-1771.91	30.17	487.93	-1739.79	111.07	452.34	-3191.45	-58.23	132.73	-3333.99	-59.82	68.52	-357.42	-41.99	227.36	-2034.01	-221.32	423.69	-3552.80	76.52	1234.71	0.00	0.00	0.00	-2994.65	126.97	1555.82	-3455.78	-68.62	1547.35	-1720.86	-22.69	1688.26	-1774.03	123.34	1694.82	918.43	-217.67	68.50	1537.55	-208.84	73.33	907.30
1.14000	-3599.15	105.13	54.71	-3702.23	94.47	24.99	-1771.91	30.17	487.93	-1739.79	111.07	452.34	-3190.09	-57.55	132.73	-3330.36	-59.09	65.31	-357.42	-41.99	227.36	-2034.01	-221.32	423.69	-3549.44	77.33	1234.55	0.00	0.00	0.00	-2994.65	126.97	1555.82	-3436.00	-69.68	1544.90	-1720.86	-22.69	1688.26	-1774.03	123.34	1694.82	918.38	-217.92	68.53	1537.99	-208.83	73.54	907.53
1.15000	-3603.15	106.42	51.97	-3687.02	94.09	26.36	-1771.91	30.17	487.93	-1739.79	111.07	452.34	-3189.61	-56.85	132.49	-3346.80	-59.15	59.99	-357.42	-41.99	227.36	-2034.01	-221.32	423.69	-3546.06	78.11	1234.38	0.00	0.00	0.00	-2994.65	126.97	1555.82	-3447.68	-73.32	1543.23	-1720.86	-22.69	1688.26	-1774.03	123.34	1694.82	918.28	-218.14	68.51	1537.83	-208.90	73.53	907.47
1.16000	-3606.84	107.72	49.22	-3682.91	93.35	26.37	-1771.91	30.17	487.93	-1739.79	111.07	452.34	-3189.95	-56.11	132.02	-3370.29	-60.49	55.52	-357.42	-41.99	227.36	-2034.01	-221.32	423.69	-3542.65	78.87	1234.21	0.00	0.00	0.00	-2994.65	126.97	1555.82	-3448.19	-74.75	1542.89	-1720.86	-22.69	1688.26	-1774.03	123.34	1694.82	918.48	-218.21	68.42	1537.91	-208.86	73.55	907.50
1.17000	-3610.19	109.02	46.47	-3702.33	94.33	22.39	-1771.91	30.17	487.93	-1739.79	111.07	452.34	-3191.06	-55.36	131.34	-3345.73	-61.63	58.35	-357.42	-41.99	227.36	-2034.01	-221.32	423.69	-3539.22	79.62	1234.03	0.00	0.00	0.00	-2994.65	126.97	1555.82	-3404.22	-74.20	1540.43	-1720.86	-22.69	1688.26	-1774.03	123.34	1694.82	918.29	-217.75	68.66	1537.51	-208.85	73.32	907.72
1.18000	-3613.20	110.32	43.73	-3683.24	93.00	24.11	-1771.91	30.17	487.93	-1739.79	111.07	452.34	-3192.89	-54.59	130.45	-3344.62	-59.72	57.68	-357.42	-41.99	227.36	-2034.01	-221.32	423.69	-3535.76	80.34	1233.85	0.00	0.00	0.00	-2994.65	126.97	1555.82	-3421.76	-75.28	1539.78	-1720.86	-22.69	1688.26	-1774.03	123.34	1694.82	918.57	-218.36	68.22	1537.84	-208.87	73.50	907.62
1.19000	-3615.84	111.62	40.98	-3668.34	94.05	25.37	-1771.91	30.17	487.93	-1739.79	111.07	452.34	-3195.38	-53.80	129.37	-3343.72	-58.18	56.41	-357.42	-41.99	227.36	-2034.01	-221.32	423.69	-3532.28	81.05	1233.67	0.00	0.00	0.00	-2994.65	126.97	1555.82	-3397.19	-78.24	1538.54	-1720.86	-22.69	1688.26	-1774.03	123.34	1694.82	918.60	-218.12	68.23	1537.69	-208.91	73.53	907.65
1.20000	-3618.09	112.93	38.25	-3676.61	94.88	22.81	-1771.91	30.17	487.93	-1739.79	111.07	452.34	-3198.47	-53.00	128.11	-3326.43	-58.78	58.49	-357.42	-41.99	227.36	-2034.01	-221.32	423.69	-3528.78	81.74	1233.48	0.00	0.00	0.00	-2994.65	126.97	1555.82	-3382.75	-79.25	1537.12	-1720.86	-22.69	1688.26	-1774.03	123.34	1694.82	918.41	-217.90	68.51	1538.00	-208.77	73.63	907.75
1.21000	-3609.20	118.22	37.89	-3673.77	95.29	21.86	-1771.91	30.17	487.93	-1739.79	111.07	452.34	-3202.11	-52.20	126.68	-3326.21	-58.09	56.98	-357.42	-41.99	227.36	-2034.01	-221.32	423.69	-3525.25	82.41	1233.29	0.00	0.00	0.00	-2994.65	126.97	1555.82	-3406.22	-81.86	1537.16	-1720.86	-22.69	1688.26	-1774.03	123.34	1694.82	918.34	-217.90	68.51	1537.74	-208.82	73.52	907.48
1.22000	-3606.19	115.01	35.86	-3664.86	95.96	21.04	-1771.91	30.17	487.93	-1739.79	111.07	452.34	-3206.25	-51.40	125.09	-3344.21	-58.37	54.44	-357.42	-41.99	227.36	-2034.01	-221.32	423.69	-3521.70	83.06	1233.09	0.00	0.00	0.00	-2994.65	126.97	1555.82	-3402.27	-82.27	1536.53	-1720.86	-22.69	1688.26	-1774.03	123.34	1694.82	918.38	-217.59	68.46	1537.97	-208.82	73.59	907.43
1.23000	-3644.20	116.49	28.33	-3668.42	96.84	19.35	-1771.91	30.17	487.93	-1739.79	111.07	452.34	-3210.82	-50.60	123.36	-3345.63	-60.67	53.15	-357.42	-41.99	227.36	-2034.01	-221.32	423.69	-3518.12	83.69	1232.89	0.00	0.00	0.00	-2994.65	126.97	1555.82	-3390.93	-83.20	1536.27	-1720.86	-22.69	1688.26	-1774.03	123.34	1694.82	918.20	-217.13	68.69	1538.17	-208.76	73.67	907.43
1.24000	-3632.58	118.56	26.42	-3670.17	96.47	17.93	-1771.91	30.17	487.93	-1739.79	111.07	452.34	-3215.77	-49.81	121.50	-3306.56	-57.85	59.56	-357.42	-41.99	227.36	-2034.01	-221.32	423.69	-3514.52	84.30	1232.69	0.00	0.00	0.00	-2994.65	126.97	1555.82	-3359.88	-84.32	1534.58	-1720.86	-22.69	1688.26	-1774.03	123.34	1694.82	918.41	-217.43	68.49	1537.84	-208.81	73.53	907.44
1.25000	-3660.58	117.80	19.44	-3645.57	97.75	20.33	-1771.91	30.17	487.93	-1739.79	111.07	452.34	-3221.05	-49.03	119.51	-3313.66	-59.71	58.46	-357.42	-41.99	227.36	-2034.01	-221.32	423.69	-3510.90	84.90	1232.49	0.00	0.00	0.00	-2994.65	126.97	1555.82	-3372.40	-87.19	1535.45	-1720.86	-22.69	1688.26	-1774.03	123.34	1694.82	918.41	-217.95	68.45	1538.05	-208.78	73.61	907.63
1.26000	-3637.69	119.94	22.99	-3657.77	98.44	17.25	-1771.91	30.17	487.93	-1739.79	111.07	452.34	-3226.60	-48.27	117.41	-3332.99	-58.72	52.69	-357.42	-41.99	227.36	-2034.01	-221.32	423.69	-3507.25	85.47	1232.28	0.00	0.00	0.00	-2994.65	126.97	1555.82	-3358.86	-89.86	1536.30	-1720.86	-22.69	1688.26	-1774.03	123.34	1694.82	918.48	-218.33	68.40	1538.11	-208.73	73.62	907.45
1.27000	-3643.21	119.28	18.49	-3653.91	100.33	17.15	-1771.91	30.17	487.93	-1739.79	111.07	452.34	-3232.36	-47.52	115.21	-3355.27	-58.08	49.22	-357.42	-41.99	227.36	-2034.01	-221.32	423.69	-3503.57	86.03	1232.07	0.00	0.00	0.00	-2994.65	126.97	1555.82	-3337.48	-88.77	1536.28	-1720.86	-22.69	1688.26	-1774.03	123.34	1694.82	918.34	-217.72	68.54	1538.14	-208.63	73.64	907.41
1.28000	-3621.54	122.13	20.70	-3650.64	100.65	17.66	-1771.91	30.17	487.93	-1739.79	111.07	452.34	-3238.29	-46.80	112.93	-3361.64	-59.76	47.70	-357.42	-41.99	227.36	-2034.01	-221.32	423.69	-3499.87	86.57	1231.85	0.00	0.00	0.00	-2994.65	126.97	1555.82	-3363.80	-92.53	1536.50	-1720.86	-22.69	1688.26	-1774.03	123.34	1694.82	918.45	-217.61	68.51	1537.69	-208.84	73.51	907.67
1.29000	-3628.50	123.06	17.37	-3660.39	101.03	14.85	-1771.91	30.17	487.93	-1739.79	111.07	452.34	-3244.32	-46.10	110.57	-3358.00	-59.99	47.53	-357.42	-41.99	227.36	-2034.01	-221.32	423.69	-3496.14	87.10	1231.64	0.00	0.00	0.00	-2994.65	126.97	1555.82	-3336.81	-92.31	1536.04	-1720.86	-22.69	1688.26	-1774.03	123.34	1694.82	918.33	-217.68	68.51	1537.34	-208.89	73.36	907.49
1.30000	-3600.58	123.49	18.50	-3635.86	102.35	18.93	-1771.91	30.17	487.93	-1739.79	111.07	452.34	-3250.40	-45.43	108.15	-3356.87	-57.34	46.68	-357.42	-41.99	227.36	-2034.01	-221.32	423.69	-3492.39	87.60	1231.42	0.00	0.00	0.00	-2994.65	126.97	1555.82	-3343.98	-93.33	1536.42	-1720.86	-22.69	1688.26	-1774.03	123.34	1694.82	918.44	-218.34	68.32	1537.74	-208.77	73.49	907.51
1.31000	-3594.81	123.84	16.47	-3639.55	101.69	18.46	-1771.91	30.17	487.93	-1739.79	111.07	452.34	-3256.47	-44.80	105.68	-3346.45	-59.93	48.31	-357.42	-41.99	227.36	-2034.01	-221.32	423.69	-3488.62	88.09	1231.19	0.00	0.00	0.00	-2994.65	126.97	1555.82	-3347.39	-94.85	1535.08	-1720.86	-22.69	1688.26	-1774.03	123.34	1694.82	918.34	-218.03	68.54	1537.42	-208.79	73.41	907.42
1.32000	-3584.48	124.61	15.18	-3614.04	103.55	23.58	-1771.91	30.17	487.93	-1739.79	111.07	452.34	-3262.49	-44.21	103.16	-3346.96	-58.39	49.49	-357.42	-41.99	227.36	-2034.01	-221.32	423.69	-3484.82	88.56	1230.97	0.00	0.00	0.00	-2994.65	126.97	1555.82	-3347.26	-97.18	1537.98	-1720.86	-22.69	1688.26	-1774.03	123.34	1694.82	918.51	-218.05	68.30	1537.23	-208.85	73.32	907.47
1.33000	-3582.44	123.58	12.86	-3607.80	102.65	26.71	-1771.91	30.17	487.93	-1739.79	111.07	452.34	-3268.38	-43.67	100.62	-3344.43	-57.90	47.83	-357.42	-41.99	227.36	-2034.01	-221.32	423.69	-3480.99	89.01	1230.74	0.00	0.00	0.00	-2994.65	126.97	1555.82	-3361.65	-98.39	1539.01	-1720.86	-22.69	1688.26	-1774.03	123.34	1694.82	918.18	-217.65	68.76	1537.42	-208.81	73.46	907.56
1.34000	-3594.03	123.48	7.64	-3606.69	101.14	27.45	-1771.91	30.17	487.93	-1739.79	111.07	452.34	-3274.10	-43.17	98.07	-3366.44	-60.02	42.94	-357.42	-41.99	227.36	-2034.01	-221.32	423.69	-3477.14	89.44	1230.51	0.00	0.00	0.00	-2994.65	126.97	1555.82	-3371.63	-99.82	1541.15	-1720.86	-22.69	1688.26	-1774.03	123.34	1694.82	918.27	-217.89	68.63	1537.74	-208.89	73.55	907.58
1.35000	-3572.65	123.07	8.87	-3593.49	102.18	32.37	-1771.91	30.17	487.93	-1739.79	111.07	452.34	-3279.60	-42.72	95.51	-3348.09	-59.95	45.09	-357.42	-41.99	227.36	-2034.01	-221.32	423.69	-3473.26	89.86	1230.28	0.00	0.00	0.00	-2994.65	126.97	1555.82	-3328.19	-100.29	1540.31	-1720.86	-22.69	1688.26	-1774.03	123.34	1694.82	918.56	-218.69	68.23	1537.67	-208.89	73.52	907.53
1.36000	-3563.43	121.76	13.12	-3581.70	101.54	37.53	-1771.91	30.17	487.93	-1739.79	111.07	452.34	-3284.81	-42.33	92.95	-3343.17	-58.51	44.90	-357.42	-41.99	227.36	-2034.01	-221.32	423.69	-3469.36	90.26	1230.05	0.00	0.00	0.00	-2994.65	126.97	1555.82	-3287.71	-99.97	1538.84	-1720.86	-22.69	1688.26	-1774.03	123.34	1694.82	918.81	-218.87	68.03	1537.94	-208.69	73.61	907.33
1.37000	-3563.04	119.90	17.69	-3552.83	100.93	45.71	-1771.91	30.17	487.93	-1739.79	111.07	452.34	-3289.68	-41.99	90.41	-3348.85	-59.30	44.33	-357.42	-41.99	227.36	-2034.01	-221.32	423.69	-3465.43	90.65	1229.81	0.00	0.00	0.00	-2994.65	126.97	1555.82	-3332.00	-102.40	1541.23	-1720.86	-22.69	1688.26	-1774.03	123.34	1694.82	918.59	-218.22	68.30	1537.78	-208.76	73.55	907.69
1.38000	-3522.83	119.97	27.21	-3529.03	100.56	51.32	-1771.91	30.17	487.93	-1739.79	111.07	452.34	-3294.16	-41.73	87.91	-3356.65	-58.81	43.09	-357.42	-41.99	227.36	-2034.01	-221.32	423.69	-3461.48	91.01	1229.57	0.00	0.00	0.00	-2994.65	126.97	1555.82	-3299.81	-102.30	1541.19	-1720.86	-22.69	1688.26	-1774.03	123.34	1694.82	918.38	-217.29	68.55	1537.83	-208.73	73.54	907.56
1.39000	-3505.75	119.07	32.67	-3509.15	99.42	56.58	-1771.91	30.17	487.93	-1739.79	111.07	452.34	-3298.19	-41.53	85.45	-3343.85	-58.57	44.59	-357.42	-41.99	227.36	-2034.01	-221.32	423.69	-3457.50	91.36	1229.33	0.00	0.00	0.00	-2994.65	126.97	1555.82	-3270.39	-103.85	1540.40	-1720.86	-22.69	1688.26	-1774.03	123.34	1694.82	918.39	-217.69	68.47	1537.99	-208.73	73.56	907.57
1.40000	-3488.75	118.14	36.41	-3489.15	98.94	60.10	-1771.91	30.17	487.93	-1739.79	111.07	452.34	-3301.71	-41.40	83.04	-3360.91	-58.38	42.56	-357.42	-41.99	227.36	-2034.01	-221.32	423.69	-3453.50	91.70	1229.09	0.00	0.00	0.00	-2994.65	126.97	1555.82	-3283.16	-102.44	1542.59	-1720.86	-22.69	1688.26	-1774.03	123.34	1694.82	918.51	-218.26	68.29	1538.23	-208.76	73.68	907.34
1.41000	-3465.37	116.46	41.47	-3440.49	98.60	68.46	-1771.91	30.17	487.93	-1739.79	111.07	452.34	-3304.67	-41.34	80.70	-3337.99	-57.20	46.57	-357.42	-41.99	227.36	-2034.01	-221.32	423.69	-3449.47	92.01	1228.85	0.00	0.00	0.00	-2994.65	126.97	1555.82	-3309.16	-105.30	1544.37	-1720.86	-22.69	1688.26	-1774.03	123.34	1694.82	918.40	-218.14	68.45	1537.32	-208.87	73.35	907.62
1.42000	-3431.38	117.89	47.20	-3421.94	98.67	70.47	-1771.91	30.17	487.93	-1739.79	111.07	452.34	-3307.02	-41.37	78.43	-3337.16	-56.95	46.05	-357.42	-41.99	227.36	-2034.01	-221.32	423.69	-3445.41	92.31	1228.60	0.00	0.00	0.00	-2994.65	126.97	1555.82	-3291.31	-106.22	1544.38	-1720.86	-22.69	1688.26	-1774.03	123.34	1694.82	918.34	-217.92	68.51	1537.50	-208.91	73.36	907.70
1.43000	-3406.00	117.76	51.08	-3415.82	99.03	70.15	-1771.91	30.17	487.93	-1739.79	111.07	452.34	-3308.69	-41.48	76.26	-3334.11	-55.96	45.70	-357.42	-41.99	227.36	-2034.01	-221.32	423.69	-3441.33	92.60	1228.36	0.00	0.00	0.00	-2994.65	126.97	1555.82	-3305.79	-110.06	1543.32	-1720.86	-22.69	1688.26	-1774.03	123.34	1694.82	918.38	-217.76	68.52	1537.92	-208.84	73.55	907.71
1.44000	-3391.28	119.16	52.82	-3394.19	101.08	70.79	-1771.91	30.17	487.93	-1739.79	111.07	452.34	-3309.64	-41.68	74.18	-3325.27	-55.08	47.22	-357.42	-41.99	227.36	-2034.01	-221.32	423.69	-3437.22	92.87	1228.11	0.00	0.00	0.00	-2994.65	126.97	1555.82	-3263.20	-106.79	1543.04	-1720.86	-22.69	1688.26	-1774.03	123.34	1694.82	918.55	-217.96	68.27	1537.88	-208.79	73.53	907.60
1.45000	-3367.37	120.36	53.67	-3380.56	100.62	69.58	-1771.91	30.17	487.93	-1739.79	111.07	452.34	-3309.80	-41.97	72.22	-3341.94	-56.75	44.69	-357.42	-41.99	227.36	-2034.01	-221.32	423.69	-3433.08	93.12	1227.86	0.00	0.00	0.00	-2994.65	126.97	1555.82	-3270.53	-106.91	1544.65	-1720.86	-22.69	1688.26	-1774.03	123.34	1694.82	918.48	-217.57	68.37	1538.02	-208.81	73.60	907.50
1.46000	-3343.20	121.46	56.41	-3347.77	102.92	71.35	-1771.91	30.17	487.93	-1739.79	111.07	452.34	-3309.13	-42.36	70.39	-3359.52	-56.32	42.13	-357.42	-41.99	227.36	-2034.01	-221.32	423.69	-3428.92	93.35	1227.61	0.00	0.00	0.00	-2994.65	126.97	1555.82	-3261.88	-105.61	1543.68	-1720.86	-22.69	1688.26	-1774.03	123.34	1694.82	918.51	-217.89	68.42	1538.08	-208.79	73.70	907.47
1.47000	-3341.64	120.97	54.04	-3362.07	104.67	66.02	-1771.91	30.17	487.93	-1739.79	111.07	452.34	-3307.57	-42.85	68.69	-3340.88	-55.07	44.48	-357.42	-41.99	227.36	-2034.01	-221.32	423.69	-3424.73	93.57	1227.36	0.00	0.00	0.00	-2994.65	126.97	1555.82	-3241.69	-107.96	1544.97	-1720.86	-22.69	1688.26	-1774.03	123.34	1694.82	918.62	-217.67	68.30	1538.56	-208.79	73.86	907.40
1.48000	-3345.43	123.14	51.88	-3343.23	105.57	64.11	-1771.91	30.17	487.93	-1739.79	111.07	452.34	-3305.05	-43.44	67.13	-3338.07	-53.55	44.04	-357.42	-41.99	227.36	-2034.01	-221.32	423.69	-3420.52	93.78	1227.11	0.00	0.00	0.00	-2994.65	126.97	1555.82	-3247.55	-107.06	1546.04	-1720.86	-22.69	1688.26	-1774.03	123.34	1694.82	918.45	-217.57	68.43	1538.38	-208.81	73.76	907.60
1.49000	-3296.37	123.01	57.44	-3319.99	106.27	64.07	-1771.91	30.17	487.93	-1739.79	111.07	452.34	-3301.53	-44.14	65.74	-3346.45	-55.00	44.08	-357.42	-41.99	227.36	-2034.01	-221.32	423.69	-3416.27	93.97	1226.86	0.00	0.00	0.00	-2994.65	126.97	1555.82	-3242.41	-106.40	1545.61	-1720.86	-22.69	1688.26	-1774.03	123.34	1694.82	918.30	-218.07	68.47	1537.71	-208.86	73.50	907.70
1.50000	-3304.97	122.41	54.64	-3305.49	107.77	62.40	-1771.91	30.17	487.93	-1739.79	111.07	452.34	-3296.95	-44.95	64.52	-3331.31	-52.23	47.10	-357.42	-41.99	227.36	-2034.01	-221.32	423.69	-3412.01	94.14	1226.60	0.00	0.00	0.00	-2994.65	126.97	1555.82	-3235.18	-106.46	1545.15	-1720.86	-22.69	1688.26	-1774.03	123.34	1694.82	918.54	-218.34	68.25	1537.63	-208.76	73.45	907.62
1.51000	-3270.64	124.09	59.43	-3277.47	108.65	62.41	-1771.91	30.17	487.93	-1739.79	111.07	452.34	-3291.26	-45.88	63.48	-3334.49	-54.02	45.67	-357.42	-41.99	227.36	-2034.01	-221.32	423.69	-3407.71	94.30	1226.35	0.00	0.00	0.00	-2994.65	126.97	1555.82	-3237.63	-107.09	1546.11	-1720.86	-22.69	1688.26	-1774.03	123.34	1694.82	918.35	-217.74	68.49	1538.05	-208.88	73.64	907.53
1.52000	-3246.00	123.30	63.01	-3251.38	110.11	62.75	-1771.91	30.17	487.93	-1739.79	111.07	452.34	-3284.39	-46.94	62.64	-3337.92	-54.50	43.69	-357.42	-41.99	227.36	-2034.01	-221.32	423.69	-3403.39	94.44	1226.10	0.00	0.00	0.00	-2994.65	126.97	1555.82	-3240.65	-107.07	1546.68	-1720.86	-22.69	1688.26	-1774.03	123.34	1694.82	918.25	-218.07	68.55	1538.33	-208.71	73.69	907.66
1.53000	-3218.65	123.86	65.41	-3233.00	111.02	61.53	-1771.91	30.17	487.93	-1739.79	111.07	452.34	-3276.30	-48.11	62.01	-3335.98	-52.73	45.12	-357.42	-41.99	227.36	-2034.01	-221.32	423.69	-3399.04	94.57	1225.84	0.00	0.00	0.00	-2994.65	126.97	1555.82	-3207.04	-105.49	1545.85	-1720.86	-22.69	1688.26	-1774.03	123.34	1694.82	918.33	-217.72	68.62	1537.72	-208.86	73.42	907.85
1.54000	-3196.33	124.31	67.39	-3194.52	111.95	64.90	-1771.91	30.17	487.93	-1739.79	111.07	452.34	-3266.93	-49.41	61.59	-3344.32	-53.12	42.54	-357.42	-41.99	227.36	-2034.01	-221.32	423.69	-3394.67	94.68	1225.59	0.00	0.00	0.00	-2994.65	126.97	1555.82	-3258.03	-107.04	1547.49	-1720.86	-22.69	1688.26	-1774.03	123.34	1694.82	918.45	-217.79	68.43	1537.55	-208.98	73.35	907.68
1.55000	-3174.42	124.75	69.34	-3182.01	114.09	64.55	-1771.91	30.17	487.93	-1739.79	111.07	452.34	-3256.20	-50.85	61.41	-3324.47	-52.65	45.08	-357.42	-41.99	227.36	-2034.01	-221.32	423.69	-3390.26	94.78	1225.33	0.00	0.00	0.00	-2994.65	126.97	1555.82	-3231.61	-108.47	1549.03	-1720.86	-22.69	1688.26	-1774.03	123.34	1694.82	918.43	-217.83	68.53	1537.47	-208.97	73.34	907.53
1.56000	-3152.92	125.17	71.25	-3158.63	113.69	65.80	-1771.91	30.17	487.93	-1739.79	111.07	452.34	-3223.40	-47.89	65.77	-3359.46	-55.61	37.45	-357.42	-41.99	227.36	-2034.01	-221.32	423.69	-3385.83	94.86	1225.07	0.00	0.00	0.00	-2994.65	126.97	1555.82	-3226.66	-108.94	1548.13	-1720.86	-22.69	1688.26	-1774.03	123.34	1694.82	918.44	-217.92	68.58	1537.71	-208.87	73.55	907.75
1.57000	-3131.82	125.57	73.14	-3151.34	113.81	65.41	-1771.91	30.17	487.93	-1739.79	111.07	452.34	-3246.08	-55.45	59.78	-3338.77	-55.11	40.48	-357.42	-41.99	227.36	-2034.01	-221.32	423.69	-3381.38	94.93	1224.82	0.00	0.00	0.00	-2994.65	126.97	1555.82	-3185.36	-105.84	1548.45	-1720.86	-22.69	1688.26	-1774.03	123.34	1694.82	918.55	-218.26	68.34	1537.59	-208.82	73.44	907.48
1.58000	-3111.13	125.97	74.99	-3109.39	115.35	70.65	-1771.91	30.17	487.93	-1739.79	111.07	452.34	-3217.83	-53.44	62.19	-3342.87	-58.72	39.19	-357.42	-41.99	227.36	-2034.01	-221.32	423.69	-3376.89	94.98	1224.56	0.00	0.00	0.00	-2994.65	126.97	1555.82	-3205.58	-106.21	1548.02	-1720.86	-22.69	1688.26	-1774.03	123.34	1694.82	918.42	-218.01	68.49	1537.77	-208.79	73.55	907.43
1.59000	-3090.83	126.34	76.81	-3086.46	113.78	74.27	-1771.91	30.17	487.93	-1739.79	111.07	452.34	-3246.51	-58.68	57.32	-3320.64	-59.11	43.67	-357.42	-41.99	227.36	-2034.01	-221.32	423.69	-3372.38	95.02	1224.31	0.00	0.00	0.00	-2994.65	126.97	1555.82	-3198.15	-105.16	1547.67	-1720.86	-22.69	1688.26	-1774.03	123.34	1694.82	918.30	-217.43	68.61	1537.71	-208.76	73.49	907.40
1.60000	-3070.93	126.71	78.60	-3060.26	115.45	77.95	-1771.91	30.17	487.93	-1739.79	111.07	452.34	-3264.85	-63.00	53.38	-3328.25	-56.94	41.37	-357.42	-41.99	227.36	-2034.01	-221.32	423.69	-3367.84	95.05	1224.05	0.00	0.00	0.00	-2994.65	126.97	1555.82	-3208.35	-104.94	1548.89	-1720.86	-22.69	1688.26	-1774.03	123.34	1694.82	918.13	-216.97	68.84	1538.16	-208.81	73.62	907.27
1.61000	-3051.42	127.06	80.36	-3055.18	114.26	79.28	-1771.91	30.17	487.93	-1739.79	111.07	452.34	-3283.59	-66.62	49.78	-3339.02	-57.38	39.21	-357.42	-41.99	227.36	-2034.01	-221.32	423.69	-3363.28	95.06	1223.80	0.00	0.00	0.00	-2994.65	126.97	1555.82	-3194.24	-106.40	1548.01	-1720.86	-22.69	1688.26	-1774.03	123.34	1694.82	918.49	-217.39	68.45	1537.78	-208.82	73.45	907.43
1.62000	-3032.31	127.40	82.09	-3056.64	113.78	80.17	-1771.91	30.17	487.93	-1739.79	111.07	452.34	-3291.93	-68.19	47.85	-3323.10	-58.66	41.51	-357.42	-41.99	227.36	-2034.01	-221.32	423.69	-3358.68	95.05	1223.54	0.00	0.00	0.00	-2994.65	126.97	1555.82	-3204.82	-106.40	1548.74	-1720.86	-22.69	1688.26	-1774.03	123.34	1694.82	918.52	-217.74	68.43	1537.73	-208.86	73.46	907.65
1.63000	-3013.59	127.72	83.78	-3029.56	113.88	85.87	-1771.91	30.17	487.93	-1739.79	111.07	452.34	-3279.14	-66.35	48.89	-3347.08	-59.17	37.29	-357.42	-41.99	227.36	-2034.01	-221.32	423.69	-3354.06	95.04	1223.29	0.00	0.00	0.00	-2994.65	126.97	1555.82	-3163.81	-103.57	1546.31	-1720.86	-22.69	1688.26	-1774.03	123.34	1694.82	918.54	-218.13	68.46	1538.62	-208.62	73.82	907.43
1.64000	-2995.25	128.03	85.44	-2994.08	112.25	93.75	-1771.91	30.17	487.93	-1739.79	111.07	452.34	-3272.27	-63.45	48.48	-3348.53	-58.39	36.65	-357.42	-41.99	227.36	-2034.01	-221.32	423.69	-3349.41	95.00	1223.04	0.00	0.00	0.00	-2994.65	126.97	1555.82	-3167.75	-100.88	1546.41	-1720.86	-22.69	1688.26	-1774.03	123.34	1694.82	918.38	-217.60	68.53	1537.99	-208.73	73.57	907.48
1.65000	-2977.30	128.33	87.07	-2972.11	112.07	97.75	-1771.91	30.17	487.93	-1739.79	111.07	452.34	-3232.05	-61.29	55.28	-3337.26	-57.28	37.51	-357.42	-41.99	227.36	-2034.01	-221.32	423.69	-3344.73	94.96	1222.78	0.00	0.00	0.00	-2994.65	126.97	1555.82	-3168.58	-102.00	1545.39	-1720.86	-22.69	1688.26	-1774.03	123.34	1694.82	918.34	-217.66	68.51	1537.31	-208.91	73.31	907.75
1.66000	-2959.73	128.62	88.66	-2951.88	112.19	101.43	-1771.91	30.17	487.93	-1739.79	111.07	452.34	-3265.29	-64.76	48.28	-3321.86	-57.88	39.96	-357.42	-41.99	227.36	-2034.01	-221.32	423.69	-3340.03	94.90	1222.53	0.00	0.00	0.00	-2994.65	126.97	1555.82	-3180.66	-100.75	1547.09	-1720.86	-22.69	1688.26	-1774.03	123.34	1694.82	918.26	-217.54	68.61	1537.94	-208.86	73.52	907.80
1.67000	-2942.54	128.89	90.22	-2933.34	112.59	104.75	-1771.91	30.17	487.93	-1739.79	111.07	452.34	-3222.64	-64.45	58.82	-3324.35	-58.32	40.27	-357.42	-41.99	227.36	-2034.01	-221.32	423.69	-3335.29	94.83	1222.28	0.00	0.00	0.00	-2994.65	126.97	1555.82	-3154.97	-99.10	1546.68	-1720.86	-22.69	1688.26	-1774.03	123.34	1694.82	918.25	-217.76	68.63	1538.03	-208.87	73.55	907.72
1.68000	-2925.73	129.16	91.75	-2916.42	113.23	107.72	-1771.91	30.17	487.93	-1739.79	111.07	452.34	-3249.38	-63.40	51.30	-3325.74	-58.10	39.69	-357.42	-41.99	227.36	-2034.01	-221.32	423.69	-3330.53	94.74	1222.03	0.00	0.00	0.00	-2994.65	126.97	1555.82	-3145.15	-99.63	1545.55	-1720.86	-22.69	1688.26	-1774.03	123.34	1694.82	918.63	-217.93	68.31	1537.83	-208.80	73.56	907.69
1.69000	-2909.29	129.41	93.25	-2901.07	114.07	110.31	-1771.91	30.17	487.93	-1739.79	111.07	452.34	-3277.53	-62.86	46.21	-3348.96	-60.46	34.82	-357.42	-41.99	227.36	-2034.01	-221.32	423.69	-3325.74	94.64	1221.78	0.00	0.00	0.00	-2994.65	126.97	1555.82	-3128.76	-95.98	1545.50	-1720.86	-22.69	1688.26	-1774.03	123.34	1694.82	918.73	-217.94	68.23	1537.99	-208.59	73.63	907.72
1.70000	-2893.22	129.65	94.71	-2887.23	115.08	112.52	-1771.91	30.17	487.93	-1739.79	111.07	452.34	-3258.23	-66.11	50.38	-3336.12	-58.95	37.05	-357.42	-41.99	227.36	-2034.01	-221.32	423.69	-3320.92	94.53	1221.53	0.00	0.00	0.00	-2994.65	126.97	1555.82	-3100.28	-94.11	1546.72	-1720.86	-22.69	1688.26	-1774.03	123.34	1694.82	918.40	-217.61	68.54	1537.47	-208.78	73.38	907.71
1.71000	-2877.53	129.88	96.14	-2874.84	116.22	114.33	-1771.91	30.17	487.93	-1739.79	111.07	452.34	-3277.72	-66.05	45.12	-3317.76	-57.27	41.06	-357.42	-41.99	227.36	-2034.01	-221.32	423.69	-3316.08	94.40	1221.29	0.00	0.00	0.00	-2994.65	126.97	1555.82	-3117.00	-93.98	1544.33	-1720.86	-22.69	1688.26	-1774.03	123.34	1694.82	918.58	-218.05	68.41	1538.09	-208.73	73.58	907.49
1.72000	-2862.20	130.10	97.53	-2863.85	117.46	115.73	-1771.91	30.17	487.93	-1739.79	111.07	452.34	-3238.93	-63.57	51.77	-3323.00	-58.82	38.91	-357.42	-41.99	227.36	-2034.01	-221.32	423.69	-3311.20	94.27	1221.04	0.00	0.00	0.00	-2994.65	126.97	1555.82	-3135.20	-91.87	1544.77	-1720.86	-22.69	1688.26	-1774.03	123.34	1694.82	918.54	-217.83	68.40	1538.07	-208.77	73.60	907.43
1.73000	-2847.23	130.30	98.89	-2854.20	118.76	116.71	-1771.91	30.17	487.93	-1739.79	111.07	452.34	-3232.06	-64.58	52.87	-3306.66	-59.07	42.01	-357.42	-41.99	227.36	-2034.01	-221.32	423.69	-3306.30	94.11	1220.80	0.00	0.00	0.00	-2994.65	126.97	1555.82	-3132.99	-91.83	1543.62	-1720.86	-22.69	1688.26	-1774.03	123.34	1694.82	918.44	-218.01	68.44	1537.95	-208.75	73.53	907.58
1.74000	-2832.63	130.50	100.22	-2845.83	120.09	117.25	-1771.91	30.17	487.93	-1739.79	111.07	452.34	-3252.45	-62.74	47.98	-3323.62	-57.49	38.75	-357.42	-41.99	227.36	-2034.01	-221.32	423.69	-3301.37	93.95	1220.56	0.00	0.00	0.00	-2994.65	126.97	1555.82	-3124.10	-90.62	1543.30	-1720.86	-22.69	1688.26	-1774.03	123.34	1694.82	918.54	-218.41	68.26	1538.13	-208.81	73.57	907.75
1.75000	-2818.39	130.69	101.51	-2838.69	121.42	117.35	-1771.91	30.17	487.93	-1739.79	111.07	452.34	-3263.64	-64.70	45.19	-3342.51	-59.06	35.10	-357.42	-41.99	227.36	-2034.01	-221.32	423.69	-3296.41	93.77	1220.32	0.00	0.00	0.00	-2994.65	126.97	1555.82	-3133.01	-88.36	1543.47	-1720.86	-22.69	1688.26	-1774.03	123.34	1694.82	918.41	-218.03	68.45	1538.57	-208.66	73.77	907.68
1.76000	-2804.50	130.87	102.77	-2832.71	122.70	116.99	-1771.91	30.17	487.93	-1739.79	111.07	452.34	-3261.76	-67.34	45.91	-3329.14	-57.61	36.56	-357.42	-41.99	227.36	-2034.01	-221.32	423.69	-3291.42	93.58	1220.08	0.00	0.00	0.00	-2994.65	126.97	1555.82	-3131.82	-86.34	1542.82	-1720.86	-22.69	1688.26	-1774.03	123.34	1694.82	918.34	-218.14	68.44	1538.07	-208.84	73.63	907.85
1.77000	-2790.97	131.04	103.99	-2827.84	123.91	116.16	-1771.91	30.17	487.93	-1739.79	111.07	452.34	-3233.95	-63.64	51.55	-3335.44	-58.18	35.94	-357.42	-41.99	227.36	-2034.01	-221.32	423.69	-3286.40	93.38	1219.84	0.00	0.00	0.00	-2994.65	126.97	1555.82	-3118.79	-84.53	1542.65	-1720.86	-22.69	1688.26	-1774.03	123.34	1694.82	918.57	-218.42	68.33	1537.37	-208.94	73.35	907.70
1.78000	-2777.79	131.20	105.18	-2824.02	125.00	114.84	-1771.91	30.17	487.93	-1739.79	111.07	452.34	-3271.92	-63.83	42.61	-3326.03	-58.47	37.51	-357.42	-41.99	227.36	-2034.01	-221.32	423.69	-3281.35	93.17	1219.61	0.00	0.00	0.00	-2994.65	126.97	1555.82	-3090.71	-81.44	1542.40	-1720.86	-22.69	1688.26	-1774.03	123.34	1694.82	918.39	-217.56	68.52	1537.54	-208.82	73.41	907.47
1.79000	-2764.96	131.35	106.33	-2821.20	125.95	113.03	-1771.91	30.17	487.93	-1739.79	111.07	452.34	-3278.13	-65.22	41.67	-3314.16	-57.49	38.38	-357.42	-41.99	227.36	-2034.01	-221.32	423.69	-3276.28	92.94	1219.38	0.00	0.00	0.00	-2994.65	126.97	1555.82	-3056.96	-80.19	1540.11	-1720.86	-22.69	1688.26	-1774.03	123.34	1694.82	918.38	-217.53	68.50	1537.47	-208.79	73.41	907.61
1.80000	-2752.48	131.49	107.45	-2819.32	126.72	110.71	-1771.91	30.17	487.93	-1739.79	111.07	452.34	-3273.97	-66.51	40.12	-3339.81	-59.14	33.61	-357.42	-41.99	227.36	-2034.01	-221.32	423.69	-3271.17	92.70	1219.15	0.00	0.00	0.00	-2994.65	126.97	1555.82	-3042.78	-78.86	1539.81	-1720.86	-22.69	1688.26	-1774.03	123.34	1694.82	918.71	-218.31	68.11	1537.70	-208.78	73.48	907.62
1.81000	-2740.34	131.63	108.54	-2818.31	127.26	107.87	-1771.91	30.17	487.93	-1739.79	111.07	452.34	-3252.64	-65.09	42.92	-3307.16	-57.53	39.47	-357.42	-41.99	227.36	-2034.01	-221.32	423.69	-3266.04	92.45	1218.92	0.00	0.00	0.00	-2994.65	126.97	1555.82	-3070.04	-76.03	1540.74	-1720.86	-22.69	1688.26	-1774.03	123.34	1694.82	918.46	-217.51	68.45	1537.83	-208.82	73.43	907.48
1.82000	-2728.55	131.76	109.58	-2818.13	127.56	104.49	-1771.91	30.17	487.93	-1739.79	111.07	452.34	-3266.31	-65.81	40.10	-3306.48	-57.96	38.93	-357.42	-41.99	227.36	-2034.01	-221.32	423.69	-3260.87	92.19	1218.70	0.00	0.00	0.00	-2994.65	126.97	1555.82	-3075.71	-73.57	1539.03	-1720.86	-22.69	1688.26	-1774.03	123.34	1694.82	918.38	-217.90	68.58	1538.07	-208.73	73.64	907.39
1.83000	-2717.09	131.87	110.60	-2818.71	127.57	100.57	-1771.91	30.17	487.93	-1739.79	111.07	452.34	-3279.89	-66.62	35.71	-3340.55	-58.11	32.24	-357.42	-41.99	227.36	-2034.01	-221.32	423.69	-3255.68	91.92	1218.47	0.00	0.00	0.00	-2994.65	126.97	1555.82	-3111.63	-72.91	1541.02	-1720.86	-22.69	1688.26	-1774.03	123.34	1694.82	918.31	-217.67	68.51	1538.16	-208.85	73.65	907.64
1.84000	-2705.98	131.99	111.57	-2820.00	127.26	96.08	-1771.91	30.17	487.93	-1739.79	111.07	452.34	-3283.16	-65.97	34.74	-3310.62	-57.28	37.26	-357.42	-41.99	227.36	-2034.01	-221.32	423.69	-3250.46	91.63	1218.25	0.00	0.00	0.00	-2994.65	126.97	1555.82	-3083.64	-70.29	1540.23	-1720.86	-22.69	1688.26	-1774.03	123.34	1694.82	918.35	-217.42	68.55	1537.94	-208.88	73.53	907.60
1.85000	-2695.19	132.09	112.52	-2827.98	126.90	88.86	-1771.91	30.17	487.93	-1739.79	111.07	452.34	-3247.35	-65.22	40.15	-3310.21	-59.10	36.67	-357.42	-41.99	227.36	-2034.01	-221.32	423.69	-3245.21	91.33	1218.04	0.00	0.00	0.00	-2994.65	126.97	1555.82	-3060.58	-67.43	1539.88	-1720.86	-22.69	1688.26	-1774.03	123.34	1694.82	918.32	-217.76	68.57	1537.71	-208.89	73.47	907.61
1.86000	-2684.74	132.19	113.42	-2831.46	125.69	82.95	-1771.91	30.17	487.93	-1739.79	111.07	452.34	-3289.24	-64.55	31.21	-3296.75	-57.08	37.40	-357.42	-41.99	227.36	-2034.01	-221.32	423.69	-3239.93	91.02	1217.82	0.00	0.00	0.00	-2994.65	126.97	1555.82	-3027.80	-65.16	1539.04	-1720.86	-22.69	1688.26	-1774.03	123.34	1694.82	918.46	-218.20	68.35	1537.49	-208.89	73.39	907.45
1.87000	-2674.62	132.28	114.29	-2843.30	124.72	76.46	-1771.91	30.17	487.93	-1739.79	111.07	452.34	-3262.01	-65.28	35.84	-3293.83	-56.77	37.31	-357.42	-41.99	227.36	-2034.01	-221.32	423.69	-3234.62	90.70	1217.61	0.00	0.00	0.00	-2994.65	126.97	1555.82	-3049.69	-61.89	1541.03	-1720.86	-22.69	1688.26	-1774.03	123.34	1694.82	918.70	-218.52	67.98	1537.76	-208.80	73.48	907.57
1.88000	-2664.83	132.36	115.12	-2829.10	124.94	74.35	-1771.91	30.17	487.93	-1739.79	111.07	452.34	-3262.03	-65.23	32.69	-3291.85	-56.15	36.67	-357.42	-41.99	227.36	-2034.01	-221.32	423.69	-3229.27	90.37	1217.40	0.00	0.00	0.00	-2994.65	126.97	1555.82	-3042.54	-59.62	1540.59	-1720.86	-22.69	1688.26	-1774.03	123.34	1694.82	918.43	-217.90	68.40	1537.28	-208.86	73.30	907.46
1.89000	-2655.36	132.44	115.92	-2833.55	124.47	70.76	-1771.91	30.17	487.93	-1739.79	111.07	452.34	-3254.74	-62.62	34.71	-3305.14	-57.89	33.83	-357.42	-41.99	227.36	-2034.01	-221.32	423.69	-3223.90	90.03	1217.20	0.00	0.00	0.00	-2994.65	126.97	1555.82	-3038.06	-57.67	1541.42	-1720.86	-22.69	1688.26	-1774.03	123.34	1694.82	918.38	-217.59	68.50	1537.52	-208.81	73.42	907.53
1.90000	-2646.21	132.51	116.68	-2824.17	124.50	69.35	-1771.91	30.17	487.93	-1739.79	111.07	452.34	-3298.63	-66.70	26.72	-3303.26	-57.59	33.31	-357.42	-41.99	227.36	-2034.01	-221.32	423.69	-3218.50	89.68	1216.99	0.00	0.00	0.00	-2994.65	126.97	1555.82	-3048.31	-54.46	1542.39	-1720.86	-22.69	1688.26	-1774.03	123.34	1694.82	918.51	-218.38	68.33	1537.79	-208.84	73.47	907.54
1.91000	-2637.39	132.58	117.40	-2835.85	124.37	64.98	-1771.91	30.17	487.93	-1739.79	111.07	452.34	-3257.24	-65.60	32.30	-3300.51	-57.86	32.92	-357.42	-41.99	227.36	-2034.01	-221.32	423.69	-3213.07	89.31	1216.80	0.00	0.00	0.00	-2994.65	126.97	1555.82	-3048.89	-51.47	1542.97	-1720.86	-22.69	1688.26	-1774.03	123.34	1694.82	918.61	-218.93	68.21	1537.30	-208.90	73.37	907.57
1.92000	-2628.88	132.64	118.09	-2828.47	124.02	64.53	-1771.91	30.17	487.93	-1739.79	111.07	452.34	-3274.68	-65.10	29.76	-3296.20	-57.73	32.45	-357.42	-41.99	227.36	-2034.01	-221.32	423.69	-3207.61	88.94	1216.60	0.00	0.00	0.00	-2994.65	126.97	1555.82	-3042.61	-49.16	1543.39	-1720.86	-22.69	1688.26	-1774.03	123.34	1694.82	918.51	-217.90	68.53	1538.25	-208.78	73.73	907.46
1.93000	-2620.68	132.70	118.73	-2813.11	124.38	65.92	-1771.91	30.17	487.93	-1739.79	111.07	452.34	-3274.69	-66.70	28.90	-3293.86	-57.78	31.78	-357.42	-41.99	227.36	-2034.01	-221.32	423.69	-3202.12	88.56	1216.41	0.00	0.00	0.00	-2994.65	126.97	1555.82	-3032.95	-49.98	1544.83	-1720.86	-22.69	1688.26	-1774.03	123.34	1694.82	918.47	-218.02	68.49	1537.92	-208.77	73.54	907.56
1.94000	-2612.80	132.75	119.34	-2813.97	124.28	64.57	-1771.91	30.17	487.93	-1739.79	111.07	452.34	-3254.81	-64.71	31.57	-3286.62	-57.91	32.35	-357.42	-41.99	227.36	-2034.01	-221.32	423.69	-3196.60	88.16	1216.22	0.00	0.00	0.00	-2994.65	126.97	1555.82	-3009.10	-44.49	1545.54	-1720.86	-22.69	1688.26	-1774.03	123.34	1694.82	918.23	-217.78	68.52	1537.57	-208.77	73.43	907.56
1.95000	-2605.22	132.80	119.92	-2801.19	124.96	64.98	-1771.91	30.17	487.93	-1739.79	111.07	452.34	-3241.43	-63.97	32.50	-3278.24	-58.16	33.11	-357.42	-41.99	227.36	-2034.01	-221.32	423.69	-3191.05	87.75	1216.03	0.00	0.00	0.00	-2994.65	126.97	1555.82	-2971.38	-40.45	1545.29	-1720.86	-22.69	1688.26	-1774.03	123.34	1694.82	918.32	-217.26	68.63	1537.60	-208.85	73.44	907.64
1.96000	-2597.96	132.84	120.45	-2822.86	123.82	60.79	-1771.91	30.17	487.93	-1739.79	111.07	452.34	-3242.10	-64.81	32.54	-3280.78	-58.73	31.70	-357.42	-41.99	227.36	-2034.01	-221.32	423.69	-3185.47	87.34	1215.85	0.00	0.00	0.00	-2994.65	126.97	1555.82	-2987.62	-36.85	1547.15	-1720.86	-22.69	1688.26	-1774.03	123.34	1694.82	918.55	-217.86	68.40	1537.31	-208.83	73.29	907.47
1.97000	-2591.00	132.88	120.95	-2806.68	123.85	62.84	-1771.91	30.17	487.93	-1739.79	111.07	452.34	-3243.45	-67.16	32.33	-3262.00	-57.90	33.22	-357.42	-41.99	227.36	-2034.01	-221.32	423.69	-3179.86	86.91	1215.68	0.00	0.00	0.00	-2994.65	126.97	1555.82	-2959.41	-34.80	1548.16	-1720.86	-22.69	1688.26	-1774.03	123.34	1694.82	918.44	-218.12	68.35	1537.79	-208.88	73.47	907.43
1.98000	-2584.34	132.91	121.41	-2797.29	124.24	63.63	-1771.91	30.17	487.93	-1739.79	111.07	452.34	-3253.13	-67.23	28.42	-3265.26	-59.15	31.35	-357.42	-41.99	227.36	-2034.01	-221.32	423.69	-3174.22	86.47	1215.50	0.00	0.00	0.00	-2994.65	126.97	1555.82	-2963.99	-33.96	1551.25	-1720.86	-22.69	1688.26	-1774.03	123.34	1694.82	918.36	-217.55	68.56	1537.76	-208.85	73.50	907.61
1.99000	-2577.98	132.94	121.84	-2819.25	124.72	59.52	-1771.91	30.17	487.93	-1739.79	111.07	452.34	-3247.80	-68.14	28.24	-3262.44	-59.16	30.81	-357.42	-41.99	227.36	-2034.01	-221.32	423.69	-3168.54	86.03	1215.33	0.00	0.00	0.00	-2994.65	126.97	1555.82	-2977.70	-31.33	1553.24	-1720.86	-22.69	1688.26	-1774.03	123.34	1694.82	918.58	-218.00	68.28	1537.68	-208.86	73.43	907.48
2.00000	-2571.92	132.97	122.22	-2794.94	124.15	63.03	-1771.91	30.17	487.93	-1739.79	111.07	452.34	-3253.77	-68.13	25.91	-3267.37	-59.66	30.46	-357.42	-41.99	227.36	-2034.01	-221.32	423.69	-3162.84	85.57	1215.17	0.00	0.00	0.00	-2994.65	126.97	1555.82	-2970.46	-26.86	1554.38	-1720.86	-22.69	1688.26	-1774.03	123.34	1694.82	918.46	-217.85	68.40	1538.21	-208.83	73.67	907.46
2.01000	-2566.15	132.99	122.57	-2800.40	122.72	62.67	-1771.91	30.17	487.93	-1739.79	111.07	452.34	-3262.55	-67.87	23.26	-3267.66	-60.12	30.23	-357.42	-41.99	227.36	-2034.01	-221.32	423.69	-3157.10	85.11	1215.01	0.00	0.00	0.00	-2994.59	126.97	1555.82	-2978.11	-24.28	1556.47	-1720.86	-22.69	1688.26	-1774.03	123.34	1694.82	918.32	-217.78	68.66	1538.77	-208.65	73.92	907.50
2.02000	-2560.68	133.02	122.87	-2814.11	123.18	59.55	-1771.91	30.17	487.93	-1739.79	111.07	452.34	-3255.96	-68.60	22.39	-3254.95	-60.73	32.69	-357.42	-41.99	227.36	-2034.01	-221.32	423.69	-3151.34	84.63	1214.85	0.00	0.00	0.00	-2935.83	125.90	1554.81	-2930.93	-22.97	1557.09	-1720.86	-22.69	1688.26	-1774.03	123.34	1694.82	918.26	-217.93	68.61	1537.56	-208.86	73.43	907.48
2.03000	-2555.50	133.04	123.14	-2807.04	123.56	61.54	-1771.91	30.17	487.93	-1739.79	111.07	452.34	-3234.80	-68.82	23.11	-3240.77	-60.57	35.63	-357.42	-41.99	227.36	-2034.01	-221.32	423.69	-3145.54	84.15	1214.70	0.00	0.00	0.00	-2961.50	131.61	1558.23	-2969.37	-21.74	1560.72	-1720.86	-22.69	1688.26	-1774.03	123.34	1694.82	918.32	-217.61	68.57	1537.88	-208.78	73.56	907.58
2.04000	-2550.60	133.05	123.37	-2817.40	123.21	60.19	-1771.91	30.17	487.93	-1739.79	111.07	452.34	-3231.06	-69.23	20.97	-3238.56	-61.01	37.10	-357.42	-41.99	227.36	-2034.01	-221.32	423.69	-3139.72	83.65	1214.55	0.00	0.00	0.00	-2966.86	132.83	1560.57	-2955.35	-18.04	1560.78	-1720.86	-22.69	1688.26	-1774.03	123.34	1694.82	918.35	-217.59	68.56	1537.80	-208.88	73.44	907.36
2.05000	-2545.99	133.07	123.56	-2797.64	123.44	63.24	-1771.91	30.17	487.93	-1739.79	111.07	452.34	-3221.99	-70.67	19.90	-3237.83	-62.03	38.21	-357.42	-41.99	227.36	-2034.01	-221.32	423.69	-3133.86	83.15	1214.41	0.00	0.00	0.00	-2943.90	133.66	1561.13	-2914.57	-14.50	1561.91	-1720.86	-22.69	1688.26	-1774.03	123.34	1694.82	918.52	-217.44	68.40	1538.04	-208.77	73.49	907.58
2.06000	-2541.66	133.08	123.71	-2816.55	122.82	59.32	-1771.91	30.17	487.93	-1739.79	111.07	452.34	-3216.65	-70.64	17.93	-3220.49	-61.93	43.18	-357.42	-41.99	227.36	-2034.01	-221.32	423.69	-3127.97	82.64	1214.27	0.00	0.00	0.00	-2928.68	135.56	1563.42	-2912.29	-12.78	1563.39	-1720.86	-22.69	1688.26	-1774.03	123.34	1694.82	918.51	-217.22	68.41	1537.51	-208.89	73.43	907.72
2.07000	-2537.61	133.10	123.83	-2800.94	122.72	62.49	-1771.91	30.17	487.93	-1739.79	111.07	452.34	-3194.47	-70.64	18.03	-3229.34	-63.81	43.70	-357.42	-41.99	227.36	-2034.01	-221.32	423.69	-3122.05	82.11	1214.14	0.00	0.00	0.00	-2925.52	139.37	1565.17	-2937.52	-10.66	1565.42	-1720.86	-22.69	1688.26	-1774.03	123.34	1694.82	918.36	-217.09	68.55	1537.87	-208.75	73.56	907.73
2.08000	-2533.83	133.11	123.90	-2800.09	123.28	63.27	-1771.91	30.17	487.93	-1739.79	111.07	452.34	-3199.80	-72.00	14.68	-3193.18	-63.90	50.11	-357.42	-41.99	227.36	-2034.01	-221.32	423.69	-3116.09	81.58	1214.01	0.00	0.00	0.00	-2946.27	141.16	1565.89	-2923.42	-10.60	1567.03	-1720.86	-22.69	1688.26	-1774.03	123.34	1694.82	918.67	-218.04	68.25	1537.57	-208.75	73.50	907.72
2.09000	-2530.34	133.12	123.93	-2803.36	123.51	61.77	-1771.91	30.17	487.93	-1739.79	111.07	452.34	-3213.99	-74.97	10.11	-3155.47	-63.51	57.32	-357.42	-41.99	227.36	-2034.01	-221.32	423.69	-3110.11	81.05	1213.89	0.00	0.00	0.00	-2934.09	144.34	1566.80	-2911.37	-6.47	1567.72	-1720.86	-22.69	1688.26	-1774.03	123.34	1694.82	918.47	-217.80	68.42	1537.77	-208.79	73.56	907.49
2.10000	-2527.11	133.13	123.93	-2801.50	122.97	62.25	-1771.91	30.17	487.93	-1739.79	111.07	452.34	-3199.64	-76.21	15.08	-3153.18	-65.42	61.47	-357.42	-41.99	227.36	-2034.01	-221.32	423.69	-3104.10	80.50	1213.77	0.00	0.00	0.00	-2935.57	143.89	1568.26	-2933.82	-6.64	1571.18	-1720.86	-22.69	1688.26	-1774.03	123.34	1694.82	918.18	-217.17	68.83	1538.22	-208.72	73.65	907.57
2.11000	-2524.15	133.14	123.88	-2803.19	123.02	61.73	-1771.91	30.17	487.93	-1739.79	111.07	452.34	-3187.98	-78.91	20.59	-3152.16	-67.08	65.52	-357.42	-41.99	227.36	-2034.01	-221.32	423.69	-3098.05	79.94	1213.66	0.00	0.00	0.00	-2932.62	145.89	1569.77	-2888.86	-2.13	1569.53	-1720.86	-22.69	1688.26	-1774.03	123.34	1694.82	918.53	-218.19	68.44	1537.74	-208.83	73.45	907.68
2.12000	-2521.47	133.15	123.79	-2788.25	123.72	64.63	-1771.91	30.17	487.93	-1739.79	111.07	452.34	-3158.69	-78.80	28.82	-3165.20	-67.90	67.18	-357.42	-41.99	227.36	-2034.01	-221.32	423.69	-3091.97	79.38	1213.55	0.00	0.00	0.00	-2929.53	147.76	1571.22	-2881.35	2.02	1570.87	-1720.86	-22.69	1688.26	-1774.03	123.34	1694.82	918.54	-217.63	68.42	1537.75	-208.79	73.60	907.34
2.13000	-2519.04	133.16	123.67	-2793.84	123.32	63.42	-1771.91	30.17	487.93	-1739.79	111.07	452.34	-3129.30	-77.68	36.66	-3126.73	-67.97	76.02	-357.42	-41.99	227.36	-2034.01	-221.32	423.69	-3085.86	78.80	1213.45	0.00	0.00	0.00	-2926.32	149.51	1572.60	-2872.82	0.37	1572.11	-1720.86	-22.69	1688.26	-1774.03	123.34	1694.82	918.55	-218.14	68.29	1538.37	-208.74	73.74	907.15
2.14000	-2516.88	133.17	123.50	-2797.59	124.57	62.95	-1771.91	30.17	487.93	-1739.79	111.07	452.34	-3111.66	-77.78	41.61	-3108.37	-67.47	80.54	-357.42	-41.99	227.36	-2034.01	-221.32	423.69	-3079.72	78.22	1213.36	0.00	0.00	0.00	-2922.99	151.14	1573.93	-2866.19	2.82	1573.10	-1720.86	-22.69	1688.26	-1774.03	123.34	1694.82	918.52	-218.03	68.35	1537.88	-208.78	73.60	907.61
2.15000	-2514.98	133.18	123.29	-2809.35	124.05	60.81	-1771.91	30.17	487.93	-1739.79	111.07	452.34	-3110.20	-77.73	42.97	-3106.07	-67.85	82.59	-357.42	-41.99	227.36	-2034.01	-221.32	423.69	-3073.55	77.63	1213.27	0.00	0.00	0.00	-2919.53	152.64	1575.20	-2871.29	4.75	1573.11	-1720.86	-22.69	1688.26	-1774.03	123.34	1694.82	918.38	-217.12	68.54	1537.91	-208.89	73.61	907.64
2.16000	-2513.34	133.19	123.04	-2815.41	124.40	59.52	-1771.91	30.17	487.93	-1739.79	111.07	452.34	-3076.34	-77.32	49.09	-3087.43	-67.02	85.27	-357.42	-41.99	227.36	-2034.01	-221.32	423.69	-3067.34	77.04	1213.18	0.00	0.00	0.00	-2915.95	154.03	1576.41	-2874.90	6.39	1574.85	-1720.86	-22.69	1688.26	-1774.03	123.34	1694.82	918.53	-217.49	68.35	1538.18	-208.82	73.69	907.46
2.17000	-2511.95	133.21	122.75	-2820.05	124.93	58.35	-1771.91	30.17	487.93	-1739.79	111.07	452.34	-3053.66	-77.14	51.79	-3072.15	-67.80	86.47	-357.42	-41.99	227.36	-2034.01	-221.32	423.69	-3061.10	76.43	1213.10	0.00	0.00	0.00	-2912.24	155.31	1577.56	-2871.78	5.27	1575.04	-1720.86	-22.69	1688.26	-1774.03	123.34	1694.82	918.58	-217.49	68.31	1538.04	-208.91	73.61	907.44
2.18000	-2510.81	133.22	122.42	-2809.34	124.23	59.87	-1771.91	30.17	487.93	-1739.79	111.07	452.34	-3040.32	-77.29	52.07	-3051.02	-67.48	87.03	-357.42	-41.99	227.36	-2034.01	-221.32	423.69	-3054.83	75.82	1213.03	0.00	0.00	0.00	-2908.42	156.46	1578.65	-2881.17	5.93	1576.05	-1720.86	-22.69	1688.26	-1774.03	123.34	1694.82	918.40	-217.99	68.47	1537.55	-208.95	73.45	907.49
2.19000	-2509.93	133.24	122.05	-2793.99	124.65	63.19	-1771.91	30.17	487.93	-1739.79	111.07	452.34	-3013.03	-76.79	54.42	-3031.64	-67.83	87.41	-357.42	-41.99	227.36	-2034.01	-221.32	423.69	-3048.53	75.20	1212.96	0.00	0.00	0.00	-2904.48	157.51	1579.69	-2846.75	7.99	1575.99	-1720.86	-22.69	1688.26	-1774.03	123.34	1694.82	918.45	-217.67	68.44	1537.87	-208.89	73.57	907.41
2.20000	-2509.29	133.26	121.63	-2804.27	123.66	61.14	-1771.91	30.17	487.93	-1739.79	111.07	452.34	-3001.34	-76.45	52.97	-3004.04	-68.19	88.67	-357.42	-41.99	227.36	-2034.01	-221.32	423.69	-3042.20	74.57	1212.90	0.00	0.00	0.00	-2900.43	158.45	1580.67	-2847.83	9.64	1576.37	-1720.86	-22.69	1688.26	-1774.03	123.34	1694.82	918.39	-217.59	68.59	1537.61	-208.92	73.46	907.62
2.21000	-2508.89	133.28	121.18	-2800.06	125.27	61.61	-1771.91	30.17	487.93	-1739.79	111.07	452.34	-2985.20	-75.90	52.27	-2982.91	-66.91	87.31	-357.42	-41.99	227.36	-2034.01	-221.32	423.69	-3035.83	73.93	1212.85	0.00	0.00	0.00	-2896.26	159.28	1581.60	-2835.86	9.90	1577.10	-1720.86	-22.69	1688.26	-1774.03	123.34	1694.82	918.09	-217.55	68.89	1538.28	-208.80	73.74	907.75
2.22000	-2508.74	133.30	120.68	-2782.65	123.28	64.58	-1771.91	30.17	487.93	-1739.79	111.07	452.34	-2964.48	-75.25	52.77	-2961.80	-66.52	87.02	-357.42	-41.99	227.36	-2034.01	-221.32	423.69	-3029.43	73.29	1212.80	0.00	0.00	0.00	-2891.97	160.00	1582.47	-2827.74	11.67	1577.95	-1720.86	-22.69	1688.26	-1774.03	123.34	1694.82	918.26	-217.60	68.71	1538.82	-208.71	73.95	907.58
2.23000	-2508.83	133.33	120.14	-2790.53	124.39	63.31	-1771.91	30.17	487.93	-1739.79	111.07	452.34	-2931.00	-74.50	54.59	-2932.06	-66.77	87.23	-357.42	-41.99	227.36	-2034.01	-221.32	423.69	-3023.00	72.64	1212.76	0.00	0.00	0.00	-2887.58	160.62	1583.29	-2812.48	10.79	1578.10	-1720.86	-22.69	1688.26	-1774.03	123.34	1694.82	918.53	-217.74	68.50	1538.02	-208.72	73.59	907.50
2.24000	-2509.16	133.36	119.56	-2788.15	123.67	63.34	-1771.91	30.17	487.93	-1739.79	111.07	452.34	-2915.95	-74.18	53.46	-2915.34	-66.42	85.83	-357.42	-41.99	227.36	-2034.01	-221.32	423.69	-3016.53	71.98	1212.73	0.00	0.00	0.00	-2883.08	161.14	1584.06	-2817.36	12.68	1577.66	-1720.86	-22.69	1688.26	-1774.03	123.34	1694.82	918.31	-217.52	68.64	1537.97	-208.74	73.57	907.54
2.25000	-2509.72	133.39	118.94	-2816.17	123.60	58.34	-1771.91	30.17	487.93	-1739.79	111.07	452.34	-2893.62	-74.62	54.71	-2899.39	-67.23	83.45	-357.42	-41.99	227.36	-2034.01	-221.32	423.69	-3010.04	71.32	1212.70	0.00	0.00	0.00	-2878.46	161.55	1584.78	-2830.25	12.74	1579.47	-1720.86	-22.69	1688.26	-1774.03	123.34	1694.82	918.10	-217.16	68.80	1538.11	-208.78	73.64	907.50
2.26000	-2510.51	133.43	118.27	-2783.90	123.72	64.43	-1771.91	30.17	487.93	-1739.79	111.07	452.34	-2882.78	-75.71	53.34	-2877.53	-67.87	82.67	-357.42	-41.99	227.36	-2034.01	-221.32	423.69	-3003.51	70.65	1212.68	0.00	0.00	0.00	-2873.74	161.88	1585.44	-2826.98	12.98	1579.65	-1720.86	-22.69	1688.26	-1774.03	123.34	1694.82	918.39	-217.50	68.51	1538.05	-208.76	73.60	907.63
2.27000	-2511.53	133.47	117.57	-2805.90	123.86	60.63	-1771.91	30.17	487.93	-1739.79	111.07	452.34	-2854.12	-75.94	55.35	-2874.33	-68.16	78.97	-357.42	-41.99	227.36	-2034.01	-221.32	423.69	-2996.94	69.97	1212.66	0.00	0.00	0.00	-2868.92	162.10	1586.06	-2823.45	15.51	1578.95	-1720.86	-22.69	1688.26	-1774.03	123.34	1694.82	918.24	-217.28	68.65	1538.14	-208.69	73.67	907.55
2.28000	-2512.78	133.51	116.82	-2798.12	123.20	61.21	-1771.91	30.17	487.93	-1739.79	111.07	452.34	-2849.62	-76.77	53.90	-2854.11	-68.02	78.49	-357.42	-41.99	227.36	-2034.01	-221.32	423.69	-2990.35	69.29	1212.65	0.00	0.00	0.00	-2863.99	162.23	1586.63	-2805.17	14.23	1578.13	-1720.86	-22.69	1688.26	-1774.03	123.34	1694.82	918.36	-217.54	68.58	1537.72	-208.93	73.49	907.59
2.29000	-2514.26	133.56	116.02	-2802.07	124.08	59.81	-1771.91	30.17	487.93	-1739.79	111.07	452.34	-2842.79	-78.18	52.76	-2840.30	-68.60	76.53	-357.42	-41.99	227.36	-2034.01	-221.32	423.69	-2983.72	68.59	1212.65	0.00	0.00	0.00	-2858.96	162.27	1587.15	-2797.07	14.02	1578.52	-1720.86	-22.69	1688.26	-1774.03	123.34	1694.82	918.55	-217.96	68.42	1538.06	-208.88	73.61	907.61
2.30000	-2515.96	133.62	115.19	-2795.98	124.25	61.11	-1771.91	30.17	487.93	-1739.79	111.07	452.34	-2792.66	-77.55	58.44	-2817.95	-69.55	75.25	-357.42	-41.99	227.36	-2034.01	-221.32	423.69	-2977.06	67.90	1212.66	0.00	0.00	0.00	-2853.83	162.22	1587.62	-2805.74	14.26	1578.08	-1720.86	-22.69	1688.26	-1774.03	123.34	1694.82	918.37	-217.85	68.47	1537.76	-208.86	73.50	907.66
2.31000	-2517.87	133.68	114.31	-2784.40	124.49	62.50	-1771.91	30.17	487.93	-1739.79	111.07	452.34	-2802.02	-79.68	54.39	-2794.64	-70.44	75.50	-357.42	-41.99	227.36	-2034.01	-221.32	423.69	-2970.36	67.19	1212.67	0.00	0.00	0.00	-2848.60	162.08	1588.05	-2774.37	13.28	1576.99	-1720.86	-22.69	1688.26	-1774.03	123.34	1694.82	918.66	-218.37	68.19	1537.82	-208.79	73.52	907.39
2.32000	-2520.01	133.74	113.38	-2789.34	124.71	60.59	-1771.91	30.17	487.93	-1739.79	111.07	452.34	-2769.62	-79.87	58.04	-2774.54	-70.70	75.13	-357.42	-41.99	227.36	-2034.01	-221.32	423.69	-2963.63	66.48	1212.70	0.00	0.00	0.00	-2843.27	161.86	1588.43	-2778.41	12.18	1578.96	-1720.86	-22.69	1688.26	-1774.03	123.34	1694.82	918.42	-217.97	68.49	1537.89	-208.86	73.53	907.64
2.33000	-2522.36	133.81	112.42	-2792.40	123.43	58.89	-1771.91	30.17	487.93	-1739.79	111.07	452.34	-2737.35	-78.52	61.68	-2760.52	-71.36	72.99	-357.42	-41.99	227.36	-2034.01	-221.32	423.69	-2956.87	65.77	1212.72	0.00	0.00	0.00	-2837.84	161.56	1588.77	-2780.85	11.68	1579.00	-1720.86	-22.69	1688.26	-1774.03	123.34	1694.82	918.39	-217.71	68.63	1537.74	-208.84	73.44	907.33
2.34000	-2524.92	133.89	111.41	-2802.07	124.18	55.95	-1771.91	30.17	487.93	-1739.79	111.07	452.34	-2727.96	-80.74	61.25	-2741.58	-71.36	73.32	-357.42	-41.99	227.36	-2034.01	-221.32	423.69	-2950.08	65.05	1212.76	0.00	0.00	0.00	-2832.32	161.17	1589.07	-2746.57	14.41	1576.79	-1720.86	-22.69	1688.26	-1774.03	123.34	1694.82	918.42	-217.57	68.58	1537.08	-208.90	73.22	907.46
2.35000	-2527.70	133.97	110.35	-2796.93	123.16	56.50	-1771.91	30.17	487.93	-1739.79	111.07	452.34	-2739.24	-81.92	57.53	-2723.70	-71.86	72.86	-357.42	-41.99	227.36	-2034.01	-221.32	423.69	-2943.25	64.32	1212.80	0.00	0.00	0.00	-2826.71	160.70	1589.32	-2768.27	13.38	1576.18	-1720.86	-22.69	1688.26	-1774.03	123.34	1694.82	918.54	-217.70	68.49	1537.19	-208.96	73.27	907.40
2.36000	-2530.68	134.06	109.26	-2790.09	122.72	55.73	-1771.91	30.17	487.93	-1739.79	111.07	452.34	-2700.39	-79.91	64.35	-2713.93	-72.58	72.65	-357.42	-41.99	227.36	-2034.01	-221.32	423.69	-2936.38	63.59	1212.86	0.00	0.00	0.00	-2821.00	160.16	1589.53	-2764.28	13.09	1576.42	-1720.86	-22.69	1688.26	-1774.03	123.34	1694.82	918.57	-218.43	68.21	1537.78	-208.90	73.47	907.60
2.37000	-2533.86	134.15	108.12	-2766.79	124.77	58.83	-1771.91	30.17	487.93	-1739.79	111.07	452.34	-2707.34	-82.43	63.68	-2695.87	-72.72	73.90	-357.42	-41.99	227.36	-2034.01	-221.32	423.69	-2929.49	62.85	1212.92	0.00	0.00	0.00	-2815.21	159.54	1589.70	-2742.10	13.50	1575.96	-1720.86	-22.69	1688.26	-1774.03	123.34	1694.82	918.22	-217.41	68.71	1538.13	-208.81	73.60	907.60
2.38000	-2537.25	134.25	106.93	-2754.06	123.78	59.83	-1771.91	30.17	487.93	-1739.79	111.07	452.34	-2697.40	-81.37	64.88	-2696.41	-72.52	72.31	-357.42	-41.99	227.36	-2034.01	-221.32	423.69	-2922.56	62.10	1212.98	0.00	0.00	0.00	-2809.33	158.85	1589.83	-2757.00	12.97	1576.21	-1720.86	-22.69	1688.26	-1774.03	123.34	1694.82	918.22	-217.51	68.66	1538.60	-208.58	73.84	907.68
2.39000	-2540.84	134.36	105.70	-2775.89	124.22	55.21	-1771.91	30.17	487.93	-1739.79	111.07	452.34	-2661.26	-78.62	72.93	-2678.55	-72.68	74.49	-357.42	-41.99	227.36	-2034.01	-221.32	423.69	-2915.59	61.36	1213.06	0.00	0.00	0.00	-2803.35	158.09	1589.91	-2743.05	12.47	1573.46	-1720.86	-22.69	1688.26	-1774.03	123.34	1694.82	918.50	-217.80	68.25	1537.58	-208.87	73.44	907.72
2.40000	-2544.62	134.48	104.42	-2772.85	124.76	53.71	-1771.91	30.17	487.93	-1739.79	111.07	452.34	-2643.18	-78.32	75.63	-2672.24	-70.98	74.44	-357.42	-41.99	227.36	-2034.01	-221.32	423.69	-2908.60	60.60	1213.14	0.00	0.00	0.00	-2797.30	157.26	1589.96	-2711.36	10.75	1571.71	-1720.86	-22.69	1688.26	-1774.03	123.34	1694.82	918.73	-218.17	68.23	1537.56	-208.89	73.34	907.58
2.41000	-2548.60	134.60	103.10	-2772.45	126.07	53.33	-1771.91	30.17	487.93	-1739.79	111.07	452.34	-2625.12	-77.98	78.43	-2665.99	-69.90	76.09	-357.42	-41.99	227.36	-2034.01	-221.32	423.69	-2901.56	59.84	1213.23	0.00	0.00	0.00	-2791.16	156.36	1589.98	-2731.81	10.17	1572.24	-1720.86	-22.69	1688.26	-1774.03	123.34	1694.82	918.72	-217.97	68.21	1537.59	-208.95	73.41	907.57
2.42000	-2552.78	134.73	101.74	-2760.00	126.61	53.85	-1771.91	30.17	487.93	-1739.79	111.07	452.34	-2607.13	-77.61	81.29	-2639.52	-70.58	80.15	-357.42	-41.99	227.36	-2034.01	-221.32	423.69	-2894.50	59.08	1213.33	0.00	0.00	0.00	-2784.94	155.39	1589.95	-2720.79	9.37	1572.02	-1720.86	-22.69	1688.26	-1774.03	123.34	1694.82	918.52	-218.50	68.34	1537.63	-208.88	73.46	907.51
2.43000	-2557.14	134.87	100.33	-2760.38	126.59	52.69	-1771.91	30.17	487.93	-1739.79	111.07	452.34	-2589.26	-77.20	84.20	-2626.73	-71.02	83.64	-357.42	-41.99	227.36	-2034.01	-221.32	423.69	-2887.40	58.31	1213.44	0.00	0.00	0.00	-2778.63	154.37	1589.89	-2704.03	9.22	1570.85	-1720.86	-22.69	1688.26	-1774.03	123.34	1694.82	918.58	-218.06	68.28	1537.75	-208.75	73.50	907.47
2.44000	-2561.69	135.02	98.88	-2760.28	126.19	53.63	-1771.91	30.17	487.93	-1739.79	111.07	452.34	-2571.55	-76.76	87.14	-2611.76	-70.24	85.53	-357.42	-41.99	227.36	-2034.01	-221.32	423.69	-2880.27	57.53	1213.56	0.00	0.00	0.00	-2772.25	153.28	1589.80	-2705.04	10.26	1570.26	-1720.86	-22.69	1688.26	-1774.03	123.34	1694.82	918.54	-218.17	68.41	1537.45	-208.82	73.38	907.50
2.45000	-2566.43	135.18	97.38	-2772.82	125.94	49.85	-1771.91	30.17	487.93	-1739.79	111.07	452.34	-2554.05	-76.30	90.07	-2563.62	-71.42	96.09	-357.42	-41.99	227.36	-2034.01	-221.32	423.69	-2873.10	56.75	1213.68	0.00	0.00	0.00	-2765.79	152.13	1589.67	-2716.53	9.26	1569.91	-1720.86	-22.69	1688.26	-1774.03	123.34	1694.82	918.28	-217.66	68.71	1537.61	-208.81	73.45	907.52
2.46000	-2571.34	135.34	95.83	-2760.67	126.42	51.18	-1771.91	30.17	487.93	-1739.79	111.07	452.34	-2536.79	-75.82	92.98	-2570.82	-71.44	96.03	-357.42	-41.99	227.36	-2034.01	-221.32	423.69	-2865.89	55.97	1213.82	0.00	0.00	0.00	-2759.25	150.93	1589.51	-2706.52	7.10	1570.01	-1720.86	-22.69	1688.26	-1774.03	123.34	1694.82	918.38	-218.06	68.40	1537.50	-208.94	73.36	907.86
2.47000	-2576.44	135.52	94.24	-2759.34	126.54	50.98	-1771.91	30.17	487.93	-1739.79	111.07	452.34	-2519.84	-75.32	95.84	-2532.77	-70.33	104.81	-357.42	-41.99	227.36	-2034.01	-221.32	423.69	-2858.66	55.18	1213.96	0.00	0.00	0.00	-2752.64	149.68	1589.31	-2698.43	7.29	1568.45	-1720.86	-22.69	1688.26	-1774.03	123.34	1694.82	918.51	-218.13	68.37	1537.65	-208.86	73.42	907.70
2.48000	-2581.72	135.70	92.60	-2758.71	126.67	51.37	-1771.91	30.17	487.93	-1739.79	111.07	452.34	-2503.22	-74.81	98.62	-2512.02	-70.10	109.18	-357.42	-41.99	227.36	-2034.01	-221.32	423.69	-2851.38	54.39	1214.11	0.00	0.00	0.00	-2745.95	148.37	1589.09	-2655.66	6.63	1564.23	-1720.86	-22.69	1688.26	-1774.03	123.34	1694.82	918.80	-218.89	68.01	1538.14	-208.72	73.62	907.69
2.49000	-2587.17	135.89	90.92	-2770.70	126.09	48.69	-1771.91	30.17	487.93	-1739.79	111.07	452.34	-2486.99	-74.29	101.30	-2493.44	-69.82	112.90	-357.42	-41.99	227.36	-2034.01	-221.32	423.69	-2844.08	53.59	1214.28	0.00	0.00	0.00	-2739.19	147.01	1588.83	-2655.59	3.46	1564.59	-1720.86	-22.69	1688.26	-1774.03	123.34	1694.82	918.46	-218.41	68.39	1537.79	-208.81	73.51	907.63
2.50000	-2592.79	136.10	89.19	-2784.62	126.61	45.97	-1771.91	30.17	487.93	-1739.79	111.07	452.34	-2471.19	-73.76	103.87	-2476.89	-69.49	116.00	-357.42	-41.99	227.36	-2034.01	-221.32	423.69	-2836.74	52.79	1214.45	0.00	0.00	0.00	-2732.37	145.60	1588.54	-2660.02	1.69	1564.27	-1720.86	-22.69	1688.26	-1774.03	123.34	1694.82	918.62	-218.63	68.21	1537.53	-208.81	73.40	907.62
2.51000	-2598.58	136.31	87.41	-2764.72	128.58	49.50	-1771.91	30.17	487.93	-1739.79	111.07	452.34	-2455.86	-73.24	106.28	-2462.24	-69.13	118.50	-357.42	-41.99	227.36	-2034.01	-221.32	423.69	-2829.36	51.99	1214.63	0.00	0.00	0.00	-2725.47	144.14	1588.22	-2670.81	2.75	1563.84	-1720.86	-22.69	1688.26	-1774.03	123.34	1694.82	918.23	-217.74	68.58	1537.45	-208.93	73.37	907.48
2.52000	-2604.55	136.54	85.59	-2765.80	126.90	49.71	-1771.91	30.17	487.93	-1739.79	111.07	452.34	-2441.05	-72.71	108.52	-2449.37	-68.73	120.41	-357.42	-41.99	227.36	-2034.01	-221.32	423.69	-2821.95	51.18	1214.81	0.00	0.00	0.00	-2718.51	142.64	1587.88	-2640.71	0.14	1561.88	-1720.86	-22.69	1688.26	-1774.03	123.34	1694.82	918.33	-217.61	68.54	1537.65	-208.99	73.48	907.51
2.53000	-2610.67	136.77	83.72	-2765.64	127.20	47.62	-1771.91	30.17	487.93	-1739.79	111.07	452.34	-2426.81	-72.20	110.57	-2438.14	-68.30	121.78	-357.42	-41.99	227.36	-2034.01	-221.32	423.69	-2814.50	50.36	1215.01	0.00	0.00	0.00	-2711.48	141.10	1587.51	-2646.87	-2.28	1560.91	-1720.86	-22.69	1688.26	-1774.03	123.34	1694.82	918.59	-217.85	68.33	1537.50	-208.85	73.46	907.29
2.54000	-2616.96	137.02	81.81	-2763.95	127.64	49.37	-1771.91	30.17	487.93	-1739.79	111.07	452.34	-2413.17	-71.69	112.40	-2428.44	-67.86	122.61	-357.42	-41.99	227.36	-2034.01	-221.32	423.69	-2807.02	49.55	1215.22	0.00	0.00	0.00	-2704.38	139.52	1587.11	-2661.88	-4.42	1561.08	-1720.86	-22.69	1688.26	-1774.03	123.34	1694.82	918.61	-218.15	68.38	1537.73	-208.85	73.48	907.52
2.55000	-2623.41	137.28	79.84	-2773.01	127.27	47.02	-1771.91	30.17	487.93	-1739.79	111.07	452.34	-2400.19	-71.20	113.99	-2420.11	-67.40	122.93	-357.42	-41.99	227.36	-2034.01	-221.32	423.69	-2799.51	48.73	1215.44	0.00	0.00	0.00	-2697.23	137.90	1586.68	-2628.11	-5.70	1558.70	-1720.86	-22.69	1688.26	-1774.03	123.34	1694.82	918.61	-218.24	68.32	1537.55	-208.87	73.40	907.65
2.56000	-2630.02	137.55	77.83	-2765.56	127.59	48.61	-1771.91	30.17	487.93	-1739.79	111.07	452.34	-2387.91	-70.73	115.31	-2413.05	-66.93	122.77	-357.42	-41.99	227.36	-2034.01	-221.32	423.69	-2791.95	47.91	1215.66	0.00	0.00	0.00	-2690.01	136.24	1586.23	-2617.07	-8.69	1557.88	-1720.86	-22.69	1688.26	-1774.03	123.34	1694.82	918.47	-217.80	68.47	1537.73	-208.88	73.43	907.60
2.57000	-2636.78	137.83	75.78	-2763.13	126.70	49.05	-1771.91	30.17	487.93	-1739.79	111.07	452.34	-2376.37	-70.28	116.34	-2407.11	-66.46	122.14	-357.42	-41.99	227.36	-2034.01	-221.32	423.69	-2784.37	47.08	1215.90	0.00	0.00	0.00	-2682.73	134.55	1585.76	-2610.08	-10.39	1556.57	-1720.86	-22.69	1688.26	-1774.03	123.34	1694.82	918.53	-217.90	68.49	1537.80	-208.89	73.47	907.49
2.58000	-2643.69	138.12	73.67	-2769.51	127.51	47.56	-1771.91	30.17	487.93	-1739.79	111.07	452.34	-2365.62	-69.85	117.05	-2402.17	-65.99	121.09	-357.42	-41.99	227.36	-2034.01	-221.32	423.69	-2776.75	46.25	1216.15	0.00	0.00	0.00	-2675.40	132.83	1585.26	-2621.16	-13.41	1557.61	-1720.86	-22.69	1688.26	-1774.03	123.34	1694.82	918.40	-217.89	68.45	1537.77	-208.91	73.53	907.53
2.59000	-2650.76	138.43	71.52	-2776.12	126.51	46.53	-1771.91	30.17	487.93	-1739.79	111.07	452.34	-2355.71	-69.45	117.43	-2398.10	-65.53	119.61	-357.42	-41.99	227.36	-2034.01	-221.32	423.69	-2769.09	45.42	1216.40	0.00	0.00	0.00	-2668.01	131.08	1584.74	-2621.16	-14.71	1555.57	-1720.86	-22.69	1688.26	-1774.03	123.34	1694.82	918.35	-217.65	68.56	1536.57	-209.03	73.03	907.47
2.60000	-2657.97	138.75	69.32	-2764.85	126.53	48.28	-1771.91	30.17	487.93	-1739.79	111.07	452.34	-2346.67	-69.09	117.44	-2394.76	-65.09	117.75	-357.42	-41.99	227.36	-2034.01	-221.32	423.69	-2761.39	44.58	1216.67	0.00	0.00	0.00	-2660.56	129.30	1584.20	-2598.83	-14.31	1553.93	-1720.86	-22.69	1688.26	-1774.03	123.34	1694.82	918.61	-218.01	68.31	1537.61	-208.85	73.40	907.54
2.61000	-2665.32	139.08	67.07	-2777.21	126.58	46.21	-1771.91	30.17	487.93	-1739.79	111.07	452.34	-2338.55	-68.77	117.06	-2392.04	-64.67	115.53	-357.42	-41.99	227.36	-2034.01	-221.32	423.69	-2753.67	43.74	1216.95	0.00	0.00	0.00	-2653.06	127.49	1583.64	-2608.85	-18.54	1553.99	-1720.86	-22.69	1688.26	-1774.03	123.34	1694.82	918.38	-217.27	68.48	1537.05	-208.87	73.26	907.54
2.62000	-2672.82	139.42	64.78	-2771.33	125.92	46.21	-1771.91	30.17	487.93	-1739.79	111.07	452.34	-2331.40	-68.49	116.27	-2389.79	-64.27	112.96	-357.42	-41.99	227.36	-2034.01	-221.32	423.69	-2745.90	42.90	1217.24	0.00	0.00	0.00	-2645.51	125.66	1583.05	-2583.32	-18.01	1551.84	-1720.86	-22.69	1688.26	-1774.03	123.34	1694.82	918.54	-218.22	68.36	1537.45	-208.84	73.40	907.47
2.63000	-2680.46	139.78	62.43	-2759.66	125.06	48.87	-1771.91	30.17	487.93	-1739.79	111.07	452.34	-2325.27	-68.25	115.04	-2387.90	-63.91	110.07	-357.42	-41.99	227.36	-2034.01	-221.32	423.69	-2738.10	42.06	1217.53	0.00	0.00	0.00	-2637.90	123.81	1582.45	-2572.26	-20.31	1550.99	-1720.86	-22.69	1688.26	-1774.03	123.34	1694.82	918.63	-217.92	68.23	1538.21	-208.73	73.65	907.75
2.64000	-2688.24	140.15	60.04	-2764.38	125.35	47.78	-1771.91	30.17	487.93	-1739.79	111.07	452.34	-2320.19	-68.07	113.35	-2386.23	-63.59	106.89	-357.42	-41.99	227.36	-2034.01	-221.32	423.69	-2730.26	41.21	1217.84	0.00	0.00	0.00	-2630.25	121.93	1581.83	-2567.83	-22.99	1549.56	-1720.86	-22.69	1688.26	-1774.03	123.34	1694.82	918.43	-217.75	68.37	1537.92	-208.83	73.58	907.68
2.65000	-2696.15	140.54	57.60	-2758.46	124.80	47.72	-1771.91	30.17	487.93	-1739.79	111.07	452.34	-2316.21	-67.93	111.18	-2384.64	-63.31	103.44	-357.42	-41.99	227.36	-2034.01	-221.32	423.69	-2722.39	40.36	1218.16	0.00	0.00	0.00	-2622.55	120.04	1581.20	-2565.75	-26.29	1548.81	-1720.86	-22.69	1688.26	-1774.03	123.34	1694.82	918.55	-217.77	68.33	1538.13	-208.88	73.68	907.64
2.66000	-2704.20	140.94	55.11	-2775.23	125.07	45.62	-1771.91	30.17	487.93	-1739.79	111.07	452.34	-2313.38	-67.86	108.50	-2383.02	-63.09	99.74	-357.42	-41.99	227.36	-2034.01	-221.32	423.69	-2714.48	39.51	1218.49	0.00	0.00	0.00	-2614.81	118.14	1580.54	-2569.10	-29.87	1549.02	-1720.86	-22.69	1688.26	-1774.03	123.34	1694.82	918.62	-218.17	68.38	1537.42	-208.92	73.38	907.55
2.67000	-2712.37	141.36	52.57	-2763.80	125.53	45.69	-1771.91	30.17	487.93	-1739.79	111.07	452.34	-2311.74	-67.84	105.29	-2381.23	-62.92	95.81	-357.42	-41.99	227.36	-2034.01	-221.32	423.69	-2706.54	38.66	1218.83	0.00	0.00	0.00	-2607.02	116.22	1579.88	-2555.57	-30.82	1548.12	-1720.86	-22.69	1688.26	-1774.03	123.34	1694.82	918.66	-217.90	68.34	1537.57	-208.80	73.43	907.56
2.68000	-2720.71	141.78	49.98	-2754.75	125.59	46.58	-1771.91	30.17	487.93	-1739.79	111.07	452.34	-2311.34	-67.89	101.52	-2379.15	-62.82	91.69	-357.42	-41.99	227.36	-2034.01	-221.32	423.69	-2698.56	37.80	1219.18	0.00	0.00	0.00	-2599.18	114.29	1579.19	-2566.49	-34.91	1547.48	-1720.86	-22.69	1688.26	-1774.03	123.34	1694.82	918.36	-217.56	68.52	1538.23	-208.72	73.70	907.39
2.69000	-2764.92	140.23	41.07	-2753.44	125.33	46.91	-1771.91	30.17	487.93	-1739.79	111.07	452.34	-2312.22	-68.01	97.17	-2381.82	-64.75	86.99	-357.42	-41.99	227.36	-2034.01	-221.32	423.69	-2690.54	36.94	1219.54	0.00	0.00	0.00	-2591.31	112.35	1578.50	-2551.18	-38.12	1545.34	-1720.86	-22.69	1688.26	-1774.03	123.34	1694.82	918.29	-217.79	68.59	1537.63	-208.83	73.40	907.21
2.70000	-2730.89	142.84	46.48	-2756.47	123.94	45.42	-1771.91	30.17	487.93	-1739.79	111.07	452.34	-2314.41	-68.20	92.22	-2341.16	-59.77	88.58	-357.42	-41.99	227.36	-2034.01	-221.32	423.69	-2682.49	36.09	1219.92	0.00	0.00	0.00	-2583.40	110.40	1577.78	-2539.63	-38.98	1545.76	-1720.86	-22.69	1688.26	-1774.03	123.34	1694.82	918.35	-218.06	68.38	1537.83	-208.77	73.55	907.48
2.71000	-2748.88	143.50	42.19	-2754.68	125.38	44.94	-1771.91	30.17	487.93	-1739.79	111.07	452.34	-2307.79	-67.68	87.00	-2352.35	-61.62	81.04	-357.42	-41.99	227.36	-2034.01	-221.32	423.69	-2674.40	35.22	1220.30	0.00	0.00	0.00	-2575.44	108.44	1577.06	-2530.01	-41.86	1544.34	-1720.86	-22.69	1688.26	-1774.03	123.34	1694.82	918.50	-217.50	68.41	1537.93	-208.83	73.63	907.63
2.72000	-2795.49	141.64	32.92	-2753.69	125.86	43.12	-1771.91	30.17	487.93	-1739.79	111.07	452.34	-2313.36	-68.63	80.85	-2358.02	-63.26	75.14	-357.42	-41.99	227.36	-2034.01	-221.32	423.69	-2666.27	34.36	1220.70	0.00	0.00	0.00	-2567.46	106.49	1576.33	-2517.92	-42.20	1542.80	-1720.86	-22.69	1688.26	-1774.03	123.34	1694.82	918.54	-217.52	68.36	1538.06	-208.76	73.62	907.61
2.73000	-2781.44	143.43	33.22	-2727.43	124.97	46.56	-1771.91	30.17	487.93	-1739.79	111.07	452.34	-2328.39	-68.46	71.72	-2376.11	-63.31	68.52	-357.42	-41.99	227.36	-2034.01	-221.32	423.69	-2658.11	33.50	1221.10	0.00	0.00	0.00	-2559.43	104.53	1575.58	-2488.84	-42.31	1541.19	-1720.86	-22.69	1688.26	-1774.03	123.34	1694.82	918.48	-218.10	68.29	1537.49	-208.88	73.35	907.55
2.74000	-2781.29	144.38	33.41	-2750.69	126.25	42.28	-1771.91	30.17	487.93	-1739.79	111.07	452.34	-2334.10	-70.26	66.57	-2356.45	-61.03	68.56	-357.42	-41.99	227.36	-2034.01	-221.32	423.69	-2649.91	32.63	1221.52	0.00	0.00	0.00	-2551.37	102.57	1574.83	-2503.55	-49.17	1541.51	-1720.86	-22.69	1688.26	-1774.03	123.34	1694.82	918.61	-218.94	68.11	1537.83	-208.77	73.61	907.60
2.75000	-2777.25	143.89	32.77	-2733.10	126.56	44.31	-1771.91	30.17	487.93	-1739.79	111.07	452.34	-2326.45	-68.17	65.26	-2361.46	-61.42	65.24	-357.42	-41.99	227.36	-2034.01	-221.32	423.69	-2641.68	31.77	1221.95	0.00	0.00	0.00	-2543.28	100.62	1574.07	-2476.68	-51.45	1540.65	-1720.86	-22.69	1688.26	-1774.03	123.34	1694.82	918.63	-218.70	68.23	1537.56	-208.92	73.44	907.40
2.76000	-2741.53	145.20	38.03	-2727.77	126.23	43.34	-1771.91	30.17	487.93	-1739.79	111.07	452.34	-2335.23	-69.79	59.56	-2380.84	-64.34	59.14	-357.42	-41.99	227.36	-2034.01	-221.32	423.69	-2633.40	30.90	1222.39	0.00	0.00	0.00	-2535.16	98.67	1573.30	-2469.26	-53.03	1539.29	-1720.86	-22.69	1688.26	-1774.03	123.34	1694.82	918.68	-218.77	68.07	1537.81	-208.86	73.46	907.18
2.77000	-2746.58	147.25	35.86	-2723.79	127.98	43.14	-1771.91	30.17	487.93	-1739.79	111.07	452.34	-2331.69	-69.06	58.70	-2380.13	-61.40	58.05	-357.42	-41.99	227.36	-2034.01	-221.32	423.69	-2625.09	30.03	1222.85	0.00	0.00	0.00	-2527.01	96.72	1572.52	-2478.26	-56.77	1540.51	-1720.86	-22.69	1688.26	-1774.03	123.34	1694.82	918.83	-218.33	68.12	1537.57	-208.88	73.45	907.39
2.78000	-2756.71	147.35	33.31	-2724.42	129.06	41.52	-1771.91	30.17	487.93	-1739.79	111.07	452.34	-2337.03	-71.06	57.48	-2389.24	-63.87	54.91	-357.42	-41.99	227.36	-2034.01	-221.32	423.69	-2616.75	29.16	1223.31	0.00	0.00	0.00	-2518.84	94.79	1571.73	-2464.99	-58.69	1539.78	-1720.86	-22.69	1688.26	-1774.03	123.34	1694.82	918.65	-218.43	68.26	1537.73	-208.83	73.51	907.62
2.79000	-2758.59	147.96	31.98	-2707.84	129.54	43.47	-1771.91	30.17	487.93	-1739.79	111.07	452.34	-2351.02	-70.44	53.60	-2378.37	-64.40	55.30	-357.42	-41.99	227.36	-2034.01	-221.32	423.69	-2608.36	28.29	1223.79	0.00	0.00	0.00	-2510.63	92.86	1570.94	-2449.93	-60.06	1538.76	-1720.86	-22.69	1688.26	-1774.03	123.34	1694.82	918.24	-217.58	68.65	1537.76	-208.79	73.46	907.55
2.80000	-2738.50	147.35	35.07	-2708.61	129.83	41.95	-1771.91	30.17	487.93	-1739.79	111.07	452.34	-2323.20	-69.91	58.19	-2385.47	-63.91	52.80	-357.42	-41.99	227.36	-2034.01	-221.32	423.69	-2599.94	27.42	1224.28	0.00	0.00	0.00	-2502.41	90.95	1570.15	-2439.65	-63.07	1538.47	-1720.86	-22.69	1688.26	-1774.03	123.34	1694.82	918.35	-217.22	68.63	1537.70	-208.89	73.47	907.33
2.81000	-2721.41	150.07	37.58	-2702.60	130.75	42.73	-1771.91	30.17	487.93	-1739.79	111.07	452.34	-2332.70	-69.15	55.25	-2379.64	-63.25	53.67	-357.42	-41.99	227.36	-2034.01	-221.32	423.69	-2591.48	26.55	1224.78	0.00	0.00	0.00	-2494.16	89.06	1569.35	-2430.67	-63.41	1537.93	-1720.86	-22.69	1688.26	-1774.03	123.34	1694.82	918.42	-217.15	68.47	1537.11	-208.93	73.28	907.52
2.82000	-2727.05	150.86	34.26	-2696.57	131.52	43.11	-1771.91	30.17	487.93	-1739.79	111.07	452.34	-2297.11	-67.79	60.59	-2399.27	-64.42	49.06	-357.42	-41.99	227.36	-2034.01	-221.32	423.69	-2582.99	25.68	1225.30	0.00	0.00	0.00	-2485.88	87.18	1568.55	-2420.61	-65.35	1538.55	-1720.86	-22.69	1688.26	-1774.03	123.34	1694.82	918.58	-217.65	68.34	1537.91	-208.92	73.58	907.38
2.83000	-2712.74	151.56	35.05	-2688.40	131.79	44.32	-1771.91	30.17	487.93	-1739.79	111.07	452.34	-2320.80	-69.38	54.91	-2396.50	-65.01	49.35	-357.42	-41.99	227.36	-2034.01	-221.32	423.69	-2574.46	24.80	1225.82	0.00	0.00	0.00	-2477.59	85.32	1567.75	-2432.64	-68.34	1540.03	-1720.86	-22.69	1688.26	-1774.03	123.34	1694.82	918.51	-217.83	68.33	1537.66	-208.83	73.45	907.31
2.84000	-2708.86	153.39	33.80	-2672.98	132.73	46.47	-1771.91	30.17	487.93	-1739.79	111.07	452.34	-2322.93	-68.51	54.16	-2369.38	-64.65	53.24	-357.42	-41.99	227.36	-2034.01	-221.32	423.69	-2565.89	23.93	1226.36	0.00	0.00	0.00	-2469.28	83.48	1566.94	-2397.17	-70.61	1538.66	-1720.86	-22.69	1688.26	-1774.03	123.34	1694.82	918.45	-217.65	68.49	1537.46	-208.90	73.39	907.43
2.85000	-2692.37	154.02	33.97	-2667.71	132.96	48.32	-1771.91	30.17	487.93	-1739.79	111.07	452.34	-2333.42	-69.21	50.44	-2376.14	-63.29	51.31	-357.42	-41.99	227.36	-2034.01	-221.32	423.69	-2557.28	23.06	1226.91	0.00	0.00	0.00	-2460.95	81.66	1566.14	-2407.32	-72.84	1538.89	-1720.86	-22.69	1688.26	-1774.03	123.34	1694.82	918.40	-217.67	68.41	1538.38	-208.84	73.69	907.56
2.86000	-2699.09	154.29	30.29	-2658.84	133.64	50.37	-1771.91	30.17	487.93	-1739.79	111.07	452.34	-2317.75	-68.58	53.48	-2384.19	-64.80	49.14	-357.42	-41.99	227.36	-2034.01	-221.32	423.69	-2548.63	22.18	1227.48	0.00	0.00	0.00	-2452.61	79.87	1565.33	-2408.16	-74.74	1540.39	-1720.86	-22.69	1688.26	-1774.03	123.34	1694.82	918.64	-217.92	68.26	1538.28	-208.87	73.69	907.60
2.87000	-2682.22	155.00	30.56	-2648.73	133.70	53.15	-1771.91	30.17	487.93	-1739.79	111.07	452.34	-2303.94	-68.47	56.46	-2371.69	-62.09	51.74	-357.42	-41.99	227.36	-2034.01	-221.32	423.69	-2539.95	21.31	1228.05	0.00	0.00	0.00	-2444.25	78.11	1564.53	-2390.87	-76.27	1540.08	-1720.86	-22.69	1688.26	-1774.03	123.34	1694.82	918.27	-217.48	68.74	1537.74	-208.85	73.48	907.40
2.88000	-2682.23	155.32	28.13	-2640.88	133.68	56.62	-1771.91	30.17	487.93	-1739.79	111.07	452.34	-2309.60	-67.41	54.26	-2385.29	-64.54	48.32	-357.42	-41.99	227.36	-2034.01	-221.32	423.69	-2531.23	20.44	1228.64	0.00	0.00	0.00	-2435.88	76.38	1563.73	-2410.01	-79.24	1541.32	-1720.86	-22.69	1688.26	-1774.03	123.34	1694.82	918.34	-217.80	68.54	1537.62	-208.89	73.48	907.54
2.89000	-2640.49	154.14	31.12	-2631.64	133.21	60.34	-1771.91	30.17	487.93	-1739.79	111.07	452.34	-2310.54	-67.92	52.98	-2371.76	-63.25	51.01	-357.42	-41.99	227.36	-2034.01	-221.32	423.69	-2522.47	19.57	1229.25	0.00	0.00	0.00	-2427.50	74.67	1562.93	-2389.99	-79.92	1541.19	-1720.86	-22.69	1688.26	-1774.03	123.34	1694.82	918.39	-217.69	68.38	1537.75	-208.84	73.47	907.53
2.90000	-2633.40	153.26	30.65	-2620.40	132.21	64.80	-1771.91	30.17	487.93	-1739.79	111.07	452.34	-2303.29	-67.92	53.55	-2373.22	-64.18	50.24	-357.42	-41.99	227.36	-2034.01	-221.32	423.69	-2513.67	18.69	1229.86	0.00	0.00	0.00	-2419.11	73.00	1562.14	-2374.43	-82.27	1542.31	-1720.86	-22.69	1688.26	-1774.03	123.34	1694.82	918.32	-218.13	68.43	1537.83	-208.85	73.52	907.37
2.91000	-2619.01	153.34	35.43	-2604.41	132.99	70.82	-1771.91	30.17	487.93	-1739.79	111.07	452.34	-2296.73	-66.27	54.64	-2366.95	-64.39	50.84	-357.42	-41.99	227.36	-2034.01	-221.32	423.69	-2504.84	17.82	1230.49	0.00	0.00	0.00	-2410.72	71.37	1561.35	-2353.93	-84.13	1542.28	-1720.86	-22.69	1688.26	-1774.03	123.34	1694.82	918.39	-218.35	68.37	1537.82	-208.82	73.51	907.41
2.92000	-2596.71	153.68	44.17	-2594.04	132.42	76.78	-1771.91	30.17	487.93	-1739.79	111.07	452.34	-2300.43	-66.81	53.41	-2374.36	-63.97	49.72	-357.42	-41.99	227.36	-2034.01	-221.32	423.69	-2495.96	16.95	1231.13	0.00	0.00	0.00	-2402.31	69.78	1560.56	-2361.13	-86.96	1543.51	-1720.86	-22.69	1688.26	-1774.03	123.34	1694.82	918.33	-217.46	68.50	1538.29	-208.77	73.74	907.48
2.93000	-2591.42	152.26	48.00	-2594.36	131.24	79.76	-1771.91	30.17	487.93	-1739.79	111.07	452.34	-2278.25	-66.05	57.58	-2372.36	-64.62	49.19	-357.42	-41.99	227.36	-2034.01	-221.32	423.69	-2487.05	16.08	1231.79	0.00	0.00	0.00	-2393.90	68.22	1559.79	-2338.23	-87.95	1543.51	-1720.86	-22.69	1688.26	-1774.03	123.34	1694.82	918.21	-217.43	68.63	1538.20	-208.73	73.67	907.49
2.94000	-2571.12	150.79	54.08	-2571.76	131.40	85.25	-1771.91	30.17	487.93	-1739.79	111.07	452.34	-2273.34	-67.33	57.39	-2381.72	-63.49	47.22	-357.42	-41.99	227.36	-2034.01	-221.32	423.69	-2478.10	15.21	1232.46	0.00	0.00	0.00	-2385.49	66.70	1559.02	-2346.57	-87.37	1543.98	-1720.86	-22.69	1688.26	-1774.03	123.34	1694.82	918.32	-217.83	68.46	1538.16	-208.69	73.64	907.44
2.95000	-2554.74	149.36	57.91	-2558.42	129.11	88.47	-1771.91	30.17	487.93	-1739.79	111.07	452.34	-2308.28	-67.66	51.12	-2371.99	-63.37	48.23	-357.42	-41.99	227.36	-2034.01	-221.32	423.69	-2469.11	14.35	1233.14	0.00	0.00	0.00	-2377.08	65.23	1558.25	-2342.70	-89.47	1544.45	-1720.86	-22.69	1688.26	-1774.03	123.34	1694.82	918.51	-218.01	68.43	1538.24	-208.70	73.66	907.48
2.96000	-2549.60	148.50	59.23	-2555.42	127.89	88.31	-1771.91	30.17	487.93	-1739.79	111.07	452.34	-2324.17	-68.99	46.38	-2385.55	-64.20	45.76	-357.42	-41.99	227.36	-2034.01	-221.32	423.69	-2460.09	13.48	1233.84	0.00	0.00	0.00	-2368.67	63.81	1557.50	-2324.19	-89.88	1544.69	-1720.86	-22.69	1688.26	-1774.03	123.34	1694.82	918.46	-217.86	68.45	1538.10	-208.75	73.66	907.75
2.97000	-2539.58	147.26	60.21	-2538.46	126.37	90.02	-1771.91	30.17	487.93	-1739.79	111.07	452.34	-2296.93	-67.39	52.41	-2365.67	-62.91	49.95	-357.42	-41.99	227.36	-2034.01	-221.32	423.69	-2451.02	12.61	1234.55	0.00	0.00	0.00	-2360.25	62.43	1556.76	-2323.74	-89.90	1545.00	-1720.86	-22.69	1688.26	-1774.03	123.34	1694.82	918.35	-217.82	68.58	1537.93	-208.80	73.64	907.69
2.98000	-2526.20	144.93	60.96	-2526.71	125.05	89.99	-1771.91	30.17	487.93	-1739.79	111.07	452.34	-2302.53	-65.46	51.46	-2366.16	-63.58	49.86	-357.42	-41.99	227.36	-2034.01	-221.32	423.69	-2441.92	11.75	1235.27	0.00	0.00	0.00	-2351.85	61.10	1556.02	-2318.17	-91.25	1545.57	-1720.86	-22.69	1688.26	-1774.03	123.34	1694.82	918.52	-217.89	68.43	1538.27	-208.80	73.68	907.85
2.99000	-2508.34	144.74	61.48	-2515.12	123.99	89.19	-1771.91	30.17	487.93	-1739.79	111.07	452.34	-2328.61	-67.28	45.89	-2376.85	-64.10	46.74	-357.42	-41.99	227.36	-2034.01	-221.32	423.69	-2432.78	10.89	1236.01	0.00	0.00	0.00	-2343.44	59.83	1555.30	-2310.19	-93.00	1545.84	-1720.86	-22.69	1688.26	-1774.03	123.34	1694.82	918.62	-217.76	68.39	1537.63	-208.93	73.43	907.73
3.00000	-2504.52	141.93	59.21	-2505.59	122.23	87.32	-1771.91	30.17	487.93	-1739.79	111.07	452.34	-2328.00	-68.03	45.91	-2384.23	-62.88	46.34	-357.42	-41.99	227.36	-2034.01	-221.32	423.69	-2423.59	10.03	1236.76	0.00	0.00	0.00	-2335.04	58.60	1554.59	-2314.94	-94.06	1546.33	-1720.86	-22.69	1688.26	-1774.03	123.34	1694.82	918.50	-217.20	68.48	1537.94	-208.86	73.57	907.66
3.01000	-2482.48	139.84	59.50	-2485.82	120.84	86.61	-1771.91	30.17	487.93	-1739.79	111.07	452.34	-2313.77	-65.94	49.07	-2379.95	-63.55	47.67	-357.42	-41.99	227.36	-2034.01	-221.32	423.69	-2411.71	9.34	1238.14	0.00	0.00	0.00	-2326.65	57.44	1553.90	-2293.98	-94.35	1546.69	-1720.86	-22.69	1688.26	-1774.03	123.34	1694.82	918.28	-217.33	68.73	1537.85	-208.85	73.50	907.70
3.02000	-2484.98	138.19	55.01	-2480.39	119.16	82.55	-1771.91	30.17	487.93	-1739.79	111.07	452.34	-2284.95	-64.42	56.01	-2376.17	-63.45	47.99	-357.42	-41.99	227.36	-2034.01	-221.32	423.69	-2398.56	8.90	1238.91	0.00	0.00	0.00	-2318.27	56.33	1553.22	-2283.32	-94.59	1547.73	-1720.86	-22.69	1688.26	-1774.03	123.34	1694.82	918.65	-218.42	68.18	1537.79	-208.85	73.56	907.58
3.03000	-2468.33	136.82	53.45	-2464.90	118.86	80.25	-1771.91	30.17	487.93	-1739.79	111.07	452.34	-2317.02	-67.78	47.78	-2382.67	-62.49	46.91	-357.42	-41.99	227.36	-2034.01	-221.32	423.69	-2389.41	7.49	1239.67	0.00	0.00	0.00	-2309.90	55.28	1552.55	-2277.39	-94.59	1547.32	-1720.86	-22.69	1688.26	-1774.03	123.34	1694.82	918.44	-217.84	68.40	1537.54	-208.88	73.50	907.62
3.04000	-2440.79	135.38	54.18	-2441.94	116.73	78.86	-1771.91	30.17	487.93	-1739.79	111.07	452.34	-2318.81	-65.77	48.54	-2377.06	-63.29	47.57	-357.42	-41.99	227.36	-2034.01	-221.32	423.69	-2386.96	6.55	1240.47	0.00	0.00	0.00	-2301.54	54.30	1551.90	-2278.11	-94.77	1548.36	-1720.86	-22.69	1688.26	-1774.03	123.34	1694.82	918.47	-217.99	68.39	1537.50	-208.84	73.37	907.46
3.05000	-2434.37	135.26	51.28	-2425.36	116.29	75.68	-1771.91	30.17	487.93	-1739.79	111.07	452.34	-2303.74	-65.25	52.56	-2375.67	-62.90	48.19	-357.42	-41.99	227.36	-2034.01	-221.32	423.69	-2384.70	6.05	1240.77	0.00	0.00	0.00	-2293.19	53.37	1551.27	-2256.85	-96.28	1549.94	-1720.86	-22.69	1688.26	-1774.03	123.34	1694.82	918.53	-217.80	68.35	1536.93	-208.94	73.23	907.72
3.06000	-2417.87	135.34	49.38	-2404.23	117.60	73.65	-1771.91	30.17	487.93	-1739.79	111.07	452.34	-2294.31	-62.82	55.14	-2379.11	-62.32	47.28	-357.42	-41.99	227.36	-2034.01	-221.32	423.69	-2369.84	5.44	1241.48	0.00	0.00	0.00	-2284.86	52.52	1550.65	-2269.17	-96.70	1550.73	-1720.86	-22.69	1688.26	-1774.03	123.34	1694.82	918.47	-218.15	68.39	1537.17	-208.95	73.26	907.61
3.07000	-2400.58	134.27	47.26	-2391.17	116.77	69.87	-1771.91	30.17	487.93	-1739.79	111.07	452.34	-2296.87	-61.67	53.90	-2382.55	-60.70	47.65	-357.42	-41.99	227.36	-2034.01	-221.32	423.69	-2365.67	3.95	1241.62	0.00	0.00	0.00	-2276.55	51.73	1550.05	-2241.49	-95.39	1550.53	-1720.86	-22.69	1688.26	-1774.03	123.34	1694.82	918.52	-218.09	68.31	1537.50	-208.94	73.42	907.40
3.08000	-2378.74	134.97	47.74	-2386.22	118.47	65.31	-1771.91	30.17	487.93	-1739.79	111.07	452.34	-2261.03	-62.68	61.70	-2357.47	-58.99	52.43	-357.42	-41.99	227.36	-2034.01	-221.32	423.69	-2358.01	3.70	1241.53	0.00	0.00	0.00	-2268.25	51.01	1549.47	-2232.04	-94.94	1550.84	-1720.86	-22.69	1688.26	-1774.03	123.34	1694.82	918.45	-217.73	68.45	1537.56	-208.90	73.44	907.58
3.09000	-2350.18	135.63	48.58	-2360.43	118.04	64.67	-1771.91	30.17	487.93	-1739.79	111.07	452.34	-2303.83	-60.96	53.14	-2369.16	-59.88	49.96	-357.42	-41.99	227.36	-2034.01	-221.32	423.69	-2363.12	2.68	1241.50	0.00	0.00	0.00	-2259.97	50.37	1548.91	-2226.71	-96.38	1550.77	-1720.86	-22.69	1688.26	-1774.03	123.34	1694.82	918.21	-217.24	68.65	1538.63	-208.69	73.84	907.77
3.10000	-2311.76	136.34	51.62	-2343.34	119.07	62.38	-1771.91	30.17	487.93	-1739.79	111.07	452.34	-2307.61	-62.07	53.37	-2381.88	-59.67	46.62	-357.42	-41.99	227.36	-2034.01	-221.32	423.69	-2347.97	3.17	1241.46	0.00	0.00	0.00	-2251.72	49.80	1548.37	-2232.22	-96.61	1551.08	-1720.86	-22.69	1688.26	-1774.03	123.34	1694.82	918.39	-217.76	68.45	1537.85	-208.90	73.54	907.67
3.11000	-2292.80	136.72	51.65	-2330.98	121.06	59.66	-1771.91	30.17	487.93	-1739.79	111.07	452.34	-2311.00	-63.56	52.21	-2377.06	-61.99	48.53	-357.42	-41.99	227.36	-2034.01	-221.32	423.69	-2347.22	2.73	1241.72	0.00	0.00	0.00	-2243.49	49.30	1547.85	-2225.98	-97.57	1550.66	-1720.86	-22.69	1688.26	-1774.03	123.34	1694.82	918.20	-217.33	68.73	1537.48	-208.94	73.41	907.72
3.12000	-2273.04	137.10	51.07	-2303.64	121.57	59.41	-1771.91	30.17	487.93	-1739.79	111.07	452.34	-2306.80	-62.12	52.01	-2379.28	-58.86	47.05	-357.42	-41.99	227.36	-2034.01	-221.32	423.69	-2334.35	1.73	1241.43	0.00	0.00	0.00	-2235.28	48.89	1547.36	-2224.36	-98.12	1551.53	-1720.86	-22.69	1688.26	-1774.03	123.34	1694.82	918.27	-217.54	68.61	1537.54	-208.88	73.46	907.74
3.13000	-2244.30	137.33	54.37	-2276.87	123.18	59.48	-1771.91	30.17	487.93	-1739.79	111.07	452.34	-2318.52	-61.10	48.32	-2371.46	-59.56	48.42	-357.42	-41.99	227.36	-2034.01	-221.32	423.69	-2328.76	1.52	1241.13	0.00	0.00	0.00	-2227.10	48.55	1546.89	-2205.21	-96.15	1551.74	-1720.86	-22.69	1688.26	-1774.03	123.34	1694.82	918.30	-217.86	68.52	1537.84	-208.83	73.60	907.52
3.14000	-2219.63	138.54	55.78	-2258.59	123.19	58.88	-1771.91	30.17	487.93	-1739.79	111.07	452.34	-2293.98	-61.68	53.74	-2381.26	-60.25	45.97	-357.42	-41.99	227.36	-2034.01	-221.32	423.69	-2317.42	1.88	1240.28	0.00	0.00	0.00	-2218.94	48.30	1546.44	-2203.23	-96.20	1550.81	-1720.86	-22.69	1688.26	-1774.03	123.34	1694.82	918.48	-218.22	68.34	1538.22	-208.72	73.65	907.75
3.15000	-2203.56	139.05	56.58	-2234.64	124.81	58.98	-1771.91	30.17	487.93	-1739.79	111.07	452.34	-2292.13	-61.92	51.39	-2376.43	-61.87	46.24	-357.42	-41.99	227.36	-2034.01	-221.32	423.69	-2317.82	1.92	1240.42	0.00	0.00	0.00	-2210.81	48.13	1546.02	-2214.03	-95.98	1552.11	-1720.86	-22.69	1688.26	-1774.03	123.34	1694.82	918.64	-218.11	68.25	1537.80	-208.92	73.46	907.71
3.16000	-2177.80	140.03	58.41	-2217.62	125.38	58.94	-1771.91	30.17	487.93	-1739.79	111.07	452.34	-2320.29	-63.99	45.12	-2362.40	-63.37	47.80	-357.42	-41.99	227.36	-2034.01	-221.32	423.69	-2302.01	2.43	1239.69	0.00	0.00	0.00	-2202.72	48.05	1545.62	-2201.29	-95.20	1551.61	-1720.86	-22.69	1688.26	-1774.03	123.34	1694.82	918.49	-217.62	68.37	1538.21	-208.77	73.62	907.57
3.17000	-2152.75	141.66	61.23	-2179.08	125.72	63.23	-1771.91	30.17	487.93	-1739.79	111.07	452.34	-2311.93	-65.29	45.15	-2360.11	-62.64	48.83	-357.42	-41.99	227.36	-2034.01	-221.32	423.69	-2295.45	2.52	1239.05	0.00	0.00	0.00	-2194.65	48.06	1545.25	-2190.90	-97.39	1551.43	-1720.86	-22.69	1688.26	-1774.03	123.34	1694.82	918.58	-217.76	68.24	1538.36	-208.70	73.72	907.52
3.18000	-2128.47	143.84	64.88	-2168.62	128.02	62.27	-1771.91	30.17	487.93	-1739.79	111.07	452.34	-2309.52	-66.06	45.34	-2360.28	-63.89	46.55	-357.42	-41.99	227.36	-2034.01	-221.32	423.69	-2293.54	2.08	1237.81	0.00	0.00	0.00	-2186.62	48.16	1544.91	-2200.37	-96.55	1551.79	-1720.86	-22.69	1688.26	-1774.03	123.34	1694.82	918.38	-218.02	68.33	1537.85	-208.80	73.49	907.65
3.19000	-2105.01	146.45	69.21	-2130.64	128.51	66.69	-1771.91	30.17	487.93	-1739.79	111.07	452.34	-2285.85	-66.98	49.78	-2369.18	-64.38	44.87	-357.42	-41.99	227.36	-2034.01	-221.32	423.69	-2287.30	2.70	1237.09	0.00	0.00	0.00	-2178.63	48.35	1544.60	-2187.39	-96.48	1550.75	-1720.86	-22.69	1688.26	-1774.03	123.34	1694.82	918.45	-217.99	68.34	1537.51	-208.87	73.38	907.48
3.20000	-2082.43	149.39	74.04	-2117.77	129.68	66.12	-1771.91	30.17	487.93	-1739.79	111.07	452.34	-2305.77	-68.97	44.40	-2377.65	-64.59	43.78	-357.42	-41.99	227.36	-2034.01	-221.32	423.69	-2284.38	2.53	1236.67	0.00	0.00	0.00	-2170.67	48.63	1544.32	-2167.64	-96.04	1549.07	-1720.86	-22.69	1688.26	-1774.03	123.34	1694.82	918.40	-217.81	68.42	1537.99	-208.93	73.63	907.44
3.21000	-2060.77	152.55	79.22	-2091.09	130.63	70.17	-1771.91	30.17	487.93	-1739.79	111.07	452.34	-2321.81	-68.58	40.80	-2365.05	-64.87	45.66	-357.42	-41.99	227.36	-2034.01	-221.32	423.69	-2268.36	3.84	1235.89	0.00	0.00	0.00	-2162.75	49.02	1544.06	-2171.16	-95.87	1548.67	-1720.86	-22.69	1688.26	-1774.03	123.34	1694.82	918.48	-217.87	68.41	1538.03	-208.87	73.66	907.61
3.22000	-2040.09	155.83	84.59	-2077.37	132.83	70.90	-1771.91	30.17	487.93	-1739.79	111.07	452.34	-2318.44	-69.67	40.58	-2363.91	-64.89	45.55	-357.42	-41.99	227.36	-2034.01	-221.32	423.69	-2267.70	4.35	1234.92	0.00	0.00	0.00	-2154.86	49.50	1543.84	-2159.63	-93.80	1549.00	-1720.86	-22.69	1688.26	-1774.03	123.34	1694.82	918.58	-217.66	68.40	1538.18	-208.79	73.65	907.49
3.23000	-2020.45	159.12	90.00	-2043.00	135.01	77.52	-1771.91	30.17	487.93	-1739.79	111.07	452.34	-2305.88	-70.83	42.48	-2371.41	-64.63	44.60	-357.42	-41.99	227.36	-2034.01	-221.32	423.69	-2265.38	4.71	1234.48	0.00	0.00	0.00	-2147.02	50.08	1543.65	-2141.10	-92.71	1547.43	-1720.86	-22.69	1688.26	-1774.03	123.34	1694.82	918.70	-218.15	68.17	1538.40	-208.65	73.77	907.59
3.24000	-2001.89	162.31	95.27	-2033.90	135.87	78.12	-1771.91	30.17	487.93	-1739.79	111.07	452.34	-2302.16	-68.92	42.95	-2367.36	-64.40	44.08	-357.42	-41.99	227.36	-2034.01	-221.32	423.69	-2250.65	5.46	1233.83	0.00	0.00	0.00	-2139.23	50.77	1543.49	-2125.44	-93.12	1546.58	-1720.86	-22.69	1688.26	-1774.03	123.34	1694.82	918.54	-218.06	68.33	1537.74	-208.84	73.51	907.67
3.25000	-1984.48	165.30	100.25	-2007.99	138.82	84.04	-1771.91	30.17	487.93	-1739.79	111.07	452.34	-2328.14	-70.75	36.68	-2376.91	-64.84	42.19	-357.42	-41.99	227.36	-2034.01	-221.32	423.69	-2244.22	5.70	1233.32	0.00	0.00	0.00	-2131.47	51.56	1543.36	-2135.59	-93.17	1546.11	-1720.86	-22.69	1688.26	-1774.03	123.34	1694.82	918.30	-218.03	68.52	1537.66	-208.96	73.43	907.69
3.26000	-1968.26	167.97	104.78	-1997.20	141.57	86.69	-1771.91	30.17	487.93	-1739.79	111.07	452.34	-2334.40	-70.75	35.55	-2380.21	-66.25	41.14	-357.42	-41.99	227.36	-2034.01	-221.32	423.69	-2235.77	7.23	1232.50	0.00	0.00	0.00	-2123.76	52.45	1543.27	-2113.32	-90.16	1545.47	-1720.86	-22.69	1688.26	-1774.03	123.34	1694.82	918.45	-218.12	68.44	1537.31	-208.90	73.34	907.59
3.27000	-1953.29	170.23	108.69	-1963.03	143.27	95.11	-1771.91	30.17	487.93	-1739.79	111.07	452.34	-2315.41	-69.18	38.08	-2357.42	-64.72	45.92	-357.42	-41.99	227.36	-2034.01	-221.32	423.69	-2224.70	7.94	1231.64	0.00	0.00	0.00	-2116.10	53.46	1543.22	-2116.86	-89.68	1544.64	-1720.86	-22.69	1688.26	-1774.03	123.34	1694.82	918.45	-217.59	68.53	1537.66	-208.86	73.41	907.34
3.28000	-1939.62	171.97	111.84	-1959.21	144.66	96.12	-1771.91	30.17	487.93	-1739.79	111.07	452.34	-2323.27	-71.57	37.52	-2378.26	-67.01	41.92	-357.42	-41.99	227.36	-2034.01	-221.32	423.69	-2218.53	8.97	1230.79	0.00	0.00	0.00	-2108.49	54.58	1543.20	-2104.67	-89.12	1543.92	-1720.86	-22.69	1688.26	-1774.03	123.34	1694.82	918.42	-217.25	68.73	1537.40	-208.88	73.35	907.30
3.29000	-1927.31	173.07	114.05	-1953.74	143.89	96.90	-1771.91	30.17	487.93	-1739.79	111.07	452.34	-2311.12	-73.18	39.03	-2381.56	-66.14	40.40	-357.42	-41.99	227.36	-2034.01	-221.32	423.69	-2218.99	9.75	1229.51	0.00	0.00	0.00	-2100.93	55.81	1543.22	-2089.33	-87.61	1542.87	-1720.86	-22.69	1688.26	-1774.03	123.34	1694.82	918.54	-217.78	68.47	1537.70	-208.82	73.46	907.32
3.30000	-1916.42	173.43	115.17	-1938.32	144.42	98.44	-1771.91	30.17	487.93	-1739.79	111.07	452.34	-2318.74	-71.42	37.30	-2364.93	-65.80	43.19	-357.42	-41.99	227.36	-2034.01	-221.32	423.69	-2208.55	11.28	1228.82	0.00	0.00	0.00	-2093.41	57.16	1543.27	-2097.38	-85.25	1542.16	-1720.86	-22.69	1688.26	-1774.03	123.34	1694.82	918.48	-217.50	68.47	1537.85	-208.77	73.58	907.44
3.31000	-1906.98	172.96	115.03	-1931.47	145.39	96.02	-1771.91	30.17	487.93	-1739.79	111.07	452.34	-2317.14	-71.42	36.59	-2352.95	-65.11	45.35	-357.42	-41.99	227.36	-2034.01	-221.32	423.69	-2192.60	12.51	1227.53	0.00	0.00	0.00	-2085.96	58.62	1543.37	-2076.40	-84.21	1540.79	-1720.86	-22.69	1688.26	-1774.03	123.34	1694.82	918.56	-218.19	68.27	1537.90	-208.81	73.55	907.43
3.32000	-1899.07	171.53	113.49	-1927.43	142.85	92.33	-1771.91	30.17	487.93	-1739.79	111.07	452.34	-2315.98	-72.64	35.99	-2379.06	-67.04	40.12	-357.42	-41.99	227.36	-2034.01	-221.32	423.69	-2190.42	13.48	1227.25	0.00	0.00	0.00	-2078.55	60.21	1543.50	-2069.04	-82.55	1539.83	-1720.86	-22.69	1688.26	-1774.03	123.34	1694.82	918.38	-218.06	68.41	1537.92	-208.78	73.62	907.72
3.33000	-1892.72	169.04	110.37	-1922.24	141.16	89.68	-1771.91	30.17	487.93	-1739.79	111.07	452.34	-2327.13	-73.14	33.45	-2361.49	-64.67	43.27	-357.42	-41.99	227.36	-2034.01	-221.32	423.69	-2186.85	14.46	1226.20	0.00	0.00	0.00	-2071.21	61.91	1543.67	-2073.48	-82.24	1539.06	-1720.86	-22.69	1688.26	-1774.03	123.34	1694.82	918.37	-217.58	68.51	1537.54	-208.86	73.43	907.71
3.34000	-1888.00	165.38	105.51	-1916.57	136.63	84.78	-1771.91	30.17	487.93	-1739.79	111.07	452.34	-2323.75	-72.62	33.27	-2360.50	-64.06	42.31	-357.42	-41.99	227.36	-2034.01	-221.32	423.69	-2175.61	16.59	1225.64	0.00	0.00	0.00	-2063.92	63.74	1543.89	-2063.10	-79.95	1538.93	-1720.86	-22.69	1688.26	-1774.03	123.34	1694.82	918.30	-217.20	68.58	1538.40	-208.76	73.76	907.57
3.35000	-1883.76	159.16	99.41	-1909.21	130.93	79.70	-1771.91	30.17	487.93	-1739.79	111.07	452.34	-2318.64	-72.46	34.28	-2360.32	-64.90	42.18	-357.42	-41.99	227.36	-2034.01	-221.32	423.69	-2174.37	18.78	1224.73	0.00	0.00	0.00	-2056.69	65.69	1544.14	-2062.94	-77.83	1537.97	-1720.86	-22.69	1688.26	-1774.03	123.34	1694.82	918.29	-218.17	68.46	1538.01	-208.76	73.56	907.57
3.36000	-1879.32	152.18	95.15	-1900.95	128.68	77.16	-1771.91	30.17	487.93	-1739.79	111.07	452.34	-2309.97	-72.14	34.93	-2371.81	-66.40	40.53	-357.42	-41.99	227.36	-2034.01	-221.32	423.69	-2162.68	20.65	1224.01	0.00	0.00	0.00	-2049.52	67.78	1544.44	-2046.66	-75.29	1537.59	-1720.86	-22.69	1688.26	-1774.03	123.34	1694.82	918.25	-217.56	68.59	1537.44	-208.81	73.38	907.75
3.37000	-1875.96	147.91	89.86	-1893.17	126.49	74.47	-1771.91	30.17	487.93	-1739.79	111.07	452.34	-2321.69	-71.61	32.44	-2362.46	-65.50	41.18	-357.42	-41.99	227.36	-2034.01	-221.32	423.69	-2159.32	22.63	1223.26	0.00	0.00	0.00	-2042.41	69.99	1544.79	-2046.61	-73.22	1536.83	-1720.86	-22.69	1688.26	-1774.03	123.34	1694.82	918.26	-217.52	68.61	1537.95	-208.75	73.51	907.62
3.38000	-1871.43	144.23	83.74	-1885.86	124.34	71.63	-1771.91	30.17	487.93	-1739.79	111.07	452.34	-2306.51	-70.94	35.39	-2360.67	-67.67	41.37	-357.42	-41.99	227.36	-2034.01	-221.32	423.69	-2151.47	24.46	1222.51	0.00	0.00	0.00	-2035.37	72.33	1545.18	-2040.41	-72.32	1536.63	-1720.86	-22.69	1688.26	-1774.03	123.34	1694.82	918.18	-217.56	68.80	1538.03	-208.78	73.59	907.67
3.39000	-1868.12	143.59	76.36	-1879.00	122.24	68.65	-1771.91	30.17	487.93	-1739.79	111.07	452.34	-2311.03	-72.45	33.58	-2356.91	-67.85	41.48	-357.42	-41.99	227.36	-2034.01	-221.32	423.69	-2140.54	26.52	1222.08	0.00	0.00	0.00	-2028.39	74.81	1545.61	-2027.56	-69.98	1536.18	-1720.86	-22.69	1688.26	-1774.03	123.34	1694.82	918.21	-217.83	68.71	1538.25	-208.77	73.70	907.44
3.40000	-1866.18	143.62	71.02	-1872.59	120.18	65.55	-1771.91	30.17	487.93	-1739.79	111.07	452.34	-2327.31	-72.90	29.76	-2355.41	-67.39	41.37	-357.42	-41.99	227.36	-2034.01	-221.32	423.69	-2131.51	28.23	1221.64	0.00	0.00	0.00	-2021.47	77.42	1546.09	-2024.53	-67.69	1536.47	-1720.86	-22.69	1688.26	-1774.03	123.34	1694.82	918.47	-218.36	68.48	1537.86	-208.76	73.55	907.39
3.41000	-1864.56	142.52	68.86	-1866.62	118.17	62.31	-1771.91	30.17	487.93	-1739.79	111.07	452.34	-2323.35	-73.30	29.70	-2346.93	-67.69	42.10	-357.42	-41.99	227.36	-2034.01	-221.32	423.69	-2127.00	30.72	1221.75	0.00	0.00	0.00	-2001.45	77.93	1545.27	-2023.60	-65.97	1537.27	-1720.86	-22.69	1688.26	-1774.03	123.34	1694.82	918.48	-218.06	68.34	1538.41	-208.73	73.71	907.40
3.42000	-1863.50	141.33	67.10	-1861.08	116.21	58.96	-1771.91	30.17	487.93	-1739.79	111.07	452.34	-2320.60	-72.63	30.02	-2358.02	-68.77	39.45	-357.42	-41.99	227.36	-2034.01	-221.32	423.69	-2122.16	33.47	1221.28	0.00	0.00	0.00	-2007.39	82.87	1545.89	-2022.53	-63.88	1536.67	-1720.86	-22.69	1688.26	-1774.03	123.34	1694.82	918.26	-217.77	68.53	1538.06	-208.81	73.62	907.64
3.43000	-1861.67	141.03	64.24	-1855.95	114.30	55.50	-1771.91	30.17	487.93	-1739.79	111.07	452.34	-2309.05	-72.48	31.66	-2358.83	-69.69	38.14	-357.42	-41.99	227.36	-2034.01	-221.32	423.69	-2116.15	35.76	1221.58	0.00	0.00	0.00	-1980.00	86.97	1546.66	-1987.08	-60.61	1536.38	-1720.86	-22.69	1688.26	-1774.03	123.34	1694.82	918.32	-217.63	68.54	1537.53	-208.81	73.44	907.72
3.44000	-1860.32	140.75	62.44	-1851.23	112.43	51.93	-1771.91	30.17	487.93	-1739.79	111.07	452.34	-2301.66	-72.49	32.69	-2355.39	-70.23	37.23	-357.42	-41.99	227.36	-2034.01	-221.32	423.69	-2106.80	38.44	1222.05	0.00	0.00	0.00	-2000.02	88.15	1548.44	-1980.13	-57.78	1536.19	-1720.86	-22.69	1688.26	-1774.03	123.34	1694.82	918.50	-218.19	68.42	1538.05	-208.81	73.59	907.45
3.45000	-1859.33	140.84	60.69	-1846.91	110.61	48.26	-1771.91	30.17	487.93	-1739.79	111.07	452.34	-2309.82	-73.20	30.97	-2345.71	-70.61	38.52	-357.42	-41.99	227.36	-2034.01	-221.32	423.69	-2096.80	41.14	1222.79	0.00	0.00	0.00	-1982.30	89.69	1548.00	-1983.53	-55.93	1538.00	-1720.86	-22.69	1688.26	-1774.03	123.34	1694.82	918.25	-217.58	68.64	1538.00	-208.83	73.60	907.54
3.46000	-1858.71	140.95	59.57	-1842.97	108.84	44.49	-1771.91	30.17	487.93	-1739.79	111.07	452.34	-2310.32	-73.44	29.64	-2342.23	-71.29	38.28	-357.42	-41.99	227.36	-2034.01	-221.32	423.69	-2087.91	43.82	1223.87	0.00	0.00	0.00	-1999.94	90.74	1549.96	-1964.90	-53.47	1538.53	-1720.86	-22.69	1688.26	-1774.03	123.34	1694.82	918.42	-217.65	68.46	1537.48	-208.91	73.41	907.42
3.47000	-1858.12	140.76	58.73	-1839.41	107.11	40.64	-1771.91	30.17	487.93	-1739.79	111.07	452.34	-2305.13	-74.16	29.86	-2328.23	-71.72	40.56	-357.42	-41.99	227.36	-2034.01	-221.32	423.69	-2081.45	46.89	1224.77	0.00	0.00	0.00	-1989.35	92.82	1549.91	-1954.59	-50.57	1539.17	-1720.86	-22.69	1688.26	-1774.03	123.34	1694.82	918.55	-218.17	68.32	1537.74	-208.77	73.45	907.62
3.48000	-1857.94	141.09	57.91	-1836.22	105.43	36.71	-1771.91	30.17	487.93	-1739.79	111.07	452.34	-2310.22	-74.82	27.14	-2328.86	-73.11	40.79	-357.42	-41.99	227.36	-2034.01	-221.32	423.69	-2072.09	49.00	1225.84	0.00	0.00	0.00	-1988.46	96.73	1550.40	-1953.65	-49.69	1540.24	-1720.86	-22.69	1688.26	-1774.03	123.34	1694.82	918.38	-217.81	68.50	1537.88	-208.78	73.55	907.78
3.49000	-1857.72	141.16	57.39	-1833.39	103.80	32.71	-1771.91	30.17	487.93	-1739.79	111.07	452.34	-2310.54	-76.64	25.06	-2322.73	-74.35	43.22	-357.42	-41.99	227.36	-2034.01	-221.32	423.69	-2062.57	51.65	1227.50	0.00	0.00	0.00	-1963.54	99.20	1550.48	-1935.68	-46.12	1540.92	-1720.86	-22.69	1688.26	-1774.03	123.34	1694.82	918.51	-218.05	68.34	1537.59	-208.86	73.41	907.82
3.50000	-1857.32	140.90	57.16	-1830.90	102.21	28.63	-1771.91	30.17	487.93	-1739.79	111.07	452.34	-2289.03	-76.90	26.23	-2314.76	-76.21	47.19	-357.42	-41.99	227.36	-2034.01	-221.32	423.69	-2053.98	54.00	1228.72	0.00	0.00	0.00	-1958.57	103.17	1551.01	-1962.48	-45.45	1543.58	-1720.86	-22.69	1688.26	-1774.03	123.34	1694.82	918.50	-217.80	68.45	1538.13	-208.81	73.58	907.58
3.51000	-1857.30	141.06	56.76	-1828.75	100.68	24.50	-1771.91	30.17	487.93	-1739.79	111.07	452.34	-2271.19	-79.34	25.11	-2304.22	-77.54	53.21	-357.42	-41.99	227.36	-2034.01	-221.32	423.69	-2043.95	55.84	1229.69	0.00	0.00	0.00	-1938.88	105.73	1551.58	-1952.31	-43.19	1544.07	-1720.86	-22.69	1688.26	-1774.03	123.34	1694.82	918.47	-218.14	68.48	1537.60	-208.95	73.41	907.50
3.52000	-1857.15	140.93	56.50	-1826.93	99.19	20.31	-1771.91	30.17	487.93	-1739.79	111.07	452.34	-2260.19	-81.83	23.04	-2292.30	-78.81	59.68	-357.42	-41.99	227.36	-2034.01	-221.32	423.69	-2037.98	57.85	1231.17	0.00	0.00	0.00	-1924.00	107.47	1552.74	-1929.88	-41.10	1545.65	-1720.86	-22.69	1688.26	-1774.03	123.34	1694.82	918.23	-217.52	68.80	1537.47	-208.86	73.41	907.73
3.53000	-1857.20	141.05	56.23	-1825.42	97.74	16.07	-1771.91	30.17	487.93	-1739.79	111.07	452.34	-2261.33	-83.68	24.93	-2292.70	-80.43	65.82	-357.42	-41.99	227.36	-2034.01	-221.32	423.69	-2028.46	59.85	1231.29	0.00	0.00	0.00	-1930.27	107.16	1553.90	-1921.93	-39.68	1546.48	-1720.86	-22.69	1688.26	-1774.03	123.34	1694.82	918.25	-217.72	68.63	1537.95	-208.96	73.54	907.73
3.54000	-1857.08	140.87	56.12	-1824.22	96.35	11.79	-1771.91	30.17	487.93	-1739.79	111.07	452.34	-2258.21	-84.94	34.59	-2281.11	-82.10	77.35	-357.42	-41.99	227.36	-2034.01	-221.32	423.69	-2024.04	61.04	1232.60	0.00	0.00	0.00	-1922.88	109.03	1555.43	-1907.88	-36.10	1547.40	-1720.86	-22.69	1688.26	-1774.03	123.34	1694.82	918.36	-218.11	68.48	1537.86	-208.90	73.50	907.69
3.55000	-1856.99	140.70	56.11	-1823.32	95.00	7.48	-1771.91	30.17	487.93	-1739.79	111.07	452.34	-2260.56	-85.89	45.44	-2256.29	-84.13	91.97	-357.42	-41.99	227.36	-2034.01	-221.32	423.69	-2021.98	63.10	1232.99	0.00	0.00	0.00	-1916.33	114.13	1555.72	-1907.43	-34.70	1548.78	-1720.86	-22.69	1688.26	-1774.03	123.34	1694.82	918.54	-218.65	68.21	1538.13	-208.91	73.59	907.56
3.56000	-1857.22	141.05	55.92	-1822.70	93.70	3.14	-1771.91	30.17	487.93	-1739.79	111.07	452.34	-2235.59	-88.60	62.14	-2240.26	-87.46	106.50	-357.42	-41.99	227.36	-2034.01	-221.32	423.69	-2012.06	63.98	1233.59	0.00	0.00	0.00	-1903.38	114.89	1555.67	-1896.07	-32.83	1550.12	-1720.86	-22.69	1688.26	-1774.03	123.34	1694.82	918.41	-218.10	68.43	1537.80	-208.95	73.47	907.53
3.57000	-1857.06	140.80	55.92	-1822.36	92.44	-1.23	-1771.91	30.17	487.93	-1739.79	111.07	452.34	-2214.04	-93.55	77.09	-2229.93	-91.72	119.40	-357.42	-41.99	227.36	-2034.01	-221.32	423.69	-2004.52	64.74	1233.76	0.00	0.00	0.00	-1905.71	117.34	1556.87	-1885.11	-31.53	1550.28	-1720.86	-22.69	1688.26	-1774.03	123.34	1694.82	918.51	-218.24	68.30	1537.85	-208.80	73.56	907.51
3.58000	-1857.03	140.78	55.89	-1822.29	91.23	-5.61	-1771.91	30.17	487.93	-1739.79	111.07	452.34	-2187.67	-99.34	93.83	-2214.01	-96.32	133.31	-357.42	-41.99	227.36	-2034.01	-221.32	423.69	-2007.13	65.68	1234.47	0.00	0.00	0.00	-1924.31	116.28	1559.32	-1885.10	-30.85	1551.27	-1720.86	-22.69	1688.26	-1774.03	123.34	1694.82	918.54	-218.77	68.14	1538.41	-208.67	73.76	907.54
3.59000	-1856.88	140.64	55.86	-1822.47	90.08	-10.00	-1771.91	30.17	487.93	-1739.79	111.07	452.34	-2170.68	-105.34	108.44	-2192.86	-100.60	148.39	-357.42	-41.99	227.36	-2034.01	-221.32	423.69	-1997.24	66.72	1235.53	0.00	0.00	0.00	-1895.72	119.43	1558.33	-1880.92	-29.26	1552.52	-1720.86	-22.69	1688.26	-1774.03	123.34	1694.82	918.18	-218.20	68.59	1538.06	-208.74	73.59	907.69
3.60000	-1856.99	140.78	55.74	-1822.90	88.96	-14.40	-1771.91	30.17	487.93	-1739.79	111.07	452.34	-2142.50	-111.46	124.39	-2166.23	-107.03	163.88	-357.42	-41.99	227.36	-2034.01	-221.32	423.69	-1992.19	66.15	1236.65	0.00	0.00	0.00	-1884.77	119.45	1558.88	-1892.32	-29.76	1554.10	-1720.86	-22.69	1688.26	-1774.03	123.34	1694.82	918.29	-217.91	68.64	1538.21	-208.73	73.65	907.79
3.61000	-1857.05	140.98	55.54	-1823.57	87.90	-18.79	-1771.91	30.17	487.93	-1739.79	111.07	452.34	-2121.67	-118.02	138.87	-2143.86	-112.60	178.44	-357.42	-41.99	227.36	-2034.01	-221.32	423.69	-1992.57	66.57	1238.11	0.00	0.00	0.00	-1891.52	119.78	1559.49	-1881.04	-27.52	1554.62	-1720.86	-22.69	1688.26	-1774.03	123.34	1694.82	918.58	-218.55	68.23	1537.55	-208.83	73.39	907.48
3.62000	-1857.06	140.90	55.52	-1824.46	86.88	-23.17	-1771.91	30.17	487.93	-1739.79	111.07	452.34	-2115.30	-124.83	150.70	-2133.54	-118.53	190.60	-357.42	-41.99	227.36	-2034.01	-221.32	423.69	-1980.75	66.70	1239.09	0.00	0.00	0.00	-1868.09	121.30	1560.28	-1862.81	-26.87	1554.62	-1720.86	-22.69	1688.26	-1774.03	123.34	1694.82	918.55	-218.42	68.23	1538.07	-208.78	73.62	907.58
3.63000	-1856.87	140.65	55.56	-1825.57	85.91	-27.54	-1771.91	30.17	487.93	-1739.79	111.07	452.34	-2083.60	-129.79	166.69	-2106.66	-124.50	204.81	-357.42	-41.99	227.36	-2034.01	-221.32	423.69	-1969.50	67.21	1240.48	0.00	0.00	0.00	-1876.75	123.87	1561.66	-1856.44	-24.92	1557.12	-1720.86	-22.69	1688.26	-1774.03	123.34	1694.82	918.38	-218.12	68.46	1537.45	-208.77	73.37	907.50
3.64000	-1857.02	140.82	55.51	-1826.88	84.98	-31.88	-1771.91	30.17	487.93	-1739.79	111.07	452.34	-2071.38	-136.76	178.87	-2093.49	-130.33	216.53	-357.42	-41.99	227.36	-2034.01	-221.32	423.69	-1966.99	67.82	1240.92	0.00	0.00	0.00	-1854.91	124.37	1562.89	-1851.42	-23.40	1558.13	-1720.86	-22.69	1688.26	-1774.03	123.34	1694.82	918.43	-218.34	68.44	1537.89	-208.84	73.60	907.44
3.65000	-1857.01	140.91	55.45	-1828.39	84.11	-36.19	-1771.91	30.17	487.93	-1739.79	111.07	452.34	-2052.41	-143.78	191.34	-2075.56	-136.80	228.66	-357.42	-41.99	227.36	-2034.01	-221.32	423.69	-1962.67	68.45	1241.95	0.00	0.00	0.00	-1841.69	124.76	1563.75	-1851.82	-23.92	1559.38	-1720.86	-22.69	1688.26	-1774.03	123.34	1694.82	918.50	-218.78	68.27	1537.41	-208.96	73.40	907.43
3.66000	-1856.93	140.80	55.43	-1830.09	83.28	-40.47	-1771.91	30.17	487.93	-1739.79	111.07	452.34	-2032.85	-150.66	203.11	-2060.67	-142.93	239.39	-357.42	-41.99	227.36	-2034.01	-221.32	423.69	-1957.65	69.25	1243.04	0.00	0.00	0.00	-1854.11	125.54	1564.97	-1851.38	-25.11	1560.84	-1720.86	-22.69	1688.26	-1774.03	123.34	1694.82	918.39	-217.87	68.49	1537.74	-208.78	73.45	907.66
3.67000	-1857.00	140.90	55.40	-1831.96	82.50	-44.71	-1771.91	30.17	487.93	-1739.79	111.07	452.34	-2017.72	-160.42	218.19	-2044.23	-149.87	249.56	-357.42	-41.99	227.36	-2034.01	-221.32	423.69	-1951.72	70.27	1244.45	0.00	0.00	0.00	-1833.46	126.69	1566.79	-1843.16	-25.23	1561.80	-1720.86	-22.69	1688.26	-1774.03	123.34	1694.82	918.66	-218.05	68.27	1537.65	-208.81	73.38	907.65
3.68000	-1856.98	140.90	55.46	-1834.00	81.76	-48.90	-1771.91	30.17	487.93	-1739.79	111.07	452.34	-1992.89	-167.68	229.10	-2020.33	-156.91	259.91	-357.42	-41.99	227.36	-2034.01	-221.32	423.69	-1949.96	71.00	1245.40	0.00	0.00	0.00	-1830.42	126.97	1567.38	-1840.91	-24.96	1562.69	-1720.86	-22.69	1688.26	-1774.03	123.34	1694.82	918.65	-218.37	68.18	1537.87	-208.80	73.54	907.29
3.69000	-1857.01	141.04	55.39	-1836.20	81.08	-53.03	-1771.91	30.17	487.93	-1739.79	111.07	452.34	-1973.00	-175.99	237.92	-2004.70	-168.13	271.63	-357.42	-41.99	227.36	-2034.01	-221.32	423.69	-1945.23	71.53	1246.69	0.00	0.00	0.00	-1845.33	124.76	1569.58	-1847.54	-24.40	1564.77	-1720.86	-22.69	1688.26	-1774.03	123.34	1694.82	918.27	-218.02	68.63	1537.88	-208.86	73.57	907.38
3.70000	-1856.99	140.92	55.47	-1838.54	80.44	-57.10	-1771.91	30.17	487.93	-1739.79	111.07	452.34	-1949.88	-185.04	246.51	-1982.65	-175.75	279.90	-357.42	-41.99	227.36	-2034.01	-221.32	423.69	-1941.19	72.54	1247.94	0.00	0.00	0.00	-1829.52	124.61	1570.25	-1814.64	-22.62	1564.31	-1720.86	-22.69	1688.26	-1774.03	123.34	1694.82	918.48	-217.82	68.38	1538.59	-208.75	73.80	907.47
3.71000	-1856.96	141.03	55.43	-1841.01	79.85	-61.10	-1771.91	30.17	487.93	-1739.79	111.07	452.34	-1921.24	-191.15	255.63	-1960.14	-183.61	286.92	-357.42	-41.99	227.36	-2034.01	-221.32	423.69	-1932.77	72.98	1248.65	0.00	0.00	0.00	-1827.55	124.09	1571.88	-1814.69	-23.84	1565.77	-1720.86	-22.69	1688.26	-1774.03	123.34	1694.82	918.51	-217.99	68.38	1538.74	-208.74	73.85	907.69
3.72000	-1857.06	141.18	55.39	-1843.62	79.30	-65.03	-1771.91	30.17	487.93	-1739.79	111.07	452.34	-1896.10	-199.67	263.13	-1932.39	-191.36	293.95	-357.42	-41.99	227.36	-2033.98	-221.33	423.69	-1929.98	73.24	1249.62	0.00	0.00	0.00	-1808.91	126.67	1571.42	-1820.70	-24.42	1567.75	-1720.86	-22.69	1688.26	-1774.03	123.34	1694.82	918.34	-217.41	68.70	1537.52	-208.84	73.42	907.52
3.73000	-1857.13	141.31	55.32	-1846.34	78.80	-68.88	-1771.91	30.17	487.93	-1739.79	111.07	452.34	-1869.45	-207.10	270.27	-1907.56	-199.29	299.51	-357.42	-41.99	227.36	-2004.91	-228.66	428.63	-1924.95	74.18	1250.62	0.00	0.00	0.00	-1815.65	126.31	1572.35	-1809.14	-22.35	1568.20	-1720.86	-22.69	1688.26	-1774.03	123.34	1694.82	918.49	-217.93	68.40	1537.47	-208.84	73.44	907.57
3.74000	-1857.19	141.33	55.27	-1849.16	78.35	-72.65	-1771.91	30.17	487.93	-1739.79	111.07	452.34	-1845.45	-215.94	275.71	-1883.09	-207.88	304.26	-357.42	-41.99	227.36	-1995.70	-235.32	427.89	-1920.12	74.42	1251.30	0.00	0.00	0.00	-1795.93	123.53	1581.84	-1793.88	-22.10	1567.78	-1720.86	-22.69	1688.26	-1774.03	123.34	1694.82	918.57	-218.06	68.28	1537.95	-208.72	73.57	907.65
3.75000	-1857.09	141.36	55.25	-1852.08	77.95	-76.31	-1771.91	30.17	487.93	-1739.79	111.07	452.34	-1815.66	-223.85	282.05	-1857.19	-215.85	308.46	-357.42	-41.99	227.36	-1969.64	-240.97	430.76	-1910.50	75.22	1252.05	0.00	0.00	0.00	-1785.21	123.15	1584.36	-1785.05	-22.76	1568.94	-1720.86	-22.69	1688.26	-1774.03	123.34	1694.82	918.33	-217.67	68.58	1537.77	-208.81	73.41	907.60
3.76000	-1856.92	141.25	55.24	-1855.08	77.60	-79.88	-1771.91	30.17	487.93	-1739.79	111.07	452.34	-1789.41	-230.59	287.35	-1832.14	-223.01	311.98	-357.42	-41.99	227.36	-1920.76	-244.08	433.15	-1911.89	76.33	1252.71	0.00	0.00	0.00	-1780.80	123.59	1585.19	-1786.96	-22.94	1570.13	-1720.86	-22.69	1688.26	-1774.03	123.34	1694.82	918.38	-218.04	68.57	1538.10	-208.83	73.61	907.55
3.77000	-1857.10	141.62	54.93	-1858.17	77.29	-83.34	-1771.91	30.17	487.93	-1739.79	111.07	452.34	-1762.16	-236.43	292.25	-1807.80	-229.07	315.08	-357.42	-41.99	227.36	-1917.83	-255.97	429.30	-1890.49	77.10	1253.29	0.00	0.00	0.00	-1774.24	123.45	1585.89	-1784.83	-21.90	1570.65	-1720.86	-22.69	1688.26	-1774.03	123.34	1694.82	918.49	-217.67	68.47	1537.68	-208.86	73.47	907.74
3.78000	-1856.90	141.38	54.99	-1861.31	77.03	-86.69	-1771.91	30.17	487.93	-1739.79	111.07	452.34	-1737.82	-241.73	296.00	-1781.56	-234.62	317.58	-357.42	-41.99	227.36	-1889.54	-261.87	430.51	-1889.56	77.57	1253.45	0.00	0.00	0.00	-1771.26	123.70	1586.60	-1773.48	-21.87	1570.39	-1720.86	-22.69	1688.26	-1774.03	123.34	1694.82	918.30	-217.33	68.48	1538.47	-208.76	73.78	907.78
3.79000	-1856.96	141.57	54.84	-1864.51	76.82	-89.92	-1771.91	30.17	487.93	-1739.79	111.07	452.34	-1710.45	-246.05	299.45	-1754.49	-239.68	319.60	-357.42	-41.99	227.36	-1849.22	-263.95	430.75	-1887.08	77.88	1253.73	0.00	0.00	0.00	-1762.75	124.00	1586.79	-1764.57	-21.53	1571.20	-1720.86	-22.69	1688.26	-1774.03	123.34	1694.82	918.39	-218.12	68.43	1538.14	-208.74	73.65	907.66
3.80000	-1856.50	140.93	55.04	-1867.76	76.65	-93.03	-1771.91	30.17	487.93	-1739.79	111.07	452.34	-1684.35	-249.85	301.86	-1729.32	-242.60	320.84	-357.42	-41.99	227.36	-1843.56	-271.25	425.19	-1882.32	78.85	1254.13	0.00	0.00	0.00	-1755.91	123.98	1587.16	-1767.75	-21.17	1571.19	-1720.86	-22.69	1688.26	-1774.03	123.34	1694.82	918.59	-218.24	68.30	1537.55	-208.82	73.40	907.67
3.81000	-1856.22	140.64	55.07	-1871.04	76.53	-96.00	-1771.91	30.17	487.93	-1739.79	111.07	452.34	-1658.91	-251.76	303.39	-1703.01	-245.30	321.09	-357.42	-41.99	227.36	-1810.14	-273.73	422.96	-1871.75	80.14	1254.04	0.00	0.00	0.00	-1748.26	124.24	1587.21	-1757.24	-21.03	1572.14	-1720.86	-22.69	1688.26	-1774.03	123.34	1694.82	918.51	-218.40	68.31	1537.57	-208.82	73.40	907.66
3.82000	-1856.06	140.51	55.03	-1874.35	76.46	-98.83	-1771.91	30.17	487.93	-1739.79	111.07	452.34	-1632.53	-252.69	304.48	-1679.00	-247.68	320.21	-357.42	-41.99	227.36	-1803.46	-278.00	415.14	-1868.69	80.45	1254.12	0.00	0.00	0.00	-1744.18	124.35	1587.61	-1745.55	-16.14	1584.11	-1720.86	-22.69	1688.26	-1774.03	123.34	1694.82	918.50	-218.13	68.44	1538.19	-208.74	73.60	907.73
3.83000	-1855.92	140.43	54.96	-1877.67	76.44	-101.52	-1771.91	30.17	487.93	-1739.79	111.07	452.34	-1609.46	-252.92	304.02	-1654.83	-248.80	318.56	-357.42	-41.99	227.36	-1768.09	-283.99	413.37	-1859.98	81.14	1254.12	0.00	0.00	0.00	-1735.27	124.62	1587.64	-1738.11	-15.30	1586.71	-1720.86	-22.69	1688.26	-1774.03	123.34	1694.82	918.48	-218.01	68.38	1537.57	-208.87	73.39	907.60
3.84000	-1855.79	140.38	54.85	-1881.00	76.47	-104.06	-1771.91	30.17	487.93	-1739.79	111.07	452.34	-1583.93	-251.71	303.24	-1631.39	-249.56	316.11	-357.42	-41.99	227.36	-1751.99	-289.71	405.34	-1850.95	81.71	1254.55	0.00	0.00	0.00	-1733.82	125.13	1587.96	-1730.89	-14.89	1586.74	-1720.86	-22.69	1688.26	-1774.03	123.34	1694.82	918.58	-218.52	68.17	1537.86	-208.88	73.50	907.86
3.85000	-1855.68	140.38	54.71	-1884.33	76.54	-106.44	-1771.91	30.17	487.93	-1739.79	111.07	452.34	-1557.13	-249.69	301.80	-1604.96	-248.41	313.62	-357.42	-41.99	227.36	-1736.04	-292.97	397.60	-1852.89	82.76	1253.73	0.00	0.00	0.00	-1728.07	125.29	1588.15	-1725.11	-14.54	1586.64	-1720.86	-22.69	1688.26	-1774.03	123.34	1694.82	918.42	-217.43	68.54	1538.06	-208.83	73.63	907.70
3.86000	-1855.58	140.41	54.53	-1887.63	76.66	-108.65	-1771.91	30.17	487.93	-1739.79	111.07	452.34	-1535.83	-246.98	299.00	-1582.02	-247.55	309.85	-357.42	-41.99	227.36	-1706.89	-294.10	390.68	-1842.42	82.78	1253.31	0.00	0.00	0.00	-1720.96	125.82	1588.32	-1717.08	-14.00	1586.48	-1720.86	-22.69	1688.26	-1774.03	123.34	1694.82	918.65	-218.37	68.18	1538.19	-208.88	73.63	907.56
3.87000	-1855.49	140.48	54.33	-1890.92	76.83	-110.70	-1771.91	30.17	487.93	-1739.79	111.07	452.34	-1512.61	-242.88	296.24	-1561.27	-244.98	305.27	-357.42	-41.99	227.36	-1677.14	-296.44	383.20	-1833.84	83.27	1253.31	0.00	0.00	0.00	-1714.94	125.93	1588.06	-1711.31	-14.15	1586.24	-1720.86	-22.69	1688.26	-1774.03	123.34	1694.82	918.58	-218.74	68.26	1538.12	-208.83	73.61	907.80
3.88000	-1855.41	140.57	54.11	-1894.17	77.04	-112.56	-1771.91	30.17	487.93	-1739.79	111.07	452.34	-1487.42	-237.88	293.32	-1536.87	-242.27	300.84	-357.42	-41.99	227.36	-1648.95	-296.16	374.49	-1835.07	83.72	1252.60	0.00	0.00	0.00	-1708.48	125.99	1587.92	-1707.03	-14.26	1586.20	-1720.86	-22.69	1688.26	-1774.03	123.34	1694.82	918.39	-218.80	68.31	1537.86	-208.90	73.57	907.87
3.89000	-1855.34	140.70	53.87	-1897.37	77.30	-114.24	-1771.91	30.17	487.93	-1739.79	111.07	452.34	-1460.18	-232.43	290.55	-1515.63	-237.50	295.80	-357.42	-41.99	227.36	-1620.06	-297.62	365.98	-1821.71	83.77	1256.68	0.00	0.00	0.00	-1699.21	125.96	1587.55	-1697.86	-13.77	1585.82	-1720.86	-22.69	1688.26	-1774.03	123.34	1694.82	918.35	-218.09	68.59	1537.59	-208.84	73.50	907.73
3.90000	-1855.28	140.84	53.60	-1900.52	77.62	-115.74	-1771.91	30.17	487.93	-1739.79	111.07	452.34	-1439.92	-226.09	286.67	-1495.13	-233.46	289.87	-357.42	-41.99	227.36	-1611.33	-299.47	362.29	-1815.71	83.84	1256.63	0.00	0.00	0.00	-1697.36	126.51	1587.38	-1693.75	-13.37	1585.28	-1720.86	-22.69	1688.26	-1774.03	123.34	1694.82	918.32	-217.61	68.65	1537.68	-208.79	73.48	907.70
3.91000	-1855.22	141.01	53.32	-1903.60	77.97	-117.03	-1771.91	30.17	487.93	-1739.79	111.07	452.34	-1426.20	-221.73	281.29	-1471.27	-228.69	284.37	-357.42	-41.99	227.36	-1610.51	-300.59	358.80	-1808.82	83.83	1255.79	0.00	0.00	0.00	-1690.14	126.77	1586.72	-1686.32	-13.46	1584.64	-1720.86	-22.69	1688.26	-1774.03	123.34	1694.82	918.23	-217.52	68.62	1538.13	-208.81	73.62	907.77
3.92000	-1855.17	141.20	53.03	-1906.61	78.38	-118.12	-1771.91	30.17	487.93	-1739.79	111.07	452.34	-1405.95	-214.94	276.79	-1448.29	-222.68	278.78	-357.42	-41.99	227.36	-1605.38	-299.85	350.89	-1801.61	84.13	1255.00	0.00	0.00	0.00	-1686.36	126.99	1586.10	-1680.22	-13.49	1583.89	-1720.86	-22.69	1688.26	-1774.02	123.34	1694.82	918.37	-217.75	68.49	1537.74	-208.80	73.48	907.51
3.93000	-1855.12	141.41	52.74	-1909.53	78.83	-119.01	-1771.91	30.17	487.93	-1739.79	111.07	452.34	-1385.55	-207.79	272.24	-1424.47	-216.62	273.68	-357.42	-41.99	227.36	-1583.72	-296.13	333.95	-1796.27	84.37	1254.10	0.00	0.00	0.00	-1676.05	127.54	1585.05	-1669.96	-12.64	1583.15	-1720.86	-22.69	1688.26	-1766.31	125.48	1693.76	918.36	-217.04	68.65	1537.70	-208.79	73.48	907.56
3.94000	-1855.07	141.63	52.43	-1912.36	79.33	-119.67	-1771.91	30.17	487.93	-1739.79	111.07	452.34	-1366.77	-201.79	267.09	-1413.67	-210.77	267.03	-357.42	-41.99	227.36	-1559.04	-292.28	317.25	-1789.63	84.36	1253.10	0.00	0.00	0.00	-1672.89	127.34	1584.39	-1667.33	-12.55	1582.63	-1720.86	-22.69	1688.26	-1760.54	125.10	1692.85	918.35	-217.06	68.61	1537.69	-208.81	73.46	907.75
3.95000	-1855.02	141.86	52.12	-1915.08	79.88	-120.12	-1771.91	30.17	487.93	-1739.79	111.07	452.34	-1348.58	-194.43	262.14	-1396.82	-204.83	260.15	-357.42	-41.99	227.36	-1540.42	-288.79	304.68	-1781.30	84.19	1252.25	0.00	0.00	0.00	-1664.94	127.38	1583.39	-1660.63	-12.75	1581.72	-1720.86	-22.69	1688.26	-1754.72	124.58	1691.93	918.42	-217.73	68.56	1538.27	-208.75	73.67	907.61
3.96000	-1854.96	142.10	51.81	-1917.69	80.48	-120.33	-1771.91	30.17	487.93	-1739.79	111.07	452.34	-1331.96	-187.10	256.98	-1379.76	-197.60	253.70	-357.42	-41.99	227.36	-1523.50	-283.39	291.73	-1774.02	84.34	1251.15	0.00	0.00	0.00	-1656.78	127.15	1582.60	-1655.90	-12.65	1580.95	-1720.86	-22.69	1688.26	-1749.38	123.13	1691.14	918.23	-217.61	68.76	1538.28	-208.67	73.70	907.83
3.97000	-1854.91	142.35	51.51	-1920.17	81.12	-120.32	-1771.91	30.17	487.93	-1739.79	111.07	452.34	-1315.85	-178.16	252.66	-1363.35	-189.61	247.44	-357.42	-41.99	227.36	-1506.68	-277.97	278.88	-1767.84	83.90	1250.15	0.00	0.00	0.00	-1651.56	127.06	1581.86	-1647.14	-13.03	1579.83	-1720.86	-22.69	1688.26	-1742.81	122.89	1690.13	918.49	-218.24	68.38	1537.76	-208.89	73.56	907.63
3.98000	-1854.84	142.60	51.20	-1922.51	81.81	-120.05	-1771.91	30.17	487.93	-1739.79	111.07	452.34	-1301.30	-169.73	248.21	-1348.83	-182.24	241.19	-357.42	-41.99	227.36	-1491.65	-271.13	266.09	-1759.17	83.57	1249.14	0.00	0.00	0.00	-1645.63	126.76	1580.96	-1641.30	-12.56	1578.78	-1720.86	-22.69	1688.26	-1735.79	123.29	1688.90	918.60	-218.64	68.19	1537.54	-208.94	73.45	907.59
3.99000	-1854.77	142.84	50.91	-1924.71	82.55	-119.54	-1771.91	30.17	487.93	-1739.79	111.07	452.34	-1288.06	-161.34	244.04	-1334.91	-173.61	235.56	-357.42	-41.99	227.36	-1475.99	-266.06	254.60	-1753.81	83.23	1247.93	0.00	0.00	0.00	-1636.88	126.83	1579.85	-1638.37	-12.73	1577.69	-1720.86	-22.69	1688.26	-1729.43	122.76	1687.67	918.58	-218.84	68.11	1537.91	-208.84	73.56	907.73
4.00000	-1854.70	143.09	50.63	-1926.76	83.34	-118.78	-1771.91	30.17	487.93	-1739.79	111.07	452.34	-1275.64	-152.09	240.72	-1321.90	-164.21	230.70	-357.42	-41.99	227.36	-1462.34	-258.89	242.67	-1748.15	82.64	1246.80	0.00	0.00	0.00	-1632.46	126.39	1579.04	-1626.62	-13.04	1576.33	-1720.86	-22.69	1688.26	-1722.85	122.03	1686.34	918.58	-218.16	68.25	1538.24	-208.72	73.62	907.77
4.01000	-1854.53	143.16	50.43	-1928.64	84.17	-117.76	-1771.91	30.17	487.93	-1739.79	111.07	452.34	-1264.34	-143.68	237.66	-1310.52	-155.93	226.17	-357.42	-41.99	227.36	-1450.07	-251.70	231.45	-1739.31	81.99	1245.69	0.00	0.00	0.00	-1627.01	126.21	1577.96	-1618.29	-13.74	1575.21	-1713.54	-23.63	1686.90	-1715.35	122.06	1685.02	918.32	-217.11	68.60	1538.05	-208.90	73.58	907.55
4.02000	-1854.40	143.22	50.30	-1930.34	85.06	-116.46	-1771.91	30.17	487.93	-1739.79	111.07	452.34	-1254.49	-136.76	234.73	-1299.98	-147.80	222.03	-357.42	-41.99	227.36	-1439.50	-243.90	219.96	-1732.08	80.69	1244.40	0.00	0.00	0.00	-1619.68	125.71	1576.77	-1613.23	-14.35	1574.27	-1706.10	-24.86	1685.50	-1709.70	119.62	1683.81	918.47	-218.25	68.43	1538.08	-208.88	73.60	907.60
4.03000	-1854.17	143.30	50.06	-1931.85	85.99	-114.90	-1771.91	30.17	487.93	-1739.79	111.07	452.34	-1245.02	-129.47	232.20	-1290.61	-140.60	218.03	-357.42	-41.99	227.36	-1430.00	-237.13	209.59	-1722.75	80.39	1243.14	0.00	0.00	0.00	-1608.68	124.55	1575.59	-1609.68	-15.07	1573.09	-1698.66	-25.76	1684.09	-1701.94	119.52	1682.30	918.17	-218.21	68.56	1537.59	-208.85	73.42	907.57
4.04000	-1854.50	143.97	49.63	-1933.18	86.96	-113.05	-1771.91	30.17	487.93	-1739.79	111.07	452.34	-1237.33	-124.60	228.70	-1282.83	-134.98	213.31	-357.42	-41.99	227.36	-1422.93	-229.37	199.18	-1715.37	79.43	1241.77	0.00	0.00	0.00	-1603.78	124.33	1574.45	-1597.08	-16.19	1571.85	-1691.06	-26.86	1682.64	-1695.09	117.52	1680.96	918.28	-217.67	68.57	1537.54	-208.82	73.46	907.56
4.05000	-1854.37	144.18	49.38	-1934.29	87.99	-110.91	-1771.91	30.17	487.93	-1739.79	111.07	452.34	-1230.50	-120.53	224.75	-1275.77	-129.83	208.39	-357.42	-41.99	227.36	-1416.88	-222.58	189.81	-1704.82	78.19	1240.32	0.00	0.00	0.00	-1595.83	123.24	1573.19	-1586.98	-17.37	1570.63	-1683.14	-28.15	1681.21	-1687.27	116.71	1679.54	918.40	-217.84	68.55	1538.20	-208.77	73.68	907.77
4.06000	-1854.31	144.41	49.16	-1935.19	89.06	-108.49	-1771.91	30.17	487.93	-1739.79	111.07	452.34	-1224.69	-117.43	220.13	-1269.90	-125.72	202.82	-357.42	-41.99	227.36	-1412.10	-216.20	180.65	-1695.72	77.09	1238.82	0.00	0.00	0.00	-1586.91	121.51	1571.82	-1581.06	-18.20	1569.47	-1674.61	-30.10	1679.58	-1679.13	115.95	1678.04	918.68	-218.13	68.25	1537.76	-208.87	73.48	907.76
4.07000	-1854.50	145.12	48.67	-1935.86	90.19	-105.76	-1771.91	30.17	487.93	-1739.79	111.07	452.34	-1219.89	-114.99	215.13	-1265.83	-123.60	196.49	-357.42	-41.99	227.36	-1408.71	-210.56	171.99	-1687.08	75.64	1237.21	0.00	0.00	0.00	-1580.07	120.40	1570.70	-1570.92	-19.98	1568.04	-1666.62	-31.48	1678.05	-1671.24	114.29	1676.47	918.47	-218.04	68.43	1537.75	-208.81	73.44	907.48
4.08000	-1854.02	144.83	48.65	-1936.30	91.35	-102.73	-1771.91	30.17	487.93	-1739.79	111.07	452.34	-1216.61	-114.44	209.01	-1262.16	-120.70	190.32	-357.42	-41.99	227.36	-1407.07	-204.20	162.91	-1678.53	74.08	1235.61	0.00	0.00	0.00	-1570.15	118.64	1569.38	-1559.69	-21.09	1566.57	-1658.18	-32.88	1676.44	-1663.58	111.85	1674.94	918.57	-218.30	68.27	1538.21	-208.84	73.65	907.52
4.09000	-1854.11	145.45	48.29	-1936.49	92.57	-99.38	-1771.91	30.17	487.93	-1739.79	111.07	452.34	-1214.70	-114.24	202.32	-1260.04	-118.89	183.36	-357.42	-41.99	227.36	-1406.78	-198.14	153.99	-1669.89	73.12	1233.91	0.00	0.00	0.00	-1562.02	117.30	1568.00	-1549.91	-22.78	1565.20	-1649.34	-34.84	1674.71	-1654.84	110.38	1673.36	918.58	-218.38	68.29	1537.61	-208.93	73.42	907.68
4.10000	-1854.05	145.74	48.04	-1936.43	93.84	-95.72	-1771.91	30.17	487.93	-1739.79	111.07	452.34	-1213.59	-113.99	194.91	-1259.01	-117.23	175.78	-357.42	-41.99	227.36	-1407.68	-191.99	144.86	-1659.43	71.24	1232.24	0.00	0.00	0.00	-1552.58	116.26	1566.54	-1542.77	-24.50	1563.77	-1640.54	-36.28	1673.17	-1646.44	107.92	1671.69	918.38	-218.16	68.45	1537.45	-208.90	73.44	907.83
4.11000	-1853.65	145.83	47.86	-1936.09	95.15	-91.72	-1771.91	30.17	487.93	-1739.79	111.07	452.34	-1213.06	-112.06	187.33	-1258.67	-114.53	168.05	-357.42	-41.99	227.36	-1408.96	-186.31	136.00	-1650.51	69.68	1230.44	0.00	0.00	0.00	-1542.64	114.19	1565.03	-1533.03	-26.25	1562.54	-1631.04	-38.71	1671.32	-1637.33	105.68	1670.16	918.37	-218.32	68.49	1538.51	-208.73	73.78	907.79
4.12000	-1853.78	146.47	47.41	-1935.49	96.51	-87.40	-1771.91	30.17	487.93	-1739.79	111.07	452.34	-1214.06	-111.44	178.36	-1258.63	-110.27	160.28	-357.42	-41.99	227.36	-1411.17	-179.98	126.93	-1640.95	67.18	1228.65	0.00	0.00	0.00	-1533.07	111.82	1563.77	-1522.62	-28.10	1561.05	-1621.20	-41.38	1669.63	-1628.16	103.26	1668.59	918.57	-218.45	68.08	1538.61	-208.77	73.80	907.55
4.13000	-1853.55	146.93	47.13	-1934.59	97.92	-82.74	-1771.91	30.17	487.93	-1739.79	111.07	452.34	-1214.82	-107.74	170.06	-1260.29	-107.36	151.42	-357.42	-41.99	227.36	-1413.98	-173.06	117.47	-1630.41	64.99	1226.88	0.00	0.00	0.00	-1523.61	109.50	1562.39	-1513.24	-30.08	1559.48	-1611.43	-43.81	1667.88	-1618.52	101.24	1666.97	918.47	-217.69	68.41	1538.05	-208.77	73.57	907.58
4.14000	-1853.40	147.18	46.90	-1933.40	99.37	-77.73	-1771.91	30.17	487.93	-1739.79	111.07	452.34	-1216.54	-104.27	161.25	-1262.76	-104.58	142.27	-357.42	-41.99	227.36	-1415.98	-168.27	109.10	-1621.90	62.78	1225.05	0.00	0.00	0.00	-1515.49	107.46	1561.11	-1502.42	-32.41	1558.00	-1601.26	-46.77	1666.15	-1608.85	98.83	1665.33	918.50	-218.23	68.29	1537.80	-208.89	73.48	907.87
4.15000	-1853.07	147.35	46.74	-1931.91	100.88	-72.38	-1771.91	30.17	487.93	-1739.79	111.07	452.34	-1218.99	-99.98	152.54	-1264.88	-100.46	133.40	-357.42	-41.99	227.36	-1418.64	-162.32	100.71	-1610.58	59.58	1223.21	0.00	0.00	0.00	-1508.56	104.77	1559.92	-1491.72	-34.58	1556.65	-1590.99	-49.59	1664.37	-1598.96	96.26	1663.74	918.52	-218.29	68.23	1538.29	-208.76	73.67	907.47
4.16000	-1852.84	147.61	46.54	-1930.09	102.43	-66.66	-1771.91	30.17	487.93	-1739.79	111.07	452.34	-1215.94	-92.20	144.16	-1261.83	-93.95	126.28	-357.42	-41.99	227.36	-1415.40	-160.36	97.26	-1601.32	55.76	1222.36	0.00	0.00	0.00	-1495.20	102.36	1559.39	-1482.50	-37.41	1555.34	-1580.69	-52.61	1662.66	-1590.38	91.39	1662.36	918.47	-218.14	68.37	1538.40	-208.82	73.73	907.44
4.17000	-1852.57	147.85	46.29	-1927.95	104.03	-60.58	-1771.91	30.17	487.93	-1739.79	111.07	452.34	-1208.82	-87.73	135.57	-1254.55	-89.59	118.17	-357.42	-41.99	227.36	-1406.34	-160.15	95.36	-1591.11	52.84	1220.54	0.00	0.00	0.00	-1484.47	99.48	1558.33	-1471.20	-40.03	1553.94	-1570.01	-55.71	1661.04	-1579.19	89.84	1660.87	918.55	-218.16	68.34	1537.97	-208.86	73.61	907.61
4.18000	-1852.28	148.20	46.04	-1925.48	105.68	-54.13	-1771.91	30.17	487.93	-1739.79	111.07	452.34	-1199.07	-83.84	121.15	-1245.50	-84.06	107.44	-357.42	-41.99	227.36	-1398.03	-159.94	93.27	-1580.85	49.72	1218.75	0.00	0.00	0.00	-1473.91	96.89	1557.43	-1460.16	-42.48	1552.82	-1558.59	-59.11	1659.90	-1567.71	88.16	1659.86	918.44	-217.90	68.42	1538.01	-208.80	73.64	907.65
4.19000	-1852.08	148.54	45.77	-1922.65	107.37	-47.31	-1771.91	30.17	487.93	-1739.79	111.07	452.34	-1196.93	-78.15	107.76	-1240.26	-80.54	98.31	-357.42	-41.99	227.36	-1392.88	-159.83	91.52	-1570.31	46.67	1217.26	0.00	0.00	0.00	-1463.14	94.44	1556.65	-1450.47	-45.20	1552.08	-1547.40	-62.07	1659.08	-1558.88	82.11	1659.24	918.47	-217.63	68.49	1538.23	-208.72	73.65	907.87
4.20000	-1851.59	148.63	45.70	-1919.47	109.12	-40.10	-1771.91	30.17	487.93	-1739.79	111.07	452.34	-1191.02	-74.51	99.01	-1236.30	-79.22	92.47	-357.42	-41.99	227.36	-1389.00	-159.56	90.74	-1559.40	44.05	1216.26	0.00	0.00	0.00	-1452.66	91.48	1555.90	-1438.48	-48.16	1551.03	-1535.85	-65.78	1658.11	-1548.55	78.27	1658.62	918.17	-217.27	68.82	1538.07	-208.71	73.58	907.87
4.21000	-1851.29	149.16	45.36	-1915.93	110.91	-32.49	-1771.91	30.17	487.93	-1739.79	111.07	452.34	-1187.46	-73.84	90.12	-1232.37	-79.01	84.60	-357.42	-41.99	227.36	-1385.55	-159.24	90.02	-1508.02	44.70	1220.36	0.00	0.00	0.00	-1441.87	89.05	1555.39	-1425.44	-50.90	1550.26	-1524.58	-69.01	1657.42	-1538.14	74.64	1658.09	918.39	-217.55	68.58	1538.18	-208.75	73.65	907.58
4.22000	-1850.62	149.24	45.35	-1912.00	112.75	-24.50	-1771.91	30.17	487.93	-1739.79	111.07	452.34	-1181.44	-73.53	82.65	-1229.82	-79.82	80.01	-357.42	-41.99	227.36	-1382.65	-159.45	89.44	-1531.26	38.38	1215.96	0.00	0.00	0.00	-1431.08	86.31	1555.33	-1414.37	-53.74	1550.03	-1512.71	-72.83	1656.84	-1525.98	72.80	1657.76	918.34	-217.82	68.50	1537.54	-208.79	73.41	907.62
4.23000	-1850.28	149.82	45.03	-1907.69	114.64	-16.10	-1771.91	30.17	487.93	-1739.79	111.07	452.34	-1177.65	-73.81	75.26	-1227.17	-79.59	75.11	-357.42	-41.99	227.36	-1380.31	-159.77	88.84	-1526.41	36.98	1218.64	0.00	0.00	0.00	-1420.50	83.36	1555.39	-1406.20	-56.55	1549.74	-1501.11	-76.38	1656.62	-1515.07	69.37	1657.85	918.25	-217.24	68.69	1537.42	-208.83	73.34	907.80
4.24000	-1849.66	150.06	44.93	-1902.99	116.57	-7.29	-1771.91	30.17	487.93	-1739.79	111.07	452.34	-1176.71	-74.09	68.91	-1227.89	-79.63	68.20	-357.42	-41.99	227.36	-1378.39	-160.20	88.35	-1515.81	33.88	1219.38	0.00	0.00	0.00	-1409.69	80.75	1555.55	-1392.88	-59.47	1549.63	-1489.59	-80.11	1656.45	-1505.60	63.90	1658.19	918.25	-217.36	68.68	1538.20	-208.72	73.62	907.52
4.25000	-1849.28	150.91	44.62	-1897.87	118.56	1.94	-1771.91	30.17	487.93	-1739.79	111.07	452.34	-1176.17	-75.33	66.53	-1227.65	-80.79	65.86	-357.42	-41.99	227.36	-1377.06	-160.52	88.04	-1507.12	30.68	1218.07	0.00	0.00	0.00	-1399.34	77.21	1555.91	-1382.84	-62.48	1549.52	-1478.49	-83.50	1656.50	-1494.59	60.76	1658.71	918.68	-218.32	68.23	1537.79	-208.74	73.48	907.47
4.26000	-1848.45	151.80	44.20	-1892.34	120.59	11.58	-1771.91	30.17	487.93	-1739.79	111.07	452.34	-1175.85	-76.07	64.45	-1227.08	-81.30	65.31	-357.42	-41.99	227.36	-1376.18	-160.52	87.80	-1495.94	27.06	1218.42	0.00	0.00	0.00	-1388.58	74.59	1556.31	-1369.73	-65.21	1549.80	-1467.33	-86.85	1656.83	-1483.94	57.21	1659.41	918.42	-218.04	68.48	1537.87	-208.65	73.50	907.57
4.27000	-1846.86	152.23	44.03	-1886.38	122.67	21.66	-1771.91	30.17	487.93	-1739.79	111.07	452.34	-1175.75	-76.20	62.37	-1227.86	-81.20	63.88	-357.42	-41.99	227.36	-1375.39	-160.07	87.59	-1485.72	23.96	1219.39	0.00	0.00	0.00	-1378.39	71.31	1556.89	-1360.92	-68.50	1550.11	-1456.13	-90.29	1657.39	-1472.35	54.93	1660.19	918.67	-219.02	68.05	1538.20	-208.76	73.62	907.61
4.28000	-1845.34	153.60	43.28	-1879.99	124.79	32.17	-1771.91	30.17	487.93	-1739.79	111.07	452.34	-1175.18	-77.19	60.98	-1226.15	-81.19	63.54	-357.42	-41.99	227.36	-1375.01	-159.77	87.49	-1476.34	20.50	1220.72	0.00	0.00	0.00	-1368.34	68.27	1557.52	-1350.86	-71.25	1550.68	-1445.21	-93.41	1658.23	-1461.98	51.33	1661.27	918.54	-218.80	68.30	1537.47	-208.86	73.35	907.67
4.29000	-1842.82	154.66	42.49	-1873.15	126.97	43.12	-1771.91	30.17	487.93	-1739.79	111.07	452.34	-1176.69	-77.16	59.57	-1227.27	-81.16	62.62	-357.42	-41.99	227.36	-1374.76	-159.79	87.58	-1468.36	17.68	1222.23	0.00	0.00	0.00	-1358.16	65.62	1558.24	-1339.77	-74.08	1551.08	-1434.21	-96.82	1659.19	-1450.74	49.31	1662.37	918.50	-217.71	68.45	1537.31	-208.90	73.27	907.71
4.30000	-1839.84	156.28	41.08	-1865.85	129.19	54.52	-1771.91	30.17	487.93	-1739.79	111.07	452.34	-1172.95	-76.98	59.51	-1226.27	-80.63	61.99	-357.42	-41.99	227.36	-1374.66	-159.55	87.45	-1457.77	14.34	1224.06	0.00	0.00	0.00	-1347.89	63.51	1559.07	-1329.98	-76.43	1551.92	-1423.66	-99.75	1660.39	-1441.05	45.14	1663.79	918.54	-218.23	68.32	1537.50	-208.89	73.37	907.64
4.31000	-1835.39	156.32	40.02	-1858.08	131.46	66.37	-1771.91	30.17	487.93	-1739.79	111.07	452.34	-1175.02	-77.19	58.39	-1227.61	-80.49	61.42	-357.42	-41.99	227.36	-1374.57	-159.50	87.37	-1449.59	9.69	1223.04	0.00	0.00	0.00	-1338.14	60.80	1560.08	-1322.42	-79.00	1552.86	-1413.65	-102.29	1661.80	-1430.70	42.93	1665.26	918.55	-218.28	68.26	1537.74	-208.88	73.55	907.65
4.32000	-1832.20	159.00	39.28	-1853.05	132.92	72.80	-1771.91	30.17	487.93	-1739.79	111.07	452.34	-1175.79	-77.10	58.04	-1228.72	-80.36	60.84	-357.42	-41.99	227.36	-1374.52	-159.46	87.28	-1440.78	8.93	1227.03	0.00	0.00	0.00	-1328.72	58.25	1561.17	-1312.38	-81.41	1553.94	-1403.93	-104.47	1663.30	-1420.96	40.17	1666.76	918.62	-218.39	68.23	1537.31	-208.89	73.36	907.62
4.33000	-1828.02	161.06	47.88	-1848.14	136.63	81.33	-1771.91	30.17	487.93	-1739.79	111.07	452.34	-1175.81	-77.19	58.13	-1226.45	-80.89	61.40	-357.42	-41.99	227.36	-1374.55	-159.57	87.23	-1430.11	4.99	1226.62	0.00	0.00	0.00	-1319.69	55.78	1562.49	-1302.76	-83.84	1555.16	-1394.63	-106.41	1664.96	-1410.38	39.35	1668.18	918.69	-218.40	68.22	1537.42	-208.97	73.37	907.48
4.34000	-1822.03	165.99	61.53	-1841.50	143.97	87.02	-1771.91	30.17	487.93	-1739.79	111.07	452.34	-1174.53	-77.33	58.11	-1227.97	-80.63	61.05	-357.42	-41.99	227.36	-1374.27	-160.15	87.39	-1423.93	2.66	1227.86	0.00	0.00	0.00	-1310.88	53.42	1563.85	-1294.04	-86.13	1556.71	-1385.14	-108.84	1666.52	-1401.37	36.89	1669.85	918.35	-217.71	68.50	1537.74	-208.80	73.47	907.66
4.35000	-1816.29	172.01	75.09	-1831.15	148.88	101.06	-1771.91	30.17	487.93	-1739.79	111.07	452.34	-1176.07	-77.15	57.99	-1226.84	-80.44	61.00	-357.42	-41.99	227.36	-1374.40	-160.18	87.28	-1415.34	1.71	1229.67	0.00	0.00	0.00	-1302.26	51.11	1565.27	-1285.58	-88.49	1558.16	-1376.03	-111.11	1668.20	-1391.93	35.73	1671.43	918.33	-217.75	68.47	1537.85	-208.81	73.49	907.67
4.36000	-1809.54	175.47	89.28	-1825.00	151.01	115.03	-1771.91	30.17	487.93	-1739.79	111.07	452.34	-1178.24	-77.56	57.47	-1229.41	-80.80	60.40	-357.42	-41.99	227.36	-1374.43	-160.33	87.25	-1407.02	0.62	1231.47	0.00	0.00	0.00	-1293.79	49.07	1566.69	-1276.84	-90.44	1559.51	-1367.65	-112.60	1670.07	-1383.90	33.01	1673.04	918.50	-217.75	68.35	1537.74	-208.79	73.48	907.57
4.37000	-1797.39	175.97	99.77	-1815.05	149.98	130.34	-1771.91	30.17	487.93	-1739.79	111.07	452.34	-1178.01	-77.25	57.49	-1226.51	-80.39	61.09	-357.42	-41.99	227.36	-1374.30	-160.71	87.36	-1400.33	-0.26	1233.27	0.00	0.00	0.00	-1285.58	47.08	1568.09	-1267.39	-92.11	1561.27	-1359.62	-113.98	1671.91	-1375.21	31.90	1674.65	918.47	-217.88	68.26	1538.17	-208.78	73.62	907.83
4.38000	-1790.44	173.29	114.59	-1804.42	147.18	146.58	-1771.91	30.17	487.93	-1739.79	111.07	452.34	-1176.37	-77.32	57.87	-1228.30	-81.39	60.92	-357.42	-41.99	227.36	-1374.20	-161.03	87.39	-1393.96	-1.14	1235.09	0.00	0.00	0.00	-1277.50	45.52	1569.44	-1259.81	-94.10	1562.73	-1351.51	-115.73	1673.64	-1366.47	31.21	1676.21	918.71	-218.42	68.13	1537.57	-208.75	73.43	907.48
4.39000	-1782.10	169.85	129.56	-1795.10	143.18	162.24	-1771.91	30.17	487.93	-1739.79	111.07	452.34	-1176.17	-77.17	57.91	-1226.94	-80.78	61.27	-357.42	-41.99	227.36	-1374.22	-161.15	87.44	-1386.85	-1.96	1236.93	0.00	0.00	0.00	-1270.01	43.71	1570.81	-1250.86	-95.82	1564.23	-1343.83	-117.10	1675.33	-1358.95	29.06	1677.80	918.53	-218.15	68.37	1537.86	-208.72	73.52	907.46
4.40000	-1772.16	165.89	144.62	-1789.08	140.02	177.68	-1771.91	30.17	487.93	-1739.79	111.07	452.34	-1174.74	-77.29	58.29	-1227.45	-80.79	61.03	-357.42	-41.99	227.36	-1374.07	-161.36	87.52	-1380.31	-2.35	1238.76	0.00	0.00	0.00	-1262.67	42.36	1572.03	-1244.13	-97.34	1565.80	-1336.28	-118.55	1676.93	-1351.11	28.16	1679.10	918.18	-217.31	68.65	1538.43	-208.73	73.72	907.54
4.41000	-1761.90	160.67	160.30	-1778.14	135.66	193.91	-1771.91	30.17	487.93	-1739.79	111.07	452.34	-1176.60	-77.11	57.63	-1227.27	-81.02	61.02	-357.42	-41.99	227.36	-1374.29	-160.79	87.30	-1373.61	-3.39	1240.56	0.00	0.00	0.00	-1255.68	40.80	1573.29	-1237.95	-98.38	1567.40	-1328.96	-119.74	1678.56	-1343.68	27.44	1680.48	918.26	-217.28	68.60	1539.09	-208.62	74.00	907.45
4.42000	-1751.05	156.32	175.89	-1766.26	132.18	210.41	-1771.91	30.17	487.93	-1739.79	111.07	452.34	-1176.74	-77.47	57.51	-1227.41	-80.83	60.84	-357.42	-41.99	227.36	-1374.17	-160.95	87.38	-1367.96	-3.92	1242.26	0.00	0.00	0.00	-1248.66	39.81	1574.54	-1230.59	-99.86	1568.69	-1321.90	-120.78	1680.25	-1336.70	26.40	1681.82	918.56	-217.55	68.38	1537.97	-208.74	73.59	907.57
4.43000	-1741.06	153.46	191.15	-1754.69	129.72	226.44	-1771.91	30.17	487.93	-1739.79	111.07	452.34	-1177.43	-76.88	57.28	-1227.57	-81.23	60.84	-357.42	-41.99	227.36	-1374.24	-160.91	87.41	-1362.80	-4.99	1243.85	0.00	0.00	0.00	-1242.07	38.53	1575.79	-1223.56	-101.14	1570.05	-1314.98	-122.02	1681.75	-1330.17	25.03	1683.18	918.23	-217.78	68.72	1537.52	-208.95	73.45	907.71
4.44000	-1731.16	150.49	206.58	-1741.91	127.64	242.26	-1771.91	30.17	487.93	-1739.79	111.07	452.34	-1177.71	-77.22	57.02	-1226.98	-80.64	60.72	-357.42	-41.99	227.36	-1374.28	-160.76	87.31	-1355.63	-6.29	1245.36	0.00	0.00	0.00	-1235.54	37.42	1577.09	-1219.68	-102.14	1571.60	-1308.47	-122.81	1683.30	-1324.00	23.84	1684.51	918.38	-217.90	68.58	1537.72	-208.81	73.52	907.64
4.45000	-1716.96	149.06	222.12	-1729.36	124.50	257.45	-1771.91	30.17	487.93	-1739.79	111.07	452.34	-1175.82	-77.10	57.48	-1227.70	-81.04	60.46	-357.42	-41.99	227.36	-1374.33	-160.56	87.21	-1351.80	-7.73	1246.72	0.00	0.00	0.00	-1229.36	36.09	1578.41	-1213.42	-102.95	1572.97	-1302.16	-123.63	1684.70	-1317.40	23.71	1685.83	918.20	-217.79	68.69	1537.66	-208.79	73.45	907.61
4.46000	-1704.10	146.91	236.91	-1715.85	122.05	272.63	-1771.91	30.17	487.93	-1739.79	111.07	452.34	-1175.64	-77.57	56.95	-1226.42	-80.75	60.49	-357.42	-41.99	227.36	-1374.51	-160.26	87.11	-1344.76	-8.90	1248.01	0.00	0.00	0.00	-1223.13	35.44	1579.62	-1208.15	-104.18	1574.28	-1295.97	-124.59	1686.04	-1311.61	22.22	1687.19	918.35	-217.71	68.62	1537.33	-208.95	73.27	907.65
4.47000	-1689.56	144.81	251.06	-1698.88	120.41	287.58	-1771.89	30.17	487.94	-1739.78	111.07	452.35	-1178.40	-77.69	56.32	-1226.29	-81.17	60.58	-357.42	-41.99	227.36	-1374.39	-160.20	87.13	-1338.00	-10.50	1249.24	0.00	0.00	0.00	-1217.25	34.62	1580.92	-1198.45	-104.90	1575.61	-1289.78	-125.80	1687.24	-1305.23	22.17	1688.42	918.73	-218.22	68.17	1538.18	-208.81	73.65	907.82
4.48000	-1675.08	142.37	264.11	-1684.15	118.45	300.82	-1757.76	28.96	501.16	-1723.86	109.72	465.64	-1174.31	-77.07	57.01	-1226.44	-81.49	60.37	-357.42	-41.99	227.36	-1374.12	-160.53	87.41	-1331.55	-11.94	1250.35	0.00	0.00	0.00	-1211.39	33.96	1582.12	-1193.17	-105.93	1576.75	-1283.94	-126.61	1688.41	-1299.61	21.11	1689.59	918.70	-218.80	68.10	1537.72	-208.82	73.46	907.84
4.49000	-1661.08	140.44	276.41	-1668.63	116.65	312.92	-1748.03	26.95	512.82	-1708.02	109.09	477.86	-1174.63	-77.10	56.75	-1227.50	-81.28	59.98	-357.42	-41.99	227.36	-1374.07	-160.24	87.34	-1326.65	-13.47	1251.40	0.00	0.00	0.00	-1205.77	33.37	1583.37	-1188.48	-106.71	1578.10	-1278.24	-127.46	1689.48	-1294.22	20.01	1690.81	918.40	-218.22	68.49	1538.50	-208.74	73.75	907.91
4.50000	-1643.09	139.04	287.50	-1654.14	115.83	323.55	-1732.83	27.75	526.79	-1692.87	108.16	488.47	-1173.80	-77.20	56.49	-1226.49	-81.29	59.92	-357.42	-41.99	227.36	-1373.95	-160.04	87.31	-1318.26	-15.01	1252.40	0.00	0.00	0.00	-1200.44	32.59	1584.58	-1183.42	-107.20	1579.32	-1272.72	-128.09	1690.58	-1288.35	19.61	1691.80	918.30	-217.74	68.55	1538.43	-208.77	73.72	907.84
4.51000	-1625.99	137.24	297.22	-1634.85	113.97	333.52	-1716.97	26.35	533.76	-1678.24	106.64	497.33	-1177.26	-77.49	55.32	-1226.23	-81.60	59.76	-357.42	-41.99	227.36	-1373.91	-159.70	87.20	-1310.84	-16.40	1253.45	0.00	0.00	0.00	-1195.32	31.51	1585.91	-1178.50	-107.85	1580.43	-1267.15	-128.94	1691.59	-1283.21	18.86	1693.01	918.30	-217.60	68.50	1537.81	-208.82	73.51	907.71
4.52000	-1605.09	136.33	302.14	-1620.77	112.91	341.18	-1703.84	26.95	544.13	-1662.63	107.44	505.08	-1175.30	-77.19	55.58	-1226.12	-81.29	59.71	-357.42	-41.99	227.36	-1373.71	-159.78	87.39	-1305.24	-17.51	1254.49	0.00	0.00	0.00	-1190.00	31.07	1587.08	-1171.13	-108.08	1581.47	-1261.70	-130.08	1692.45	-1277.79	18.49	1694.24	918.45	-217.63	68.44	1537.75	-208.74	73.49	907.78
4.53000	-1587.14	133.79	308.86	-1604.35	111.49	347.73	-1686.05	27.36	548.83	-1649.08	105.52	510.60	-1176.84	-77.39	54.80	-1225.81	-81.31	59.71	-357.42	-41.99	227.36	-1373.79	-159.43	87.27	-1299.15	-18.79	1255.52	0.00	0.00	0.00	-1184.94	30.27	1588.32	-1165.87	-108.81	1582.49	-1256.58	-130.64	1693.45	-1273.44	16.31	1695.41	918.35	-217.84	68.39	1537.56	-208.86	73.43	907.60
4.54000	-1570.52	132.67	313.75	-1584.81	108.93	349.46	-1676.34	27.28	554.77	-1635.49	104.28	514.54	-1177.39	-77.41	54.40	-1226.14	-81.45	59.27	-357.42	-41.99	227.36	-1373.84	-159.21	87.24	-1293.81	-19.18	1256.55	0.00	0.00	0.00	-1179.89	29.56	1589.54	-1162.92	-109.52	1583.61	-1251.41	-131.45	1694.35	-1268.90	14.74	1696.57	918.72	-218.36	68.10	1537.45	-208.84	73.39	907.61
4.55000	-1553.85	131.54	317.52	-1564.21	108.29	353.40	-1663.94	28.50	557.01	-1621.74	103.95	517.24	-1173.20	-77.09	55.11	-1226.11	-81.17	59.16	-357.42	-41.99	227.36	-1373.78	-159.17	87.30	-1287.32	-19.50	1257.55	0.00	0.00	0.00	-1174.93	28.73	1590.75	-1157.40	-109.90	1584.52	-1246.21	-132.50	1695.17	-1263.70	14.38	1697.66	918.38	-218.15	68.48	1538.35	-208.80	73.67	907.55
4.56000	-1534.82	130.54	319.95	-1549.60	106.78	355.12	-1651.14	28.87	557.60	-1607.70	104.23	518.32	-1175.47	-77.73	54.17	-1225.78	-81.35	58.91	-357.42	-41.99	227.36	-1373.66	-159.20	87.34	-1282.41	-20.15	1258.58	0.00	0.00	0.00	-1169.75	28.38	1591.95	-1149.77	-110.43	1585.63	-1241.14	-133.46	1695.93	-1258.86	13.36	1698.67	918.26	-217.85	68.71	1538.43	-208.74	73.75	907.54
4.57000	-1518.18	129.78	320.37	-1532.69	106.33	355.52	-1638.60	29.70	556.26	-1593.72	104.76	517.77	-1174.61	-77.65	54.17	-1227.18	-81.42	58.45	-357.42	-41.99	227.36	-1373.69	-159.02	87.29	-1276.94	-20.22	1259.46	0.00	0.00	0.00	-1164.67	27.76	1593.17	-1144.40	-110.89	1586.62	-1236.25	-134.16	1696.71	-1254.19	12.64	1699.58	918.64	-218.03	68.31	1537.83	-208.95	73.58	907.47
4.58000	-1498.19	128.74	319.88	-1517.07	106.30	354.32	-1626.12	30.22	553.27	-1579.72	105.56	515.66	-1176.57	-77.59	53.51	-1224.37	-80.99	57.51	-357.42	-41.99	227.36	-1373.56	-159.09	87.44	-1271.76	-20.55	1260.21	0.00	0.00	0.00	-1159.46	27.48	1594.31	-1139.36	-111.67	1587.65	-1231.38	-134.62	1697.46	-1249.07	12.49	1700.44	918.61	-218.13	68.28	1537.46	-208.96	73.40	907.37
4.59000	-1481.43	128.69	317.81	-1499.05	105.24	351.98	-1613.82	30.72	548.27	-1566.41	105.80	511.69	-1176.57	-77.38	53.23	-1225.35	-81.46	58.41	-357.42	-41.99	227.36	-1373.46	-158.91	87.42	-1263.63	-20.63	1260.97	0.00	0.00	0.00	-1154.24	27.12	1595.37	-1132.88	-112.07	1588.46	-1226.49	-135.19	1698.12	-1243.93	12.13	1701.25	918.52	-218.13	68.41	1537.48	-208.92	73.40	907.60
4.60000	-1465.28	127.83	314.22	-1481.61	105.28	348.49	-1601.86	31.80	541.37	-1552.21	107.55	506.58	-1171.46	-77.51	54.09	-1225.95	-81.74	58.11	-357.42	-41.99	227.36	-1373.24	-159.09	87.62	-1258.62	-21.01	1261.65	0.00	0.00	0.00	-1149.21	26.48	1596.37	-1128.38	-112.65	1589.36	-1221.64	-135.72	1698.77	-1238.61	12.11	1701.89	918.54	-217.98	68.40	1538.15	-208.82	73.66	907.45
4.61000	-1441.74	127.83	310.62	-1465.16	105.30	343.32	-1590.42	33.87	532.63	-1538.28	108.69	499.77	-1171.83	-77.75	53.52	-1225.83	-81.39	57.96	-357.42	-41.99	227.36	-1373.44	-158.48	87.51	-1254.11	-21.18	1262.18	0.00	0.00	0.00	-1144.05	25.99	1597.30	-1124.04	-113.05	1590.30	-1216.68	-136.31	1699.35	-1234.37	10.25	1702.79	918.81	-218.27	68.22	1538.30	-208.89	73.67	907.62
4.62000	-1423.03	127.99	305.02	-1444.15	105.79	337.51	-1577.98	34.55	522.47	-1524.20	110.45	491.56	-1175.32	-77.63	52.45	-1224.72	-80.75	56.72	-357.42	-41.99	227.36	-1373.26	-158.46	87.67	-1247.52	-21.61	1262.68	0.00	0.00	0.00	-1138.94	25.66	1598.13	-1120.42	-113.58	1591.24	-1211.85	-136.57	1699.93	-1229.55	9.48	1703.36	918.78	-218.27	68.11	1537.73	-208.90	73.49	907.73
4.63000	-1407.38	128.65	301.91	-1422.95	106.29	330.86	-1566.24	36.82	510.52	-1510.19	112.13	481.92	-1173.28	-77.35	52.37	-1226.47	-81.70	57.21	-357.42	-41.99	227.36	-1372.84	-158.79	87.97	-1241.78	-21.79	1263.13	0.00	0.00	0.00	-1133.79	25.16	1598.87	-1115.29	-114.11	1591.96	-1206.96	-137.13	1700.42	-1224.26	9.99	1703.82	918.50	-217.69	68.30	1537.63	-208.87	73.43	907.60
4.64000	-1387.18	128.86	294.54	-1406.99	107.24	322.21	-1553.50	38.24	497.50	-1496.69	112.61	470.57	-1173.55	-77.30	51.87	-1223.75	-81.56	57.78	-357.42	-41.99	227.36	-1372.89	-158.17	87.91	-1237.13	-22.70	1263.60	0.00	0.00	0.00	-1128.49	24.79	1599.50	-1110.10	-114.82	1592.50	-1201.91	-137.83	1700.76	-1219.67	8.86	1704.33	918.66	-218.14	68.19	1537.61	-208.94	73.44	907.64
4.65000	-1365.14	129.09	286.52	-1390.30	109.07	316.63	-1540.30	39.75	483.14	-1482.33	114.68	458.31	-1176.66	-77.82	50.75	-1223.67	-81.03	57.79	-357.42	-41.99	227.36	-1372.68	-158.13	88.04	-1229.49	-23.09	1263.88	0.00	0.00	0.00	-1123.34	24.32	1600.04	-1104.00	-115.17	1593.01	-1196.95	-138.22	1701.07	-1214.11	9.46	1704.66	918.58	-217.59	68.34	1538.27	-208.75	73.69	907.51
4.66000	-1343.11	129.99	277.88	-1368.66	110.38	307.09	-1527.12	41.79	467.32	-1468.30	115.09	444.46	-1173.76	-76.98	51.34	-1224.93	-80.58	57.14	-357.42	-41.99	227.36	-1372.52	-157.89	88.07	-1222.73	-23.65	1264.28	0.00	0.00	0.00	-1117.95	24.21	1600.52	-1097.48	-115.31	1593.56	-1192.13	-138.38	1701.35	-1208.88	9.70	1704.88	918.61	-218.27	68.26	1537.85	-208.79	73.58	907.53
4.67000	-1322.47	130.44	268.21	-1348.44	111.77	296.74	-1514.29	45.61	449.60	-1453.14	117.25	430.17	-1172.70	-76.68	51.45	-1225.68	-80.50	56.99	-357.42	-41.99	227.36	-1372.48	-157.58	88.08	-1214.68	-23.26	1265.71	0.00	0.00	0.00	-1112.58	24.00	1600.90	-1093.24	-115.41	1593.93	-1187.24	-138.44	1701.55	-1204.21	8.69	1705.26	918.70	-217.90	68.21	1537.40	-208.80	73.37	907.62
4.68000	-1298.98	132.25	258.80	-1327.62	113.08	285.72	-1499.33	48.79	430.40	-1437.90	118.98	414.59	-1176.27	-76.72	49.95	-1224.90	-80.31	57.09	-357.42	-41.99	227.36	-1372.29	-157.49	88.25	-1208.36	-23.86	1266.04	0.00	0.00	0.00	-1107.12	23.72	1601.23	-1091.14	-115.93	1594.28	-1182.10	-138.87	1701.58	-1199.10	8.47	1705.41	918.66	-218.11	68.22	1537.70	-208.73	73.52	907.46
4.69000	-1276.13	133.38	248.86	-1305.53	114.44	274.78	-1486.30	51.89	412.42	-1423.11	119.64	398.06	-1174.46	-76.30	50.12	-1224.79	-80.08	56.94	-357.42	-41.99	227.36	-1372.31	-157.03	88.19	-1202.14	-23.92	1266.14	0.00	0.00	0.00	-1101.52	23.60	1601.47	-1084.12	-116.06	1594.40	-1177.13	-139.07	1701.61	-1193.47	9.16	1705.41	918.58	-218.57	68.20	1538.07	-208.72	73.60	907.75
4.70000	-1254.94	135.49	238.36	-1283.69	116.27	263.06	-1474.21	54.95	395.05	-1405.80	123.08	381.75	-1176.24	-75.99	49.55	-1224.13	-80.27	56.94	-357.42	-41.99	227.36	-1372.17	-156.81	88.27	-1196.31	-24.27	1266.17	0.00	0.00	0.00	-1093.98	23.83	1600.91	-1076.14	-116.09	1594.35	-1172.01	-139.10	1701.57	-1188.27	8.88	1705.49	918.41	-217.68	68.45	1537.79	-208.83	73.53	907.47
4.71000	-1231.16	137.42	228.48	-1262.41	118.53	251.34	-1462.09	58.04	377.70	-1387.71	127.10	365.28	-1170.90	-76.26	50.37	-1226.63	-80.20	55.88	-357.42	-41.99	227.36	-1372.00	-156.59	88.40	-1190.37	-24.28	1266.12	0.00	0.00	0.00	-1089.92	23.38	1601.57	-1071.67	-116.38	1594.42	-1166.89	-138.95	1701.50	-1183.39	7.57	1705.62	918.40	-217.81	68.54	1537.38	-209.00	73.32	907.69
4.72000	-1209.06	138.85	218.09	-1239.88	121.02	239.89	-1448.97	61.19	359.77	-1369.71	130.60	347.98	-1169.87	-76.02	49.81	-1226.60	-79.48	55.36	-357.42	-41.99	227.36	-1371.74	-156.59	88.64	-1184.63	-24.63	1265.94	0.00	0.00	0.00	-1083.25	23.77	1601.06	-1068.23	-116.59	1594.45	-1161.51	-139.11	1701.32	-1177.73	7.88	1705.62	918.41	-217.97	68.55	1537.86	-208.90	73.54	907.86
4.73000	-1183.57	142.53	209.85	-1217.64	123.53	228.11	-1433.87	64.46	340.68	-1351.47	133.80	330.43	-1169.18	-76.17	49.60	-1225.16	-79.28	55.45	-357.42	-41.99	227.36	-1371.68	-156.05	88.64	-1178.60	-24.24	1265.70	0.00	0.00	0.00	-1079.20	23.24	1601.04	-1061.88	-116.45	1594.34	-1156.41	-138.65	1701.28	-1171.47	9.60	1705.30	918.48	-217.93	68.46	1537.86	-208.79	73.47	907.88
4.74000	-1159.56	144.50	200.61	-1194.81	125.95	217.07	-1415.81	67.90	319.82	-1333.11	136.27	312.36	-1168.60	-76.19	49.33	-1225.51	-79.12	54.72	-357.42	-41.99	227.36	-1371.58	-155.66	88.71	-1172.88	-24.26	1265.40	0.00	0.00	0.00	-1075.71	23.34	1600.99	-1057.17	-116.65	1594.32	-1151.08	-138.37	1701.10	-1166.00	9.46	1705.15	918.42	-218.07	68.50	1537.62	-208.74	73.45	907.54
4.75000	-1134.76	146.60	191.71	-1172.25	128.24	205.78	-1393.81	71.56	296.60	-1313.25	140.13	294.74	-1172.91	-76.60	47.95	-1223.71	-77.94	54.36	-357.42	-41.99	227.36	-1371.02	-155.95	89.12	-1167.15	-23.94	1265.03	0.00	0.00	0.00	-1070.66	23.71	1600.83	-1050.91	-116.36	1594.14	-1145.87	-137.88	1700.88	-1160.36	9.68	1704.84	918.47	-217.62	68.42	1537.52	-208.90	73.46	907.44
4.76000	-1110.88	148.82	183.08	-1149.10	128.77	194.51	-1366.91	75.47	270.42	-1293.72	142.97	276.98	-1170.16	-75.81	48.68	-1228.89	-77.08	48.33	-357.42	-41.99	227.36	-1370.92	-155.55	89.27	-1160.96	-22.78	1264.57	0.00	0.00	0.00	-1064.36	24.04	1600.50	-1043.81	-116.52	1593.94	-1140.45	-137.49	1700.64	-1154.53	10.20	1704.66	918.55	-217.63	68.34	1538.10	-208.76	73.59	907.47
4.77000	-1085.86	150.92	175.53	-1125.84	133.44	185.85	-1341.20	79.40	244.16	-1274.16	145.06	259.24	-1170.94	-72.12	46.13	-1226.47	-77.10	48.69	-357.42	-41.99	227.36	-1370.64	-155.34	89.38	-1154.49	-20.66	1264.36	0.00	0.00	0.00	-1057.14	24.14	1600.22	-1038.77	-116.25	1593.84	-1135.08	-136.81	1700.39	-1148.51	11.13	1704.21	918.50	-217.79	68.35	1537.93	-208.79	73.55	907.70
4.78000	-1062.29	153.10	167.97	-1101.26	136.05	176.56	-1318.94	81.66	224.37	-1252.99	149.18	242.44	-1168.92	-70.13	46.72	-1233.75	-77.28	47.30	-357.42	-41.99	227.36	-1370.46	-155.02	89.54	-1151.16	-25.43	1263.10	0.00	0.00	0.00	-1051.96	24.25	1600.05	-1035.02	-115.98	1593.62	-1129.54	-136.18	1700.06	-1143.19	10.58	1703.90	918.34	-218.06	68.49	1537.94	-208.81	73.52	907.69
4.79000	-1037.79	155.53	161.22	-1077.15	138.65	167.66	-1296.65	85.21	204.56	-1231.44	153.15	225.94	-1174.50	-72.32	45.93	-1224.35	-77.77	49.07	-357.42	-41.99	227.36	-1370.27	-154.71	89.72	-1146.46	-25.83	1262.51	0.00	0.00	0.00	-1046.51	24.84	1599.68	-1026.89	-115.20	1593.22	-1123.87	-135.40	1699.73	-1137.13	11.39	1703.48	918.34	-217.38	68.60	1538.47	-208.67	73.73	907.49
4.80000	-1011.71	156.95	155.68	-1053.55	140.43	159.63	-1273.37	88.15	185.79	-1209.95	156.62	209.96	-1166.83	-70.78	47.48	-1235.02	-77.66	46.86	-357.42	-41.99	227.36	-1369.77	-154.90	90.15	-1139.75	-22.82	1262.18	0.00	0.00	0.00	-1040.28	25.47	1599.39	-1023.08	-114.75	1592.96	-1117.98	-134.78	1699.30	-1131.06	12.19	1703.09	918.36	-217.32	68.53	1537.97	-208.76	73.52	907.38
4.81000	-983.83	158.35	151.14	-1027.88	142.45	152.38	-1250.12	91.34	167.34	-1188.44	159.13	194.57	-1165.72	-71.70	46.93	-1229.49	-77.63	47.43	-357.42	-41.99	227.36	-1369.47	-154.77	90.45	-1131.73	-19.04	1261.79	0.00	0.00	0.00	-1032.51	26.11	1598.85	-1016.64	-114.07	1592.58	-1112.04	-133.82	1698.91	-1124.70	13.56	1702.56	918.61	-217.89	68.25	1537.84	-208.82	73.50	907.68
4.82000	-959.96	160.08	146.66	-1004.18	144.13	145.38	-1228.10	99.16	147.42	-1165.68	163.31	180.89	-1167.57	-70.93	46.60	-1227.89	-77.62	47.39	-357.42	-41.99	227.36	-1369.29	-154.42	90.65	-1126.67	-20.36	1260.87	0.00	0.00	0.00	-1026.37	26.69	1598.24	-1011.45	-113.75	1592.06	-1106.11	-132.83	1698.42	-1118.24	14.58	1702.08	918.84	-217.97	68.13	1537.69	-208.77	73.46	907.56
4.83000	-936.16	161.29	141.68	-979.33	145.34	139.11	-1205.27	104.18	130.49	-1143.33	166.56	168.10	-1166.31	-71.81	46.03	-1226.25	-78.04	47.18	-357.42	-41.99	227.36	-1368.91	-154.17	90.97	-1120.52	-19.36	1260.20	0.00	0.00	0.00	-1019.21	27.76	1597.65	-1004.83	-112.82	1591.71	-1100.16	-131.79	1697.88	-1112.03	15.09	1701.59	918.59	-218.22	68.34	1538.20	-208.72	73.68	907.49
4.84000	-912.51	161.92	136.85	-956.60	146.45	132.67	-1182.91	108.31	116.22	-1120.90	169.10	156.19	-1169.29	-73.18	44.55	-1229.20	-78.20	46.12	-357.42	-41.99	227.36	-1368.61	-153.89	91.21	-1114.38	-18.57	1259.42	0.00	0.00	0.00	-1012.61	28.51	1597.06	-998.53	-111.83	1591.21	-1094.18	-130.32	1697.36	-1105.44	16.62	1700.92	918.71	-218.18	68.17	1537.77	-208.84	73.47	907.51
4.85000	-888.94	162.49	131.83	-933.54	147.34	126.71	-1160.28	111.01	104.71	-1098.72	171.02	145.44	-1167.24	-74.01	44.10	-1228.88	-78.60	46.07	-357.42	-41.99	227.36	-1368.19	-153.80	91.62	-1107.14	-15.36	1258.95	0.00	0.00	0.00	-1005.45	29.47	1596.38	-992.07	-111.03	1590.62	-1088.17	-128.78	1696.81	-1098.61	18.00	1700.19	918.78	-218.27	68.13	1537.49	-208.92	73.33	907.19
4.86000	-866.20	162.81	127.13	-910.47	148.45	121.22	-1138.07	113.90	94.61	-1076.94	172.93	136.37	-1164.68	-74.98	44.27	-1222.84	-83.68	54.22	-357.42	-41.99	227.36	-1367.79	-153.65	92.00	-1101.57	-16.35	1257.91	0.00	0.00	0.00	-998.75	30.95	1595.61	-984.81	-109.81	1589.96	-1081.85	-127.56	1696.19	-1092.22	18.90	1699.52	918.75	-217.92	68.07	1537.52	-208.91	73.33	907.51
4.87000	-844.04	162.78	123.37	-888.61	148.84	116.74	-1116.01	115.89	85.54	-1054.88	174.99	128.80	-1155.53	-74.44	45.83	-1221.25	-78.98	52.88	-357.42	-41.99	227.36	-1367.32	-153.67	92.43	-1093.69	-11.88	1257.52	0.00	0.00	0.00	-991.57	31.80	1594.92	-979.92	-108.81	1589.35	-1075.53	-126.11	1695.53	-1085.43	20.65	1698.87	918.39	-217.51	68.34	1538.15	-208.78	73.58	907.44
4.88000	-823.05	162.42	121.38	-867.75	148.70	114.15	-1094.21	116.60	78.06	-1034.06	176.55	122.70	-1171.95	-74.26	41.50	-1221.02	-78.63	52.49	-357.42	-41.99	227.36	-1367.17	-153.09	92.61	-1087.80	-12.08	1256.43	0.00	0.00	0.00	-985.84	33.24	1594.23	-972.59	-107.42	1588.62	-1069.13	-124.59	1694.85	-1078.46	22.88	1697.96	918.55	-218.20	68.19	1537.53	-208.88	73.38	907.61
4.89000	-803.45	161.67	121.59	-846.99	148.44	113.69	-1073.75	118.45	71.05	-1014.66	177.43	117.83	-1166.89	-73.77	41.70	-1220.43	-78.31	52.47	-357.42	-41.99	227.36	-1366.80	-152.89	93.05	-1080.91	-10.29	1255.55	0.00	0.00	0.00	-979.27	34.42	1593.44	-965.45	-105.85	1587.95	-1062.69	-122.94	1694.06	-1071.53	25.11	1697.01	918.40	-217.89	68.48	1537.21	-208.87	73.30	907.54
4.90000	-785.38	161.17	123.50	-830.06	147.99	114.28	-1054.31	118.73	65.25	-996.80	177.59	113.91	-1167.71	-76.72	44.02	-1220.46	-78.39	52.30	-357.42	-41.99	227.36	-1366.49	-152.50	93.39	-1074.77	-10.30	1254.35	0.00	0.00	0.00	-972.67	35.88	1592.63	-960.29	-104.25	1587.33	-1056.20	-121.27	1693.22	-1064.88	26.80	1696.07	918.54	-218.11	68.33	1537.86	-208.79	73.49	907.43
4.91000	-769.16	161.18	126.54	-813.90	147.70	116.29	-1035.67	117.05	61.43	-980.14	177.94	111.09	-1169.23	-76.61	43.64	-1220.87	-78.58	51.85	-357.42	-41.99	227.36	-1366.13	-152.27	93.90	-1068.14	-9.09	1253.15	0.00	0.00	0.00	-964.94	37.42	1591.72	-954.32	-102.90	1586.59	-1050.11	-118.75	1692.38	-1058.06	28.91	1695.08	918.68	-218.10	68.25	1538.37	-208.71	73.71	907.48
4.92000	-754.95	161.30	130.29	-797.26	147.56	119.28	-1018.88	115.34	57.87	-965.78	176.87	108.61	-1167.68	-76.13	43.95	-1220.61	-78.35	51.96	-357.42	-41.99	227.36	-1365.79	-151.87	94.38	-1061.32	-7.39	1252.06	0.00	0.00	0.00	-957.35	39.47	1590.68	-948.22	-101.16	1585.80	-1043.89	-116.38	1691.46	-1051.43	30.49	1694.10	918.42	-217.96	68.52	1538.11	-208.75	73.65	907.58
4.93000	-742.83	162.52	133.48	-784.93	148.31	121.59	-1003.56	112.42	54.78	-953.17	175.62	106.61	-1167.18	-76.94	43.35	-1219.91	-78.70	51.79	-357.42	-41.99	227.36	-1365.32	-151.59	94.95	-1054.28	-5.50	1250.84	0.00	0.00	0.00	-950.48	41.33	1589.79	-942.99	-99.27	1584.96	-1037.34	-114.48	1690.40	-1044.28	33.17	1692.97	918.48	-217.81	68.42	1537.97	-208.85	73.55	907.50
4.94000	-732.62	163.20	136.35	-774.91	148.41	123.26	-983.89	112.11	48.83	-935.14	175.88	102.00	-1167.11	-77.33	42.95	-1219.88	-78.39	51.77	-357.42	-41.99	227.36	-1364.90	-151.32	95.58	-1047.18	-3.44	1249.66	0.00	0.00	0.00	-943.91	43.29	1588.73	-934.44	-97.45	1584.02	-1030.86	-111.90	1689.44	-1037.21	35.32	1691.86	918.41	-217.53	68.35	1537.68	-208.78	73.47	907.53
4.95000	-724.58	164.62	137.85	-764.69	148.65	124.73	-966.54	111.76	43.63	-919.15	176.05	97.85	-1165.89	-76.45	43.17	-1218.33	-79.42	53.41	-357.42	-41.99	227.36	-1364.36	-151.09	96.25	-1040.18	-1.45	1248.41	0.00	0.00	0.00	-935.97	45.47	1587.51	-926.86	-95.25	1582.94	-1024.15	-109.42	1688.43	-1029.89	38.37	1690.71	918.42	-217.43	68.46	1538.28	-208.81	73.66	907.60
4.96000	-718.50	165.54	138.07	-759.74	148.82	124.10	-951.40	111.39	39.17	-905.10	176.15	94.16	-1169.27	-76.71	42.01	-1218.61	-79.20	53.59	-357.42	-41.99	227.36	-1363.87	-150.58	96.91	-1033.30	0.08	1247.10	0.00	0.00	0.00	-929.31	47.79	1586.39	-920.10	-93.04	1582.05	-1017.50	-106.72	1687.44	-1022.83	40.79	1689.49	918.42	-218.26	68.38	1537.76	-208.81	73.46	907.45
4.97000	-714.33	165.80	136.68	-754.86	148.46	122.39	-938.35	110.99	35.38	-892.90	176.17	90.90	-1167.18	-76.60	42.20	-1217.12	-79.87	53.57	-357.42	-41.99	227.36	-1363.32	-150.15	97.62	-1025.69	3.53	1245.99	0.00	0.00	0.00	-924.08	49.84	1585.30	-913.41	-90.55	1581.12	-1010.77	-104.04	1686.44	-1015.52	43.87	1688.29	918.61	-217.98	68.22	1538.08	-208.74	73.60	907.36
4.98000	-710.72	162.63	130.13	-750.60	145.95	117.19	-927.27	110.57	32.24	-882.45	176.12	88.05	-1166.37	-76.90	41.71	-1218.06	-79.55	53.28	-357.42	-41.99	227.36	-1363.66	-150.50	95.42	-1018.76	5.49	1244.81	0.00	0.00	0.00	-915.71	52.32	1584.04	-906.64	-88.03	1580.03	-1004.27	-100.88	1685.53	-1008.63	46.24	1687.11	918.48	-217.90	68.48	1537.96	-208.81	73.59	907.47
4.99000	-706.48	161.15	122.82	-747.41	144.70	110.61	-918.05	110.13	29.71	-873.63	176.01	85.58	-1165.17	-77.43	41.58	-1217.97	-79.24	52.88	-357.42	-41.99	227.36	-1364.63	-150.43	95.55	-1011.70	7.56	1243.63	0.00	0.00	0.00	-908.44	54.96	1582.91	-899.82	-85.38	1579.25	-997.60	-97.98	1684.51	-1001.43	49.61	1685.81	918.51	-218.25	68.33	1537.36	-208.93	73.36	907.70
5.00000	-702.87	160.23	115.86	-744.86	144.24	104.42	-910.57	109.67	27.74	-866.36	175.84	83.47	-1165.44	-76.53	41.27	-1216.59	-79.49	52.95	-357.42	-41.99	227.36	-1364.40	-150.35	96.41	-1004.34	10.68	1242.64	0.00	0.00	0.00	-901.73	57.49	1581.86	-892.64	-82.96	1578.21	-991.02	-94.50	1683.69	-993.97	53.31	1684.66	918.60	-218.20	68.38	1537.92	-208.87	73.54	907.26
5.01000	-699.07	160.26	108.68	-741.14	144.08	98.93	-904.71	109.20	26.30	-860.53	175.61	81.70	-1165.64	-76.72	40.58	-1216.03	-79.50	53.00	-357.42	-41.99	227.36	-1365.40	-150.55	97.59	-997.22	13.20	1241.71	0.00	0.00	0.00	-893.59	59.88	1580.81	-886.47	-80.39	1577.56	-984.28	-91.30	1683.01	-986.73	55.87	1683.74	918.74	-218.27	68.24	1538.44	-208.69	73.76	907.15
5.02000	-695.09	160.81	101.45	-737.54	143.94	93.04	-900.37	108.71	25.35	-856.04	175.33	80.25	-1166.82	-76.48	40.01	-1216.50	-79.53	52.38	-357.42	-41.99	227.36	-1362.12	-150.28	100.00	-990.09	15.86	1240.89	0.00	0.00	0.00	-885.25	62.84	1579.90	-880.71	-77.51	1576.89	-977.49	-87.86	1682.44	-979.48	58.86	1683.05	918.68	-218.01	68.38	1537.83	-208.84	73.55	907.37
5.03000	-691.80	161.86	94.04	-734.03	143.94	87.58	-897.41	108.21	24.85	-852.79	175.01	79.09	-1165.63	-77.17	39.48	-1214.70	-78.78	52.50	-357.42	-41.99	227.36	-1357.10	-148.95	102.40	-982.72	19.44	1240.39	0.00	0.00	0.00	-877.89	65.97	1579.18	-872.74	-74.39	1576.32	-970.62	-84.63	1681.93	-971.97	62.53	1682.29	918.75	-218.24	68.21	1537.70	-208.95	73.54	907.50
5.04000	-689.08	163.12	87.86	-730.96	144.50	83.11	-895.73	107.69	24.77	-850.68	174.65	78.20	-1163.94	-76.96	39.32	-1213.20	-78.10	52.31	-357.42	-41.99	227.36	-1355.98	-147.83	104.18	-975.66	22.20	1239.90	0.00	0.00	0.00	-869.66	68.71	1578.51	-866.82	-71.95	1575.91	-963.82	-81.19	1681.50	-964.46	66.01	1681.67	918.41	-217.41	68.52	1538.17	-208.85	73.67	907.57
5.05000	-687.29	163.99	83.16	-729.96	145.08	79.26	-895.20	107.17	25.05	-849.60	174.26	77.57	-1165.33	-76.97	38.81	-1212.20	-78.67	52.04	-357.42	-41.99	227.36	-1352.89	-147.45	106.81	-968.00	26.38	1239.79	0.00	0.00	0.00	-863.38	71.67	1578.11	-858.24	-68.74	1575.64	-957.04	-77.40	1681.33	-956.92	69.38	1681.28	918.37	-217.22	68.59	1537.94	-208.86	73.48	907.26
5.06000	-685.80	164.38	79.09	-728.69	145.36	76.22	-895.71	106.64	25.67	-849.47	173.84	77.16	-1165.10	-76.47	38.50	-1212.23	-78.60	51.51	-357.42	-41.99	227.36	-1353.43	-147.46	108.91	-960.78	28.84	1239.71	0.00	0.00	0.00	-855.41	74.68	1577.77	-851.30	-65.89	1575.55	-950.23	-73.79	1681.37	-949.23	73.16	1681.01	918.63	-217.65	68.30	1537.86	-208.83	73.47	907.40
5.07000	-682.40	163.26	75.23	-726.21	144.81	74.07	-897.15	106.11	26.59	-850.17	173.39	76.96	-1163.15	-76.38	38.51	-1210.82	-78.12	51.24	-357.42	-41.99	227.36	-1348.35	-147.08	112.66	-953.30	31.91	1240.01	0.00	0.00	0.00	-847.06	77.78	1577.53	-844.69	-62.53	1575.58	-943.07	-70.71	1681.47	-941.56	76.79	1680.97	918.84	-218.37	68.00	1538.20	-208.78	73.65	907.33
5.08000	-683.88	163.35	74.14	-726.74	144.53	72.42	-899.40	105.57	27.76	-851.61	172.92	76.94	-1165.15	-76.52	37.81	-1211.73	-78.43	50.50	-357.42	-41.99	227.36	-1345.17	-147.24	115.99	-945.72	35.14	1240.55	0.00	0.00	0.00	-841.41	80.91	1577.55	-838.81	-59.36	1575.95	-936.03	-66.99	1681.85	-933.75	80.97	1680.99	918.79	-218.51	68.07	1538.13	-208.81	73.65	907.58
5.09000	-683.72	163.28	73.08	-726.27	144.22	71.36	-902.34	105.03	29.15	-853.69	172.44	77.09	-1163.01	-76.76	37.78	-1208.07	-77.82	50.31	-357.42	-41.99	227.36	-1341.14	-147.29	120.23	-938.04	38.00	1241.36	0.00	0.00	0.00	-833.18	84.04	1577.68	-831.29	-56.49	1576.19	-928.92	-63.31	1682.45	-926.46	83.94	1681.29	918.55	-217.82	68.44	1537.31	-209.03	73.34	907.65
5.10000	-683.03	163.34	71.45	-726.09	144.14	69.93	-905.85	104.50	30.72	-856.30	171.95	77.37	-1161.38	-76.77	37.85	-1207.36	-78.39	49.53	-357.42	-41.99	227.36	-1339.37	-146.87	124.21	-929.98	41.95	1242.48	0.00	0.00	0.00	-825.59	87.05	1577.92	-823.94	-53.43	1576.74	-921.92	-59.81	1683.12	-919.32	87.05	1681.74	918.62	-217.94	68.26	1537.77	-208.86	73.51	907.41
5.11000	-682.60	162.58	70.71	-724.48	143.65	69.35	-909.83	103.96	32.43	-859.35	171.46	77.76	-1164.04	-76.96	36.79	-1209.28	-79.88	47.39	-357.42	-41.99	227.36	-1331.06	-146.47	129.85	-922.53	44.49	1243.71	0.00	0.00	0.00	-819.11	90.17	1578.33	-817.89	-50.06	1577.32	-914.85	-56.42	1683.99	-911.72	91.40	1682.21	918.71	-217.65	68.17	1537.90	-208.83	73.52	907.62
5.12000	-682.26	162.37	69.79	-723.31	143.19	68.82	-914.14	103.43	34.24	-862.73	170.96	78.26	-1161.85	-77.30	36.65	-1202.88	-78.38	47.99	-357.42	-41.99	227.36	-1327.84	-146.69	135.38	-914.92	47.42	1245.09	0.00	0.00	0.00	-811.98	93.44	1578.84	-811.32	-47.12	1578.27	-908.01	-52.99	1684.95	-904.57	94.78	1682.87	918.55	-217.50	68.27	1538.13	-208.79	73.64	907.72
5.13000	-682.03	162.08	69.25	-723.59	142.90	68.24	-918.68	102.91	36.11	-866.34	170.47	78.82	-1161.06	-77.22	36.10	-1209.52	-77.13	40.17	-357.42	-41.99	227.36	-1317.84	-145.42	142.11	-907.40	50.15	1246.55	0.00	0.00	0.00	-804.50	96.27	1579.62	-803.04	-44.07	1579.14	-901.19	-49.48	1686.09	-897.64	97.86	1683.82	918.66	-217.86	68.34	1537.98	-208.74	73.53	907.45
5.14000	-681.87	161.73	68.96	-724.26	142.60	67.74	-923.32	102.39	38.01	-870.09	169.99	79.43	-1158.49	-77.97	35.80	-1202.78	-76.64	40.76	-357.42	-41.99	227.36	-1316.04	-145.02	148.13	-899.79	53.26	1248.02	0.00	0.00	0.00	-797.31	99.12	1580.48	-797.02	-41.67	1580.19	-894.44	-46.47	1687.23	-890.74	100.95	1684.71	918.73	-217.87	68.26	1537.86	-208.85	73.48	907.35
5.15000	-681.80	161.84	68.64	-724.03	142.29	67.66	-927.96	101.89	39.88	-873.87	169.53	80.07	-1157.92	-78.54	34.69	-1203.23	-76.94	40.70	-357.42	-41.99	227.36	-1305.89	-142.95	155.46	-892.16	56.31	1249.48	0.00	0.00	0.00	-791.89	101.67	1581.55	-791.88	-38.76	1581.33	-887.94	-43.10	1688.46	-883.85	104.01	1685.74	918.56	-218.20	68.32	1537.83	-208.79	73.46	907.50
5.16000	-681.76	161.35	68.75	-725.13	142.19	67.38	-932.47	101.39	41.71	-877.59	169.09	80.72	-1156.35	-78.67	33.88	-1196.79	-76.37	42.75	-357.42	-41.99	227.36	-1301.57	-142.05	165.44	-884.81	58.81	1250.79	0.00	0.00	0.00	-784.24	104.46	1582.49	-784.48	-36.19	1582.63	-881.54	-40.07	1689.65	-876.97	107.26	1686.81	918.56	-217.59	68.26	1537.46	-208.87	73.35	907.54
5.17000	-681.87	161.51	68.70	-723.87	142.24	67.66	-936.75	100.92	43.44	-881.13	168.67	81.34	-1153.69	-79.14	32.73	-1196.44	-76.01	43.51	-357.42	-41.99	227.36	-1293.71	-139.70	173.20	-877.77	61.28	1251.98	0.00	0.00	0.00	-776.23	107.31	1583.61	-778.52	-33.68	1583.97	-875.24	-37.19	1690.87	-870.46	109.69	1687.87	918.39	-217.05	68.43	1537.45	-208.93	73.39	907.52
5.18000	-681.94	161.61	68.76	-723.25	142.28	67.89	-940.66	100.45	45.04	-884.41	168.29	81.93	-1154.25	-79.88	30.62	-1186.30	-75.66	47.45	-357.42	-41.99	227.36	-1284.71	-137.68	181.29	-870.82	63.63	1253.10	0.00	0.00	0.00	-770.46	109.48	1584.86	-772.97	-31.38	1585.23	-869.07	-34.61	1692.04	-863.96	112.21	1688.94	918.65	-217.81	68.24	1537.74	-208.92	73.49	907.59
5.19000	-682.04	161.58	68.90	-724.53	142.60	67.60	-944.10	100.01	46.47	-887.31	167.94	82.45	-1148.35	-79.99	29.62	-1182.56	-75.54	49.80	-357.42	-41.99	227.36	-1275.40	-134.50	188.78	-864.17	65.39	1254.07	0.00	0.00	0.00	-765.39	111.79	1585.97	-767.84	-29.06	1586.47	-863.08	-31.94	1693.25	-857.52	114.72	1690.03	918.49	-217.43	68.37	1538.10	-208.77	73.63	907.53
5.20000	-682.12	161.84	68.93	-724.64	142.74	67.70	-946.95	99.58	47.69	-889.75	167.63	82.89	-1143.83	-80.19	28.10	-1179.05	-74.79	52.14	-357.42	-41.99	227.36	-1265.36	-131.36	196.39	-857.91	67.25	1254.99	0.00	0.00	0.00	-756.82	113.78	1587.11	-758.92	-26.95	1587.56	-857.15	-29.54	1694.39	-851.23	116.83	1691.15	918.51	-217.85	68.32	1538.11	-208.77	73.60	907.56
5.21000	-682.22	162.05	68.97	-724.10	142.84	67.89	-949.09	99.18	48.65	-891.61	167.36	83.23	-1137.32	-80.76	26.83	-1167.66	-74.43	61.47	-357.42	-41.99	227.36	-1254.28	-129.18	204.08	-851.76	69.05	1255.78	0.00	0.00	0.00	-750.75	115.58	1588.14	-753.81	-25.07	1588.79	-851.30	-27.07	1695.57	-844.92	119.21	1692.21	918.74	-218.19	68.06	1537.63	-208.88	73.40	907.50
5.22000	-682.24	161.78	69.22	-724.09	143.00	67.92	-950.40	98.80	49.34	-892.81	167.15	83.43	-1130.61	-80.90	28.63	-1158.43	-73.81	66.46	-357.42	-41.99	227.36	-1243.23	-126.45	211.17	-845.70	71.20	1256.61	0.00	0.00	0.00	-745.65	117.53	1589.29	-748.05	-23.44	1589.89	-845.45	-24.78	1696.72	-838.75	121.26	1693.24	918.69	-217.53	68.23	1537.39	-208.83	73.33	907.48
5.23000	-682.26	161.90	69.30	-723.63	143.11	68.08	-950.78	98.45	49.69	-893.23	166.99	83.48	-1122.05	-78.87	34.47	-1149.25	-73.06	71.34	-357.42	-41.99	227.36	-1232.01	-123.99	218.29	-840.02	72.71	1257.37	0.00	0.00	0.00	-739.66	119.21	1590.39	-742.13	-21.55	1591.08	-839.55	-22.96	1697.81	-832.60	123.23	1694.21	918.60	-217.72	68.24	1537.93	-208.85	73.48	907.48
5.24000	-682.28	161.67	69.48	-724.12	143.24	67.95	-950.97	98.85	49.53	-893.28	166.84	83.37	-1111.62	-76.77	40.90	-1137.72	-71.47	77.42	-357.42	-41.99	227.36	-1220.72	-120.86	224.89	-834.35	74.73	1258.24	0.00	0.00	0.00	-732.80	121.03	1591.29	-736.88	-20.04	1592.24	-833.72	-21.05	1698.86	-826.61	125.08	1695.28	918.59	-217.74	68.33	1538.21	-208.82	73.62	907.42
5.25000	-682.31	161.66	69.54	-724.33	143.16	68.05	-950.34	97.23	50.28	-893.27	166.81	83.32	-1100.80	-75.45	47.06	-1127.58	-68.60	83.42	-357.42	-41.99	227.36	-1208.43	-118.64	231.47	-828.89	76.37	1259.10	0.00	0.00	0.00	-727.39	122.26	1592.38	-730.15	-18.44	1593.22	-827.96	-19.26	1699.88	-820.90	126.24	1696.33	918.35	-217.37	68.54	1537.34	-208.87	73.31	907.60
5.26000	-682.35	161.63	69.60	-724.59	143.21	67.92	-950.42	97.52	50.09	-893.45	166.39	83.19	-1086.77	-72.82	53.96	-1114.82	-65.57	89.47	-357.42	-41.99	227.36	-1196.34	-115.05	236.72	-823.81	76.83	1259.93	0.00	0.00	0.00	-721.77	123.73	1593.36	-724.76	-16.97	1594.15	-822.22	-17.64	1700.83	-814.95	127.65	1697.27	918.58	-217.67	68.39	1537.35	-208.91	73.37	907.68
5.27000	-682.39	161.44	69.60	-725.26	143.12	67.77	-949.88	96.30	50.67	-893.36	166.45	83.30	-1073.89	-70.40	60.03	-1099.83	-62.48	95.34	-357.42	-41.99	227.36	-1183.50	-113.10	241.90	-818.61	77.28	1260.70	0.00	0.00	0.00	-714.82	124.96	1594.27	-718.53	-15.84	1595.12	-816.41	-16.43	1701.72	-809.01	129.07	1698.29	918.60	-217.87	68.25	1537.89	-208.70	73.56	907.73
5.28000	-682.34	161.19	69.64	-724.60	143.08	67.90	-949.64	95.95	50.88	-893.26	166.44	83.33	-1058.85	-68.42	65.63	-1086.08	-60.56	99.75	-357.42	-41.99	227.36	-1170.69	-110.07	245.62	-813.35	78.31	1261.62	0.00	0.00	0.00	-709.26	126.07	1595.20	-714.31	-14.88	1596.19	-810.75	-15.35	1702.62	-803.05	130.56	1699.15	918.70	-217.63	68.25	1538.05	-208.71	73.61	907.58
5.29000	-682.42	161.07	69.57	-724.47	143.07	67.77	-949.71	95.93	50.95	-893.24	166.35	83.33	-1043.25	-66.21	69.85	-1072.11	-58.46	103.46	-357.42	-41.99	227.36	-1157.20	-107.46	248.34	-808.08	79.38	1262.52	0.00	0.00	0.00	-703.84	127.26	1596.18	-708.16	-13.75	1597.01	-805.19	-14.20	1703.50	-797.27	131.52	1700.13	918.60	-218.03	68.15	1537.81	-208.80	73.53	907.68
5.30000	-682.36	160.85	69.52	-723.76	143.01	67.85	-950.05	96.83	50.61	-893.30	166.15	83.36	-1028.59	-64.05	73.19	-1055.98	-55.79	106.66	-357.42	-41.99	227.36	-1143.07	-105.44	250.34	-802.95	80.49	1263.35	0.00	0.00	0.00	-697.40	128.17	1597.10	-701.65	-12.83	1597.89	-799.73	-13.05	1704.31	-791.42	132.74	1701.01	918.60	-217.80	68.25	1537.69	-208.82	73.43	907.58
5.31000	-682.35	160.96	69.22	-725.46	142.99	67.19	-949.89	96.14	50.97	-893.23	165.90	83.24	-1018.20	-63.91	75.19	-1040.81	-54.15	108.42	-357.42	-41.99	227.36	-1128.69	-103.57	251.58	-797.40	82.73	1264.29	0.00	0.00	0.00	-691.45	129.18	1597.92	-696.62	-12.14	1598.81	-794.25	-12.21	1705.13	-785.83	133.32	1701.92	918.31	-217.12	68.71	1538.11	-208.66	73.69	907.58
5.32000	-682.29	160.85	69.05	-725.19	143.07	66.92	-950.13	96.69	50.73	-893.06	166.02	83.36	-1001.09	-62.79	76.93	-1023.55	-52.41	109.81	-357.42	-41.99	227.36	-1114.42	-100.72	251.33	-792.63	82.83	1264.88	0.00	0.00	0.00	-687.09	129.66	1598.98	-691.72	-11.06	1599.69	-788.78	-11.36	1705.81	-780.08	134.40	1702.74	918.50	-217.96	68.49	1537.60	-208.84	73.46	907.51
5.33000	-682.21	160.82	68.76	-723.44	143.03	67.13	-950.07	95.97	51.15	-892.94	166.16	83.43	-982.20	-62.07	78.30	-1011.72	-49.89	105.88	-357.42	-41.99	227.36	-1099.44	-98.60	250.56	-787.21	84.41	1265.57	0.00	0.00	0.00	-680.30	130.67	1599.67	-686.52	-10.55	1600.37	-783.39	-10.56	1706.49	-774.53	135.06	1703.53	918.53	-218.27	68.35	1538.36	-208.80	73.69	907.57
5.34000	-682.10	160.39	68.59	-723.85	143.00	66.71	-950.24	96.50	50.94	-892.90	165.92	83.39	-976.14	-55.92	68.69	-997.01	-48.08	104.79	-357.42	-41.99	227.36	-1084.32	-96.63	248.94	-781.48	86.40	1266.31	0.00	0.00	0.00	-675.16	131.22	1600.55	-679.74	-9.96	1600.94	-777.97	-9.89	1707.03	-769.05	135.49	1704.26	918.28	-217.52	68.68	1538.14	-208.76	73.58	907.66
5.35000	-682.01	160.31	68.25	-724.57	143.13	66.14	-950.33	97.47	50.56	-892.75	165.92	83.44	-943.25	-61.36	78.42	-977.45	-46.51	104.59	-357.42	-41.99	227.36	-1068.99	-94.35	246.27	-775.84	87.45	1266.97	0.00	0.00	0.00	-670.27	131.75	1601.26	-674.53	-9.70	1601.43	-772.61	-9.38	1707.53	-763.53	135.90	1704.94	918.53	-217.73	68.37	1538.28	-208.72	73.69	907.39
5.36000	-681.97	160.54	67.65	-725.02	143.43	65.57	-950.03	97.13	51.02	-892.70	165.74	83.41	-919.98	-61.07	79.42	-962.26	-45.68	103.01	-357.42	-41.99	227.36	-1052.83	-92.70	242.96	-770.03	88.36	1267.50	0.00	0.00	0.00	-663.69	132.29	1601.83	-669.83	-9.10	1601.93	-767.23	-8.71	1707.97	-757.92	136.67	1705.48	918.33	-217.75	68.51	1537.79	-208.87	73.58	907.38
5.37000	-681.90	160.45	67.22	-725.57	143.42	65.01	-950.01	97.27	51.06	-892.45	166.00	83.61	-903.36	-60.55	77.87	-939.88	-44.37	102.27	-357.42	-41.99	227.36	-1036.41	-91.23	238.81	-763.97	89.25	1267.98	0.00	0.00	0.00	-657.45	132.70	1602.38	-665.09	-8.52	1602.46	-761.94	-8.21	1708.24	-752.43	136.76	1706.03	918.35	-218.05	68.43	1537.90	-208.79	73.51	907.52
5.38000	-681.80	160.58	66.58	-723.61	143.80	64.88	-949.98	97.36	51.11	-892.44	165.53	83.53	-878.15	-56.33	76.41	-920.84	-43.12	100.57	-357.42	-41.99	227.36	-1019.72	-89.76	233.89	-757.86	89.95	1268.38	0.00	0.00	0.00	-652.97	132.83	1602.92	-658.87	-8.03	1602.67	-756.53	-8.18	1708.44	-746.95	136.86	1706.47	918.45	-218.74	68.34	1537.66	-208.91	73.39	907.64
5.39000	-681.73	160.66	65.86	-724.19	143.74	64.28	-949.93	97.40	51.16	-892.24	165.36	83.55	-855.79	-54.84	75.04	-895.15	-43.28	102.10	-357.42	-41.99	227.36	-1002.80	-88.35	228.13	-751.83	90.19	1268.70	0.00	0.00	0.00	-646.82	133.34	1603.25	-652.84	-7.85	1602.82	-751.10	-7.99	1708.58	-741.35	137.42	1706.78	918.50	-218.42	68.36	1537.57	-208.81	73.44	907.49
5.40000	-681.46	160.58	65.07	-724.44	143.87	63.59	-949.86	97.40	51.21	-892.05	165.12	83.54	-834.43	-53.81	73.09	-872.36	-42.99	100.26	-357.42	-41.99	227.36	-985.58	-86.86	221.60	-745.86	90.30	1268.89	0.00	0.00	0.00	-640.67	133.49	1603.52	-647.66	-7.55	1602.87	-745.70	-7.73	1708.57	-735.75	137.56	1707.03	918.47	-218.41	68.33	1537.62	-208.82	73.44	907.35
5.41000	-681.16	160.35	64.26	-723.91	143.65	63.23	-949.78	97.36	51.27	-891.59	165.33	83.85	-811.79	-53.02	71.38	-849.21	-42.71	99.04	-357.42	-41.99	227.36	-967.75	-85.94	214.70	-739.74	90.91	1269.03	0.00	0.00	0.00	-635.84	133.78	1603.73	-642.65	-7.65	1602.75	-740.24	-7.54	1708.52	-730.17	137.53	1707.19	918.52	-218.16	68.28	1537.13	-208.91	73.27	907.74
5.42000	-680.85	160.22	63.37	-723.14	143.88	62.62	-949.69	97.29	51.34	-891.22	165.18	83.86	-788.57	-52.17	69.57	-827.68	-42.43	96.09	-357.42	-41.99	227.36	-949.00	-85.74	207.43	-733.58	92.86	1269.18	0.00	0.00	0.00	-630.30	133.94	1603.77	-637.01	-7.34	1602.74	-734.66	-7.75	1708.32	-724.66	137.58	1707.21	918.55	-218.01	68.23	1537.88	-208.81	73.58	907.70
5.43000	-680.50	159.81	62.58	-723.69	143.80	61.95	-949.58	97.19	51.42	-891.02	164.46	83.72	-764.90	-51.89	67.79	-804.56	-42.78	93.26	-357.42	-41.99	227.36	-930.08	-84.97	199.39	-727.85	93.59	1269.12	0.00	0.00	0.00	-624.27	133.87	1603.71	-630.32	-7.28	1602.54	-729.03	-7.94	1708.09	-719.21	137.21	1707.23	918.32	-217.41	68.55	1537.83	-208.84	73.50	907.52
5.44000	-680.11	159.28	61.90	-724.19	143.66	61.37	-949.45	97.08	51.51	-890.78	164.02	83.73	-739.93	-51.96	65.70	-783.16	-43.32	89.95	-357.42	-41.99	227.36	-910.57	-84.83	191.32	-721.99	94.83	1268.94	0.00	0.00	0.00	-619.14	133.84	1603.76	-624.79	-7.16	1602.30	-723.36	-7.90	1707.83	-713.55	137.30	1707.09	918.39	-217.71	68.47	1537.42	-208.91	73.34	907.60
5.45000	-679.86	159.03	61.07	-723.02	143.54	61.11	-949.31	96.95	51.62	-890.30	164.04	83.86	-714.46	-52.23	64.76	-757.90	-44.06	87.61	-357.42	-41.99	227.36	-890.51	-85.18	183.12	-716.34	95.58	1268.70	0.00	0.00	0.00	-613.67	133.83	1603.57	-620.42	-7.25	1601.89	-717.57	-8.11	1707.44	-707.89	137.07	1706.90	918.49	-217.49	68.59	1537.92	-208.83	73.62	907.57
5.46000	-679.66	159.09	60.19	-724.73	143.36	60.19	-949.16	96.82	51.74	-889.74	164.31	84.09	-689.02	-53.33	64.00	-733.97	-44.91	85.12	-357.42	-41.99	227.36	-870.26	-85.92	175.20	-710.94	95.42	1268.28	0.00	0.00	0.00	-608.23	133.70	1603.42	-614.38	-7.46	1601.54	-711.62	-8.68	1706.96	-702.16	136.87	1706.69	918.52	-217.86	68.46	1537.56	-208.89	73.42	907.72
5.47000	-679.50	159.22	59.36	-723.78	143.39	59.97	-949.00	96.69	51.88	-889.70	163.40	83.82	-663.59	-53.37	63.71	-708.75	-45.07	82.76	-357.42	-41.99	227.36	-849.34	-87.12	167.17	-704.97	95.77	1267.94	0.00	0.00	0.00	-601.57	133.32	1603.15	-608.63	-7.90	1601.00	-705.75	-9.16	1706.45	-696.44	136.28	1706.49	918.63	-218.14	68.25	1537.95	-208.85	73.54	907.86
5.48000	-679.19	159.34	58.63	-722.19	143.17	59.93	-948.82	96.56	52.05	-889.23	163.36	83.91	-638.17	-53.63	63.84	-683.60	-45.51	81.09	-357.42	-41.99	227.36	-827.70	-88.32	159.32	-700.65	95.68	1267.62	0.00	0.00	0.00	-597.35	133.13	1602.89	-601.91	-7.88	1600.46	-699.83	-9.52	1705.94	-690.66	135.65	1706.23	918.86	-218.18	68.09	1537.89	-208.78	73.56	907.59
5.49000	-678.76	159.47	57.86	-723.30	143.05	59.38	-948.63	96.45	52.24	-888.94	163.17	83.96	-613.24	-53.15	64.42	-658.68	-45.85	79.63	-357.42	-41.99	227.36	-805.88	-89.49	151.48	-697.37	95.23	1267.30	0.00	0.00	0.00	-589.15	132.90	1602.49	-595.20	-8.30	1599.82	-693.75	-10.17	1705.33	-684.68	135.18	1705.96	919.04	-218.21	67.93	1538.12	-208.67	73.66	907.60
5.50000	-678.15	159.46	57.14	-722.94	141.20	56.00	-948.43	96.36	52.45	-888.56	162.95	84.13	-585.99	-52.80	65.97	-633.25	-46.46	78.79	-357.42	-41.99	227.36	-783.73	-91.18	144.14	-694.49	94.51	1266.96	0.00	0.00	0.00	-583.92	132.29	1602.14	-589.58	-8.77	1599.22	-687.71	-10.98	1704.67	-678.70	134.54	1705.58	918.58	-217.96	68.34	1537.76	-208.78	73.41	907.66
5.51000	-677.47	159.39	56.52	-720.86	141.49	56.36	-948.22	96.30	52.69	-887.94	163.21	84.38	-560.51	-52.23	67.87	-608.67	-46.55	78.38	-357.42	-41.99	227.36	-761.37	-92.54	136.96	-691.41	93.63	1266.58	0.00	0.00	0.00	-578.14	131.69	1601.78	-584.60	-9.66	1598.48	-681.57	-11.78	1703.96	-672.62	133.59	1705.21	918.55	-217.67	68.39	1537.21	-208.90	73.29	907.84
5.52000	-665.36	158.37	58.93	-724.77	141.71	54.45	-948.03	96.13	53.07	-887.66	162.81	84.44	-535.18	-52.40	70.08	-582.74	-46.65	78.99	-357.42	-41.99	227.36	-738.72	-93.46	129.98	-687.50	92.67	1266.16	0.00	0.00	0.00	-572.46	130.95	1601.31	-576.87	-10.12	1597.55	-675.42	-12.69	1703.26	-666.29	132.98	1704.81	918.52	-217.91	68.41	1537.45	-208.78	73.42	907.83
5.53000	-641.32	156.31	65.02	-726.64	142.33	53.60	-947.83	96.25	53.17	-887.36	162.39	84.57	-508.89	-51.96	73.57	-558.76	-46.53	80.14	-357.42	-41.99	227.36	-715.46	-95.31	124.08	-682.13	91.72	1265.66	0.00	0.00	0.00	-565.90	130.34	1600.84	-570.16	-10.82	1596.80	-669.12	-13.88	1702.52	-659.98	132.02	1704.36	918.53	-218.25	68.37	1537.80	-208.85	73.59	907.84
5.54000	-620.78	154.45	70.21	-722.14	142.01	54.22	-947.70	96.46	53.30	-886.89	162.43	84.86	-484.10	-51.14	77.58	-533.67	-46.70	81.98	-357.42	-41.99	227.36	-692.41	-96.76	118.71	-674.70	90.88	1265.08	0.00	0.00	0.00	-559.07	129.46	1600.28	-564.04	-11.65	1596.05	-662.81	-14.99	1701.79	-653.69	131.03	1703.88	918.56	-218.23	68.38	1537.65	-208.87	73.48	907.75
5.55000	-619.14	154.04	69.92	-722.80	142.35	53.79	-947.47	96.51	53.37	-886.59	162.24	85.12	-461.04	-51.00	81.79	-510.27	-46.96	84.32	-357.42	-41.99	227.36	-669.44	-98.09	114.11	-664.57	90.23	1264.40	0.00	0.00	0.00	-553.31	128.48	1599.80	-560.48	-12.73	1595.43	-656.55	-15.79	1701.11	-647.39	129.76	1703.39	918.77	-218.64	68.16	1538.06	-208.81	73.64	907.87
5.56000	-627.06	154.59	67.25	-717.93	142.73	54.40	-947.37	96.59	53.56	-886.35	161.83	85.34	-434.81	-50.64	87.80	-486.98	-46.93	87.38	-357.42	-41.99	227.36	-646.74	-99.10	110.22	-651.47	89.40	1263.51	0.00	0.00	0.00	-546.89	127.39	1599.23	-552.78	-13.67	1594.56	-650.23	-17.14	1700.34	-641.07	128.57	1702.92	918.90	-218.72	68.08	1538.16	-208.79	73.64	907.81
5.57000	-637.12	154.94	63.45	-721.37	143.10	57.17	-946.97	95.61	54.19	-885.90	161.87	85.65	-411.74	-50.06	94.29	-463.42	-47.24	91.59	-357.42	-41.99	227.36	-624.04	-100.80	107.50	-644.67	89.22	1263.18	0.00	0.00	0.00	-540.39	126.30	1598.65	-546.32	-14.63	1593.72	-643.97	-18.37	1699.58	-634.66	127.41	1702.37	918.57	-218.52	68.18	1537.83	-208.85	73.53	907.75
5.58000	-640.72	155.75	61.44	-720.41	143.16	57.25	-946.78	95.31	54.42	-885.49	161.79	86.03	-389.34	-49.85	101.49	-440.05	-46.68	96.39	-357.42	-41.99	227.36	-601.81	-101.89	105.41	-637.74	89.32	1262.79	0.00	0.00	0.00	-534.75	124.87	1598.14	-540.16	-15.96	1592.92	-637.60	-19.95	1698.80	-628.40	126.01	1701.81	918.61	-217.69	68.28	1537.88	-208.84	73.55	907.70
5.59000	-643.41	156.69	59.53	-720.52	143.17	57.05	-947.03	96.11	54.35	-885.23	161.41	86.24	-366.61	-50.40	109.28	-419.59	-47.20	101.79	-357.42	-41.99	227.36	-580.53	-102.95	104.28	-631.01	88.88	1262.26	0.00	0.00	0.00	-527.71	123.84	1597.45	-532.87	-17.08	1592.07	-631.20	-21.45	1697.96	-622.01	124.32	1701.23	918.74	-217.90	68.28	1537.83	-208.80	73.56	907.71
5.60000	-668.30	159.46	54.24	-721.23	143.09	56.71	-946.63	95.85	54.70	-884.99	160.78	86.39	-351.18	-51.59	116.22	-398.31	-47.72	107.33	-357.42	-41.99	227.36	-560.42	-103.45	103.74	-624.11	88.36	1261.76	0.00	0.00	0.00	-521.75	122.62	1596.92	-526.80	-18.66	1591.19	-624.82	-23.13	1697.02	-615.64	123.08	1700.59	918.71	-218.06	68.20	1538.06	-208.80	73.62	907.82
5.61000	-669.13	159.62	53.97	-720.97	142.99	56.53	-946.50	95.69	54.89	-884.65	160.50	86.74	-333.50	-52.57	124.08	-378.02	-48.41	114.95	-357.42	-41.99	227.36	-541.69	-103.46	103.79	-617.38	87.54	1261.09	0.00	0.00	0.00	-515.70	121.15	1596.38	-520.56	-20.08	1590.46	-618.42	-24.83	1696.08	-609.39	121.24	1699.98	918.68	-218.36	68.21	1537.89	-208.83	73.50	907.69
5.62000	-669.18	159.51	53.53	-720.90	143.04	56.33	-946.17	94.97	55.44	-884.14	160.57	87.33	-317.01	-53.55	131.65	-360.91	-48.54	121.07	-357.42	-41.99	227.36	-524.47	-103.23	104.26	-610.70	86.23	1260.32	0.00	0.00	0.00	-508.37	119.76	1595.75	-514.76	-21.71	1589.68	-612.03	-26.64	1695.08	-603.15	119.36	1699.29	918.55	-217.78	68.33	1537.62	-208.88	73.44	907.76
5.63000	-669.44	159.61	53.21	-721.13	143.09	56.07	-945.66	94.44	55.96	-883.61	160.50	87.86	-301.92	-54.39	138.50	-346.31	-49.32	126.42	-357.42	-41.99	227.36	-508.80	-102.22	104.53	-604.02	84.56	1259.46	0.00	0.00	0.00	-502.65	117.85	1595.18	-508.04	-23.34	1588.79	-605.55	-28.37	1694.06	-596.89	117.45	1698.57	918.58	-218.48	68.20	1537.66	-208.87	73.46	907.82
5.64000	-669.07	159.80	53.10	-721.54	143.00	55.80	-945.42	94.23	56.34	-883.13	160.15	88.28	-288.40	-55.77	144.12	-330.51	-50.01	131.61	-357.42	-41.99	227.36	-494.63	-101.35	104.61	-597.27	83.01	1258.57	0.00	0.00	0.00	-495.55	116.13	1594.52	-500.07	-24.92	1587.77	-598.97	-30.47	1692.98	-590.58	115.89	1697.74	918.75	-218.25	68.12	1537.83	-208.87	73.52	907.77
5.65000	-670.30	160.06	52.31	-720.02	142.74	56.06	-945.41	94.49	56.46	-882.88	159.43	88.60	-276.96	-57.44	148.21	-320.20	-51.30	134.77	-357.42	-41.99	227.36	-482.58	-100.26	104.16	-590.21	82.07	1257.75	0.00	0.00	0.00	-489.63	114.44	1593.80	-495.26	-26.61	1586.83	-592.43	-32.56	1691.87	-584.43	113.57	1696.96	918.64	-217.78	68.25	1538.02	-208.88	73.59	907.63
5.66000	-670.70	159.82	51.94	-720.33	142.77	55.72	-945.12	93.58	57.11	-882.40	159.04	89.04	-267.61	-59.41	150.49	-312.49	-53.32	135.81	-357.42	-41.99	227.36	-472.87	-99.30	103.21	-583.26	81.05	1256.78	0.00	0.00	0.00	-483.40	112.59	1593.16	-486.65	-28.43	1585.82	-585.83	-34.54	1690.76	-577.99	112.01	1696.00	918.92	-218.46	68.03	1537.83	-208.91	73.53	907.79
5.67000	-668.54	160.08	52.40	-719.87	142.71	55.61	-944.71	93.40	57.57	-881.87	158.83	89.72	-260.13	-61.47	150.58	-305.04	-54.51	135.82	-357.42	-41.99	227.36	-465.45	-98.04	101.64	-576.87	77.50	1255.54	0.00	0.00	0.00	-477.04	110.86	1592.36	-480.01	-30.45	1584.74	-579.28	-36.73	1689.60	-571.62	109.98	1695.12	918.37	-217.98	68.60	1537.90	-208.84	73.51	907.42
5.68000	-670.04	160.11	51.78	-720.84	142.50	55.14	-944.70	93.88	57.78	-881.41	158.10	90.18	-254.81	-62.41	148.43	-299.28	-54.74	133.84	-357.42	-41.99	227.36	-460.11	-97.17	100.67	-569.40	75.54	1254.50	0.00	0.00	0.00	-470.70	108.95	1591.58	-474.80	-32.28	1583.90	-572.70	-39.23	1688.38	-565.33	107.59	1694.20	918.84	-218.83	68.11	1538.17	-208.75	73.69	907.52
5.69000	-670.52	160.15	51.56	-718.99	142.53	55.24	-944.51	93.43	58.50	-880.55	158.29	91.22	-250.54	-62.24	142.89	-293.14	-53.18	129.65	-357.42	-41.99	227.36	-457.44	-96.49	99.57	-562.12	73.52	1253.47	0.00	0.00	0.00	-464.42	106.88	1590.81	-467.01	-34.31	1582.72	-566.16	-41.70	1687.10	-559.07	105.05	1693.27	918.64	-218.76	68.15	1537.86	-208.83	73.55	907.57
5.70000	-668.86	160.28	51.72	-720.11	142.35	54.59	-944.08	92.90	59.31	-879.63	158.16	92.26	-247.06	-62.00	136.45	-289.92	-52.87	123.90	-357.42	-41.99	227.36	-455.24	-95.96	97.98	-555.03	71.44	1252.49	0.00	0.00	0.00	-457.47	104.63	1590.02	-461.39	-36.57	1581.76	-559.49	-44.24	1685.85	-552.74	102.53	1692.25	918.62	-218.02	68.35	1537.18	-208.93	73.28	907.61
5.71000	-669.46	160.29	51.34	-719.58	142.24	54.22	-943.57	92.99	60.07	-878.98	157.35	93.09	-243.37	-62.27	130.78	-286.24	-53.29	119.53	-357.42	-41.99	227.36	-452.69	-96.13	96.53	-548.10	69.31	1251.55	0.00	0.00	0.00	-450.39	102.05	1589.18	-454.07	-38.86	1580.67	-552.84	-47.01	1684.58	-546.28	100.15	1691.32	918.55	-218.04	68.40	1537.42	-208.86	73.36	907.90
5.72000	-670.91	160.65	50.54	-718.19	141.84	54.13	-942.71	91.44	61.92	-877.99	156.84	94.41	-237.19	-61.42	126.66	-283.54	-53.08	114.83	-357.42	-41.99	227.36	-449.56	-96.76	95.32	-541.30	67.14	1250.68	0.00	0.00	0.00	-444.23	99.95	1588.46	-447.33	-40.88	1579.61	-546.10	-49.52	1683.43	-539.69	97.68	1690.45	918.53	-217.78	68.35	1537.45	-208.84	73.35	907.53
5.73000	-670.58	160.70	50.53	-718.76	142.09	53.22	-941.95	91.44	63.82	-876.71	156.50	95.98	-233.81	-61.46	120.70	-280.93	-53.21	109.82	-357.42	-41.99	227.36	-446.51	-97.66	94.23	-534.60	64.92	1249.88	0.00	0.00	0.00	-438.49	97.90	1587.76	-440.53	-43.25	1578.60	-539.19	-52.15	1682.34	-533.14	94.60	1689.71	918.75	-217.79	68.19	1537.57	-208.86	73.44	907.39
5.74000	-668.87	160.85	50.50	-717.16	141.82	53.01	-941.23	92.07	65.83	-875.29	156.45	97.96	-230.54	-62.17	114.20	-277.88	-53.04	104.85	-357.42	-41.99	227.36	-443.81	-98.64	93.23	-527.98	62.67	1249.17	0.00	0.00	0.00	-431.20	95.45	1587.13	-433.40	-45.62	1577.63	-532.28	-54.99	1681.28	-526.51	91.69	1689.08	918.65	-217.92	68.27	1538.13	-208.83	73.60	907.54
5.75000	-668.71	161.24	50.23	-717.16	142.00	52.17	-939.75	91.03	69.22	-873.38	156.81	100.34	-226.69	-61.93	108.65	-276.12	-53.01	100.43	-357.42	-41.99	227.36	-441.53	-98.96	92.27	-521.41	60.39	1248.57	0.00	0.00	0.00	-423.91	93.12	1586.63	-426.52	-47.87	1576.71	-525.39	-57.98	1680.32	-519.79	89.23	1688.43	918.51	-218.04	68.36	1538.20	-208.83	73.64	907.68
5.76000	-667.98	161.33	50.07	-715.82	141.96	51.66	-938.72	91.63	72.41	-871.69	156.15	102.56	-224.64	-61.72	103.53	-273.36	-52.25	96.67	-357.42	-41.99	227.36	-439.62	-99.31	91.62	-514.87	58.08	1248.08	0.00	0.00	0.00	-417.91	90.91	1586.13	-419.54	-50.29	1575.93	-518.47	-60.61	1679.48	-513.14	86.49	1687.95	918.51	-217.63	68.48	1537.62	-209.00	73.48	907.70
5.77000	-668.74	161.61	49.58	-715.19	142.21	50.97	-937.13	91.51	76.65	-869.77	156.01	105.36	-221.67	-61.07	99.17	-272.11	-52.14	93.02	-357.42	-41.99	227.36	-437.91	-99.55	91.01	-508.33	55.75	1247.73	0.00	0.00	0.00	-411.72	88.42	1585.78	-412.03	-52.74	1575.24	-511.49	-63.55	1678.76	-506.53	83.30	1687.70	918.59	-217.51	68.37	1537.35	-208.98	73.32	907.41
5.78000	-667.26	161.82	49.52	-714.58	142.48	50.34	-934.95	90.50	81.99	-867.54	155.73	108.43	-219.15	-60.26	95.21	-269.47	-51.18	89.32	-357.42	-41.99	227.36	-436.51	-99.86	90.57	-501.77	53.40	1247.52	0.00	0.00	0.00	-404.18	86.27	1585.50	-405.37	-55.19	1574.56	-504.43	-66.38	1678.24	-499.84	80.33	1687.52	918.41	-217.56	68.47	1537.87	-208.80	73.50	907.78
5.79000	-668.46	162.03	48.75	-713.12	142.82	49.88	-932.78	90.76	87.39	-864.87	155.71	112.01	-217.96	-59.82	91.51	-267.83	-50.79	87.40	-357.42	-41.99	227.36	-435.33	-99.88	90.09	-495.16	51.04	1247.46	0.00	0.00	0.00	-397.63	84.04	1585.34	-398.22	-57.39	1574.20	-497.36	-69.18	1677.91	-493.17	77.36	1687.58	918.27	-217.31	68.61	1538.17	-208.75	73.63	907.73
5.80000	-666.51	162.37	48.60	-711.25	143.24	49.44	-930.17	90.91	93.56	-861.88	155.44	115.86	-215.39	-59.50	88.85	-267.42	-51.03	84.65	-357.42	-41.99	227.36	-434.28	-99.99	89.76	-488.47	48.67	1247.58	0.00	0.00	0.00	-391.06	81.75	1585.40	-391.82	-59.77	1573.98	-490.21	-72.11	1677.76	-486.40	74.91	1687.64	918.62	-217.81	68.34	1537.73	-208.82	73.55	907.30
5.81000	-666.33	162.62	48.15	-708.77	143.71	49.14	-926.77	90.70	100.57	-858.09	156.19	120.66	-215.30	-59.32	85.97	-266.21	-50.73	82.45	-357.42	-41.99	227.36	-433.45	-100.30	89.48	-481.68	46.30	1247.89	0.00	0.00	0.00	-385.28	79.43	1585.61	-384.42	-61.93	1573.90	-483.14	-74.87	1677.84	-479.74	72.02	1687.95	918.68	-217.94	68.27	1537.54	-208.89	73.49	907.52
5.82000	-665.26	163.16	47.75	-707.72	144.20	48.53	-922.65	90.06	108.57	-853.50	156.98	125.95	-214.39	-59.50	83.88	-265.61	-51.17	80.78	-357.42	-41.99	227.36	-432.92	-100.26	89.18	-474.77	43.94	1248.39	0.00	0.00	0.00	-377.76	77.12	1585.88	-377.36	-64.31	1573.94	-476.09	-77.66	1678.07	-473.14	69.37	1688.39	918.39	-217.37	68.53	1537.81	-208.83	73.56	907.57
5.83000	-664.07	163.56	47.44	-706.14	144.57	48.23	-918.13	89.90	116.84	-848.68	157.22	131.48	-214.88	-59.56	82.48	-265.69	-51.43	80.43	-357.42	-41.99	227.36	-432.61	-100.03	88.90	-467.70	41.58	1249.10	0.00	0.00	0.00	-371.49	74.70	1586.38	-370.43	-66.52	1574.32	-469.08	-80.28	1678.42	-466.60	66.99	1688.92	918.54	-217.99	68.25	1538.04	-208.86	73.53	907.47
5.84000	-663.30	163.88	46.86	-704.49	144.79	47.96	-912.76	89.48	126.02	-843.38	157.20	137.42	-213.95	-59.45	81.33	-265.12	-51.50	79.63	-357.42	-41.99	227.36	-432.25	-100.29	88.89	-460.45	39.23	1250.04	0.00	0.00	0.00	-364.24	72.58	1587.00	-363.24	-68.72	1574.77	-462.21	-83.07	1678.92	-460.33	64.04	1689.59	918.54	-217.81	68.20	1537.73	-208.91	73.43	907.79
5.85000	-663.19	164.81	45.91	-700.21	145.15	48.50	-906.52	89.30	135.64	-837.10	157.51	144.00	-213.81	-59.20	80.25	-265.88	-51.07	77.86	-357.42	-41.99	227.36	-431.98	-100.08	88.68	-453.68	37.16	1251.09	0.00	0.00	0.00	-358.99	70.31	1587.75	-357.11	-70.89	1575.49	-455.52	-85.57	1679.58	-454.06	61.63	1690.36	918.50	-217.77	68.26	1537.04	-208.97	73.22	907.59
5.86000	-661.97	165.42	44.93	-699.35	145.54	48.65	-899.02	87.15	146.76	-830.24	157.43	150.78	-213.96	-59.05	79.17	-264.76	-51.08	77.98	-357.42	-41.99	227.36	-431.81	-100.25	88.69	-447.00	34.85	1252.10	0.00	0.00	0.00	-353.43	68.15	1588.73	-350.16	-73.28	1576.13	-448.95	-87.88	1680.30	-447.90	58.85	1691.30	918.46	-217.65	68.33	1537.46	-208.92	73.42	907.40
5.87000	-661.41	166.13	43.86	-695.17	145.82	49.85	-890.98	87.04	157.03	-822.83	157.15	157.85	-214.56	-59.13	78.08	-264.48	-51.24	76.50	-357.42	-41.99	227.36	-431.61	-100.36	88.57	-440.54	32.45	1253.04	0.00	0.00	0.00	-346.73	65.98	1589.76	-344.73	-75.47	1576.94	-442.47	-90.45	1681.02	-441.82	56.28	1692.30	918.49	-217.63	68.37	1537.47	-208.86	73.37	907.68
5.88000	-658.93	166.14	43.10	-693.10	145.96	50.78	-881.61	85.55	168.11	-814.50	157.19	165.21	-212.85	-58.99	77.69	-265.31	-51.65	76.44	-357.42	-41.99	227.36	-431.40	-100.26	88.43	-433.90	30.87	1254.03	0.00	0.00	0.00	-340.87	63.93	1590.83	-337.71	-77.46	1577.81	-436.08	-92.65	1681.81	-435.73	54.33	1693.23	918.40	-217.83	68.41	1537.15	-209.01	73.26	907.85
5.89000	-655.56	166.44	42.23	-688.34	146.20	52.45	-871.57	84.22	178.92	-805.78	156.31	172.34	-212.77	-59.66	76.44	-265.14	-51.63	75.65	-357.42	-41.99	227.36	-431.19	-100.71	88.49	-427.53	28.74	1254.92	0.00	0.00	0.00	-335.41	61.98	1591.98	-332.37	-79.47	1578.85	-429.80	-95.00	1682.58	-429.86	51.50	1694.29	918.36	-217.27	68.60	1537.86	-208.90	73.51	907.94
5.90000	-653.24	166.06	40.97	-684.36	145.89	54.53	-860.79	82.56	189.69	-796.38	155.26	179.39	-213.05	-59.87	75.32	-264.62	-51.85	75.14	-357.42	-41.99	227.36	-431.06	-100.69	88.30	-421.26	26.82	1255.70	0.00	0.00	0.00	-329.13	60.32	1593.05	-326.04	-81.33	1579.72	-423.67	-96.95	1683.36	-423.94	49.16	1695.28	918.56	-218.19	68.31	1538.11	-208.75	73.61	907.74
5.91000	-649.79	165.72	39.69	-679.48	145.39	57.12	-849.63	81.48	199.95	-786.66	154.56	186.61	-213.37	-60.31	74.22	-263.91	-52.06	74.73	-357.42	-41.99	227.36	-430.94	-100.59	88.15	-415.21	25.15	1256.41	0.00	0.00	0.00	-322.98	58.43	1594.15	-318.66	-83.11	1580.61	-417.48	-99.14	1684.14	-418.05	46.99	1696.24	918.79	-218.35	67.98	1538.02	-208.79	73.56	907.70
5.92000	-642.96	165.15	38.94	-674.81	144.93	60.03	-838.67	79.85	208.64	-776.90	153.18	193.32	-211.72	-59.98	73.89	-264.25	-52.11	74.20	-357.42	-41.99	227.36	-430.75	-100.95	88.20	-409.47	23.00	1256.92	0.00	0.00	0.00	-316.23	56.66	1595.22	-312.23	-85.00	1581.48	-411.49	-101.30	1684.88	-412.14	45.34	1697.06	918.59	-218.57	68.14	1537.21	-208.97	73.28	907.44
5.93000	-637.56	166.00	38.49	-666.92	145.30	64.07	-827.78	77.32	215.25	-767.35	151.91	199.34	-211.54	-60.23	73.16	-264.67	-52.30	73.60	-357.42	-41.99	227.36	-430.65	-101.09	88.19	-403.82	22.15	1257.48	0.00	0.00	0.00	-311.15	55.10	1596.07	-305.79	-86.81	1582.31	-405.52	-103.33	1685.60	-406.34	43.36	1697.83	918.60	-218.07	68.33	1537.49	-208.85	73.43	907.43
5.94000	-629.23	167.67	41.95	-658.74	146.38	68.49	-816.92	75.05	219.97	-757.66	150.63	204.48	-212.75	-60.22	72.17	-263.68	-52.15	73.67	-357.42	-41.99	227.36	-430.58	-101.02	88.09	-398.44	21.04	1258.00	0.00	0.00	0.00	-305.64	53.21	1596.90	-299.61	-88.49	1583.11	-399.63	-105.11	1686.29	-400.62	41.31	1698.65	918.56	-217.63	68.31	1537.32	-208.84	73.38	907.76
5.95000	-618.79	168.56	48.29	-646.03	147.14	74.04	-806.26	73.13	223.38	-747.58	148.65	208.76	-211.69	-60.52	71.84	-264.05	-52.53	72.65	-357.42	-41.99	227.36	-430.49	-101.18	88.12	-392.46	19.82	1258.57	0.00	0.00	0.00	-299.89	51.43	1597.60	-294.35	-90.23	1583.88	-393.78	-106.99	1686.97	-394.84	39.49	1699.33	918.52	-217.94	68.31	1537.81	-208.84	73.53	907.95
5.96000	-604.73	168.82	53.80	-635.29	147.51	78.20	-795.35	71.62	225.43	-736.64	146.82	212.19	-211.06	-60.60	71.56	-264.20	-52.97	72.72	-357.42	-41.99	227.36	-430.35	-101.25	88.06	-388.64	19.12	1258.94	0.00	0.00	0.00	-293.40	50.18	1598.17	-289.23	-91.98	1584.63	-387.99	-108.74	1687.63	-389.13	37.64	1700.04	918.60	-218.32	68.12	1537.34	-208.99	73.25	907.86
5.97000	-591.70	168.61	57.73	-621.63	147.10	81.91	-783.79	69.98	226.87	-724.77	145.57	214.69	-211.08	-60.65	71.03	-264.39	-53.20	72.42	-357.42	-41.99	227.36	-430.26	-101.49	88.14	-385.97	18.61	1259.23	0.00	0.00	0.00	-288.48	48.62	1598.79	-284.05	-93.31	1585.15	-382.16	-110.60	1688.30	-383.32	36.27	1700.68	918.45	-218.08	68.32	1536.88	-209.03	73.18	907.81
5.98000	-577.88	168.16	60.87	-607.28	146.71	84.72	-772.11	69.67	226.85	-712.75	144.42	216.19	-211.00	-60.92	70.49	-264.02	-53.33	72.15	-357.42	-41.99	227.36	-430.08	-101.71	88.23	-383.47	17.94	1259.56	0.00	0.00	0.00	-283.60	47.23	1599.22	-278.25	-94.86	1585.48	-376.39	-112.05	1689.00	-377.64	34.58	1701.36	918.39	-217.34	68.51	1537.32	-209.02	73.34	907.80
5.99000	-562.75	167.62	63.45	-593.51	145.91	86.63	-759.49	68.17	226.44	-700.17	143.99	216.70	-211.65	-61.04	70.01	-263.93	-53.52	72.07	-357.42	-41.99	227.36	-429.99	-101.87	88.30	-380.15	16.78	1260.04	0.00	0.00	0.00	-277.82	45.44	1599.67	-272.87	-96.20	1586.00	-370.60	-113.42	1689.65	-372.02	32.77	1702.00	918.72	-218.54	68.12	1537.49	-208.92	73.35	907.61
6.00000	-547.28	167.14	65.23	-578.67	145.15	87.83	-746.61	68.07	224.62	-687.43	142.91	215.83	-211.27	-61.42	69.55	-263.95	-53.48	71.68	-357.42	-41.99	227.36	-429.84	-101.94	88.29	-375.03	14.79	1260.80	0.00	0.00	0.00	-271.97	43.96	1600.10	-266.36	-97.42	1586.37	-364.82	-114.83	1690.26	-366.34	31.12	1702.71	918.51	-218.31	68.32	1537.64	-208.97	73.44	907.53
6.01000	-533.23	166.68	65.42	-562.66	144.58	88.46	-733.40	67.56	222.12	-673.93	142.60	214.24	-210.62	-61.30	69.44	-264.06	-54.06	71.64	-357.42	-41.99	227.36	-429.71	-101.92	88.22	-367.12	11.63	1261.94	0.00	0.00	0.00	-266.18	43.06	1600.39	-260.90	-98.84	1586.72	-359.10	-116.13	1690.89	-360.77	29.82	1703.33	918.62	-218.33	68.36	1537.90	-208.89	73.55	907.67
6.02000	-516.25	165.85	65.82	-545.80	143.85	88.61	-719.74	67.08	218.78	-659.98	142.25	211.85	-211.16	-61.48	69.02	-264.44	-54.01	71.38	-357.42	-41.99	227.36	-429.63	-102.11	88.27	-358.09	6.37	1263.08	0.00	0.00	0.00	-261.81	41.94	1600.82	-256.48	-100.10	1587.19	-353.39	-117.50	1691.46	-355.31	28.43	1703.97	918.56	-217.95	68.40	1537.73	-208.87	73.42	907.70
6.03000	-498.39	163.69	63.86	-528.43	143.17	87.91	-705.82	66.73	214.74	-645.80	141.82	208.62	-210.51	-61.97	68.83	-263.80	-54.59	71.36	-357.42	-41.99	227.36	-429.59	-102.41	88.33	-352.70	5.60	1263.99	0.00	0.00	0.00	-256.15	41.14	1601.19	-251.63	-101.10	1587.60	-347.92	-118.64	1692.04	-350.01	26.83	1704.61	918.73	-218.16	68.19	1537.80	-208.77	73.50	907.50
6.04000	-477.37	162.80	64.30	-513.05	142.40	86.48	-691.64	66.79	209.64	-631.02	142.39	205.17	-210.06	-62.00	68.76	-264.31	-54.61	71.21	-357.42	-41.99	227.36	-429.52	-102.41	88.26	-347.25	5.62	1264.97	0.00	0.00	0.00	-250.45	39.98	1601.51	-245.84	-102.15	1587.94	-342.49	-119.87	1692.58	-344.61	26.25	1705.08	918.78	-218.49	67.98	1537.89	-208.78	73.61	907.33
6.05000	-463.14	162.00	62.87	-498.30	140.76	82.31	-677.20	66.64	204.08	-616.20	142.28	200.83	-211.26	-62.52	68.22	-264.07	-54.80	70.94	-357.42	-41.99	227.36	-429.51	-102.84	88.38	-341.68	6.42	1266.01	0.00	0.00	0.00	-245.73	39.20	1601.90	-241.03	-103.31	1588.39	-337.21	-120.93	1693.15	-339.40	25.19	1705.58	918.77	-218.20	68.00	1537.71	-208.98	73.48	907.51
6.06000	-442.68	161.37	62.39	-477.92	140.25	81.35	-662.12	66.05	198.25	-600.88	142.60	196.11	-210.10	-62.56	68.36	-264.93	-54.73	70.87	-357.42	-41.99	227.36	-429.45	-102.88	88.35	-336.69	3.78	1266.66	0.00	0.00	0.00	-241.10	37.86	1602.30	-235.10	-104.29	1588.75	-332.01	-122.18	1693.61	-334.40	24.02	1706.09	918.36	-217.57	68.50	1537.68	-208.86	73.42	907.64
6.07000	-422.02	160.37	62.11	-460.04	139.45	79.59	-646.97	67.10	191.12	-585.38	142.79	190.91	-210.62	-63.33	67.87	-263.70	-54.71	71.09	-357.42	-41.99	227.36	-429.40	-102.97	88.32	-331.68	1.99	1267.20	0.00	0.00	0.00	-235.43	36.98	1602.73	-231.05	-105.18	1589.24	-326.91	-123.15	1694.09	-329.47	22.82	1706.59	918.50	-218.15	68.37	1538.03	-208.82	73.61	907.54
6.08000	-403.86	159.38	60.55	-439.76	139.08	77.98	-631.00	67.27	184.08	-569.53	143.07	185.34	-209.85	-63.09	68.14	-263.83	-54.96	70.79	-357.42	-41.99	227.36	-429.35	-102.98	88.25	-326.76	-0.07	1267.65	0.00	0.00	0.00	-230.49	36.31	1603.10	-225.24	-106.15	1589.58	-321.98	-124.01	1694.59	-324.57	22.18	1706.96	918.57	-218.37	68.32	1538.26	-208.73	73.73	907.64
6.09000	-383.44	158.72	59.64	-419.22	138.80	76.38	-614.95	67.85	176.63	-553.39	143.10	179.44	-210.62	-63.73	67.82	-262.86	-55.36	71.27	-357.42	-41.99	227.36	-429.33	-103.19	88.30	-321.80	-1.37	1268.05	0.00	0.00	0.00	-225.47	35.37	1603.40	-220.15	-107.04	1589.96	-317.04	-124.97	1694.98	-319.75	21.31	1707.39	918.67	-218.90	68.07	1537.20	-208.82	73.34	907.66
6.10000	-363.90	159.81	59.83	-400.15	138.43	74.41	-598.74	68.83	168.79	-536.83	143.77	173.52	-209.91	-64.00	67.94	-262.88	-55.46	71.39	-357.42	-41.99	227.36	-429.35	-103.36	88.32	-316.99	-2.66	1268.48	0.00	0.00	0.00	-221.36	34.44	1603.76	-216.53	-107.77	1590.33	-312.20	-125.66	1695.39	-315.03	20.38	1707.72	918.60	-218.61	68.20	1537.44	-208.89	73.45	907.39
6.11000	-341.97	159.33	59.54	-381.12	138.24	72.61	-582.16	69.73	160.84	-520.19	144.42	167.55	-211.46	-63.74	67.69	-263.33	-55.30	71.52	-357.42	-41.99	227.36	-429.36	-103.16	88.13	-312.34	-3.27	1268.72	0.00	0.00	0.00	-216.11	33.63	1604.01	-210.96	-108.58	1590.58	-307.48	-126.50	1695.72	-310.22	19.77	1708.02	918.40	-218.12	68.56	1538.17	-208.82	73.74	907.50
6.12000	-322.17	158.71	59.00	-359.89	138.91	72.73	-565.41	70.78	152.74	-503.33	145.11	161.58	-210.36	-63.41	68.35	-262.12	-55.42	71.88	-357.42	-41.99	227.36	-429.35	-103.37	88.09	-307.72	-4.37	1268.94	0.00	0.00	0.00	-211.61	33.25	1604.23	-206.02	-109.20	1590.95	-302.74	-127.21	1696.03	-305.44	19.21	1708.27	918.52	-218.24	68.32	1537.90	-208.83	73.57	907.53
6.13000	-302.63	157.93	58.51	-339.66	138.51	71.48	-548.79	71.91	144.73	-486.21	145.88	155.70	-210.83	-63.95	68.31	-263.81	-55.36	72.14	-357.42	-41.99	227.36	-429.42	-103.67	88.15	-303.23	-5.22	1269.09	0.00	0.00	0.00	-206.58	32.34	1604.42	-202.24	-110.02	1591.25	-298.08	-127.81	1696.31	-300.74	18.36	1708.56	918.56	-218.41	68.24	1537.97	-208.92	73.53	907.67
6.14000	-282.78	157.27	58.34	-319.69	138.16	70.36	-531.84	73.66	136.50	-468.95	146.55	149.76	-211.20	-63.63	68.68	-262.79	-54.75	71.49	-357.42	-41.99	227.36	-429.40	-103.88	88.13	-298.79	-5.88	1269.21	0.00	0.00	0.00	-202.56	31.72	1604.69	-197.52	-110.75	1591.37	-293.43	-128.44	1696.55	-296.00	17.78	1708.79	918.30	-217.05	68.60	1537.73	-208.82	73.46	907.45
6.15000	-260.76	156.70	59.00	-299.69	137.76	69.40	-514.49	74.83	128.62	-451.60	147.40	144.03	-209.78	-63.62	69.29	-262.41	-54.44	71.76	-357.42	-41.99	227.36	-429.45	-103.71	87.97	-294.48	-6.69	1269.28	0.00	0.00	0.00	-197.64	31.54	1604.75	-192.66	-111.26	1591.51	-288.79	-128.89	1696.80	-291.28	17.25	1708.92	918.34	-217.28	68.50	1537.38	-208.75	73.28	907.49
6.16000	-239.97	155.99	59.56	-280.04	137.57	68.73	-497.20	76.98	120.62	-434.40	148.12	138.47	-211.74	-63.68	69.03	-262.33	-54.33	71.97	-357.42	-41.99	227.36	-429.44	-103.98	88.06	-290.16	-7.57	1269.29	0.00	0.00	0.00	-193.17	30.83	1604.76	-188.59	-111.61	1591.64	-284.11	-129.38	1696.97	-286.45	16.80	1709.03	918.30	-217.86	68.51	1537.86	-208.66	73.55	907.43
6.17000	-218.59	155.24	60.65	-260.87	136.92	68.29	-477.36	78.78	111.56	-416.74	148.98	133.15	-210.20	-64.04	69.59	-263.96	-54.60	71.72	-357.42	-41.99	227.36	-429.44	-104.06	87.99	-285.52	-7.23	1269.45	0.00	0.00	0.00	-188.42	30.32	1604.83	-183.96	-112.24	1591.78	-279.51	-129.75	1697.13	-281.66	16.28	1709.11	918.30	-217.46	68.69	1537.75	-208.65	73.53	907.44
6.18000	-199.43	154.41	61.78	-239.65	136.61	68.62	-460.12	80.11	104.17	-398.85	149.72	128.09	-210.84	-63.53	69.77	-263.49	-54.60	71.90	-357.42	-41.99	227.36	-429.52	-104.05	87.92	-281.18	-8.13	1269.40	0.00	0.00	0.00	-184.06	29.97	1604.79	-179.08	-112.62	1591.90	-274.93	-130.15	1697.25	-276.88	16.16	1709.11	918.32	-217.35	68.69	1537.60	-208.84	73.43	907.62
6.19000	-179.52	153.37	63.58	-220.67	136.08	69.02	-444.49	81.10	98.10	-380.98	150.73	123.48	-209.54	-63.95	70.21	-264.61	-55.04	71.65	-357.42	-41.99	227.36	-429.53	-104.02	87.86	-276.65	-8.89	1269.46	0.00	0.00	0.00	-178.82	29.56	1604.73	-176.36	-113.05	1591.95	-270.31	-130.45	1697.31	-272.09	15.96	1709.09	918.26	-217.71	68.63	1537.91	-208.84	73.52	907.63
6.20000	-158.74	152.67	66.02	-200.11	135.84	70.17	-429.52	81.93	92.99	-363.22	151.60	119.30	-209.58	-63.76	70.37	-262.73	-55.19	72.02	-357.42	-41.99	227.36	-429.47	-104.35	87.99	-272.03	-9.46	1269.46	0.00	0.00	0.00	-174.40	29.37	1604.66	-171.04	-113.40	1591.86	-265.72	-130.58	1697.40	-267.35	15.75	1709.08	918.57	-218.25	68.29	1538.04	-208.82	73.58	907.77
6.21000	-138.63	151.46	68.98	-181.60	135.29	71.25	-414.21	82.73	88.48	-345.37	152.52	115.56	-209.75	-64.11	70.34	-262.41	-55.24	72.15	-357.42	-41.99	227.36	-429.46	-104.21	87.88	-267.40	-9.85	1269.41	0.00	0.00	0.00	-169.67	29.38	1604.60	-167.59	-113.67	1591.99	-261.12	-130.74	1697.41	-262.67	15.15	1709.14	918.43	-217.54	68.50	1537.79	-208.76	73.47	907.63
6.22000	-119.44	151.16	71.81	-162.86	134.97	73.03	-397.59	83.66	84.23	-327.54	153.53	112.35	-209.90	-64.42	70.16	-258.89	-52.36	74.53	-357.42	-41.99	227.36	-429.46	-104.40	87.99	-262.86	-10.49	1269.38	0.00	0.00	0.00	-165.15	28.95	1604.52	-161.99	-113.57	1591.95	-256.49	-130.76	1697.42	-257.89	15.18	1709.06	918.35	-217.81	68.47	1537.75	-208.79	73.48	907.72
6.23000	-99.95	150.26	75.33	-144.12	134.52	75.20	-378.69	84.88	79.86	-310.03	154.42	109.66	-209.31	-64.17	70.35	-262.84	-52.79	73.48	-357.42	-41.99	227.36	-429.41	-104.24	87.92	-258.23	-10.79	1269.24	0.00	0.00	0.00	-160.85	29.07	1604.41	-157.42	-113.78	1591.77	-251.75	-130.85	1697.38	-253.15	14.82	1709.06	918.29	-217.40	68.48	1537.39	-208.82	73.35	907.68
6.24000	-81.10	149.81	79.33	-124.45	134.31	78.00	-356.55	86.54	75.03	-292.66	155.02	107.30	-208.90	-64.18	70.53	-262.11	-53.17	73.19	-357.42	-41.99	227.36	-429.37	-104.17	87.97	-253.54	-10.14	1269.21	0.00	0.00	0.00	-155.85	29.24	1604.30	-152.54	-113.86	1591.75	-247.02	-130.93	1697.30	-248.45	14.84	1708.97	918.54	-217.74	68.27	1537.30	-208.88	73.36	907.89
6.25000	-67.37	150.10	82.08	-106.65	134.02	81.03	-334.50	88.08	69.61	-275.34	155.55	105.40	-205.67	-61.45	72.17	-258.54	-53.43	73.95	-357.42	-41.99	227.36	-429.26	-104.09	88.06	-249.13	-10.36	1268.94	0.00	0.00	0.00	-151.51	29.19	1604.20	-148.02	-113.71	1591.69	-242.35	-130.75	1697.22	-243.63	15.10	1708.85	918.29	-217.59	68.53	1537.75	-208.86	73.51	907.72
6.26000	-49.88	149.52	86.76	-89.16	133.58	84.41	-316.90	90.14	65.80	-258.11	156.28	104.05	-206.20	-61.09	71.58	-262.29	-53.85	72.66	-357.42	-41.99	227.36	-429.19	-103.78	88.02	-244.77	-10.45	1268.65	0.00	0.00	0.00	-146.27	29.22	1603.95	-143.40	-113.94	1591.51	-237.58	-130.56	1697.13	-238.83	15.48	1708.71	918.42	-217.85	68.38	1537.70	-208.83	73.50	907.68
6.27000	-32.72	148.81	91.77	-72.03	133.65	88.04	-299.62	91.30	62.86	-241.39	156.90	103.16	-206.40	-61.70	71.38	-258.40	-53.67	73.39	-357.42	-41.99	227.36	-429.06	-103.49	88.00	-240.54	-10.17	1268.45	0.00	0.00	0.00	-141.56	29.38	1603.79	-137.85	-113.61	1591.32	-232.86	-130.22	1697.01	-234.09	15.29	1708.57	918.26	-217.50	68.54	1538.44	-208.72	73.75	907.50
6.28000	-15.80	148.99	96.63	-55.46	133.52	92.00	-282.36	92.01	60.41	-224.90	157.31	102.57	-204.32	-61.75	71.75	-262.12	-54.11	71.82	-357.42	-41.99	227.36	-428.90	-103.59	88.25	-238.06	-9.47	1268.32	0.00	0.00	0.00	-136.70	29.91	1603.60	-132.61	-113.33	1591.15	-228.21	-130.00	1696.79	-229.29	15.64	1708.34	918.46	-218.06	68.39	1538.11	-208.78	73.61	907.59
6.29000	0.49	149.10	101.78	-39.37	133.40	96.19	-265.12	91.92	58.62	-208.96	157.46	102.26	-205.57	-61.98	70.85	-259.25	-54.47	72.21	-357.42	-41.99	227.36	-428.73	-103.14	88.24	-232.98	-9.11	1267.75	0.00	0.00	0.00	-131.46	29.94	1603.31	-129.17	-113.25	1590.95	-223.52	-129.60	1696.59	-224.39	16.20	1708.02	918.43	-217.28	68.49	1537.87	-208.77	73.57	907.51
6.30000	16.29	149.62	106.87	-23.48	133.68	100.33	-248.06	91.78	56.96	-193.35	157.47	102.24	-204.05	-62.25	71.09	-262.32	-54.44	71.00	-357.42	-41.99	227.36	-428.64	-102.91	88.32	-227.30	-8.35	1267.17	0.00	0.00	0.00	-126.65	30.46	1602.93	-124.98	-112.97	1590.78	-218.80	-128.92	1696.39	-219.48	16.91	1707.72	918.42	-217.51	68.55	1538.09	-208.64	73.63	907.50
6.31000	31.38	150.67	111.76	-8.15	134.28	104.52	-231.60	90.79	56.12	-178.35	157.38	102.36	-204.47	-61.79	70.51	-263.31	-56.34	69.72	-357.42	-41.99	227.36	-428.49	-102.63	88.39	-222.98	-9.97	1266.36	0.00	0.00	0.00	-120.90	30.86	1602.50	-119.62	-112.49	1590.42	-214.09	-128.50	1696.05	-214.60	17.14	1707.45	918.62	-218.14	68.19	1538.45	-208.63	73.78	907.68
6.32000	45.69	151.62	116.62	6.97	134.71	108.67	-215.72	90.43	55.00	-164.01	157.13	102.71	-208.72	-62.12	68.79	-262.34	-56.25	69.53	-357.42	-41.99	227.36	-428.32	-102.46	88.48	-218.50	-10.10	1265.77	0.00	0.00	0.00	-116.78	31.11	1602.22	-113.48	-111.76	1590.04	-209.39	-127.73	1695.71	-209.60	17.69	1707.04	918.53	-217.90	68.35	1537.88	-208.69	73.54	907.86
6.33000	59.27	152.22	121.48	21.26	135.42	112.66	-200.34	89.26	54.53	-150.06	156.60	103.07	-209.78	-62.69	68.72	-262.65	-56.51	69.11	-357.42	-41.99	227.36	-428.16	-102.24	88.58	-213.81	-9.18	1265.29	0.00	0.00	0.00	-111.40	32.08	1601.68	-108.42	-111.09	1589.62	-204.66	-127.06	1695.34	-204.63	18.49	1706.59	918.30	-217.56	68.53	1537.79	-208.82	73.56	907.93
6.34000	72.27	152.93	125.97	34.52	136.01	116.34	-185.41	88.72	53.95	-136.53	156.29	103.60	-209.93	-63.91	68.00	-262.03	-56.34	69.07	-357.42	-41.99	227.36	-428.10	-102.04	88.67	-209.11	-9.12	1264.60	0.00	0.00	0.00	-106.58	32.67	1601.25	-104.58	-110.67	1589.16	-199.87	-126.02	1694.94	-199.57	19.54	1706.12	918.18	-217.44	68.70	1537.76	-208.85	73.49	907.99
6.35000	84.69	153.83	129.96	47.15	136.83	119.55	-171.29	87.54	53.88	-123.55	155.13	103.86	-209.74	-64.11	67.74	-262.25	-56.32	68.82	-357.42	-41.99	227.36	-427.95	-101.82	88.74	-204.24	-8.44	1264.04	0.00	0.00	0.00	-101.70	33.27	1600.71	-100.45	-110.14	1588.70	-195.10	-125.11	1694.47	-194.56	20.18	1705.62	918.51	-218.07	68.44	1538.25	-208.76	73.64	907.74
6.36000	96.36	154.69	133.41	59.57	137.51	122.68	-158.12	86.40	53.92	-111.36	154.71	104.48	-210.95	-64.54	67.04	-263.71	-56.75	68.01	-357.42	-41.99	227.36	-427.70	-101.70	88.91	-199.37	-7.89	1263.50	0.00	0.00	0.00	-97.03	34.18	1600.18	-94.80	-109.09	1588.12	-190.24	-124.05	1694.00	-189.49	21.26	1705.07	918.12	-217.54	68.78	1538.10	-208.80	73.57	907.86
6.37000	107.41	155.50	136.33	70.78	138.03	125.31	-145.74	85.29	54.10	-99.96	154.18	105.03	-210.43	-63.91	67.15	-262.55	-56.29	68.01	-357.42	-41.99	227.36	-427.51	-101.77	89.17	-194.24	-6.40	1263.00	0.00	0.00	0.00	-91.86	35.07	1599.55	-90.41	-108.28	1587.58	-185.35	-122.92	1693.49	-184.41	22.53	1704.46	918.23	-217.93	68.69	1537.84	-208.81	73.53	907.83
6.38000	117.75	155.81	138.74	81.19	138.13	127.44	-134.25	84.77	54.17	-89.28	153.27	105.36	-209.45	-63.76	67.12	-262.24	-56.42	67.72	-357.42	-41.99	227.36	-427.38	-100.98	89.15	-189.30	-5.72	1262.36	0.00	0.00	0.00	-86.42	36.10	1598.86	-85.97	-107.42	1587.07	-180.52	-121.67	1692.98	-179.37	23.52	1703.85	918.49	-219.00	68.29	1538.08	-208.76	73.62	907.73
6.39000	127.30	155.97	140.46	91.12	138.19	129.13	-124.05	83.56	54.52	-79.73	152.89	105.81	-210.23	-64.03	66.22	-262.42	-56.46	67.19	-357.42	-41.99	227.36	-427.13	-100.54	89.26	-184.28	-4.68	1261.84	0.00	0.00	0.00	-80.96	36.95	1598.21	-81.04	-106.10	1586.46	-175.61	-120.28	1692.46	-174.36	24.80	1703.21	918.52	-218.51	68.40	1537.26	-208.82	73.29	907.82
6.40000	135.98	155.78	141.54	99.86	137.89	130.12	-115.03	82.80	54.79	-70.97	152.43	106.10	-209.08	-63.83	66.01	-262.09	-56.18	66.95	-357.42	-41.99	227.36	-426.87	-100.01	89.30	-179.25	-3.78	1261.13	0.00	0.00	0.00	-76.23	38.07	1597.55	-75.46	-104.68	1585.90	-170.72	-118.83	1691.92	-169.24	26.14	1702.55	918.20	-218.03	68.61	1537.28	-208.92	73.27	907.55
6.41000	143.78	155.17	142.02	107.00	137.60	130.18	-107.15	81.90	55.03	-63.33	151.72	106.09	-210.59	-63.71	65.23	-262.70	-56.34	66.41	-357.42	-41.99	227.36	-426.60	-99.77	89.53	-174.22	-2.79	1260.44	0.00	0.00	0.00	-71.61	39.60	1596.81	-70.09	-103.44	1585.24	-165.75	-117.19	1691.40	-164.00	28.04	1701.79	918.22	-217.48	68.53	1537.46	-208.82	73.35	907.54
6.42000	150.70	154.71	141.52	113.95	136.96	129.95	-100.50	81.96	54.83	-56.55	151.70	106.12	-209.53	-63.28	65.12	-262.04	-55.80	66.34	-357.42	-41.99	227.36	-426.37	-99.41	89.65	-169.10	-2.15	1259.59	0.00	0.00	0.00	-65.99	40.84	1596.09	-65.02	-101.91	1584.73	-160.78	-115.60	1690.83	-158.80	29.45	1701.12	918.31	-218.16	68.52	1537.17	-208.87	73.20	907.54
6.43000	156.63	154.01	140.25	118.90	136.30	128.57	-95.36	81.41	54.82	-50.85	151.09	105.70	-210.58	-63.37	64.32	-262.60	-55.63	65.93	-357.42	-41.99	227.36	-426.08	-99.30	89.88	-164.15	-1.21	1258.85	0.00	0.00	0.00	-60.99	42.44	1595.33	-60.18	-100.61	1584.19	-155.80	-113.81	1690.28	-153.65	30.82	1700.44	918.34	-217.86	68.52	1537.54	-208.79	73.39	907.53
6.44000	161.65	153.14	138.15	125.08	135.68	127.06	-91.03	81.83	54.30	-46.07	150.96	105.26	-209.83	-63.35	63.96	-261.61	-55.71	65.84	-357.42	-41.99	227.36	-425.85	-98.94	90.04	-159.04	0.77	1258.04	0.00	0.00	0.00	-54.61	44.13	1594.39	-55.56	-99.12	1583.54	-150.71	-111.76	1689.70	-148.30	32.88	1699.58	918.32	-217.66	68.61	1537.90	-208.79	73.54	907.61
6.45000	165.85	152.29	135.25	128.36	135.07	124.28	-88.08	81.47	53.92	-42.39	150.60	104.52	-209.32	-63.48	63.56	-262.50	-55.71	65.18	-357.42	-41.99	227.36	-425.57	-98.52	90.23	-154.00	2.11	1257.20	0.00	0.00	0.00	-50.10	45.69	1593.67	-50.57	-97.26	1582.90	-145.60	-109.80	1689.04	-142.79	35.37	1698.72	918.11	-217.43	68.89	1537.29	-208.89	73.30	907.80
6.46000	169.07	151.72	131.47	131.82	134.30	121.24	-85.87	81.56	53.22	-39.56	150.24	103.59	-209.34	-63.39	62.89	-261.94	-55.30	64.99	-357.42	-41.99	227.36	-425.21	-98.04	90.42	-148.50	3.41	1256.42	0.00	0.00	0.00	-44.50	47.50	1592.74	-44.65	-95.58	1582.14	-140.48	-107.71	1688.35	-137.43	37.30	1697.87	918.19	-217.98	68.56	1537.74	-208.97	73.50	907.60
6.47000	171.18	150.87	127.58	132.89	133.59	117.50	-84.80	81.30	52.52	-37.76	149.78	102.41	-209.70	-63.03	62.25	-261.10	-55.05	64.85	-357.42	-41.99	227.36	-424.83	-97.58	90.72	-143.09	4.75	1255.70	0.00	0.00	0.00	-39.54	49.39	1591.89	-39.70	-93.40	1581.42	-135.31	-105.40	1687.69	-132.02	39.61	1696.97	918.33	-218.30	68.42	1537.58	-208.87	73.44	907.64
6.48000	172.30	150.78	123.30	133.58	133.32	113.76	-84.53	81.00	51.35	-36.91	149.49	101.09	-208.83	-62.56	61.90	-261.93	-54.95	64.22	-357.42	-41.99	227.36	-424.36	-96.83	90.87	-137.78	6.14	1255.03	0.00	0.00	0.00	-35.47	51.60	1590.99	-33.99	-91.55	1580.67	-130.11	-103.30	1686.93	-126.65	41.91	1696.04	918.34	-218.18	68.49	1537.52	-208.85	73.45	907.92
6.49000	172.33	150.65	119.18	130.02	132.80	109.41	-84.95	79.91	50.23	-37.13	149.05	99.43	-208.96	-62.62	61.08	-260.62	-54.70	64.14	-357.42	-41.99	227.36	-423.81	-96.47	91.23	-132.55	7.57	1254.43	0.00	0.00	0.00	-29.02	53.65	1589.95	-30.11	-89.61	1579.91	-124.91	-100.66	1686.19	-121.26	44.49	1695.08	918.51	-218.24	68.40	1537.59	-208.83	73.43	907.66
6.50000	173.16	151.77	114.98	134.37	133.40	106.72	-84.72	79.39	50.29	-36.96	148.71	98.17	-208.89	-62.27	60.47	-260.74	-54.24	63.68	-357.42	-41.99	227.36	-423.30	-95.96	91.58	-127.41	9.05	1253.89	0.00	0.00	0.00	-24.20	55.90	1588.99	-24.76	-87.20	1579.12	-119.72	-98.32	1685.39	-115.94	46.93	1694.08	918.41	-217.92	68.50	1537.82	-208.82	73.50	907.77
6.51000	174.20	153.07	111.67	131.90	134.62	103.10	-83.87	79.56	50.23	-36.15	147.87	96.79	-208.14	-61.66	60.00	-261.13	-54.21	63.02	-357.42	-41.99	227.36	-422.66	-95.50	91.98	-122.35	10.57	1253.40	0.00	0.00	0.00	-18.78	57.94	1588.07	-19.76	-84.99	1578.37	-114.55	-95.74	1684.62	-110.59	49.22	1693.14	918.11	-217.65	68.75	1537.60	-208.90	73.36	907.68
6.52000	175.54	154.92	107.92	136.03	136.11	99.86	-82.47	78.86	50.90	-34.34	147.95	95.94	-208.21	-61.83	59.21	-259.55	-53.69	63.03	-357.42	-41.99	227.36	-421.99	-95.39	92.61	-117.36	12.12	1252.96	0.00	0.00	0.00	-13.23	60.61	1587.06	-15.21	-82.50	1577.68	-109.25	-93.09	1683.92	-105.14	52.17	1692.22	918.03	-217.64	68.78	1537.80	-208.94	73.47	907.52
6.53000	177.69	155.94	102.81	138.34	137.20	95.87	-81.00	78.84	51.52	-32.07	148.46	95.00	-208.28	-61.58	58.49	-260.51	-53.71	62.40	-357.42	-41.99	227.36	-421.29	-95.06	93.19	-112.45	13.72	1252.58	0.00	0.00	0.00	-8.12	62.88	1586.22	-9.13	-79.85	1576.98	-103.92	-90.25	1683.34	-99.67	54.98	1691.40	918.26	-217.77	68.64	1538.17	-208.81	73.63	907.35
6.54000	180.27	156.48	97.10	140.65	137.76	91.71	-79.54	79.71	51.78	-29.92	148.94	93.83	-206.89	-61.79	58.13	-259.99	-53.81	61.97	-357.42	-41.99	227.36	-420.63	-94.07	93.58	-107.62	15.35	1252.24	0.00	0.00	0.00	-2.35	65.49	1585.45	-2.94	-77.41	1576.41	-98.59	-87.54	1682.76	-94.19	57.39	1690.67	918.32	-217.82	68.64	1537.87	-208.71	73.50	907.60
6.55000	182.58	156.80	92.03	142.60	137.71	88.09	-78.45	79.12	52.54	-28.07	149.40	92.88	-207.10	-61.45	57.51	-259.40	-53.67	61.60	-357.42	-41.99	227.36	-419.83	-93.97	94.46	-102.85	17.02	1251.96	0.00	0.00	0.00	3.13	68.07	1584.65	2.03	-75.12	1575.84	-93.37	-84.40	1682.24	-88.69	60.62	1689.83	918.39	-217.57	68.48	1538.18	-208.72	73.65	907.52
6.56000	183.94	157.09	88.77	143.87	137.68	85.46	-77.58	79.79	52.52	-26.56	149.45	92.21	-207.06	-61.36	56.81	-259.56	-53.23	61.25	-357.42	-41.99	227.36	-418.98	-93.58	95.31	-98.15	18.71	1251.73	0.00	0.00	0.00	9.10	70.65	1584.02	6.65	-72.37	1575.51	-88.12	-81.48	1681.74	-83.27	63.47	1689.10	918.11	-217.39	68.68	1538.17	-208.71	73.69	907.63
6.57000	184.60	156.88	86.88	144.64	137.63	83.62	-77.15	79.02	53.13	-25.44	149.44	91.85	-206.91	-61.36	56.11	-258.84	-53.42	60.88	-357.42	-41.99	227.36	-418.08	-93.36	96.36	-93.51	20.44	1251.54	0.00	0.00	0.00	14.70	73.42	1583.46	12.37	-69.55	1575.12	-82.79	-78.56	1681.34	-77.78	66.38	1688.50	918.24	-218.08	68.47	1537.56	-208.73	73.42	907.55
6.58000	185.32	156.61	85.07	145.36	137.59	81.91	-76.80	79.02	53.25	-24.56	149.87	91.77	-205.88	-60.72	55.86	-257.74	-53.23	60.78	-357.42	-41.99	227.36	-417.06	-93.16	97.66	-88.94	22.19	1251.39	0.00	0.00	0.00	20.28	76.39	1582.98	17.39	-66.79	1574.90	-77.41	-75.63	1681.04	-72.15	69.72	1687.97	918.32	-217.50	68.63	1537.12	-208.86	73.22	907.61
6.59000	186.16	156.45	83.19	146.11	137.34	80.30	-76.41	79.29	53.45	-23.55	149.60	91.48	-207.66	-61.32	54.20	-257.29	-53.14	60.36	-357.42	-41.99	227.36	-415.73	-92.91	99.23	-84.42	23.97	1251.29	0.00	0.00	0.00	26.45	79.27	1582.60	23.08	-64.12	1574.75	-71.97	-72.53	1680.89	-66.52	73.07	1687.53	918.38	-217.71	68.43	1537.36	-208.80	73.28	907.61
6.60000	186.96	156.51	81.07	146.88	137.39	78.53	-75.94	79.40	53.81	-22.40	149.94	91.15	-205.29	-60.82	54.05	-256.03	-53.22	59.91	-357.42	-41.99	227.36	-414.34	-92.46	101.00	-79.96	25.78	1251.24	0.00	0.00	0.00	32.21	82.04	1582.37	29.78	-61.12	1574.73	-66.54	-69.27	1680.85	-60.96	75.72	1687.30	918.36	-217.87	68.47	1537.95	-208.82	73.52	907.55
6.61000	195.88	156.25	82.06	147.68	137.67	76.58	-75.47	79.10	54.34	-21.30	150.61	90.97	-204.89	-60.68	53.51	-256.12	-53.07	59.42	-357.42	-41.99	227.36	-412.74	-92.21	103.08	-75.55	27.61	1251.22	0.00	0.00	0.00	37.91	85.01	1582.28	34.87	-58.32	1574.81	-61.04	-66.02	1680.88	-55.33	78.81	1687.15	918.60	-218.52	68.27	1537.96	-208.84	73.59	907.57
6.62000	193.51	156.74	78.46	148.37	137.90	74.67	-75.04	79.37	54.58	-20.33	150.84	90.62	-203.60	-60.81	52.90	-254.62	-53.16	59.14	-357.42	-41.99	227.36	-410.96	-91.50	105.29	-71.19	29.46	1251.24	0.00	0.00	0.00	43.17	88.10	1582.30	39.15	-55.45	1575.00	-55.55	-63.18	1680.94	-49.73	81.83	1687.09	918.31	-218.01	68.48	1537.81	-208.89	73.53	907.64
6.63000	190.84	156.28	76.06	148.75	137.64	73.51	-74.70	80.32	54.24	-19.65	151.04	90.54	-202.61	-60.79	52.31	-253.43	-53.27	58.71	-357.42	-41.99	227.36	-408.94	-91.58	108.07	-66.87	31.32	1251.30	0.00	0.00	0.00	49.15	90.78	1582.39	46.21	-52.75	1575.20	-49.98	-60.11	1681.17	-44.07	85.24	1687.07	918.24	-218.10	68.46	1537.42	-208.93	73.31	907.61
6.64000	192.44	155.73	75.33	149.08	137.48	72.54	-74.49	80.09	54.36	-19.21	151.07	90.58	-203.11	-60.52	51.40	-251.75	-53.49	58.35	-357.42	-41.99	227.36	-406.63	-91.60	111.18	-62.60	33.21	1251.39	0.00	0.00	0.00	55.15	93.95	1582.66	51.37	-49.79	1575.53	-44.39	-57.17	1681.52	-38.44	88.18	1687.31	918.39	-218.13	68.45	1538.24	-208.70	73.66	907.79
6.65000	192.33	155.49	73.81	149.38	137.32	71.56	-74.35	79.53	54.70	-18.78	150.88	90.42	-202.12	-60.53	50.99	-250.69	-53.62	57.74	-357.42	-41.99	227.36	-403.94	-91.97	114.85	-58.37	35.11	1251.52	0.00	0.00	0.00	61.05	96.88	1583.04	58.14	-47.02	1576.03	-38.74	-54.23	1681.99	-32.78	90.93	1687.72	918.35	-218.08	68.43	1537.99	-208.79	73.60	907.82
6.66000	194.13	155.28	73.36	149.59	137.33	70.84	-74.10	80.11	54.41	-18.41	150.83	90.35	-202.72	-60.90	49.91	-248.33	-53.49	57.64	-357.42	-41.99	227.36	-400.93	-91.97	118.73	-54.17	37.02	1251.68	0.00	0.00	0.00	65.92	99.85	1583.56	63.20	-44.37	1576.73	-33.13	-51.33	1682.59	-27.10	93.97	1688.26	918.16	-217.52	68.73	1537.95	-208.81	73.60	907.69
6.67000	192.44	155.01	72.09	149.72	137.20	70.38	-74.07	79.40	54.75	-18.30	150.92	90.36	-202.00	-61.10	49.24	-246.96	-53.97	56.89	-357.42	-41.99	227.36	-397.43	-92.49	123.19	-50.02	38.94	1251.88	0.00	0.00	0.00	71.75	102.66	1584.22	68.90	-41.70	1577.33	-27.51	-48.38	1683.33	-21.39	96.61	1688.96	918.23	-217.38	68.51	1537.40	-208.83	73.33	907.63
6.68000	193.84	154.92	71.69	149.82	137.16	69.92	-73.95	79.67	54.67	-18.14	151.09	90.35	-201.26	-60.94	48.76	-245.19	-54.10	56.38	-357.42	-41.99	227.36	-393.41	-92.76	127.83	-45.89	40.88	1252.10	0.00	0.00	0.00	77.57	105.50	1585.02	73.37	-39.29	1578.22	-21.88	-45.61	1684.15	-15.62	99.49	1689.70	918.26	-217.32	68.58	1537.28	-208.88	73.39	907.79
6.69000	193.57	154.88	71.01	149.93	137.04	69.56	-73.81	80.08	54.52	-18.00	150.83	90.13	-199.85	-61.76	47.87	-242.28	-54.40	56.05	-357.42	-41.99	227.36	-388.66	-93.56	133.03	-41.79	42.82	1252.35	0.00	0.00	0.00	83.87	108.17	1585.83	79.03	-36.60	1579.15	-16.33	-42.85	1685.08	-9.89	102.20	1690.57	918.46	-217.85	68.31	1537.80	-208.74	73.58	907.58
6.70000	193.29	154.84	70.25	150.02	137.00	69.20	-73.76	79.92	54.52	-17.89	150.74	90.02	-198.36	-61.77	47.32	-240.20	-54.88	55.33	-357.42	-41.99	227.36	-383.40	-93.90	138.34	-37.72	44.76	1252.63	0.00	0.00	0.00	89.53	110.92	1586.79	85.10	-33.96	1580.18	-10.78	-40.08	1686.06	-4.14	104.94	1691.48	918.43	-217.61	68.43	1537.75	-208.81	73.49	907.69
6.71000	194.15	154.80	70.04	150.05	136.92	68.91	-73.74	79.55	54.75	-17.76	151.19	90.10	-197.00	-61.95	46.54	-237.69	-55.05	54.97	-357.42	-41.99	227.36	-377.39	-94.19	143.91	-33.67	46.71	1252.93	0.00	0.00	0.00	94.52	113.47	1587.86	90.10	-31.41	1581.36	-5.28	-37.26	1687.08	1.53	107.56	1692.45	918.30	-217.34	68.58	1538.37	-208.74	73.70	907.69
6.72000	192.95	154.58	69.25	150.12	136.93	68.64	-73.73	80.03	54.51	-17.76	151.10	89.97	-195.53	-62.30	45.69	-234.00	-55.23	55.22	-357.42	-41.99	227.36	-370.61	-95.25	150.20	-29.64	48.67	1253.25	0.00	0.00	0.00	99.88	115.85	1588.93	95.60	-28.86	1582.45	0.22	-34.64	1688.12	7.09	110.03	1693.45	918.37	-217.81	68.33	1538.53	-208.73	73.83	907.58
6.73000	194.77	154.63	69.37	150.14	136.83	68.46	-73.74	79.97	54.54	-17.76	151.42	89.99	-193.42	-63.01	44.90	-231.89	-55.87	55.30	-357.42	-41.99	227.36	-363.31	-95.90	156.68	-25.63	50.62	1253.60	0.00	0.00	0.00	105.12	118.19	1590.05	101.51	-26.41	1583.55	5.64	-32.00	1689.20	12.70	112.87	1694.42	918.46	-218.03	68.15	1537.54	-208.83	73.45	907.61
6.74000	193.49	154.50	68.64	150.12	136.75	68.36	-73.62	80.47	54.29	-17.76	151.68	89.98	-191.63	-63.75	43.81	-228.20	-55.94	56.42	-357.42	-41.99	227.36	-355.41	-96.82	163.60	-21.64	52.57	1253.97	0.00	0.00	0.00	111.29	120.73	1591.06	106.90	-24.15	1584.69	11.06	-29.50	1690.24	18.22	115.55	1695.37	918.47	-218.12	68.19	1537.21	-208.84	73.34	907.53
6.75000	193.57	154.60	68.41	150.07	136.85	68.19	-73.67	80.69	54.24	-17.77	151.48	89.73	-189.47	-64.25	42.99	-224.49	-56.56	57.61	-357.42	-41.99	227.36	-347.06	-98.12	170.78	-17.65	54.52	1254.36	0.00	0.00	0.00	116.14	122.85	1592.11	112.14	-21.93	1585.73	16.41	-27.07	1691.26	23.66	118.28	1696.30	918.51	-217.67	68.28	1537.63	-208.91	73.44	907.69
6.76000	193.56	154.73	68.17	150.09	137.05	67.97	-73.61	80.64	54.22	-17.79	151.82	89.77	-186.60	-65.43	41.83	-220.23	-56.76	59.36	-357.42	-41.99	227.36	-338.30	-99.35	178.16	-13.68	56.46	1254.76	0.00	0.00	0.00	121.47	125.18	1593.03	117.81	-19.20	1586.92	21.71	-24.71	1692.19	29.03	120.85	1697.20	918.57	-218.07	68.18	1537.98	-208.79	73.56	907.84
6.77000	192.99	154.63	67.73	150.08	137.08	67.83	-73.65	80.92	54.12	-17.78	151.59	89.58	-182.16	-65.81	40.94	-215.83	-57.27	61.45	-357.42	-41.99	227.36	-329.24	-100.10	185.41	-9.71	58.39	1255.19	0.00	0.00	0.00	127.52	127.29	1593.95	122.90	-17.25	1587.84	26.98	-22.38	1693.07	34.36	123.10	1698.07	918.20	-218.19	68.44	1538.19	-208.84	73.61	907.73
6.78000	194.30	154.57	67.94	150.01	136.90	67.79	-73.70	80.95	54.09	-17.73	151.95	89.61	-178.79	-66.10	39.56	-211.77	-57.33	63.76	-357.42	-41.99	227.36	-319.94	-100.59	192.44	-5.74	60.31	1255.62	0.00	0.00	0.00	133.09	129.33	1594.81	127.12	-15.34	1588.76	32.17	-20.12	1693.89	39.63	125.30	1698.89	918.42	-217.70	68.39	1537.87	-208.85	73.47	907.77
6.79000	193.39	154.81	67.18	150.12	137.50	67.37	-73.77	80.63	54.23	-17.69	152.00	89.59	-173.30	-65.87	38.51	-205.40	-57.72	66.70	-357.42	-41.99	227.36	-310.42	-100.77	198.81	-1.77	62.23	1256.07	0.00	0.00	0.00	138.44	131.05	1595.70	133.35	-13.22	1589.55	37.25	-18.27	1694.67	44.80	127.76	1699.64	918.33	-217.70	68.57	1538.12	-208.84	73.56	907.69
6.80000	193.76	154.48	67.24	150.03	137.08	67.45	-73.84	81.12	54.05	-17.70	151.70	89.48	-165.31	-66.12	38.78	-198.20	-57.52	70.77	-357.42	-41.99	227.36	-300.71	-100.88	204.55	2.20	64.13	1256.53	0.00	0.00	0.00	143.55	133.08	1596.45	139.13	-11.40	1590.33	42.36	-16.33	1695.37	49.90	130.03	1700.38	918.32	-217.52	68.65	1538.12	-208.80	73.68	907.65
6.81000	193.55	154.67	66.99	150.09	137.55	67.13	-73.92	80.89	54.26	-17.67	151.99	89.55	-155.33	-66.20	43.38	-188.61	-57.67	75.64	-357.41	-41.98	227.36	-290.57	-100.53	209.47	6.17	66.01	1257.00	0.00	0.00	0.00	148.70	134.97	1597.16	144.20	-9.31	1591.10	47.48	-14.38	1696.05	54.93	131.89	1701.09	918.48	-217.73	68.40	1537.76	-208.85	73.55	907.69
6.82000	193.31	154.92	66.72	150.07	137.43	67.10	-73.89	81.30	54.04	-17.68	151.55	89.36	-144.32	-66.84	48.01	-177.33	-57.40	80.91	-346.77	-39.66	232.16	-279.90	-100.22	213.84	10.16	67.88	1257.48	0.00	0.00	0.00	153.40	136.57	1597.85	149.66	-7.44	1591.74	52.55	-12.73	1696.71	59.99	133.73	1701.77	918.46	-218.37	68.28	1537.46	-209.03	73.32	907.50
6.83000	193.73	154.95	66.67	150.04	137.41	67.08	-73.87	80.40	54.56	-17.70	151.80	89.44	-131.65	-66.74	52.83	-165.22	-57.01	85.55	-336.10	-40.40	234.33	-268.49	-99.97	217.33	14.15	69.73	1257.96	0.00	0.00	0.00	158.84	138.13	1598.53	154.09	-5.65	1592.47	57.57	-11.00	1697.38	64.97	135.40	1702.47	918.52	-218.49	68.40	1537.75	-208.89	73.50	907.77
6.84000	193.40	154.83	66.50	149.99	137.30	67.12	-73.78	80.46	54.70	-17.68	151.87	89.48	-118.03	-66.88	56.90	-151.80	-56.79	89.48	-324.58	-38.29	236.74	-256.38	-99.31	219.75	18.16	71.56	1258.46	0.00	0.00	0.00	164.32	139.90	1599.05	158.94	-4.05	1593.05	62.57	-9.46	1698.03	69.95	137.31	1703.10	918.57	-217.54	68.46	1537.60	-208.81	73.51	907.76
6.85000	194.13	154.94	66.65	150.00	137.57	66.92	-73.67	80.34	54.92	-17.66	151.63	89.39	-102.60	-66.57	60.68	-136.95	-55.91	93.02	-312.51	-39.49	236.48	-243.98	-99.18	221.42	22.19	73.36	1258.95	0.00	0.00	0.00	168.97	141.26	1599.72	164.41	-2.67	1593.61	67.57	-7.93	1698.70	74.89	138.99	1703.73	918.43	-217.77	68.38	1537.85	-208.82	73.51	907.70
6.86000	193.75	155.07	66.50	149.98	137.66	66.91	-73.50	80.66	54.79	-17.64	152.00	89.52	-89.43	-65.42	62.81	-123.32	-55.77	94.90	-299.94	-37.80	236.60	-231.20	-98.92	222.08	26.24	75.14	1259.45	0.00	0.00	0.00	173.59	143.09	1600.23	170.03	-1.11	1594.00	72.59	-6.19	1699.37	79.76	140.46	1704.40	918.76	-218.32	68.17	1537.80	-208.81	73.44	907.36
6.87000	192.22	154.99	66.01	149.99	137.85	66.82	-73.59	80.16	55.11	-17.70	151.77	89.42	-73.53	-66.49	64.88	-107.92	-55.72	96.34	-287.18	-40.18	233.74	-218.09	-98.51	221.81	30.31	76.90	1259.94	0.00	0.00	0.00	178.25	144.37	1600.82	173.53	0.03	1594.62	77.51	-4.86	1699.97	84.55	142.09	1705.01	918.61	-218.09	68.31	1538.49	-208.80	73.77	907.34
6.88000	193.11	154.97	66.38	149.99	137.94	66.83	-73.56	80.05	55.24	-17.76	151.79	89.43	-55.92	-64.77	66.62	-92.92	-55.32	97.04	-273.23	-37.38	232.52	-204.57	-97.93	220.57	34.41	78.63	1260.44	0.00	0.00	0.00	182.87	145.78	1601.31	178.06	1.52	1595.14	82.33	-3.48	1700.59	89.32	143.47	1705.63	918.88	-218.38	68.10	1538.02	-208.91	73.61	907.53
6.89000	193.30	154.87	66.50	150.01	138.41	66.60	-73.53	79.98	55.32	-17.79	151.64	89.31	-38.56	-63.80	67.66	-75.48	-54.92	97.36	-259.70	-37.61	229.00	-190.45	-97.15	218.45	38.53	80.32	1260.94	0.00	0.00	0.00	187.83	146.99	1601.80	182.85	2.73	1595.62	87.10	-2.43	1701.14	94.00	145.26	1706.18	918.68	-218.61	68.12	1538.31	-208.78	73.71	907.40
6.90000	193.27	155.25	66.32	150.00	138.45	66.64	-73.52	79.96	55.34	-17.84	151.56	89.27	-19.86	-62.70	68.48	-58.80	-53.59	97.11	-245.31	-34.71	226.03	-175.95	-96.92	215.83	42.69	81.99	1261.43	0.00	0.00	0.00	192.27	147.91	1602.37	187.33	4.04	1596.18	91.84	-1.20	1701.69	98.66	146.46	1706.77	918.25	-217.39	68.73	1537.87	-208.83	73.53	907.64
6.91000	193.32	155.03	66.47	149.90	138.55	66.59	-73.53	79.97	55.32	-17.88	151.69	89.27	-3.49	-61.95	68.43	-40.12	-53.39	96.25	-230.83	-35.56	220.43	-160.99	-95.94	212.24	46.89	83.62	1261.91	0.00	0.00	0.00	196.75	149.01	1602.87	191.99	5.04	1596.59	96.47	-0.13	1702.18	103.27	147.30	1707.41	918.50	-217.76	68.54	1537.73	-208.82	73.47	907.70
6.92000	193.84	155.01	66.62	149.80	138.36	66.80	-73.54	80.01	55.27	-17.88	151.77	89.25	16.52	-60.61	68.90	-23.19	-52.38	95.08	-216.07	-36.72	213.81	-145.53	-95.58	208.29	51.12	85.22	1262.39	0.00	0.00	0.00	200.38	150.23	1603.42	196.11	6.33	1597.04	101.03	0.93	1702.67	107.83	148.44	1707.91	918.73	-218.33	68.21	1537.90	-208.86	73.57	907.56
6.93000	193.67	155.02	66.69	149.78	138.76	66.64	-73.57	80.07	55.18	-17.91	151.79	89.21	35.38	-59.06	68.95	-3.44	-51.12	94.61	-200.93	-36.88	206.94	-129.68	-94.69	203.59	55.39	86.77	1262.86	0.00	0.00	0.00	205.72	151.11	1603.81	201.52	7.33	1597.47	105.53	1.70	1703.08	112.39	149.75	1708.39	918.53	-218.26	68.27	1537.76	-208.90	73.51	907.47
6.94000	192.62	156.05	65.98	149.69	138.73	66.73	-73.60	80.15	55.08	-18.02	151.68	89.12	54.96	-57.67	68.78	15.18	-49.86	93.54	-185.58	-38.46	198.95	-113.63	-93.94	198.54	59.70	88.29	1263.32	0.00	0.00	0.00	210.11	151.94	1604.33	205.25	8.32	1597.96	110.08	2.77	1703.48	116.92	150.60	1708.87	918.48	-217.81	68.41	1538.25	-208.75	73.68	907.34
6.95000	192.47	155.94	66.02	149.57	138.64	66.80	-73.63	80.24	54.96	-18.04	152.02	89.22	75.87	-56.59	69.02	34.49	-48.50	92.39	-169.70	-38.60	193.35	-97.35	-93.01	193.17	64.06	89.77	1263.77	0.00	0.00	0.00	213.85	152.94	1604.74	209.71	9.11	1598.28	114.59	3.73	1703.86	121.44	151.61	1709.27	918.51	-218.58	68.33	1538.15	-208.74	73.67	907.30
6.96000	192.44	156.30	65.86	149.52	138.78	66.72	-73.67	80.34	54.83	-18.09	151.76	89.08	95.50	-57.00	68.23	53.64	-46.45	90.88	-153.83	-38.60	187.89	-80.76	-92.40	187.63	68.47	91.21	1264.20	0.00	0.00	0.00	218.87	153.55	1605.06	213.69	9.96	1598.69	119.02	4.46	1704.18	125.96	152.47	1709.59	918.57	-217.97	68.50	1537.93	-208.81	73.50	907.64
6.97000	192.33	156.18	65.94	149.49	139.01	66.62	-73.71	80.43	54.70	-18.11	151.89	89.08	115.50	-55.72	68.03	74.12	-45.40	89.64	-137.98	-38.48	182.55	-63.73	-91.53	181.71	72.94	92.60	1264.63	0.00	0.00	0.00	222.85	154.27	1605.40	219.40	10.89	1599.00	123.52	5.34	1704.42	130.39	153.38	1709.85	918.53	-218.19	68.43	1538.51	-208.67	73.82	907.75
6.98000	192.28	156.25	65.87	149.41	139.03	66.58	-73.75	80.52	54.59	-18.12	152.02	89.11	136.66	-54.33	68.24	93.57	-44.68	88.06	-122.17	-38.25	177.33	-46.26	-90.43	175.63	77.45	93.94	1265.03	0.00	0.00	0.00	227.89	155.21	1605.56	225.68	11.44	1599.11	128.01	6.21	1704.65	134.95	154.12	1710.07	918.70	-218.27	68.36	1537.56	-208.79	73.46	907.75
6.99000	192.27	156.31	65.81	149.36	138.81	66.65	-73.78	80.60	54.49	-18.10	152.04	89.04	158.39	-53.11	68.69	114.94	-43.57	86.98	-106.41	-37.90	172.24	-28.41	-89.82	169.81	82.03	95.23	1265.42	0.00	0.00	0.00	232.40	155.67	1605.86	228.15	12.16	1599.43	132.54	6.65	1704.76	139.54	154.71	1710.26	918.69	-217.70	68.36	1537.84	-208.83	73.47	907.43
7.00000	192.29	156.08	65.84	149.31	138.79	66.61	-73.81	80.65	54.41	-18.11	151.52	88.79	179.82	-52.37	68.88	136.06	-42.85	86.03	-90.70	-37.44	167.27	-10.23	-89.04	163.87	86.66	96.48	1265.79	0.00	0.00	0.00	236.51	156.42	1606.01	232.98	12.74	1599.55	137.16	7.32	1704.82	144.15	155.52	1710.31	918.64	-217.97	68.30	1537.78	-208.87	73.45	907.50
7.01000	192.44	156.50	65.63	149.34	139.09	66.42	-73.84	80.68	54.36	-18.15	151.57	88.78	200.63	-50.71	69.81	156.82	-41.76	85.19	-75.05	-36.88	162.42	8.11	-87.82	157.89	91.36	97.67	1266.13	0.00	0.00	0.00	241.96	156.89	1606.02	237.24	13.07	1599.59	141.90	8.01	1704.82	148.81	156.00	1710.34	918.45	-217.59	68.57	1538.08	-208.87	73.60	907.53
7.02000	192.50	156.56	65.57	149.29	139.14	66.35	-73.86	80.68	54.35	-18.11	151.92	88.93	221.11	-48.86	70.99	177.60	-40.62	84.61	-59.49	-36.22	157.70	26.57	-86.72	152.15	96.13	98.81	1266.46	0.00	0.00	0.00	246.57	157.32	1606.07	242.41	13.59	1599.53	146.64	8.48	1704.72	153.55	156.53	1710.31	918.64	-217.92	68.34	1537.87	-208.82	73.59	907.36
7.03000	192.52	156.37	65.67	149.21	139.13	66.32	-73.86	80.65	54.39	-18.12	151.93	88.90	244.00	-47.12	73.15	198.46	-39.42	84.52	-44.00	-35.47	153.09	45.23	-85.71	146.60	100.97	99.89	1266.76	0.00	0.00	0.00	250.92	157.81	1606.03	246.62	14.29	1599.38	151.46	8.72	1704.53	158.36	156.88	1710.25	918.60	-217.68	68.36	1538.27	-208.79	73.73	907.09
7.04000	192.30	155.32	66.23	149.10	139.07	66.32	-73.90	80.05	54.63	-18.12	151.63	88.79	265.23	-45.32	75.39	219.85	-37.73	85.12	-28.62	-34.64	148.60	64.12	-84.58	141.19	105.88	100.91	1267.04	0.00	0.00	0.00	255.60	158.41	1605.85	251.82	14.64	1599.13	156.29	9.13	1704.33	163.16	157.11	1710.14	918.55	-217.85	68.40	1538.17	-208.69	73.65	907.26
7.05000	192.02	154.98	66.29	149.00	138.99	66.33	-74.00	80.49	54.54	-18.06	151.89	88.90	285.84	-43.50	77.86	240.54	-36.33	86.00	-13.34	-33.72	144.23	83.17	-84.04	136.39	110.86	101.87	1267.29	0.00	0.00	0.00	259.92	158.71	1605.67	256.41	15.00	1598.91	161.25	9.64	1704.10	168.12	157.35	1709.99	918.43	-217.66	68.51	1538.49	-208.65	73.76	907.35
7.06000	191.44	154.95	65.98	148.91	138.90	66.33	-73.89	80.73	54.41	-18.04	151.83	88.90	306.53	-41.96	80.69	260.15	-34.75	87.08	1.82	-32.72	139.97	102.53	-82.99	131.66	115.92	102.77	1267.51	0.00	0.00	0.00	265.80	159.09	1605.33	261.00	15.26	1598.57	166.15	9.60	1703.76	173.13	157.73	1709.73	918.28	-217.86	68.47	1538.57	-208.66	73.81	907.34
7.07000	190.76	155.15	65.44	148.85	138.82	66.30	-73.97	80.51	54.53	-18.00	151.65	88.85	321.87	-40.38	82.96	280.07	-33.62	89.19	16.86	-31.66	135.83	121.76	-82.48	127.63	121.06	103.61	1267.70	0.00	0.00	0.00	270.64	159.27	1605.02	266.76	15.32	1598.09	171.14	9.62	1703.35	178.14	157.98	1709.44	918.29	-218.09	68.52	1537.91	-208.77	73.51	907.49
7.08000	190.17	155.48	64.82	148.84	138.78	66.22	-73.84	80.55	54.65	-17.94	151.62	88.89	335.88	-38.86	85.35	290.06	-32.74	88.46	31.76	-30.52	131.80	140.85	-81.81	124.03	126.29	104.38	1267.87	0.00	0.00	0.00	275.21	159.59	1604.67	271.65	15.64	1597.54	176.12	9.49	1702.91	183.26	157.60	1709.15	918.31	-218.42	68.30	1537.51	-208.83	73.38	907.46
7.09000	189.87	155.85	64.25	148.90	138.78	66.08	-73.86	80.72	54.53	-17.79	151.87	89.08	358.58	-36.76	90.31	310.84	-31.06	91.25	46.51	-29.33	127.89	159.89	-81.08	120.81	131.61	105.08	1267.99	0.00	0.00	0.00	280.05	159.45	1604.21	275.63	15.59	1597.04	181.20	9.40	1702.44	188.42	157.72	1708.77	918.44	-218.28	68.25	1537.78	-208.89	73.46	907.48
7.10000	190.07	156.15	63.86	149.04	138.86	65.84	-73.75	80.05	54.97	-17.67	151.50	88.96	380.26	-35.49	95.20	332.95	-29.64	94.76	61.10	-28.08	124.09	178.84	-80.42	118.17	137.01	105.72	1268.09	0.00	0.00	0.00	285.81	159.37	1603.78	281.99	15.34	1596.32	186.38	9.48	1701.95	193.67	157.42	1708.38	918.31	-218.12	68.38	1537.11	-208.98	73.27	907.54
7.11000	190.95	156.30	63.79	149.22	139.23	65.46	-73.73	80.22	54.89	-17.61	151.55	89.07	400.50	-34.11	100.49	352.66	-28.04	98.52	75.53	-26.78	120.40	197.55	-80.04	116.10	142.51	106.28	1268.15	0.00	0.00	0.00	290.65	159.23	1603.23	287.73	15.25	1595.68	191.65	9.40	1701.43	198.88	157.43	1707.92	918.22	-217.58	68.59	1537.75	-208.84	73.46	907.87
7.12000	192.72	156.20	64.18	149.33	139.04	65.38	-73.71	79.85	55.15	-17.39	151.10	88.97	419.87	-32.11	106.48	372.25	-26.96	102.53	89.78	-25.43	116.82	216.16	-79.17	114.41	148.10	106.77	1268.17	0.00	0.00	0.00	295.81	159.44	1602.64	292.77	14.79	1595.00	196.94	9.03	1700.82	204.21	156.81	1707.43	918.19	-217.59	68.58	1538.55	-208.75	73.72	907.72
7.13000	196.63	155.52	66.00	149.56	139.08	65.18	-73.54	80.56	54.89	-17.20	151.02	89.07	439.21	-30.85	112.68	389.89	-25.74	106.75	103.84	-24.05	113.34	234.49	-78.37	113.26	153.79	107.19	1268.15	0.00	0.00	0.00	301.16	159.28	1601.98	296.64	14.15	1594.41	202.27	8.74	1700.17	209.54	156.41	1706.90	918.24	-217.82	68.47	1537.91	-208.80	73.50	907.98
7.14000	197.35	155.61	65.78	149.60	138.98	65.07	-73.47	80.39	55.03	-17.08	151.12	89.26	457.38	-29.28	119.05	408.40	-24.41	111.82	117.70	-22.62	109.98	252.13	-77.64	112.60	159.58	107.52	1268.09	0.00	0.00	0.00	306.91	158.89	1601.26	302.87	14.03	1593.50	207.73	8.34	1699.46	214.98	155.81	1706.32	918.22	-217.66	68.43	1537.84	-208.74	73.52	907.70
7.15000	197.86	155.80	65.45	149.72	139.05	64.88	-73.34	80.59	55.10	-16.87	150.88	89.34	475.17	-28.02	125.68	426.00	-23.41	116.98	131.36	-21.17	106.72	269.07	-77.16	112.45	165.48	107.78	1267.99	0.00	0.00	0.00	312.32	158.40	1600.56	307.18	13.70	1592.82	213.19	7.73	1698.72	220.38	155.27	1705.74	918.33	-217.69	68.42	1537.58	-208.86	73.39	907.56
7.16000	197.20	155.88	64.81	149.80	139.24	64.61	-73.32	80.24	55.34	-16.70	151.08	89.58	493.52	-26.79	132.72	444.50	-22.11	122.48	144.80	-19.70	103.57	285.81	-76.21	112.42	171.48	107.96	1267.85	0.00	0.00	0.00	317.45	157.88	1599.87	311.97	13.37	1591.97	218.67	7.25	1697.98	225.81	154.50	1705.13	918.73	-218.24	68.08	1537.83	-208.86	73.49	907.65
7.17000	196.96	156.24	64.30	121.15	138.77	59.22	-73.32	80.07	55.63	-16.49	150.65	89.62	510.18	-25.97	138.45	461.36	-22.05	127.85	158.00	-18.20	100.52	301.97	-75.28	112.78	177.59	108.06	1267.66	0.00	0.00	0.00	323.35	157.19	1599.04	317.51	12.63	1591.01	224.20	6.56	1697.14	231.25	153.87	1704.42	918.55	-217.89	68.43	1537.38	-208.90	73.30	907.62
7.18000	197.49	156.33	64.04	119.18	138.82	58.66	-73.20	80.31	55.64	-16.23	150.46	89.69	524.88	-25.59	144.55	477.18	-20.96	133.21	170.97	-16.69	97.58	317.57	-73.89	113.16	183.82	108.07	1267.42	0.00	0.00	0.00	328.62	156.61	1598.18	323.22	12.12	1590.11	229.77	5.86	1696.32	236.86	153.06	1703.71	918.55	-218.25	68.37	1537.73	-208.79	73.46	907.57
7.19000	197.04	156.59	63.55	149.39	139.34	63.93	-73.19	80.12	55.78	-16.00	150.44	89.91	538.87	-25.12	150.65	495.24	-19.47	138.75	183.70	-15.17	94.74	332.19	-73.22	114.00	190.16	108.00	1267.14	0.00	0.00	0.00	333.71	155.89	1597.35	328.98	11.36	1589.10	235.45	5.07	1695.44	242.52	152.13	1702.97	918.72	-218.14	68.42	1537.77	-209.00	73.51	907.52
7.20000	197.06	156.62	63.16	149.98	139.04	63.94	-72.98	80.25	55.94	-15.75	150.26	90.06	552.03	-24.57	156.44	507.80	-18.91	143.64	196.16	-13.65	92.00	346.48	-71.68	114.50	196.62	107.83	1266.81	0.00	0.00	0.00	339.38	155.18	1596.49	335.03	10.64	1588.09	241.20	4.13	1694.55	248.21	151.44	1702.11	918.70	-218.07	68.39	1537.74	-208.86	73.50	907.41
7.21000	196.99	156.61	62.78	150.14	139.21	63.63	-72.88	79.49	56.39	-15.48	150.13	90.22	564.25	-24.38	161.76	520.64	-18.60	148.34	208.35	-12.13	89.36	359.67	-70.70	115.27	203.21	107.58	1266.42	0.00	0.00	0.00	344.83	154.37	1595.59	340.10	9.67	1587.19	246.88	3.08	1693.61	253.97	150.20	1701.38	918.66	-217.94	68.35	1538.24	-208.70	73.69	907.56
7.22000	196.76	156.76	62.31	150.27	139.01	63.50	-72.69	79.92	56.52	-15.18	150.17	90.52	575.74	-24.47	166.37	533.53	-18.66	152.44	220.26	-10.61	86.82	371.78	-69.46	115.84	209.92	107.24	1265.99	0.00	0.00	0.00	350.84	153.35	1594.71	346.01	8.95	1586.13	252.74	2.11	1692.68	259.74	149.04	1700.57	919.06	-218.16	67.98	1538.02	-208.81	73.56	907.31
7.23000	195.62	156.87	61.39	150.43	139.01	63.23	-72.56	80.07	56.70	-14.82	149.88	90.71	586.22	-24.69	170.18	545.99	-18.78	156.29	231.89	-9.11	84.37	382.76	-68.41	116.27	216.75	106.80	1265.50	0.00	0.00	0.00	356.45	152.34	1593.83	352.05	7.56	1585.04	258.70	1.08	1691.71	265.59	148.04	1699.73	918.84	-217.87	68.25	1538.47	-208.85	73.73	907.31
7.24000	196.78	157.00	61.25	150.68	138.98	63.01	-72.46	79.59	57.30	-14.52	149.90	91.09	595.72	-25.18	172.94	552.23	-19.45	156.34	243.21	-7.63	82.03	392.44	-67.27	116.42	223.72	106.27	1264.95	0.00	0.00	0.00	362.20	151.48	1592.92	356.77	6.45	1584.13	264.65	-0.17	1690.74	271.58	146.70	1698.91	918.81	-218.02	68.14	1538.03	-208.94	73.55	907.55
7.25000	196.21	157.05	60.53	150.95	139.15	62.68	-72.19	79.52	57.71	-14.12	149.75	91.43	604.17	-25.56	174.66	560.44	-19.98	157.35	254.23	-6.16	79.78	400.81	-66.39	116.42	230.81	105.64	1264.35	0.00	0.00	0.00	368.11	150.17	1592.10	362.26	5.61	1583.16	270.71	-1.47	1689.81	277.64	145.21	1698.11	918.74	-217.93	68.28	1538.10	-208.88	73.63	907.40
7.26000	197.21	157.09	60.32	151.18	139.18	62.38	-71.90	79.91	58.05	-13.64	149.71	91.83	611.50	-25.92	175.00	567.89	-20.05	157.54	264.92	-4.73	77.63	408.13	-64.83	115.67	238.05	104.90	1263.68	0.00	0.00	0.00	373.69	148.87	1591.25	369.04	4.20	1582.05	276.78	-2.78	1688.85	283.67	143.78	1697.35	918.53	-217.58	68.42	1537.95	-208.88	73.57	907.06
7.27000	196.95	156.78	60.20	151.43	138.98	62.27	-71.63	79.39	58.74	-13.21	149.46	92.21	617.98	-25.91	174.10	574.32	-19.28	156.68	275.29	-3.32	75.57	414.39	-63.57	114.77	245.42	104.07	1262.96	0.00	0.00	0.00	379.28	147.73	1590.48	375.29	2.85	1581.05	282.86	-4.15	1687.88	289.81	142.47	1696.51	918.65	-218.40	68.25	1538.44	-208.75	73.71	907.31
7.28000	197.05	157.11	59.44	151.71	139.09	62.01	-71.43	79.34	59.19	-12.72	149.29	92.66	623.71	-26.07	172.01	583.43	-18.40	157.49	285.31	-1.95	73.60	419.40	-62.71	113.75	252.94	103.14	1262.18	0.00	0.00	0.00	385.85	146.16	1589.58	380.66	1.57	1580.06	288.93	-5.53	1686.88	296.00	140.76	1695.73	918.83	-218.62	67.99	1537.98	-208.76	73.59	907.22
7.29000	199.24	157.38	59.60	121.60	138.54	56.52	-71.15	79.71	59.45	-12.24	149.36	93.26	628.60	-26.02	169.08	586.23	-18.06	154.22	294.98	-0.63	71.73	423.72	-61.25	112.09	260.60	102.10	1261.33	0.00	0.00	0.00	391.89	144.71	1588.76	388.04	0.23	1578.95	294.96	-7.29	1685.82	302.26	139.18	1694.89	918.57	-217.60	68.41	1537.46	-208.86	73.39	907.22
7.30000	197.74	157.55	58.80	121.04	138.54	56.08	-70.97	78.97	60.37	-11.66	149.43	93.85	632.52	-25.16	165.82	589.87	-17.40	151.15	304.29	0.64	69.94	427.15	-59.99	110.27	268.41	100.95	1260.42	0.00	0.00	0.00	397.32	143.09	1587.99	394.77	-1.31	1577.86	301.04	-9.16	1684.78	308.45	137.72	1694.06	918.49	-217.99	68.48	1537.55	-208.92	73.42	907.23
7.31000	197.62	157.56	58.34	120.60	138.63	55.72	-70.54	78.84	60.86	-11.20	149.09	94.34	635.77	-24.87	161.99	592.08	-16.28	147.75	313.24	1.87	68.25	429.67	-59.37	108.49	276.37	99.70	1259.44	0.00	0.00	0.00	403.88	141.38	1587.16	400.01	-3.12	1576.79	307.24	-10.78	1683.73	314.68	135.97	1693.23	918.56	-217.99	68.38	1537.94	-208.74	73.64	907.29
7.32000	198.04	157.89	58.08	122.35	138.39	55.98	-70.25	79.37	61.14	-10.65	149.00	94.95	638.16	-23.68	158.11	594.82	-15.48	144.36	321.80	3.03	66.64	431.66	-58.15	106.25	284.48	98.33	1258.39	0.00	0.00	0.00	410.59	139.42	1586.23	406.13	-4.75	1575.75	313.44	-12.72	1682.61	320.90	134.01	1692.37	918.35	-218.05	68.48	1538.50	-208.76	73.76	907.16
7.33000	197.86	157.66	57.74	123.49	138.60	55.88	-70.03	78.83	61.86	-10.02	148.72	95.58	639.76	-22.17	154.10	594.53	-14.46	140.33	329.97	4.13	65.12	433.00	-56.82	103.78	292.75	96.85	1257.28	0.00	0.00	0.00	416.45	137.69	1585.44	412.24	-6.47	1574.78	319.79	-14.45	1681.45	327.17	131.81	1691.50	918.43	-217.86	68.45	1537.31	-208.97	73.32	907.29
7.34000	197.35	157.95	57.13	152.72	139.06	60.60	-69.71	79.65	61.97	-9.48	148.32	96.14	640.86	-20.93	149.55	595.71	-13.42	135.83	337.73	5.16	63.69	433.75	-55.63	101.31	301.17	95.26	1256.09	0.00	0.00	0.00	423.07	135.77	1584.54	418.59	-8.21	1573.70	326.14	-16.46	1680.31	333.40	130.09	1690.55	918.44	-217.82	68.48	1537.61	-208.97	73.46	907.27
7.35000	198.32	157.82	57.26	153.43	138.93	60.53	-69.49	78.66	62.99	-8.80	148.20	96.85	642.87	-19.85	144.80	597.06	-12.81	131.85	345.09	6.12	62.35	434.92	-55.58	99.97	308.53	94.03	1255.13	0.00	0.00	0.00	429.63	133.88	1583.64	424.53	-10.03	1572.53	332.46	-18.34	1679.11	339.66	128.27	1689.51	918.47	-217.82	68.45	1538.11	-208.76	73.66	907.25
7.36000	198.78	158.02	57.11	153.69	138.80	60.34	-69.03	78.52	63.73	-8.09	148.11	97.72	645.69	-19.24	140.34	599.79	-12.59	127.91	352.02	6.99	61.08	437.33	-55.09	98.41	315.71	92.59	1254.10	0.00	0.00	0.00	436.06	131.93	1582.64	431.66	-11.92	1571.43	338.77	-20.57	1677.83	345.93	126.42	1688.48	918.31	-217.55	68.65	1538.01	-208.77	73.59	907.34
7.37000	198.68	158.04	56.65	154.08	139.02	59.88	-68.60	78.60	64.40	-7.28	148.00	98.64	646.31	-18.69	135.94	600.75	-12.30	123.20	358.53	7.79	59.91	440.34	-55.58	97.24	322.26	91.18	1253.06	0.00	0.00	0.00	442.66	129.99	1581.72	438.58	-13.95	1570.35	345.29	-22.71	1676.66	352.30	124.29	1687.49	918.42	-217.62	68.56	1537.77	-208.86	73.52	907.16
7.38000	199.31	158.23	56.43	126.76	138.49	54.87	-68.12	78.43	65.33	-6.35	147.60	99.73	651.00	-18.35	130.43	604.47	-12.14	118.26	364.59	8.49	58.81	443.64	-56.33	95.76	328.37	89.65	1251.89	0.00	0.00	0.00	449.08	127.93	1580.82	444.90	-15.90	1569.32	351.94	-24.82	1675.49	358.84	122.12	1686.50	918.31	-217.81	68.53	1538.14	-208.90	73.62	907.18
7.39000	199.80	158.15	56.36	126.88	138.38	54.48	-67.52	77.75	67.10	-5.28	146.77	100.80	654.59	-18.29	124.27	606.06	-11.44	112.77	370.19	9.10	57.80	446.84	-57.25	93.99	337.37	88.22	1250.98	0.00	0.00	0.00	455.86	125.94	1579.93	451.60	-17.73	1568.23	358.62	-26.92	1674.35	365.26	120.18	1685.50	918.41	-217.95	68.36	1538.25	-208.90	73.60	907.15
7.40000	199.71	158.69	55.68	126.72	138.58	53.84	-66.69	78.30	68.62	-4.13	146.55	102.16	656.10	-17.71	117.84	609.25	-10.71	107.45	375.34	9.61	56.86	449.44	-57.93	92.55	346.32	86.66	1249.80	0.00	0.00	0.00	462.57	123.84	1579.06	458.17	-20.05	1567.21	365.30	-29.14	1673.21	371.78	117.70	1684.55	918.33	-217.81	68.49	1538.07	-208.93	73.63	907.10
7.41000	199.46	158.74	55.26	126.92	138.66	53.38	-65.83	77.97	71.08	-2.86	146.34	103.77	660.58	-17.51	112.18	613.80	-9.88	103.20	380.01	10.01	56.01	451.89	-57.75	91.50	350.99	85.90	1249.10	0.00	0.00	0.00	468.88	121.99	1578.16	465.29	-21.78	1566.17	372.12	-31.35	1672.10	378.32	115.43	1683.59	918.43	-217.75	68.33	1537.62	-208.89	73.42	907.21
7.42000	200.39	159.18	55.04	126.29	138.77	52.60	-64.79	77.66	74.04	-1.42	146.05	105.51	665.99	-16.78	107.30	617.13	-8.69	99.23	384.20	10.30	55.23	454.01	-57.62	91.00	354.31	85.21	1248.64	0.00	0.00	0.00	475.89	119.69	1577.32	473.52	-23.94	1565.07	379.00	-33.88	1671.03	384.94	113.17	1682.74	918.30	-217.58	68.46	1538.09	-208.84	73.58	907.12
7.43000	200.44	159.40	54.45	157.69	139.65	57.13	-63.51	77.32	77.60	0.29	146.12	107.75	668.01	-15.64	101.97	619.38	-7.37	95.48	387.90	10.48	54.53	456.11	-57.18	90.28	359.20	83.90	1248.23	0.00	0.00	0.00	482.70	117.78	1576.52	479.72	-26.08	1564.26	386.12	-36.14	1670.12	391.66	110.98	1682.03	918.46	-217.86	68.30	1538.14	-208.86	73.60	907.01
7.44000	201.60	159.64	54.31	130.51	139.52	51.92	-61.94	78.21	81.36	2.24	146.31	110.36	670.96	-14.28	97.46	621.81	-6.54	92.01	391.09	10.54	53.91	458.08	-56.66	89.43	368.57	81.24	1247.62	0.00	0.00	0.00	489.00	115.71	1575.89	485.36	-28.30	1563.49	393.18	-38.52	1669.35	398.52	108.48	1681.45	918.15	-217.66	68.52	1538.28	-208.73	73.68	906.97
7.45000	201.98	159.90	53.78	132.75	139.99	51.68	-60.13	78.09	86.26	4.48	146.60	113.38	673.07	-13.24	93.56	623.69	-5.42	89.48	393.77	10.47	53.36	459.66	-56.74	88.88	377.41	78.57	1246.82	0.00	0.00	0.00	495.21	113.43	1575.45	493.14	-30.21	1562.74	400.24	-41.02	1668.67	405.36	106.43	1680.99	918.27	-217.93	68.40	1537.92	-208.82	73.59	907.02
7.46000	202.67	160.35	53.32	161.50	141.15	55.59	-57.88	78.67	91.90	7.22	147.02	116.92	673.68	-13.06	90.06	624.20	-5.38	86.96	395.93	10.26	52.88	460.87	-57.25	88.69	384.92	76.78	1246.85	0.00	0.00	0.00	502.82	111.43	1575.06	499.61	-32.58	1562.19	407.38	-43.26	1668.25	412.42	103.84	1680.81	918.15	-217.53	68.60	1537.86	-208.80	73.53	907.09
7.47000	203.76	160.64	52.87	163.52	141.76	55.20	-54.99	79.07	98.53	10.57	148.15	121.25	675.08	-12.80	87.31	625.61	-5.28	85.23	397.55	9.93	52.48	462.03	-56.99	88.20	392.25	75.06	1246.96	0.00	0.00	0.00	509.73	109.11	1574.86	506.99	-34.78	1561.97	414.49	-45.68	1667.96	419.44	101.68	1680.71	918.11	-217.47	68.66	1538.36	-208.81	73.69	907.08
7.48000	204.23	161.25	52.24	140.58	141.91	50.70	-51.48	79.69	106.26	14.60	149.70	126.47	676.31	-12.27	85.30	626.02	-5.38	83.53	398.63	9.45	52.15	462.87	-56.95	87.95	398.98	72.96	1247.44	0.00	0.00	0.00	516.20	107.06	1574.85	513.70	-36.69	1561.85	421.57	-48.10	1667.85	426.57	99.47	1680.75	918.32	-217.39	68.51	1538.06	-208.80	73.55	907.20
7.49000	205.37	161.63	51.89	144.84	142.86	50.64	-47.58	80.69	114.63	19.31	151.03	132.25	676.59	-11.70	83.90	626.62	-4.98	82.38	399.16	8.82	51.89	463.69	-56.85	87.81	406.57	70.80	1247.84	0.00	0.00	0.00	523.25	105.18	1574.93	520.92	-38.73	1561.75	428.69	-50.39	1667.92	433.67	96.87	1680.96	918.40	-218.07	68.36	1537.45	-208.79	73.38	907.46
7.50000	206.46	162.48	51.40	147.09	143.80	50.23	-42.26	82.30	124.60	24.83	153.10	139.02	676.33	-11.34	82.44	626.57	-4.80	81.11	399.06	7.50	51.80	464.28	-56.71	87.65	412.81	68.57	1248.37	0.00	0.00	0.00	530.12	103.03	1575.14	527.96	-40.97	1561.77	435.80	-52.59	1668.09	440.77	94.64	1681.25	918.23	-218.18	68.39	1537.43	-208.89	73.37	907.48
7.51000	207.28	163.05	50.86	172.29	145.58	53.04	-35.87	83.87	135.23	31.22	156.09	146.96	676.41	-10.90	81.46	626.40	-4.58	80.10	399.67	7.25	51.34	464.77	-56.63	87.49	420.37	66.18	1249.02	0.00	0.00	0.00	537.68	101.22	1575.39	534.51	-43.23	1562.05	442.87	-54.84	1668.44	447.83	92.60	1681.69	918.57	-218.23	68.07	1538.29	-208.79	73.70	907.29
7.52000	207.79	164.00	49.83	161.49	146.37	51.86	-28.45	84.63	147.03	38.56	158.99	155.29	676.73	-10.40	81.03	627.18	-4.59	79.73	400.32	6.97	51.40	464.98	-57.00	87.44	426.70	63.82	1249.84	0.00	0.00	0.00	544.06	98.95	1575.87	540.49	-45.36	1562.32	449.87	-56.97	1668.94	454.77	90.39	1682.25	918.56	-218.39	68.03	1537.82	-208.85	73.50	907.24
7.53000	210.03	165.18	49.25	157.88	145.85	52.97	-19.48	85.61	159.46	47.00	159.68	163.18	677.03	-10.42	80.41	627.22	-4.66	79.07	400.59	4.82	50.61	465.17	-57.03	87.21	433.64	61.40	1250.57	0.00	0.00	0.00	550.08	97.05	1576.39	548.06	-47.40	1562.75	456.73	-59.09	1669.56	461.64	88.22	1682.88	918.57	-218.43	68.12	1537.90	-208.86	73.50	907.04
7.54000	211.97	166.07	48.49	166.67	146.67	55.53	-8.87	86.35	172.75	56.58	160.68	171.55	676.37	-10.97	79.55	626.79	-4.61	78.61	400.90	4.92	50.62	465.27	-57.16	86.98	440.04	58.75	1251.32	0.00	0.00	0.00	556.36	95.09	1576.98	554.87	-49.34	1563.40	463.50	-61.12	1670.25	468.33	86.41	1683.58	918.18	-218.20	68.39	1537.48	-208.90	73.38	907.28
7.55000	213.57	167.18	46.88	178.28	147.64	58.76	3.16	86.53	186.26	67.24	161.74	180.22	676.84	-11.07	79.28	627.20	-5.38	78.05	401.08	2.63	49.54	465.25	-57.70	86.89	446.50	56.34	1252.17	0.00	0.00	0.00	562.90	93.17	1577.57	561.24	-51.04	1564.10	470.18	-63.03	1671.02	474.87	84.47	1684.31	918.27	-218.45	68.26	1537.40	-208.90	73.32	907.55
7.56000	217.42	168.22	45.92	190.40	148.36	62.77	16.39	86.94	199.83	78.82	162.48	188.88	676.02	-10.74	78.87	627.37	-5.38	78.03	400.82	5.92	51.01	465.38	-57.61	86.57	452.98	53.89	1252.94	0.00	0.00	0.00	569.74	91.39	1578.18	567.95	-52.77	1564.76	476.72	-64.87	1671.84	481.22	82.95	1685.04	918.40	-218.54	68.16	1537.65	-208.78	73.47	907.49
7.57000	222.34	168.28	45.03	195.95	148.80	66.03	30.60	87.48	213.64	91.11	163.07	197.58	676.84	-11.16	78.72	626.88	-5.45	77.75	400.54	6.12	51.03	465.24	-58.04	86.44	460.37	51.74	1253.74	0.00	0.00	0.00	575.69	89.65	1578.89	572.76	-54.85	1565.60	483.17	-66.70	1672.68	487.47	81.18	1685.77	918.40	-217.74	68.23	1538.32	-208.82	73.67	907.46
7.58000	225.77	168.33	42.86	204.32	149.09	70.46	45.86	87.88	226.82	104.16	162.90	206.16	676.02	-11.30	78.37	627.32	-5.51	77.78	400.54	4.48	50.43	465.16	-58.41	86.28	465.82	49.66	1254.57	0.00	0.00	0.00	581.91	87.85	1579.54	580.07	-56.33	1566.29	489.59	-68.42	1673.51	493.52	79.49	1686.50	918.40	-217.81	68.34	1538.44	-208.78	73.67	907.52
7.59000	232.44	168.56	41.72	211.45	149.07	74.72	60.48	88.13	238.03	117.60	162.90	214.44	676.88	-11.32	78.48	627.11	-5.35	77.71	400.32	2.50	49.91	465.12	-58.93	86.26	471.71	47.63	1255.33	0.00	0.00	0.00	587.89	86.26	1580.29	586.54	-58.12	1567.14	495.97	-69.92	1674.38	499.50	77.94	1687.24	918.46	-217.88	68.28	1538.16	-208.81	73.64	907.55
7.60000	242.86	168.72	46.09	221.94	149.46	80.41	73.85	89.38	246.55	130.84	162.90	221.94	675.90	-11.50	78.03	626.99	-5.32	77.67	399.45	6.18	51.67	465.08	-59.00	86.05	476.19	45.96	1256.15	0.00	0.00	0.00	593.59	84.69	1581.01	592.82	-59.49	1567.95	502.30	-71.46	1675.25	505.46	76.38	1687.96	918.46	-218.20	68.21	1538.06	-208.86	73.62	907.59
7.61000	257.63	169.16	55.84	236.83	150.19	89.40	86.69	89.96	254.07	143.90	163.05	229.39	676.09	-11.83	77.83	627.42	-6.11	77.40	399.00	4.64	51.13	465.18	-59.19	85.86	484.02	44.44	1257.13	0.00	0.00	0.00	599.65	83.01	1581.70	598.67	-61.04	1568.70	508.44	-73.13	1676.10	511.34	74.73	1688.79	918.51	-218.15	68.21	1537.82	-208.82	73.61	907.36
7.62000	272.83	169.66	65.18	250.96	150.58	98.18	99.28	90.63	260.40	157.47	162.82	236.32	676.55	-12.29	77.55	627.24	-6.24	77.25	398.69	2.38	50.27	465.19	-59.32	85.66	489.08	43.29	1257.99	0.00	0.00	0.00	604.96	81.68	1582.46	605.07	-62.59	1569.43	514.39	-74.76	1676.89	517.18	73.17	1689.58	918.48	-218.26	68.24	1537.78	-208.81	73.53	907.56
7.63000	292.52	169.20	74.90	268.89	150.35	106.99	112.58	91.69	265.48	171.78	162.70	242.48	676.74	-12.11	77.53	627.30	-6.40	77.18	398.55	3.76	51.06	465.17	-59.64	85.64	494.18	42.10	1258.94	0.00	0.00	0.00	610.86	80.66	1583.05	610.00	-64.22	1570.18	520.36	-76.23	1677.76	522.99	71.90	1690.37	918.50	-218.13	68.16	1537.86	-208.86	73.57	907.45
7.64000	309.43	168.71	82.62	284.59	149.91	114.31	126.38	92.58	270.40	186.73	162.93	248.23	677.02	-12.78	77.01	627.33	-6.60	76.97	398.49	1.78	50.83	465.22	-59.73	85.56	499.42	41.01	1259.96	0.00	0.00	0.00	616.45	79.36	1583.78	614.51	-65.77	1571.03	526.19	-77.72	1678.66	528.81	70.49	1691.28	918.53	-218.05	68.14	1537.67	-208.88	73.49	907.75
7.65000	328.51	168.46	90.33	301.64	149.33	121.37	140.99	94.19	274.54	201.90	163.14	253.52	676.61	-12.89	76.58	627.13	-6.83	76.68	399.74	-3.23	49.76	465.20	-60.01	85.62	504.07	40.27	1261.10	0.00	0.00	0.00	621.89	77.89	1584.59	620.26	-67.33	1571.78	531.88	-79.18	1679.57	534.46	69.41	1692.11	918.39	-217.79	68.23	1538.16	-208.80	73.59	907.87
7.66000	345.70	168.25	97.06	319.12	149.18	127.87	155.95	93.54	278.07	217.28	163.63	258.35	677.04	-13.06	76.32	627.57	-6.72	76.80	399.72	-4.58	49.58	465.23	-60.09	85.55	509.87	39.38	1262.12	0.00	0.00	0.00	627.65	76.57	1585.36	626.10	-68.49	1572.61	537.64	-80.35	1680.46	540.11	67.93	1693.05	918.49	-218.73	68.22	1537.90	-208.93	73.52	907.81
7.67000	365.41	168.59	104.10	336.59	149.72	133.86	171.26	93.96	281.02	232.75	163.51	262.47	677.17	-12.97	76.15	627.24	-6.82	76.56	399.62	-5.37	49.53	465.20	-60.38	85.65	514.08	38.46	1263.25	0.00	0.00	0.00	632.78	75.15	1586.17	631.74	-69.56	1573.41	543.32	-81.64	1681.43	545.66	66.66	1693.95	918.59	-218.54	68.16	1537.42	-208.84	73.34	907.64
7.68000	384.19	168.93	110.45	353.30	150.00	139.07	186.94	93.05	283.24	248.62	164.02	266.30	677.77	-13.61	75.82	628.27	-6.84	76.77	399.45	-5.66	49.57	465.44	-59.86	85.35	518.63	37.45	1264.27	0.00	0.00	0.00	638.13	74.05	1586.93	637.08	-70.62	1574.21	548.92	-82.83	1682.36	551.07	65.46	1694.81	918.57	-217.83	68.24	1536.87	-208.79	73.11	907.44
7.69000	402.87	169.70	116.18	373.38	150.45	144.66	203.19	92.44	284.58	264.90	164.01	269.48	677.55	-13.54	75.72	627.71	-7.03	76.49	399.22	-5.52	49.71	465.30	-60.36	85.48	523.24	36.41	1265.23	0.00	0.00	0.00	643.33	72.74	1587.77	642.37	-71.82	1575.12	554.37	-84.21	1683.22	556.36	64.53	1695.69	918.47	-217.43	68.24	1537.55	-208.85	73.41	907.54
7.70000	422.44	170.16	121.91	391.92	150.86	149.51	219.56	91.85	285.67	281.70	163.63	272.11	678.07	-13.71	75.55	628.03	-7.54	76.41	398.95	-5.01	49.92	465.31	-60.75	85.58	527.78	35.06	1266.15	0.00	0.00	0.00	648.94	72.03	1588.45	648.30	-72.74	1575.95	559.85	-85.29	1684.12	561.57	63.55	1696.50	918.57	-218.45	68.15	1538.10	-208.79	73.64	907.50
7.71000	441.29	170.92	127.10	410.60	151.23	154.16	236.37	91.01	285.99	298.74	163.58	274.45	678.87	-14.38	75.34	628.14	-7.45	76.45	398.65	-4.19	50.20	465.36	-60.76	85.55	532.75	33.98	1267.16	0.00	0.00	0.00	653.03	71.15	1589.34	653.86	-73.39	1576.72	565.14	-86.56	1684.91	566.80	62.57	1697.33	918.41	-218.35	68.43	1538.52	-208.70	73.73	907.47
7.72000	461.29	171.55	132.50	431.30	151.43	159.02	253.28	90.11	285.86	315.89	163.43	276.33	679.12	-14.72	74.92	628.36	-7.62	76.42	398.34	-3.13	50.53	465.25	-61.13	85.64	538.09	32.73	1267.96	0.00	0.00	0.00	658.31	70.21	1590.12	659.40	-74.52	1577.40	570.50	-87.60	1685.72	571.92	61.35	1698.14	918.56	-218.42	68.32	1538.13	-208.71	73.61	907.44
7.73000	480.28	171.50	139.41	450.44	151.82	163.50	270.85	89.09	284.93	332.88	163.30	277.76	678.26	-14.53	74.45	628.19	-7.89	76.11	398.02	-1.90	50.91	465.27	-61.18	85.63	542.00	31.14	1268.68	0.00	0.00	0.00	663.27	69.28	1590.84	663.49	-75.23	1578.26	575.84	-88.55	1686.49	576.88	60.47	1698.89	918.35	-217.58	68.47	1537.95	-208.80	73.59	907.66
7.74000	500.90	172.31	144.86	471.00	152.31	167.98	288.49	88.48	283.77	350.19	162.64	278.53	678.96	-14.79	74.31	628.42	-8.16	75.99	397.72	-0.55	51.31	465.37	-61.09	85.62	546.62	29.63	1269.47	0.00	0.00	0.00	668.55	68.39	1591.53	668.18	-76.26	1579.04	581.02	-89.70	1687.18	581.82	59.62	1699.59	918.35	-217.37	68.61	1538.18	-208.84	73.74	907.73
7.75000	521.63	172.54	149.89	491.47	152.77	172.22	306.48	86.81	282.13	367.55	162.22	278.96	679.24	-14.85	74.00	628.28	-8.03	75.94	397.45	0.85	51.73	465.38	-61.43	85.78	552.13	28.29	1270.05	0.00	0.00	0.00	673.50	67.64	1592.17	673.49	-77.15	1579.72	586.23	-90.70	1687.85	586.72	58.54	1700.28	918.35	-217.52	68.48	1537.66	-208.93	73.47	907.71
7.76000	544.11	173.03	155.32	512.64	153.19	176.44	324.74	86.77	280.29	385.17	161.45	278.84	678.38	-14.89	73.30	629.00	-8.13	75.90	397.22	2.24	52.15	465.51	-61.51	85.82	557.53	26.99	1270.61	0.00	0.00	0.00	678.25	66.77	1592.72	679.45	-77.73	1580.22	591.33	-91.59	1688.45	591.69	57.51	1700.93	918.37	-217.83	68.57	1538.37	-208.78	73.70	907.79
7.77000	566.72	172.82	160.61	534.51	153.44	180.58	343.26	86.25	278.19	403.01	161.19	278.64	678.96	-14.74	73.14	628.89	-7.61	75.94	397.04	3.56	52.57	465.45	-61.61	85.85	561.96	25.72	1271.08	0.00	0.00	0.00	682.76	65.88	1593.33	684.22	-78.60	1580.71	596.34	-92.57	1688.96	596.50	56.58	1701.46	918.30	-217.33	68.69	1537.77	-208.89	73.56	907.59
7.78000	589.83	172.82	165.92	555.71	153.34	184.40	361.48	86.11	275.85	421.22	160.77	278.07	679.73	-14.45	73.00	627.99	-7.99	78.42	396.94	4.73	52.96	465.64	-61.46	85.85	567.16	24.74	1271.56	0.00	0.00	0.00	687.60	64.81	1593.86	689.54	-79.17	1581.15	601.41	-93.60	1689.38	601.37	55.54	1701.94	918.30	-217.65	68.63	1537.57	-208.80	73.47	907.53
7.79000	612.95	172.64	169.09	576.69	152.98	188.15	379.59	86.43	273.75	439.73	160.38	277.25	680.10	-14.55	72.61	629.03	-8.13	78.81	396.92	5.71	53.32	465.77	-61.23	85.77	571.44	23.66	1271.89	0.00	0.00	0.00	692.66	64.32	1594.22	693.47	-80.10	1581.61	606.45	-94.30	1689.77	606.18	54.87	1702.36	918.37	-217.55	68.49	1537.91	-208.72	73.60	907.73
7.80000	636.34	172.01	174.48	598.03	152.92	192.05	397.73	85.55	271.06	458.14	160.23	276.33	680.55	-14.62	74.17	629.72	-8.34	78.80	397.00	6.41	53.63	465.83	-61.59	85.99	576.63	22.74	1272.26	0.00	0.00	0.00	696.60	63.48	1594.61	698.28	-80.95	1582.03	611.31	-95.34	1690.09	610.93	53.78	1702.76	918.53	-217.57	68.31	1537.71	-208.72	73.52	907.88
7.81000	656.50	171.77	178.93	620.48	152.56	196.23	415.84	86.48	268.45	476.45	159.38	275.04	679.72	-15.01	73.52	628.73	-8.47	78.18	397.19	6.79	53.89	465.96	-61.38	85.99	581.88	22.06	1272.57	0.00	0.00	0.00	701.42	62.62	1594.89	703.13	-81.76	1582.19	616.21	-96.20	1690.33	615.71	52.88	1703.05	918.50	-217.61	68.37	1537.90	-208.68	73.59	907.83
7.82000	677.94	171.48	183.70	639.62	152.28	199.63	433.67	85.46	265.44	494.65	159.41	273.94	679.13	-14.82	72.90	630.44	-8.79	78.50	397.51	6.77	54.07	466.11	-61.61	86.19	586.12	21.59	1272.83	0.00	0.00	0.00	706.10	62.10	1595.12	707.52	-82.43	1582.42	621.11	-97.04	1690.49	620.38	52.09	1703.34	918.74	-217.49	68.18	1537.96	-208.78	73.56	907.73
7.83000	699.33	171.03	188.45	660.94	152.01	203.45	449.72	86.91	266.68	513.07	159.30	272.70	680.85	-14.55	73.11	629.05	-9.01	77.66	397.97	6.29	54.17	466.34	-61.45	86.19	589.41	21.04	1273.05	0.00	0.00	0.00	710.90	61.22	1595.35	712.50	-83.15	1582.40	625.82	-98.10	1690.62	625.02	51.15	1703.60	918.83	-218.09	68.12	1538.05	-208.78	73.58	907.68
7.84000	720.69	171.07	192.99	681.40	151.61	207.14	464.77	85.74	262.78	531.37	159.52	271.50	682.35	-14.74	73.18	630.36	-9.14	77.76	399.72	5.35	54.69	466.46	-61.50	86.34	594.47	20.74	1273.29	0.00	0.00	0.00	715.30	60.59	1595.44	717.79	-83.67	1582.45	630.59	-99.01	1690.73	629.70	50.06	1703.89	918.81	-217.98	68.15	1538.12	-208.64	73.64	907.89
7.85000	741.67	170.74	197.77	701.86	151.28	210.80	480.88	82.62	257.62	549.94	159.14	270.01	681.20	-14.88	72.58	629.25	-9.28	77.18	400.13	-0.45	51.97	466.60	-61.53	86.38	598.60	20.43	1273.50	0.00	0.00	0.00	719.53	60.10	1595.70	722.00	-84.27	1582.49	635.27	-99.97	1690.79	634.25	49.23	1704.14	918.91	-217.63	68.23	1537.81	-208.80	73.51	907.81
7.86000	762.08	170.51	202.32	723.26	151.15	214.90	496.08	84.01	254.00	568.46	158.99	268.56	683.12	-14.93	72.86	630.05	-9.44	77.22	399.86	1.16	53.44	466.81	-61.49	86.50	601.92	19.99	1273.62	0.00	0.00	0.00	724.70	59.33	1595.77	726.94	-85.06	1582.50	640.00	-100.63	1690.88	638.82	48.51	1704.30	918.89	-217.69	68.43	1537.67	-208.88	73.46	907.93
7.87000	782.37	170.39	207.14	743.54	150.92	218.75	512.60	83.35	249.49	586.96	159.01	267.15	683.79	-15.27	72.88	629.59	-9.83	76.74	400.24	1.39	53.44	466.92	-61.47	86.55	606.37	19.69	1273.91	0.00	0.00	0.00	728.80	58.69	1595.93	730.52	-85.67	1582.64	644.63	-101.29	1690.92	643.27	47.97	1704.46	919.22	-218.54	68.00	1538.28	-208.79	73.74	907.86
7.88000	803.43	170.30	212.39	763.35	150.95	222.65	530.24	83.04	244.68	605.14	159.03	265.72	683.20	-15.53	72.38	630.14	-9.54	73.62	399.77	6.12	55.64	467.07	-61.70	86.80	609.82	19.58	1274.03	0.00	0.00	0.00	733.15	58.06	1596.09	735.67	-86.23	1582.61	649.06	-102.17	1690.99	647.94	47.08	1704.70	919.16	-218.95	67.88	1538.03	-208.79	73.64	907.53
7.89000	823.34	170.20	217.63	783.10	150.85	226.75	549.89	84.38	240.52	622.85	159.28	264.47	681.53	-15.51	71.64	631.07	-9.67	73.32	400.73	3.96	55.19	467.24	-61.58	86.88	614.79	19.22	1274.28	0.00	0.00	0.00	737.41	57.61	1596.16	739.73	-87.01	1582.58	653.67	-102.69	1691.06	652.39	46.72	1704.83	919.08	-219.02	67.94	1537.61	-208.82	73.47	907.21
7.90000	842.76	169.91	222.96	801.52	150.88	230.71	575.47	85.46	236.72	640.50	159.60	263.21	682.06	-15.91	71.68	630.56	-9.54	73.12	400.97	2.86	54.56	467.37	-61.44	87.02	618.96	19.03	1274.45	0.00	0.00	0.00	742.21	56.90	1596.28	743.70	-87.33	1582.64	658.18	-103.16	1691.18	656.85	46.04	1705.04	919.05	-218.77	67.91	1538.65	-208.67	73.84	907.23
7.91000	861.08	170.01	227.72	820.70	150.91	234.83	600.26	86.54	233.78	658.09	160.02	261.94	682.95	-14.70	69.55	630.24	-9.70	72.66	401.26	3.03	55.09	467.49	-61.38	87.19	622.90	18.88	1274.74	0.00	0.00	0.00	746.90	56.35	1596.39	748.62	-87.96	1582.71	662.58	-103.63	1691.28	661.42	45.43	1705.26	919.11	-218.61	67.77	1538.24	-208.85	73.65	907.17
7.92000	880.13	169.90	232.84	839.73	152.36	235.39	617.71	87.82	230.32	675.29	160.80	260.77	682.97	-14.60	69.06	630.17	-9.53	72.45	400.68	3.87	55.73	467.68	-61.04	87.22	626.69	18.71	1274.85	0.00	0.00	0.00	751.43	55.96	1596.51	752.80	-88.55	1582.79	666.96	-104.10	1691.37	665.90	44.75	1705.42	918.88	-218.75	67.85	1537.55	-208.91	73.48	907.49
7.93000	898.36	170.84	234.18	856.85	152.45	238.62	636.60	87.69	227.55	692.44	161.30	259.43	683.07	-14.83	68.72	630.97	-9.35	72.41	400.89	4.87	56.06	467.75	-60.94	87.44	631.45	18.50	1275.09	0.00	0.00	0.00	755.96	55.17	1596.63	757.04	-89.20	1582.75	671.19	-104.50	1691.42	670.26	44.46	1705.57	918.74	-218.85	67.92	1537.92	-208.76	73.56	907.91
7.94000	915.70	170.42	238.84	874.87	151.94	242.65	654.36	90.73	224.59	709.26	161.95	258.04	683.11	-14.59	68.52	630.74	-8.95	72.20	401.20	3.20	55.77	467.91	-60.67	87.65	635.27	18.57	1275.29	0.00	0.00	0.00	759.37	55.10	1596.83	760.76	-89.41	1582.86	675.42	-104.90	1691.45	674.67	44.28	1705.70	918.73	-218.74	67.81	1538.52	-208.63	73.72	908.00
7.95000	932.82	170.86	242.81	891.66	152.11	245.53	671.83	92.08	221.42	725.86	163.01	256.71	683.04	-14.47	68.11	630.93	-9.13	71.82	401.22	3.94	55.70	468.11	-60.07	87.67	640.03	18.55	1275.33	0.00	0.00	0.00	763.75	54.71	1596.97	765.23	-89.66	1582.93	679.65	-104.94	1691.53	679.12	43.84	1705.78	918.78	-218.72	67.85	1537.60	-208.67	73.42	908.00
7.96000	949.48	171.30	246.25	907.71	152.33	248.08	689.00	94.46	218.53	742.35	163.58	255.05	683.15	-14.02	67.81	630.67	-8.82	71.37	401.47	1.62	54.67	468.33	-59.46	87.68	644.47	18.68	1275.38	0.00	0.00	0.00	767.90	54.72	1596.99	770.93	-89.71	1582.85	683.62	-105.31	1691.47	683.43	43.98	1705.83	918.67	-218.87	67.93	1537.68	-208.78	73.50	908.13
7.97000	965.41	171.19	249.52	925.26	152.85	250.49	705.67	95.23	215.21	758.16	165.12	253.69	682.93	-14.02	67.24	631.00	-8.71	70.96	401.55	4.68	56.05	468.45	-59.13	87.84	648.18	18.86	1275.36	0.00	0.00	0.00	772.61	54.43	1597.03	774.42	-90.02	1582.98	687.80	-105.31	1691.47	687.64	43.85	1705.85	918.30	-219.43	68.23	1537.40	-208.88	73.34	908.19
7.98000	981.42	171.54	252.21	940.95	153.01	252.50	721.56	97.12	212.44	773.51	166.63	252.23	682.42	-13.29	66.83	631.58	-8.23	70.94	401.55	3.20	55.52	468.52	-58.87	88.02	652.07	19.22	1275.29	0.00	0.00	0.00	777.23	54.47	1597.05	778.00	-90.06	1582.96	691.90	-105.31	1691.38	691.90	43.90	1705.83	918.46	-219.33	68.21	1537.81	-208.76	73.54	908.08
7.99000	996.70	171.72	254.44	956.48	153.70	253.85	737.08	99.85	209.74	788.98	167.61	250.51	683.19	-13.04	66.58	630.91	-8.15	70.34	402.11	3.92	55.75	468.61	-58.37	88.07	657.29	19.60	1275.07	0.00	0.00	0.00	781.27	54.41	1597.07	781.77	-90.25	1582.87	695.95	-105.14	1691.27	696.18	43.77	1705.76	918.60	-219.28	68.18	1538.50	-208.72	73.82	908.09
8.00000	1011.46	171.88	256.11	971.20	154.06	254.84	751.96	102.24	207.13	803.87	169.15	248.85	682.49	-12.68	65.94	631.07	-7.83	70.00	401.57	6.11	56.69	468.66	-58.18	88.17	661.06	19.90	1274.84	0.00	0.00	0.00	785.83	54.38	1597.00	785.71	-90.04	1582.83	699.90	-105.17	1691.09	700.42	43.90	1705.67	918.91	-218.90	67.94	1537.71	-208.83	73.56	907.71
8.01000	1025.63	172.06	257.31	985.03	154.84	254.96	766.32	104.04	204.51	818.27	171.13	247.29	682.92	-12.19	65.83	630.89	-7.58	69.64	402.52	2.53	54.64	468.79	-57.69	88.17	664.46	20.30	1274.59	0.00	0.00	0.00	789.60	54.44	1596.96	789.39	-90.05	1582.66	703.94	-104.89	1690.93	704.79	43.93	1705.49	918.96	-218.96	67.97	1537.96	-208.75	73.58	907.87
8.02000	1039.78	173.19	257.53	1000.16	155.95	255.18	779.92	107.01	202.02	832.25	173.04	245.63	683.10	-11.83	65.40	631.34	-7.15	69.48	401.61	4.74	54.90	468.81	-57.44	88.33	670.01	20.75	1274.30	0.00	0.00	0.00	794.56	54.59	1596.79	793.81	-89.75	1582.57	708.12	-104.33	1690.72	708.97	44.69	1705.25	919.02	-219.07	68.09	1538.43	-208.77	73.70	907.71
8.03000	1053.47	174.01	257.39	1012.43	157.04	254.20	793.50	108.97	199.29	845.63	175.25	243.99	682.15	-10.98	64.75	631.10	-7.13	68.82	402.01	3.68	54.60	468.87	-57.00	88.44	674.06	21.15	1273.90	0.00	0.00	0.00	798.58	55.14	1596.53	798.31	-89.56	1582.34	712.12	-104.00	1690.45	713.27	44.82	1705.05	918.99	-219.33	68.13	1538.16	-208.80	73.58	907.94
8.04000	1066.59	175.01	256.60	1026.35	158.19	253.35	806.68	110.63	196.50	858.72	177.16	242.08	683.09	-10.53	64.44	631.10	-6.72	68.44	402.28	3.00	54.26	469.12	-56.08	88.44	678.01	21.57	1273.55	0.00	0.00	0.00	803.17	55.47	1596.27	802.29	-88.94	1582.07	716.22	-103.50	1690.10	717.52	45.51	1704.74	919.28	-219.02	67.95	1538.12	-208.68	73.68	907.80
8.05000	1079.04	176.09	255.14	1038.22	159.45	251.62	819.28	112.81	193.93	871.25	179.25	240.16	682.24	-10.12	63.29	631.02	-6.46	67.79	402.72	4.29	54.77	469.13	-55.61	88.68	683.08	22.14	1273.07	0.00	0.00	0.00	807.09	56.02	1595.95	806.12	-88.61	1581.80	720.44	-102.74	1689.75	721.84	46.13	1704.37	918.72	-218.13	68.39	1537.70	-208.69	73.52	907.48
8.06000	1091.07	177.35	252.97	1050.52	161.12	249.35	830.59	115.37	191.96	883.07	181.24	238.07	682.53	-9.47	62.69	631.61	-6.18	67.30	403.69	0.69	52.81	469.26	-54.63	88.71	687.68	22.47	1272.55	0.00	0.00	0.00	811.91	56.58	1595.58	811.11	-88.06	1581.42	724.67	-101.86	1689.36	726.10	47.19	1703.86	918.88	-218.30	68.28	1537.50	-208.77	73.42	907.43
8.07000	1102.44	178.73	250.10	1061.83	162.57	246.67	841.92	117.13	189.36	894.31	183.05	235.84	682.85	-8.95	61.90	631.87	-5.51	66.94	403.30	3.25	53.88	469.49	-53.75	88.92	691.63	23.07	1272.01	0.00	0.00	0.00	815.76	57.41	1595.18	815.90	-87.04	1581.10	728.73	-101.20	1688.91	730.39	47.95	1703.38	919.21	-218.16	68.14	1537.50	-208.90	73.39	907.59
8.08000	1113.22	180.03	246.65	1072.46	164.28	243.33	851.78	119.96	187.39	904.79	185.26	233.63	682.47	-8.12	61.28	632.59	-5.20	66.67	402.81	3.89	53.92	469.51	-53.50	89.34	696.69	23.73	1271.38	0.00	0.00	0.00	820.52	58.22	1594.68	820.43	-86.34	1580.75	732.97	-100.12	1688.45	734.81	48.75	1702.82	918.98	-218.15	68.29	1537.90	-208.73	73.58	907.38
8.09000	1123.57	182.06	242.62	1081.90	165.81	239.79	861.01	122.56	185.38	914.34	187.66	231.50	682.22	-8.11	60.45	631.85	-4.88	66.09	403.29	3.21	53.56	469.77	-52.58	89.32	700.94	24.21	1270.72	0.00	0.00	0.00	824.99	58.85	1594.22	824.18	-85.74	1580.39	737.10	-99.13	1687.95	739.24	49.90	1702.21	919.15	-218.13	68.11	1537.65	-208.77	73.50	907.46
8.10000	1132.74	183.84	238.67	1090.35	167.95	235.63	869.87	123.70	182.75	923.33	189.45	228.97	682.34	-7.70	60.17	631.78	-4.38	65.76	403.05	4.92	54.27	470.01	-51.96	89.35	706.00	24.86	1270.03	0.00	0.00	0.00	829.81	59.76	1593.66	828.72	-84.78	1579.99	741.38	-97.84	1687.48	743.67	51.62	1701.48	918.97	-217.88	68.37	1537.61	-208.70	73.47	907.24
8.11000	1141.16	186.06	234.60	1098.39	170.08	231.94	877.76	126.00	180.25	931.26	191.51	226.50	682.31	-6.95	60.00	632.12	-4.29	65.51	403.10	4.69	53.93	470.17	-51.50	89.44	710.15	25.44	1269.26	0.00	0.00	0.00	834.57	60.96	1593.06	833.66	-83.51	1579.58	745.90	-96.24	1687.07	748.24	52.89	1700.81	918.95	-217.96	68.37	1537.51	-208.83	73.43	907.19
8.12000	1148.04	188.15	230.97	1106.54	172.51	228.74	884.90	128.38	177.46	938.06	193.65	223.94	682.09	-6.75	59.39	632.50	-3.96	65.29	403.21	4.17	53.91	470.44	-51.16	89.57	715.71	26.23	1268.51	0.00	0.00	0.00	839.06	62.34	1592.37	837.49	-82.54	1579.21	750.23	-94.96	1686.58	753.00	54.26	1700.13	919.26	-217.96	68.05	1538.03	-208.74	73.62	907.18
8.13000	1154.23	190.75	227.20	1111.98	174.65	224.93	891.11	129.92	174.86	944.28	195.10	221.01	682.72	-6.86	58.98	632.85	-3.97	65.02	403.88	2.97	53.44	470.71	-50.84	89.70	720.67	26.89	1267.87	0.00	0.00	0.00	844.51	63.48	1591.71	841.79	-81.34	1579.01	754.82	-93.35	1686.14	757.81	55.63	1699.43	919.15	-218.33	68.05	1537.37	-208.86	73.28	907.23
8.14000	1159.79	193.61	223.13	1117.51	177.13	221.24	897.20	130.67	171.09	949.44	196.87	218.14	682.98	-6.42	58.60	632.91	-3.27	64.84	403.73	4.76	54.62	470.97	-50.68	89.91	726.46	27.59	1267.10	0.00	0.00	0.00	849.16	64.96	1591.04	846.71	-79.98	1578.52	759.53	-91.58	1685.70	762.76	57.23	1698.73	919.17	-218.05	68.16	1537.37	-208.73	73.30	907.40
8.15000	1163.99	195.26	219.02	1122.55	178.98	217.25	901.31	132.23	168.33	953.90	198.41	215.05	683.11	-6.10	58.18	632.59	-3.35	64.28	404.05	3.24	54.12	471.39	-50.33	90.04	731.17	28.46	1266.52	0.00	0.00	0.00	854.06	66.27	1590.45	851.92	-78.40	1578.13	764.15	-90.10	1685.23	767.67	59.23	1698.04	918.99	-217.21	68.49	1537.82	-208.71	73.52	907.12
8.16000	1168.14	197.21	213.82	1126.42	180.68	212.55	905.11	134.16	165.47	957.75	199.80	211.85	683.35	-5.74	57.77	633.21	-2.96	64.16	404.14	3.71	54.27	471.91	-49.97	90.22	736.51	29.30	1266.02	0.00	0.00	0.00	858.93	67.98	1589.89	857.71	-76.95	1577.69	769.05	-88.05	1684.89	772.71	61.10	1697.39	918.89	-217.20	68.42	1537.89	-208.78	73.55	907.46
8.17000	1171.29	197.87	207.96	1129.84	181.69	207.10	907.90	135.35	162.75	961.17	201.01	208.49	682.56	-5.74	56.90	633.40	-3.02	63.83	404.69	4.30	54.83	472.21	-50.05	90.62	740.71	30.21	1265.52	0.00	0.00	0.00	864.02	69.77	1589.39	861.05	-75.57	1577.50	774.01	-86.11	1684.50	777.91	62.83	1696.83	918.94	-217.15	68.37	1537.80	-208.72	73.49	907.29
8.18000	1174.37	198.68	200.81	1132.55	182.30	201.03	909.57	136.94	160.49	963.76	202.74	205.16	683.54	-5.57	56.91	633.73	-2.94	63.55	404.64	3.33	54.83	472.69	-49.90	91.02	746.31	31.34	1265.13	0.00	0.00	0.00	869.37	71.27	1588.83	866.62	-73.84	1577.26	779.11	-83.93	1684.25	783.00	65.32	1696.17	919.20	-217.58	68.13	1538.05	-208.71	73.65	907.20
8.19000	1176.38	198.27	193.34	1134.64	182.37	194.33	911.15	137.02	157.59	966.01	203.59	201.33	683.51	-5.78	56.17	633.57	-2.58	63.37	404.86	3.63	55.28	473.14	-49.61	91.28	752.83	32.61	1264.75	0.00	0.00	0.00	874.88	73.23	1588.30	872.87	-71.96	1576.98	784.39	-81.50	1684.00	788.33	67.42	1695.65	919.25	-218.08	68.06	1537.86	-208.71	73.52	907.20
8.20000	1177.96	197.94	185.35	1136.51	182.02	187.67	911.81	137.91	154.98	967.44	204.47	197.40	683.14	-5.55	55.73	634.19	-2.50	63.18	404.98	4.49	56.11	473.62	-49.50	91.72	758.14	33.87	1264.34	0.00	0.00	0.00	880.51	75.22	1587.83	878.59	-70.00	1576.88	789.57	-79.39	1683.74	793.79	69.46	1695.16	919.24	-217.67	68.19	1537.82	-208.79	73.50	907.50
8.21000	1178.18	196.29	181.57	1136.43	181.37	180.52	911.79	138.92	151.69	968.21	204.88	193.16	683.96	-5.77	55.36	634.08	-2.25	62.98	405.41	4.14	56.44	473.92	-49.48	92.30	763.54	35.02	1264.01	0.00	0.00	0.00	886.91	76.99	1587.36	882.99	-68.14	1576.73	794.86	-77.15	1683.57	799.30	71.84	1694.58	918.93	-217.29	68.46	1538.05	-208.81	73.62	907.40
8.22000	1179.06	195.63	174.29	1136.59	180.41	173.79	911.34	138.62	147.85	968.08	205.09	188.68	683.85	-5.59	54.87	634.47	-1.94	62.90	405.68	4.82	57.06	474.60	-48.92	92.64	770.30	36.57	1263.60	0.00	0.00	0.00	892.57	79.08	1586.91	888.44	-65.83	1576.84	800.26	-74.67	1683.43	804.87	74.56	1693.99	919.17	-217.50	68.27	1537.52	-208.82	73.42	907.42
8.23000	1178.05	194.45	166.96	1134.98	179.24	166.92	909.69	137.37	144.29	967.49	204.80	183.79	684.62	-5.72	54.51	635.21	-1.87	62.87	405.68	5.39	58.15	475.14	-48.83	93.30	775.50	38.11	1263.25	0.00	0.00	0.00	898.38	81.31	1586.45	893.38	-63.92	1576.88	805.79	-72.04	1683.31	810.52	77.19	1693.44	918.90	-217.28	68.44	1537.63	-208.82	73.47	907.34
8.24000	1176.18	193.50	159.21	1133.61	178.17	160.11	908.34	136.25	139.59	966.02	204.46	178.65	685.26	-5.45	54.26	635.06	-1.90	62.42	406.40	3.59	57.90	475.82	-48.41	93.84	782.58	39.65	1262.72	0.00	0.00	0.00	904.05	83.35	1586.06	899.63	-61.76	1576.85	811.30	-69.48	1683.16	816.29	79.88	1692.87	919.13	-217.25	68.33	1537.60	-208.88	73.46	907.56
8.25000	1174.33	192.89	151.17	1132.22	177.50	152.68	906.65	135.31	135.06	964.15	203.50	173.37	685.48	-5.38	53.92	635.49	-1.96	62.22	406.47	5.15	59.38	476.43	-48.35	94.57	789.11	41.15	1262.26	0.00	0.00	0.00	909.68	85.74	1585.63	905.75	-59.35	1576.88	816.87	-66.74	1683.05	822.06	82.51	1692.31	919.16	-217.10	68.30	1538.23	-208.81	73.74	907.21
8.26000	1175.30	189.29	146.45	1131.13	175.33	148.56	905.83	134.02	132.65	962.58	201.56	170.95	685.60	-5.69	53.29	636.31	-1.82	62.16	407.04	4.79	60.14	477.10	-48.07	95.22	795.08	42.75	1261.75	0.00	0.00	0.00	915.85	88.13	1585.20	911.52	-56.86	1576.81	822.49	-64.01	1682.87	827.76	85.67	1691.67	918.74	-216.78	68.64	1537.94	-208.69	73.68	906.89
8.27000	1174.90	188.48	149.01	1133.64	172.58	149.23	906.91	131.85	132.37	964.51	198.14	168.84	685.86	-5.47	53.00	636.28	-1.68	61.84	406.64	6.11	61.71	477.82	-47.92	96.00	802.40	44.46	1261.14	0.00	0.00	0.00	921.90	90.56	1584.77	917.30	-54.47	1576.87	828.25	-61.25	1682.80	833.74	88.52	1691.14	918.88	-217.74	68.33	1537.07	-208.91	73.46	906.86
8.28000	1177.62	188.04	144.87	1134.80	171.42	146.73	907.79	132.24	133.54	967.54	197.42	169.21	686.25	-5.47	52.54	636.92	-1.45	61.86	407.79	5.39	62.39	478.54	-47.93	96.85	809.14	45.99	1260.76	0.00	0.00	0.00	928.03	93.21	1584.39	923.58	-52.07	1576.91	834.41	-58.25	1682.85	840.07	91.32	1690.81	919.12	-217.33	68.09	1537.64	-208.80	73.63	906.84
8.29000	1176.71	188.13	144.79	1135.15	171.52	147.07	908.67	131.94	133.45	968.21	197.92	170.16	686.96	-5.88	52.02	636.77	-1.51	61.51	407.94	5.23	63.93	479.35	-48.09	97.90	815.63	47.67	1260.38	0.00	0.00	0.00	934.66	95.70	1584.22	929.30	-49.50	1577.20	840.93	-55.15	1683.10	846.58	94.30	1690.68	919.07	-217.40	68.16	1537.63	-208.65	73.56	907.17
8.30000	1176.89	188.60	144.99	1134.77	172.02	147.36	908.45	132.72	134.05	968.35	198.16	170.59	687.03	-5.84	51.45	637.85	-1.52	61.49	408.64	4.85	64.97	480.06	-48.28	98.94	822.43	49.41	1260.15	0.00	0.00	0.00	941.38	98.31	1584.15	936.66	-47.01	1577.39	847.41	-52.20	1683.33	853.10	97.39	1690.50	919.07	-217.73	68.14	1537.42	-208.83	73.44	907.03
8.31000	1177.38	188.50	144.34	1134.76	172.17	146.68	908.73	132.27	134.19	968.77	197.89	170.76	686.98	-6.24	50.66	638.03	-1.63	61.26	409.35	4.82	66.72	480.96	-48.22	99.98	828.92	51.17	1259.92	0.00	0.00	0.00	948.44	101.04	1583.96	943.19	-44.26	1577.73	853.96	-48.99	1683.38	859.66	100.44	1690.20	919.34	-217.65	67.98	1537.86	-208.75	73.60	907.08
8.32000	1177.99	188.33	143.57	1135.55	171.99	146.26	909.22	131.73	134.29	969.41	197.71	171.15	688.62	-5.68	50.84	638.34	-1.64	61.08	410.16	4.45	68.83	481.86	-48.56	101.31	835.73	53.25	1259.49	0.00	0.00	0.00	955.07	103.95	1583.82	949.89	-41.47	1577.99	860.40	-46.12	1683.40	866.34	103.65	1689.81	919.13	-217.22	68.20	1537.44	-208.86	73.45	907.03
8.33000	1179.40	188.12	142.88	1135.87	171.64	145.70	909.54	131.02	134.44	970.16	197.43	171.28	687.72	-6.01	49.78	639.50	-1.74	61.11	410.96	4.68	71.17	482.84	-48.79	102.72	842.70	55.32	1258.97	0.00	0.00	0.00	962.30	106.53	1583.69	957.16	-38.68	1578.24	867.10	-43.16	1683.50	873.23	106.67	1689.53	918.97	-216.85	68.29	1537.56	-208.84	73.45	907.02
8.34000	1179.27	187.69	142.08	1135.76	171.50	145.24	909.46	131.65	134.56	970.56	197.32	171.13	688.54	-6.25	49.37	640.30	-2.06	61.10	411.82	4.99	74.02	483.98	-48.94	104.24	849.00	57.57	1258.73	0.00	0.00	0.00	968.83	109.44	1583.58	964.16	-36.04	1578.42	874.17	-39.97	1683.75	880.28	109.82	1689.34	918.98	-217.13	68.32	1537.81	-208.74	73.55	907.17
8.35000	1179.43	188.01	141.49	1135.53	171.93	144.72	909.64	132.43	134.56	970.65	197.68	171.02	689.33	-6.20	49.12	640.59	-2.24	60.89	412.85	5.42	77.02	485.20	-49.16	105.92	854.28	60.02	1258.62	0.00	0.00	0.00	976.07	112.43	1583.40	971.57	-33.00	1578.73	881.53	-36.66	1684.13	887.43	113.15	1689.24	919.13	-217.21	68.14	1537.11	-208.92	73.29	907.17
8.36000	1179.35	188.07	140.88	1135.33	171.75	144.51	909.71	131.55	134.49	970.93	197.70	170.93	689.06	-6.07	48.64	640.97	-2.67	60.72	413.78	2.87	79.69	486.44	-49.73	107.86	860.58	62.66	1258.96	0.00	0.00	0.00	983.23	115.08	1583.32	978.56	-30.00	1579.01	888.84	-33.70	1684.56	894.76	116.09	1689.38	919.02	-217.44	68.12	1537.66	-208.92	73.55	907.20
8.37000	1179.96	187.83	140.72	1135.63	171.90	144.20	909.61	131.78	134.91	971.31	197.65	171.08	690.50	-6.17	48.59	642.32	-3.05	60.85	415.19	3.28	82.98	487.95	-50.10	109.80	866.53	65.12	1259.44	0.00	0.00	0.00	989.90	117.86	1583.37	985.52	-27.04	1579.44	896.24	-30.75	1685.14	901.92	119.38	1689.61	919.00	-216.90	68.32	1537.93	-208.86	73.64	907.11
8.38000	1180.17	187.56	140.30	1136.00	171.63	144.05	909.84	131.80	134.80	971.81	197.48	171.23	690.41	-6.12	48.23	642.39	-3.12	60.83	416.51	3.65	86.57	489.38	-50.80	112.00	872.89	67.67	1260.18	0.00	0.00	0.00	996.92	120.69	1583.59	992.26	-24.44	1579.81	903.46	-27.90	1685.79	909.20	122.03	1690.04	918.90	-217.17	68.40	1537.64	-208.84	73.55	907.24
8.39000	1180.91	187.63	139.90	1136.16	171.41	143.84	910.21	131.06	134.76	972.10	197.25	171.23	690.92	-6.15	48.01	643.65	-3.95	60.79	417.93	2.58	90.44	490.86	-51.90	114.46	878.97	69.80	1260.97	0.00	0.00	0.00	1004.12	123.45	1583.92	998.99	-21.85	1580.44	910.58	-25.15	1686.46	916.31	125.11	1690.56	919.02	-217.64	68.23	1537.58	-208.83	73.51	907.30
8.40000	1180.53	187.50	139.32	1136.39	171.63	143.50	910.29	131.51	134.70	972.33	196.88	171.06	691.16	-6.28	47.80	644.03	-4.42	60.62	419.45	2.63	94.77	492.60	-52.90	116.87	885.70	72.04	1261.86	0.00	0.00	0.00	1011.24	126.21	1584.41	1006.10	-19.22	1581.16	917.74	-22.01	1687.39	923.45	128.19	1691.23	919.07	-217.31	68.21	1537.61	-208.77	73.56	907.18
8.41000	1180.94	187.66	138.83	1136.85	171.71	143.31	910.80	130.73	134.21	972.50	196.74	170.94	691.62	-6.47	47.62	646.08	-5.14	61.06	421.21	1.11	98.68	494.48	-54.05	119.36	892.50	74.14	1262.92	0.00	0.00	0.00	1018.47	128.71	1585.06	1012.66	-16.59	1582.12	924.68	-19.06	1688.48	930.73	130.94	1692.08	919.07	-217.54	68.19	1537.04	-208.85	73.31	907.36
8.42000	1180.95	187.35	138.34	1136.29	171.47	142.94	910.41	130.64	134.69	972.74	196.79	170.80	692.07	-6.61	47.48	646.78	-5.85	61.08	423.05	-1.01	102.88	496.55	-55.36	121.99	899.22	76.26	1264.16	0.00	0.00	0.00	1025.23	131.17	1585.88	1018.72	-14.37	1583.23	931.44	-16.42	1689.66	938.00	133.59	1693.07	919.02	-217.45	68.27	1538.02	-208.75	73.63	907.50
8.43000	1181.32	187.27	137.75	1136.21	171.57	142.44	910.34	131.71	134.88	973.08	196.98	170.75	692.09	-6.61	47.39	647.62	-6.86	61.04	425.33	-1.94	107.39	498.76	-56.80	124.88	906.51	78.24	1265.61	0.00	0.00	0.00	1032.20	133.80	1586.88	1025.43	-12.00	1584.50	938.43	-13.24	1691.10	945.15	136.54	1694.20	919.08	-217.29	68.18	1537.75	-208.74	73.54	907.27
8.44000	1181.13	187.02	137.16	1136.57	171.53	142.24	910.63	131.13	134.61	973.31	197.07	170.63	692.46	-7.35	47.02	648.59	-7.63	61.07	427.70	-2.75	112.42	501.18	-58.48	127.95	912.91	80.14	1267.21	0.00	0.00	0.00	1038.99	136.31	1588.01	1031.70	-9.45	1585.97	945.06	-10.60	1692.71	952.20	139.45	1695.47	918.95	-217.80	68.26	1537.54	-208.74	73.46	907.18
8.45000	1181.44	186.93	136.82	1136.49	171.24	142.03	910.82	131.40	134.66	973.67	196.76	170.39	693.00	-7.41	46.90	649.84	-8.48	61.21	430.32	-4.65	117.85	503.90	-59.96	131.15	920.11	81.93	1269.06	0.00	0.00	0.00	1046.06	138.66	1589.29	1038.18	-6.97	1587.56	951.80	-7.74	1694.49	959.22	142.33	1696.92	918.85	-217.65	68.31	1538.03	-208.71	73.64	907.29
8.46000	1182.04	186.51	136.90	1137.23	171.52	141.93	911.14	130.51	134.10	973.77	197.00	170.32	693.16	-7.89	46.62	651.93	-9.52	61.51	433.34	-5.54	123.49	506.85	-61.59	134.57	927.44	83.80	1271.06	0.00	0.00	0.00	1052.58	140.97	1590.80	1045.66	-4.39	1589.30	958.58	-4.85	1696.51	966.21	145.08	1698.56	918.69	-217.20	68.52	1538.15	-208.76	73.68	907.26
8.47000	1181.83	186.73	136.49	1136.72	171.47	141.64	911.17	130.59	134.26	973.79	197.10	170.24	693.95	-8.05	46.52	652.46	-10.25	61.48	436.69	-7.45	129.25	510.19	-62.98	138.13	933.36	85.70	1273.33	0.00	0.00	0.00	1059.12	143.47	1592.42	1052.13	-1.82	1591.35	965.29	-2.12	1698.68	973.17	147.55	1700.42	918.77	-217.14	68.47	1538.17	-208.81	73.73	907.08
8.48000	1181.72	186.51	136.27	1136.91	171.47	141.63	911.09	130.70	134.20	973.94	196.97	169.98	694.59	-8.33	46.44	653.82	-11.11	61.68	440.35	-8.27	135.42	513.79	-64.39	141.95	939.67	87.64	1275.68	0.00	0.00	0.00	1065.58	145.70	1594.24	1058.41	0.74	1593.47	972.00	0.83	1700.98	979.85	150.30	1702.44	918.96	-217.40	68.26	1537.34	-208.92	73.44	907.27
8.49000	1182.41	186.39	136.43	1136.62	171.40	141.51	911.22	131.00	133.92	973.82	197.26	169.90	696.16	-8.71	46.39	656.52	-11.82	62.40	444.48	-9.31	142.04	517.60	-66.18	146.24	946.55	89.64	1278.18	0.00	0.00	0.00	1071.81	148.31	1596.32	1064.96	3.25	1595.85	978.58	3.63	1703.45	986.51	152.82	1704.59	918.97	-217.19	68.19	1537.69	-208.80	73.56	907.32
8.50000	1182.19	186.52	136.30	1136.77	171.17	141.68	911.05	131.20	134.18	973.80	197.31	169.81	696.39	-9.21	45.92	658.38	-12.34	63.05	449.14	-11.20	149.04	522.09	-67.08	150.54	953.13	91.72	1280.87	0.00	0.00	0.00	1077.72	150.60	1598.55	1071.23	5.63	1598.20	985.07	6.36	1706.03	993.04	155.24	1706.91	918.77	-217.17	68.28	1537.87	-208.82	73.62	907.24
8.51000	1182.47	186.64	136.16	1136.83	171.22	141.58	911.02	131.30	133.85	973.94	197.19	169.63	698.23	-9.75	45.81	660.52	-12.77	63.98	454.24	-12.23	156.53	527.07	-68.31	155.26	959.23	93.76	1283.63	0.00	0.00	0.00	1083.92	152.93	1600.85	1077.14	7.85	1600.85	991.19	8.63	1708.60	999.57	157.20	1709.42	918.83	-217.56	68.19	1537.78	-208.78	73.51	907.33
8.52000	1181.61	186.59	135.78	1136.91	171.45	141.40	910.83	131.21	133.99	974.08	196.94	169.43	699.15	-10.36	45.45	663.33	-13.74	64.87	460.02	-13.50	164.38	532.37	-69.62	160.33	964.99	95.71	1286.35	0.00	0.00	0.00	1089.74	155.14	1603.36	1083.21	9.95	1603.47	997.34	11.15	1711.27	1005.66	159.73	1711.91	918.61	-217.80	68.40	1537.59	-208.90	73.44	907.32
8.53000	1181.68	186.44	135.89	1136.90	171.22	141.45	911.01	131.34	133.82	973.99	197.16	169.40	701.19	-10.53	45.58	665.99	-14.46	66.04	466.60	-14.89	172.51	538.39	-70.85	165.86	970.65	97.73	1289.05	0.00	0.00	0.00	1095.80	157.25	1605.87	1089.36	12.23	1606.05	1003.23	13.45	1713.95	1011.70	161.97	1714.50	918.54	-217.31	68.49	1537.71	-208.87	73.49	907.34
8.54000	1182.62	186.54	136.06	1136.35	171.15	141.24	910.71	131.61	134.13	974.08	197.01	169.27	703.94	-11.22	45.40	668.52	-15.22	67.31	473.54	-15.13	181.71	545.01	-71.57	171.73	976.08	99.62	1291.67	0.00	0.00	0.00	1101.57	159.45	1608.49	1094.90	14.53	1608.77	1009.13	15.82	1716.65	1017.73	163.48	1717.14	918.77	-217.72	68.20	1537.73	-208.75	73.56	907.50
8.55000	1181.89	186.56	135.75	1136.69	171.05	141.37	910.89	131.54	133.86	974.06	197.22	169.33	705.79	-12.44	44.76	671.99	-15.50	69.37	481.44	-15.77	190.71	552.06	-72.13	178.06	981.52	101.41	1294.18	0.00	0.00	0.00	1106.55	161.51	1611.06	1099.99	16.31	1611.37	1014.53	17.73	1719.20	1023.42	165.28	1719.73	918.69	-217.50	68.34	1537.04	-208.90	73.32	907.51
8.56000	1181.94	186.40	135.78	1136.54	170.92	141.28	910.93	131.76	133.67	974.06	197.02	169.21	708.84	-13.90	44.33	674.93	-15.61	71.92	489.63	-15.74	200.65	559.54	-72.79	185.08	985.68	103.10	1296.60	0.00	0.00	0.00	1112.48	163.68	1613.46	1105.06	17.97	1613.91	1019.83	19.69	1721.71	1028.80	167.09	1722.23	918.76	-217.32	68.29	1537.22	-208.91	73.38	907.27
8.57000	1182.37	186.23	136.03	1136.80	170.94	141.23	910.95	131.50	133.63	974.01	197.31	169.24	712.99	-16.14	44.02	678.94	-16.51	75.13	498.32	-15.70	210.52	567.67	-72.36	192.26	991.16	104.74	1298.88	0.00	0.00	0.00	1117.36	165.24	1615.94	1109.42	19.69	1616.38	1025.00	21.63	1724.13	1033.96	168.70	1724.55	918.36	-218.04	68.45	1537.87	-208.77	73.60	907.44
8.58000	1182.37	186.44	135.96	1136.48	170.87	141.22	911.14	131.19	133.31	974.02	197.21	169.17	717.09	-18.93	43.33	682.87	-16.21	79.36	507.28	-15.47	220.89	575.84	-71.83	199.98	995.59	106.34	1301.06	0.00	0.00	0.00	1122.03	166.78	1618.20	1115.05	21.37	1618.56	1029.93	23.36	1726.32	1038.95	170.24	1726.82	918.38	-217.33	68.52	1537.63	-208.76	73.55	907.28
8.59000	1182.97	186.20	136.14	1136.49	170.66	141.31	911.09	131.17	133.33	974.12	196.92	168.96	720.88	-21.16	45.07	687.14	-17.02	83.81	516.52	-14.41	231.31	584.45	-70.31	208.04	999.62	107.65	1303.07	0.00	0.00	0.00	1127.42	168.29	1620.29	1119.87	22.59	1620.63	1034.53	24.77	1728.43	1043.72	171.66	1728.92	918.36	-217.02	68.54	1538.10	-208.78	73.68	907.40
8.60000	1182.88	186.08	136.40	1136.39	170.65	141.29	910.93	131.98	133.51	974.01	197.19	169.04	725.33	-21.49	51.04	691.04	-16.63	90.27	525.06	-13.32	241.84	592.54	-68.74	217.00	1004.18	108.91	1305.00	0.00	0.00	0.00	1132.10	169.36	1622.33	1123.92	23.81	1622.68	1038.92	26.08	1730.35	1048.36	172.92	1730.89	918.31	-217.46	68.49	1538.41	-208.69	73.84	907.01
8.61000	1182.42	186.08	136.21	1137.19	170.79	141.55	911.10	131.11	133.15	973.98	197.13	168.95	730.27	-21.98	59.37	696.41	-15.18	99.47	533.14	-12.06	251.75	600.39	-67.57	226.71	1008.08	110.02	1306.73	0.00	0.00	0.00	1135.98	170.34	1624.19	1127.78	24.74	1624.46	1043.26	27.53	1732.17	1052.80	174.09	1732.71	918.27	-217.55	68.44	1537.97	-208.76	73.59	907.43
8.62000	1182.44	186.06	136.25	1136.85	170.83	141.37	910.92	131.66	133.38	973.98	196.93	168.85	738.38	-21.79	69.80	704.44	-14.06	110.16	540.36	-10.95	261.84	607.83	-66.58	237.18	1012.46	111.19	1308.43	0.00	0.00	0.00	1140.28	171.46	1625.93	1131.90	25.93	1626.13	1047.21	28.44	1733.81	1057.10	175.18	1734.44	918.13	-217.54	68.55	1537.13	-208.77	73.32	907.30
8.63000	1182.51	185.96	136.31	1136.59	170.65	141.39	911.16	132.41	133.16	973.94	197.00	168.83	746.18	-20.18	81.69	712.02	-12.59	121.23	547.87	-8.76	271.90	615.58	-65.43	247.88	1016.45	112.07	1310.08	0.00	0.00	0.00	1144.31	172.24	1627.60	1136.24	26.72	1627.67	1051.43	29.79	1735.47	1061.36	176.10	1736.11	917.88	-217.55	68.67	1538.02	-208.80	73.70	907.21
8.64000	1182.25	186.16	136.30	1136.43	170.50	141.47	911.17	132.33	133.26	973.97	196.77	168.73	753.69	-19.45	92.59	719.85	-10.82	132.14	555.72	-6.84	281.87	623.78	-63.65	258.26	1019.45	112.84	1311.69	0.00	0.00	0.00	1149.06	172.80	1629.16	1139.56	27.23	1629.14	1055.34	30.88	1737.08	1065.43	177.01	1737.71	918.11	-218.15	68.43	1537.74	-208.90	73.58	907.03
8.65000	1182.08	185.70	136.50	1136.66	170.39	141.61	911.34	131.99	133.16	973.85	196.93	168.73	761.60	-18.40	103.46	728.05	-10.18	142.54	564.31	-4.64	291.63	632.20	-61.96	268.46	1023.30	113.68	1313.28	0.00	0.00	0.00	1152.69	173.45	1630.70	1142.44	27.90	1630.76	1058.99	31.55	1738.53	1069.39	177.66	1739.27	917.88	-218.03	68.57	1537.30	-208.90	73.40	907.17
8.66000	1182.49	185.78	136.59	1136.61	170.45	141.45	911.04	131.35	133.36	973.81	197.02	168.75	769.67	-17.70	113.65	735.84	-9.75	152.09	573.38	-1.94	300.91	641.00	-60.23	278.14	1026.59	114.24	1314.89	0.00	0.00	0.00	1156.63	173.93	1632.28	1146.38	28.23	1632.14	1062.46	32.02	1739.96	1073.15	178.45	1740.81	917.78	-218.06	68.62	1538.05	-208.84	73.65	907.16
8.67000	1182.81	185.85	136.73	1136.85	170.52	141.62	911.47	130.77	132.99	973.91	196.51	168.55	778.48	-17.10	123.17	744.94	-8.77	161.35	582.99	0.15	309.85	650.19	-58.68	287.28	1029.51	114.76	1316.41	0.00	0.00	0.00	1160.44	174.18	1633.79	1150.05	28.69	1633.50	1066.18	32.87	1741.41	1076.86	179.11	1742.30	917.84	-217.75	68.62	1538.50	-208.82	73.83	907.03
8.68000	1183.45	185.82	137.20	1136.74	170.41	141.73	911.18	131.64	133.20	973.70	196.78	168.60	787.26	-16.88	131.10	755.04	-9.51	169.17	593.11	2.20	317.86	659.70	-57.18	295.71	1033.48	115.63	1318.21	0.00	0.00	0.00	1163.41	174.84	1635.22	1153.30	29.29	1634.95	1069.58	33.33	1742.84	1080.51	179.47	1743.80	917.91	-217.56	68.65	1538.32	-208.71	73.79	907.11
8.69000	1182.92	185.86	137.09	1136.33	170.57	141.58	911.38	132.26	133.18	973.64	196.67	168.52	796.85	-17.14	138.13	765.42	-9.00	176.55	603.69	4.06	324.95	669.80	-55.59	303.12	1037.44	116.41	1319.97	0.00	0.00	0.00	1167.14	175.05	1636.70	1156.89	29.51	1636.29	1072.79	33.57	1744.19	1083.88	180.24	1745.29	918.20	-217.68	68.50	1537.95	-208.85	73.62	907.22
8.70000	1182.79	185.70	137.30	1136.97	170.62	141.84	911.42	131.50	133.15	973.67	196.60	168.44	807.30	-17.34	144.60	775.38	-9.25	182.39	614.63	6.06	330.83	680.49	-53.46	309.32	1041.40	117.08	1321.68	0.00	0.00	0.00	1170.29	175.24	1638.26	1159.33	29.45	1637.79	1076.02	33.81	1745.57	1087.25	180.67	1746.73	918.18	-217.87	68.48	1538.17	-208.74	73.74	906.84
8.71000	1182.85	185.98	137.37	1137.05	170.69	141.93	911.28	132.20	133.07	973.52	196.72	168.45	818.87	-18.48	149.91	787.86	-9.63	187.89	625.74	8.01	335.53	691.29	-51.83	314.62	1045.36	117.67	1323.35	0.00	0.00	0.00	1173.39	175.43	1639.75	1162.83	29.64	1639.11	1079.22	33.95	1746.95	1090.61	180.94	1748.18	918.29	-217.60	68.31	1538.41	-208.74	73.87	907.20
8.72000	1182.34	185.72	137.56	1136.86	170.64	141.98	910.84	132.44	133.39	973.36	196.94	168.50	830.98	-19.84	154.58	800.67	-10.23	192.64	637.16	10.90	338.83	702.55	-49.98	318.65	1049.32	118.16	1324.98	0.00	0.00	0.00	1176.98	175.45	1641.25	1165.66	29.55	1640.45	1082.36	33.95	1748.23	1094.06	180.76	1749.75	918.59	-217.86	68.19	1539.14	-208.64	74.12	907.36
8.73000	1182.77	185.86	137.88	1137.13	170.69	142.25	909.95	131.16	134.00	973.31	196.79	168.40	844.83	-20.95	158.95	814.03	-11.20	196.21	648.87	12.87	340.55	713.95	-48.49	321.65	1053.28	118.56	1326.57	0.00	0.00	0.00	1180.45	175.29	1642.67	1169.59	29.73	1641.74	1085.62	34.27	1749.59	1097.40	180.69	1751.25	918.65	-217.48	68.35	1538.20	-208.82	73.78	907.61
8.74000	1182.77	186.08	137.97	1136.75	170.64	142.21	908.94	135.67	136.29	973.24	196.63	168.28	859.50	-22.18	162.63	827.87	-11.72	199.40	660.38	14.83	340.98	725.79	-47.18	323.54	1057.23	118.87	1328.12	0.00	0.00	0.00	1183.77	175.03	1644.19	1172.18	29.59	1643.06	1088.54	33.98	1750.83	1100.60	180.70	1752.66	918.57	-219.30	68.06	1538.41	-208.72	73.80	907.79
8.75000	1182.81	185.98	138.12	1136.75	170.82	142.25	907.71	136.47	136.87	972.97	196.94	168.33	874.90	-23.03	165.87	842.55	-12.42	201.75	672.38	16.58	339.84	737.97	-46.15	324.27	1061.18	119.09	1329.63	0.00	0.00	0.00	1186.61	175.00	1645.62	1175.39	29.34	1644.31	1091.39	33.79	1752.11	1103.67	180.90	1754.09	918.75	-219.84	67.90	1538.05	-208.64	73.69	907.89
8.76000	1182.51	186.00	138.14	1137.12	170.91	142.45	906.75	135.30	136.17	972.91	196.91	168.27	891.37	-24.22	168.50	858.23	-13.00	203.33	684.78	18.07	337.26	750.46	-45.32	323.85	1065.13	119.23	1331.10	0.00	0.00	0.00	1189.42	174.84	1646.95	1178.32	29.19	1645.54	1094.31	33.61	1753.36	1106.84	180.81	1755.44	918.90	-219.72	67.85	1538.16	-208.75	73.70	907.75
8.77000	1182.35	186.01	138.36	1136.85	170.88	142.55	905.18	135.98	136.67	972.86	196.71	168.14	907.71	-25.63	170.11	874.38	-13.93	204.03	697.50	18.63	333.60	763.26	-44.50	322.22	1069.08	119.29	1332.53	0.00	0.00	0.00	1193.08	174.41	1648.28	1181.63	28.92	1646.74	1097.29	33.47	1754.63	1110.02	180.35	1756.84	918.86	-219.60	67.75	1537.96	-208.78	73.66	907.77
8.78000	1182.44	186.02	138.48	1136.83	170.99	142.65	904.60	135.44	136.36	972.65	196.81	168.16	924.94	-26.22	171.53	890.53	-14.75	203.97	710.34	20.14	329.03	776.35	-43.80	319.50	1073.03	119.26	1333.92	0.00	0.00	0.00	1195.87	174.05	1649.69	1184.15	28.65	1647.98	1100.36	33.42	1755.92	1112.96	180.42	1758.11	918.66	-219.66	67.76	1538.46	-208.69	73.86	907.63
8.79000	1181.96	186.05	138.58	1136.15	171.21	142.48	903.65	136.42	137.15	972.49	196.85	168.08	942.06	-27.31	171.92	907.40	-15.16	203.71	723.63	21.09	323.21	789.71	-43.34	315.86	1076.97	119.15	1335.28	0.00	0.00	0.00	1199.09	173.82	1650.94	1186.56	28.38	1649.23	1103.23	32.95	1757.01	1116.13	179.81	1759.48	918.56	-219.57	67.67	1537.56	-208.87	73.56	907.59
8.80000	1182.23	186.29	138.73	1136.57	171.25	142.67	903.38	136.61	136.71	972.42	196.61	167.92	960.30	-27.84	172.28	924.13	-15.40	202.55	737.28	21.31	316.57	803.27	-43.53	311.37	1080.91	118.96	1336.59	0.00	0.00	0.00	1201.89	173.79	1652.09	1190.47	28.09	1650.20	1106.18	32.54	1758.13	1119.12	179.59	1760.70	918.46	-219.48	67.65	1537.99	-208.77	73.67	907.51
8.81000	1182.17	186.01	139.26	1136.82	170.96	143.12	903.08	137.37	136.89	972.28	196.76	167.90	978.68	-28.14	171.90	941.33	-15.02	201.33	750.99	21.16	309.34	817.48	-43.87	306.12	1084.84	118.70	1337.86	0.00	0.00	0.00	1205.02	173.08	1653.34	1192.50	27.61	1651.34	1109.05	31.89	1759.19	1122.08	179.35	1761.87	918.19	-219.75	67.83	1537.88	-208.80	73.65	907.45
8.82000	1181.69	185.97	139.35	1136.88	170.99	143.26	903.13	138.12	137.16	972.05	197.00	167.98	998.57	-27.92	171.69	959.64	-15.13	199.56	765.45	20.43	301.02	831.90	-44.21	300.08	1088.77	118.36	1339.10	0.00	0.00	0.00	1207.32	173.00	1654.50	1195.91	27.37	1652.42	1111.81	31.25	1760.19	1125.26	178.58	1763.07	918.09	-219.74	67.78	1537.50	-208.92	73.60	907.35
8.83000	1181.38	186.26	139.21	1136.17	171.19	143.02	904.18	136.47	136.14	972.05	196.51	167.71	1017.66	-27.70	172.87	977.85	-14.86	197.64	780.17	19.09	292.15	846.81	-44.73	293.42	1092.70	117.95	1340.30	0.00	0.00	0.00	1210.23	172.69	1655.56	1198.90	27.01	1653.43	1114.74	30.60	1761.14	1128.33	178.11	1764.22	918.12	-219.52	67.68	1538.02	-208.76	73.76	907.65
8.84000	1181.60	186.15	139.52	1136.18	171.12	143.26	904.26	137.80	136.50	971.79	196.83	167.79	1036.55	-27.67	171.90	995.31	-14.79	195.21	795.10	17.37	282.69	861.65	-46.47	286.56	1096.62	117.47	1341.47	0.00	0.00	0.00	1213.82	172.12	1656.59	1201.89	26.45	1654.34	1117.86	30.05	1762.04	1131.39	177.49	1765.36	918.18	-219.24	67.57	1537.67	-208.88	73.59	907.46
8.85000	1181.80	186.21	139.80	1136.34	171.35	143.21	905.17	137.65	135.97	971.57	197.00	167.77	1055.98	-27.75	170.98	1012.95	-16.17	193.51	810.12	15.57	272.82	877.51	-46.84	278.77	1100.54	116.92	1342.59	0.00	0.00	0.00	1216.69	171.62	1657.74	1204.68	25.88	1655.30	1120.84	29.39	1762.92	1134.28	177.01	1766.35	918.24	-219.04	67.46	1537.68	-208.82	73.60	907.59
8.86000	1181.57	186.31	139.68	1136.26	171.35	143.34	905.72	136.31	135.37	971.47	197.02	167.76	1077.72	-27.72	170.91	1032.56	-16.76	191.63	825.26	13.77	262.74	893.25	-47.80	271.03	1104.46	116.30	1343.68	0.00	0.00	0.00	1219.83	171.04	1658.74	1208.04	25.36	1656.06	1123.82	28.54	1763.70	1137.22	176.50	1767.28	918.07	-219.29	67.64	1537.67	-208.89	73.57	907.43
8.87000	1181.75	185.92	140.05	1137.23	171.44	147.37	906.04	137.09	135.66	971.46	196.82	167.66	1096.85	-27.72	169.98	1052.25	-17.07	189.58	840.85	11.49	252.33	908.87	-49.44	263.31	1108.37	115.61	1344.74	0.00	0.00	0.00	1222.81	170.58	1659.70	1211.71	24.92	1656.80	1127.11	28.12	1764.43	1140.29	175.76	1768.15	918.15	-219.17	67.61	1537.20	-208.90	73.44	907.48
8.88000	1181.22	186.10	139.70	1136.34	171.43	147.30	906.58	136.44	135.03	971.36	196.89	167.65	1117.45	-27.27	167.39	1070.81	-17.52	187.15	856.65	9.39	242.14	925.33	-50.37	255.22	1112.27	114.86	1345.76	0.00	0.00	0.00	1225.90	169.85	1660.59	1214.50	24.46	1657.68	1130.14	27.33	1765.07	1143.60	174.53	1769.06	918.04	-219.28	67.71	1538.10	-208.65	73.77	907.29
8.89000	1183.14	186.09	146.15	1137.07	171.34	147.42	909.06	132.26	132.07	971.40	196.76	167.55	1136.78	-27.39	166.25	1089.25	-17.94	184.67	872.57	6.58	231.98	941.77	-51.73	247.19	1116.17	114.04	1346.74	0.00	0.00	0.00	1228.73	169.47	1661.31	1217.14	23.53	1658.28	1133.29	26.58	1765.67	1146.45	174.07	1769.74	918.05	-217.34	68.21	1537.68	-208.83	73.58	907.04
8.90000	1183.01	185.88	146.26	1136.43	171.21	147.32	909.10	132.96	132.08	971.31	196.72	167.58	1156.04	-27.36	165.56	1108.47	-18.34	182.67	889.09	4.11	221.66	958.18	-53.63	239.24	1120.07	113.16	1347.69	0.00	0.00	0.00	1231.73	168.54	1662.07	1220.28	22.68	1658.80	1136.30	25.46	1766.15	1149.53	173.41	1770.41	918.28	-216.61	68.23	1537.67	-208.72	73.58	907.35
8.91000	1181.46	185.62	145.85	1136.75	171.35	147.48	908.94	132.27	132.07	971.24	196.68	167.55	1174.93	-27.28	165.19	1127.63	-18.15	178.19	905.63	1.26	211.63	974.32	-56.34	231.77	1123.96	112.23	1348.60	0.00	0.00	0.00	1235.22	167.74	1662.66	1223.16	21.75	1659.37	1139.33	24.11	1766.53	1152.82	172.31	1771.05	918.10	-217.19	68.47	1537.68	-208.79	73.61	907.52
8.92000	1183.02	185.84	146.29	1136.64	171.43	147.57	909.38	131.37	131.78	971.37	196.38	167.48	1193.49	-27.47	164.85	1146.17	-18.85	176.14	922.34	-2.01	201.90	991.04	-58.43	224.13	1127.84	111.23	1349.48	0.00	0.00	0.00	1238.05	166.97	1663.28	1226.70	20.98	1659.79	1142.78	23.46	1766.97	1155.98	171.42	1771.54	918.43	-217.21	68.25	1537.37	-208.85	73.48	907.20
8.93000	1182.17	185.89	146.04	1136.18	171.29	147.37	909.20	131.89	131.85	971.13	196.72	167.62	1211.94	-28.58	164.62	1163.32	-20.20	174.12	939.07	-4.86	192.59	1007.36	-60.93	217.22	1131.72	110.18	1350.33	0.00	0.00	0.00	1241.33	166.15	1663.72	1229.83	19.92	1660.16	1145.96	22.45	1767.19	1159.30	170.05	1772.06	918.62	-217.55	68.09	1537.35	-208.89	73.54	907.34
8.94000	1183.22	186.07	146.33	1136.49	171.34	147.58	909.01	132.16	131.89	971.16	196.64	167.61	1229.51	-29.45	165.25	1180.43	-21.89	172.64	955.60	-8.72	183.25	1023.34	-63.27	210.67	1135.60	109.08	1351.14	0.00	0.00	0.00	1244.59	165.04	1664.17	1233.52	18.90	1660.34	1149.06	20.92	1767.40	1162.66	168.79	1772.49	918.47	-217.30	68.32	1537.79	-208.76	73.69	907.14
8.95000	1182.64	186.24	146.33	1136.38	171.29	147.51	909.54	131.07	131.31	971.14	196.51	167.60	1245.91	-31.10	165.70	1197.84	-23.62	171.98	971.58	-10.33	176.06	1038.95	-65.80	204.88	1139.46	107.92	1351.92	0.00	0.00	0.00	1248.18	163.93	1664.45	1236.48	17.88	1660.52	1152.35	19.75	1767.56	1165.78	167.79	1772.77	918.51	-217.57	68.31	1537.82	-208.80	73.75	907.08
8.96000	1182.36	186.03	146.14	1135.75	171.40	147.41	909.39	131.98	131.38	971.22	196.42	167.66	1262.13	-33.09	166.65	1214.06	-25.66	171.56	987.08	-14.53	168.25	1054.15	-68.15	199.88	1143.32	106.71	1352.67	0.00	0.00	0.00	1251.35	162.75	1664.87	1240.30	16.99	1660.77	1155.63	18.39	1767.64	1168.88	166.81	1773.00	918.66	-217.59	68.10	1537.31	-208.70	73.53	907.09
8.97000	1183.74	185.95	146.74	1135.46	171.49	147.27	909.02	131.60	131.64	971.24	196.19	167.58	1277.63	-34.50	168.13	1229.48	-27.46	171.50	1002.96	-16.37	161.32	1068.76	-70.37	195.46	1147.18	105.45	1353.38	0.00	0.00	0.00	1254.72	161.61	1665.12	1244.12	16.02	1660.80	1159.07	17.14	1767.66	1172.37	164.99	1773.37	918.44	-217.62	68.32	1537.39	-208.85	73.52	907.36
8.98000	1183.98	186.12	146.80	1135.37	171.46	143.40	908.95	131.77	131.61	971.05	196.55	167.73	1292.79	-35.66	169.99	1243.96	-29.15	171.69	1017.82	-19.43	155.82	1082.23	-72.85	191.93	1151.03	104.15	1354.07	0.00	0.00	0.00	1258.22	160.47	1665.27	1247.05	14.49	1660.79	1162.64	16.01	1767.65	1175.56	163.61	1773.52	918.33	-217.40	68.44	1537.32	-208.88	73.46	907.27
8.99000	1183.29	186.33	146.33	1135.48	171.52	143.27	909.11	131.91	131.69	971.20	196.17	167.61	1305.78	-37.43	171.06	1257.39	-30.22	172.03	1031.89	-22.30	150.99	1094.97	-75.29	188.96	1154.87	102.80	1354.72	0.00	0.00	0.00	1261.61	159.01	1665.40	1250.75	13.20	1660.72	1166.04	14.46	1767.56	1178.94	162.19	1773.57	918.58	-217.53	68.23	1537.61	-208.79	73.62	907.20
9.00000	1181.32	186.70	139.46	1135.90	171.70	143.21	909.08	132.06	131.87	971.14	196.24	167.71	1318.41	-38.12	172.64	1270.73	-31.67	172.58	1045.71	-24.25	146.46	1107.78	-76.54	186.01	1158.70	101.40	1355.34	0.00	0.00	0.00	1265.11	157.54	1665.50	1253.67	11.84	1660.80	1169.53	12.87	1767.40	1182.26	160.79	1773.55	918.49	-217.75	68.45	1537.63	-208.77	73.66	907.33
9.01000	1180.64	186.41	139.23	1135.39	171.69	142.94	908.95	132.10	131.83	971.25	196.19	167.78	1330.14	-38.94	174.16	1282.58	-32.53	173.25	1058.27	-26.61	142.74	1119.29	-78.21	183.69	1162.53	99.97	1355.93	0.00	0.00	0.00	1268.66	156.12	1665.48	1258.15	10.47	1660.54	1172.94	11.02	1767.18	1185.54	159.17	1773.51	918.71	-218.05	68.19	1537.33	-208.81	73.50	907.36
9.02000	1181.44	186.42	139.37	1135.76	171.71	142.94	909.02	131.59	131.96	971.33	196.16	167.81	1341.64	-39.28	176.15	1292.91	-33.66	173.75	1069.95	-28.11	139.12	1129.70	-79.58	181.59	1166.35	98.49	1356.49	0.00	0.00	0.00	1271.99	154.72	1665.41	1261.34	8.90	1660.43	1176.70	9.49	1767.02	1188.98	157.41	1773.45	918.64	-218.47	68.15	1537.77	-208.79	73.69	907.11
9.03000	1181.25	186.36	139.09	1135.68	171.56	142.84	909.32	131.01	131.79	971.40	196.02	167.86	1351.20	-39.67	177.80	1302.71	-33.83	174.82	1080.12	-29.75	136.03	1139.66	-80.04	179.26	1170.16	96.97	1357.02	0.00	0.00	0.00	1274.85	153.15	1665.34	1264.42	6.93	1660.26	1180.29	7.66	1766.74	1192.37	155.67	1773.32	918.19	-217.12	68.57	1537.76	-208.81	73.65	907.15
9.04000	1181.02	186.50	138.71	1135.42	171.58	142.69	909.37	132.31	131.90	971.57	195.63	167.81	1359.95	-40.14	179.27	1311.65	-34.47	175.54	1089.58	-30.90	133.14	1148.01	-80.84	177.30	1173.96	95.42	1357.51	0.00	0.00	0.00	1278.61	151.38	1665.21	1268.85	5.57	1659.90	1184.07	5.85	1766.44	1196.10	153.33	1773.17	918.47	-217.61	68.32	1537.55	-208.77	73.55	907.18
9.05000	1181.77	186.47	138.82	1135.24	171.58	142.42	909.34	131.28	131.94	971.66	195.56	167.93	1368.04	-40.83	180.58	1319.46	-34.63	176.39	1097.88	-31.17	130.29	1155.91	-81.13	175.30	1177.76	93.83	1357.98	0.00	0.00	0.00	1282.48	149.37	1665.01	1272.31	3.86	1659.67	1187.80	3.69	1766.02	1199.57	151.37	1772.95	918.53	-217.85	68.26	1537.45	-208.74	73.51	907.30
9.06000	1181.72	186.24	138.79	1135.76	171.79	142.42	909.50	131.19	131.89	971.68	195.50	167.97	1374.71	-40.81	181.56	1326.02	-35.04	176.57	1105.01	-31.51	127.78	1162.36	-81.64	173.59	1181.55	92.20	1358.42	0.00	0.00	0.00	1285.89	147.60	1664.85	1275.77	1.58	1659.27	1191.53	1.56	1765.55	1203.03	149.52	1772.63	918.46	-217.44	68.35	1537.16	-208.89	73.41	907.17
9.07000	1182.07	186.42	138.62	1135.81	171.65	142.35	909.69	131.65	131.97	971.78	195.38	168.07	1379.86	-41.23	181.72	1331.67	-35.68	176.31	1110.63	-31.91	125.87	1167.77	-82.05	171.99	1185.33	90.55	1358.84	0.00	0.00	0.00	1289.56	145.86	1664.51	1279.85	-0.08	1658.92	1195.25	-0.69	1765.07	1206.52	147.34	1772.34	918.42	-217.23	68.51	1537.74	-208.78	73.65	907.13
9.08000	1181.53	186.28	138.40	1135.63	171.61	142.19	909.75	130.97	131.98	971.73	195.52	168.23	1384.60	-41.41	180.79	1336.13	-35.51	175.20	1114.76	-31.81	125.76	1172.21	-82.35	171.10	1189.10	88.86	1359.22	0.00	0.00	0.00	1293.71	143.66	1664.21	1283.81	-2.16	1658.42	1199.10	-3.07	1764.50	1210.42	144.64	1772.15	918.42	-216.99	68.62	1537.79	-208.76	73.59	907.16
9.09000	1181.68	186.11	138.39	1135.67	171.67	142.10	909.68	131.64	132.21	971.82	195.46	168.35	1387.45	-41.39	177.50	1338.85	-35.72	172.12	1117.47	-31.30	125.74	1175.27	-82.37	169.87	1192.86	87.15	1359.58	0.00	0.00	0.00	1296.57	141.68	1664.03	1287.20	-4.23	1657.84	1203.11	-5.29	1763.96	1213.95	142.46	1771.73	918.35	-217.12	68.60	1537.58	-208.77	73.53	907.28
9.10000	1181.54	186.28	138.04	1135.56	171.67	141.92	909.69	132.10	132.23	971.87	195.38	168.49	1388.75	-40.73	172.70	1340.68	-35.34	168.22	1118.15	-31.49	126.14	1176.43	-82.61	168.92	1196.62	85.41	1359.90	0.00	0.00	0.00	1300.45	139.34	1663.67	1291.32	-6.52	1657.36	1206.91	-7.90	1763.36	1217.54	140.05	1771.31	918.70	-218.12	68.00	1537.60	-208.82	73.46	907.36
9.11000	1181.76	186.24	137.96	1135.73	171.50	141.98	909.48	131.62	132.47	971.99	195.00	168.55	1389.67	-40.56	168.49	1341.93	-35.12	165.33	1118.97	-31.03	126.07	1177.06	-82.75	168.20	1200.36	83.64	1360.20	0.00	0.00	0.00	1304.33	137.02	1663.31	1295.17	-8.86	1656.76	1210.93	-10.47	1762.75	1221.42	137.16	1770.99	918.48	-217.88	68.15	1537.15	-208.85	73.31	907.23
9.12000	1182.85	186.29	138.15	1135.74	171.41	141.87	910.05	131.91	132.38	972.30	194.61	168.57	1390.74	-40.24	166.80	1342.70	-34.96	163.75	1119.32	-30.99	126.23	1177.93	-82.48	167.78	1204.10	81.85	1360.48	0.00	0.00	0.00	1307.79	134.55	1663.08	1299.12	-11.33	1656.27	1214.88	-13.12	1762.18	1225.16	134.51	1770.67	918.24	-216.92	68.47	1537.26	-208.79	73.39	907.22
9.13000	1182.47	186.42	137.66	1136.18	171.52	141.76	909.89	131.48	132.53	972.37	194.62	168.90	1391.60	-40.58	165.03	1342.87	-35.17	162.13	1119.82	-30.84	126.44	1178.80	-82.12	167.29	1207.82	80.04	1360.73	0.00	0.00	0.00	1311.76	132.19	1662.82	1302.54	-13.77	1655.76	1218.69	-16.50	1761.55	1229.01	131.70	1770.38	918.22	-217.40	68.43	1536.91	-208.81	73.26	907.12
9.14000	1182.33	186.08	137.64	1136.16	171.45	141.57	909.72	132.00	133.13	972.47	194.54	169.22	1392.77	-41.20	162.53	1344.19	-35.36	160.60	1120.57	-30.46	126.61	1179.69	-82.05	166.85	1211.54	78.21	1360.95	0.00	0.00	0.00	1316.15	129.58	1662.45	1306.89	-16.44	1655.39	1222.86	-19.44	1761.08	1232.99	128.75	1770.22	918.34	-218.16	68.28	1537.08	-208.92	73.34	907.28
9.15000	1182.11	186.26	137.29	1135.89	171.25	141.50	910.07	131.28	132.94	972.78	194.13	169.40	1393.49	-40.84	160.67	1344.47	-35.14	159.21	1120.79	-31.01	127.05	1180.13	-82.80	166.61	1215.25	76.36	1361.14	0.00	0.00	0.00	1319.82	126.89	1662.31	1311.44	-18.95	1654.93	1227.18	-22.64	1760.63	1237.02	125.66	1770.05	918.34	-217.79	68.26	1538.24	-208.70	73.75	907.33
9.16000	1182.45	186.03	137.34	1136.01	171.15	141.29	910.05	131.01	133.43	972.93	193.91	169.76	1393.70	-40.60	159.77	1345.00	-35.18	158.29	1121.09	-31.01	127.05	1180.92	-83.03	166.24	1218.94	74.49	1361.31	0.00	0.00	0.00	1323.25	124.22	1662.28	1315.70	-21.68	1654.48	1231.63	-25.63	1760.23	1241.06	122.58	1769.92	918.11	-217.01	68.51	1538.13	-208.71	73.71	907.07
9.17000	1182.88	186.11	137.30	1136.49	170.98	141.41	910.24	130.89	133.57	973.17	193.47	170.10	1394.10	-40.73	158.72	1344.99	-34.93	157.67	1121.34	-31.17	127.09	1181.34	-83.39	166.01	1222.63	72.61	1361.46	0.00	0.00	0.00	1327.60	121.43	1662.21	1319.94	-24.65	1654.16	1236.04	-28.65	1759.88	1245.05	119.19	1769.93	918.32	-217.60	68.09	1537.80	-208.88	73.49	907.13
9.18000	1182.46	186.06	136.97	1136.60	170.78	141.31	910.18	130.54	133.98	973.40	193.01	170.43	1394.69	-40.61	157.93	1345.32	-34.80	156.98	1121.66	-30.98	126.99	1181.89	-83.49	165.72	1226.30	70.71	1361.58	0.00	0.00	0.00	1331.58	118.42	1662.29	1323.54	-27.61	1653.90	1240.11	-32.22	1759.47	1249.10	115.81	1769.95	918.28	-217.39	68.14	1537.67	-208.84	73.45	907.36
9.19000	1182.72	186.06	136.79	1136.30	170.59	141.08	910.59	131.24	134.43	973.70	192.84	170.94	1394.29	-40.55	156.99	1345.61	-34.68	156.42	1121.88	-31.19	127.02	1182.53	-83.74	165.39	1229.97	68.81	1361.67	0.00	0.00	0.00	1335.71	115.29	1662.37	1327.66	-30.95	1653.51	1244.22	-35.65	1759.07	1253.22	112.28	1770.03	918.16	-217.44	68.12	1537.55	-208.77	73.42	907.28
9.20000	1182.60	185.96	136.51	1136.90	170.72	140.96	910.99	130.49	134.68	974.10	192.43	171.44	1394.93	-40.09	156.55	1345.90	-34.67	155.82	1121.50	-32.14	127.37	1183.12	-83.96	165.04	1233.62	66.89	1361.74	0.00	0.00	0.00	1339.62	112.47	1662.43	1331.93	-34.03	1653.25	1248.38	-39.02	1758.76	1257.07	109.07	1770.09	918.38	-217.10	67.87	1537.38	-208.78	73.41	907.38
9.21000	1183.40	186.06	136.47	1137.01	170.53	140.80	911.26	130.80	135.27	974.43	192.23	172.21	1395.05	-40.81	155.45	1346.23	-34.81	155.24	1121.63	-32.39	127.35	1183.39	-84.44	164.68	1237.27	64.97	1361.79	0.00	0.00	0.00	1343.87	109.51	1662.55	1336.35	-36.96	1652.99	1252.55	-42.40	1758.48	1261.19	105.39	1770.21	918.27	-217.77	67.78	1537.57	-208.61	73.44	907.39
9.22000	1184.07	186.13	136.37	1136.83	170.41	140.47	911.44	130.10	136.06	975.05	191.75	173.01	1395.05	-41.12	154.75	1346.04	-34.97	154.65	1121.85	-32.36	127.16	1183.58	-84.95	164.38	1240.90	63.04	1361.82	0.00	0.00	0.00	1347.97	106.36	1662.68	1340.15	-39.95	1653.02	1256.87	-45.68	1758.32	1265.22	101.83	1770.36	918.39	-217.97	67.59	1537.68	-208.71	73.45	907.20
9.23000	1183.86	186.36	135.79	1137.56	170.07	140.41	912.01	128.98	136.50	975.85	191.02	173.87	1395.01	-41.16	154.19	1346.42	-35.56	154.03	1122.09	-32.41	127.01	1183.85	-85.31	164.03	1244.52	61.11	1361.82	0.00	0.00	0.00	1351.99	103.13	1662.96	1344.65	-43.23	1652.85	1260.79	-49.35	1758.04	1269.12	98.55	1770.49	918.15	-217.45	67.83	1537.77	-208.69	73.54	907.11
9.24000	1183.90	186.53	135.44	1137.94	169.98	140.02	912.80	127.86	137.53	976.75	190.42	175.18	1395.74	-41.24	153.75	1346.55	-35.70	153.46	1121.97	-32.86	127.10	1184.04	-85.55	163.62	1248.13	59.17	1361.80	0.00	0.00	0.00	1355.91	99.99	1663.26	1349.11	-46.28	1652.77	1264.79	-52.91	1757.84	1272.87	95.24	1770.57	918.10	-216.84	67.94	1537.52	-208.72	73.42	907.09
9.25000	1184.76	186.66	135.32	1138.20	169.83	139.62	913.23	127.84	139.29	977.77	189.81	176.77	1395.88	-41.96	152.82	1346.38	-36.14	152.83	1121.69	-33.55	127.19	1184.39	-85.66	163.19	1251.73	57.23	1361.76	0.00	0.00	0.00	1359.55	97.27	1663.42	1352.90	-49.47	1652.85	1269.07	-55.97	1757.69	1276.98	91.60	1770.75	918.04	-216.87	67.87	1538.15	-208.71	73.67	907.19
9.26000	1185.09	187.05	135.05	1138.81	169.80	139.18	914.42	126.85	141.38	979.16	188.64	178.43	1395.90	-42.05	152.32	1346.54	-35.83	152.69	1122.12	-33.03	126.89	1184.39	-86.11	163.02	1255.32	55.30	1361.69	0.00	0.00	0.00	1363.84	94.23	1663.67	1357.74	-52.27	1652.79	1273.06	-59.27	1757.51	1280.94	88.23	1770.86	918.29	-218.05	67.51	1537.45	-208.80	73.38	907.33
9.27000	1185.67	187.38	134.94	1139.81	169.69	138.88	915.46	126.00	144.64	980.72	187.65	180.61	1396.61	-42.48	152.02	1346.65	-36.29	152.27	1122.12	-33.13	126.92	1184.58	-86.11	162.63	1258.89	53.36	1361.61	0.00	0.00	0.00	1367.72	91.10	1663.99	1361.16	-55.36	1652.90	1277.16	-62.58	1757.36	1284.83	84.89	1770.97	918.47	-217.65	67.52	1537.91	-208.64	73.60	907.36
9.28000	1186.26	187.76	134.56	1140.96	169.84	138.33	917.29	124.45	148.11	982.68	186.52	183.10	1396.91	-42.18	151.75	1346.82	-36.67	151.81	1121.84	-33.77	127.03	1184.58	-86.62	162.59	1262.45	51.43	1361.50	0.00	0.00	0.00	1371.69	88.30	1664.26	1365.96	-58.08	1652.91	1281.16	-65.85	1757.17	1288.86	81.46	1771.19	918.43	-217.94	67.36	1537.70	-208.72	73.51	907.19
9.29000	1186.83	188.31	134.39	1141.64	169.74	137.93	919.38	123.88	152.57	984.88	185.54	185.98	1396.88	-42.69	151.03	1346.58	-36.47	151.41	1121.27	-34.92	127.60	1184.79	-86.67	162.35	1266.00	49.51	1361.37	0.00	0.00	0.00	1375.88	85.30	1664.51	1370.25	-61.04	1652.81	1285.15	-68.97	1757.06	1292.61	78.64	1771.31	918.54	-218.83	67.09	1537.77	-208.62	73.53	907.23
9.30000	1187.28	188.91	134.02	1142.80	169.83	137.74	921.79	121.93	157.30	987.48	184.39	189.18	1396.84	-42.50	150.63	1346.88	-36.61	151.10	1121.59	-34.42	127.26	1185.09	-86.51	161.95	1269.54	47.59	1361.22	0.00	0.00	0.00	1379.84	82.64	1664.73	1374.02	-63.69	1652.89	1289.46	-71.82	1756.99	1296.67	75.56	1771.54	918.45	-218.19	67.21	1537.85	-208.72	73.58	907.48
9.31000	1187.60	189.26	133.71	1144.88	170.91	137.37	924.61	119.71	163.09	990.43	183.36	192.95	1396.71	-42.27	150.08	1346.48	-36.51	150.67	1121.48	-34.53	127.35	1185.02	-86.97	162.00	1273.06	45.68	1361.06	0.00	0.00	0.00	1384.21	79.86	1664.92	1378.47	-66.58	1652.85	1293.59	-74.80	1756.87	1300.71	72.44	1771.73	918.72	-218.79	67.01	1537.83	-208.66	73.59	907.57
9.32000	1189.00	190.06	133.51	1145.68	170.76	139.33	927.67	117.65	169.59	993.84	182.33	197.21	1397.72	-42.39	149.69	1346.98	-36.76	150.24	1121.01	-35.28	127.71	1185.29	-86.98	161.88	1276.57	43.78	1360.87	0.00	0.00	0.00	1387.89	77.24	1665.19	1382.14	-69.10	1652.88	1297.62	-77.71	1756.82	1304.69	69.46	1771.99	918.61	-218.31	67.22	1537.73	-208.72	73.52	907.42
9.33000	1189.17	190.75	132.79	1146.28	171.14	138.77	931.18	116.32	176.96	997.64	181.32	201.88	1397.30	-42.55	148.82	1346.70	-36.56	149.82	1120.90	-35.46	127.76	1185.08	-87.39	161.97	1280.07	41.90	1360.66	0.00	0.00	0.00	1391.54	74.70	1665.56	1386.11	-71.58	1652.95	1301.71	-80.64	1756.76	1308.51	66.83	1772.19	918.56	-218.46	67.31	1537.19	-208.73	73.32	907.31
9.34000	1190.12	190.99	132.39	1149.04	171.42	139.16	935.07	114.52	185.28	1002.02	180.16	206.99	1397.55	-42.35	148.43	1346.72	-36.41	149.51	1121.04	-35.17	127.61	1185.34	-87.27	161.83	1283.56	40.03	1360.43	0.00	0.00	0.00	1395.72	72.49	1665.75	1390.01	-74.06	1653.07	1305.96	-83.15	1756.82	1312.59	63.98	1772.45	918.41	-218.48	67.29	1537.88	-208.58	73.60	907.30
9.35000	1191.47	191.51	131.82	1151.50	171.59	139.48	940.12	112.02	193.31	1006.71	179.40	212.61	1398.06	-42.45	147.80	1346.82	-37.06	148.78	1120.69	-35.62	127.84	1185.73	-87.10	161.57	1287.03	38.18	1360.19	0.00	0.00	0.00	1399.79	69.92	1666.08	1394.84	-76.27	1653.16	1309.97	-85.82	1756.88	1316.33	61.71	1772.63	918.34	-217.99	67.38	1537.75	-208.69	73.48	907.36
9.36000	1192.95	191.70	131.30	1153.13	171.49	139.87	945.97	109.56	201.71	1012.02	178.05	218.49	1397.86	-42.09	147.34	1347.22	-37.21	148.45	1120.70	-35.38	127.81	1185.76	-87.26	161.69	1290.48	36.34	1359.93	0.00	0.00	0.00	1404.00	67.43	1666.37	1398.57	-78.86	1653.27	1314.03	-88.29	1756.91	1320.28	59.20	1772.82	918.26	-218.39	67.39	1537.43	-208.75	73.38	907.30
9.37000	1194.95	191.19	130.66	1155.57	171.20	140.89	951.83	107.29	210.70	1017.79	176.78	224.92	1398.14	-41.95	146.66	1347.50	-36.85	148.24	1120.31	-35.67	127.97	1185.84	-87.46	161.73	1293.93	34.52	1359.65	0.00	0.00	0.00	1407.38	65.21	1666.72	1402.85	-80.99	1653.46	1317.96	-90.83	1756.97	1324.00	56.86	1772.97	918.19	-217.86	67.46	1537.92	-208.82	73.55	907.28
9.38000	1198.01	190.87	129.78	1159.11	170.16	142.47	958.30	105.23	219.52	1024.15	175.13	231.51	1398.46	-41.73	146.13	1347.22	-36.42	147.93	1120.45	-35.20	127.79	1186.11	-87.33	161.68	1297.35	32.73	1359.35	0.00	0.00	0.00	1411.06	63.24	1666.86	1407.01	-83.21	1653.56	1321.87	-93.20	1757.00	1327.98	54.46	1773.11	918.41	-218.52	67.24	1537.76	-208.80	73.54	907.57
9.39000	1200.10	189.60	128.89	1162.65	168.95	144.43	965.24	103.55	227.93	1030.92	173.37	238.03	1398.65	-42.01	145.18	1347.23	-36.46	147.44	1120.72	-34.81	127.65	1186.23	-87.29	161.71	1300.77	30.96	1359.03	0.00	0.00	0.00	1415.48	60.88	1666.96	1410.99	-85.14	1653.75	1325.74	-95.39	1757.06	1331.83	52.29	1773.17	918.58	-218.67	67.15	1537.52	-208.84	73.40	907.24
9.40000	1205.02	189.17	128.50	1167.93	167.63	147.54	972.56	101.28	234.94	1037.86	171.42	243.89	1399.39	-42.30	144.38	1348.20	-36.34	147.30	1120.56	-34.81	127.74	1186.67	-86.93	161.60	1304.17	29.21	1358.70	0.00	0.00	0.00	1419.67	58.76	1667.08	1414.31	-87.29	1653.92	1329.51	-97.71	1757.06	1335.47	50.62	1773.19	918.39	-218.05	67.34	1537.89	-208.66	73.56	907.09
9.41000	1210.96	187.21	131.51	1174.09	166.16	151.40	980.10	99.12	241.08	1044.94	170.19	249.19	1399.52	-41.85	143.95	1348.13	-36.38	146.89	1120.27	-34.77	127.80	1186.61	-87.31	161.90	1307.55	27.49	1358.35	0.00	0.00	0.00	1423.34	56.92	1667.08	1418.28	-88.98	1653.95	1333.40	-99.83	1757.02	1339.52	48.48	1773.26	918.47	-218.24	67.26	1537.52	-208.63	73.44	907.06
9.42000	1218.79	184.76	136.22	1182.23	163.98	156.01	987.97	96.78	246.20	1052.74	168.61	253.71	1399.67	-41.78	143.42	1348.37	-36.51	146.50	1120.27	-34.61	127.84	1186.75	-87.32	161.94	1310.92	25.80	1357.99	0.00	0.00	0.00	1426.92	55.07	1667.14	1422.25	-91.14	1653.91	1337.35	-101.68	1757.00	1343.69	46.10	1773.32	918.43	-218.03	67.29	1537.80	-208.77	73.52	907.44
9.43000	1228.16	181.86	140.24	1191.12	161.06	160.26	996.17	95.78	250.61	1061.34	166.96	257.50	1399.99	-42.15	142.66	1348.67	-36.54	146.36	1120.41	-34.26	127.86	1187.14	-87.01	161.82	1314.28	24.14	1357.61	0.00	0.00	0.00	1430.77	53.34	1667.03	1426.45	-92.76	1653.87	1341.48	-103.40	1756.97	1347.49	44.55	1773.30	918.44	-218.61	67.14	1537.54	-208.76	73.45	907.42
9.44000	1237.73	177.66	144.12	1200.86	157.70	163.99	1005.55	94.43	253.89	1070.84	165.39	260.71	1399.87	-42.13	142.15	1348.77	-36.61	146.15	1120.56	-33.76	127.83	1187.31	-87.10	161.88	1317.62	22.51	1357.21	0.00	0.00	0.00	1434.55	51.74	1666.97	1430.10	-94.38	1653.77	1345.53	-105.18	1756.96	1351.27	42.92	1773.33	918.21	-217.88	67.53	1537.93	-208.74	73.60	907.26
9.45000	1249.86	174.45	147.58	1212.31	154.36	167.53	1015.08	92.56	256.47	1080.94	163.98	263.15	1400.60	-42.20	141.87	1349.41	-36.83	146.13	1120.80	-33.50	127.97	1187.36	-87.26	162.04	1320.94	20.91	1356.80	0.00	0.00	0.00	1438.45	50.05	1666.88	1433.92	-95.91	1653.51	1349.48	-107.02	1756.89	1355.18	41.32	1773.37	918.13	-217.85	67.51	1537.85	-208.69	73.56	907.30
9.46000	1261.33	170.69	150.96	1224.50	151.29	170.73	1025.62	91.62	258.04	1091.68	161.97	264.60	1400.64	-42.55	141.27	1349.14	-36.95	145.74	1121.21	-32.62	127.72	1187.52	-87.31	162.15	1324.25	19.35	1356.38	0.00	0.00	0.00	1442.21	48.80	1666.71	1437.87	-97.53	1653.31	1353.33	-108.98	1756.77	1359.31	39.42	1773.43	918.39	-217.54	67.45	1537.52	-208.70	73.39	907.38
9.47000	1274.13	167.95	153.89	1236.43	148.44	173.33	1036.95	89.42	258.53	1102.70	160.49	265.44	1401.14	-42.69	140.95	1349.28	-36.61	145.87	1121.29	-32.45	127.92	1187.94	-87.05	162.03	1327.54	17.82	1355.94	0.00	0.00	0.00	1445.92	47.00	1666.75	1441.48	-98.89	1653.23	1357.54	-110.44	1756.77	1363.24	37.81	1773.46	918.53	-217.96	67.25	1537.22	-208.80	73.21	907.32
9.48000	1287.82	165.35	158.86	1250.48	146.14	175.85	1048.91	87.18	258.13	1114.42	158.70	265.56	1400.93	-42.49	140.60	1349.61	-36.73	145.81	1121.03	-33.04	128.47	1187.90	-87.45	162.27	1330.82	16.34	1355.49	0.00	0.00	0.00	1449.75	45.84	1666.55	1445.94	-100.34	1653.02	1362.01	-111.47	1756.82	1367.02	36.43	1773.53	918.44	-218.07	67.21	1537.69	-208.79	73.41	907.30
9.49000	1302.07	163.11	161.37	1263.99	143.95	177.71	1061.40	85.19	256.95	1126.51	157.02	265.10	1401.27	-42.93	140.08	1349.46	-36.71	145.68	1121.07	-33.06	128.72	1188.13	-87.43	162.40	1334.08	14.89	1355.02	0.00	0.00	0.00	1452.85	44.84	1666.57	1449.85	-101.73	1652.85	1365.76	-113.17	1756.79	1371.02	34.79	1773.55	918.60	-218.25	67.18	1537.84	-208.64	73.59	907.24
9.50000	1317.06	161.12	163.71	1278.82	142.09	179.45	1074.23	83.59	255.53	1138.99	155.24	264.07	1401.29	-42.77	139.94	1350.35	-36.50	146.00	1121.73	-32.28	128.64	1188.44	-87.31	162.41	1337.33	13.49	1354.54	0.00	0.00	0.00	1456.78	43.39	1666.52	1453.26	-102.75	1652.89	1369.61	-114.81	1756.72	1374.54	33.82	1773.46	918.54	-218.85	67.12	1537.05	-208.80	73.19	907.28
9.51000	1331.78	159.44	165.60	1293.75	140.43	180.89	1088.30	80.60	252.59	1152.34	153.22	262.45	1401.85	-42.95	139.61	1350.71	-37.40	149.45	1121.70	-32.51	128.95	1188.82	-87.12	162.50	1340.55	12.13	1354.05	0.00	0.00	0.00	1460.64	42.32	1666.31	1457.64	-103.69	1652.75	1373.67	-115.99	1756.76	1378.38	32.25	1773.51	918.24	-217.65	67.54	1537.29	-208.87	73.29	907.31
9.52000	1346.76	158.06	167.20	1308.87	139.04	181.98	1102.13	79.61	249.76	1165.80	151.85	260.59	1402.15	-43.43	139.02	1350.68	-37.34	149.70	1122.14	-30.63	129.73	1188.68	-87.54	162.74	1343.76	10.81	1353.55	0.00	0.00	0.00	1464.15	41.17	1666.16	1461.53	-104.70	1652.67	1377.78	-117.10	1756.70	1382.14	30.94	1773.48	918.36	-217.77	67.43	1537.10	-208.79	73.25	907.58
9.53000	1363.05	156.93	169.15	1324.12	137.92	182.88	1116.38	77.83	246.46	1180.03	149.66	257.99	1401.12	-43.62	142.19	1350.67	-37.30	149.64	1122.32	-30.31	130.01	1188.89	-87.55	162.92	1346.96	9.54	1353.03	0.00	0.00	0.00	1467.11	40.48	1666.12	1464.93	-105.92	1652.57	1381.38	-118.54	1756.59	1385.41	30.45	1773.38	918.41	-217.91	67.34	1537.14	-208.67	73.27	907.54
9.54000	1378.86	156.01	170.54	1341.15	137.10	184.01	1131.10	75.92	242.36	1194.04	148.46	255.45	1402.42	-43.55	142.56	1351.63	-37.18	149.93	1122.47	-30.23	130.19	1189.16	-87.32	162.88	1350.13	8.32	1352.50	0.00	0.00	0.00	1470.78	39.09	1666.10	1468.14	-106.92	1652.45	1385.24	-119.63	1756.54	1389.35	28.78	1773.43	918.63	-218.61	67.03	1537.42	-208.81	73.36	907.45
9.55000	1395.50	155.52	172.04	1357.55	136.39	184.68	1146.19	73.90	238.27	1208.41	147.37	252.68	1402.81	-43.39	142.51	1351.90	-37.12	150.00	1122.46	-29.91	130.56	1189.51	-87.20	163.00	1353.29	7.16	1351.96	0.00	0.00	0.00	1474.90	38.17	1665.85	1472.22	-107.74	1652.26	1389.06	-120.85	1756.40	1393.03	27.28	1773.48	918.37	-218.23	67.31	1537.77	-208.65	73.54	907.39
9.56000	1412.47	155.20	173.53	1374.16	135.98	185.32	1160.98	72.57	233.96	1223.17	146.38	249.67	1402.70	-43.43	142.26	1352.27	-37.00	150.00	1122.79	-30.12	130.66	1189.47	-87.52	163.28	1356.43	6.04	1351.41	0.00	0.00	0.00	1478.09	37.22	1665.78	1475.95	-108.58	1652.07	1392.93	-121.83	1756.32	1396.42	26.53	1773.41	918.50	-218.25	67.24	1537.09	-208.83	73.27	907.38
9.57000	1428.54	155.16	174.67	1390.53	135.85	185.77	1175.86	71.38	229.45	1238.11	145.95	246.66	1403.51	-43.11	142.39	1351.77	-36.85	149.74	1122.91	-30.01	130.80	1189.52	-87.65	163.44	1359.56	4.98	1350.85	0.00	0.00	0.00	1481.51	36.56	1665.67	1479.22	-109.56	1651.90	1396.53	-123.04	1756.10	1399.91	25.58	1773.30	918.55	-218.58	67.24	1537.48	-208.74	73.37	907.31
9.58000	1446.05	155.03	173.66	1407.17	136.00	186.16	1190.97	69.63	224.62	1253.46	145.09	243.38	1403.60	-42.91	142.26	1351.69	-36.78	149.62	1123.13	-29.99	130.91	1189.97	-87.20	163.36	1362.66	3.97	1350.28	0.00	0.00	0.00	1484.72	35.74	1665.62	1482.34	-110.52	1651.78	1400.24	-124.07	1755.90	1403.42	24.49	1773.20	918.57	-218.32	67.23	1537.39	-208.75	73.33	907.22
9.59000	1463.19	155.75	174.62	1424.04	136.44	186.57	1206.50	68.19	219.83	1268.73	144.83	240.22	1404.74	-42.73	142.49	1351.57	-36.74	149.46	1123.24	-30.01	131.17	1190.14	-87.17	163.56	1365.75	3.02	1349.70	0.00	0.00	0.00	1488.46	34.77	1665.47	1486.23	-111.33	1651.47	1404.07	-124.79	1755.69	1406.95	23.36	1773.13	918.67	-218.24	67.10	1537.61	-208.74	73.50	907.43
9.60000	1480.23	156.04	176.22	1440.23	136.95	186.78	1222.08	66.77	215.18	1284.35	144.28	236.81	1404.40	-42.69	142.19	1351.80	-36.65	149.39	1123.28	-29.77	131.54	1190.13	-87.52	163.97	1368.82	2.13	1349.11	0.00	0.00	0.00	1491.54	34.45	1665.27	1490.45	-111.96	1651.12	1407.54	-125.96	1755.41	1410.55	22.31	1772.98	918.67	-218.58	67.12	1536.92	-208.87	73.20	907.15
9.61000	1497.10	157.15	177.19	1456.44	137.67	186.95	1232.14	63.04	211.18	1299.83	144.26	233.60	1404.55	-42.49	142.04	1351.94	-36.59	149.26	1123.45	-30.44	131.66	1190.49	-87.29	164.09	1371.87	1.31	1348.51	0.00	0.00	0.00	1495.07	33.55	1665.05	1493.56	-112.83	1650.93	1411.02	-126.94	1755.07	1413.78	21.61	1772.72	918.73	-218.76	66.95	1537.33	-208.73	73.35	907.19
9.62000	1513.46	158.01	178.38	1473.20	138.67	187.42	1249.33	61.43	205.61	1315.27	144.73	230.52	1405.31	-42.26	142.11	1352.14	-36.48	149.13	1123.59	-29.85	132.06	1190.93	-86.90	164.18	1374.90	0.54	1347.90	0.00	0.00	0.00	1498.63	32.89	1664.77	1497.20	-113.59	1650.62	1414.86	-127.33	1754.85	1417.14	21.08	1772.47	918.68	-218.70	66.99	1537.36	-208.66	73.37	907.25
9.63000	1529.96	159.24	179.16	1490.70	139.81	188.12	1265.95	64.23	201.90	1330.95	144.92	227.41	1405.12	-42.15	141.71	1352.70	-36.43	149.00	1123.52	-29.99	132.42	1191.04	-87.11	164.57	1377.92	-0.16	1347.28	0.00	0.00	0.00	1501.91	32.16	1664.52	1500.78	-114.09	1650.27	1418.18	-128.30	1754.49	1420.52	20.04	1772.23	918.40	-217.90	67.40	1537.40	-208.75	73.35	907.32
9.64000	1545.98	160.22	180.06	1506.79	140.81	188.24	1283.49	64.74	197.19	1346.32	145.47	224.34	1405.45	-42.14	141.48	1352.66	-36.48	148.73	1123.63	-29.63	132.78	1191.42	-86.89	164.72	1380.91	-0.80	1346.66	0.00	0.00	0.00	1505.27	31.18	1664.31	1503.49	-114.73	1649.96	1421.60	-129.13	1754.05	1423.90	19.28	1771.95	918.34	-217.74	67.52	1537.88	-208.74	73.49	907.30
9.65000	1562.73	161.24	180.75	1523.22	141.88	188.44	1300.99	64.74	192.25	1361.69	146.24	221.38	1405.39	-42.04	141.03	1352.97	-35.87	145.40	1123.64	-29.60	133.10	1191.77	-86.58	164.84	1383.89	-1.36	1346.02	0.00	0.00	0.00	1508.30	30.90	1663.91	1507.03	-115.16	1649.49	1424.97	-129.86	1753.63	1427.44	18.46	1771.68	918.40	-217.88	67.36	1538.03	-208.67	73.65	907.30
9.66000	1579.00	162.02	181.45	1539.17	142.97	188.34	1320.17	65.62	188.05	1377.00	147.35	218.55	1405.29	-41.97	140.62	1352.74	-36.12	144.59	1123.84	-29.13	133.46	1192.32	-86.12	164.86	1386.84	-1.86	1345.38	0.00	0.00	0.00	1511.66	30.49	1663.53	1510.42	-115.88	1649.04	1428.55	-130.17	1753.26	1430.70	17.87	1771.29	918.26	-217.79	67.43	1537.56	-208.65	73.43	907.22
9.67000	1593.92	162.81	181.45	1554.71	143.89	188.06	1336.90	68.57	184.76	1392.24	148.65	215.81	1405.40	-42.07	140.19	1352.73	-36.00	144.41	1124.06	-29.59	133.55	1192.38	-86.37	165.31	1389.78	-2.29	1344.74	0.00	0.00	0.00	1514.54	29.89	1663.16	1512.89	-116.39	1648.61	1431.69	-130.87	1752.77	1433.90	17.35	1770.89	918.45	-218.36	67.28	1538.18	-208.63	73.64	907.26
9.68000	1609.83	164.13	181.22	1570.89	144.88	187.95	1356.18	70.46	180.61	1406.98	150.51	213.31	1404.96	-42.02	135.56	1352.90	-36.51	143.96	1124.26	-29.79	133.82	1192.98	-85.88	165.38	1392.70	-2.64	1344.08	0.00	0.00	0.00	1518.18	29.50	1662.72	1516.34	-116.75	1648.17	1435.12	-131.22	1752.31	1437.12	17.00	1770.49	918.22	-217.44	67.63	1537.52	-208.77	73.40	907.38
9.69000	1625.61	164.84	181.11	1586.09	145.65	187.50	1368.33	71.28	178.14	1421.94	151.58	210.59	1405.27	-42.15	134.77	1352.70	-36.24	143.96	1124.68	-29.61	133.95	1193.33	-85.57	165.55	1395.88	-2.87	1343.71	0.00	0.00	0.00	1521.21	29.02	1662.34	1519.66	-117.07	1647.66	1438.35	-131.72	1751.84	1440.37	16.59	1770.12	918.16	-217.75	67.63	1537.44	-208.88	73.40	907.37
9.70000	1640.59	165.38	180.75	1601.03	146.40	186.98	1383.69	73.92	176.15	1436.52	153.30	208.22	1404.81	-41.85	134.44	1353.37	-36.58	143.68	1124.73	-29.22	134.31	1193.64	-85.46	165.84	1398.05	-3.11	1343.21	0.00	0.00	0.00	1524.09	28.99	1661.88	1522.66	-117.44	1647.13	1441.46	-132.18	1751.31	1443.46	16.37	1769.70	918.41	-217.95	67.47	1537.14	-208.97	73.30	907.49
9.71000	1655.73	165.43	180.78	1614.77	147.03	186.09	1396.75	77.53	175.16	1451.06	154.73	205.91	1405.17	-41.87	134.14	1353.15	-36.23	143.65	1124.55	-29.09	134.87	1193.89	-85.44	166.17	1397.23	-3.38	1342.37	0.00	0.00	0.00	1526.87	28.66	1661.54	1525.62	-117.62	1646.67	1444.76	-132.08	1750.86	1446.55	16.05	1769.23	918.65	-218.21	67.05	1537.30	-208.91	73.38	906.99
9.72000	1669.71	165.66	180.29	1629.45	147.49	185.69	1411.48	79.37	172.80	1465.43	156.07	203.75	1405.02	-41.69	133.55	1353.20	-36.31	143.33	1124.71	-29.10	135.30	1194.55	-84.90	166.37	1398.39	-3.65	1341.71	0.00	0.00	0.00	1529.81	28.64	1661.11	1528.69	-117.74	1646.36	1447.76	-132.33	1750.32	1449.38	16.23	1768.62	918.51	-218.40	67.23	1537.55	-208.73	73.52	907.08
9.73000	1684.41	165.86	180.22	1643.58	148.05	185.34	1425.51	80.76	170.95	1478.93	158.04	201.87	1405.88	-41.69	133.34	1353.68	-36.22	143.25	1125.20	-28.72	135.53	1194.85	-84.81	166.83	1399.81	-3.81	1341.36	0.00	0.00	0.00	1533.13	28.09	1660.64	1531.60	-118.13	1645.89	1450.78	-132.42	1749.78	1452.60	15.61	1768.21	918.63	-218.41	67.19	1538.05	-208.72	73.62	907.19
9.74000	1698.37	166.39	179.89	1656.35	148.56	184.81	1438.48	82.68	169.32	1491.81	160.16	200.28	1405.74	-41.28	133.00	1353.77	-36.09	142.99	1125.28	-28.49	135.97	1195.14	-84.51	167.15	1401.79	-3.86	1341.17	0.00	0.00	0.00	1536.37	27.95	1660.14	1534.76	-118.06	1645.35	1453.57	-132.72	1749.10	1455.31	15.83	1767.55	918.47	-218.48	67.27	1537.89	-208.84	73.56	907.16
9.75000	1711.73	166.59	180.03	1670.13	149.19	184.85	1451.13	85.12	167.68	1504.74	161.75	198.59	1406.22	-41.63	132.45	1353.59	-35.79	142.77	1125.39	-28.14	136.31	1196.00	-83.54	167.27	1404.61	-3.79	1340.99	0.00	0.00	0.00	1539.04	28.15	1659.67	1538.01	-118.17	1644.73	1456.53	-132.63	1748.44	1457.81	16.54	1766.84	918.60	-218.34	67.20	1537.34	-208.89	73.40	907.05
9.76000	1725.14	167.37	180.32	1682.98	149.94	184.90	1463.27	88.23	166.19	1517.31	163.27	197.11	1405.57	-41.32	131.97	1354.04	-35.59	142.69	1125.63	-28.05	136.34	1196.14	-83.33	167.66	1408.57	-3.63	1340.66	0.00	0.00	0.00	1541.85	27.85	1659.16	1540.91	-118.07	1644.13	1459.29	-132.64	1747.73	1460.91	16.19	1766.22	918.63	-218.35	67.12	1537.42	-208.81	73.39	907.33
9.77000	1737.51	167.96	180.87	1695.18	150.92	185.23	1475.05	89.48	164.15	1529.33	164.71	195.65	1405.82	-41.13	131.72	1353.53	-35.01	142.39	1125.80	-27.71	136.53	1196.49	-82.68	167.80	1413.94	-3.36	1340.04	0.00	0.00	0.00	1545.24	27.68	1658.59	1543.47	-118.24	1643.52	1461.99	-132.61	1746.96	1463.97	15.81	1765.61	918.55	-218.51	67.26	1537.30	-208.79	73.36	907.21
9.78000	1748.65	168.57	181.79	1706.84	151.88	185.74	1487.16	90.48	162.00	1540.66	166.47	194.29	1405.61	-40.92	131.33	1353.88	-34.88	142.13	1126.07	-27.54	136.40	1196.83	-82.05	168.06	1421.02	-3.01	1338.97	0.00	0.00	0.00	1548.80	27.83	1657.85	1545.84	-118.29	1642.83	1464.82	-132.21	1746.18	1466.64	16.08	1764.75	918.62	-218.46	67.31	1537.72	-208.84	73.48	907.23
9.79000	1760.27	170.13	182.55	1717.88	153.07	186.37	1497.69	92.71	160.06	1551.71	167.60	192.75	1406.13	-41.11	131.01	1354.66	-34.72	142.06	1126.26	-26.75	136.46	1197.11	-81.47	168.34	1429.47	-2.68	1337.89	0.00	0.00	0.00	1551.44	28.02	1657.17	1549.07	-117.87	1642.14	1467.60	-131.85	1745.36	1469.50	16.09	1764.00	918.46	-217.84	67.48	1538.16	-208.75	73.73	907.39
9.80000	1770.15	171.56	183.30	1728.93	154.50	187.34	1508.89	93.77	157.61	1561.48	169.77	191.62	1405.92	-40.96	130.68	1354.03	-34.23	141.68	1125.95	-25.85	136.80	1197.52	-80.70	168.37	1433.48	-2.34	1337.00	0.00	0.00	0.00	1553.78	28.21	1656.51	1552.00	-117.71	1641.36	1470.50	-131.11	1744.53	1472.23	16.53	1763.13	918.48	-218.67	67.28	1537.52	-208.76	73.44	907.34
9.81000	1780.70	172.78	184.78	1739.09	155.86	188.20	1519.05	96.05	155.39	1571.18	171.08	190.21	1405.73	-40.43	130.55	1354.32	-33.93	141.62	1126.30	-25.86	136.74	1197.81	-80.29	168.48	1436.23	-2.19	1335.97	0.00	0.00	0.00	1556.63	28.19	1655.70	1554.93	-117.46	1640.55	1472.67	-131.13	1743.53	1474.81	17.00	1762.06	918.60	-218.43	67.30	1537.75	-208.85	73.58	907.02
9.82000	1790.36	174.18	186.02	1748.51	157.36	188.86	1528.67	96.79	152.97	1580.52	172.38	188.89	1405.67	-40.64	130.23	1354.38	-33.42	141.56	1126.22	-25.75	137.07	1197.95	-80.14	168.70	1438.26	-2.05	1334.74	0.00	0.00	0.00	1559.38	28.67	1654.73	1557.80	-117.21	1639.75	1475.36	-130.41	1742.59	1477.42	17.58	1761.01	918.58	-218.64	67.36	1538.34	-208.86	73.82	907.30
9.83000	1799.48	175.87	186.67	1757.14	158.88	189.27	1537.82	98.54	150.75	1589.47	173.04	187.40	1406.29	-40.63	130.10	1354.39	-33.54	141.20	1126.45	-25.65	137.04	1198.43	-79.49	168.63	1439.50	-2.02	1333.73	0.00	0.00	0.00	1562.61	28.74	1653.79	1559.63	-116.88	1638.92	1477.85	-129.84	1741.56	1480.22	17.99	1759.92	918.53	-218.41	67.34	1537.94	-208.81	73.63	907.44
9.84000	1806.86	177.52	186.68	1765.23	160.47	189.44	1546.52	99.32	148.53	1597.27	174.53	186.18	1406.30	-40.76	129.85	1354.72	-33.16	141.31	1126.69	-26.00	137.07	1198.36	-79.93	169.04	1437.71	-2.25	1333.37	0.00	0.00	0.00	1565.15	29.06	1652.79	1562.53	-116.43	1638.04	1480.07	-129.39	1740.49	1482.98	18.51	1758.77	918.21	-217.92	67.72	1537.82	-208.77	73.57	907.33
9.85000	1815.12	179.14	187.20	1772.77	161.88	189.20	1554.28	100.55	146.78	1604.65	175.48	184.78	1406.63	-40.50	129.78	1354.65	-33.03	141.23	1126.74	-25.86	137.35	1198.81	-79.49	169.05	1435.03	-2.51	1333.24	0.00	0.00	0.00	1568.09	29.37	1651.69	1564.73	-116.28	1636.98	1482.78	-128.39	1739.43	1485.59	19.37	1757.48	918.23	-218.10	67.66	1537.38	-208.82	73.39	907.25
9.86000	1822.14	181.24	186.56	1780.21	163.48	188.77	1561.60	101.53	144.92	1611.29	176.50	183.36	1406.47	-40.39	129.54	1354.66	-32.59	141.20	1127.05	-25.93	137.67	1199.22	-79.36	169.28	1433.58	-2.59	1332.93	0.00	0.00	0.00	1571.05	30.14	1650.48	1567.56	-115.47	1636.04	1485.18	-127.57	1738.29	1488.34	20.10	1756.20	918.55	-218.31	67.34	1537.11	-208.75	73.31	906.90
9.87000	1828.93	182.85	185.79	1786.80	164.93	187.70	1568.36	101.85	143.20	1617.84	176.72	181.39	1406.62	-40.20	129.32	1355.13	-32.62	141.07	1126.91	-25.39	138.24	1199.75	-78.99	169.44	1435.47	-2.25	1332.04	0.00	0.00	0.00	1573.89	30.93	1649.22	1570.64	-114.93	1634.92	1487.71	-126.43	1737.19	1490.94	21.22	1754.86	918.38	-217.80	67.42	1538.05	-208.76	73.66	906.91
9.88000	1835.07	184.65	184.42	1792.69	166.41	186.19	1575.09	101.41	141.32	1624.05	176.55	179.17	1407.36	-40.21	129.21	1355.37	-32.80	140.80	1127.40	-25.83	138.77	1199.82	-79.50	170.10	1442.85	-1.27	1330.14	0.00	0.00	0.00	1576.96	31.63	1648.00	1572.83	-114.05	1633.95	1490.04	-125.52	1735.94	1493.70	22.09	1753.46	918.24	-218.10	67.75	1537.46	-208.73	73.40	907.30
9.89000	1839.51	186.01	181.93	1798.55	167.74	184.42	1581.50	100.07	139.19	1628.82	177.53	177.23	1407.06	-40.18	128.73	1355.95	-32.85	140.66	1127.74	-25.48	139.42	1200.45	-79.22	170.53	1457.81	0.58	1326.83	0.00	0.00	0.00	1580.08	32.35	1646.68	1576.09	-113.36	1632.82	1492.82	-124.16	1734.73	1496.31	23.51	1751.93	918.59	-218.64	67.37	1537.61	-208.74	73.47	907.35
9.90000	1844.12	187.27	179.27	1803.33	168.74	181.98	1586.82	99.83	137.55	1634.25	177.06	174.51	1407.56	-40.08	128.61	1356.05	-32.93	140.47	1128.10	-25.69	140.42	1200.97	-79.25	171.09	1467.54	1.76	1324.76	0.00	0.00	0.00	1582.66	32.82	1645.53	1578.74	-112.51	1631.68	1495.32	-123.03	1733.45	1499.20	24.66	1750.47	918.36	-218.44	67.44	1537.42	-208.86	73.41	907.03
9.91000	1848.74	188.15	176.40	1808.08	169.47	179.20	1591.87	99.02	135.48	1638.64	177.45	171.96	1408.21	-40.08	128.43	1356.75	-32.51	140.75	1128.48	-24.93	141.66	1201.76	-79.12	171.74	1473.24	2.48	1323.11	0.00	0.00	0.00	1586.19	33.77	1644.14	1581.74	-111.64	1630.58	1497.85	-121.80	1732.11	1501.96	25.86	1749.05	918.37	-217.83	67.55	1537.57	-208.85	73.53	907.23
9.92000	1852.82	188.40	172.82	1812.48	169.78	176.01	1595.72	100.10	133.96	1642.74	177.73	169.40	1408.17	-39.97	128.16	1356.79	-32.47	140.57	1128.86	-24.99	143.00	1202.85	-78.64	172.25	1478.90	3.20	1321.48	0.00	0.00	0.00	1588.84	34.78	1642.77	1584.23	-110.77	1629.48	1500.22	-120.70	1730.69	1504.81	27.08	1747.47	918.29	-217.78	67.64	1537.47	-208.68	73.41	907.05
9.93000	1857.63	188.33	169.38	1816.55	169.65	172.49	1599.33	100.44	131.64	1646.15	178.63	167.06	1408.37	-40.25	127.76	1357.26	-32.72	140.40	1129.63	-25.19	144.04	1203.21	-79.27	173.27	1484.53	3.92	1319.86	0.00	0.00	0.00	1591.51	35.84	1641.36	1587.15	-109.65	1628.32	1502.95	-119.23	1729.39	1507.57	28.89	1745.71	918.38	-217.95	67.55	1538.01	-208.71	73.62	907.07
9.94000	1860.54	187.27	165.32	1820.01	169.02	168.63	1602.86	100.33	129.00	1649.53	178.80	164.41	1408.46	-40.15	127.49	1357.61	-32.95	140.24	1130.00	-25.00	145.59	1203.88	-79.42	174.06	1490.12	4.63	1318.24	0.00	0.00	0.00	1594.22	37.36	1639.83	1589.94	-108.67	1627.02	1505.75	-117.70	1727.97	1510.52	30.21	1744.13	918.61	-218.59	67.22	1537.93	-208.76	73.60	907.21
9.95000	1864.03	186.22	161.15	1823.10	168.25	164.64	1605.18	99.68	126.67	1652.60	178.57	161.52	1408.61	-40.15	127.37	1357.69	-32.96	140.10	1130.57	-25.29	147.07	1204.75	-79.45	174.84	1495.68	5.34	1316.64	0.00	0.00	0.00	1597.67	38.25	1638.32	1592.21	-107.31	1625.73	1508.43	-116.15	1726.55	1513.50	31.64	1742.46	918.66	-218.68	67.14	1537.75	-208.86	73.53	907.16
9.96000	1866.85	185.05	156.38	1825.37	167.14	160.13	1607.33	100.21	123.99	1654.90	178.75	158.70	1409.22	-40.16	127.20	1358.28	-33.02	140.20	1131.29	-25.59	148.56	1205.62	-79.50	175.67	1501.21	6.04	1315.04	0.00	0.00	0.00	1600.93	40.04	1636.59	1596.23	-105.84	1624.34	1511.41	-114.28	1725.10	1516.32	33.54	1740.62	918.43	-218.39	67.40	1537.46	-208.88	73.41	907.22
9.97000	1869.25	184.07	151.35	1827.52	166.04	155.44	1609.04	100.57	121.19	1656.79	178.74	155.72	1408.88	-40.13	126.80	1358.69	-32.90	140.16	1132.13	-26.18	149.96	1206.34	-79.98	176.68	1506.71	6.73	1313.45	0.00	0.00	0.00	1603.94	41.31	1635.04	1598.76	-104.62	1622.96	1514.13	-112.62	1723.56	1519.46	35.02	1738.88	918.30	-218.39	67.50	1537.51	-208.83	73.35	907.23
9.98000	1870.79	182.51	145.86	1828.67	164.89	150.14	1610.31	99.78	118.19	1658.30	178.33	152.39	1409.35	-39.86	126.79	1358.97	-33.23	140.01	1132.62	-25.87	151.72	1207.23	-80.09	177.64	1512.17	7.42	1311.88	0.00	0.00	0.00	1607.51	42.68	1633.38	1601.28	-103.39	1621.61	1516.95	-110.87	1721.94	1522.32	37.01	1737.08	918.50	-219.01	67.25	1537.70	-208.76	73.46	907.44
9.99000	1872.36	181.20	140.06	1830.43	163.74	144.72	1611.26	99.47	115.55	1659.91	177.02	148.64	1409.93	-40.52	126.41	1358.98	-33.25	139.88	1133.23	-25.65	153.30	1207.77	-80.65	178.70	1517.60	8.11	1310.31	0.00	0.00	0.00	1610.34	44.28	1631.77	1605.06	-101.47	1620.25	1520.16	-108.70	1720.38	1525.56	38.66	1735.27	918.29	-218.06	67.56	1537.70	-208.86	73.51	907.20
10.00000	1873.41	180.48	133.02	1831.34	162.70	138.68	1611.63	98.51	112.88	1660.34	176.76	145.17	1409.62	-39.96	126.38	1359.61	-33.17	139.98	1133.72	-26.10	154.83	1208.48	-80.89	179.52	1523.00	8.79	1308.75	0.00	0.00	0.00	1613.05	45.99	1630.25	1608.42	-99.98	1618.76	1522.77	-107.23	1718.62	1528.49	40.70	1733.38	918.30	-217.64	67.60	1537.49	-208.82	73.42	907.23
10.01000	1873.57	179.55	125.73	1831.42	161.66	131.94	1611.08	97.09	110.46	1660.59	176.05	141.45	1409.77	-40.12	126.18	1360.28	-33.58	139.80	1134.44	-26.56	155.98	1209.31	-80.78	180.13	1528.37	9.46	1307.21	0.00	0.00	0.00	1617.08	47.74	1628.50	1611.16	-98.48	1617.32	1525.08	-105.98	1716.78	1531.41	43.02	1731.45	918.34	-217.51	67.65	1537.28	-208.73	73.32	907.39
10.02000	1873.16	179.49	117.27	1830.83	160.70	124.87	1610.47	96.00	108.00	1660.16	175.52	137.68	1409.96	-40.21	125.92	1360.09	-33.59	139.66	1134.70	-26.45	157.35	1210.27	-80.58	180.70	1533.70	10.13	1305.67	0.00	0.00	0.00	1620.31	49.48	1626.84	1614.07	-96.82	1615.92	1528.27	-103.78	1715.06	1534.58	44.98	1729.49	918.50	-218.03	67.39	1537.52	-208.81	73.41	907.26
10.03000	1872.54	178.43	109.48	1830.04	159.84	117.73	1609.62	94.88	105.20	1659.33	174.84	133.77	1409.78	-39.72	126.03	1360.61	-33.73	139.66	1135.16	-26.15	158.48	1211.03	-80.55	181.26	1539.01	10.80	1304.14	0.00	0.00	0.00	1623.91	51.35	1625.17	1617.85	-94.92	1614.47	1531.05	-102.12	1713.25	1537.79	47.08	1727.52	918.28	-218.24	67.59	1537.37	-208.87	73.38	907.27
10.04000	1871.32	177.34	101.56	1829.20	158.82	110.51	1609.01	94.17	101.98	1658.32	173.83	129.64	1410.14	-39.90	125.84	1360.57	-33.23	139.79	1135.83	-26.46	159.36	1211.31	-81.00	181.96	1544.28	11.46	1302.62	0.00	0.00	0.00	1627.43	52.95	1623.52	1621.71	-93.11	1612.93	1534.33	-99.86	1711.50	1540.91	49.56	1725.53	918.34	-217.89	67.52	1536.69	-208.97	73.12	907.25
10.05000	1868.37	175.93	93.07	1826.85	157.57	102.76	1606.21	92.77	99.93	1657.07	172.62	125.49	1409.82	-39.74	125.72	1360.75	-33.20	139.86	1136.12	-26.29	160.36	1211.89	-81.12	182.48	1549.51	12.12	1301.11	0.00	0.00	0.00	1631.75	54.80	1621.82	1625.64	-91.01	1611.43	1537.89	-97.18	1709.78	1544.43	51.64	1723.52	918.43	-218.51	67.30	1537.08	-208.93	73.25	907.33
10.06000	1866.64	174.90	84.50	1824.38	156.16	95.07	1604.52	90.97	96.89	1655.97	170.55	120.93	1409.99	-39.90	125.57	1361.30	-33.56	139.69	1136.50	-26.62	161.14	1212.65	-80.75	182.73	1554.72	12.77	1299.61	0.00	0.00	0.00	1635.25	56.83	1620.07	1629.11	-89.09	1609.89	1541.20	-94.97	1707.96	1547.84	54.04	1721.44	918.34	-218.07	67.64	1537.30	-208.84	73.33	907.12
10.07000	1863.18	172.48	76.33	1821.54	154.32	87.36	1602.01	89.62	94.10	1654.05	168.78	116.46	1410.00	-39.79	125.55	1361.08	-33.40	139.67	1136.68	-26.69	162.05	1213.18	-80.79	183.15	1559.89	13.41	1298.12	0.00	0.00	0.00	1639.10	58.72	1618.35	1632.84	-87.11	1608.31	1544.76	-92.57	1706.06	1551.41	56.64	1719.37	918.39	-218.36	67.46	1537.42	-208.85	73.38	907.14
10.08000	1861.28	169.10	67.56	1818.64	151.99	79.30	1598.82	88.53	91.27	1651.71	167.57	112.18	1409.67	-40.11	125.19	1361.24	-33.38	139.63	1136.98	-26.19	162.80	1213.52	-80.99	183.62	1565.04	14.05	1296.64	0.00	0.00	0.00	1643.63	60.46	1616.55	1636.46	-85.35	1606.62	1547.68	-90.81	1704.16	1555.41	58.91	1717.38	918.37	-217.73	67.58	1537.69	-208.78	73.43	907.16
10.09000	1859.71	160.27	65.41	1816.80	147.13	74.37	1595.75	89.77	84.76	1650.29	165.37	108.37	1409.52	-39.90	125.20	1361.21	-33.49	139.60	1137.35	-26.85	163.32	1214.19	-80.68	183.78	1570.15	14.69	1295.17	0.00	0.00	0.00	1646.94	63.10	1614.69	1640.26	-83.21	1605.11	1551.24	-88.42	1702.30	1559.47	61.25	1715.30	918.07	-217.49	67.87	1538.14	-208.82	73.66	907.35
10.10000	1858.92	155.92	64.70	1815.65	142.12	73.88	1591.77	90.83	79.80	1649.25	164.14	105.78	1409.61	-40.09	125.10	1361.81	-34.04	139.53	1137.44	-27.08	163.99	1214.30	-81.14	184.28	1575.23	15.32	1293.70	0.00	0.00	0.00	1651.51	65.08	1612.86	1643.89	-81.16	1603.63	1554.77	-86.07	1700.48	1563.53	63.83	1713.14	918.16	-217.89	67.73	1537.71	-208.88	73.47	907.13
10.11000	1858.01	154.20	63.95	1814.93	141.01	72.61	1590.18	89.53	75.15	1647.93	162.62	102.45	1409.62	-40.12	125.07	1361.61	-34.01	139.51	1137.68	-27.23	164.66	1214.96	-80.91	184.47	1580.28	15.95	1292.25	0.00	0.00	0.00	1656.19	67.08	1611.05	1648.32	-78.81	1602.05	1558.89	-83.20	1698.78	1567.74	66.51	1711.21	918.41	-218.25	67.42	1538.22	-208.87	73.69	907.12
10.12000	1858.09	154.23	63.76	1814.13	140.44	72.13	1589.68	87.95	71.31	1647.08	160.44	99.80	1409.30	-40.15	124.85	1361.77	-33.86	139.72	1138.28	-27.46	165.37	1215.04	-81.49	185.12	1585.29	16.57	1290.81	0.00	0.00	0.00	1660.62	69.62	1609.33	1651.95	-76.76	1600.63	1562.87	-80.52	1697.11	1572.27	69.16	1709.37	918.38	-217.76	67.55	1538.48	-208.86	73.76	907.27
10.13000	1858.53	153.03	63.14	1814.55	138.39	71.71	1589.30	86.01	68.29	1646.97	158.57	98.19	1409.40	-39.74	125.13	1361.87	-33.87	139.79	1138.66	-27.83	166.42	1215.48	-81.75	185.78	1590.28	17.18	1289.37	0.00	0.00	0.00	1665.18	71.64	1607.85	1656.47	-74.68	1599.28	1567.11	-77.78	1695.65	1577.02	71.78	1707.63	918.34	-217.84	67.56	1537.44	-208.97	73.39	907.07
10.14000	1858.42	152.46	62.74	1814.33	136.86	71.55	1581.33	71.81	62.66	1646.77	156.36	96.75	1409.39	-40.04	124.88	1362.25	-34.37	139.61	1139.09	-27.61	167.84	1216.70	-81.22	186.23	1595.23	17.79	1287.95	0.00	0.00	0.00	1670.10	73.75	1606.43	1661.79	-72.32	1598.00	1571.54	-75.07	1694.30	1581.83	74.61	1706.03	918.19	-217.53	67.82	1537.15	-209.02	73.21	907.16
10.15000	1858.71	151.95	62.69	1814.23	135.59	71.38	1588.54	81.05	62.43	1646.43	154.26	95.46	1409.99	-40.26	124.89	1362.52	-33.85	139.96	1139.71	-27.85	169.38	1217.50	-81.40	187.28	1600.16	18.40	1286.53	0.00	0.00	0.00	1675.21	76.24	1605.09	1666.82	-69.73	1596.88	1576.42	-71.96	1693.16	1586.88	77.46	1704.54	918.30	-217.97	67.75	1536.87	-208.95	73.21	907.26
10.16000	1858.63	151.35	62.65	1814.10	134.30	71.27	1588.34	80.29	60.30	1646.08	152.76	94.55	1410.03	-40.44	124.74	1362.85	-33.89	139.88	1140.51	-28.04	171.31	1218.42	-81.59	188.60	1605.05	19.00	1285.12	0.00	0.00	0.00	1680.63	78.83	1603.88	1671.47	-67.40	1596.02	1580.82	-69.60	1692.09	1592.11	80.52	1703.20	918.26	-217.60	67.68	1537.42	-208.84	73.43	907.17
10.17000	1858.72	150.98	62.43	1814.02	133.37	71.03	1578.42	67.12	55.73	1646.43	150.91	93.72	1410.33	-39.96	124.94	1363.78	-34.36	139.74	1141.43	-27.82	173.73	1219.70	-81.41	189.94	1609.91	19.60	1283.72	0.00	0.00	0.00	1686.03	81.05	1602.84	1676.53	-64.91	1595.30	1586.08	-66.36	1691.31	1597.65	83.20	1702.12	917.99	-216.92	68.01	1537.98	-208.90	73.60	907.44
10.18000	1859.17	150.71	62.36	1814.23	132.75	70.86	1588.76	77.63	57.60	1646.60	150.17	93.47	1410.30	-40.28	124.57	1364.06	-34.16	139.72	1142.70	-28.32	176.28	1221.11	-81.42	191.56	1614.74	20.19	1282.34	0.00	0.00	0.00	1691.86	83.61	1601.87	1681.59	-62.56	1594.57	1591.49	-63.20	1690.74	1603.05	86.43	1701.02	918.04	-217.52	67.81	1537.72	-208.88	73.49	907.33
10.19000	1858.76	150.67	61.86	1814.36	132.72	70.71	1579.86	66.45	55.34	1646.88	150.15	93.44	1410.83	-40.42	124.50	1364.62	-34.14	139.73	1144.20	-28.65	179.12	1222.55	-81.78	193.55	1619.54	20.78	1280.96	0.00	0.00	0.00	1697.24	86.48	1600.92	1687.43	-59.78	1594.05	1596.47	-60.58	1690.18	1608.70	89.82	1700.10	918.24	-217.80	67.71	1537.91	-208.92	73.46	907.31
10.20000	1859.00	150.88	61.52	1814.39	132.76	70.58	1588.92	76.90	57.70	1647.28	150.27	93.44	1410.83	-40.40	124.39	1365.44	-34.24	139.77	1145.75	-28.73	182.49	1224.38	-81.64	195.57	1624.31	21.36	1279.58	0.00	0.00	0.00	1702.28	89.25	1600.26	1692.24	-57.45	1593.72	1602.03	-57.59	1689.93	1614.38	93.26	1699.38	918.41	-218.45	67.39	1538.08	-208.95	73.66	907.22
10.21000	1859.01	150.91	61.33	1814.37	133.02	70.42	1589.88	78.48	57.51	1647.77	150.23	93.30	1410.97	-40.38	124.23	1366.34	-34.13	139.89	1147.84	-28.76	186.01	1226.03	-82.17	198.12	1629.05	21.94	1278.22	0.00	0.00	0.00	1708.45	91.78	1599.65	1698.10	-54.74	1593.48	1608.02	-54.14	1689.94	1620.64	95.83	1699.03	918.05	-217.67	67.73	1538.69	-208.86	73.82	907.28
10.22000	1859.33	151.34	60.93	1814.33	133.30	70.30	1579.35	67.07	55.55	1647.91	150.77	93.22	1411.67	-40.75	124.05	1367.17	-34.25	139.81	1149.72	-28.53	190.22	1228.33	-82.20	200.63	1633.76	22.51	1276.87	0.00	0.00	0.00	1714.24	94.53	1599.15	1703.06	-52.15	1593.40	1613.53	-51.44	1690.00	1626.55	98.99	1698.76	918.33	-218.15	67.54	1538.45	-208.80	73.68	907.16
10.23000	1859.27	151.32	60.94	1814.29	133.53	70.23	1579.08	67.26	55.50	1647.81	151.56	93.27	1412.43	-41.05	123.89	1368.44	-34.73	139.68	1152.29	-28.97	194.36	1231.20	-81.88	203.29	1638.43	23.08	1275.53	0.00	0.00	0.00	1719.68	96.88	1598.95	1708.64	-49.53	1593.42	1619.15	-48.74	1690.20	1632.55	102.04	1698.69	918.25	-217.96	67.66	1538.33	-208.75	73.66	907.11
10.24000	1858.84	151.33	60.73	1814.23	133.87	70.24	1587.80	78.97	58.43	1648.28	151.21	92.88	1412.49	-40.70	123.85	1369.29	-34.98	139.73	1154.74	-29.25	199.06	1233.59	-82.29	206.58	1643.08	23.65	1274.19	0.00	0.00	0.00	1725.32	99.47	1598.78	1714.49	-46.88	1593.48	1625.12	-45.76	1690.47	1638.54	104.92	1698.69	918.34	-218.25	67.55	1537.74	-208.81	73.45	907.29
10.25000	1858.85	151.14	60.93	1814.01	133.93	70.19	1588.28	79.44	58.14	1647.65	151.99	93.00	1413.30	-40.72	123.92	1370.97	-35.38	139.85	1157.82	-29.51	203.60	1236.16	-82.51	209.89	1647.70	24.21	1272.87	0.00	0.00	0.00	1730.89	102.21	1598.84	1720.22	-44.15	1593.90	1631.16	-42.79	1690.91	1644.45	107.73	1698.82	918.32	-218.25	67.50	1538.56	-208.72	73.84	907.39
10.26000	1858.66	151.07	60.96	1814.03	133.92	70.25	1588.53	79.40	57.30	1647.84	151.37	92.55	1412.92	-40.89	123.42	1371.70	-35.44	140.07	1160.85	-29.69	208.59	1239.03	-82.61	213.26	1652.28	24.76	1271.55	0.00	0.00	0.00	1736.76	104.58	1599.00	1726.03	-41.93	1594.26	1636.94	-40.03	1691.38	1650.11	110.59	1699.02	918.22	-217.98	67.71	1537.80	-208.81	73.54	907.37
10.27000	1858.62	150.93	60.89	1814.18	133.78	70.35	1588.25	78.94	57.08	1647.40	151.45	92.41	1413.85	-41.34	123.25	1373.74	-36.05	140.49	1164.21	-29.75	213.85	1242.36	-82.31	216.53	1656.84	25.31	1270.24	0.00	0.00	0.00	1742.70	107.10	1599.20	1731.36	-39.24	1594.81	1642.94	-37.07	1692.00	1655.88	113.26	1699.32	918.51	-218.59	67.47	1538.01	-208.76	73.59	907.46
10.28000	1858.92	151.15	60.75	1813.58	133.60	70.12	1578.92	66.76	53.90	1647.33	151.04	91.95	1414.44	-41.27	123.27	1374.67	-36.18	140.98	1167.68	-29.81	219.45	1245.55	-82.40	220.37	1661.36	25.85	1268.94	0.00	0.00	0.00	1748.44	109.50	1599.49	1737.33	-36.69	1595.34	1648.82	-34.20	1692.56	1661.83	115.62	1699.65	918.35	-217.71	67.58	1538.54	-208.72	73.76	907.33
10.29000	1858.39	150.86	60.66	1813.85	133.46	70.27	1587.55	78.48	56.26	1647.49	150.48	91.34	1414.77	-41.50	123.00	1376.47	-36.72	141.46	1171.69	-29.31	225.30	1249.17	-82.45	224.22	1665.86	26.40	1267.65	0.00	0.00	0.00	1753.95	112.38	1599.79	1742.46	-34.28	1595.96	1654.38	-31.80	1693.05	1667.55	118.08	1700.02	918.35	-217.57	67.69	1537.97	-208.84	73.57	907.41
10.30000	1858.38	150.65	60.75	1813.80	133.38	70.28	1587.99	79.08	56.00	1647.69	150.01	90.76	1415.36	-41.79	122.90	1378.62	-37.34	142.09	1176.10	-29.82	231.55	1253.05	-82.76	228.58	1670.33	26.93	1266.37	0.00	0.00	0.00	1759.89	114.56	1600.25	1748.27	-31.96	1596.57	1660.31	-29.03	1693.66	1673.09	120.98	1700.40	918.11	-217.37	67.83	1537.24	-208.97	73.17	907.61
10.31000	1858.59	150.72	60.86	1813.54	133.30	70.22	1579.78	66.67	53.43	1647.67	150.04	90.33	1416.32	-41.72	123.04	1380.15	-37.17	143.10	1181.19	-29.88	238.16	1257.98	-82.18	232.76	1674.76	27.46	1265.10	0.00	0.00	0.00	1765.30	116.54	1600.83	1754.07	-29.48	1597.13	1665.79	-26.74	1694.23	1678.87	123.35	1700.86	918.35	-217.84	67.61	1538.26	-208.74	73.56	907.49
10.32000	1858.76	150.76	60.79	1813.81	133.41	70.33	1587.65	78.68	55.25	1647.53	150.26	89.97	1417.15	-42.49	122.61	1381.82	-37.13	144.03	1186.73	-29.40	245.37	1262.63	-82.75	237.66	1679.17	27.99	1263.84	0.00	0.00	0.00	1770.88	118.83	1601.38	1760.01	-27.12	1597.70	1671.21	-24.59	1694.74	1684.28	126.09	1701.20	918.57	-218.08	67.47	1538.07	-208.76	73.54	907.39
10.33000	1858.32	150.81	60.66	1813.99	133.54	70.49	1579.29	66.33	53.00	1647.37	150.40	89.67	1418.49	-42.64	122.70	1384.36	-37.84	144.79	1192.98	-29.25	253.11	1268.45	-82.82	242.67	1683.55	28.51	1262.58	0.00	0.00	0.00	1776.49	121.24	1601.82	1765.35	-25.00	1598.30	1676.72	-22.28	1695.17	1690.07	128.44	1701.65	918.30	-218.24	67.77	1537.78	-208.86	73.46	907.54
10.34000	1858.68	151.06	60.53	1813.56	133.65	70.34	1579.79	66.82	53.17	1646.99	150.88	89.52	1419.32	-42.93	122.53	1387.45	-38.66	145.60	1200.13	-28.68	261.01	1274.74	-82.96	247.84	1687.90	29.03	1261.34	0.00	0.00	0.00	1782.01	123.53	1602.25	1771.03	-22.67	1598.90	1682.55	-19.63	1695.64	1695.74	130.52	1702.08	918.33	-218.49	67.67	1538.33	-208.82	73.66	907.65
10.35000	1858.76	150.88	60.78	1813.14	133.81	70.23	1579.58	67.07	52.96	1647.03	150.79	89.10	1420.82	-43.83	122.08	1390.90	-39.14	146.88	1207.93	-28.99	269.27	1280.98	-83.89	253.40	1692.21	29.54	1260.10	0.00	0.00	0.00	1787.57	125.62	1602.70	1776.15	-20.47	1599.41	1688.15	-17.21	1696.12	1700.87	133.17	1702.39	918.20	-218.13	67.82	1538.72	-208.73	73.81	907.73
10.36000	1858.15	150.82	60.57	1813.16	133.81	70.26	1587.21	78.97	54.69	1646.91	151.11	88.92	1422.53	-44.02	122.04	1394.12	-39.69	148.22	1216.16	-28.67	277.80	1288.14	-84.45	259.03	1696.50	30.05	1258.87	0.00	0.00	0.00	1792.70	127.97	1603.02	1781.91	-18.35	1599.80	1693.54	-15.25	1696.42	1706.56	135.09	1702.75	918.08	-217.93	68.02	1538.07	-208.82	73.59	907.37
10.37000	1858.33	150.97	60.58	1813.50	133.89	70.41	1587.38	79.33	54.82	1646.83	151.13	88.73	1423.79	-43.89	122.04	1397.52	-40.20	149.40	1225.12	-29.26	286.27	1296.29	-84.48	264.55	1700.76	30.55	1257.65	0.00	0.00	0.00	1798.34	129.85	1603.35	1787.13	-16.20	1600.24	1699.56	-12.54	1696.79	1711.94	137.16	1703.06	918.17	-217.55	68.00	1538.43	-208.71	73.68	907.40
10.38000	1858.14	150.89	60.48	1813.44	133.87	70.42	1588.10	78.52	54.47	1646.74	151.28	88.57	1426.46	-45.52	122.26	1401.04	-40.61	150.58	1234.44	-29.62	294.68	1304.18	-85.23	270.16	1704.99	31.05	1256.44	0.00	0.00	0.00	1803.61	131.72	1603.70	1792.51	-14.18	1600.53	1704.58	-10.72	1697.05	1717.33	138.93	1703.42	918.36	-217.42	68.12	1538.43	-208.76	73.61	907.38
10.39000	1858.35	150.80	60.63	1813.71	133.90	70.47	1587.89	78.61	54.37	1646.65	151.29	88.41	1429.23	-46.11	121.63	1403.90	-40.58	151.76	1244.11	-29.91	302.71	1312.47	-86.27	275.76	1709.19	31.55	1255.24	0.00	0.00	0.00	1808.74	133.78	1604.05	1797.84	-12.10	1600.76	1709.04	-9.65	1697.18	1722.61	140.85	1703.60	918.14	-216.74	68.47	1538.30	-208.69	73.63	907.68
10.40000	1858.27	150.84	60.43	1813.25	133.86	70.22	1587.50	79.08	54.67	1646.85	151.15	88.21	1432.92	-46.73	121.08	1406.56	-40.86	152.85	1254.04	-30.01	310.43	1320.80	-86.79	281.18	1713.37	32.04	1254.04	0.00	0.00	0.00	1813.95	135.82	1604.31	1802.75	-10.18	1600.96	1714.32	-7.74	1697.36	1727.58	143.15	1703.87	918.53	-217.50	68.20	1538.11	-208.76	73.57	907.61
10.41000	1858.98	150.93	60.64	1813.48	133.95	70.32	1588.20	78.81	54.05	1647.15	150.77	87.91	1437.19	-47.41	120.48	1407.28	-41.24	154.00	1263.75	-30.65	317.57	1329.68	-86.53	286.10	1717.51	32.52	1252.86	0.00	0.00	0.00	1819.24	137.51	1604.57	1808.15	-8.23	1601.33	1719.72	-5.71	1697.51	1732.66	144.94	1704.18	918.50	-217.59	68.20	1538.25	-208.69	73.55	907.59
10.42000	1858.46	151.04	60.25	1813.46	133.93	70.29	1588.21	78.75	54.22	1646.99	151.14	87.96	1441.70	-48.44	119.87	1409.89	-41.27	156.30	1272.77	-30.59	324.29	1336.91	-87.66	291.55	1721.62	33.00	1251.68	0.00	0.00	0.00	1824.34	139.37	1604.82	1812.61	-6.57	1601.47	1725.10	-3.70	1697.71	1737.52	146.91	1704.41	918.53	-217.80	68.20	1538.61	-208.57	73.72	907.67
10.43000	1858.46	151.01	60.09	1813.42	133.97	70.23	1587.70	79.03	54.63	1646.73	151.46	88.02	1449.19	-49.50	122.11	1414.90	-41.85	160.01	1280.73	-29.54	329.16	1344.68	-87.49	296.02	1725.71	33.48	1250.51	0.00	0.00	0.00	1828.77	141.40	1604.93	1817.95	-4.78	1601.59	1730.08	-2.02	1697.81	1742.48	148.63	1704.58	918.43	-218.24	68.22	1538.48	-208.67	73.69	907.51
10.44000	1858.14	150.79	60.16	1813.47	134.05	70.19	1569.73	56.18	50.05	1647.08	151.10	87.85	1458.13	-49.95	127.51	1425.64	-42.98	165.33	1288.40	-29.40	332.57	1352.08	-87.56	300.48	1729.76	33.95	1249.35	0.00	0.00	0.00	1833.26	143.22	1605.14	1822.29	-3.01	1601.73	1734.94	-0.40	1697.91	1747.08	150.55	1704.79	918.51	-217.97	68.20	1538.80	-208.64	73.79	907.50
10.45000	1858.61	151.05	60.03	1813.02	133.99	69.93	1571.00	55.86	51.48	1647.14	151.12	87.86	1468.81	-50.18	133.14	1437.75	-42.48	171.20	1295.59	-28.93	334.78	1360.98	-86.16	303.86	1733.79	34.42	1248.20	0.00	0.00	0.00	1838.09	144.79	1605.31	1827.47	-1.16	1601.77	1739.66	1.18	1697.96	1752.10	151.76	1704.95	918.48	-217.55	68.23	1538.20	-208.71	73.53	907.29
10.46000	1858.75	151.06	60.01	1813.46	133.95	70.12	1571.32	55.26	51.15	1647.14	151.22	87.91	1480.38	-50.39	138.20	1447.83	-42.51	175.39	1303.04	-28.42	336.00	1369.31	-85.94	307.04	1737.79	34.89	1247.06	0.00	0.00	0.00	1842.78	146.00	1605.40	1832.03	0.33	1601.69	1744.49	2.82	1698.06	1756.86	153.16	1705.09	918.32	-217.23	68.36	1538.14	-208.87	73.53	907.19
10.47000	1858.53	150.88	59.94	1813.72	133.96	70.20	1570.74	56.99	51.08	1646.91	151.57	88.01	1491.50	-51.11	142.02	1460.85	-43.01	179.16	1311.27	-27.92	336.47	1377.88	-85.45	309.31	1741.76	35.34	1245.93	0.00	0.00	0.00	1847.03	147.55	1605.54	1832.96	0.06	1605.13	1748.92	4.00	1698.19	1761.12	155.07	1705.25	918.39	-217.65	68.47	1538.09	-208.89	73.49	907.45
10.48000	1858.55	150.70	59.94	1813.57	133.95	70.08	1588.41	85.30	56.40	1647.25	151.17	87.95	1503.02	-52.36	144.99	1472.91	-43.39	181.93	1319.51	-26.47	336.48	1386.83	-84.65	310.40	1745.71	35.80	1244.80	0.00	0.00	0.00	1851.66	148.99	1605.52	1836.90	1.00	1605.92	1753.65	5.58	1698.34	1765.69	156.44	1705.36	918.30	-217.60	68.45	1538.52	-208.70	73.66	907.43
10.49000	1858.21	151.04	59.49	1813.47	133.83	70.02	1590.72	83.76	55.65	1647.13	151.33	88.08	1514.63	-53.85	146.91	1483.94	-44.71	183.05	1328.85	-25.32	335.32	1395.89	-83.74	310.52	1749.62	36.25	1243.69	0.00	0.00	0.00	1855.78	150.37	1605.49	1841.24	2.44	1605.91	1758.04	6.84	1698.35	1770.23	157.51	1705.46	918.45	-217.86	68.40	1538.83	-208.63	73.84	907.30
10.50000	1858.79	151.14	59.53	1813.65	133.79	70.06	1588.77	86.88	57.10	1647.21	151.30	88.12	1526.13	-55.08	147.78	1494.82	-45.24	183.67	1337.92	-24.10	333.68	1405.20	-82.89	309.86	1753.51	36.70	1242.58	0.00	0.00	0.00	1860.31	151.82	1605.44	1845.36	3.78	1605.94	1762.47	8.24	1698.46	1774.40	159.11	1705.50	918.07	-217.01	68.81	1538.48	-208.67	73.74	907.45
10.51000	1858.85	151.11	59.65	1813.81	133.75	70.09	1590.53	83.27	55.46	1647.57	150.88	88.05	1537.51	-55.87	147.72	1506.55	-45.98	183.26	1347.40	-23.31	331.05	1414.26	-82.67	308.42	1757.37	37.14	1241.48	0.00	0.00	0.00	1864.35	153.16	1605.40	1849.21	4.99	1605.86	1766.68	9.47	1698.48	1779.04	159.75	1705.72	918.25	-217.05	68.64	1538.19	-208.72	73.66	907.31
10.52000	1858.79	151.07	59.53	1813.63	133.73	70.04	1573.57	58.67	53.16	1647.55	150.98	88.10	1549.28	-56.36	147.15	1518.53	-46.38	182.23	1356.77	-23.15	327.72	1423.59	-82.53	306.26	1761.20	37.57	1240.39	0.00	0.00	0.00	1868.30	154.34	1605.38	1853.83	6.27	1605.73	1770.27	10.12	1698.45	1783.14	160.99	1705.78	918.67	-218.03	68.02	1538.80	-208.61	73.85	907.28
10.53000	1858.43	150.88	59.50	1813.57	133.79	69.98	1589.01	82.93	55.86	1647.61	150.90	88.13	1561.41	-56.30	146.12	1529.71	-46.27	180.54	1365.83	-22.97	323.83	1433.29	-82.23	303.32	1765.00	38.01	1239.30	0.00	0.00	0.00	1872.17	155.39	1605.39	1857.25	7.37	1605.72	1774.62	11.49	1698.55	1787.31	161.99	1705.74	918.60	-218.10	68.13	1539.04	-208.42	73.98	907.33
10.54000	1858.99	151.05	59.55	1813.74	133.80	69.99	1569.40	56.28	51.70	1647.72	150.80	88.13	1574.00	-56.02	144.75	1541.93	-45.83	178.63	1375.23	-23.07	319.05	1443.14	-81.91	299.60	1768.77	38.44	1238.23	0.00	0.00	0.00	1876.14	156.59	1605.23	1861.57	8.43	1605.61	1778.90	12.97	1698.65	1791.17	163.46	1705.64	918.42	-218.25	68.31	1539.30	-208.31	74.08	907.28
10.55000	1858.70	151.09	59.33	1813.79	133.82	70.04	1587.02	84.78	56.82	1647.70	150.99	88.25	1586.23	-55.51	142.82	1554.13	-45.25	176.39	1384.49	-22.55	313.73	1452.95	-81.90	295.40	1772.52	38.86	1237.16	0.00	0.00	0.00	1879.46	157.56	1605.25	1865.48	9.52	1605.49	1782.63	13.82	1698.59	1795.33	164.12	1705.72	918.45	-217.95	68.29	1538.73	-208.39	73.81	907.17
10.56000	1858.81	151.02	59.59	1813.74	133.83	69.96	1587.49	84.96	57.11	1647.82	150.77	88.22	1598.88	-54.92	140.61	1566.17	-44.29	173.69	1394.16	-22.64	307.69	1462.83	-81.75	290.49	1776.24	39.28	1236.10	0.00	0.00	0.00	1883.51	158.33	1605.09	1868.59	10.53	1605.45	1786.38	14.79	1698.50	1798.92	165.54	1705.71	918.65	-218.24	68.12	1539.25	-208.24	73.91	907.00
10.57000	1858.82	151.38	59.08	1813.96	133.86	70.05	1585.97	86.45	57.67	1647.73	150.93	88.32	1612.20	-54.33	138.13	1578.58	-44.13	170.22	1403.50	-22.57	301.31	1472.40	-82.25	285.26	1779.93	39.70	1235.05	0.00	0.00	0.00	1887.02	159.65	1604.90	1872.36	11.37	1605.30	1789.92	15.63	1698.48	1802.39	166.89	1705.59	918.47	-217.39	68.46	1538.25	-208.21	73.61	907.32
10.58000	1858.66	151.11	59.26	1813.43	133.85	69.82	1579.38	67.28	54.43	1647.90	150.80	88.30	1624.95	-53.86	135.06	1591.30	-44.24	166.44	1413.01	-22.49	294.46	1483.08	-81.19	278.94	1783.59	40.11	1234.01	0.00	0.00	0.00	1890.81	160.27	1604.77	1875.24	12.15	1605.21	1792.94	16.06	1698.31	1806.35	167.31	1705.62	918.65	-218.14	68.15	1538.78	-208.16	73.73	907.57
10.59000	1858.81	151.27	59.17	1813.96	133.88	69.95	1576.71	66.22	53.66	1648.15	150.52	88.25	1638.41	-53.30	132.07	1603.92	-43.49	162.71	1422.80	-22.26	286.82	1493.35	-81.16	272.69	1787.23	40.52	1232.98	0.00	0.00	0.00	1894.04	160.73	1604.74	1878.79	13.01	1605.04	1796.54	17.13	1698.31	1809.73	168.37	1705.47	918.69	-218.55	68.01	1538.09	-208.19	73.40	907.59
10.60000	1859.71	152.24	63.44	1814.16	133.84	69.98	1577.54	66.25	53.45	1648.01	150.83	88.48	1652.46	-52.92	128.90	1616.29	-43.85	158.18	1432.80	-22.03	278.62	1503.08	-81.69	266.15	1790.84	40.92	1231.95	0.00	0.00	0.00	1897.47	161.79	1604.59	1882.44	13.86	1604.82	1800.15	18.19	1698.19	1813.35	169.10	1705.46	918.30	-217.30	68.51	1538.44	-208.23	73.54	907.20
10.61000	1858.71	151.27	58.91	1813.83	133.80	69.84	1577.23	68.16	53.94	1648.09	150.77	88.47	1665.07	-53.08	124.94	1628.56	-43.02	154.16	1442.69	-21.90	270.05	1513.79	-81.16	258.98	1794.42	41.32	1230.94	0.00	0.00	0.00	1901.09	162.39	1604.47	1885.33	14.51	1604.71	1803.49	18.99	1698.03	1816.34	170.45	1705.35	918.20	-217.31	68.60	1538.03	-208.21	73.42	907.29
10.62000	1859.65	152.28	63.19	1813.67	133.84	69.70	1576.74	68.17	54.83	1648.10	151.08	88.67	1679.52	-53.38	121.51	1641.97	-43.26	149.78	1453.31	-22.25	260.82	1523.89	-81.08	251.73	1797.97	41.71	1229.93	0.00	0.00	0.00	1903.72	163.66	1604.28	1888.18	15.20	1604.58	1806.64	19.54	1697.95	1820.12	170.36	1705.38	918.52	-218.00	68.21	1537.98	-208.27	73.36	907.32
10.63000	1859.72	152.50	63.04	1813.66	133.81	69.63	1576.69	68.63	53.89	1648.23	150.88	88.65	1693.97	-53.83	118.01	1654.57	-43.87	144.67	1463.40	-22.39	251.43	1534.31	-80.96	244.14	1801.50	42.10	1228.93	0.00	0.00	0.00	1906.46	164.28	1604.25	1891.40	15.95	1604.46	1809.63	19.91	1697.82	1823.25	170.97	1705.33	918.50	-217.97	68.28	1537.83	-208.13	73.29	907.32
10.64000	1859.12	152.51	62.61	1813.85	133.85	69.63	1576.48	68.06	54.00	1648.34	150.99	88.82	1708.15	-54.57	114.35	1668.53	-43.92	140.45	1474.36	-21.92	241.52	1544.14	-81.34	236.71	1805.00	42.49	1227.93	0.00	0.00	0.00	1909.76	164.80	1604.12	1894.86	16.73	1604.28	1812.90	20.71	1697.69	1826.05	172.08	1705.20	918.46	-217.87	68.14	1538.03	-208.18	73.37	907.31
10.65000	1859.31	152.59	62.54	1813.95	133.82	69.56	1578.32	68.84	53.87	1648.38	150.92	88.83	1722.81	-55.32	110.95	1681.81	-44.54	135.88	1484.83	-22.42	231.49	1555.11	-80.58	228.75	1808.47	42.87	1226.95	0.00	0.00	0.00	1913.17	165.29	1604.05	1898.56	17.43	1604.06	1816.05	21.45	1697.54	1829.19	172.40	1705.11	918.38	-217.64	68.20	1537.53	-208.33	73.24	907.48
10.66000	1859.27	152.65	62.37	1813.92	133.73	69.45	1577.33	69.75	54.17	1648.86	150.30	88.65	1737.95	-55.94	108.15	1695.35	-44.57	131.71	1495.59	-21.78	221.14	1565.38	-81.01	221.02	1811.92	43.25	1225.97	0.00	0.00	0.00	1915.79	165.83	1604.05	1900.44	17.97	1604.00	1819.03	21.84	1697.40	1832.29	172.78	1705.08	918.52	-217.50	68.25	1537.71	-208.31	73.37	907.48
10.67000	1860.06	152.62	62.51	1813.84	133.70	69.33	1576.39	69.93	53.60	1648.45	151.10	89.09	1752.59	-56.40	105.24	1709.54	-45.79	127.99	1506.02	-21.30	211.05	1576.51	-80.57	212.87	1815.34	43.62	1225.00	0.00	0.00	0.00	1918.68	166.48	1603.95	1904.09	18.50	1603.85	1821.99	22.36	1697.27	1834.99	173.45	1704.96	918.46	-217.46	68.32	1537.02	-208.47	73.12	907.48
10.68000	1859.72	152.73	62.29	1814.13	133.70	69.35	1578.21	70.11	54.89	1648.90	150.69	89.00	1767.06	-56.31	102.41	1723.33	-45.85	123.96	1517.29	-21.10	200.42	1588.15	-79.85	204.37	1818.73	43.99	1224.04	0.00	0.00	0.00	1921.61	167.04	1603.88	1907.42	18.93	1603.76	1825.06	23.11	1697.30	1837.91	173.84	1704.88	918.07	-217.49	68.72	1537.55	-208.37	73.35	907.47
10.69000	1859.69	152.79	62.11	1814.29	133.72	69.31	1578.74	70.56	54.96	1649.26	150.22	88.87	1781.78	-55.50	99.79	1737.29	-45.28	120.01	1528.39	-20.81	190.00	1598.30	-80.71	196.62	1822.10	44.36	1223.09	0.00	0.00	0.00	1924.27	167.46	1603.85	1909.47	19.38	1603.86	1827.70	23.09	1697.22	1840.93	173.95	1704.88	918.01	-217.50	68.72	1537.58	-208.55	73.46	907.21
10.70000	1859.84	152.79	62.02	1813.93	133.67	69.06	1578.50	70.40	54.70	1648.85	150.87	89.19	1795.78	-54.22	97.03	1750.92	-44.34	116.14	1539.85	-21.34	179.66	1610.16	-80.16	188.17	1825.44	44.72	1222.15	0.00	0.00	0.00	1927.05	167.96	1603.79	1912.63	19.80	1603.76	1830.31	23.17	1697.13	1843.28	174.67	1704.81	918.29	-217.99	68.46	1537.99	-208.41	73.62	907.15
10.71000	1859.44	153.00	61.71	1814.18	133.68	69.09	1587.52	78.75	57.04	1649.29	150.40	89.13	1808.93	-52.53	93.96	1764.82	-42.97	112.46	1550.91	-22.68	169.77	1621.16	-80.64	180.37	1828.75	45.08	1221.21	0.00	0.00	0.00	1929.62	168.54	1603.71	1915.95	20.25	1603.70	1833.31	23.55	1697.05	1845.96	175.00	1704.70	918.36	-218.04	68.39	1537.64	-208.53	73.56	907.52
10.72000	1859.79	152.99	61.75	1814.08	133.62	68.97	1580.91	70.22	54.95	1649.49	150.32	89.22	1822.42	-50.38	91.34	1778.15	-41.44	108.74	1562.16	-23.87	160.17	1632.35	-81.37	172.86	1832.04	45.43	1220.28	0.00	0.00	0.00	1932.61	168.61	1603.73	1918.45	20.44	1603.64	1836.13	23.87	1697.07	1848.84	174.85	1704.72	918.77	-217.90	68.18	1537.60	-208.62	73.61	907.16
10.73000	1859.76	153.00	61.57	1814.25	133.60	68.96	1588.36	78.34	56.68	1649.50	150.36	89.37	1835.42	-48.24	88.77	1791.61	-39.70	105.41	1573.24	-24.97	150.93	1644.51	-80.99	164.99	1835.30	45.78	1219.36	0.00	0.00	0.00	1935.11	168.44	1603.83	1921.08	20.77	1603.67	1839.09	24.17	1697.10	1851.38	175.06	1704.78	918.45	-217.49	68.41	1537.42	-208.61	73.48	907.28
10.74000	1859.70	153.12	61.44	1814.52	133.62	69.00	1588.59	78.42	57.03	1649.85	149.88	89.26	1849.46	-45.42	84.67	1804.41	-37.83	102.12	1584.35	-25.38	141.98	1655.48	-81.61	157.98	1838.53	46.12	1218.45	0.00	0.00	0.00	1937.21	169.01	1603.92	1923.97	20.88	1603.62	1841.44	23.82	1696.88	1854.03	174.87	1704.82	918.34	-217.35	68.48	1538.24	-208.43	73.73	907.48
10.75000	1859.68	153.07	61.27	1814.26	133.47	68.78	1588.45	78.51	57.07	1649.76	150.19	89.47	1862.53	-42.94	82.61	1817.42	-35.96	99.27	1595.90	-25.91	133.01	1671.65	-82.15	154.83	1841.74	46.47	1217.54	0.00	0.00	0.00	1940.20	169.11	1603.98	1926.55	21.08	1603.66	1844.09	23.78	1696.77	1856.31	175.14	1704.82	918.32	-217.85	68.44	1538.24	-208.52	73.75	907.10
10.76000	1859.43	153.12	60.99	1814.64	133.47	68.84	1588.69	78.08	57.13	1650.06	149.91	89.50	1875.78	-40.57	81.27	1829.86	-32.61	95.46	1606.98	-26.77	124.73	1678.19	-82.06	145.09	1844.92	46.80	1216.65	0.00	0.00	0.00	1942.54	168.95	1604.12	1928.62	21.02	1603.70	1846.53	23.52	1696.74	1858.81	175.04	1704.89	918.38	-217.87	68.33	1538.13	-208.51	73.77	907.24
10.77000	1860.25	153.02	61.20	1814.68	133.27	68.78	1588.98	78.96	57.22	1650.10	150.00	89.67	1888.66	-38.04	80.53	1842.31	-30.76	92.96	1618.59	-26.87	116.47	1689.22	-81.44	138.33	1848.08	47.14	1215.76	0.00	0.00	0.00	1945.44	169.02	1604.27	1932.10	20.99	1603.60	1849.73	23.84	1696.68	1861.10	175.01	1704.93	918.26	-217.66	68.42	1538.13	-208.56	73.79	907.47
10.78000	1859.79	153.07	60.86	1814.71	133.20	68.72	1589.20	78.23	56.84	1650.16	150.04	89.79	1900.99	-35.68	80.02	1854.53	-29.05	91.08	1630.04	-26.97	108.69	1700.19	-81.51	136.47	1851.21	47.46	1214.88	0.00	0.00	0.00	1947.36	169.10	1604.31	1934.21	20.81	1603.63	1851.83	23.12	1696.48	1863.51	174.54	1704.95	918.33	-217.45	68.43	1538.24	-208.66	73.81	907.34
10.79000	1859.74	153.10	60.74	1815.12	133.25	68.85	1588.99	77.93	57.09	1650.23	150.17	89.96	1912.64	-33.30	80.01	1866.73	-27.32	89.72	1641.49	-28.65	100.97	1710.21	-81.54	128.08	1854.31	47.79	1214.00	0.00	0.00	0.00	1950.21	168.83	1604.38	1936.89	20.69	1603.63	1854.46	22.86	1696.40	1865.97	174.27	1704.89	918.59	-218.41	68.26	1538.39	-208.67	73.80	907.52
10.80000	1860.50	152.93	61.02	1815.11	133.15	68.80	1578.01	70.80	54.01	1650.38	150.10	90.04	1924.87	-31.14	80.52	1877.85	-25.56	88.54	1651.90	-27.06	95.06	1721.21	-80.48	122.38	1857.39	48.11	1213.14	0.00	0.00	0.00	1952.66	168.52	1604.40	1940.12	20.46	1603.49	1856.99	22.40	1696.27	1868.33	174.06	1704.84	918.49	-217.83	68.30	1538.25	-208.65	73.67	907.66
10.81000	1860.34	152.97	60.79	1815.05	133.07	68.75	1578.53	70.95	54.41	1650.48	150.02	90.06	1936.54	-29.38	80.77	1889.29	-23.95	87.72	1661.28	-28.79	88.39	1732.23	-79.28	117.51	1860.44	48.43	1212.28	0.00	0.00	0.00	1955.13	168.01	1604.46	1942.70	20.13	1603.52	1856.99	22.40	1696.27	1870.90	173.34	1704.90	918.37	-217.90	68.37	1538.24	-208.61	73.64	907.66
10.82000	1860.49	152.88	60.84	1814.69	132.99	68.60	1579.25	71.13	54.74	1650.72	149.74	90.03	1947.14	-26.98	81.49	1900.05	-22.39	86.98	1671.36	-28.95	83.15	1741.05	-78.45	117.58	1863.47	48.74	1211.43	0.00	0.00	0.00	1957.78	167.71	1604.38	1945.14	19.65	1603.53	1856.99	22.40	1696.27	1873.42	172.51	1704.83	918.57	-218.10	68.21	1538.52	-208.58	73.73	907.25
10.83000	1860.53	152.71	60.85	1815.04	132.89	68.68	1578.89	70.94	54.31	1650.55	150.03	90.28	1957.17	-25.32	81.80	1910.33	-20.80	86.50	1680.85	-28.90	78.71	1751.03	-78.00	110.91	1866.47	49.05	1210.58	0.00	0.00	0.00	1960.01	167.12	1604.40	1947.25	19.15	1603.38	1856.99	22.40	1696.27	1875.60	172.08	1704.75	918.39	-217.77	68.29	1538.24	-208.70	73.61	907.43
10.84000	1860.49	152.77	60.72	1815.11	132.90	68.66	1580.21	70.67	54.92	1650.86	149.69	90.27	1967.54	-23.69	82.56	1920.12	-19.43	86.13	1690.95	-27.75	74.41	1751.03	-78.00	110.91	1869.45	49.36	1209.75	0.00	0.00	0.00	1962.63	166.58	1604.33	1949.71	18.59	1603.23	1856.99	22.40	1696.27	1878.18	171.08	1704.66	918.51	-217.42	68.37	1538.30	-208.75	73.66	907.18
10.85000	1859.95	151.67	56.97	1815.02	132.79	68.61	1579.51	70.09	54.59	1650.86	149.79	90.39	1976.98	-22.38	83.05	1929.63	-17.89	86.04	1700.75	-25.80	70.52	1751.03	-78.00	110.91	1872.40	49.66	1208.92	0.00	0.00	0.00	1964.29	166.23	1604.20	1952.18	17.94	1603.00	1856.99	22.40	1696.27	1880.66	170.07	1704.56	918.40	-217.33	68.41	1538.42	-208.79	73.68	907.28
10.86000	1860.10	151.80	56.87	1815.11	132.71	68.65	1580.14	70.55	54.93	1651.07	149.55	90.39	1985.74	-21.15	83.43	1938.53	-16.50	85.97	1709.53	-24.10	67.48	1751.03	-78.00	110.91	1875.33	49.96	1208.10	0.00	0.00	0.00	1966.80	165.39	1604.12	1954.87	17.12	1602.69	1856.99	22.40	1696.27	1883.03	169.14	1704.44	918.65	-218.23	68.05	1538.99	-208.66	73.89	907.44
10.87000	1860.27	151.66	57.05	1814.77	132.63	68.41	1579.63	70.20	54.70	1651.01	149.62	90.54	1993.73	-19.90	83.70	1946.98	-15.23	85.73	1718.23	-21.58	64.64	1751.03	-78.00	110.91	1878.23	50.25	1207.29	0.00	0.00	0.00	1969.53	164.15	1603.99	1957.26	16.30	1602.45	1856.99	22.40	1696.27	1884.80	168.79	1704.14	918.61	-218.68	67.98	1538.58	-208.68	73.74	907.46
10.88000	1860.01	151.56	56.88	1814.94	132.57	68.45	1579.13	70.59	55.17	1650.92	149.85	90.74	2001.54	-19.12	83.58	1954.41	-14.35	85.06	1725.96	-19.21	62.50	1751.03	-78.00	110.91	1881.11	50.54	1206.49	0.00	0.00	0.00	1971.68	163.66	1603.70	1960.02	15.39	1602.12	1856.99	22.40	1696.27	1887.04	167.75	1703.98	918.56	-217.77	68.36	1537.69	-208.76	73.44	907.30
10.89000	1860.14	151.42	57.16	1815.05	132.49	68.45	1580.41	70.87	55.47	1650.96	149.80	90.86	2008.64	-18.27	83.11	1960.96	-13.34	84.25	1732.45	-16.92	60.93	1751.03	-78.00	110.91	1883.96	50.82	1205.69	0.00	0.00	0.00	1974.21	162.54	1603.54	1961.81	14.36	1601.89	1856.99	22.40	1696.27	1889.68	166.19	1703.81	918.34	-217.38	68.53	1537.68	-208.85	73.35	907.35
10.90000	1859.99	151.44	57.11	1814.75	132.52	68.36	1589.39	77.29	57.05	1651.12	149.65	90.91	2014.98	-17.71	82.06	1966.90	-11.92	83.47	1738.51	-14.37	59.82	1751.03	-78.00	110.91	1886.78	51.11	1204.90	0.00	0.00	0.00	1976.31	161.12	1603.45	1964.61	13.33	1601.48	1856.99	22.40	1696.27	1891.82	165.16	1703.55	918.52	-217.96	68.22	1537.55	-208.89	73.35	907.34
10.91000	1860.02	151.46	57.08	1814.93	132.53	68.39	1589.10	78.06	57.51	1651.37	149.41	90.87	2019.52	-17.47	80.54	1971.46	-11.33	82.28	1742.69	-11.64	59.81	1751.03	-78.00	110.91	1889.58	51.39	1204.12	0.00	0.00	0.00	1978.15	160.24	1603.21	1966.36	12.18	1601.21	1856.99	22.40	1696.27	1894.01	163.86	1703.31	918.36	-217.67	68.30	1537.75	-208.97	73.39	907.38
10.92000	1859.80	151.23	57.19	1814.71	132.53	68.29	1588.90	78.01	57.62	1651.36	149.31	90.97	2021.58	-17.40	79.52	1974.12	-11.06	81.26	1745.84	-8.56	59.17	1751.03	-78.00	110.91	1892.36	51.66	1203.34	0.00	0.00	0.00	1980.38	159.20	1602.93	1968.73	10.87	1600.85	1856.99	22.40	1696.27	1896.17	162.47	1703.08	918.21	-217.55	68.52	1537.60	-208.91	73.39	907.36
10.93000	1859.78	151.15	57.17	1814.70	132.42	68.32	1589.17	77.96	57.65	1651.34	149.49	91.16	2022.88	-18.49	78.91	1974.83	-11.21	80.79	1746.45	-6.04	58.73	1751.03	-78.00	110.91	1895.11	51.93	1202.58	0.00	0.00	0.00	1982.75	157.56	1602.75	1970.38	9.51	1600.57	1856.99	22.40	1696.27	1898.41	160.96	1702.84	918.36	-217.66	68.44	1537.10	-208.90	73.20	907.53
[truncated: 907 more rows]
[truncated: 35 more columns]
