# Supplementary material for: The impact of mobile phone use on where we look and how we walk when negotiating floor based obstacles
Source: PLoS One. 2017 Jun 30;12(6):e0179802. doi: 10.1371/journal.pone.0179802 (PMC5493336; doi:10.1371/journal.pone.0179802)
Supplement: S1 File — (ZIP) [file pone.0179802.s001.zip › Gait/PP14/obs write 2.txt]

CODAmotion Analysis Text
Codamotion Analysis Text Save of: obs write 2.mdf
Time	Markers
Time	1:LTOE.X	1:LTOE.Y	1:LTOE.Z	2:L2nd.X	2:L2nd.Y	2:L2nd.Z	3:LHEE.X	3:LHEE.Y	3:LHEE.Z	4:LANK.X	4:LANK.Y	4:LANK.Z	5:RTOE.X	5:RTOE.Y	5:RTOE.Z	6:R2nd.X	6:R2nd.Y	6:R2nd.Z	7:RHEE.X	7:RHEE.Y	7:RHEE.Z	8:RANK.X	8:RANK.Y	8:RANK.Z	9:STRN.X	9:STRN.Y	9:STRN.Z	10:Marker 10.X	10:Marker 10.Y	10:Marker 10.Z	11:FLHD.X	11:FLHD.Y	11:FLHD.Z	12:FRHD.X	12:FRHD.Y	12:FRHD.Z	13:BRHD.X	13:BRHD.Y	13:BRHD.Z	14:BLHD.X	14:BLHD.Y	14:BLHD.Z	15:BLSTEP.X	15:BLSTEP.Y	15:BLSTEP.Z	16:FLSTEP.X	16:FLSTEP.Y	16:FLSTEP.Z	17:BRSTEP.X
(s)	(mm)	(mm)	(mm)	(mm)	(mm)	(mm)	(mm)	(mm)	(mm)	(mm)	(mm)	(mm)	(mm)	(mm)	(mm)	(mm)	(mm)	(mm)	(mm)	(mm)	(mm)	(mm)	(mm)	(mm)	(mm)	(mm)	(mm)	(mm)	(mm)	(mm)	(mm)	(mm)	(mm)	(mm)	(mm)	(mm)	(mm)	(mm)	(mm)	(mm)	(mm)	(mm)	(mm)	(mm)	(mm)	(mm)	(mm)	(mm)	(mm)
0.00000	-1949.68	215.89	81.21	-2193.85	209.67	61.06	-1456.51	20.29	91.64	-1412.50	82.01	83.13	-2374.45	-3.14	35.56	-2427.06	-0.50	38.91	-1830.16	-72.74	419.77	-1642.89	-157.43	511.13	-1897.38	30.57	1245.71	0.00	0.00	0.00	-2228.10	135.87	1581.28	-2282.29	-12.46	1570.45	-1627.84	-157.36	1676.79	-1847.02	23.76	1693.57	914.88	-203.43	68.49	1534.63	-196.77	73.63	906.41
0.01000	-1949.68	215.89	81.21	-2161.41	214.15	66.03	-1456.51	20.29	91.64	-1412.50	82.01	83.13	-2351.76	-0.13	38.63	-2393.00	1.40	44.75	-1830.16	-72.74	419.77	-1642.89	-157.43	511.13	-1897.38	30.57	1245.71	0.00	0.00	0.00	-2249.45	138.52	1582.85	-2228.19	-7.86	1567.96	-1627.84	-157.36	1676.79	-1847.02	23.76	1693.57	914.99	-203.38	68.43	1534.71	-196.93	73.57	906.75
0.02000	-1949.68	215.89	81.21	-2127.14	214.80	72.30	-1456.51	20.29	91.64	-1412.50	82.01	83.13	-2324.57	-0.34	43.63	-2396.78	2.16	42.92	-1830.16	-72.74	419.77	-1642.89	-157.43	511.13	-1897.38	30.57	1245.71	0.00	0.00	0.00	-2244.38	139.06	1582.61	-2229.65	-5.98	1567.58	-1627.84	-157.36	1676.79	-1847.02	23.76	1693.57	915.24	-203.50	68.36	1534.38	-196.86	73.49	907.29
0.03000	-1949.68	215.89	81.21	-2139.59	215.69	71.28	-1456.51	20.29	91.64	-1412.50	82.01	83.13	-2348.68	0.38	39.71	-2389.53	1.08	43.77	-1830.16	-72.74	419.77	-1642.89	-157.43	511.13	-1897.38	30.57	1245.71	0.00	0.00	0.00	-2247.65	141.85	1581.21	-2210.32	-3.56	1566.35	-1627.84	-157.36	1676.79	-1847.02	23.76	1693.57	915.15	-203.13	68.44	1534.60	-196.89	73.52	907.07
0.04000	-1949.68	215.89	81.21	-2109.36	214.40	78.18	-1456.51	20.29	91.64	-1412.50	82.01	83.13	-2332.40	-2.08	41.77	-2392.73	1.56	42.75	-1830.16	-72.74	419.77	-1642.89	-157.43	511.13	-1897.38	30.57	1245.71	0.00	0.00	0.00	-2238.82	142.48	1580.74	-2213.05	-2.41	1566.29	-1627.84	-157.36	1676.79	-1847.02	23.76	1693.57	915.00	-202.62	68.50	1534.99	-196.79	73.65	906.90
0.05000	-1949.68	215.89	81.21	-2114.51	215.06	78.81	-1456.51	20.29	91.64	-1412.50	82.01	83.13	-2357.34	-2.15	36.42	-2404.00	2.36	41.21	-1830.16	-72.74	419.77	-1642.89	-157.43	511.13	-1897.38	30.57	1245.71	0.00	0.00	0.00	-2229.77	143.49	1579.61	-2209.16	-0.81	1566.05	-1627.84	-157.36	1676.79	-1847.02	23.76	1693.57	914.98	-202.69	68.59	1535.12	-196.70	73.70	907.09
0.06000	-1949.68	215.89	81.21	-2079.91	214.27	84.78	-1456.51	20.29	91.64	-1412.50	82.01	83.13	-2342.37	-0.56	40.07	-2395.04	0.86	42.60	-1830.16	-72.74	419.77	-1642.89	-157.43	511.13	-1897.38	30.57	1245.71	0.00	0.00	0.00	-2225.55	143.43	1578.75	-2213.66	-0.24	1566.07	-1627.84	-157.36	1676.79	-1847.02	23.76	1693.57	915.13	-202.92	68.39	1534.61	-196.83	73.53	907.10
0.07000	-1949.68	215.89	81.21	-2078.44	215.10	81.93	-1456.51	20.29	91.64	-1412.50	82.01	83.13	-2318.89	-0.01	43.09	-2398.54	0.62	42.80	-1830.16	-72.74	419.77	-1642.89	-157.43	511.13	-1897.38	30.57	1245.71	0.00	0.00	0.00	-2208.05	147.73	1576.73	-2203.24	1.00	1564.85	-1627.84	-157.36	1676.79	-1847.02	23.76	1693.57	915.13	-203.26	68.44	1534.59	-196.87	73.52	907.22
0.08000	-1949.68	215.89	81.21	-2060.97	214.99	81.36	-1456.51	20.29	91.64	-1412.50	82.01	83.13	-2337.67	-0.72	40.11	-2384.39	1.96	44.50	-1830.16	-72.74	419.77	-1642.89	-157.43	511.13	-1897.38	30.57	1245.71	0.00	0.00	0.00	-2202.93	150.14	1575.88	-2195.44	4.17	1563.38	-1627.84	-157.36	1676.79	-1847.02	23.76	1693.57	915.31	-203.76	68.10	1535.29	-196.77	73.76	907.12
0.09000	-1949.68	215.89	81.21	-2053.24	214.61	77.69	-1456.51	20.29	91.64	-1412.50	82.01	83.13	-2333.45	-1.68	42.38	-2392.30	1.04	42.43	-1830.16	-72.74	419.77	-1642.89	-157.43	511.13	-1897.38	30.57	1245.71	0.00	0.00	0.00	-2176.85	153.77	1575.30	-2183.93	6.43	1563.07	-1627.84	-157.36	1676.79	-1847.02	23.76	1693.57	915.42	-203.56	68.11	1534.53	-196.97	73.57	907.19
0.10000	-1949.68	215.89	81.21	-2051.77	211.49	72.63	-1456.51	20.29	91.64	-1412.50	82.01	83.13	-2348.15	-2.62	38.18	-2409.01	0.32	39.02	-1830.16	-72.74	419.77	-1642.89	-157.43	511.13	-1897.38	30.57	1245.71	0.00	0.00	0.00	-2172.85	155.89	1573.67	-2173.81	9.53	1561.89	-1627.84	-157.36	1676.79	-1847.02	23.76	1693.57	915.12	-203.28	68.34	1534.00	-196.92	73.40	906.71
0.11000	-1949.68	215.89	81.21	-2065.37	212.35	64.82	-1456.51	20.29	91.64	-1412.50	82.01	83.13	-2330.29	-0.22	41.67	-2414.64	1.93	38.26	-1830.16	-72.74	419.77	-1642.89	-157.43	511.13	-1897.38	30.57	1245.71	0.00	0.00	0.00	-2183.72	155.26	1574.40	-2186.03	9.90	1561.10	-1627.84	-157.36	1676.79	-1847.02	23.76	1693.57	915.02	-203.24	68.53	1534.66	-196.79	73.64	906.97
0.12000	-1949.68	215.89	81.21	-2067.49	211.57	61.33	-1456.51	20.29	91.64	-1412.50	82.01	83.13	-2344.79	-3.75	37.37	-2383.45	3.08	44.26	-1830.16	-72.74	419.77	-1642.89	-157.43	511.13	-1897.38	30.57	1245.71	0.00	0.00	0.00	-2191.89	157.68	1572.79	-2179.77	12.02	1561.32	-1627.84	-157.36	1676.79	-1847.02	23.76	1693.57	915.20	-203.52	68.31	1534.90	-196.80	73.73	906.97
0.13000	-1949.68	215.89	81.21	-2058.12	212.85	60.27	-1456.51	20.29	91.64	-1412.50	82.01	83.13	-2335.79	-1.81	40.18	-2398.09	1.83	41.80	-1830.16	-72.74	419.77	-1642.89	-157.43	511.13	-1897.38	30.57	1245.71	0.00	0.00	0.00	-2188.83	160.81	1573.05	-2186.19	13.79	1561.49	-1627.84	-157.36	1676.79	-1847.02	23.76	1693.57	915.03	-203.14	68.51	1534.87	-196.82	73.74	906.80
0.14000	-1949.68	215.89	81.21	-2067.74	214.81	55.47	-1456.51	20.29	91.64	-1412.50	82.01	83.13	-2327.38	-1.72	41.94	-2398.90	1.28	40.90	-1830.16	-72.74	419.77	-1642.89	-157.43	511.13	-1897.38	30.57	1245.71	0.00	0.00	0.00	-2151.39	163.74	1569.28	-2173.95	15.61	1559.31	-1627.84	-157.36	1676.79	-1847.02	23.76	1693.57	915.06	-203.42	68.44	1534.82	-196.84	73.63	906.83
0.15000	-1949.68	215.89	81.21	-2063.26	214.25	53.37	-1456.51	20.29	91.64	-1412.50	82.01	83.13	-2349.10	-2.53	37.34	-2396.91	2.14	41.49	-1830.16	-72.74	419.77	-1642.89	-157.43	511.13	-1897.38	30.57	1245.71	0.00	0.00	0.00	-2173.10	164.47	1570.34	-2160.83	19.42	1558.72	-1627.84	-157.36	1676.79	-1847.02	23.76	1693.57	915.13	-203.54	68.38	1535.12	-196.80	73.75	906.99
0.16000	-1949.68	215.89	81.21	-2056.19	214.28	53.46	-1456.51	20.29	91.64	-1412.50	82.01	83.13	-2328.87	-1.71	40.07	-2385.03	2.40	43.44	-1830.16	-72.74	419.77	-1642.89	-157.43	511.13	-1897.38	30.57	1245.71	0.00	0.00	0.00	-2168.65	169.77	1571.18	-2153.69	20.96	1559.39	-1627.84	-157.36	1676.79	-1847.02	23.76	1693.57	915.08	-203.40	68.43	1534.36	-196.94	73.52	907.03
0.17000	-1949.68	215.89	81.21	-2060.34	214.64	51.34	-1456.51	20.29	91.64	-1412.50	82.01	83.13	-2346.44	-2.93	36.51	-2380.88	3.24	44.12	-1830.16	-72.74	419.77	-1642.89	-157.43	511.13	-1897.38	30.57	1245.71	0.00	0.00	0.00	-2179.73	170.15	1571.04	-2149.85	25.20	1559.44	-1627.84	-157.36	1676.79	-1847.02	23.76	1693.57	914.88	-202.93	68.65	1534.30	-197.03	73.41	907.03
0.18000	-1949.68	215.89	81.21	-2063.14	213.90	49.03	-1456.51	20.29	91.64	-1412.50	82.01	83.13	-2346.88	-3.88	35.84	-2397.96	2.86	40.50	-1830.16	-72.74	419.77	-1642.89	-157.43	511.13	-1897.38	30.57	1245.71	0.00	0.00	0.00	-2147.75	172.98	1569.74	-2172.13	25.55	1559.50	-1627.84	-157.36	1676.79	-1847.02	23.76	1693.57	914.88	-203.45	68.55	1534.63	-196.89	73.54	907.11
0.19000	-1949.68	215.89	81.21	-2056.08	213.65	48.74	-1456.51	20.29	91.64	-1412.50	82.01	83.13	-2348.72	-3.03	35.11	-2379.10	2.22	43.89	-1830.16	-72.74	419.77	-1642.89	-157.43	511.13	-1897.38	30.57	1245.71	0.00	0.00	0.00	-2148.61	175.11	1569.39	-2130.92	27.46	1558.83	-1627.84	-157.36	1676.79	-1847.02	23.76	1693.57	915.13	-204.18	68.26	1535.04	-196.75	73.74	907.29
0.20000	-1949.68	215.89	81.21	-2054.60	214.33	48.39	-1456.51	20.29	91.64	-1412.50	82.01	83.13	-2339.73	-3.22	35.58	-2392.63	3.43	41.51	-1830.16	-72.74	419.77	-1642.89	-157.43	511.13	-1897.38	30.57	1245.71	0.00	0.00	0.00	-2135.08	177.04	1568.86	-2143.79	31.54	1559.41	-1627.84	-157.36	1676.79	-1847.02	23.76	1693.57	914.98	-203.42	68.53	1534.18	-196.86	73.33	906.99
0.21000	-1949.68	215.89	81.21	-2055.58	212.81	46.36	-1456.51	20.29	91.64	-1412.50	82.01	83.13	-2325.03	-3.43	37.82	-2383.68	3.69	41.88	-1830.16	-72.74	419.77	-1642.89	-157.43	511.13	-1897.38	30.57	1245.71	0.00	0.00	0.00	-2148.47	180.01	1568.70	-2136.25	32.53	1558.71	-1627.84	-157.36	1676.79	-1847.02	23.76	1693.57	914.88	-202.96	68.64	1534.42	-196.98	73.45	907.11
0.22000	-1949.68	215.89	81.21	-2070.05	213.20	43.56	-1456.51	20.29	91.64	-1412.50	82.01	83.13	-2344.76	-4.16	33.54	-2380.46	3.17	41.93	-1830.16	-72.74	419.77	-1642.89	-157.43	511.13	-1897.38	30.57	1245.71	0.00	0.00	0.00	-2124.41	182.80	1569.93	-2118.56	36.05	1559.69	-1627.84	-157.36	1676.79	-1847.02	23.76	1693.57	914.98	-203.17	68.60	1534.65	-196.98	73.57	906.99
0.23000	-1949.68	215.89	81.21	-2058.09	214.07	45.35	-1456.51	20.29	91.64	-1412.50	82.01	83.13	-2346.30	-3.95	32.13	-2381.39	3.40	41.77	-1830.16	-72.74	419.77	-1642.89	-157.43	511.13	-1897.38	30.57	1245.71	0.00	0.00	0.00	-2116.67	185.56	1569.69	-2131.22	36.97	1559.32	-1627.84	-157.36	1676.79	-1847.02	23.76	1693.57	915.17	-203.40	68.37	1534.36	-196.96	73.50	907.15
0.24000	-1949.68	215.89	81.21	-2050.65	212.32	46.78	-1456.51	20.29	91.64	-1412.50	82.01	83.13	-2343.45	-3.53	32.85	-2383.02	3.52	40.93	-1830.16	-72.74	419.77	-1642.89	-157.43	511.13	-1897.38	30.57	1245.71	0.00	0.00	0.00	-2099.02	188.75	1568.90	-2138.20	39.69	1561.10	-1627.84	-157.36	1676.79	-1847.02	23.76	1693.57	915.35	-203.14	68.29	1533.96	-196.99	73.32	907.05
0.25000	-1949.68	215.89	81.21	-2060.48	213.23	43.55	-1456.51	20.29	91.64	-1412.50	82.01	83.13	-2348.22	-3.23	31.80	-2380.73	2.27	40.67	-1830.16	-72.74	419.77	-1642.89	-157.43	511.13	-1897.38	30.57	1245.71	0.00	0.00	0.00	-2099.41	190.37	1569.55	-2124.17	41.52	1561.70	-1627.84	-157.36	1676.79	-1847.02	23.76	1693.57	915.00	-202.66	68.59	1534.06	-196.98	73.35	907.14
0.26000	-1949.68	215.89	81.21	-2060.79	212.75	43.53	-1456.51	20.29	91.64	-1412.50	82.01	83.13	-2333.86	-3.57	33.87	-2373.44	3.55	41.34	-1830.16	-72.74	419.77	-1642.89	-157.43	511.13	-1897.38	30.57	1245.71	0.00	0.00	0.00	-2105.73	190.94	1569.70	-2121.16	43.36	1562.50	-1627.84	-157.36	1676.79	-1847.02	23.76	1693.57	915.19	-203.74	68.29	1534.75	-196.92	73.64	906.95
0.27000	-1949.68	215.89	81.21	-2053.67	212.34	44.96	-1456.51	20.29	91.64	-1412.50	82.01	83.13	-2328.86	-3.64	34.46	-2374.84	2.81	40.63	-1830.16	-72.74	419.77	-1642.89	-157.43	511.13	-1897.38	30.57	1245.71	0.00	0.00	0.00	-2105.85	194.46	1570.67	-2113.09	46.91	1561.56	-1627.84	-157.36	1676.79	-1847.02	23.76	1693.57	915.16	-203.24	68.47	1534.63	-196.94	73.60	906.95
0.28000	-1949.68	215.89	81.21	-2052.71	212.14	44.53	-1456.51	20.29	91.64	-1412.50	82.01	83.13	-2325.56	-4.14	33.80	-2360.00	3.12	42.65	-1830.16	-72.74	419.77	-1642.89	-157.43	511.13	-1897.38	30.57	1245.71	0.00	0.00	0.00	-2104.67	193.74	1571.83	-2119.05	47.43	1562.56	-1627.84	-157.36	1676.79	-1847.02	23.76	1693.57	915.10	-203.30	68.35	1534.37	-196.94	73.52	906.98
0.29000	-1949.68	215.89	81.21	-2051.94	212.00	43.92	-1456.51	20.29	91.64	-1412.50	82.01	83.13	-2329.17	-3.84	32.13	-2351.90	3.51	43.85	-1830.16	-72.74	419.77	-1642.89	-157.43	511.13	-1897.38	30.57	1245.71	0.00	0.00	0.00	-2115.62	196.96	1572.44	-2110.62	49.72	1563.88	-1627.84	-157.36	1676.79	-1847.02	23.76	1693.57	915.26	-203.49	68.22	1534.54	-196.92	73.59	907.05
0.30000	-1949.68	215.89	81.21	-2051.36	211.93	43.14	-1456.51	20.29	91.64	-1412.50	82.01	83.13	-2330.56	-4.82	30.97	-2351.97	3.14	43.66	-1830.16	-72.74	419.77	-1642.89	-157.43	511.13	-1897.38	30.57	1245.71	0.00	0.00	0.00	-2105.34	198.73	1572.40	-2101.01	51.08	1564.91	-1627.84	-157.36	1676.79	-1847.02	23.76	1693.57	915.18	-203.44	68.36	1534.83	-196.93	73.59	906.99
0.31000	-1949.68	215.89	81.21	-2050.97	211.92	42.19	-1456.51	20.29	91.64	-1412.50	82.01	83.13	-2315.91	-4.79	32.65	-2352.77	3.23	43.60	-1830.16	-72.74	419.77	-1642.89	-157.43	511.13	-1897.38	30.57	1245.71	0.00	0.00	0.00	-2073.71	202.17	1572.58	-2085.07	53.71	1565.92	-1627.84	-157.36	1676.79	-1847.02	23.76	1693.57	915.12	-203.20	68.44	1535.18	-196.89	73.74	906.89
0.32000	-1949.68	215.89	81.21	-2050.75	211.96	41.09	-1456.51	20.29	91.64	-1412.50	82.01	83.13	-2323.52	-4.84	30.40	-2353.13	3.09	43.79	-1830.16	-72.74	419.77	-1642.89	-157.43	511.13	-1897.38	30.57	1245.71	0.00	0.00	0.00	-2094.22	205.76	1574.13	-2092.24	56.19	1566.10	-1627.84	-157.36	1676.79	-1847.02	23.76	1693.57	915.06	-203.24	68.37	1534.97	-196.77	73.66	906.94
0.33000	-1949.68	215.89	81.21	-2050.71	212.06	39.83	-1456.51	20.29	91.64	-1412.50	82.01	83.13	-2325.16	-6.41	29.43	-2354.23	2.50	43.79	-1830.16	-72.74	419.77	-1642.89	-157.43	511.13	-1897.38	30.57	1245.71	0.00	0.00	0.00	-2074.32	205.22	1574.06	-2095.46	57.78	1567.81	-1627.84	-157.36	1676.79	-1847.02	23.76	1693.57	914.80	-202.84	68.70	1534.59	-196.79	73.54	907.30
0.34000	-1949.68	215.89	81.21	-2050.83	212.21	38.42	-1456.51	20.29	91.64	-1412.50	82.01	83.13	-2317.70	-6.91	29.71	-2350.43	2.07	44.82	-1830.16	-72.74	419.77	-1642.89	-157.43	511.13	-1897.38	30.57	1245.71	0.00	0.00	0.00	-2085.46	206.15	1575.94	-2080.60	60.14	1568.05	-1627.84	-157.36	1676.79	-1847.02	23.76	1693.57	915.00	-203.27	68.49	1533.92	-196.96	73.30	907.35
0.35000	-1949.68	215.89	81.21	-2051.11	212.42	36.88	-1456.51	20.29	91.64	-1412.50	82.01	83.13	-2327.88	-7.76	26.73	-2333.51	1.95	48.37	-1830.16	-72.74	419.77	-1642.89	-157.43	511.13	-1897.38	30.57	1245.71	0.00	0.00	0.00	-2079.05	208.15	1576.01	-2069.38	61.14	1567.72	-1627.84	-157.36	1676.79	-1847.02	23.76	1693.57	914.97	-203.33	68.40	1534.90	-196.78	73.72	907.14
0.36000	-1949.68	215.89	81.21	-2051.55	212.67	35.19	-1456.51	20.29	91.64	-1412.50	82.01	83.13	-2317.22	-7.76	27.26	-2347.83	0.96	46.32	-1830.16	-72.74	419.77	-1642.89	-157.43	511.13	-1897.38	30.57	1245.71	0.00	0.00	0.00	-2082.58	210.39	1577.35	-2075.20	63.96	1569.23	-1627.84	-157.36	1676.79	-1847.02	23.76	1693.57	914.78	-202.85	68.64	1534.37	-196.85	73.52	906.99
0.37000	-1949.68	215.89	81.21	-2052.13	212.97	33.38	-1456.51	20.29	91.64	-1412.50	82.01	83.13	-2297.29	-7.63	29.89	-2342.95	0.22	48.47	-1830.16	-72.74	419.77	-1642.89	-157.43	511.13	-1897.38	30.57	1245.71	0.00	0.00	0.00	-2068.98	211.43	1577.25	-2064.31	64.17	1569.61	-1627.84	-157.36	1676.79	-1847.02	23.76	1693.57	915.18	-203.15	68.41	1534.47	-197.01	73.56	907.18
0.38000	-1949.68	215.89	81.21	-2052.86	213.32	31.45	-1456.51	20.29	91.64	-1412.50	82.01	83.13	-2290.65	-8.26	29.27	-2337.74	-0.05	50.57	-1830.16	-72.74	419.77	-1642.89	-157.43	511.13	-1897.38	30.57	1245.71	0.00	0.00	0.00	-2059.17	214.81	1576.62	-2057.76	65.05	1569.10	-1627.84	-157.36	1676.79	-1847.02	23.76	1693.57	915.01	-203.59	68.46	1534.60	-196.86	73.58	907.28
0.39000	-1949.68	215.89	81.21	-2053.72	213.72	29.40	-1456.51	20.29	91.64	-1412.50	82.01	83.13	-2296.76	-9.75	26.65	-2328.99	-0.19	53.33	-1830.16	-72.74	419.77	-1642.89	-157.43	511.13	-1897.38	30.57	1245.71	0.00	0.00	0.00	-2050.52	215.68	1576.87	-2073.33	64.71	1570.81	-1627.84	-157.36	1676.79	-1847.02	23.76	1693.57	914.99	-202.86	68.53	1534.66	-196.86	73.53	907.22
0.40000	-1949.68	215.89	81.21	-2054.72	214.15	27.24	-1456.51	20.29	91.64	-1412.50	82.01	83.13	-2294.67	-11.37	25.70	-2319.64	-0.49	57.13	-1830.16	-72.74	419.77	-1642.89	-157.43	511.13	-1897.38	30.57	1245.71	0.00	0.00	0.00	-2064.14	215.90	1577.76	-2047.54	66.39	1571.23	-1627.84	-157.36	1676.79	-1847.02	23.76	1693.57	914.83	-202.30	68.79	1534.54	-196.88	73.49	907.11
0.41000	-1949.68	215.89	81.21	-2055.84	214.62	24.97	-1456.51	20.29	91.64	-1412.50	82.01	83.13	-2284.55	-13.46	28.11	-2326.52	-2.07	57.52	-1830.16	-72.74	419.77	-1642.89	-157.43	511.13	-1897.38	30.57	1245.71	0.00	0.00	0.00	-2049.35	215.65	1579.38	-2053.71	67.42	1571.22	-1627.84	-157.36	1676.79	-1847.02	23.76	1693.57	914.80	-202.84	68.77	1534.38	-196.88	73.47	906.90
0.42000	-1949.68	215.89	81.21	-2057.07	215.14	22.61	-1456.51	20.29	91.64	-1412.50	82.01	83.13	-2284.44	-15.50	31.00	-2325.80	-3.18	59.71	-1830.16	-72.74	419.77	-1642.89	-157.43	511.13	-1897.38	30.57	1245.71	0.00	0.00	0.00	-2038.70	217.64	1579.11	-2033.29	69.56	1571.24	-1627.84	-157.36	1676.79	-1847.02	23.76	1693.57	915.04	-203.05	68.53	1535.04	-196.75	73.69	907.04
0.43000	-1949.68	215.89	81.21	-2058.43	215.69	20.16	-1456.51	20.29	91.64	-1412.50	82.01	83.13	-2274.73	-16.24	35.19	-2315.70	-4.67	63.27	-1830.16	-72.74	419.77	-1642.89	-157.43	511.13	-1897.38	30.57	1245.71	0.00	0.00	0.00	-2038.85	218.81	1578.60	-2036.84	71.42	1571.30	-1627.84	-157.36	1676.79	-1847.02	23.76	1693.57	914.94	-203.13	68.69	1534.69	-196.89	73.60	906.99
0.44000	-1949.68	215.89	81.21	-2059.88	216.27	17.61	-1456.51	20.29	91.64	-1412.50	82.01	83.13	-2279.59	-19.76	36.47	-2309.76	-6.21	65.56	-1830.16	-72.74	419.77	-1642.89	-157.43	511.13	-1897.38	30.57	1245.71	0.00	0.00	0.00	-2032.48	217.95	1578.40	-2032.37	71.52	1572.27	-1627.84	-157.36	1676.79	-1847.02	23.76	1693.57	914.81	-202.67	68.79	1534.39	-196.92	73.51	907.14
0.45000	-1949.68	215.89	81.21	-2061.44	216.89	14.99	-1456.51	20.29	91.64	-1412.50	82.01	83.13	-2281.36	-20.85	37.72	-2301.09	-7.56	68.26	-1830.16	-72.74	419.77	-1642.89	-157.43	511.13	-1897.38	30.57	1245.71	0.00	0.00	0.00	-2030.01	219.56	1580.44	-2032.19	71.72	1572.99	-1627.84	-157.36	1676.79	-1847.02	23.76	1693.57	914.92	-203.07	68.67	1534.19	-196.88	73.40	907.07
0.46000	-1949.68	215.89	81.21	-2063.10	217.53	12.30	-1456.51	20.29	91.64	-1412.50	82.01	83.13	-2268.04	-22.65	40.28	-2297.05	-8.96	68.74	-1830.16	-72.74	419.77	-1642.89	-157.43	511.13	-1897.38	30.57	1245.71	0.00	0.00	0.00	-2034.11	219.74	1580.00	-2037.39	70.86	1572.95	-1627.84	-157.36	1676.79	-1847.02	23.76	1693.57	915.17	-203.46	68.45	1534.71	-196.79	73.55	906.98
0.47000	-1949.68	215.89	81.21	-2064.84	218.21	9.54	-1456.51	20.29	91.64	-1412.50	82.01	83.13	-2261.50	-23.83	41.82	-2286.03	-10.12	70.32	-1830.16	-72.74	419.77	-1642.89	-157.43	511.13	-1897.38	30.57	1245.71	0.00	0.00	0.00	-2019.46	221.66	1580.52	-2050.05	71.57	1574.87	-1627.84	-157.36	1676.79	-1847.02	23.76	1693.57	915.02	-203.30	68.45	1534.97	-196.79	73.73	907.03
0.48000	-1949.68	215.89	81.21	-2066.67	218.91	6.71	-1456.51	20.29	91.64	-1412.50	82.01	83.13	-2245.38	-24.65	43.85	-2281.12	-11.21	69.94	-1830.16	-72.74	419.77	-1642.89	-157.43	511.13	-1897.38	30.57	1245.71	0.00	0.00	0.00	-2004.48	220.23	1580.55	-2046.99	72.29	1575.46	-1627.84	-157.36	1676.79	-1847.02	23.76	1693.57	915.09	-203.17	68.44	1534.94	-196.90	73.71	907.20
0.49000	-1949.68	215.89	81.21	-2068.58	219.64	3.83	-1456.51	20.29	91.64	-1412.50	82.01	83.13	-2242.33	-26.22	43.19	-2263.19	-11.33	70.98	-1830.16	-72.74	419.77	-1642.89	-157.43	511.13	-1897.38	30.57	1245.71	0.00	0.00	0.00	-2005.87	220.92	1580.57	-2049.06	73.48	1575.58	-1627.84	-157.36	1676.79	-1847.02	23.76	1693.57	914.96	-202.56	68.83	1534.65	-196.88	73.62	906.93
0.50000	-1949.68	215.89	81.21	-2070.56	220.39	0.90	-1456.51	20.29	91.64	-1412.50	82.01	83.13	-2217.21	-26.18	45.74	-2250.15	-11.40	70.59	-1830.16	-72.74	419.77	-1642.89	-157.43	511.13	-1897.38	30.57	1245.71	0.00	0.00	0.00	-2017.71	221.70	1582.55	-2032.67	73.75	1575.72	-1627.84	-157.36	1676.79	-1847.02	23.76	1693.57	915.17	-203.24	68.49	1534.47	-196.93	73.56	907.04
0.51000	-1949.68	215.89	81.21	-2072.60	221.16	-2.07	-1456.51	20.29	91.64	-1412.50	82.01	83.13	-2202.51	-26.23	46.21	-2245.87	-12.13	68.48	-1830.16	-72.74	419.77	-1642.89	-157.43	511.13	-1897.38	30.57	1245.71	0.00	0.00	0.00	-2030.52	220.76	1583.48	-2045.20	74.08	1577.18	-1627.84	-157.36	1676.79	-1847.02	23.76	1693.57	915.03	-203.26	68.52	1534.31	-196.95	73.49	907.18
0.52000	-1949.68	215.89	81.21	-2074.70	221.95	-5.08	-1456.51	20.29	91.64	-1412.50	82.01	83.13	-2189.87	-26.54	45.32	-2233.33	-11.57	67.06	-1830.16	-72.74	419.77	-1642.89	-157.43	511.13	-1897.38	30.57	1245.71	0.00	0.00	0.00	-2021.61	221.05	1583.15	-2029.83	73.76	1576.91	-1627.84	-157.36	1676.79	-1847.02	23.76	1693.57	915.07	-203.44	68.39	1534.71	-196.89	73.60	907.10
0.53000	-1949.68	215.89	81.21	-2076.86	222.76	-8.12	-1456.51	20.29	91.64	-1412.50	82.01	83.13	-2176.80	-27.16	45.26	-2225.74	-12.30	65.22	-1830.16	-72.74	419.77	-1642.89	-157.43	511.13	-1897.38	30.57	1245.71	0.00	0.00	0.00	-2014.42	221.24	1583.40	-2002.80	73.67	1576.15	-1627.84	-157.36	1676.79	-1847.02	23.76	1693.57	915.44	-203.49	68.12	1535.33	-196.81	73.88	907.12
0.54000	-1949.68	215.89	81.21	-2079.07	223.58	-11.18	-1456.51	20.29	91.64	-1412.50	82.01	83.13	-2160.62	-27.79	44.91	-2209.63	-12.54	64.58	-1830.16	-72.74	419.77	-1642.89	-157.43	511.13	-1897.38	30.57	1245.71	0.00	0.00	0.00	-2012.44	222.17	1584.19	-2026.30	72.42	1577.38	-1627.84	-157.36	1676.79	-1847.02	23.76	1693.57	915.29	-203.32	68.28	1535.35	-196.77	73.86	907.07
0.55000	-1949.68	215.89	81.21	-2081.32	224.42	-14.27	-1456.51	20.29	91.64	-1412.50	82.01	83.13	-2154.65	-27.96	42.97	-2189.48	-13.08	64.60	-1830.16	-72.74	419.77	-1642.89	-157.43	511.13	-1897.38	30.57	1245.71	0.00	0.00	0.00	-1990.26	221.64	1583.25	-2018.43	73.23	1577.63	-1627.84	-157.36	1676.79	-1847.02	23.76	1693.57	915.00	-203.13	68.53	1535.58	-196.85	73.92	906.99
0.56000	-1949.68	215.89	81.21	-2083.61	225.27	-17.36	-1456.51	20.29	91.64	-1412.50	82.01	83.13	-2126.80	-27.62	45.28	-2178.70	-12.84	62.48	-1830.16	-72.74	419.77	-1642.89	-157.43	511.13	-1897.38	30.57	1245.71	0.00	0.00	0.00	-1997.46	221.56	1583.32	-2028.29	74.36	1577.79	-1627.84	-157.36	1676.79	-1847.02	23.76	1693.57	914.83	-203.55	68.52	1535.24	-196.82	73.84	906.99
0.57000	-1949.68	215.89	81.21	-2085.92	226.12	-20.47	-1456.51	20.29	91.64	-1412.50	82.01	83.13	-2122.90	-28.96	43.08	-2169.91	-14.08	60.16	-1830.16	-72.74	419.77	-1642.89	-157.43	511.13	-1897.38	30.57	1245.71	0.00	0.00	0.00	-2003.43	220.44	1583.10	-2015.99	73.57	1577.67	-1627.84	-157.36	1676.79	-1847.02	23.76	1693.57	915.06	-203.37	68.47	1534.55	-196.82	73.56	907.07
0.58000	-1949.68	215.89	81.21	-2088.27	226.99	-23.57	-1456.51	20.29	91.64	-1412.50	82.01	83.13	-2107.79	-29.63	42.88	-2152.14	-15.60	59.98	-1830.16	-72.74	419.77	-1642.89	-157.43	511.13	-1897.38	30.57	1245.71	0.00	0.00	0.00	-1997.80	220.20	1583.55	-2001.63	74.01	1577.61	-1627.84	-157.36	1676.79	-1847.02	23.76	1693.57	914.97	-202.83	68.62	1534.45	-196.88	73.45	907.05
0.59000	-1949.68	215.89	81.21	-2090.63	227.86	-26.67	-1456.51	20.29	91.64	-1412.50	82.01	83.13	-2092.96	-30.61	43.12	-2136.80	-16.55	59.06	-1830.16	-72.74	419.77	-1642.89	-157.43	511.13	-1897.38	30.57	1245.71	0.00	0.00	0.00	-1990.86	219.95	1583.72	-2017.21	72.46	1578.43	-1627.84	-157.36	1676.79	-1847.02	23.76	1693.57	914.95	-202.83	68.67	1534.73	-196.88	73.60	907.13
0.60000	-1949.68	215.89	81.21	-2093.00	228.73	-29.75	-1456.51	20.29	91.64	-1412.50	82.01	83.13	-2078.39	-31.87	43.79	-2123.01	-17.12	58.06	-1830.16	-72.74	419.77	-1642.89	-157.43	511.13	-1897.38	30.57	1245.71	0.00	0.00	0.00	-2006.50	220.06	1584.94	-1998.03	72.25	1577.32	-1627.84	-157.36	1676.79	-1847.02	23.76	1693.57	915.04	-202.86	68.62	1535.05	-196.81	73.79	907.13
0.61000	-1949.68	215.89	81.21	-2095.38	229.61	-32.82	-1456.51	20.29	91.64	-1412.50	82.01	83.13	-2064.08	-33.35	44.83	-2105.17	-18.49	57.83	-1830.16	-72.74	419.77	-1642.89	-157.43	511.13	-1897.38	30.57	1245.71	0.00	0.00	0.00	-1983.29	220.37	1584.12	-2000.73	72.46	1577.25	-1627.84	-157.36	1676.79	-1847.02	23.76	1693.57	915.18	-203.04	68.42	1534.81	-196.94	73.68	907.32
0.62000	-1949.68	215.89	81.21	-2097.77	230.48	-35.87	-1456.51	20.29	91.64	-1412.50	82.01	83.13	-2050.01	-35.04	46.21	-2098.36	-20.24	56.15	-1830.16	-72.74	419.77	-1642.89	-157.43	511.13	-1897.38	30.57	1245.71	0.00	0.00	0.00	-1972.51	218.87	1583.64	-1993.45	71.61	1576.52	-1627.84	-157.36	1676.79	-1847.02	23.76	1693.57	914.86	-202.79	68.85	1534.71	-196.84	73.60	907.16
0.63000	-1949.68	215.89	81.21	-2100.14	231.35	-38.88	-1456.51	20.29	91.64	-1412.50	82.01	83.13	-2036.17	-36.89	47.90	-2078.10	-21.10	57.55	-1830.16	-72.74	419.77	-1642.89	-157.43	511.13	-1897.38	30.57	1245.71	0.00	0.00	0.00	-1987.11	218.66	1583.72	-1997.83	72.01	1576.57	-1627.84	-157.36	1676.79	-1847.02	23.76	1693.57	914.85	-202.72	68.73	1534.72	-196.89	73.64	907.12
0.64000	-1949.68	215.89	81.21	-2102.51	232.22	-41.86	-1456.51	20.29	91.64	-1412.50	82.01	83.13	-2022.56	-38.85	49.85	-2065.64	-22.78	57.24	-1830.16	-72.74	419.77	-1642.89	-157.43	511.13	-1897.38	30.57	1245.71	0.00	0.00	0.00	-1984.76	218.36	1583.44	-1993.42	71.70	1577.19	-1627.84	-157.36	1676.79	-1847.02	23.76	1693.57	914.98	-203.07	68.54	1533.99	-197.04	73.32	907.25
0.65000	-1949.68	215.89	81.21	-2104.86	233.09	-44.79	-1456.51	20.29	91.64	-1412.50	82.01	83.13	-2009.18	-40.91	52.04	-2060.02	-24.34	55.89	-1830.16	-72.74	419.77	-1642.89	-157.43	511.13	-1897.38	30.57	1245.71	0.00	0.00	0.00	-1985.48	216.98	1583.88	-1977.04	70.12	1576.19	-1627.84	-157.36	1676.79	-1847.02	23.76	1693.57	915.18	-202.99	68.35	1534.75	-196.96	73.59	906.99
0.66000	-1949.68	215.89	81.21	-2107.19	233.94	-47.68	-1456.51	20.29	91.64	-1412.50	82.01	83.13	-1996.00	-43.00	54.41	-2039.19	-25.71	57.57	-1830.16	-72.74	419.77	-1642.89	-157.43	511.13	-1897.38	30.57	1245.71	0.00	0.00	0.00	-1953.12	216.76	1582.64	-1962.91	70.23	1575.14	-1627.84	-157.36	1676.79	-1847.02	23.76	1693.57	914.85	-202.94	68.66	1534.88	-196.91	73.66	906.97
0.67000	-1949.68	215.89	81.21	-2109.49	234.79	-50.51	-1456.51	20.29	91.64	-1412.50	82.01	83.13	-1983.02	-45.11	56.94	-2022.38	-27.00	58.60	-1830.16	-72.74	419.77	-1642.89	-157.43	511.13	-1897.38	30.57	1245.71	0.00	0.00	0.00	-1958.11	215.61	1582.28	-1970.38	68.30	1575.72	-1627.84	-157.36	1676.79	-1847.02	23.76	1693.57	915.06	-203.36	68.49	1534.66	-196.86	73.60	907.11
0.68000	-1949.68	215.89	81.21	-2111.76	235.62	-53.28	-1456.51	20.29	91.64	-1412.50	82.01	83.13	-1970.24	-47.18	59.59	-2009.12	-28.28	59.27	-1830.16	-72.74	419.77	-1642.89	-157.43	511.13	-1897.38	30.57	1245.71	0.00	0.00	0.00	-1968.10	215.04	1583.01	-1958.48	67.33	1574.90	-1627.84	-157.36	1676.79	-1847.02	23.76	1693.57	915.17	-202.70	68.53	1534.42	-196.87	73.46	907.17
0.69000	-1949.68	215.89	81.21	-2113.99	236.44	-55.99	-1456.51	20.29	91.64	-1412.50	82.01	83.13	-1957.65	-49.19	62.31	-2006.86	-30.71	57.70	-1830.16	-72.74	419.77	-1642.89	-157.43	511.13	-1897.38	30.57	1245.71	0.00	0.00	0.00	-1967.08	213.34	1582.93	-1977.25	65.62	1575.71	-1627.84	-157.36	1676.79	-1847.02	23.76	1693.57	915.04	-203.39	68.52	1534.84	-196.77	73.65	906.96
0.70000	-1949.68	215.89	81.21	-2116.17	237.25	-58.62	-1456.51	20.29	91.64	-1412.50	82.01	83.13	-1945.23	-51.09	65.08	-1990.82	-32.31	59.89	-1830.16	-72.74	419.77	-1642.89	-157.43	511.13	-1897.38	30.57	1245.71	0.00	0.00	0.00	-1961.22	212.82	1582.74	-1959.33	66.05	1574.58	-1627.84	-157.36	1676.79	-1847.02	23.76	1693.57	914.93	-203.06	68.68	1534.59	-196.76	73.51	907.28
0.71000	-1949.68	215.89	81.21	-2118.30	238.03	-61.17	-1456.51	20.29	91.64	-1412.50	82.01	83.13	-1932.98	-52.85	67.85	-1981.30	-34.19	61.09	-1830.16	-72.74	419.77	-1642.89	-157.43	511.13	-1897.38	30.57	1245.71	0.00	0.00	0.00	-1940.85	210.96	1581.81	-1966.50	63.87	1574.68	-1627.84	-157.36	1676.79	-1847.02	23.76	1693.57	915.00	-203.30	68.60	1534.69	-196.84	73.57	906.98
0.72000	-1949.68	215.89	81.21	-2120.38	238.80	-63.64	-1456.51	20.29	91.64	-1412.50	82.01	83.13	-1920.89	-54.42	70.59	-1955.72	-34.74	65.22	-1830.16	-72.74	419.77	-1642.89	-157.43	511.13	-1897.38	30.57	1245.71	0.00	0.00	0.00	-1950.09	210.44	1581.92	-1970.84	62.39	1575.24	-1627.84	-157.36	1676.79	-1847.02	23.76	1693.57	915.07	-203.22	68.59	1534.42	-196.85	73.56	906.93
0.73000	-1949.68	215.89	81.21	-2122.39	239.55	-66.02	-1456.51	20.29	91.64	-1412.50	82.01	83.13	-1908.95	-55.78	73.26	-1958.61	-36.68	63.93	-1830.16	-72.74	419.77	-1642.89	-157.43	511.13	-1897.38	30.57	1245.71	0.00	0.00	0.00	-1944.26	206.37	1581.96	-1965.60	60.21	1574.85	-1627.84	-157.36	1676.79	-1847.02	23.76	1693.57	915.06	-202.86	68.69	1534.64	-196.87	73.58	907.24
0.74000	-1949.68	215.89	81.21	-2124.33	240.27	-68.30	-1456.51	20.29	91.64	-1412.50	82.01	83.13	-1898.46	-58.27	75.11	-1944.13	-39.20	65.66	-1830.16	-72.74	419.77	-1642.89	-157.43	511.13	-1897.38	30.57	1245.71	0.00	0.00	0.00	-1947.39	205.96	1582.60	-1964.34	57.96	1575.23	-1627.84	-157.36	1676.79	-1847.02	23.76	1693.57	915.09	-202.70	68.55	1534.57	-196.85	73.56	907.06
0.75000	-1949.68	215.89	81.21	-2126.20	240.97	-70.47	-1456.51	20.29	91.64	-1412.50	82.01	83.13	-1887.48	-59.34	77.85	-1933.98	-43.32	73.98	-1830.16	-72.74	419.77	-1642.89	-157.43	511.13	-1897.38	30.57	1245.71	0.00	0.00	0.00	-1948.85	204.08	1581.38	-1955.31	55.68	1574.06	-1627.84	-157.36	1676.79	-1847.02	23.76	1693.57	914.89	-202.97	68.59	1534.59	-196.80	73.55	907.03
0.76000	-1949.68	215.89	81.21	-2127.98	241.64	-72.54	-1456.51	20.29	91.64	-1412.50	82.01	83.13	-1876.96	-60.44	80.59	-1924.93	-44.77	76.24	-1830.16	-72.74	419.77	-1642.89	-157.43	511.13	-1897.38	30.57	1245.71	0.00	0.00	0.00	-1945.90	201.06	1581.17	-1930.82	54.78	1573.12	-1627.84	-157.36	1676.79	-1847.02	23.76	1693.57	914.91	-202.79	68.60	1534.77	-196.84	73.62	907.07
0.77000	-1949.68	215.89	81.21	-2129.68	242.28	-74.49	-1456.51	20.29	91.64	-1412.50	82.01	83.13	-1863.98	-59.59	81.83	-1914.06	-47.37	77.73	-1830.16	-72.74	419.77	-1642.89	-157.43	511.13	-1897.38	30.57	1245.71	0.00	0.00	0.00	-1946.72	199.50	1580.90	-1957.72	51.73	1573.28	-1627.84	-157.36	1676.79	-1847.02	23.76	1693.57	915.28	-203.37	68.24	1534.70	-196.95	73.62	906.97
0.78000	-1949.68	215.89	81.21	-2131.29	242.89	-76.32	-1456.51	20.29	91.64	-1412.50	82.01	83.13	-1851.06	-60.46	85.14	-1903.91	-48.18	79.58	-1830.16	-72.74	419.77	-1642.89	-157.43	511.13	-1897.38	30.57	1245.71	0.00	0.00	0.00	-1921.62	195.02	1580.78	-1939.61	49.78	1572.12	-1627.84	-157.36	1676.79	-1847.02	23.76	1693.57	915.19	-203.23	68.39	1534.44	-196.98	73.54	907.18
0.79000	-1949.68	215.89	81.21	-2132.79	243.47	-78.02	-1456.51	20.29	91.64	-1412.50	82.01	83.13	-1844.76	-61.45	87.44	-1896.81	-49.28	81.22	-1830.16	-72.74	419.77	-1642.89	-157.43	511.13	-1897.38	30.57	1245.71	0.00	0.00	0.00	-1930.20	194.01	1580.85	-1943.49	48.57	1572.15	-1627.84	-157.36	1676.79	-1847.02	23.76	1693.57	915.11	-203.30	68.48	1534.37	-196.93	73.49	907.17
0.80000	-1949.68	215.89	81.21	-2134.20	244.02	-79.58	-1456.51	20.29	91.64	-1412.50	82.01	83.13	-1839.17	-62.05	89.87	-1887.56	-50.60	82.93	-1830.16	-72.74	419.77	-1642.89	-157.43	511.13	-1897.38	30.57	1245.71	0.00	0.00	0.00	-1918.55	191.95	1580.05	-1953.55	46.25	1572.53	-1627.84	-157.36	1676.79	-1847.02	23.76	1693.57	915.12	-203.28	68.33	1534.74	-196.82	73.66	907.12
0.81000	-1949.68	215.89	81.21	-2135.49	244.52	-81.01	-1456.51	20.29	91.64	-1412.50	82.01	83.13	-1830.07	-64.09	92.23	-1874.35	-52.07	85.83	-1830.16	-72.74	419.77	-1642.89	-157.43	511.13	-1897.38	30.57	1245.71	0.00	0.00	0.00	-1921.27	189.99	1579.92	-1941.06	41.90	1571.21	-1627.84	-157.36	1676.79	-1847.02	23.76	1693.57	915.09	-203.23	68.47	1534.26	-196.96	73.45	907.09
0.82000	-1949.68	215.89	81.21	-2136.67	244.99	-82.29	-1456.51	20.29	91.64	-1412.50	82.01	83.13	-1824.19	-66.86	95.57	-1869.32	-53.47	86.92	-1830.16	-72.74	419.77	-1642.89	-157.43	511.13	-1897.38	30.57	1245.71	0.00	0.00	0.00	-1937.42	187.68	1580.09	-1919.40	39.82	1569.63	-1627.84	-157.36	1676.79	-1847.02	23.76	1693.57	915.05	-203.03	68.66	1534.20	-196.95	73.42	906.84
0.83000	-1949.68	215.89	81.21	-2137.72	245.42	-83.42	-1456.51	20.29	91.64	-1412.50	82.01	83.13	-1810.94	-64.87	97.81	-1862.80	-54.83	88.05	-1830.16	-72.74	419.77	-1642.89	-157.43	511.13	-1897.38	30.57	1245.71	0.00	0.00	0.00	-1904.54	184.86	1578.31	-1915.46	39.76	1569.11	-1627.84	-157.36	1676.79	-1847.02	23.76	1693.57	914.96	-203.28	68.65	1534.20	-196.96	73.47	906.90
0.84000	-1949.68	215.89	81.21	-2138.65	245.80	-84.39	-1456.51	20.29	91.64	-1412.50	82.01	83.13	-1811.35	-69.50	99.05	-1859.29	-55.68	88.84	-1830.16	-72.74	419.77	-1642.89	-157.43	511.13	-1897.38	30.57	1245.71	0.00	0.00	0.00	-1899.87	182.03	1578.37	-1924.58	36.58	1568.96	-1627.84	-157.36	1676.79	-1847.02	23.76	1693.57	914.99	-203.31	68.53	1534.61	-196.83	73.56	907.01
0.85000	-1949.68	215.89	81.21	-2139.44	246.14	-85.19	-1456.51	20.29	91.64	-1412.50	82.01	83.13	-1805.97	-69.95	100.45	-1849.79	-56.44	90.42	-1830.16	-72.74	419.77	-1642.89	-157.43	511.13	-1897.38	30.57	1245.71	0.00	0.00	0.00	-1905.80	179.80	1578.28	-1908.49	31.86	1567.62	-1627.84	-157.36	1676.79	-1847.02	23.76	1693.57	914.94	-203.13	68.66	1535.29	-196.72	73.82	906.92
0.86000	-1949.68	215.89	81.21	-2140.09	246.44	-85.82	-1456.51	20.29	91.64	-1412.50	82.01	83.13	-1802.36	-72.01	100.26	-1848.14	-57.87	89.50	-1830.16	-72.74	419.77	-1642.89	-157.43	511.13	-1897.38	30.57	1245.71	0.00	0.00	0.00	-1913.30	175.92	1578.52	-1912.99	29.27	1567.56	-1627.84	-157.36	1676.79	-1847.02	23.76	1693.57	915.29	-203.51	68.23	1534.60	-196.78	73.58	907.09
0.87000	-1949.68	215.89	81.21	-2140.60	246.68	-86.28	-1456.51	20.29	91.64	-1412.50	82.01	83.13	-1783.42	-69.10	101.53	-1839.84	-58.38	89.65	-1830.16	-72.74	419.77	-1642.89	-157.43	511.13	-1897.38	30.57	1245.71	0.00	0.00	0.00	-1893.90	173.03	1577.43	-1911.05	26.12	1567.12	-1627.84	-157.36	1676.79	-1847.02	23.76	1693.57	915.13	-203.46	68.34	1535.02	-196.80	73.71	907.05
0.88000	-1949.68	215.89	81.21	-2140.96	246.88	-86.55	-1456.51	20.29	91.64	-1412.50	82.01	83.13	-1794.76	-73.40	96.45	-1840.11	-59.23	87.17	-1830.16	-72.74	419.77	-1642.89	-157.43	511.13	-1897.38	30.57	1245.71	0.00	0.00	0.00	-1897.82	169.28	1577.65	-1906.10	21.99	1566.47	-1627.84	-157.36	1676.79	-1847.02	23.76	1693.57	915.19	-203.85	68.30	1535.20	-196.81	73.75	906.92
0.89000	-1949.68	215.89	81.21	-2141.15	247.02	-86.64	-1456.51	20.29	91.64	-1412.50	82.01	83.13	-1789.52	-71.14	92.37	-1838.13	-59.83	84.60	-1830.16	-72.74	419.77	-1642.89	-157.43	511.13	-1897.38	30.57	1245.71	0.00	0.00	0.00	-1881.18	166.82	1576.69	-1901.69	19.62	1566.19	-1627.84	-157.36	1676.79	-1847.02	23.76	1693.57	915.17	-203.13	68.47	1534.87	-196.90	73.62	907.05
0.90000	-1949.68	215.89	81.21	-2141.19	247.11	-86.53	-1456.51	20.29	91.64	-1412.50	82.01	83.13	-1793.31	-74.31	89.18	-1840.13	-61.93	83.19	-1830.16	-72.74	419.77	-1642.89	-157.43	511.13	-1897.38	30.57	1245.71	0.00	0.00	0.00	-1895.47	163.10	1576.98	-1904.89	14.55	1565.76	-1627.84	-157.36	1676.79	-1847.02	23.76	1693.57	915.07	-203.07	68.41	1534.51	-196.91	73.55	907.19
0.91000	-1949.68	215.89	81.21	-2141.06	247.15	-86.22	-1456.51	20.29	91.64	-1412.50	82.01	83.13	-1792.53	-74.84	86.79	-1839.39	-62.14	81.53	-1830.16	-72.74	419.77	-1642.89	-157.43	511.13	-1897.38	30.57	1245.71	0.00	0.00	0.00	-1879.66	158.96	1576.14	-1906.01	10.85	1565.65	-1627.84	-157.36	1676.79	-1847.02	23.76	1693.57	914.98	-203.33	68.53	1534.60	-196.96	73.62	907.23
0.92000	-1949.68	215.89	81.21	-2140.75	247.12	-85.70	-1456.51	20.29	91.64	-1412.50	82.01	83.13	-1791.65	-75.43	84.72	-1838.62	-63.03	79.85	-1830.16	-72.74	419.77	-1642.89	-157.43	511.13	-1897.38	30.57	1245.71	0.00	0.00	0.00	-1881.02	155.29	1575.40	-1895.66	8.21	1564.87	-1627.84	-157.36	1676.79	-1847.02	23.76	1693.57	915.25	-203.76	68.30	1533.95	-196.98	73.33	907.08
0.93000	-1949.68	215.89	81.21	-2140.26	247.04	-84.96	-1456.51	20.29	91.64	-1412.50	82.01	83.13	-1791.11	-76.89	82.06	-1837.71	-63.54	77.78	-1830.16	-72.74	419.77	-1642.89	-157.43	511.13	-1897.38	30.57	1245.71	0.00	0.00	0.00	-1895.07	149.49	1576.23	-1887.37	3.28	1563.83	-1627.84	-157.36	1676.79	-1847.02	23.76	1693.57	915.14	-203.60	68.40	1533.51	-196.96	73.16	906.97
0.94000	-1949.68	215.89	81.21	-2139.58	246.90	-84.01	-1456.51	20.29	91.64	-1412.50	82.01	83.13	-1790.47	-77.96	78.96	-1836.60	-63.59	75.91	-1830.16	-72.74	419.77	-1642.89	-157.43	511.13	-1897.38	30.57	1245.71	0.00	0.00	0.00	-1878.62	146.03	1575.49	-1881.35	-0.28	1563.06	-1627.84	-157.36	1676.79	-1847.02	23.76	1693.57	915.21	-204.15	68.28	1533.87	-196.91	73.27	906.81
0.95000	-1949.68	215.89	81.21	-2138.72	246.69	-82.83	-1456.51	20.29	91.64	-1412.50	82.01	83.13	-1789.15	-77.43	76.98	-1835.24	-62.61	74.66	-1830.16	-72.74	419.77	-1642.89	-157.43	511.13	-1897.38	30.57	1245.71	0.00	0.00	0.00	-1871.02	143.62	1574.71	-1884.58	-5.18	1562.45	-1627.84	-157.36	1676.79	-1847.02	23.76	1693.57	914.96	-203.42	68.66	1534.38	-196.83	73.49	907.28
0.96000	-1949.68	215.89	81.21	-2137.65	246.41	-81.42	-1456.51	20.29	91.64	-1412.50	82.01	83.13	-1788.50	-77.45	74.94	-1834.51	-62.23	73.49	-1830.16	-72.74	419.77	-1642.89	-157.43	511.13	-1897.38	30.57	1245.71	0.00	0.00	0.00	-1878.32	137.67	1575.20	-1880.18	-9.31	1561.50	-1627.84	-157.36	1676.79	-1847.02	23.76	1693.57	914.99	-203.11	68.57	1534.08	-197.01	73.34	907.33
0.97000	-1949.68	215.89	81.21	-2136.38	246.07	-79.78	-1456.51	20.29	91.64	-1412.50	82.01	83.13	-1787.73	-77.39	73.15	-1833.85	-62.12	72.18	-1830.16	-72.74	419.77	-1642.89	-157.43	511.13	-1897.38	30.57	1245.71	0.00	0.00	0.00	-1853.62	132.93	1573.90	-1878.63	-14.30	1561.02	-1627.84	-157.36	1676.79	-1847.02	23.76	1693.57	915.00	-203.17	68.52	1534.85	-196.86	73.61	907.12
0.98000	-1949.68	215.89	81.21	-2134.90	245.66	-77.88	-1456.51	20.29	91.64	-1412.50	82.01	83.13	-1787.09	-77.64	71.35	-1833.77	-62.81	70.55	-1830.16	-72.74	419.77	-1642.89	-157.43	511.13	-1897.38	30.57	1245.71	0.00	0.00	0.00	-1845.34	130.61	1573.15	-1871.44	-17.98	1560.20	-1627.84	-157.36	1676.79	-1847.02	23.76	1693.57	915.10	-202.90	68.47	1534.53	-196.91	73.53	907.03
0.99000	-1949.68	215.89	81.21	-2133.20	245.18	-75.74	-1456.51	20.29	91.64	-1412.50	82.01	83.13	-1786.45	-77.70	69.73	-1832.78	-62.32	69.72	-1830.16	-72.74	419.77	-1642.89	-157.43	511.13	-1897.38	30.57	1245.71	0.00	0.00	0.00	-1857.51	125.17	1573.06	-1861.62	-20.74	1559.50	-1627.84	-157.36	1676.79	-1847.02	23.76	1693.57	915.09	-203.46	68.43	1534.82	-196.91	73.63	907.19
1.00000	-1949.68	215.89	81.21	-2131.28	244.62	-73.34	-1456.51	20.29	91.64	-1412.50	82.01	83.13	-1785.52	-77.45	68.81	-1832.33	-62.37	68.83	-1830.16	-72.74	419.77	-1642.89	-157.43	511.13	-1897.38	30.57	1245.71	0.00	0.00	0.00	-1866.36	119.41	1573.38	-1864.50	-26.52	1559.47	-1627.84	-157.36	1676.79	-1847.02	23.76	1693.57	915.13	-203.32	68.52	1534.78	-196.80	73.56	907.08
1.01000	-1949.68	215.89	81.21	-2129.13	243.99	-70.68	-1456.51	20.29	91.64	-1412.50	82.01	83.13	-1785.31	-77.71	67.89	-1832.45	-62.95	67.93	-1830.16	-72.74	419.77	-1642.89	-157.43	511.13	-1897.38	30.57	1245.71	0.00	0.00	0.00	-1853.35	115.72	1572.52	-1873.63	-30.66	1558.79	-1627.84	-157.36	1676.79	-1847.02	23.76	1693.57	915.15	-203.43	68.48	1534.42	-196.86	73.45	907.03
1.02000	-1949.68	215.89	81.21	-2126.75	243.28	-67.75	-1456.51	20.29	91.64	-1412.50	82.01	83.13	-1783.88	-76.62	67.48	-1831.87	-62.37	67.55	-1830.16	-72.74	419.77	-1642.89	-157.43	511.13	-1897.38	30.57	1245.71	0.00	0.00	0.00	-1844.90	111.66	1572.35	-1864.97	-35.88	1558.70	-1627.84	-157.36	1676.79	-1847.02	23.76	1693.57	915.11	-202.99	68.58	1535.01	-196.87	73.73	907.08
1.03000	-1949.68	215.89	81.21	-2124.13	242.49	-64.55	-1456.51	20.29	91.64	-1412.50	82.01	83.13	-1783.31	-76.72	66.54	-1831.64	-62.73	66.80	-1830.16	-72.74	419.77	-1642.89	-157.43	511.13	-1897.38	30.57	1245.71	0.00	0.00	0.00	-1830.75	107.90	1572.70	-1865.05	-39.52	1558.31	-1627.84	-157.36	1676.79	-1847.02	23.76	1693.57	915.17	-203.19	68.44	1534.64	-197.02	73.52	907.02
1.04000	-1949.68	215.89	81.21	-2121.27	241.63	-61.06	-1456.51	20.29	91.64	-1412.50	82.01	83.13	-1783.55	-77.80	65.23	-1831.79	-63.20	65.93	-1830.16	-72.74	419.77	-1642.89	-157.43	511.13	-1897.38	30.57	1245.71	0.00	0.00	0.00	-1844.31	103.05	1573.03	-1862.69	-44.64	1558.10	-1627.84	-157.36	1676.79	-1847.02	23.76	1693.57	915.06	-202.62	68.58	1534.30	-196.92	73.45	907.15
1.05000	-1949.68	215.89	81.21	-2118.15	240.68	-57.29	-1456.51	20.29	91.64	-1412.50	82.01	83.13	-1783.02	-77.75	64.34	-1832.22	-63.92	64.81	-1830.16	-72.74	419.77	-1642.89	-157.43	511.13	-1897.38	30.57	1245.71	0.00	0.00	0.00	-1843.07	97.72	1571.77	-1854.84	-48.53	1557.06	-1627.84	-157.36	1676.79	-1847.02	23.76	1693.57	914.99	-203.12	68.45	1534.17	-196.75	73.38	907.19
1.06000	-1949.68	215.89	81.21	-2114.77	239.64	-53.23	-1456.51	20.29	91.64	-1412.50	82.01	83.13	-1781.87	-76.64	63.92	-1832.08	-64.02	64.29	-1830.16	-72.74	419.77	-1642.89	-157.43	511.13	-1897.38	30.57	1245.71	0.00	0.00	0.00	-1824.73	94.14	1571.66	-1832.89	-52.83	1556.07	-1627.84	-157.36	1676.79	-1847.02	23.76	1693.57	915.18	-203.62	68.34	1534.23	-196.96	73.43	907.12
1.07000	-1949.68	215.89	81.21	-2111.14	238.52	-48.86	-1456.51	20.29	91.64	-1412.50	82.01	83.13	-1781.86	-77.09	62.92	-1832.29	-64.30	63.60	-1830.16	-72.74	419.77	-1642.89	-157.43	511.13	-1897.38	30.57	1245.71	0.00	0.00	0.00	-1835.15	90.62	1572.26	-1840.42	-57.96	1556.91	-1627.84	-157.36	1676.79	-1847.02	23.76	1693.57	915.32	-203.40	68.13	1534.00	-196.99	73.36	907.09
1.08000	-1949.68	215.89	81.21	-2107.23	237.31	-44.19	-1456.51	20.29	91.64	-1412.50	82.01	83.13	-1781.71	-77.03	62.27	-1832.07	-64.24	63.13	-1830.16	-72.74	419.77	-1642.89	-157.43	511.13	-1897.38	30.57	1245.71	0.00	0.00	0.00	-1820.90	83.65	1579.59	-1838.03	-61.34	1555.46	-1627.84	-157.36	1676.79	-1847.02	23.76	1693.57	914.95	-203.24	68.65	1534.66	-196.84	73.68	907.18
1.09000	-1949.68	215.89	81.21	-2103.05	236.01	-39.21	-1456.51	20.29	91.64	-1412.50	82.01	83.13	-1781.66	-77.10	61.72	-1831.87	-64.09	62.75	-1830.16	-72.74	419.77	-1642.89	-157.43	511.13	-1897.38	30.57	1245.71	0.00	0.00	0.00	-1815.90	78.83	1581.19	-1850.05	-65.14	1556.09	-1627.84	-157.36	1676.79	-1847.02	23.76	1693.57	915.14	-203.48	68.49	1534.87	-196.77	73.61	906.97
1.10000	-1949.68	215.89	81.21	-2098.59	234.61	-33.91	-1456.51	20.29	91.64	-1412.50	82.01	83.13	-1781.20	-76.49	61.53	-1831.66	-63.69	62.59	-1830.16	-72.74	419.77	-1642.89	-157.43	511.13	-1897.38	30.57	1245.71	0.00	0.00	0.00	-1809.80	75.48	1581.02	-1838.06	-68.55	1555.48	-1627.84	-157.36	1676.79	-1847.02	23.76	1693.57	915.14	-203.66	68.35	1534.65	-197.00	73.53	907.00
1.11000	-1949.68	215.89	81.21	-2093.84	233.12	-28.29	-1456.51	20.29	91.64	-1412.50	82.01	83.13	-1781.01	-76.55	61.21	-1831.16	-62.99	62.65	-1830.16	-72.74	419.77	-1642.89	-157.43	511.13	-1897.38	30.57	1245.71	0.00	0.00	0.00	-1807.95	71.17	1581.30	-1824.60	-72.89	1555.24	-1627.84	-157.36	1676.79	-1847.02	23.76	1693.57	915.02	-203.28	68.46	1534.04	-196.98	73.30	907.33
1.12000	-1949.68	215.89	81.21	-2088.80	231.54	-22.34	-1456.51	20.29	91.64	-1412.50	82.01	83.13	-1780.97	-76.49	60.97	-1831.86	-64.03	61.95	-1830.16	-72.74	419.77	-1642.89	-157.43	511.13	-1897.38	30.57	1245.71	0.00	0.00	0.00	-1804.80	67.69	1581.25	-1826.58	-75.56	1555.27	-1627.84	-157.36	1676.79	-1847.02	23.76	1693.57	915.17	-203.15	68.45	1534.61	-196.87	73.54	906.98
1.13000	-1949.68	215.89	81.21	-2083.46	229.86	-16.05	-1456.51	20.29	91.64	-1412.50	82.01	83.13	-1781.29	-76.83	60.59	-1831.82	-63.94	61.92	-1830.16	-72.74	419.77	-1642.89	-157.43	511.13	-1897.38	30.57	1245.71	0.00	0.00	0.00	-1798.90	64.01	1581.54	-1817.86	-80.59	1554.72	-1627.84	-157.36	1676.79	-1847.02	23.76	1693.57	915.19	-202.84	68.52	1534.40	-196.91	73.51	906.85
1.14000	-1949.68	215.89	81.21	-2077.81	228.07	-9.42	-1456.51	20.29	91.64	-1412.50	82.01	83.13	-1780.76	-76.06	60.78	-1831.84	-64.10	61.65	-1830.16	-72.74	419.77	-1642.89	-157.43	511.13	-1897.38	30.57	1245.71	0.00	0.00	0.00	-1795.09	60.56	1581.65	-1820.82	-83.56	1556.46	-1627.84	-157.36	1676.79	-1847.02	23.76	1693.57	915.11	-203.21	68.53	1534.28	-196.97	73.41	907.08
1.15000	-1949.68	215.89	81.21	-2071.86	226.19	-2.45	-1456.51	20.29	91.64	-1412.50	82.01	83.13	-1780.96	-76.20	60.55	-1831.54	-63.45	61.82	-1830.16	-72.74	419.77	-1642.89	-157.43	511.13	-1897.38	30.57	1245.71	0.00	0.00	0.00	-1793.30	57.52	1581.88	-1818.19	-86.82	1556.53	-1627.84	-157.36	1676.79	-1847.02	23.76	1693.57	915.19	-203.24	68.40	1534.29	-196.95	73.40	907.06
1.16000	-1949.68	215.89	81.21	-2065.59	224.20	4.88	-1456.51	20.29	91.64	-1412.50	82.01	83.13	-1781.15	-76.59	60.02	-1831.95	-63.91	61.47	-1830.16	-72.74	419.77	-1642.89	-157.43	511.13	-1897.38	30.57	1245.71	0.00	0.00	0.00	-1791.56	54.14	1582.25	-1810.02	-88.94	1556.49	-1627.84	-157.36	1676.79	-1847.02	23.76	1693.57	915.09	-203.23	68.42	1534.05	-196.86	73.42	907.19
1.17000	-1949.68	215.89	81.21	-2059.00	222.10	12.58	-1456.51	20.29	91.64	-1412.50	82.01	83.13	-1781.52	-77.08	59.57	-1831.44	-63.44	61.52	-1830.16	-72.74	419.77	-1642.89	-157.43	511.13	-1897.37	30.57	1245.71	0.00	0.00	0.00	-1787.80	51.10	1582.36	-1807.59	-90.35	1555.73	-1627.84	-157.36	1676.79	-1847.02	23.76	1693.57	915.02	-203.67	68.40	1533.57	-197.02	73.21	907.12
1.18000	-1949.68	215.89	81.21	-2052.08	219.90	20.63	-1456.51	20.29	91.64	-1412.50	82.01	83.13	-1780.60	-75.77	59.91	-1831.53	-63.52	61.24	-1830.16	-72.74	419.77	-1642.89	-157.43	511.13	-1894.36	27.92	1245.87	0.00	0.00	0.00	-1786.09	48.30	1582.73	-1801.98	-95.14	1556.26	-1627.84	-157.36	1676.79	-1847.02	23.76	1693.57	915.15	-203.77	68.28	1534.64	-196.86	73.59	907.14
1.19000	-1949.68	215.89	81.21	-2044.82	217.59	29.06	-1456.51	20.29	91.64	-1412.50	82.01	83.13	-1780.67	-75.94	59.62	-1831.88	-64.16	60.90	-1830.16	-72.74	419.77	-1642.89	-157.43	511.13	-1890.18	24.58	1246.33	0.00	0.00	0.00	-1782.36	45.24	1582.98	-1803.80	-98.59	1556.59	-1627.84	-157.36	1676.79	-1847.02	23.76	1693.57	915.25	-203.28	68.30	1534.90	-196.89	73.65	907.03
1.20000	-1949.68	215.89	81.21	-2037.23	215.16	37.87	-1456.51	20.29	91.64	-1412.50	82.01	83.13	-1780.92	-76.18	59.36	-1831.58	-63.58	60.84	-1830.16	-72.74	419.77	-1642.89	-157.43	511.13	-1887.72	21.82	1246.15	0.00	0.00	0.00	-1779.34	42.27	1583.31	-1791.62	-100.07	1556.36	-1627.84	-157.36	1676.79	-1847.02	23.76	1693.57	915.09	-203.32	68.48	1534.61	-196.93	73.55	907.02
1.21000	-1949.68	215.89	81.21	-2029.29	212.63	47.07	-1456.51	20.29	91.64	-1412.50	82.01	83.13	-1780.74	-76.10	59.24	-1831.21	-63.08	61.00	-1830.16	-72.74	419.77	-1642.89	-157.43	511.13	-1859.62	19.52	1247.85	0.00	0.00	0.00	-1777.54	39.85	1583.83	-1794.55	-103.48	1556.97	-1627.84	-157.36	1676.79	-1847.02	23.76	1693.57	914.98	-203.10	68.58	1534.47	-196.94	73.51	907.03
1.22000	-1949.68	215.89	81.21	-2021.00	209.97	56.65	-1456.51	20.29	91.64	-1412.50	82.01	83.13	-1780.78	-76.20	59.10	-1831.88	-64.03	60.55	-1830.16	-72.74	419.77	-1642.89	-157.43	511.13	-1845.43	16.55	1249.41	0.00	0.00	0.00	-1774.74	37.34	1584.03	-1796.04	-107.24	1556.72	-1627.84	-157.36	1676.79	-1847.02	23.76	1693.57	915.10	-203.41	68.38	1534.44	-196.85	73.49	906.93
1.23000	-1949.68	215.89	81.21	-2012.35	207.20	66.63	-1456.51	20.29	91.64	-1412.50	82.01	83.13	-1780.65	-76.07	59.10	-1831.29	-63.42	60.75	-1830.16	-72.74	419.77	-1642.89	-157.43	511.13	-1852.23	14.41	1250.90	0.00	0.00	0.00	-1769.24	34.54	1584.27	-1794.32	-110.04	1557.27	-1627.84	-157.36	1676.79	-1847.02	23.76	1693.57	915.21	-203.38	68.38	1534.29	-196.97	73.40	906.81
1.24000	-1949.68	215.89	81.21	-1999.62	204.85	77.02	-1456.51	20.29	91.64	-1412.50	82.01	83.13	-1780.66	-75.97	59.02	-1831.49	-63.72	60.64	-1830.16	-72.74	419.77	-1642.89	-157.43	511.13	-1866.21	12.15	1252.31	0.00	0.00	0.00	-1766.32	32.02	1584.63	-1788.98	-112.21	1557.60	-1627.84	-157.36	1676.79	-1847.02	23.76	1693.57	915.08	-203.18	68.36	1534.44	-197.03	73.52	906.99
1.25000	-1949.68	215.89	81.21	-2002.39	202.63	83.91	-1456.51	20.29	91.64	-1412.50	82.01	83.13	-1780.67	-76.13	58.83	-1831.98	-64.41	60.22	-1830.16	-72.74	419.77	-1642.89	-157.43	511.13	-1873.52	8.84	1253.64	0.00	0.00	0.00	-1762.04	30.01	1584.86	-1772.26	-113.73	1557.24	-1627.84	-157.36	1676.79	-1847.02	23.76	1693.57	914.99	-203.22	68.56	1534.98	-196.86	73.68	907.02
1.26000	-1949.68	215.89	81.21	-1990.54	200.77	93.66	-1456.51	20.29	91.64	-1412.50	82.01	83.13	-1780.77	-76.30	58.62	-1831.30	-63.56	60.47	-1830.16	-72.74	419.77	-1642.89	-157.43	511.13	-1874.15	5.60	1254.78	0.00	0.00	0.00	-1759.74	27.25	1585.11	-1788.61	-115.58	1559.01	-1627.84	-157.36	1676.79	-1847.02	23.76	1693.57	914.83	-202.88	68.77	1534.43	-196.87	73.51	907.10
1.27000	-1949.67	215.89	81.22	-1982.78	197.86	102.51	-1456.51	20.29	91.64	-1412.50	82.01	83.13	-1781.13	-76.76	58.32	-1831.90	-64.30	60.01	-1830.16	-72.74	419.77	-1642.89	-157.43	511.13	-1871.65	3.79	1255.11	0.00	0.00	0.00	-1754.02	25.29	1585.22	-1787.02	-120.04	1558.98	-1627.84	-157.36	1676.79	-1847.02	23.76	1693.57	915.12	-203.33	68.40	1534.27	-196.95	73.48	907.10
1.28000	-1946.95	214.02	88.70	-1965.02	195.40	113.30	-1456.51	20.29	91.64	-1412.50	82.01	83.13	-1780.16	-75.46	58.69	-1831.72	-64.19	60.09	-1830.16	-72.74	419.77	-1642.89	-157.43	511.13	-1869.22	1.70	1255.41	0.00	0.00	0.00	-1753.56	22.85	1585.53	-1757.39	-120.71	1557.89	-1627.84	-157.36	1676.79	-1844.29	20.82	1693.93	915.22	-203.10	68.44	1534.30	-196.94	73.42	907.05
1.29000	-1940.35	211.79	97.57	-1967.69	192.23	120.71	-1456.51	20.29	91.64	-1412.50	82.01	83.13	-1780.54	-76.04	58.34	-1831.44	-63.76	60.15	-1830.16	-72.74	419.77	-1642.89	-157.43	511.13	-1867.10	-0.70	1255.81	0.00	0.00	0.00	-1753.89	20.77	1585.88	-1769.01	-122.67	1559.09	-1627.84	-157.36	1676.79	-1841.33	18.64	1694.11	915.05	-202.93	68.51	1534.51	-196.81	73.55	906.96
1.30000	-1937.09	208.81	105.70	-1955.43	189.16	130.85	-1456.51	20.29	91.64	-1412.50	82.01	83.13	-1780.22	-75.70	58.17	-1831.18	-63.47	60.16	-1830.16	-72.74	419.77	-1642.89	-157.43	511.13	-1864.33	-2.20	1256.18	0.00	0.00	0.00	-1750.89	18.76	1586.09	-1763.79	-125.76	1558.80	-1627.84	-157.36	1676.79	-1838.39	16.34	1694.53	914.99	-202.76	68.53	1534.50	-196.82	73.54	907.25
1.31000	-1932.54	205.68	114.78	-1950.83	186.23	140.32	-1456.51	20.29	91.64	-1412.50	82.01	83.13	-1780.44	-75.92	57.93	-1831.62	-64.22	59.69	-1830.16	-72.74	419.77	-1642.89	-157.43	511.13	-1861.36	-3.49	1256.54	0.00	0.00	0.00	-1748.91	17.22	1586.40	-1753.03	-126.66	1559.21	-1627.84	-157.36	1676.79	-1836.40	13.30	1694.93	915.16	-203.28	68.31	1535.20	-196.83	73.79	907.22
1.32000	-1915.45	202.95	136.03	-1941.08	182.38	150.84	-1456.51	20.29	91.64	-1412.50	82.01	83.13	-1780.43	-76.11	57.67	-1831.33	-63.90	59.77	-1830.16	-72.74	419.77	-1642.89	-157.43	511.13	-1858.93	-5.53	1256.89	0.00	0.00	0.00	-1744.81	15.00	1586.69	-1744.26	-127.69	1559.33	-1627.84	-157.36	1676.79	-1832.92	11.93	1695.19	915.19	-203.04	68.35	1534.23	-196.86	73.45	906.82
1.33000	-1903.60	198.51	147.24	-1926.85	178.97	162.26	-1456.51	20.29	91.64	-1412.50	82.01	83.13	-1780.21	-75.91	57.58	-1831.43	-64.10	59.50	-1830.16	-72.74	419.77	-1642.89	-157.43	511.13	-1855.94	-6.96	1257.22	0.00	0.00	0.00	-1741.98	12.70	1587.01	-1765.54	-130.20	1560.77	-1627.84	-157.36	1676.79	-1829.64	10.65	1695.46	915.18	-202.91	68.40	1534.50	-196.88	73.51	906.98
1.34000	-1896.70	194.27	157.80	-1915.32	174.28	173.51	-1456.51	20.29	91.64	-1412.50	82.01	83.13	-1779.94	-75.67	57.47	-1831.13	-63.81	59.54	-1830.16	-72.74	419.77	-1642.89	-157.43	511.13	-1853.35	-8.76	1257.50	0.00	0.00	0.00	-1739.21	11.28	1587.50	-1768.99	-133.32	1560.98	-1627.84	-157.36	1676.79	-1825.95	10.05	1695.66	915.25	-203.17	68.32	1534.81	-196.97	73.65	906.97
1.35000	-1886.41	189.46	168.96	-1907.56	170.40	184.09	-1456.51	20.29	91.64	-1412.50	82.01	83.13	-1780.14	-76.00	57.02	-1830.61	-63.06	59.71	-1830.16	-72.74	419.77	-1642.89	-157.43	511.13	-1850.69	-10.29	1257.77	0.00	0.00	0.00	-1734.29	9.69	1587.68	-1756.85	-133.56	1561.69	-1627.84	-157.36	1676.79	-1823.50	7.81	1696.10	915.09	-203.45	68.45	1534.74	-196.91	73.63	906.84
1.36000	-1878.50	186.08	178.86	-1892.29	166.55	196.81	-1456.51	20.29	91.64	-1412.50	82.01	83.13	-1780.67	-76.89	56.40	-1831.38	-64.12	59.13	-1830.16	-72.74	419.77	-1642.89	-157.43	511.13	-1847.68	-11.61	1258.06	0.00	0.00	0.00	-1733.34	8.27	1588.17	-1754.30	-136.80	1561.51	-1627.84	-157.36	1676.79	-1820.93	5.69	1696.55	915.17	-203.76	68.42	1534.27	-196.87	73.50	906.75
1.37000	-1868.09	181.60	189.75	-1895.24	162.54	205.41	-1456.51	20.29	91.64	-1412.50	82.01	83.13	-1780.29	-76.55	56.33	-1831.20	-64.22	58.88	-1830.16	-72.74	419.77	-1642.89	-157.43	511.13	-1845.03	-13.25	1258.26	0.00	0.00	0.00	-1730.22	6.89	1588.43	-1739.59	-137.58	1561.40	-1627.84	-157.36	1676.79	-1817.40	5.21	1696.63	915.24	-202.95	68.42	1534.09	-197.02	73.39	906.84
1.38000	-1857.51	178.68	199.90	-1888.95	158.63	215.87	-1456.51	20.29	91.64	-1412.50	82.01	83.13	-1779.53	-75.40	56.44	-1831.05	-64.17	58.68	-1830.16	-72.74	419.77	-1642.89	-157.43	511.13	-1842.26	-14.67	1258.49	0.00	0.00	0.00	-1727.46	5.64	1588.79	-1740.56	-138.54	1561.95	-1627.84	-157.36	1676.79	-1815.37	2.78	1697.07	915.21	-203.49	68.39	1533.93	-196.94	73.30	907.06
1.39000	-1844.52	174.44	210.99	-1879.30	156.24	234.28	-1456.51	20.29	91.64	-1412.50	82.01	83.13	-1779.90	-76.30	55.86	-1830.59	-63.42	58.86	-1830.16	-72.74	419.77	-1642.89	-157.43	511.13	-1839.69	-16.31	1258.72	0.00	0.00	0.00	-1723.44	4.89	1589.04	-1739.67	-139.46	1562.30	-1627.84	-157.36	1676.79	-1812.47	1.68	1697.24	915.15	-203.70	68.33	1534.73	-196.87	73.63	906.93
1.40000	-1835.84	171.81	220.60	-1868.22	153.02	244.56	-1456.51	20.29	91.64	-1412.50	82.01	83.13	-1780.20	-76.94	55.25	-1830.57	-63.29	58.73	-1830.16	-72.74	419.77	-1642.89	-157.43	511.13	-1837.08	-17.69	1258.92	0.00	0.00	0.00	-1720.22	3.33	1589.58	-1728.95	-141.04	1562.71	-1627.84	-157.36	1676.79	-1808.13	2.08	1697.51	915.35	-204.05	68.21	1534.73	-196.85	73.59	906.91
1.41000	-1821.58	167.96	231.42	-1856.76	149.87	254.58	-1456.51	20.29	91.64	-1412.50	82.01	83.13	-1780.05	-76.85	55.12	-1830.92	-63.98	58.30	-1830.16	-72.74	419.77	-1642.89	-157.43	511.13	-1834.33	-18.97	1259.13	0.00	0.00	0.00	-1718.82	1.70	1589.94	-1736.10	-142.72	1563.41	-1627.84	-157.36	1676.79	-1806.84	-1.51	1697.92	915.26	-203.36	68.45	1534.33	-196.93	73.48	907.14
1.42000	-1807.54	164.72	241.88	-1841.02	145.70	265.16	-1456.51	20.29	91.64	-1412.50	82.01	83.13	-1779.80	-76.75	54.82	-1830.76	-63.77	58.26	-1830.16	-72.74	419.77	-1642.89	-157.43	511.13	-1831.57	-20.11	1259.32	0.00	0.00	0.00	-1715.35	0.85	1590.27	-1734.96	-143.66	1564.43	-1627.84	-157.36	1676.79	-1804.68	-3.78	1698.32	915.00	-202.86	68.61	1534.05	-196.93	73.37	906.92
1.43000	-1794.44	160.97	251.47	-1828.45	142.67	274.62	-1456.51	20.29	91.64	-1412.50	82.01	83.13	-1779.85	-76.83	54.39	-1830.42	-63.52	58.21	-1830.16	-72.74	419.77	-1642.89	-157.43	511.13	-1828.74	-21.25	1259.48	0.00	0.00	0.00	-1711.90	-0.58	1590.43	-1722.93	-143.62	1564.32	-1627.84	-157.36	1676.79	-1800.83	-3.84	1698.51	914.95	-203.38	68.45	1534.06	-196.93	73.33	907.18
1.44000	-1780.67	157.68	260.38	-1813.52	139.10	284.17	-1456.51	20.29	91.64	-1412.50	82.01	83.13	-1779.50	-76.56	54.29	-1830.39	-63.57	58.00	-1830.16	-72.74	419.77	-1642.89	-157.43	511.13	-1825.71	-22.25	1259.71	0.00	0.00	0.00	-1709.19	-1.13	1590.84	-1715.94	-144.66	1563.89	-1627.84	-157.36	1676.79	-1797.93	-5.07	1698.75	915.14	-203.38	68.44	1534.78	-196.91	73.57	906.90
1.45000	-1765.17	154.25	269.57	-1799.75	135.84	292.90	-1456.51	20.29	91.64	-1412.50	82.01	83.13	-1779.26	-76.16	54.35	-1830.23	-63.33	58.02	-1830.16	-72.74	419.77	-1642.89	-157.43	511.13	-1823.08	-23.69	1259.82	0.00	0.00	0.00	-1705.78	-1.81	1591.02	-1718.76	-146.74	1564.53	-1627.84	-157.36	1676.79	-1795.71	-7.26	1699.08	915.11	-203.10	68.44	1535.11	-196.85	73.71	907.11
1.46000	-1748.36	151.15	278.93	-1784.14	133.82	300.55	-1456.51	20.29	91.64	-1412.50	82.01	83.13	-1778.76	-75.42	54.48	-1829.84	-62.98	58.04	-1830.16	-72.74	419.77	-1642.89	-157.43	511.13	-1820.20	-24.79	1259.97	0.00	0.00	0.00	-1701.23	-3.29	1591.36	-1720.00	-147.10	1564.87	-1627.84	-157.36	1676.79	-1792.09	-7.44	1699.43	915.02	-202.88	68.52	1534.85	-196.94	73.67	907.16
1.47000	-1733.99	149.00	287.55	-1770.68	131.37	308.07	-1456.51	20.29	91.64	-1412.50	82.01	83.13	-1779.11	-76.00	53.98	-1829.40	-62.49	58.17	-1830.16	-72.74	419.77	-1642.89	-157.43	511.13	-1817.18	-25.83	1260.08	0.00	0.00	0.00	-1700.27	-4.47	1591.65	-1713.23	-148.35	1565.04	-1627.84	-157.36	1676.79	-1789.50	-9.26	1699.65	914.98	-203.02	68.53	1534.49	-196.96	73.51	907.09
1.48000	-1717.36	147.16	296.00	-1754.97	129.50	315.46	-1456.51	20.29	91.64	-1412.50	82.01	83.13	-1779.40	-76.38	53.73	-1829.88	-63.23	57.71	-1830.16	-72.74	419.77	-1642.89	-157.43	511.13	-1814.01	-26.62	1260.13	0.00	0.00	0.00	-1694.01	-5.18	1591.89	-1715.71	-149.60	1565.65	-1627.84	-157.36	1676.79	-1786.45	-10.19	1699.80	915.04	-203.27	68.53	1534.55	-196.87	73.55	907.18
1.49000	-1699.72	145.76	303.80	-1738.28	127.63	322.24	-1456.51	20.29	91.64	-1412.50	82.01	83.13	-1779.50	-76.80	53.39	-1829.35	-62.48	57.99	-1830.16	-72.74	419.77	-1642.89	-157.43	511.13	-1810.74	-27.41	1260.20	0.00	0.00	0.00	-1691.66	-6.13	1592.22	-1703.94	-151.01	1565.79	-1627.84	-157.36	1676.79	-1783.28	-11.15	1700.05	914.94	-202.91	68.70	1535.14	-196.77	73.79	907.24
1.50000	-1683.52	143.97	310.74	-1722.90	126.00	328.12	-1456.51	20.29	91.64	-1412.50	82.01	83.13	-1779.36	-76.62	53.38	-1829.82	-63.25	57.55	-1830.16	-72.74	419.77	-1642.89	-157.43	511.13	-1807.43	-28.22	1260.28	0.00	0.00	0.00	-1689.34	-6.80	1592.61	-1710.02	-151.73	1565.53	-1627.84	-157.36	1676.79	-1779.76	-11.48	1700.29	915.11	-202.98	68.49	1534.63	-196.90	73.58	907.17
1.51000	-1666.68	142.57	316.94	-1705.82	125.17	333.52	-1456.51	20.29	91.64	-1412.50	82.01	83.13	-1779.54	-77.02	52.96	-1829.51	-63.00	57.61	-1830.16	-72.74	419.77	-1642.89	-157.43	511.13	-1804.17	-28.89	1260.25	0.00	0.00	0.00	-1690.12	-8.20	1593.17	-1700.00	-152.04	1566.42	-1627.84	-157.36	1676.79	-1776.96	-12.80	1700.40	915.17	-202.99	68.57	1534.40	-196.98	73.49	907.00
1.52000	-1651.97	141.37	322.29	-1687.68	123.22	338.25	-1456.51	20.29	91.64	-1412.50	82.01	83.13	-1779.15	-76.61	53.09	-1829.60	-63.18	57.42	-1830.16	-72.74	419.77	-1642.89	-157.43	511.13	-1801.27	-30.38	1260.28	0.00	0.00	0.00	-1686.26	-8.69	1593.43	-1672.72	-152.10	1565.84	-1627.84	-157.36	1676.79	-1773.73	-13.38	1700.49	915.15	-203.64	68.41	1534.84	-196.84	73.73	907.20
1.53000	-1631.34	140.30	327.84	-1671.57	122.30	342.38	-1456.51	20.29	91.64	-1412.50	82.01	83.13	-1780.00	-78.22	52.26	-1829.94	-63.67	57.22	-1830.16	-72.74	419.77	-1642.89	-157.43	511.13	-1797.85	-31.11	1260.30	0.00	0.00	0.00	-1682.66	-9.29	1593.71	-1695.08	-153.75	1567.18	-1627.84	-157.36	1676.79	-1770.89	-14.54	1700.81	914.87	-202.66	68.70	1535.39	-196.77	73.83	907.14
1.54000	-1613.12	139.16	332.45	-1652.91	121.50	346.00	-1456.51	20.29	91.64	-1412.50	82.01	83.13	-1779.55	-77.78	52.33	-1828.95	-62.51	57.74	-1830.16	-72.74	419.77	-1642.89	-157.43	511.13	-1794.15	-31.49	1260.25	0.00	0.00	0.00	-1677.23	-10.22	1594.01	-1690.69	-155.08	1567.49	-1627.84	-157.36	1676.79	-1767.94	-15.18	1701.11	914.89	-203.12	68.70	1534.64	-196.96	73.55	906.99
1.55000	-1595.84	138.24	336.21	-1635.63	120.74	348.56	-1456.51	20.29	91.64	-1412.50	82.01	83.13	-1779.22	-77.60	52.32	-1829.59	-63.42	57.23	-1830.16	-72.74	419.77	-1642.89	-157.43	511.13	-1791.04	-32.72	1260.26	0.00	0.00	0.00	-1675.61	-11.04	1594.34	-1681.02	-154.64	1567.79	-1627.84	-157.36	1676.79	-1764.97	-16.37	1701.25	914.96	-203.05	68.65	1534.68	-196.97	73.59	907.11
1.56000	-1577.57	136.99	338.78	-1618.39	120.16	350.20	-1456.51	20.29	91.64	-1412.50	82.01	83.13	-1779.40	-78.22	51.93	-1829.74	-63.70	56.99	-1830.16	-72.74	419.77	-1642.89	-157.43	511.13	-1787.58	-33.31	1260.12	0.00	0.00	0.00	-1672.80	-11.60	1594.90	-1683.03	-155.52	1568.05	-1627.84	-157.36	1676.79	-1761.74	-17.35	1701.52	915.19	-203.57	68.33	1534.89	-196.83	73.67	907.03
1.57000	-1558.69	137.98	341.18	-1600.45	119.34	351.00	-1456.51	20.29	91.64	-1412.50	82.01	83.13	-1779.08	-78.01	51.98	-1829.52	-63.26	57.26	-1830.16	-72.74	419.77	-1642.89	-157.43	511.13	-1783.88	-33.74	1260.08	0.00	0.00	0.00	-1669.67	-12.02	1595.28	-1676.69	-156.73	1567.32	-1627.84	-157.36	1676.79	-1759.10	-18.66	1701.73	915.04	-203.61	68.41	1535.09	-196.77	73.78	907.04
1.58000	-1540.05	138.27	343.12	-1582.90	119.45	350.82	-1456.51	20.29	91.64	-1412.50	82.01	83.13	-1778.32	-77.35	52.25	-1829.68	-63.68	57.10	-1830.16	-72.74	419.77	-1642.89	-157.43	511.13	-1780.56	-34.58	1259.94	0.00	0.00	0.00	-1664.90	-12.51	1595.52	-1663.67	-157.06	1567.49	-1627.84	-157.36	1676.79	-1756.53	-20.07	1701.78	915.12	-203.20	68.39	1534.62	-196.81	73.58	907.18
1.59000	-1516.88	138.45	343.64	-1564.61	119.84	349.77	-1456.51	20.29	91.64	-1412.50	82.01	83.13	-1778.25	-77.38	52.17	-1829.31	-62.97	57.54	-1830.16	-72.74	419.77	-1642.89	-157.43	511.13	-1776.98	-35.11	1259.82	0.00	0.00	0.00	-1660.17	-13.21	1595.68	-1662.14	-157.18	1567.61	-1627.84	-157.36	1676.79	-1753.44	-21.10	1702.02	915.12	-203.39	68.51	1534.59	-196.85	73.55	907.04
1.60000	-1503.35	138.16	341.82	-1548.33	119.49	347.29	-1456.51	20.29	91.64	-1412.50	82.01	83.13	-1778.84	-78.17	51.86	-1829.22	-62.96	57.54	-1830.16	-72.74	419.77	-1642.89	-157.43	511.13	-1773.59	-35.82	1259.63	0.00	0.00	0.00	-1657.30	-13.57	1595.87	-1660.95	-157.62	1568.27	-1627.84	-157.36	1676.79	-1749.13	-19.98	1701.84	915.24	-203.35	68.43	1534.46	-196.94	73.52	906.96
1.61000	-1483.68	138.84	339.95	-1531.51	120.44	344.23	-1456.51	20.29	91.64	-1412.50	82.01	83.13	-1779.00	-78.56	51.69	-1829.66	-63.66	57.25	-1830.16	-72.74	419.77	-1642.89	-157.43	511.13	-1769.91	-36.08	1259.49	0.00	0.00	0.00	-1653.24	-14.06	1595.99	-1662.37	-158.37	1567.75	-1627.84	-157.36	1676.79	-1746.85	-22.23	1701.95	914.99	-202.91	68.63	1534.95	-196.92	73.69	907.11
1.62000	-1468.06	139.42	336.25	-1511.69	121.29	340.93	-1456.51	20.29	91.64	-1412.50	82.01	83.13	-1778.54	-78.17	51.78	-1830.02	-64.20	57.00	-1830.16	-72.74	419.77	-1642.89	-157.43	511.13	-1766.41	-36.76	1259.17	0.00	0.00	0.00	-1653.12	-15.07	1596.20	-1664.60	-159.19	1568.36	-1627.84	-157.36	1676.79	-1742.46	-21.17	1701.66	915.05	-203.39	68.57	1534.44	-196.92	73.53	907.17
1.63000	-1444.76	139.91	333.79	-1496.99	121.55	336.21	-1456.51	20.29	91.64	-1412.50	82.01	83.13	-1779.25	-79.21	51.39	-1829.75	-64.05	57.01	-1830.16	-72.74	419.77	-1642.89	-157.43	511.13	-1762.74	-37.16	1258.92	0.00	0.00	0.00	-1647.52	-15.14	1596.27	-1651.66	-155.39	1580.07	-1627.84	-157.36	1676.79	-1740.50	-23.41	1701.74	915.22	-203.08	68.48	1533.58	-197.03	73.15	907.10
1.64000	-1440.89	141.39	328.62	-1477.30	123.07	331.97	-1456.51	20.29	91.64	-1412.50	82.01	83.13	-1778.33	-78.01	51.68	-1829.00	-63.12	57.37	-1830.16	-72.74	419.77	-1642.89	-157.43	511.13	-1758.79	-37.06	1258.67	0.00	0.00	0.00	-1645.20	-15.57	1596.28	-1641.17	-154.45	1582.42	-1627.84	-157.36	1676.79	-1736.79	-23.02	1701.51	915.11	-202.36	68.59	1534.03	-197.02	73.31	907.21
1.65000	-1423.92	142.83	324.19	-1461.04	123.96	326.90	-1456.51	20.29	91.64	-1412.50	82.01	83.13	-1779.23	-79.36	51.03	-1829.23	-63.64	57.19	-1830.16	-72.74	419.77	-1642.89	-157.43	511.13	-1755.12	-37.38	1258.35	0.00	0.00	0.00	-1640.17	-16.13	1596.22	-1640.14	-154.71	1582.28	-1627.84	-157.36	1676.79	-1734.81	-25.63	1701.43	915.05	-203.44	68.53	1533.93	-196.99	73.31	907.22
1.66000	-1407.46	143.99	319.87	-1444.63	125.10	321.91	-1456.51	20.29	91.64	-1412.50	82.01	83.13	-1778.01	-77.80	51.58	-1828.97	-63.38	57.31	-1830.16	-72.74	419.77	-1642.89	-157.43	511.13	-1751.77	-38.14	1257.99	0.00	0.00	0.00	-1636.37	-16.68	1596.14	-1637.14	-155.21	1582.23	-1627.84	-157.36	1676.79	-1730.69	-24.87	1701.14	915.06	-203.56	68.44	1534.08	-196.95	73.39	907.18
1.67000	-1391.23	144.78	315.81	-1430.60	125.68	316.44	-1456.51	20.29	91.64	-1412.50	82.01	83.13	-1778.53	-78.84	50.99	-1829.16	-63.73	57.06	-1830.16	-72.74	419.77	-1642.89	-157.43	511.13	-1747.91	-38.19	1257.71	0.00	0.00	0.00	-1633.55	-16.29	1595.96	-1636.33	-155.92	1581.93	-1627.84	-157.36	1676.79	-1729.08	-27.45	1700.93	915.18	-202.97	68.34	1533.97	-196.97	73.30	907.19
1.68000	-1375.60	146.16	311.45	-1413.43	126.72	311.55	-1456.51	20.29	91.64	-1412.50	82.01	83.13	-1778.18	-78.48	50.96	-1828.47	-62.93	57.40	-1830.16	-72.74	419.77	-1642.89	-157.43	511.13	-1744.43	-38.75	1257.37	0.00	0.00	0.00	-1631.45	-17.18	1595.97	-1632.69	-155.74	1581.80	-1627.84	-157.36	1676.79	-1725.63	-27.59	1700.94	915.23	-203.37	68.31	1533.67	-197.02	73.16	907.17
1.69000	-1360.80	147.46	306.97	-1400.34	127.80	305.81	-1456.51	20.29	91.64	-1412.50	82.01	83.13	-1777.50	-77.50	51.25	-1829.01	-63.86	56.83	-1830.16	-72.74	419.77	-1642.89	-157.43	511.13	-1740.74	-39.17	1257.06	0.00	0.00	0.00	-1630.35	-17.37	1595.76	-1628.01	-156.02	1581.21	-1627.84	-157.36	1676.79	-1720.97	-26.24	1700.53	915.26	-203.23	68.26	1533.77	-197.09	73.21	907.06
1.70000	-1346.72	148.80	302.07	-1385.52	129.28	300.21	-1456.51	20.29	91.64	-1412.50	82.01	83.13	-1778.16	-78.61	50.67	-1828.43	-63.15	57.09	-1830.16	-72.74	419.77	-1642.89	-157.43	511.13	-1737.13	-39.74	1256.68	0.00	0.00	0.00	-1626.80	-17.49	1595.65	-1623.94	-156.30	1581.08	-1627.84	-157.36	1676.79	-1718.84	-27.77	1700.21	915.17	-203.21	68.41	1534.90	-196.96	73.66	907.00
1.71000	-1332.76	148.86	297.21	-1371.52	130.28	294.05	-1456.51	20.29	91.64	-1412.50	82.01	83.13	-1777.73	-77.99	50.71	-1828.98	-64.14	56.65	-1830.16	-72.74	419.77	-1642.89	-157.43	511.13	-1733.12	-39.80	1256.34	0.00	0.00	0.00	-1622.44	-17.63	1595.49	-1622.53	-156.01	1581.11	-1627.84	-157.36	1676.79	-1714.64	-26.83	1699.84	915.00	-203.20	68.56	1534.65	-196.89	73.61	907.11
1.72000	-1320.19	150.37	291.22	-1358.24	131.99	287.40	-1456.51	20.29	91.64	-1412.50	82.01	83.13	-1777.79	-78.31	50.38	-1828.72	-63.95	56.67	-1830.16	-72.74	419.77	-1642.89	-157.43	511.13	-1728.98	-39.85	1255.93	0.00	0.00	0.00	-1620.51	-17.42	1595.24	-1618.81	-156.07	1580.37	-1627.84	-157.36	1676.79	-1711.22	-27.15	1699.47	915.20	-203.84	68.22	1534.99	-196.84	73.69	906.84
1.73000	-1308.12	151.78	284.79	-1345.48	133.52	280.33	-1456.51	20.29	91.64	-1412.50	82.01	83.13	-1777.70	-78.45	50.16	-1828.39	-63.72	56.74	-1830.16	-72.74	419.77	-1642.89	-157.43	511.13	-1725.25	-40.56	1255.48	0.00	0.00	0.00	-1615.62	-17.52	1594.95	-1616.74	-156.23	1580.30	-1627.84	-157.36	1676.79	-1707.20	-26.88	1699.04	915.12	-203.70	68.42	1534.86	-196.89	73.67	907.04
1.74000	-1297.10	153.77	277.65	-1336.09	134.75	272.19	-1456.51	20.29	91.64	-1412.50	82.01	83.13	-1777.45	-78.45	49.93	-1828.05	-63.59	56.71	-1830.16	-72.74	419.77	-1642.89	-157.43	511.13	-1721.29	-41.05	1255.03	0.00	0.00	0.00	-1610.83	-17.27	1594.69	-1609.00	-156.14	1579.82	-1627.84	-157.36	1676.79	-1704.13	-27.42	1698.72	915.09	-202.82	68.50	1534.61	-196.86	73.59	906.91
1.75000	-1286.66	155.16	270.39	-1325.37	136.48	264.30	-1456.51	20.29	91.64	-1412.50	82.01	83.13	-1777.44	-78.34	49.60	-1828.40	-64.29	56.30	-1830.16	-72.74	419.77	-1642.89	-157.43	511.13	-1717.10	-41.22	1254.50	0.00	0.00	0.00	-1607.34	-18.05	1594.61	-1607.59	-156.33	1579.72	-1627.84	-157.36	1676.79	-1699.73	-26.06	1698.16	915.25	-203.22	68.35	1534.50	-196.90	73.51	906.94
1.76000	-1276.50	156.29	263.14	-1316.66	137.39	256.43	-1456.51	20.29	91.64	-1412.50	82.01	83.13	-1777.13	-77.90	49.49	-1827.97	-63.90	56.36	-1830.16	-72.74	419.77	-1642.89	-157.43	511.13	-1712.84	-41.33	1254.02	0.00	0.00	0.00	-1603.95	-18.03	1594.35	-1601.06	-155.84	1579.24	-1627.84	-157.36	1676.79	-1696.01	-25.63	1697.86	915.21	-203.48	68.34	1534.38	-196.90	73.48	907.00
1.77000	-1267.41	157.68	255.82	-1302.55	139.03	249.18	-1456.51	20.29	91.64	-1412.50	82.01	83.13	-1776.72	-77.46	49.43	-1827.23	-63.08	56.47	-1830.16	-72.74	419.77	-1642.89	-157.43	511.13	-1708.27	-41.19	1253.53	0.00	0.00	0.00	-1599.93	-17.27	1594.12	-1596.72	-155.64	1578.96	-1627.84	-157.36	1676.79	-1691.87	-25.13	1697.34	915.34	-203.80	68.26	1534.61	-196.95	73.47	906.98
1.78000	-1258.44	157.71	249.15	-1297.48	140.74	240.52	-1456.51	20.29	91.64	-1412.50	82.01	83.13	-1777.11	-78.21	48.71	-1827.38	-63.60	56.15	-1830.16	-72.74	419.77	-1642.89	-157.43	511.13	-1703.49	-40.92	1253.06	0.00	0.00	0.00	-1593.91	-17.03	1593.73	-1593.81	-155.36	1578.74	-1627.84	-157.36	1676.79	-1689.38	-26.76	1696.95	915.13	-202.44	68.61	1534.98	-196.78	73.63	907.08
1.79000	-1250.73	158.65	242.28	-1289.30	140.97	233.36	-1456.51	20.29	91.64	-1412.50	82.01	83.13	-1777.28	-78.45	48.29	-1826.84	-63.17	56.21	-1830.16	-72.74	419.77	-1642.89	-157.43	511.13	-1698.66	-40.76	1252.52	0.00	0.00	0.00	-1590.86	-16.71	1593.38	-1590.80	-155.06	1578.65	-1627.84	-157.36	1676.79	-1685.27	-26.36	1696.45	914.97	-202.44	68.78	1534.94	-196.95	73.65	907.10
1.80000	-1243.90	158.87	236.18	-1282.02	141.31	226.55	-1456.51	20.29	91.64	-1412.50	82.01	83.13	-1776.21	-77.30	48.40	-1827.01	-63.44	55.79	-1830.16	-72.74	419.77	-1642.89	-157.43	511.13	-1693.61	-40.31	1251.91	0.00	0.00	0.00	-1586.81	-16.51	1593.13	-1586.51	-154.79	1578.53	-1627.84	-157.36	1676.79	-1681.15	-25.78	1696.08	915.10	-203.26	68.55	1535.13	-196.91	73.71	907.24
1.81000	-1237.86	158.37	230.87	-1276.71	141.09	220.09	-1456.51	20.29	91.64	-1412.50	82.01	83.13	-1776.73	-78.25	47.41	-1826.85	-63.84	55.42	-1830.16	-72.74	419.77	-1642.89	-157.43	511.13	-1688.93	-40.58	1251.30	0.00	0.00	0.00	-1581.23	-15.84	1592.86	-1578.26	-154.08	1578.16	-1627.84	-157.36	1676.79	-1677.50	-26.14	1695.67	915.22	-203.60	68.30	1534.63	-196.87	73.58	907.11
1.82000	-1232.58	157.10	226.27	-1267.90	140.24	215.34	-1456.51	20.29	91.64	-1412.50	82.01	83.13	-1775.99	-77.00	47.78	-1827.08	-64.26	55.05	-1830.16	-72.74	419.77	-1642.89	-157.43	511.13	-1683.41	-40.12	1250.62	0.00	0.00	0.00	-1576.04	-15.21	1592.51	-1574.65	-153.07	1577.73	-1627.84	-157.36	1676.79	-1672.53	-24.60	1694.95	915.28	-202.94	68.38	1534.37	-196.80	73.53	907.09
1.83000	-1228.10	155.30	222.01	-1268.49	139.78	210.30	-1456.51	20.29	91.64	-1412.50	82.01	83.13	-1776.07	-77.44	47.24	-1827.04	-64.50	54.96	-1830.16	-72.74	419.77	-1642.89	-157.43	511.13	-1677.98	-39.71	1249.93	0.00	0.00	0.00	-1571.43	-14.16	1592.09	-1574.37	-152.93	1577.76	-1627.84	-157.36	1676.79	-1667.44	-23.17	1694.36	915.10	-202.92	68.58	1534.89	-196.80	73.75	907.16
1.84000	-1224.79	154.02	217.55	-1264.66	138.03	205.19	-1456.51	20.29	91.64	-1412.50	82.01	83.13	-1775.46	-76.67	47.29	-1826.45	-64.10	54.98	-1830.16	-72.74	419.77	-1642.89	-157.43	511.13	-1672.20	-39.10	1249.10	0.00	0.00	0.00	-1568.50	-13.71	1591.95	-1570.36	-152.29	1577.53	-1627.84	-157.36	1676.79	-1662.21	-21.70	1693.80	915.30	-203.50	68.34	1535.20	-196.79	73.74	907.14
1.85000	-1221.97	152.33	213.08	-1261.57	136.20	200.05	-1456.51	20.29	91.64	-1412.50	82.01	83.13	-1775.59	-76.99	46.90	-1825.60	-63.39	55.14	-1830.16	-72.74	419.77	-1642.89	-157.43	511.13	-1666.38	-38.66	1248.29	0.00	0.00	0.00	-1563.97	-13.37	1591.69	-1563.85	-151.52	1577.03	-1627.84	-157.36	1676.79	-1656.28	-19.37	1692.95	915.13	-203.18	68.44	1534.90	-196.86	73.64	907.11
1.86000	-1219.81	150.56	208.40	-1258.96	133.81	195.05	-1456.51	20.29	91.64	-1412.50	82.01	83.13	-1775.02	-76.23	46.79	-1825.53	-63.59	54.95	-1830.16	-72.74	419.77	-1642.89	-157.43	511.13	-1660.39	-38.16	1247.41	0.00	0.00	0.00	-1555.16	-12.06	1591.23	-1555.84	-150.26	1576.49	-1627.84	-157.36	1676.79	-1652.10	-19.70	1692.49	915.02	-203.06	68.49	1534.14	-196.98	73.39	906.88
1.87000	-1218.30	148.67	203.34	-1257.37	132.16	189.45	-1456.51	20.29	91.64	-1412.50	82.01	83.13	-1774.98	-76.73	46.21	-1825.75	-64.34	54.56	-1830.16	-72.74	419.77	-1642.89	-157.43	511.13	-1654.45	-37.63	1246.41	0.00	0.00	0.00	-1551.33	-11.05	1591.06	-1549.84	-149.11	1576.33	-1627.84	-157.36	1676.79	-1646.15	-18.05	1691.98	914.98	-202.92	68.64	1534.38	-196.94	73.44	906.68
1.88000	-1217.59	147.32	197.72	-1256.25	129.99	183.79	-1456.51	20.29	91.64	-1412.50	82.01	83.13	-1775.63	-77.64	45.43	-1825.06	-63.99	54.59	-1830.16	-72.74	419.77	-1642.89	-157.43	511.13	-1648.00	-36.64	1245.36	0.00	0.00	0.00	-1544.57	-9.46	1590.63	-1544.64	-147.85	1575.98	-1627.84	-157.36	1676.79	-1639.93	-16.05	1691.15	915.08	-202.53	68.58	1533.96	-196.88	73.27	906.88
1.89000	-1217.15	144.88	192.12	-1255.76	127.60	178.01	-1456.51	20.29	91.64	-1412.50	82.01	83.13	-1774.72	-76.66	45.63	-1825.09	-64.36	54.32	-1830.16	-72.74	419.77	-1642.89	-157.43	511.13	-1641.09	-34.80	1244.36	0.00	0.00	0.00	-1539.65	-8.88	1590.33	-1540.20	-147.07	1575.65	-1627.84	-157.36	1676.79	-1634.64	-15.73	1690.74	915.13	-202.68	68.56	1535.02	-196.82	73.69	906.92
1.90000	-1217.64	143.13	185.63	-1255.91	125.05	171.82	-1456.51	20.29	91.64	-1412.50	82.01	83.13	-1774.80	-76.85	45.02	-1825.10	-65.08	53.95	-1830.16	-72.74	419.77	-1642.89	-157.43	511.13	-1635.22	-34.39	1243.09	0.00	0.00	0.00	-1533.84	-7.62	1589.91	-1535.31	-145.61	1575.17	-1627.84	-157.36	1676.79	-1628.89	-14.64	1690.08	915.26	-202.98	68.44	1534.92	-196.86	73.67	906.98
1.91000	-1218.83	141.26	178.46	-1256.85	122.25	165.23	-1456.51	20.29	91.64	-1412.50	82.01	83.13	-1774.06	-76.18	45.02	-1824.20	-64.53	53.97	-1830.16	-72.74	419.77	-1642.89	-157.43	511.13	-1629.08	-33.56	1241.90	0.00	0.00	0.00	-1526.06	-5.65	1589.37	-1526.10	-143.87	1574.69	-1627.83	-157.36	1676.79	-1622.09	-12.78	1689.28	915.19	-203.28	68.44	1535.05	-196.78	73.76	906.86
1.92000	-1220.30	137.87	171.40	-1258.64	119.44	158.05	-1456.51	20.29	91.64	-1412.50	82.01	83.13	-1774.18	-76.61	44.52	-1823.49	-64.17	53.97	-1830.16	-72.74	419.77	-1642.89	-157.43	511.13	-1622.20	-32.04	1240.64	0.00	0.00	0.00	-1517.71	-3.50	1588.78	-1516.73	-142.16	1574.10	-1621.06	-155.42	1676.03	-1615.47	-10.99	1688.49	914.87	-202.65	68.74	1534.80	-196.89	73.54	907.00
1.93000	-1222.97	135.26	163.06	-1260.96	115.71	150.52	-1456.51	20.29	91.64	-1412.50	82.01	83.13	-1774.26	-77.01	44.02	-1823.51	-64.81	53.64	-1830.16	-72.74	419.77	-1642.89	-157.43	511.13	-1615.12	-30.18	1239.43	0.00	0.00	0.00	-1511.08	-1.96	1588.11	-1513.82	-140.28	1573.53	-1614.25	-153.35	1675.32	-1607.71	-7.89	1687.59	915.00	-203.34	68.53	1534.41	-196.98	73.49	907.02
1.94000	-1226.28	131.62	154.46	-1264.61	112.08	142.21	-1456.51	20.29	91.64	-1412.50	82.01	83.13	-1773.92	-77.02	43.73	-1822.94	-64.81	53.60	-1830.16	-72.74	419.77	-1642.89	-157.43	511.13	-1607.79	-28.33	1238.28	0.00	0.00	0.00	-1504.75	-0.17	1587.43	-1503.62	-138.38	1572.76	-1607.15	-151.27	1674.57	-1600.18	-5.85	1686.85	915.18	-203.25	68.37	1534.43	-196.95	73.55	906.98
1.95000	-1230.26	126.89	145.35	-1269.17	106.49	131.96	-1456.51	20.29	91.64	-1412.50	82.01	83.13	-1773.40	-76.54	43.65	-1822.75	-65.48	53.34	-1830.16	-72.74	419.77	-1642.89	-157.43	511.13	-1600.72	-27.05	1237.03	0.00	0.00	0.00	-1494.60	2.24	1586.52	-1496.09	-136.16	1571.97	-1599.68	-149.02	1673.76	-1593.23	-4.22	1685.94	915.05	-202.65	68.52	1535.00	-196.79	73.71	907.06
1.96000	-1235.43	122.44	135.25	-1274.97	101.15	122.71	-1456.51	20.29	91.64	-1412.50	82.01	83.13	-1773.54	-76.85	43.33	-1822.74	-66.34	52.87	-1830.16	-72.74	419.77	-1642.89	-157.43	511.13	-1593.35	-25.72	1235.90	0.00	0.00	0.00	-1485.23	4.60	1585.63	-1490.58	-134.07	1571.42	-1592.34	-146.39	1672.96	-1584.43	0.06	1684.98	915.20	-203.51	68.44	1534.57	-196.86	73.56	907.28
1.97000	-1240.09	115.87	125.62	-1277.38	95.71	114.00	-1456.51	20.29	91.64	-1412.50	82.01	83.13	-1773.15	-76.64	43.02	-1821.93	-65.93	53.03	-1830.16	-72.74	419.77	-1642.89	-157.43	511.13	-1585.73	-24.11	1234.73	0.00	0.00	0.00	-1479.18	7.18	1584.79	-1481.45	-131.49	1570.78	-1584.81	-143.39	1672.22	-1577.15	1.65	1684.12	915.18	-203.56	68.41	1534.57	-196.93	73.63	907.23
1.98000	-1236.44	105.96	118.41	-1279.50	87.47	105.96	-1456.51	20.29	91.64	-1412.50	82.01	83.13	-1772.79	-76.50	42.82	-1821.48	-66.53	52.87	-1830.16	-72.74	419.77	-1642.89	-157.43	511.13	-1578.36	-23.04	1233.46	0.00	0.00	0.00	-1471.71	9.98	1583.92	-1472.18	-128.60	1569.86	-1576.85	-140.55	1671.41	-1569.00	4.36	1683.14	915.23	-204.20	68.15	1534.63	-196.91	73.65	907.11
1.99000	-1232.96	97.35	115.69	-1274.45	78.74	104.88	-1456.51	20.29	91.64	-1412.50	82.01	83.13	-1773.24	-77.29	42.31	-1820.84	-66.74	52.86	-1830.16	-72.74	419.77	-1642.89	-157.43	511.13	-1570.37	-21.14	1232.33	0.00	0.00	0.00	-1461.88	12.74	1583.01	-1468.07	-126.26	1569.42	-1569.15	-136.80	1670.90	-1560.00	8.50	1682.13	915.10	-203.66	68.38	1534.69	-196.87	73.55	907.04
2.00000	-1224.64	91.29	110.80	-1266.66	70.83	100.66	-1456.51	20.29	91.64	-1412.50	82.01	83.13	-1772.51	-76.49	42.29	-1820.73	-67.99	52.31	-1830.16	-72.74	419.77	-1642.89	-157.43	511.13	-1562.57	-19.30	1231.21	0.00	0.00	0.00	-1452.44	15.51	1582.12	-1460.52	-123.88	1568.98	-1560.49	-133.90	1670.57	-1551.48	10.96	1681.75	915.12	-203.16	68.50	1534.63	-196.82	73.52	906.95
2.01000	-1221.35	86.36	97.74	-1261.62	66.69	92.90	-1456.51	20.29	91.64	-1412.50	82.01	83.13	-1772.35	-76.43	42.14	-1819.71	-68.07	52.29	-1830.16	-72.74	419.77	-1642.89	-157.43	511.13	-1554.92	-17.51	1230.23	0.00	0.00	0.00	-1444.54	18.02	1581.42	-1448.91	-120.63	1568.55	-1551.80	-130.53	1670.43	-1542.68	14.22	1681.22	914.98	-202.39	68.53	1534.85	-196.82	73.63	906.96
2.02000	-1215.31	83.26	91.77	-1259.05	63.60	87.36	-1456.51	20.29	91.64	-1412.50	82.01	83.13	-1772.04	-76.27	41.84	-1819.41	-69.06	51.81	-1830.16	-72.74	419.77	-1642.89	-157.43	511.13	-1547.47	-16.04	1229.52	0.00	0.00	0.00	-1435.19	21.43	1580.58	-1442.45	-117.67	1568.17	-1543.17	-127.01	1670.20	-1533.93	17.92	1680.54	915.11	-202.88	68.41	1534.68	-196.92	73.55	906.88
2.03000	-1215.13	81.11	87.74	-1259.24	62.74	83.43	-1456.51	20.29	91.64	-1412.50	82.01	83.13	-1771.70	-76.32	41.50	-1818.17	-69.12	51.81	-1830.16	-72.74	419.77	-1642.89	-157.43	511.13	-1539.21	-13.00	1228.90	0.00	0.00	0.00	-1427.26	24.76	1579.94	-1432.38	-114.22	1567.85	-1534.48	-123.38	1669.97	-1525.54	20.78	1679.85	915.19	-203.53	68.39	1534.78	-196.85	73.63	907.06
2.04000	-1213.21	80.83	82.92	-1257.05	62.73	79.84	-1456.51	20.29	91.64	-1412.50	82.01	83.13	-1771.86	-76.79	41.21	-1817.54	-70.15	51.72	-1830.16	-72.74	419.77	-1642.89	-157.43	511.13	-1531.25	-10.62	1228.32	0.00	0.00	0.00	-1418.70	27.56	1579.14	-1422.75	-110.85	1567.53	-1525.67	-119.66	1669.98	-1516.49	24.51	1679.34	915.06	-203.19	68.51	1534.30	-196.87	73.50	907.02
2.05000	-1209.49	80.82	78.29	-1254.92	62.58	76.08	-1456.51	20.29	91.64	-1412.50	82.01	83.13	-1771.24	-76.28	41.34	-1816.05	-70.46	51.65	-1830.16	-72.74	419.77	-1642.89	-157.43	511.13	-1523.44	-8.24	1227.91	0.00	0.00	0.00	-1409.72	31.10	1578.63	-1414.94	-107.36	1567.75	-1516.57	-115.91	1670.23	-1506.90	28.67	1678.99	915.09	-202.85	68.40	1534.88	-196.86	73.58	906.94
2.06000	-1209.97	80.99	74.26	-1252.63	62.54	73.54	-1456.51	20.29	91.64	-1412.50	82.01	83.13	-1770.96	-76.38	40.64	-1815.79	-72.50	51.00	-1830.16	-72.74	419.77	-1642.89	-157.43	511.13	-1515.54	-5.79	1227.81	0.00	0.00	0.00	-1400.47	34.68	1578.30	-1406.16	-104.10	1567.76	-1507.34	-112.32	1670.65	-1497.31	32.54	1678.94	914.86	-202.92	68.56	1534.80	-196.82	73.59	907.12
2.07000	-1208.37	81.84	73.97	-1252.14	63.50	71.64	-1456.51	20.29	91.64	-1412.50	82.01	83.13	-1770.71	-76.82	39.07	-1813.85	-72.64	51.04	-1830.16	-72.74	419.77	-1642.89	-157.43	511.13	-1507.37	-2.97	1227.87	0.00	0.00	0.00	-1390.53	38.11	1578.08	-1399.05	-101.04	1567.85	-1498.13	-108.74	1671.11	-1487.89	36.11	1679.06	915.13	-203.25	68.42	1534.27	-196.91	73.44	907.06
2.08000	-1208.44	82.18	72.31	-1251.81	63.68	70.07	-1456.51	20.29	91.64	-1412.50	82.01	83.13	-1770.44	-77.60	36.89	-1812.99	-74.84	50.29	-1830.16	-72.74	419.77	-1642.89	-157.43	511.13	-1499.51	-0.59	1228.15	0.00	0.00	0.00	-1381.22	41.31	1578.05	-1386.76	-97.51	1567.97	-1489.08	-105.00	1671.73	-1478.96	39.28	1679.32	914.91	-202.56	68.71	1534.41	-196.90	73.48	907.12
2.09000	-1207.94	81.48	70.76	-1251.84	63.43	68.36	-1456.51	20.29	91.64	-1412.50	82.01	83.13	-1770.15	-78.73	34.33	-1810.47	-75.03	50.52	-1830.16	-72.74	419.77	-1642.89	-157.43	511.13	-1491.32	2.29	1228.64	0.00	0.00	0.00	-1372.92	44.68	1578.09	-1378.52	-94.64	1568.38	-1480.47	-100.85	1672.52	-1468.91	44.21	1679.55	915.01	-202.69	68.60	1534.72	-196.78	73.58	907.02
2.10000	-1207.19	80.97	68.76	-1251.77	63.03	66.77	-1456.51	20.29	91.64	-1412.50	82.01	83.13	-1769.79	-80.19	31.63	-1808.67	-76.61	50.25	-1830.16	-72.74	419.77	-1642.89	-157.43	511.13	-1483.12	5.37	1229.34	0.00	0.00	0.00	-1365.11	47.79	1578.36	-1373.18	-90.96	1569.10	-1471.93	-97.19	1673.24	-1459.62	48.25	1680.03	915.08	-203.38	68.45	1534.64	-196.77	73.53	907.09
2.11000	-1206.58	80.79	66.76	-1251.15	62.78	65.26	-1456.51	20.29	91.64	-1412.50	82.01	83.13	-1769.34	-82.00	29.02	-1806.41	-78.42	50.24	-1830.16	-72.74	419.77	-1642.89	-157.43	511.13	-1475.23	7.80	1230.11	0.00	0.00	0.00	-1357.16	50.87	1578.72	-1363.30	-88.27	1569.44	-1463.25	-94.04	1674.01	-1451.41	51.00	1680.63	915.14	-203.07	68.40	1534.71	-196.80	73.60	907.12
2.12000	-1205.64	80.04	64.95	-1251.80	62.53	63.46	-1456.51	20.29	91.64	-1412.50	82.01	83.13	-1768.77	-84.15	26.75	-1803.74	-80.09	50.89	-1830.16	-72.74	419.77	-1642.89	-157.43	511.13	-1467.12	10.44	1231.05	0.00	0.00	0.00	-1348.38	53.71	1579.13	-1352.25	-84.82	1570.18	-1455.08	-90.60	1674.82	-1442.97	54.63	1680.94	915.29	-202.72	68.35	1534.99	-196.76	73.72	907.18
2.13000	-1204.84	79.08	63.51	-1249.60	61.84	62.79	-1456.51	20.29	91.64	-1412.50	82.01	83.13	-1768.04	-86.63	25.04	-1800.83	-82.09	52.14	-1830.16	-72.74	419.77	-1642.89	-157.43	511.13	-1459.17	12.89	1231.98	0.00	0.00	0.00	-1338.94	57.20	1579.44	-1345.17	-81.48	1570.82	-1447.22	-87.08	1675.58	-1435.09	57.54	1681.51	915.14	-203.02	68.49	1535.30	-196.77	73.86	907.15
2.14000	-1202.42	77.97	60.89	-1250.29	61.65	61.45	-1456.51	20.29	91.64	-1412.50	82.01	83.13	-1767.14	-89.46	24.15	-1796.39	-82.69	54.96	-1830.16	-72.74	419.77	-1642.89	-157.43	511.13	-1451.16	15.61	1232.85	0.00	0.00	0.00	-1330.89	60.49	1579.78	-1339.64	-78.76	1571.35	-1439.20	-84.38	1676.19	-1426.96	61.34	1681.96	915.25	-203.44	68.26	1534.83	-196.82	73.63	907.17
2.15000	-1201.11	77.80	60.05	-1250.40	61.33	60.51	-1456.51	20.29	91.64	-1412.50	82.01	83.13	-1766.03	-92.62	24.30	-1792.46	-84.56	58.19	-1830.16	-72.74	419.77	-1642.89	-157.43	511.13	-1443.45	18.02	1233.56	0.00	0.00	0.00	-1324.51	62.96	1580.45	-1331.83	-75.86	1572.20	-1431.92	-81.15	1676.94	-1419.09	64.79	1682.33	915.16	-203.65	68.32	1534.31	-196.87	73.45	907.21
2.16000	-1203.49	77.20	58.53	-1249.31	61.00	60.11	-1456.51	20.29	91.64	-1412.50	82.01	83.13	-1764.68	-96.12	25.73	-1789.06	-87.31	61.88	-1830.16	-72.74	419.77	-1642.89	-157.43	511.13	-1436.11	20.21	1234.20	0.00	0.00	0.00	-1317.31	65.67	1580.94	-1324.24	-73.32	1572.66	-1424.56	-78.68	1677.60	-1412.24	66.98	1682.98	915.06	-203.46	68.38	1534.73	-196.78	73.67	907.07
2.17000	-1203.06	77.36	59.69	-1249.45	60.89	59.35	-1456.51	20.29	91.64	-1412.50	82.01	83.13	-1763.06	-99.96	28.68	-1786.70	-90.90	66.18	-1830.16	-72.74	419.77	-1642.89	-157.43	511.13	-1429.02	22.25	1234.74	0.00	0.00	0.00	-1310.29	68.23	1581.35	-1317.66	-70.72	1573.11	-1417.39	-76.10	1678.27	-1405.27	69.33	1683.59	915.06	-202.90	68.50	1534.62	-196.83	73.62	907.12
2.18000	-1202.87	77.25	59.04	-1248.81	61.01	59.05	-1456.51	20.29	91.64	-1412.50	82.01	83.13	-1761.15	-104.13	33.40	-1784.40	-94.39	71.68	-1830.16	-72.74	419.77	-1642.89	-157.43	511.13	-1422.38	23.92	1235.24	0.00	0.00	0.00	-1303.89	71.02	1581.74	-1310.35	-68.24	1573.57	-1410.68	-73.57	1678.87	-1398.09	72.28	1684.11	915.20	-203.28	68.35	1534.46	-196.90	73.49	907.29
2.19000	-1200.31	77.02	57.22	-1250.54	61.05	58.22	-1456.51	20.29	91.64	-1412.50	82.01	83.13	-1758.91	-108.64	40.11	-1781.63	-97.25	79.34	-1830.16	-72.74	419.77	-1642.89	-157.43	511.13	-1415.79	25.96	1235.87	0.00	0.00	0.00	-1298.62	73.68	1582.28	-1303.00	-65.61	1574.19	-1403.93	-71.33	1679.49	-1391.60	74.48	1684.72	915.01	-203.48	68.54	1534.40	-196.95	73.48	906.91
2.20000	-1202.44	76.91	58.18	-1247.59	61.24	58.46	-1456.51	20.29	91.64	-1412.50	82.01	83.13	-1756.32	-113.48	49.05	-1779.94	-102.81	89.02	-1830.16	-72.74	419.77	-1642.89	-157.43	511.13	-1409.73	27.84	1236.50	0.00	0.00	0.00	-1291.67	75.68	1582.68	-1297.05	-63.39	1574.71	-1397.70	-68.94	1680.16	-1385.70	76.52	1685.35	914.89	-203.11	68.65	1534.65	-196.79	73.51	906.97
2.21000	-1202.45	77.23	57.64	-1248.81	61.30	57.81	-1456.51	20.29	91.64	-1412.50	82.01	83.13	-1753.34	-118.66	60.46	-1774.37	-107.91	97.59	-1830.16	-72.74	419.77	-1642.89	-157.43	511.13	-1404.23	29.48	1237.16	0.00	0.00	0.00	-1285.16	77.75	1583.14	-1291.20	-61.33	1575.19	-1391.80	-66.60	1680.85	-1379.65	79.04	1685.86	915.08	-203.68	68.44	1535.18	-196.87	73.75	906.88
2.22000	-1202.33	77.08	57.40	-1249.46	61.24	57.61	-1456.51	20.29	91.64	-1412.50	82.01	83.13	-1749.95	-124.17	74.59	-1770.39	-113.33	111.03	-1830.16	-72.74	419.77	-1642.89	-157.43	511.13	-1399.27	30.87	1237.83	0.00	0.00	0.00	-1280.11	79.54	1583.71	-1289.06	-59.83	1575.96	-1386.17	-64.43	1681.68	-1373.76	81.32	1686.48	915.03	-203.34	68.49	1534.39	-196.95	73.44	907.07
2.23000	-1202.28	77.08	57.12	-1248.91	61.26	57.43	-1456.51	20.29	91.64	-1412.50	82.01	83.13	-1747.59	-130.72	89.27	-1766.91	-117.81	126.04	-1830.16	-72.74	419.77	-1642.89	-157.43	511.13	-1394.67	32.33	1238.66	0.00	0.00	0.00	-1275.75	81.54	1584.43	-1282.47	-57.53	1576.78	-1380.55	-62.65	1682.50	-1368.64	82.89	1687.19	915.05	-203.54	68.47	1534.04	-196.97	73.32	907.02
2.24000	-1202.18	76.97	56.98	-1249.55	61.27	57.07	-1456.51	20.29	91.64	-1412.50	82.01	83.13	-1740.73	-137.51	99.25	-1760.16	-123.23	141.77	-1830.16	-72.74	419.77	-1642.89	-157.43	511.13	-1390.37	33.29	1239.56	0.00	0.00	0.00	-1268.53	83.74	1584.84	-1276.79	-55.65	1577.51	-1375.19	-60.67	1683.41	-1363.06	85.35	1687.83	915.10	-203.33	68.48	1534.27	-196.93	73.44	906.98
2.25000	-1202.14	76.94	56.85	-1249.64	61.20	56.97	-1456.51	20.29	91.64	-1412.50	82.01	83.13	-1740.39	-143.12	112.80	-1762.30	-127.55	156.32	-1830.16	-72.74	419.77	-1642.89	-157.43	511.13	-1385.63	34.82	1240.64	0.00	0.00	0.00	-1262.71	85.51	1585.50	-1272.52	-53.95	1578.58	-1370.01	-58.93	1684.37	-1358.50	86.36	1688.76	915.06	-203.49	68.56	1534.57	-196.84	73.51	906.93
2.26000	-1202.12	76.96	56.75	-1249.59	61.16	56.92	-1456.51	20.29	91.64	-1412.50	82.01	83.13	-1734.09	-147.15	128.96	-1757.79	-132.00	171.74	-1830.16	-72.74	419.77	-1642.89	-157.43	511.13	-1380.86	36.24	1241.87	0.00	0.00	0.00	-1257.95	87.14	1586.45	-1265.95	-52.34	1579.41	-1364.90	-57.45	1685.39	-1353.53	88.45	1689.62	915.09	-203.40	68.41	1534.83	-196.86	73.64	906.76
2.27000	-1202.13	76.86	56.77	-1248.59	61.06	57.10	-1456.51	20.29	91.64	-1412.50	82.01	83.13	-1735.03	-150.76	143.97	-1752.37	-133.61	187.59	-1830.16	-72.74	419.77	-1642.89	-157.43	511.13	-1375.98	37.66	1243.16	0.00	0.00	0.00	-1254.83	88.42	1587.42	-1262.71	-50.96	1580.52	-1360.32	-55.58	1686.60	-1348.79	89.92	1690.54	915.18	-203.58	68.35	1534.45	-196.89	73.55	907.05
2.28000	-1201.36	76.60	55.26	-1248.05	61.12	57.15	-1456.51	20.29	91.64	-1412.50	82.01	83.13	-1730.12	-153.68	159.39	-1746.82	-135.15	203.38	-1830.16	-72.74	419.77	-1642.89	-157.43	511.13	-1371.21	39.06	1244.47	0.00	0.00	0.00	-1248.80	90.11	1588.27	-1256.82	-49.51	1581.40	-1355.58	-54.31	1687.72	-1344.72	90.84	1691.64	914.99	-203.41	68.52	1534.43	-196.80	73.50	907.11
2.29000	-1202.16	76.93	56.77	-1248.39	61.25	57.00	-1456.51	20.29	91.64	-1412.50	82.01	83.13	-1729.52	-155.33	173.38	-1744.96	-136.98	218.20	-1830.14	-72.74	419.79	-1642.89	-157.43	511.13	-1366.56	40.08	1245.81	0.00	0.00	0.00	-1246.00	91.41	1589.51	-1252.05	-48.40	1582.60	-1350.93	-53.38	1688.83	-1340.50	91.83	1692.85	915.04	-203.39	68.43	1534.84	-196.74	73.66	906.97
2.30000	-1202.12	76.85	56.85	-1249.07	61.35	56.94	-1456.51	20.29	91.64	-1412.50	82.01	83.13	-1726.72	-156.63	187.42	-1742.38	-139.53	231.49	-1818.56	-73.51	436.28	-1642.89	-157.43	511.13	-1361.82	41.48	1247.13	0.00	0.00	0.00	-1240.57	92.56	1590.65	-1249.10	-47.00	1584.00	-1346.95	-51.84	1690.04	-1336.22	93.24	1694.03	915.12	-203.33	68.45	1534.45	-196.90	73.53	906.95
2.31000	-1202.18	77.01	56.78	-1249.70	61.64	56.68	-1456.51	20.29	91.64	-1412.50	82.01	83.13	-1723.65	-158.11	200.62	-1737.71	-142.28	244.70	-1806.47	-73.94	451.92	-1642.89	-157.43	511.13	-1357.52	42.11	1248.39	0.00	0.00	0.00	-1238.02	93.40	1592.04	-1242.81	-45.87	1585.13	-1342.82	-51.01	1691.12	-1332.53	93.74	1695.35	915.25	-203.72	68.31	1534.57	-196.92	73.57	907.14
2.32000	-1202.20	77.05	56.81	-1248.76	61.72	56.86	-1456.51	20.29	91.64	-1412.50	82.01	83.13	-1713.61	-158.58	213.96	-1729.84	-143.04	257.84	-1796.19	-76.79	465.60	-1642.89	-157.43	511.13	-1353.11	43.03	1249.68	0.00	0.00	0.00	-1234.56	94.44	1593.31	-1242.14	-45.49	1586.49	-1338.99	-49.93	1692.35	-1328.56	94.69	1696.53	915.33	-203.66	68.21	1534.48	-197.02	73.50	907.07
2.33000	-1202.24	77.14	56.74	-1249.20	61.62	56.73	-1456.51	20.29	91.64	-1412.50	82.01	83.13	-1708.43	-159.62	225.26	-1722.36	-144.13	269.76	-1785.07	-77.78	478.82	-1642.89	-157.43	511.13	-1348.80	43.96	1250.92	0.00	0.00	0.00	-1229.52	95.40	1594.63	-1236.75	-44.34	1587.73	-1335.29	-49.08	1693.50	-1324.84	95.75	1697.74	915.38	-203.62	68.09	1534.54	-196.98	73.56	907.20
2.34000	-1202.19	77.12	56.69	-1248.89	61.88	56.70	-1456.51	20.29	91.64	-1412.50	82.01	83.13	-1700.53	-160.38	236.16	-1715.03	-144.14	281.13	-1775.18	-80.02	490.81	-1642.89	-157.43	511.13	-1344.53	45.26	1252.04	0.00	0.00	0.00	-1225.86	96.20	1595.96	-1235.06	-43.56	1588.92	-1331.54	-48.53	1694.60	-1320.96	97.18	1698.87	915.03	-203.09	68.46	1534.78	-196.85	73.61	907.06
2.35000	-1202.26	77.27	56.60	-1249.35	61.66	56.72	-1456.51	20.29	91.64	-1412.50	82.01	83.13	-1689.84	-160.59	246.76	-1706.89	-143.97	291.10	-1765.57	-81.86	501.35	-1642.89	-157.43	511.13	-1340.77	46.21	1253.11	0.00	0.00	0.00	-1221.78	97.38	1597.36	-1229.69	-42.63	1590.26	-1328.42	-46.99	1695.79	-1317.68	97.78	1700.11	915.12	-203.69	68.33	1534.04	-196.95	73.32	907.13
2.36000	-1202.15	77.14	56.61	-1250.38	62.01	56.27	-1456.51	20.29	91.64	-1412.50	82.01	83.13	-1677.95	-160.22	256.51	-1695.16	-144.20	300.80	-1755.20	-81.97	511.43	-1642.89	-157.43	511.13	-1337.30	47.12	1254.00	0.00	0.00	0.00	-1219.61	97.86	1598.65	-1227.63	-42.01	1591.46	-1325.02	-46.44	1696.72	-1314.49	98.06	1701.26	914.94	-203.32	68.56	1534.27	-196.93	73.42	906.93
2.37000	-1202.19	77.43	56.38	-1251.19	62.07	56.03	-1456.51	20.29	91.64	-1412.50	82.01	83.13	-1668.01	-159.74	264.70	-1685.86	-144.41	308.74	-1745.76	-82.60	519.67	-1642.89	-157.43	511.13	-1333.49	48.67	1254.94	0.00	0.00	0.00	-1216.34	98.50	1599.89	-1222.37	-40.77	1592.73	-1321.65	-45.94	1697.64	-1311.50	98.20	1702.43	915.07	-203.30	68.40	1534.57	-196.82	73.62	907.08
2.38000	-1202.24	77.72	56.21	-1250.09	62.54	56.16	-1456.51	20.29	91.64	-1412.50	82.01	83.13	-1655.22	-161.21	275.34	-1673.40	-145.71	315.85	-1736.48	-83.76	526.46	-1642.89	-157.43	511.13	-1330.00	49.51	1255.75	0.00	0.00	0.00	-1212.27	99.25	1601.07	-1219.06	-40.24	1593.84	-1318.64	-44.87	1698.55	-1308.39	98.86	1703.28	915.09	-203.35	68.36	1534.75	-196.81	73.65	906.77
2.39000	-1202.26	77.96	56.04	-1249.24	62.59	56.32	-1456.51	20.29	91.64	-1412.50	82.01	83.13	-1638.80	-160.67	282.87	-1660.65	-146.55	322.10	-1725.42	-85.06	537.81	-1642.89	-157.43	511.13	-1325.92	50.97	1256.55	0.00	0.00	0.00	-1207.37	99.68	1602.11	-1216.14	-39.74	1595.00	-1315.31	-44.30	1699.43	-1304.89	100.09	1704.13	915.13	-203.59	68.43	1534.90	-196.74	73.71	907.03
2.40000	-1202.07	77.96	55.94	-1250.19	62.42	56.08	-1456.51	20.29	91.64	-1412.50	82.01	83.13	-1623.18	-161.01	288.59	-1644.80	-146.20	327.85	-1714.47	-86.33	549.02	-1642.89	-157.43	511.13	-1322.06	52.11	1257.32	0.00	0.00	0.00	-1204.05	100.68	1603.05	-1209.93	-39.12	1595.77	-1311.92	-44.01	1700.17	-1301.58	101.35	1704.96	915.20	-203.67	68.33	1534.73	-196.83	73.63	907.13
2.41000	-1202.01	78.02	55.84	-1249.98	62.51	56.10	-1456.51	20.29	91.64	-1412.50	82.01	83.13	-1610.74	-161.31	292.53	-1630.46	-144.52	332.38	-1703.63	-87.60	560.10	-1642.89	-157.43	511.13	-1318.09	53.60	1258.07	0.00	0.00	0.00	-1201.66	101.25	1604.02	-1208.96	-38.56	1596.71	-1308.90	-43.14	1700.79	-1299.31	100.58	1705.83	915.16	-203.73	68.31	1534.48	-196.80	73.50	907.12
2.42000	-1201.93	77.97	55.76	-1249.37	62.56	55.98	-1456.51	20.29	91.64	-1412.50	82.01	83.13	-1597.68	-161.69	295.25	-1630.15	-142.76	330.00	-1692.89	-88.84	571.04	-1642.89	-157.43	511.13	-1314.49	54.57	1258.68	0.00	0.00	0.00	-1199.88	102.14	1604.84	-1206.87	-37.88	1597.61	-1305.77	-42.42	1701.49	-1296.06	101.47	1706.47	915.06	-203.59	68.52	1534.38	-196.86	73.44	906.90
2.43000	-1201.93	78.30	55.45	-1249.11	62.61	56.01	-1456.51	20.29	91.64	-1412.50	82.01	83.13	-1581.72	-162.68	297.54	-1618.88	-143.46	330.75	-1682.26	-90.07	581.84	-1642.88	-157.43	511.13	-1310.90	55.23	1259.31	0.00	0.00	0.00	-1196.03	102.96	1605.48	-1202.21	-37.33	1598.11	-1302.46	-41.98	1702.03	-1292.90	102.34	1707.05	914.99	-203.39	68.65	1534.24	-196.90	73.41	907.02
2.44000	-1201.86	78.42	55.24	-1248.61	62.87	55.92	-1456.51	20.29	91.64	-1412.50	82.01	83.13	-1565.59	-164.08	298.85	-1597.09	-143.26	333.22	-1671.73	-91.29	592.51	-1632.76	-158.03	511.07	-1306.96	56.10	1259.90	0.00	0.00	0.00	-1191.32	103.59	1605.93	-1197.55	-36.26	1598.66	-1299.41	-40.90	1702.56	-1289.87	103.07	1707.47	915.21	-203.53	68.37	1534.15	-196.88	73.43	906.96
2.45000	-1201.78	78.47	55.11	-1248.90	62.78	55.76	-1456.51	20.29	91.64	-1412.50	82.01	83.13	-1548.22	-164.22	299.45	-1579.83	-144.21	333.00	-1661.30	-92.49	603.05	-1622.81	-158.78	509.87	-1303.15	56.81	1260.44	0.00	0.00	0.00	-1189.41	104.15	1606.47	-1197.28	-35.92	1599.34	-1295.98	-40.77	1702.93	-1286.73	103.63	1707.99	915.08	-202.95	68.53	1534.61	-196.90	73.58	907.07
2.46000	-1201.67	78.46	54.95	-1249.70	62.87	55.54	-1456.51	20.29	91.64	-1412.50	82.01	83.13	-1534.93	-164.73	298.30	-1559.34	-143.83	332.20	-1650.97	-93.68	613.45	-1612.96	-159.61	507.43	-1299.00	57.93	1261.05	0.00	0.00	0.00	-1186.46	104.83	1606.85	-1194.19	-35.29	1599.89	-1292.92	-39.93	1703.36	-1283.50	104.56	1708.28	915.11	-203.76	68.33	1534.43	-196.82	73.52	907.06
2.47000	-1201.67	78.56	54.74	-1248.05	62.78	55.85	-1456.51	20.29	91.64	-1412.50	82.01	83.13	-1520.42	-164.83	296.43	-1555.72	-145.03	328.38	-1640.75	-94.85	623.72	-1602.98	-160.36	503.84	-1295.38	58.23	1261.52	0.00	0.00	0.00	-1181.91	105.59	1607.12	-1187.33	-34.32	1600.06	-1289.75	-39.21	1703.73	-1280.90	104.59	1708.62	915.14	-203.43	68.43	1535.19	-196.75	73.78	907.20
2.48000	-1201.56	78.56	54.57	-1248.71	62.80	55.58	-1456.51	20.29	91.64	-1412.50	82.01	83.13	-1507.31	-164.88	293.47	-1538.57	-144.46	325.16	-1630.63	-96.00	633.85	-1593.33	-160.85	498.96	-1291.54	59.31	1261.95	0.00	0.00	0.00	-1179.30	106.13	1607.53	-1183.59	-33.77	1600.38	-1286.27	-39.15	1703.98	-1277.95	104.84	1708.86	915.20	-203.69	68.40	1535.01	-196.79	73.69	907.29
2.49000	-1201.56	78.69	54.37	-1248.83	62.79	55.45	-1456.51	20.29	91.64	-1412.50	82.01	83.13	-1494.18	-164.65	289.62	-1519.28	-143.24	321.61	-1620.60	-97.14	643.86	-1582.72	-162.70	493.49	-1288.11	59.65	1262.30	0.00	0.00	0.00	-1175.73	106.57	1607.79	-1183.12	-32.96	1600.89	-1283.02	-38.53	1704.25	-1274.95	105.35	1709.12	914.98	-203.32	68.59	1534.84	-196.88	73.66	907.13
2.50000	-1201.42	78.63	54.23	-1249.44	62.62	55.27	-1456.51	20.29	91.64	-1412.50	82.01	83.13	-1472.87	-157.95	278.85	-1500.47	-143.06	317.39	-1610.68	-98.27	653.73	-1572.70	-163.34	486.32	-1284.73	60.14	1262.65	0.00	0.00	0.00	-1174.63	107.51	1608.09	-1177.82	-32.52	1601.01	-1279.62	-38.09	1704.52	-1271.74	105.92	1709.30	915.23	-203.30	68.42	1535.09	-196.87	73.75	907.30
2.51000	-1201.90	78.51	52.47	-1248.74	62.76	55.21	-1456.51	20.29	91.64	-1412.50	82.01	83.13	-1453.56	-155.68	273.65	-1484.09	-142.47	311.58	-1600.86	-99.38	663.47	-1562.63	-164.23	478.26	-1281.14	61.03	1262.95	0.00	0.00	0.00	-1169.89	108.28	1608.20	-1174.99	-32.06	1601.06	-1276.09	-38.11	1704.62	-1268.45	106.73	1709.44	915.30	-203.06	68.44	1534.16	-196.90	73.41	906.88
2.52000	-1201.31	78.75	53.81	-1248.59	62.66	55.22	-1456.51	20.29	91.64	-1412.50	82.01	83.13	-1451.34	-159.73	269.30	-1475.06	-142.51	303.36	-1591.14	-100.48	673.08	-1552.61	-164.55	469.00	-1277.84	61.51	1263.17	0.00	0.00	0.00	-1167.85	108.61	1608.46	-1169.89	-31.46	1601.27	-1272.70	-37.62	1704.81	-1265.21	107.38	1709.57	915.44	-203.61	68.18	1534.17	-196.86	73.37	906.94
2.53000	-1201.15	78.66	53.63	-1248.73	62.54	55.10	-1456.51	20.29	91.64	-1412.50	82.01	83.13	-1434.50	-158.69	263.02	-1459.76	-142.48	296.11	-1581.51	-101.56	682.57	-1541.51	-165.77	459.12	-1274.29	62.43	1263.53	0.00	0.00	0.00	-1165.05	109.41	1608.57	-1168.77	-31.02	1601.41	-1269.16	-37.50	1704.92	-1262.15	107.51	1709.73	914.93	-202.62	68.65	1534.40	-196.93	73.52	907.24
2.54000	-1200.99	78.47	53.55	-1249.67	62.42	54.88	-1456.51	20.29	91.64	-1412.50	82.01	83.13	-1418.51	-157.57	255.71	-1447.50	-145.01	291.12	-1571.98	-102.63	691.92	-1530.78	-165.94	448.12	-1270.82	63.15	1263.71	0.00	0.00	0.00	-1159.58	110.12	1608.52	-1163.81	-30.39	1601.41	-1265.46	-37.62	1704.90	-1259.34	107.31	1709.91	915.14	-202.70	68.46	1534.11	-197.04	73.34	906.98
2.55000	-1200.84	78.50	53.32	-1248.57	62.49	54.91	-1456.51	20.29	91.64	-1412.50	82.01	83.13	-1404.12	-157.19	247.54	-1431.57	-144.39	282.89	-1562.55	-103.68	701.14	-1519.19	-167.18	436.55	-1267.74	63.25	1263.90	0.00	0.00	0.00	-1157.85	110.21	1608.55	-1160.41	-30.08	1601.60	-1261.98	-37.55	1704.96	-1256.25	107.47	1709.93	915.15	-203.44	68.39	1534.57	-196.88	73.53	907.06
2.56000	-1200.74	78.50	53.09	-1249.40	62.20	54.61	-1456.51	20.29	91.64	-1412.50	82.01	83.13	-1386.47	-155.80	239.43	-1414.46	-144.32	274.06	-1553.22	-104.72	710.24	-1507.97	-167.08	423.95	-1264.18	64.13	1264.08	0.00	0.00	0.00	-1153.47	110.73	1608.70	-1159.59	-29.86	1601.55	-1258.49	-37.34	1704.98	-1253.08	107.66	1710.02	915.04	-203.41	68.50	1534.79	-196.85	73.62	906.99
2.57000	-1200.64	78.42	52.91	-1248.15	61.94	54.84	-1456.51	20.29	91.64	-1412.50	82.01	83.13	-1365.40	-154.36	231.87	-1396.76	-143.26	265.16	-1543.98	-105.74	719.21	-1495.87	-167.74	411.16	-1260.69	64.51	1264.18	0.00	0.00	0.00	-1150.32	111.08	1608.65	-1154.02	-29.73	1601.37	-1255.06	-37.15	1705.00	-1250.17	107.03	1710.05	915.06	-203.25	68.42	1534.76	-196.91	73.61	906.93
2.58000	-1200.51	78.28	52.83	-1246.54	62.05	55.12	-1456.51	20.29	91.64	-1412.50	82.01	83.13	-1349.90	-154.06	222.70	-1381.35	-143.23	255.14	-1534.84	-106.75	728.05	-1482.65	-169.40	398.22	-1257.30	64.73	1264.24	0.00	0.00	0.00	-1148.53	111.23	1608.89	-1151.14	-29.15	1601.42	-1251.53	-37.18	1704.93	-1246.40	108.20	1709.97	915.04	-203.47	68.45	1534.75	-196.95	73.58	906.97
2.59000	-1200.40	78.30	52.64	-1247.80	61.87	54.99	-1456.51	20.29	91.64	-1412.50	82.01	83.13	-1331.56	-154.26	213.50	-1366.01	-142.33	244.89	-1525.79	-107.75	736.77	-1469.71	-170.13	384.46	-1253.65	65.35	1264.32	0.00	0.00	0.00	-1146.67	111.46	1608.83	-1148.06	-28.99	1601.42	-1248.18	-36.95	1704.88	-1243.48	107.21	1710.04	915.32	-203.41	68.25	1534.83	-196.99	73.64	906.86
2.60000	-1200.27	78.02	52.69	-1248.41	61.64	54.65	-1456.51	20.29	91.64	-1412.50	82.01	83.13	-1312.58	-152.96	204.90	-1346.60	-142.17	235.02	-1516.84	-108.73	745.36	-1457.18	-169.63	369.90	-1250.10	65.58	1264.34	0.00	0.00	0.00	-1142.60	111.69	1608.63	-1144.65	-28.91	1601.28	-1244.61	-37.10	1704.75	-1240.06	107.33	1710.01	915.27	-203.20	68.36	1534.58	-196.84	73.55	907.02
2.61000	-1200.05	77.72	52.72	-1247.48	61.53	54.96	-1456.51	20.29	91.64	-1412.50	82.01	83.13	-1292.22	-151.96	196.29	-1329.28	-141.46	224.67	-1507.98	-109.69	753.83	-1444.31	-168.87	354.90	-1246.65	65.61	1264.34	0.00	0.00	0.00	-1139.31	111.54	1608.65	-1139.99	-28.80	1601.13	-1240.95	-37.41	1704.52	-1236.60	107.63	1709.83	915.01	-203.15	68.61	1535.27	-196.80	73.81	907.06
2.62000	-1200.14	78.09	52.43	-1248.45	61.27	54.65	-1456.51	20.29	91.64	-1412.50	82.01	83.13	-1274.74	-151.13	187.20	-1309.99	-140.91	215.49	-1499.22	-110.65	762.17	-1430.93	-167.76	339.41	-1242.84	66.21	1264.32	0.00	0.00	0.00	-1137.02	111.67	1608.55	-1136.44	-28.77	1600.89	-1237.57	-37.24	1704.34	-1233.35	107.37	1709.79	915.11	-203.63	68.42	1534.42	-196.93	73.44	907.22
2.63000	-1200.02	77.96	52.38	-1248.23	61.30	54.67	-1456.51	20.29	91.64	-1412.50	82.01	83.13	-1255.89	-148.49	178.57	-1290.52	-139.31	205.54	-1490.54	-111.59	770.39	-1416.43	-167.85	324.23	-1238.64	67.57	1264.41	0.00	0.00	0.00	-1133.52	111.69	1608.35	-1134.06	-28.73	1600.49	-1233.96	-37.56	1704.06	-1229.81	107.45	1709.67	915.13	-203.91	68.39	1534.53	-196.88	73.48	907.17
2.64000	-1200.00	78.19	52.14	-1247.39	61.24	54.93	-1456.51	20.29	91.64	-1412.50	82.01	83.13	-1234.29	-146.25	170.59	-1272.72	-137.33	195.22	-1481.96	-112.51	778.49	-1401.48	-168.23	309.02	-1235.04	67.50	1264.28	0.00	0.00	0.00	-1128.47	112.10	1608.13	-1129.44	-28.57	1600.22	-1230.34	-37.83	1703.79	-1226.61	106.89	1709.56	915.08	-203.78	68.43	1534.03	-196.90	73.26	907.10
2.65000	-1200.07	78.44	51.91	-1248.64	61.31	54.53	-1456.51	20.29	91.64	-1412.50	82.01	83.13	-1214.51	-144.03	162.63	-1254.30	-135.50	185.37	-1473.47	-113.42	786.46	-1385.96	-168.45	293.69	-1231.94	66.67	1264.00	0.00	0.00	0.00	-1124.46	111.58	1607.95	-1126.45	-28.76	1599.90	-1226.65	-38.36	1703.45	-1223.54	106.00	1709.38	915.02	-203.02	68.61	1534.16	-196.87	73.46	906.77
2.66000	-1200.26	78.78	51.60	-1246.29	61.35	55.00	-1456.51	20.29	91.64	-1412.50	82.01	83.13	-1194.64	-141.33	154.97	-1234.31	-133.75	176.63	-1465.07	-114.32	794.31	-1370.01	-168.84	278.44	-1228.41	66.54	1263.77	0.00	0.00	0.00	-1123.63	111.25	1607.89	-1120.47	-28.90	1599.49	-1222.96	-39.03	1703.06	-1220.12	105.52	1709.21	914.86	-203.46	68.70	1534.67	-196.83	73.65	906.88
2.67000	-1200.18	78.33	51.78	-1245.46	61.25	55.21	-1456.51	20.29	91.64	-1412.50	82.01	83.13	-1174.76	-138.69	147.70	-1214.77	-131.84	167.57	-1456.76	-115.20	802.04	-1354.30	-168.57	263.25	-1224.70	66.67	1263.52	0.00	0.00	0.00	-1119.26	111.02	1607.56	-1117.71	-29.10	1599.23	-1219.51	-38.73	1702.83	-1216.55	105.30	1709.02	915.24	-203.10	68.40	1535.03	-196.87	73.72	907.25
2.68000	-1200.21	78.10	51.80	-1249.26	60.31	46.57	-1456.51	20.29	91.64	-1412.50	82.01	83.13	-1152.51	-135.93	141.21	-1196.40	-130.04	159.17	-1448.54	-116.07	809.65	-1338.39	-167.20	247.78	-1221.53	65.45	1263.11	0.00	0.00	0.00	-1115.43	110.62	1607.28	-1115.31	-29.60	1598.95	-1215.71	-39.33	1702.50	-1213.06	104.63	1708.71	915.19	-203.09	68.41	1534.98	-196.85	73.68	907.10
2.69000	-1200.10	77.87	51.83	-1248.52	60.15	46.65	-1456.51	20.29	91.64	-1412.50	82.01	83.13	-1132.79	-133.37	134.85	-1177.84	-126.73	149.30	-1440.41	-116.93	817.13	-1321.96	-165.88	232.81	-1217.92	64.99	1262.84	0.00	0.00	0.00	-1113.22	110.42	1607.03	-1112.84	-30.00	1598.77	-1212.10	-39.59	1702.20	-1208.94	104.80	1708.37	915.00	-202.85	68.73	1534.76	-196.90	73.67	907.01
2.70000	-1197.65	77.52	52.18	-1251.33	60.01	46.02	-1456.51	20.29	91.64	-1412.50	82.01	83.13	-1114.07	-131.22	128.81	-1157.12	-124.61	142.01	-1432.37	-117.77	824.50	-1305.21	-165.34	218.80	-1213.84	65.47	1262.60	0.00	0.00	0.00	-1108.96	110.02	1606.78	-1106.74	-30.29	1598.31	-1208.05	-40.59	1701.79	-1205.59	103.55	1708.15	915.20	-203.61	68.33	1534.46	-196.96	73.53	907.21
2.71000	-1191.35	77.06	53.03	-1255.80	60.03	45.19	-1456.51	20.29	91.64	-1412.50	82.01	83.13	-1091.43	-128.39	124.59	-1138.01	-122.38	135.26	-1424.42	-118.60	831.75	-1288.13	-164.61	205.59	-1209.66	66.05	1262.35	0.00	0.00	0.00	-1104.48	109.38	1606.36	-1103.48	-30.80	1598.10	-1204.28	-41.01	1701.46	-1201.60	103.31	1707.83	915.29	-203.72	68.30	1534.51	-196.84	73.53	907.19
2.72000	-1182.64	76.55	54.18	-1253.27	59.99	45.41	-1456.51	20.29	91.64	-1412.50	82.01	83.13	-1070.57	-124.89	121.20	-1118.44	-120.32	131.00	-1416.55	-119.41	838.88	-1270.67	-164.59	193.42	-1205.67	66.24	1262.02	0.00	0.00	0.00	-1099.58	108.72	1606.08	-1102.40	-31.26	1597.82	-1200.23	-41.79	1701.11	-1197.43	103.23	1707.48	915.18	-203.42	68.34	1534.63	-196.83	73.63	907.18
2.73000	-1172.96	76.04	55.41	-1253.52	60.50	45.47	-1456.51	20.29	91.64	-1412.50	82.01	83.13	-1050.29	-121.53	118.21	-1099.02	-117.11	126.20	-1408.78	-120.21	845.89	-1253.89	-163.45	181.53	-1201.70	65.91	1261.66	0.00	0.00	0.00	-1095.16	108.09	1605.65	-1096.23	-32.11	1597.38	-1196.49	-42.09	1700.72	-1193.33	102.81	1707.07	915.06	-202.53	68.54	1534.83	-196.78	73.68	907.10
2.74000	-1163.74	75.60	56.52	-1248.03	61.31	46.46	-1456.51	20.29	91.64	-1412.50	82.01	83.13	-1033.60	-117.26	115.64	-1080.92	-113.54	121.99	-1401.08	-121.00	852.79	-1236.49	-162.56	170.80	-1197.93	65.15	1261.28	0.00	0.00	0.00	-1091.47	107.65	1605.55	-1091.28	-32.70	1596.89	-1192.36	-43.22	1700.17	-1189.25	102.16	1706.72	915.00	-202.29	68.64	1535.00	-196.73	73.71	906.87
2.75000	-1156.44	75.29	57.29	-1252.36	61.00	45.60	-1456.51	20.29	91.64	-1412.50	82.01	83.13	-1015.28	-113.75	113.95	-1062.37	-109.97	119.00	-1393.48	-121.77	859.57	-1219.71	-161.14	160.72	-1194.35	63.77	1260.80	0.00	0.00	0.00	-1087.60	106.66	1605.15	-1089.01	-33.57	1596.43	-1188.50	-43.84	1699.80	-1185.20	101.29	1706.40	915.22	-203.55	68.39	1534.63	-196.92	73.64	907.02
2.76000	-1152.48	75.17	57.52	-1252.16	61.83	45.05	-1456.51	20.29	91.64	-1412.50	82.01	83.13	-997.45	-108.76	113.08	-1045.71	-105.93	116.34	-1385.96	-122.54	866.23	-1203.09	-160.34	152.03	-1190.89	62.09	1260.34	0.00	0.00	0.00	-1083.78	105.91	1604.81	-1085.11	-34.40	1596.01	-1184.35	-44.89	1699.35	-1181.02	100.58	1706.12	915.07	-203.15	68.63	1534.66	-196.91	73.57	907.14
2.77000	-1153.30	75.31	57.00	-1248.30	61.81	46.04	-1456.51	20.29	91.64	-1412.50	82.01	83.13	-981.52	-104.95	112.34	-1030.95	-102.47	113.94	-1378.52	-123.28	872.78	-1187.50	-157.75	143.70	-1187.03	60.79	1259.88	0.00	0.00	0.00	-1080.89	104.89	1604.67	-1082.17	-35.39	1595.70	-1180.37	-45.65	1698.93	-1177.24	99.07	1705.88	915.04	-203.16	68.64	1534.17	-196.90	73.44	907.19
2.78000	-1152.03	75.46	57.20	-1255.09	61.85	44.32	-1456.51	20.29	91.64	-1412.50	82.01	83.13	-964.17	-101.09	112.37	-1015.46	-99.54	112.28	-1371.17	-124.02	879.21	-1172.42	-155.84	136.90	-1182.75	60.08	1259.55	0.00	0.00	0.00	-1076.62	104.17	1604.36	-1077.14	-36.37	1595.27	-1176.19	-46.67	1698.50	-1173.59	96.97	1705.62	915.27	-203.80	68.27	1534.46	-196.86	73.55	907.05
2.79000	-1161.74	76.95	55.01	-1247.09	62.33	46.12	-1456.51	20.29	91.64	-1412.50	82.01	83.13	-949.60	-97.86	112.85	-1000.88	-96.65	111.79	-1363.90	-124.74	885.52	-1158.61	-153.59	130.98	-1178.43	59.22	1259.11	0.00	0.00	0.00	-1071.70	103.19	1604.07	-1073.14	-37.18	1594.84	-1172.11	-47.57	1698.11	-1169.11	96.66	1705.19	915.10	-203.48	68.46	1534.57	-196.87	73.61	907.18
2.80000	-1152.50	75.04	57.87	-1254.16	62.04	44.44	-1456.51	20.29	91.64	-1412.50	82.01	83.13	-937.32	-94.13	113.98	-988.64	-93.22	111.18	-1356.71	-125.45	891.73	-1145.31	-151.69	126.17	-1173.74	58.99	1258.69	0.00	0.00	0.00	-1067.25	102.25	1603.76	-1067.17	-38.37	1594.47	-1168.01	-48.33	1697.73	-1164.22	96.74	1704.74	915.27	-202.95	68.32	1534.38	-196.88	73.52	907.02
2.81000	-1176.47	76.01	50.18	-1251.84	62.33	44.67	-1456.51	20.29	91.64	-1412.36	81.56	83.09	-923.57	-91.08	116.35	-974.85	-90.31	110.63	-1349.61	-126.15	897.82	-1133.07	-149.33	122.04	-1169.06	58.52	1258.30	0.00	0.00	0.00	-1062.47	100.96	1603.52	-1060.82	-39.36	1594.07	-1163.69	-49.59	1697.33	-1160.14	95.17	1704.40	915.27	-203.32	68.44	1534.64	-196.80	73.61	906.95
2.82000	-1142.31	78.56	59.14	-1253.55	62.55	44.32	-1456.51	20.29	91.64	-1411.88	81.92	83.68	-914.46	-88.82	118.13	-961.64	-87.75	111.86	-1342.58	-126.83	903.79	-1122.10	-146.53	118.51	-1164.64	57.28	1257.86	0.00	0.00	0.00	-1058.85	99.85	1603.17	-1056.20	-40.49	1593.85	-1159.27	-50.84	1696.89	-1155.76	94.07	1704.08	915.26	-203.18	68.48	1535.16	-196.85	73.73	907.06
2.83000	-1174.67	78.85	51.35	-1246.65	61.74	53.52	-1456.51	20.29	91.64	-1411.63	81.70	83.76	-903.26	-87.70	120.98	-951.49	-85.75	112.73	-1335.64	-127.50	909.66	-1112.16	-144.05	115.75	-1160.32	55.99	1257.45	0.00	0.00	0.00	-1053.96	98.45	1602.77	-1052.66	-41.79	1593.44	-1154.86	-52.03	1696.56	-1151.25	92.71	1703.69	915.17	-203.23	68.49	1534.84	-196.93	73.64	907.14
2.84000	-1161.38	77.85	53.16	-1247.28	61.43	53.51	-1456.51	20.29	91.64	-1411.48	81.37	84.01	-894.11	-87.09	122.51	-941.55	-83.66	113.82	-1328.78	-128.16	915.41	-1103.55	-141.11	113.16	-1155.86	55.00	1257.03	0.00	0.00	0.00	-1048.21	97.18	1602.32	-1047.79	-43.25	1592.99	-1150.17	-53.69	1696.11	-1146.80	91.26	1703.30	915.06	-203.15	68.64	1534.38	-196.95	73.50	907.19
2.85000	-1156.32	77.79	53.55	-1247.11	61.86	53.36	-1456.51	20.29	91.64	-1411.00	81.80	84.63	-886.31	-87.09	123.50	-932.34	-82.54	115.92	-1322.00	-128.80	921.05	-1095.84	-138.28	110.79	-1151.43	53.82	1256.58	0.00	0.00	0.00	-1044.90	95.70	1602.08	-1044.16	-44.50	1592.63	-1145.51	-55.21	1695.63	-1142.03	90.23	1702.87	915.02	-203.03	68.63	1534.39	-196.99	73.47	906.89
2.86000	-1165.50	78.11	51.97	-1246.68	61.73	53.33	-1456.51	20.29	91.64	-1411.35	80.35	84.32	-878.96	-85.84	124.78	-927.86	-82.00	115.97	-1315.30	-129.43	926.59	-1089.44	-135.44	108.55	-1147.01	52.33	1256.16	0.00	0.00	0.00	-1040.10	94.03	1601.62	-1039.50	-45.70	1592.05	-1141.03	-56.50	1695.16	-1137.61	88.56	1702.49	915.14	-203.31	68.36	1534.90	-196.82	73.68	907.11
2.87000	-1174.86	79.28	49.75	-1245.06	61.59	53.66	-1456.51	20.29	91.64	-1410.52	81.11	85.11	-873.46	-85.88	125.09	-920.00	-80.72	116.11	-1308.68	-130.05	932.01	-1084.02	-133.16	106.58	-1142.50	50.83	1255.78	0.00	0.00	0.00	-1035.84	92.85	1601.24	-1035.02	-47.26	1591.52	-1136.38	-57.85	1694.67	-1132.85	87.22	1702.08	915.14	-203.81	68.35	1534.23	-196.84	73.39	906.88
2.88000	-1168.96	78.38	50.39	-1245.64	61.61	53.38	-1456.51	20.29	91.64	-1410.10	80.99	85.39	-868.81	-85.26	124.89	-912.74	-79.85	114.93	-1302.13	-130.66	937.32	-1079.63	-130.64	104.55	-1137.94	49.33	1255.41	0.00	0.00	0.00	-1031.33	91.02	1600.93	-1030.81	-49.02	1591.16	-1131.81	-59.37	1694.13	-1128.33	85.45	1701.69	915.14	-203.65	68.42	1533.96	-196.95	73.28	907.04
2.89000	-1170.29	78.88	50.25	-1245.53	61.54	53.36	-1456.51	20.29	91.64	-1409.90	80.51	85.65	-865.11	-84.53	124.00	-909.76	-79.76	114.45	-1295.66	-131.25	942.53	-1076.61	-128.03	102.46	-1132.86	48.70	1255.07	0.00	0.00	0.00	-1025.99	89.63	1600.50	-1024.84	-50.39	1590.66	-1127.25	-60.97	1693.64	-1123.50	83.97	1701.25	915.15	-203.60	68.34	1534.26	-196.93	73.45	907.08
2.90000	-1183.75	77.96	46.87	-1246.49	61.32	52.99	-1456.51	20.29	91.64	-1409.81	79.84	86.01	-862.71	-84.14	122.12	-908.14	-78.39	113.03	-1289.28	-131.83	947.62	-1074.37	-125.99	100.41	-1127.66	47.84	1254.68	0.00	0.00	0.00	-1022.63	87.85	1600.08	-1020.66	-51.90	1590.07	-1122.64	-62.76	1693.05	-1118.61	82.78	1700.74	915.04	-203.45	68.46	1535.27	-196.79	73.82	907.05
2.91000	-1195.35	78.92	48.60	-1244.73	61.73	53.11	-1456.51	20.29	91.64	-1409.50	79.62	86.29	-861.11	-83.26	119.91	-907.21	-76.58	110.98	-1282.96	-132.40	952.61	-1073.04	-124.14	98.31	-1122.57	46.72	1254.24	0.00	0.00	0.00	-1017.33	86.23	1599.62	-1017.79	-53.86	1589.55	-1117.84	-64.90	1692.35	-1114.28	80.75	1700.25	915.03	-203.34	68.48	1535.24	-196.80	73.72	907.11
2.92000	-1193.68	79.19	48.83	-1246.16	61.52	52.81	-1456.51	20.29	91.64	-1408.77	80.24	86.99	-860.42	-82.08	117.27	-905.94	-75.90	108.40	-1276.73	-132.96	957.49	-1072.56	-122.46	96.14	-1117.34	45.46	1253.81	0.00	0.00	0.00	-1013.56	84.57	1599.23	-1012.34	-55.48	1589.05	-1113.25	-66.78	1691.68	-1109.54	79.22	1699.74	915.13	-203.20	68.32	1535.22	-196.89	73.80	907.07
2.93000	-1193.95	79.02	48.70	-1246.27	61.41	52.60	-1456.51	20.29	91.64	-1408.61	79.30	87.19	-860.25	-79.99	114.35	-905.56	-73.14	105.77	-1270.56	-133.51	962.27	-1072.48	-120.98	94.38	-1112.18	44.19	1253.42	0.00	0.00	0.00	-1007.25	82.77	1598.61	-1006.17	-57.22	1588.48	-1108.85	-68.33	1691.03	-1105.15	77.21	1699.13	915.08	-203.71	68.48	1535.28	-196.78	73.84	906.94
2.94000	-1194.78	79.36	48.15	-1244.90	61.36	52.79	-1456.51	20.29	91.64	-1407.94	79.49	87.92	-859.22	-78.64	110.77	-905.41	-71.64	102.62	-1264.48	-134.04	966.94	-1071.62	-120.22	93.27	-1107.11	42.91	1253.04	0.00	0.00	0.00	-1005.32	80.80	1598.26	-1003.23	-59.47	1588.05	-1104.22	-70.41	1690.31	-1100.57	75.20	1698.55	915.22	-203.46	68.53	1534.10	-196.91	73.34	907.04
2.95000	-1196.00	78.93	48.09	-1245.55	61.38	52.41	-1456.51	20.29	91.64	-1407.58	78.94	88.45	-857.14	-76.86	107.86	-902.82	-70.40	100.25	-1258.46	-134.56	971.50	-1069.64	-119.97	92.13	-1102.10	41.62	1252.69	0.00	0.00	0.00	-999.13	78.81	1597.77	-998.40	-61.25	1587.52	-1099.57	-72.38	1689.60	-1095.90	73.35	1697.91	915.11	-203.33	68.49	1534.76	-196.87	73.60	907.24
2.96000	-1194.18	78.83	48.41	-1245.52	61.36	52.21	-1456.51	20.29	91.64	-1406.60	79.40	89.40	-853.21	-75.65	102.89	-901.35	-70.51	96.30	-1252.53	-135.07	975.96	-1067.55	-120.17	91.15	-1097.17	40.31	1252.37	0.00	0.00	0.00	-994.45	76.68	1597.38	-993.72	-63.32	1586.96	-1094.88	-74.50	1688.98	-1091.24	71.23	1697.35	915.19	-203.74	68.31	1534.78	-196.71	73.61	907.15
2.97000	-1194.36	79.22	48.13	-1244.78	61.17	52.14	-1456.51	20.29	91.64	-1406.31	78.45	90.01	-851.28	-75.50	97.91	-901.02	-70.48	92.20	-1246.66	-135.56	980.32	-1065.71	-120.62	90.42	-1092.31	39.00	1252.07	0.00	0.00	0.00	-991.14	74.45	1597.01	-989.12	-65.13	1586.59	-1090.10	-76.50	1688.40	-1086.49	69.22	1696.90	915.17	-203.18	68.53	1534.63	-196.88	73.53	907.01
2.98000	-1195.44	78.92	47.60	-1244.06	61.28	51.91	-1456.51	20.29	91.64	-1405.43	78.18	91.06	-851.58	-76.32	94.13	-899.84	-70.76	89.60	-1240.87	-136.05	984.57	-1064.58	-120.48	89.66	-1087.51	37.68	1251.79	0.00	0.00	0.00	-984.42	72.38	1596.46	-983.98	-67.17	1586.07	-1085.19	-78.82	1687.82	-1081.58	67.18	1696.40	915.32	-203.91	68.24	1534.41	-196.98	73.47	906.74
2.99000	-1195.59	79.18	47.30	-1242.88	61.24	51.85	-1456.51	20.29	91.64	-1404.50	78.12	92.32	-850.08	-76.08	91.93	-898.67	-70.76	88.05	-1235.15	-136.52	988.72	-1063.67	-120.30	88.93	-1082.78	36.36	1251.54	0.00	0.00	0.00	-980.14	70.55	1596.23	-978.24	-69.34	1585.61	-1080.41	-80.82	1687.35	-1076.52	65.30	1695.99	915.37	-203.26	68.40	1534.41	-196.93	73.55	907.02
3.00000	-1197.50	79.09	46.98	-1243.44	61.17	51.35	-1456.51	20.29	91.64	-1403.85	77.50	93.52	-847.05	-75.42	89.97	-898.38	-69.32	84.64	-1229.50	-136.98	992.77	-1062.70	-120.68	88.60	-1078.12	35.03	1251.31	0.00	0.00	0.00	-973.99	68.43	1595.89	-973.94	-71.35	1585.25	-1075.51	-83.18	1686.92	-1071.77	62.79	1695.66	915.11	-203.08	68.60	1534.40	-196.91	73.44	906.88
3.01000	-1196.38	79.06	47.09	-1241.60	61.42	51.24	-1456.51	20.29	91.64	-1402.15	78.06	95.50	-849.33	-75.18	86.73	-896.62	-68.52	83.12	-1223.92	-137.43	996.71	-1061.86	-120.97	88.17	-1073.51	33.70	1251.10	0.00	0.00	0.00	-969.98	66.45	1595.90	-968.26	-73.45	1584.89	-1070.64	-85.38	1686.61	-1066.97	60.84	1695.48	914.97	-203.32	68.60	1534.65	-196.84	73.54	907.09
3.02000	-1194.80	78.95	47.24	-1241.06	61.43	50.90	-1456.51	20.29	91.64	-1401.00	77.25	97.27	-848.55	-75.18	84.58	-896.72	-68.96	81.29	-1218.41	-137.87	1000.56	-1061.11	-121.14	87.57	-1068.97	32.36	1250.91	0.00	0.00	0.00	-965.69	64.27	1595.84	-963.42	-75.53	1584.73	-1065.64	-87.78	1686.35	-1062.19	58.71	1695.44	915.06	-203.33	68.56	1534.43	-196.85	73.42	907.18
3.03000	-1192.29	79.36	47.37	-1240.25	61.44	50.29	-1456.51	20.29	91.64	-1399.16	77.26	99.91	-845.78	-75.66	83.24	-896.71	-69.71	81.24	-1212.97	-138.29	1004.30	-1060.41	-121.65	87.15	-1064.48	31.03	1250.74	0.00	0.00	0.00	-961.19	62.08	1595.92	-958.33	-77.45	1584.61	-1060.81	-90.16	1686.16	-1057.65	55.81	1695.43	915.22	-203.52	68.49	1533.72	-197.06	73.22	907.15
3.04000	-1193.24	79.26	46.59	-1239.34	61.79	49.61	-1456.51	20.29	91.64	-1396.27	78.22	103.24	-845.18	-75.93	81.48	-895.51	-69.52	79.03	-1207.60	-138.71	1007.95	-1059.83	-122.20	86.71	-1060.04	29.70	1250.59	0.00	0.00	0.00	-955.31	60.26	1595.98	-953.59	-79.69	1584.64	-1056.08	-92.57	1685.99	-1053.00	53.87	1695.53	915.25	-203.16	68.43	1534.40	-196.94	73.50	907.09
3.05000	-1193.02	79.57	46.02	-1236.89	62.01	49.28	-1456.51	20.29	91.64	-1393.68	78.29	106.77	-845.55	-76.09	79.73	-896.93	-70.29	77.17	-1202.30	-139.11	1011.49	-1059.13	-123.06	86.54	-1055.66	28.37	1250.46	0.00	0.00	0.00	-950.72	58.08	1596.25	-947.98	-81.69	1584.69	-1051.31	-94.77	1685.93	-1048.36	51.57	1695.72	915.25	-203.77	68.26	1534.78	-196.81	73.63	906.98
3.06000	-1194.58	80.09	45.02	-1235.38	62.65	48.91	-1456.50	20.29	91.64	-1390.48	78.50	110.73	-843.80	-76.30	78.65	-897.07	-71.35	77.71	-1197.07	-139.50	1014.94	-1058.87	-123.01	86.15	-1051.34	27.04	1250.35	0.00	0.00	0.00	-945.31	56.21	1596.51	-944.50	-83.81	1584.77	-1046.53	-97.04	1685.95	-1043.78	49.27	1695.91	914.97	-203.03	68.63	1534.93	-196.83	73.68	907.35
3.07000	-1191.67	80.36	44.94	-1233.48	63.28	48.32	-1453.99	21.72	98.12	-1387.04	78.73	114.88	-843.76	-76.42	78.09	-896.52	-71.17	77.41	-1191.90	-139.88	1018.29	-1058.54	-123.16	85.92	-1047.06	25.72	1250.26	0.00	0.00	0.00	-942.57	54.48	1596.92	-939.42	-85.81	1584.84	-1041.82	-99.26	1686.06	-1039.12	47.31	1696.20	915.18	-203.14	68.64	1534.50	-196.94	73.54	907.10
3.08000	-1192.28	81.26	43.77	-1232.20	63.92	47.59	-1449.67	21.28	106.29	-1382.89	79.89	120.00	-844.41	-76.46	77.18	-896.63	-71.71	76.74	-1186.80	-140.25	1021.54	-1058.31	-123.19	85.87	-1042.82	24.41	1250.18	0.00	0.00	0.00	-936.96	52.18	1597.21	-935.08	-87.60	1585.18	-1037.16	-101.37	1686.28	-1034.56	45.40	1696.56	915.05	-203.40	68.58	1534.76	-196.92	73.61	906.94
3.09000	-1190.19	81.47	43.73	-1229.56	64.78	47.39	-1446.25	23.22	114.35	-1377.73	81.84	125.79	-842.69	-75.77	77.23	-896.25	-71.52	76.40	-1181.77	-140.61	1024.69	-1057.95	-123.25	85.81	-1038.64	23.10	1250.12	0.00	0.00	0.00	-931.52	50.19	1597.60	-930.20	-89.70	1585.39	-1032.45	-103.25	1686.64	-1030.21	43.03	1697.01	915.00	-202.69	68.72	1534.22	-196.94	73.37	907.07
3.10000	-1190.43	82.39	42.87	-1228.42	65.64	47.08	-1440.55	22.46	124.50	-1371.95	83.87	131.85	-844.11	-75.79	76.42	-894.98	-71.08	76.38	-1176.80	-140.95	1027.75	-1057.81	-123.09	85.62	-1034.49	21.81	1250.07	0.00	0.00	0.00	-928.61	48.56	1598.15	-928.48	-91.45	1585.79	-1027.74	-105.25	1687.00	-1025.76	40.99	1697.51	915.23	-203.12	68.44	1534.34	-196.97	73.39	907.31
3.11000	-1189.68	83.33	41.97	-1224.89	66.58	47.62	-1433.93	22.10	135.04	-1365.61	85.75	138.09	-843.29	-75.60	76.50	-895.68	-71.40	76.01	-1171.90	-141.29	1030.71	-1057.68	-123.06	85.57	-1030.39	20.52	1250.05	0.00	0.00	0.00	-923.62	47.11	1598.56	-921.64	-92.93	1586.09	-1023.22	-107.03	1687.38	-1021.44	39.29	1697.98	915.33	-202.92	68.46	1534.38	-196.83	73.49	907.20
3.12000	-1188.03	86.70	42.08	-1223.14	67.42	48.07	-1426.63	21.25	146.62	-1358.48	87.65	145.00	-843.55	-75.23	76.14	-895.81	-71.20	75.76	-1167.06	-141.61	1033.57	-1057.34	-123.39	85.69	-1026.32	19.25	1250.03	0.00	0.00	0.00	-920.08	45.51	1599.10	-916.94	-94.85	1586.53	-1018.55	-109.24	1687.77	-1017.29	37.58	1698.48	915.22	-202.78	68.47	1534.66	-196.83	73.57	907.34
3.13000	-1187.62	86.90	40.37	-1219.74	67.97	49.00	-1418.93	22.30	157.37	-1350.64	89.81	152.16	-841.80	-75.31	76.37	-895.33	-71.07	75.55	-1162.29	-141.92	1036.34	-1057.37	-123.09	85.46	-1022.29	17.99	1250.03	0.00	0.00	0.00	-915.84	43.76	1599.57	-912.37	-96.24	1586.96	-1014.25	-110.82	1688.26	-1013.22	35.48	1698.98	915.26	-203.28	68.34	1534.41	-197.00	73.52	907.11
3.14000	-1183.94	87.96	39.56	-1216.62	68.84	50.34	-1410.83	23.14	168.51	-1342.66	91.18	159.05	-842.62	-74.94	76.09	-894.32	-70.68	75.75	-1157.58	-142.23	1039.02	-1057.37	-122.89	85.31	-1018.30	16.74	1250.04	0.00	0.00	0.00	-911.75	42.50	1600.16	-910.29	-97.66	1587.60	-1009.88	-112.69	1688.69	-1009.32	33.75	1699.61	915.18	-203.62	68.33	1534.24	-196.90	73.40	906.98
3.15000	-1182.23	88.64	38.04	-1213.11	69.40	52.11	-1400.90	22.34	180.18	-1333.92	93.00	166.29	-841.78	-75.31	75.94	-895.02	-71.09	75.48	-1152.93	-142.52	1041.60	-1057.36	-122.77	85.17	-1014.34	15.51	1250.07	0.00	0.00	0.00	-907.12	41.23	1600.80	-905.29	-98.88	1588.03	-1005.60	-114.48	1689.11	-1005.45	32.16	1700.17	915.08	-203.66	68.33	1534.61	-196.81	73.56	907.03
3.16000	-1183.35	89.89	33.39	-1208.80	69.71	54.93	-1390.84	21.56	191.61	-1325.52	94.38	173.34	-841.66	-75.25	76.14	-895.27	-70.77	75.36	-1148.34	-142.80	1044.09	-1057.14	-123.13	85.21	-1010.41	14.30	1250.11	0.00	0.00	0.00	-903.09	39.92	1601.40	-898.77	-100.38	1588.50	-1001.66	-115.71	1689.59	-1001.81	30.33	1700.81	915.10	-203.39	68.35	1534.11	-197.03	73.34	906.97
3.17000	-1177.89	90.65	32.76	-1204.08	69.76	58.18	-1381.07	21.25	201.20	-1317.19	95.18	180.28	-841.64	-75.10	76.06	-895.30	-71.21	75.00	-1143.82	-143.06	1046.49	-1057.26	-122.95	85.09	-1006.51	13.11	1250.16	0.00	0.00	0.00	-900.98	38.70	1602.14	-894.43	-101.46	1588.92	-997.53	-117.60	1689.96	-997.90	29.45	1701.22	915.21	-203.23	68.38	1534.70	-196.87	73.54	906.96
3.18000	-1169.76	92.28	32.64	-1198.75	70.86	61.58	-1372.80	22.06	207.42	-1308.82	95.91	186.52	-842.70	-75.21	75.70	-895.56	-71.39	74.85	-1139.36	-143.32	1048.80	-1057.19	-123.04	85.02	-1002.63	11.94	1250.22	0.00	0.00	0.00	-896.63	37.37	1602.70	-892.74	-102.73	1589.57	-993.59	-119.02	1690.40	-994.44	27.59	1701.76	915.22	-202.72	68.34	1535.15	-196.76	73.73	907.35
3.19000	-1166.41	95.30	34.18	-1192.05	73.53	65.60	-1364.24	22.25	212.10	-1300.53	96.35	191.91	-843.84	-75.47	75.35	-894.67	-71.09	75.10	-1134.95	-143.57	1051.01	-1057.17	-122.88	84.88	-998.78	10.79	1250.30	0.00	0.00	0.00	-893.09	36.46	1603.29	-888.42	-103.79	1590.14	-989.72	-120.28	1690.82	-990.98	25.98	1702.37	915.25	-203.09	68.36	1534.62	-196.95	73.45	907.08
3.20000	-1153.22	98.33	41.88	-1183.38	76.25	70.41	-1354.92	20.73	216.17	-1292.26	96.20	196.83	-842.67	-75.22	75.50	-894.51	-70.91	74.94	-1130.61	-143.81	1053.14	-1057.08	-123.11	84.98	-994.95	9.66	1250.38	0.00	0.00	0.00	-888.24	35.49	1603.88	-884.25	-104.97	1590.54	-985.79	-121.75	1691.21	-987.30	24.93	1702.93	915.18	-203.06	68.41	1533.98	-196.96	73.25	907.30
3.21000	-1143.17	100.55	47.65	-1176.61	79.74	71.51	-1346.31	20.65	218.39	-1283.92	95.29	200.70	-842.16	-75.15	75.55	-894.19	-70.80	74.87	-1126.33	-144.03	1055.17	-1057.17	-122.87	84.88	-991.14	8.56	1250.47	0.00	0.00	0.00	-885.48	34.44	1604.50	-879.88	-105.76	1591.10	-981.90	-123.32	1691.64	-983.53	24.07	1703.42	915.02	-203.24	68.50	1534.86	-196.77	73.62	907.04
3.22000	-1131.48	103.34	52.91	-1166.06	81.94	76.16	-1336.38	19.66	220.19	-1274.76	94.78	203.87	-843.26	-75.22	74.97	-894.57	-71.28	74.67	-1122.11	-144.25	1057.12	-1057.07	-122.95	84.95	-987.35	7.48	1250.57	0.00	0.00	0.00	-881.45	33.36	1605.16	-877.12	-107.21	1591.61	-978.05	-124.63	1692.09	-979.79	22.98	1703.98	915.35	-203.00	68.40	1534.41	-196.80	73.41	907.07
3.23000	-1122.10	106.14	57.46	-1154.40	82.83	80.06	-1326.82	19.92	220.96	-1264.56	95.27	206.45	-842.51	-75.36	74.91	-895.57	-71.09	74.19	-1117.94	-144.45	1058.97	-1056.89	-123.24	85.13	-983.57	6.43	1250.68	0.00	0.00	0.00	-877.82	32.31	1605.78	-872.70	-107.94	1592.04	-974.41	-125.52	1692.66	-976.49	21.16	1704.66	915.05	-203.00	68.58	1534.00	-196.99	73.39	907.24
3.24000	-1109.06	107.75	61.41	-1143.17	84.35	79.56	-1316.81	21.04	220.57	-1254.38	96.22	208.17	-843.57	-74.74	74.68	-894.92	-71.15	74.42	-1113.83	-144.65	1060.74	-1056.96	-122.87	84.99	-979.81	5.41	1250.80	0.00	0.00	0.00	-874.11	31.65	1606.34	-869.03	-108.73	1592.61	-970.74	-126.51	1693.13	-972.70	20.98	1705.26	915.06	-203.36	68.54	1534.36	-197.00	73.57	907.02
3.25000	-1102.39	105.03	59.34	-1131.51	85.78	82.04	-1306.04	21.68	219.68	-1243.44	97.54	209.12	-842.65	-74.33	74.58	-894.24	-71.18	74.24	-1109.78	-144.83	1062.42	-1056.80	-123.04	85.16	-976.06	4.42	1250.92	0.00	0.00	0.00	-871.29	30.89	1606.86	-865.85	-109.61	1593.11	-967.11	-127.55	1693.67	-969.12	20.07	1705.94	915.45	-203.76	68.20	1534.61	-196.99	73.55	907.03
3.26000	-1079.72	110.68	68.11	-1115.27	87.10	85.17	-1294.57	21.32	218.66	-1232.59	98.33	208.83	-842.13	-74.88	74.33	-895.05	-71.29	73.77	-1105.79	-145.01	1064.01	-1056.72	-122.91	85.20	-972.32	3.46	1251.05	0.00	0.00	0.00	-866.96	30.17	1607.59	-862.66	-110.22	1593.59	-963.48	-128.45	1694.18	-965.82	18.16	1706.66	915.54	-203.61	68.10	1534.32	-196.87	73.47	907.08
3.27000	-1065.22	109.99	72.68	-1104.44	88.12	86.20	-1283.09	22.16	216.63	-1221.22	99.34	207.70	-841.99	-74.82	73.90	-894.27	-71.38	73.60	-1101.85	-145.17	1065.52	-1056.79	-122.41	85.02	-968.59	2.54	1251.18	0.00	0.00	0.00	-863.07	29.50	1608.17	-858.93	-110.92	1594.18	-959.90	-129.30	1694.67	-962.21	17.81	1707.26	915.32	-203.34	68.37	1534.25	-196.83	73.47	907.06
3.28000	-1050.95	110.77	73.73	-1087.36	89.49	90.43	-1271.93	24.55	213.16	-1209.41	100.48	205.77	-840.72	-75.00	73.70	-897.12	-70.92	72.48	-1097.96	-145.33	1066.94	-1056.63	-122.20	85.05	-964.87	1.65	1251.32	0.00	0.00	0.00	-861.33	28.70	1608.78	-855.38	-111.39	1594.76	-956.35	-129.97	1695.19	-958.93	16.92	1707.81	915.08	-202.98	68.46	1533.53	-197.02	73.11	907.20
3.29000	-1036.50	111.75	74.37	-1074.06	90.06	89.84	-1259.81	25.97	209.45	-1197.57	101.20	203.01	-841.65	-74.78	73.19	-894.89	-71.39	72.90	-1094.14	-145.47	1068.27	-1056.48	-121.91	85.03	-961.15	0.79	1251.47	0.00	0.00	0.00	-856.12	28.26	1609.35	-852.85	-112.06	1595.40	-952.93	-130.61	1695.63	-955.80	15.55	1708.38	915.11	-203.18	68.36	1534.11	-196.96	73.32	906.85
3.30000	-1021.25	112.67	74.56	-1054.66	91.87	93.83	-1247.80	27.86	204.99	-1184.64	103.57	200.19	-842.63	-75.27	72.41	-894.75	-71.77	72.68	-1090.36	-145.61	1069.52	-1056.24	-121.93	85.12	-957.43	-0.03	1251.61	0.00	0.00	0.00	-855.02	27.50	1610.01	-848.43	-112.47	1595.85	-949.56	-131.17	1696.10	-952.31	15.34	1708.80	915.08	-203.78	68.40	1534.88	-196.90	73.63	906.98
3.31000	-1005.81	113.40	74.18	-1040.81	92.73	92.70	-1234.96	28.91	200.24	-1171.94	104.96	196.39	-841.70	-75.32	72.19	-892.86	-71.50	72.75	-1086.64	-145.73	1070.69	-1056.13	-121.57	85.06	-953.70	-0.81	1251.77	0.00	0.00	0.00	-849.91	27.16	1610.48	-844.01	-112.68	1596.36	-946.17	-131.67	1696.51	-948.87	15.27	1709.30	915.14	-203.34	68.38	1534.28	-196.89	73.40	906.95
3.32000	-990.01	113.88	73.33	-1025.26	93.78	91.38	-1221.89	30.78	194.44	-1158.56	106.82	192.31	-840.53	-75.39	72.01	-894.83	-71.48	71.94	-1082.97	-145.84	1071.77	-1055.97	-121.08	84.99	-949.98	-1.55	1251.92	0.00	0.00	0.00	-847.71	26.79	1610.97	-841.76	-113.13	1596.80	-942.72	-132.06	1696.87	-945.85	14.27	1709.70	915.08	-203.32	68.55	1534.90	-196.80	73.62	907.05
3.33000	-973.01	115.31	72.90	-1009.07	95.15	89.80	-1208.63	33.32	187.72	-1145.06	108.12	187.53	-842.18	-75.74	70.98	-893.62	-71.47	71.81	-1079.36	-145.95	1072.77	-1055.70	-120.88	85.01	-946.25	-2.25	1252.08	0.00	0.00	0.00	-843.99	26.77	1611.34	-837.32	-113.32	1597.30	-939.38	-132.25	1697.21	-942.47	14.05	1709.95	915.16	-203.50	68.46	1534.89	-196.74	73.62	907.14
3.34000	-957.40	116.29	71.19	-993.85	96.97	87.64	-1194.85	35.16	180.98	-1131.31	109.45	182.52	-838.91	-74.90	71.11	-893.49	-70.34	69.34	-1075.79	-146.04	1073.69	-1055.42	-120.44	84.92	-942.52	-2.91	1252.23	0.00	0.00	0.00	-840.32	26.41	1611.77	-834.99	-113.60	1597.68	-935.97	-132.61	1697.46	-939.21	13.82	1710.21	915.00	-203.31	68.56	1534.76	-196.77	73.62	907.12
3.35000	-939.66	118.29	71.06	-976.99	98.57	85.76	-1180.77	37.49	173.55	-1116.75	111.85	177.39	-839.09	-74.72	70.44	-893.72	-71.16	70.00	-1072.28	-146.13	1074.52	-1055.10	-120.25	84.96	-938.78	-3.53	1252.39	0.00	0.00	0.00	-837.27	25.94	1612.08	-830.76	-113.77	1598.04	-932.61	-132.73	1697.67	-935.73	13.33	1710.54	915.15	-202.97	68.46	1534.68	-196.76	73.62	907.20
3.36000	-922.32	120.32	70.16	-961.11	100.75	83.82	-1164.78	40.15	165.22	-1102.46	113.55	171.87	-840.22	-74.73	69.44	-894.92	-70.53	67.43	-1068.82	-146.20	1075.28	-1054.72	-120.21	85.04	-935.02	-4.10	1252.55	0.00	0.00	0.00	-834.03	26.04	1612.39	-826.77	-114.00	1598.27	-929.03	-133.15	1697.80	-932.43	12.90	1710.73	914.96	-202.74	68.56	1534.51	-196.91	73.48	906.98
3.37000	-902.87	122.25	69.94	-943.15	102.39	82.07	-1150.62	42.73	157.44	-1087.45	115.51	166.34	-838.39	-74.91	68.91	-894.19	-70.59	66.57	-1065.41	-146.27	1075.95	-1054.47	-119.88	84.97	-931.26	-4.62	1252.71	0.00	0.00	0.00	-829.60	26.11	1612.54	-824.03	-113.99	1598.46	-925.42	-133.28	1697.88	-929.15	12.45	1710.82	914.77	-202.31	68.79	1534.21	-197.05	73.44	907.09
3.38000	-884.76	123.97	69.66	-926.51	105.41	81.14	-1137.59	45.27	150.05	-1072.24	117.43	160.57	-838.74	-74.44	68.09	-894.05	-69.86	66.06	-1062.05	-146.32	1076.54	-1054.32	-119.45	84.88	-927.48	-5.09	1252.87	0.00	0.00	0.00	-825.80	25.86	1612.71	-820.51	-114.16	1598.60	-921.79	-133.28	1697.97	-925.52	12.65	1710.94	915.05	-202.65	68.54	1534.05	-196.86	73.32	907.05
3.39000	-866.65	125.65	69.70	-907.24	107.18	80.20	-1124.99	47.81	142.89	-1056.42	120.45	155.16	-836.42	-74.27	67.82	-894.99	-70.11	65.25	-1058.74	-146.37	1077.06	-1054.12	-119.33	84.93	-923.68	-5.52	1253.02	0.00	0.00	0.00	-821.56	25.98	1612.73	-816.04	-113.83	1598.61	-918.14	-133.34	1698.01	-921.56	13.65	1710.89	915.25	-203.07	68.27	1534.26	-196.85	73.34	907.06
3.40000	-848.15	127.16	69.96	-890.06	108.98	78.99	-1112.12	50.42	135.82	-1041.00	122.58	149.46	-837.98	-73.50	67.10	-894.67	-69.74	64.80	-1055.47	-146.41	1077.49	-1053.83	-119.35	84.99	-919.86	-5.90	1253.17	0.00	0.00	0.00	-819.07	26.00	1612.86	-811.09	-113.75	1598.69	-914.40	-133.07	1698.03	-917.97	13.60	1710.93	915.13	-202.24	68.57	1534.84	-196.84	73.58	906.91
3.41000	-830.21	128.69	70.55	-870.96	110.67	78.52	-1098.25	53.13	128.69	-1025.39	124.34	143.58	-835.80	-73.73	66.88	-894.02	-69.56	64.31	-1052.26	-146.44	1077.85	-1053.76	-118.91	84.90	-916.02	-6.22	1253.33	0.00	0.00	0.00	-816.00	26.26	1612.94	-808.59	-113.59	1598.73	-910.54	-132.82	1698.09	-914.17	13.98	1710.92	915.28	-202.86	68.41	1535.47	-196.71	73.91	906.95
3.42000	-810.79	129.73	71.79	-852.00	112.26	78.29	-1082.70	55.98	121.34	-1009.32	127.25	138.47	-837.80	-73.35	65.90	-892.51	-69.39	64.34	-1049.09	-146.45	1078.12	-1053.36	-119.04	85.05	-912.16	-6.49	1253.47	0.00	0.00	0.00	-810.40	26.49	1612.80	-804.98	-113.30	1598.96	-906.57	-132.61	1698.11	-910.69	13.67	1710.87	915.07	-203.37	68.54	1535.01	-196.83	73.72	907.20
3.43000	-793.31	130.83	72.63	-835.72	113.63	77.80	-1064.74	59.03	113.62	-993.25	129.22	133.18	-836.80	-73.78	65.33	-891.87	-69.27	63.95	-1045.97	-146.46	1078.32	-1053.21	-118.96	85.12	-908.28	-6.70	1253.62	0.00	0.00	0.00	-807.50	27.05	1612.82	-800.43	-113.02	1598.91	-902.65	-132.31	1698.14	-906.89	14.09	1710.80	915.15	-203.18	68.40	1535.02	-196.86	73.69	907.10
3.44000	-774.23	131.96	74.22	-817.63	115.31	77.68	-1043.68	62.33	105.38	-977.22	131.52	128.31	-838.15	-73.33	64.62	-893.33	-69.52	63.04	-1042.89	-146.46	1078.45	-1052.92	-119.10	85.27	-904.36	-6.86	1253.75	0.00	0.00	0.00	-803.34	27.34	1612.68	-797.48	-112.56	1599.00	-898.77	-131.77	1698.18	-902.98	14.55	1710.83	915.42	-203.43	68.25	1534.12	-196.98	73.35	907.13
3.45000	-755.21	133.32	75.72	-801.40	116.68	77.63	-1022.62	64.83	97.19	-961.40	133.49	123.78	-838.07	-73.15	64.21	-893.19	-69.16	62.69	-1039.86	-146.45	1078.50	-1052.90	-118.61	85.10	-900.42	-6.96	1253.89	0.00	0.00	0.00	-801.12	27.73	1612.72	-793.82	-112.37	1598.99	-894.76	-131.28	1698.18	-898.86	15.42	1710.75	915.29	-203.28	68.43	1534.26	-196.97	73.37	907.27
3.46000	-737.80	134.60	77.06	-783.58	117.97	78.10	-1006.39	68.40	90.62	-944.79	136.37	120.00	-835.32	-73.28	64.20	-894.95	-64.58	60.68	-1036.88	-146.44	1078.47	-1052.71	-118.54	85.20	-896.45	-7.01	1254.01	0.00	0.00	0.00	-797.13	28.46	1612.70	-788.59	-111.59	1598.91	-890.78	-130.58	1698.23	-894.95	15.73	1710.66	915.13	-202.94	68.49	1534.64	-196.90	73.61	907.01
3.47000	-718.47	135.60	79.41	-765.96	119.17	78.83	-989.58	70.37	85.26	-928.70	138.16	116.27	-837.67	-73.50	63.16	-892.50	-69.00	61.85	-1033.93	-146.41	1078.37	-1052.48	-118.52	85.27	-892.44	-6.99	1254.13	0.00	0.00	0.00	-792.74	28.79	1612.61	-784.88	-110.61	1599.00	-886.79	-129.70	1698.26	-890.91	16.41	1710.61	915.35	-203.50	68.24	1535.32	-196.70	73.81	906.97
3.48000	-699.45	136.89	81.96	-748.78	120.21	79.94	-973.41	73.15	80.12	-913.06	139.85	112.93	-839.81	-73.73	61.94	-895.08	-65.99	59.45	-1031.04	-146.37	1078.19	-1052.33	-118.51	85.39	-888.40	-6.91	1254.25	0.00	0.00	0.00	-786.78	30.15	1612.44	-779.86	-110.08	1598.87	-882.66	-129.01	1698.24	-886.93	16.76	1710.54	915.21	-203.07	68.44	1534.61	-196.82	73.59	906.97
3.49000	-689.28	138.77	83.01	-731.94	121.43	81.31	-957.36	76.06	75.29	-897.57	141.71	110.20	-829.12	-66.33	65.22	-888.69	-65.53	60.07	-1028.18	-146.33	1077.94	-1052.19	-118.37	85.41	-884.32	-6.77	1254.35	0.00	0.00	0.00	-781.66	30.93	1612.23	-775.62	-109.26	1598.86	-878.46	-128.32	1698.15	-882.74	18.06	1710.35	915.24	-203.61	68.42	1534.30	-196.87	73.45	907.00
3.50000	-673.32	139.91	85.56	-715.47	122.88	82.91	-940.93	77.15	71.85	-882.13	143.92	108.06	-829.39	-67.20	64.14	-892.95	-66.08	59.21	-1025.37	-146.27	1077.62	-1052.16	-118.24	85.49	-880.20	-6.56	1254.45	0.00	0.00	0.00	-778.66	32.05	1612.12	-772.44	-108.43	1598.82	-874.29	-127.42	1698.12	-878.82	18.49	1710.26	915.57	-204.14	67.98	1534.19	-196.98	73.35	907.20
3.51000	-657.79	141.24	88.41	-699.95	124.19	84.90	-925.29	79.31	68.21	-867.33	145.41	106.04	-839.11	-68.71	61.12	-894.48	-66.60	58.23	-1022.60	-146.21	1077.22	-1052.01	-118.05	85.51	-876.04	-6.29	1254.54	0.00	0.00	0.00	-774.57	32.92	1611.90	-767.58	-107.48	1598.70	-870.01	-126.45	1698.02	-874.46	20.20	1710.05	915.39	-203.84	68.15	1534.54	-196.94	73.48	906.93
3.52000	-642.73	142.41	91.72	-683.71	125.41	87.59	-910.01	81.23	65.15	-852.75	147.29	104.53	-842.88	-68.49	59.74	-898.72	-67.13	57.07	-1019.88	-146.14	1076.75	-1051.96	-117.90	85.56	-871.83	-5.95	1254.62	0.00	0.00	0.00	-769.13	34.00	1611.74	-763.46	-106.63	1598.53	-865.73	-125.38	1697.93	-870.23	20.95	1709.86	915.33	-203.44	68.33	1534.54	-196.84	73.58	907.20
3.53000	-628.60	143.42	95.33	-670.81	126.78	89.90	-894.91	82.12	62.87	-839.05	148.96	103.33	-830.02	-67.96	61.77	-899.06	-66.83	56.31	-1017.19	-146.06	1076.21	-1051.79	-117.97	85.74	-867.58	-5.54	1254.69	0.00	0.00	0.00	-766.41	35.06	1611.65	-759.48	-105.54	1598.51	-861.39	-124.27	1697.80	-865.61	22.78	1709.65	915.32	-203.58	68.38	1534.12	-197.02	73.37	907.27
3.54000	-615.09	144.07	99.29	-657.27	127.86	92.70	-880.17	83.74	60.38	-825.65	150.22	102.36	-828.01	-69.22	60.97	-898.52	-67.34	56.17	-1014.55	-145.97	1075.60	-1051.68	-117.77	85.83	-863.28	-5.06	1254.75	0.00	0.00	0.00	-761.11	36.13	1611.30	-753.55	-104.25	1598.19	-857.00	-123.15	1697.66	-861.31	23.82	1709.40	915.13	-202.39	68.59	1534.64	-196.97	73.59	906.74
3.55000	-602.32	145.06	103.27	-643.12	129.05	95.86	-866.48	85.06	58.22	-812.83	151.42	101.65	-841.94	-70.17	58.16	-899.70	-67.23	55.39	-1011.94	-145.88	1074.92	-1051.36	-117.95	86.12	-858.94	-4.52	1254.79	0.00	0.00	0.00	-756.39	37.27	1611.01	-751.19	-103.25	1598.20	-852.46	-121.96	1697.51	-857.08	24.64	1709.21	915.22	-202.96	68.54	1534.41	-196.97	73.47	906.77
3.56000	-590.12	145.86	107.28	-630.74	130.56	98.89	-853.29	86.01	56.48	-800.47	152.58	101.20	-832.36	-70.06	59.25	-899.39	-67.41	55.37	-1009.37	-145.77	1074.17	-1051.30	-117.67	86.19	-854.54	-3.89	1254.83	0.00	0.00	0.00	-752.59	38.45	1610.74	-746.56	-101.94	1597.90	-847.98	-120.48	1697.33	-852.68	25.95	1708.89	915.20	-202.17	68.47	1534.85	-196.84	73.64	907.04
3.57000	-578.74	147.14	111.00	-619.61	131.41	101.67	-841.01	87.21	54.66	-788.93	153.18	100.76	-831.34	-71.16	58.92	-894.03	-67.01	56.02	-1006.85	-145.66	1073.35	-1051.02	-117.61	86.32	-850.08	-3.20	1254.85	0.00	0.00	0.00	-750.21	39.84	1610.55	-741.62	-100.64	1597.68	-843.55	-118.94	1697.13	-848.08	27.53	1708.52	915.23	-202.98	68.33	1534.52	-196.82	73.54	906.92
3.58000	-568.25	148.29	114.43	-608.61	132.41	104.45	-829.34	87.69	53.44	-777.97	154.16	100.66	-835.56	-70.86	57.72	-894.28	-67.90	55.78	-1004.36	-145.53	1072.46	-1050.80	-117.57	86.55	-845.57	-2.43	1254.86	0.00	0.00	0.00	-744.44	41.17	1610.09	-736.16	-99.30	1597.36	-839.03	-117.47	1696.92	-843.41	29.13	1708.16	915.18	-203.16	68.48	1535.12	-196.81	73.73	906.91
3.59000	-558.36	149.36	117.47	-599.19	133.47	106.73	-818.30	87.31	52.55	-768.13	153.98	100.20	-841.29	-70.81	55.91	-894.47	-67.74	55.64	-1001.91	-145.40	1071.50	-1050.67	-117.26	86.67	-841.00	-1.58	1254.86	0.00	0.00	0.00	-738.99	42.79	1609.63	-732.52	-97.85	1597.10	-834.49	-115.85	1696.67	-838.52	31.03	1707.73	915.20	-202.79	68.52	1534.63	-196.81	73.59	906.90
3.60000	-549.19	150.30	120.04	-588.88	134.29	109.12	-808.32	87.49	51.48	-758.46	154.61	100.13	-835.76	-70.98	56.30	-890.59	-69.59	58.60	-999.49	-145.27	1070.48	-1050.39	-117.09	86.85	-836.38	-0.66	1254.84	0.00	0.00	0.00	-735.10	44.31	1609.21	-728.41	-96.33	1596.93	-829.95	-114.00	1696.40	-833.82	32.36	1707.36	915.08	-202.48	68.56	1534.68	-196.93	73.60	906.68
3.61000	-540.81	151.49	122.01	-579.66	134.90	110.99	-799.06	86.79	50.87	-750.08	154.26	99.70	-835.71	-71.56	55.99	-890.59	-69.55	58.50	-997.11	-145.12	1069.39	-1050.15	-116.97	87.02	-831.68	0.35	1254.80	0.00	0.00	0.00	-729.71	45.76	1608.72	-722.16	-94.72	1596.38	-825.31	-112.30	1696.07	-828.93	34.44	1706.91	915.35	-203.59	68.20	1534.15	-196.87	73.40	907.01
3.62000	-533.13	152.29	123.50	-572.68	135.27	112.25	-790.94	86.67	49.98	-742.27	154.03	99.20	-831.73	-70.94	56.23	-890.79	-69.78	58.27	-994.77	-144.96	1068.23	-1049.83	-116.97	87.33	-826.93	1.44	1254.75	0.00	0.00	0.00	-725.11	47.34	1608.17	-718.22	-92.95	1595.97	-820.57	-110.72	1695.74	-824.19	35.98	1706.49	915.30	-203.12	68.36	1534.92	-196.83	73.66	907.13
3.63000	-526.37	152.85	124.39	-566.39	135.61	112.84	-783.40	85.61	49.45	-735.42	153.75	98.55	-831.22	-70.46	56.10	-891.01	-69.62	58.05	-992.46	-144.80	1067.01	-1049.71	-116.48	87.39	-822.11	2.60	1254.69	0.00	0.00	0.00	-721.03	49.05	1607.67	-713.31	-91.24	1595.62	-815.94	-108.55	1695.49	-819.42	37.63	1706.06	914.98	-202.61	68.62	1534.71	-196.77	73.59	907.05
3.64000	-520.61	153.27	124.61	-559.44	135.87	113.37	-777.04	84.57	48.85	-729.51	153.40	97.84	-837.05	-71.33	54.93	-890.30	-69.25	58.07	-990.19	-144.63	1065.73	-1049.30	-116.64	87.80	-817.22	3.86	1254.60	0.00	0.00	0.00	-714.90	50.88	1606.89	-707.57	-89.57	1595.10	-811.20	-106.68	1695.12	-814.52	39.74	1705.57	915.14	-202.79	68.52	1534.97	-196.81	73.66	907.19
3.65000	-515.72	153.55	124.27	-555.26	135.90	112.91	-772.01	84.09	47.76	-724.66	152.66	96.82	-838.85	-71.88	53.14	-890.26	-68.98	57.99	-987.95	-144.45	1064.37	-1049.20	-116.14	87.91	-812.26	5.19	1254.50	0.00	0.00	0.00	-710.57	52.77	1606.40	-703.43	-87.83	1594.76	-806.53	-104.31	1694.81	-809.51	42.02	1704.92	915.40	-203.40	68.30	1534.87	-196.97	73.61	907.22
3.66000	-512.08	152.88	123.13	-551.61	135.50	111.56	-767.94	81.98	48.27	-720.89	152.15	96.08	-832.54	-71.07	54.38	-891.23	-69.25	57.43	-985.75	-144.27	1062.96	-1048.83	-116.21	88.29	-807.23	6.61	1254.39	0.00	0.00	0.00	-705.98	54.35	1605.84	-699.18	-86.12	1594.45	-801.78	-102.20	1694.43	-804.64	44.40	1704.28	915.23	-202.86	68.35	1534.99	-196.92	73.74	907.12
3.67000	-508.86	151.93	119.63	-547.53	134.69	109.01	-766.15	82.78	47.86	-718.28	151.42	95.64	-827.55	-70.55	55.25	-889.54	-69.09	57.51	-983.57	-144.07	1061.48	-1048.45	-116.12	88.61	-802.12	8.13	1254.25	0.00	0.00	0.00	-700.81	56.15	1605.13	-694.87	-84.26	1594.13	-797.12	-99.98	1694.07	-799.77	46.63	1703.62	915.22	-203.04	68.38	1534.66	-196.77	73.64	907.09
3.68000	-506.52	150.87	114.93	-545.72	133.84	104.83	-765.29	82.29	48.12	-716.66	150.83	94.70	-833.33	-70.44	53.69	-890.33	-69.18	57.26	-981.43	-143.87	1059.94	-1048.21	-115.64	88.79	-796.94	9.72	1254.09	0.00	0.00	0.00	-695.65	58.01	1604.37	-688.98	-82.54	1593.59	-792.36	-97.66	1693.73	-794.86	49.02	1702.97	915.06	-203.09	68.54	1534.96	-196.82	73.69	907.22
3.69000	-504.37	149.94	110.26	-545.50	133.07	100.39	-764.35	81.23	48.72	-715.36	150.19	93.43	-825.69	-70.35	54.84	-890.16	-68.97	57.01	-979.33	-143.66	1058.34	-1047.82	-115.31	89.06	-791.67	11.41	1253.92	0.00	0.00	0.00	-691.31	60.28	1603.70	-685.91	-80.48	1593.28	-787.68	-95.26	1693.31	-790.03	51.42	1702.24	915.17	-202.80	68.47	1534.06	-196.98	73.37	907.03
3.70000	-502.47	149.46	106.25	-542.97	132.96	97.19	-763.42	81.85	48.53	-713.77	150.36	92.54	-828.15	-70.91	53.85	-889.32	-68.47	57.10	-977.25	-143.44	1056.67	-1047.39	-115.15	89.51	-786.33	13.20	1253.72	0.00	0.00	0.00	-685.76	62.75	1602.89	-680.44	-78.29	1592.81	-782.98	-92.86	1692.89	-784.94	54.11	1701.50	915.15	-202.85	68.44	1535.07	-196.80	73.76	906.91
3.71000	-500.77	150.01	102.18	-540.85	132.62	94.33	-762.28	81.66	49.01	-712.13	150.29	91.86	-834.76	-71.32	51.78	-889.86	-68.45	56.65	-975.20	-143.22	1054.94	-1046.97	-114.73	89.84	-780.90	15.07	1253.50	0.00	0.00	0.00	-681.75	64.85	1602.23	-675.95	-76.06	1592.34	-778.29	-90.19	1692.52	-780.02	56.43	1700.83	915.25	-202.95	68.36	1535.03	-196.84	73.73	906.84
3.72000	-498.80	150.09	98.02	-538.67	132.79	90.99	-760.96	81.28	49.60	-710.36	150.33	91.21	-833.76	-73.30	52.72	-890.10	-68.38	56.32	-973.19	-142.98	1053.16	-1046.55	-114.45	90.29	-775.39	17.04	1253.27	0.00	0.00	0.00	-676.63	66.81	1601.56	-671.80	-73.81	1591.91	-773.53	-87.58	1692.18	-775.06	59.07	1700.17	915.22	-202.77	68.48	1534.20	-196.90	73.44	906.96
3.73000	-496.72	150.66	93.52	-536.98	132.91	87.51	-760.06	82.17	49.59	-708.77	150.09	90.40	-835.03	-73.85	52.03	-888.78	-68.17	56.29	-971.20	-142.74	1051.31	-1046.09	-114.01	90.70	-769.79	19.11	1253.00	0.00	0.00	0.00	-670.67	69.23	1600.84	-665.64	-71.59	1591.43	-768.72	-85.12	1691.85	-770.10	61.72	1699.46	915.13	-202.97	68.46	1534.50	-196.81	73.50	907.24
3.74000	-495.11	151.52	89.34	-534.52	133.00	84.85	-759.04	82.27	49.96	-707.15	150.54	89.88	-835.18	-73.55	51.63	-889.14	-68.66	55.93	-969.24	-142.50	1049.41	-1045.54	-113.69	91.19	-764.11	21.27	1252.72	0.00	0.00	0.00	-666.12	71.50	1600.20	-661.63	-69.21	1591.14	-764.01	-82.22	1691.59	-765.16	64.21	1698.84	915.35	-203.64	68.28	1534.39	-196.84	73.46	906.99
3.75000	-493.89	151.85	86.19	-533.79	133.21	82.38	-758.06	81.54	50.61	-706.05	150.43	89.22	-835.43	-73.91	51.02	-888.94	-68.30	55.85	-967.32	-142.24	1047.44	-1044.95	-113.37	91.76	-758.33	23.53	1252.41	0.00	0.00	0.00	-660.00	74.18	1599.57	-656.58	-66.72	1590.82	-759.23	-79.24	1691.35	-760.01	67.55	1698.27	915.36	-203.34	68.27	1534.01	-196.92	73.33	907.09
3.76000	-492.99	152.28	83.57	-533.47	133.13	80.34	-757.23	81.09	51.18	-705.03	150.38	88.78	-835.44	-73.64	50.86	-888.59	-68.24	55.52	-965.41	-141.98	1045.42	-1044.39	-112.93	92.32	-753.02	25.92	1252.14	0.00	0.00	0.00	-655.76	76.74	1599.09	-650.45	-64.35	1590.53	-754.46	-76.40	1691.11	-755.00	70.24	1697.73	914.98	-202.75	68.57	1534.48	-196.96	73.55	906.97
3.77000	-492.05	152.41	81.19	-533.00	133.22	78.34	-756.87	81.67	51.27	-703.94	150.70	88.56	-834.83	-73.25	50.81	-888.70	-68.02	55.37	-963.54	-141.71	1043.34	-1043.69	-112.87	93.19	-747.71	28.04	1251.77	0.00	0.00	0.00	-650.52	79.28	1598.69	-646.73	-61.75	1590.48	-749.65	-73.69	1690.94	-750.10	72.90	1697.32	915.13	-203.02	68.45	1534.55	-196.92	73.58	907.14
3.78000	-491.20	152.66	78.88	-531.75	133.06	76.74	-756.43	81.56	51.64	-703.06	150.44	88.13	-832.72	-73.66	50.88	-887.88	-67.97	55.28	-961.69	-141.44	1041.20	-1043.06	-112.25	93.94	-742.55	29.40	1251.41	0.00	0.00	0.00	-646.39	81.94	1598.35	-641.72	-59.06	1590.52	-744.94	-70.59	1690.82	-745.01	75.84	1696.87	915.36	-202.95	68.40	1534.76	-196.84	73.64	907.03
3.79000	-490.34	152.33	77.08	-531.63	132.81	75.19	-755.73	80.94	52.24	-702.11	150.65	87.88	-833.78	-73.56	50.24	-889.55	-68.64	57.15	-959.87	-141.15	1039.01	-1042.21	-111.85	94.87	-737.18	31.64	1251.13	0.00	0.00	0.00	-640.90	84.67	1598.02	-637.60	-56.78	1590.48	-740.30	-67.40	1690.77	-739.87	79.04	1696.36	915.41	-203.67	68.22	1534.89	-196.89	73.68	907.10
3.80000	-489.69	152.11	75.43	-530.57	132.40	73.89	-755.37	81.37	52.28	-701.22	150.60	87.52	-833.04	-73.41	50.07	-887.22	-67.56	55.26	-958.08	-140.86	1036.76	-1041.22	-111.67	96.15	-731.91	33.70	1250.86	0.00	0.00	0.00	-635.06	87.15	1597.64	-633.16	-54.11	1590.49	-735.52	-64.27	1690.71	-734.73	82.46	1695.89	915.49	-203.93	68.17	1534.38	-197.00	73.47	906.99
3.81000	-489.02	152.17	73.78	-529.99	132.38	72.66	-754.94	81.48	52.47	-700.35	150.78	87.29	-834.03	-73.86	49.25	-886.83	-67.24	54.78	-956.31	-140.57	1034.46	-1040.20	-111.48	97.50	-726.60	35.76	1250.55	0.00	0.00	0.00	-630.47	89.79	1597.36	-627.39	-51.27	1590.51	-730.72	-61.31	1690.65	-729.76	85.54	1695.48	915.17	-202.72	68.49	1534.20	-196.96	73.42	906.79
3.82000	-488.42	152.32	72.39	-530.16	132.38	71.40	-754.42	80.61	53.07	-699.63	151.04	87.17	-832.69	-73.71	49.15	-888.48	-68.29	56.81	-954.56	-140.26	1032.10	-1039.07	-111.18	98.92	-721.24	38.20	1250.33	0.00	0.00	0.00	-625.26	92.42	1597.03	-621.05	-48.52	1590.47	-725.97	-58.12	1690.56	-724.74	88.82	1695.09	914.88	-202.68	68.73	1534.03	-196.99	73.28	907.05
3.83000	-488.27	152.22	71.89	-529.24	132.37	70.91	-754.29	81.25	52.72	-698.99	151.16	86.96	-831.34	-73.80	48.93	-886.51	-67.90	57.11	-952.84	-139.95	1029.69	-1037.98	-110.62	100.44	-715.91	40.47	1250.09	0.00	0.00	0.00	-619.45	95.29	1596.69	-617.23	-45.67	1590.54	-721.07	-55.08	1690.52	-719.75	91.72	1694.67	915.18	-203.09	68.40	1534.23	-196.91	73.40	907.16
3.84000	-488.02	151.73	71.36	-528.60	132.03	70.36	-754.29	81.39	52.75	-698.40	151.62	87.01	-832.36	-73.67	48.29	-886.05	-68.63	56.94	-951.14	-139.63	1027.22	-1036.60	-110.36	102.24	-710.60	42.77	1249.98	0.00	0.00	0.00	-614.15	98.10	1596.40	-612.01	-43.09	1590.49	-716.07	-52.19	1690.50	-714.71	94.92	1694.35	915.16	-202.53	68.49	1534.41	-196.98	73.46	907.05
3.85000	-487.73	151.53	70.66	-529.10	131.88	69.57	-754.01	81.12	52.85	-698.15	150.81	86.58	-832.17	-74.01	47.76	-884.97	-68.05	56.54	-949.46	-139.31	1024.71	-1035.23	-110.11	104.20	-705.37	44.99	1249.90	0.00	0.00	0.00	-609.88	100.84	1596.16	-608.55	-40.32	1590.64	-711.15	-48.93	1690.59	-709.58	97.96	1694.15	915.25	-203.06	68.44	1534.55	-196.97	73.54	906.98
3.86000	-487.50	151.21	70.19	-528.74	131.54	69.16	-754.02	81.18	52.78	-697.89	150.51	86.30	-831.38	-73.86	47.51	-884.96	-68.23	56.00	-947.81	-138.98	1022.14	-1033.74	-109.68	106.30	-700.20	47.08	1249.96	0.00	0.00	0.00	-603.85	103.78	1596.01	-602.10	-37.34	1590.68	-706.13	-46.03	1690.66	-704.36	101.25	1693.97	915.26	-203.13	68.32	1533.82	-197.04	73.26	907.12
3.87000	-487.28	150.97	69.84	-528.31	131.50	68.90	-753.98	81.51	52.61	-697.53	151.14	86.38	-831.22	-73.85	47.08	-885.11	-67.70	55.28	-946.18	-138.64	1019.51	-1031.90	-109.75	108.85	-694.91	49.78	1250.15	0.00	0.00	0.00	-598.75	106.39	1595.86	-597.74	-34.53	1590.84	-701.18	-42.79	1690.87	-699.31	104.02	1693.93	915.06	-203.06	68.48	1533.91	-197.02	73.34	907.15
3.88000	-483.18	149.94	70.32	-527.82	131.45	68.69	-753.86	81.53	52.60	-697.37	151.31	86.31	-829.55	-73.87	47.05	-882.60	-68.49	55.47	-944.57	-138.30	1016.84	-1029.92	-109.61	111.48	-689.83	51.97	1250.45	0.00	0.00	0.00	-594.66	109.09	1595.89	-593.32	-31.83	1591.12	-696.24	-39.77	1691.18	-694.20	106.86	1694.01	915.22	-203.31	68.38	1534.50	-196.92	73.50	907.15
3.89000	-486.93	150.42	69.34	-528.47	131.41	68.15	-753.86	81.35	52.70	-697.46	150.95	85.92	-829.81	-73.98	46.43	-880.99	-68.27	55.12	-942.97	-137.95	1014.12	-1027.72	-109.73	114.43	-684.80	54.49	1250.86	0.00	0.00	0.00	-589.67	112.03	1595.95	-586.82	-29.07	1591.30	-691.28	-36.90	1691.49	-688.95	109.98	1694.16	915.11	-202.53	68.63	1534.82	-196.81	73.60	906.96
3.90000	-481.05	150.02	70.31	-527.84	131.28	68.12	-753.78	81.40	52.61	-697.32	151.31	85.91	-830.13	-74.10	45.95	-880.21	-68.27	54.62	-941.40	-137.59	1011.34	-1025.02	-110.32	117.89	-679.82	57.05	1251.38	0.00	0.00	0.00	-585.22	114.74	1596.24	-581.60	-26.50	1591.66	-686.33	-34.03	1691.93	-683.83	112.76	1694.45	915.05	-202.23	68.65	1534.49	-196.97	73.54	907.04
3.91000	-481.62	149.89	69.88	-528.67	131.39	67.73	-753.94	82.55	52.11	-697.30	151.38	85.66	-829.63	-74.39	45.34	-878.54	-68.11	54.36	-939.85	-137.23	1008.52	-1022.17	-110.64	121.58	-674.78	59.68	1252.01	0.00	0.00	0.00	-579.40	117.42	1596.57	-578.85	-24.06	1592.14	-681.45	-31.16	1692.42	-678.65	115.79	1694.80	915.36	-202.70	68.28	1534.63	-196.81	73.60	907.19
3.92000	-486.80	150.69	68.59	-528.58	131.35	67.68	-753.80	82.33	52.25	-697.18	151.88	85.70	-828.57	-74.51	45.08	-878.19	-68.38	53.61	-938.32	-136.86	1005.65	-1019.12	-110.51	125.34	-669.89	61.92	1252.75	0.00	0.00	0.00	-573.72	119.73	1596.90	-574.22	-21.64	1592.76	-676.59	-28.35	1693.04	-673.56	118.60	1695.21	915.20	-202.74	68.30	1534.64	-196.86	73.56	907.08
3.93000	-478.68	149.78	70.54	-527.84	131.50	67.76	-753.65	81.66	52.58	-697.35	151.89	85.48	-827.79	-74.65	44.62	-876.20	-68.62	53.31	-936.80	-136.48	1002.73	-1015.66	-110.20	129.24	-664.87	64.59	1253.59	0.00	0.00	0.00	-569.15	122.41	1597.38	-568.37	-19.01	1593.40	-671.80	-25.57	1693.71	-668.34	121.84	1695.69	915.16	-203.14	68.34	1534.43	-196.87	73.46	907.11
3.94000	-486.76	150.35	68.56	-528.38	131.59	67.51	-753.91	82.80	51.99	-697.38	152.00	85.28	-827.55	-74.76	43.91	-873.49	-68.71	53.19	-935.30	-136.10	999.76	-1011.32	-110.94	133.93	-659.98	67.08	1254.46	0.00	0.00	0.00	-564.06	124.83	1597.95	-563.05	-16.53	1593.95	-667.03	-22.86	1694.45	-663.55	123.75	1696.37	915.29	-203.00	68.36	1534.41	-196.88	73.43	906.99
3.95000	-486.77	150.51	68.40	-528.98	131.54	67.30	-753.79	82.25	52.21	-697.29	152.64	85.38	-825.14	-74.90	43.71	-871.63	-68.86	52.89	-933.82	-135.71	996.75	-1006.92	-110.77	138.49	-655.09	69.37	1255.38	0.00	0.00	0.00	-559.09	127.29	1598.51	-559.78	-14.29	1594.87	-662.35	-20.04	1695.29	-658.56	126.41	1697.05	915.20	-202.94	68.35	1534.68	-196.98	73.56	907.23
3.96000	-486.73	150.45	68.30	-527.19	131.65	67.73	-753.88	82.85	51.91	-697.50	152.08	84.96	-825.35	-75.38	42.45	-870.50	-68.77	52.08	-932.36	-135.32	993.69	-1002.08	-110.74	143.43	-650.08	72.14	1256.24	0.00	0.00	0.00	-553.95	129.48	1599.21	-554.82	-11.91	1595.53	-657.67	-17.52	1696.11	-653.80	128.65	1697.82	914.88	-202.51	68.55	1534.07	-197.01	73.36	907.28
3.97000	-486.66	150.29	68.22	-528.50	131.63	67.24	-753.77	82.89	51.85	-697.30	152.88	85.15	-823.70	-75.32	41.82	-866.94	-69.00	52.77	-930.91	-134.92	990.58	-996.56	-110.73	148.54	-645.34	74.07	1257.06	0.00	0.00	0.00	-549.62	131.82	1599.91	-550.91	-9.60	1596.28	-653.12	-15.12	1696.85	-648.97	131.14	1698.57	914.70	-201.95	68.90	1534.33	-196.87	73.48	906.72
3.98000	-486.61	150.41	67.99	-528.03	131.75	67.21	-753.70	82.15	52.30	-697.33	152.98	85.04	-823.16	-75.81	40.64	-865.34	-69.52	52.89	-929.47	-134.51	987.43	-990.54	-111.26	154.26	-640.55	76.30	1257.84	0.00	0.00	0.00	-545.93	134.12	1600.73	-546.68	-7.44	1597.31	-648.62	-12.61	1697.66	-644.20	133.52	1699.20	915.03	-202.62	68.50	1533.92	-196.98	73.29	906.88
3.99000	-486.48	150.06	67.91	-527.49	131.62	67.29	-753.73	82.26	52.24	-697.46	153.01	84.91	-820.34	-75.95	40.36	-861.41	-69.36	53.80	-928.05	-134.10	984.23	-984.52	-111.43	159.95	-635.85	78.59	1258.55	0.00	0.00	0.00	-539.59	136.37	1601.35	-542.83	-5.31	1598.01	-644.24	-10.18	1698.39	-639.56	135.94	1699.89	915.22	-202.99	68.40	1533.86	-197.00	73.23	907.14
4.00000	-480.81	149.47	68.74	-527.77	131.55	66.96	-753.72	82.61	52.02	-697.36	152.88	84.73	-818.64	-76.56	39.35	-856.75	-68.38	52.74	-926.65	-133.68	980.99	-978.25	-110.98	165.31	-631.22	80.68	1259.15	0.00	0.00	0.00	-536.02	138.54	1602.14	-537.35	-2.95	1598.84	-639.87	-7.86	1699.16	-635.01	137.97	1700.57	915.03	-203.01	68.48	1533.97	-197.00	73.29	907.20
4.01000	-480.95	149.12	68.58	-529.00	131.54	66.36	-753.75	82.66	51.96	-697.22	153.45	84.97	-816.09	-76.53	38.79	-855.02	-68.43	53.36	-925.26	-133.26	977.71	-971.47	-111.59	171.29	-626.72	82.94	1259.65	0.00	0.00	0.00	-532.05	140.68	1602.83	-533.21	-0.93	1599.66	-635.51	-5.56	1699.86	-630.41	140.32	1701.16	915.21	-202.79	68.31	1534.03	-197.04	73.39	907.07
4.02000	-486.16	149.79	67.04	-527.37	131.48	66.56	-753.86	82.92	51.90	-697.34	153.13	84.80	-815.48	-74.76	35.22	-852.36	-68.37	54.78	-923.88	-132.83	974.38	-964.99	-110.69	176.48	-622.46	84.50	1260.05	0.00	0.00	0.00	-526.53	142.46	1603.44	-528.28	0.94	1600.28	-631.11	-3.54	1700.46	-625.94	142.32	1701.67	915.29	-202.39	68.39	1534.54	-196.88	73.59	906.88
4.03000	-486.02	149.66	66.70	-528.49	131.52	65.98	-754.02	82.92	51.88	-697.41	152.74	84.61	-815.77	-74.97	32.99	-848.80	-68.29	56.62	-922.51	-132.40	971.01	-958.31	-110.24	181.93	-618.34	86.46	1260.46	0.00	0.00	0.00	-522.24	144.43	1603.98	-523.69	2.89	1600.91	-626.75	-1.58	1701.02	-621.40	144.38	1702.19	915.19	-202.35	68.46	1534.95	-196.71	73.70	907.15
4.04000	-485.89	149.31	66.44	-528.60	131.54	65.67	-753.99	82.86	52.05	-697.30	152.85	84.60	-811.86	-74.86	32.27	-844.80	-68.79	58.94	-921.16	-131.96	967.60	-951.51	-110.03	187.45	-614.42	87.74	1260.75	0.00	0.00	0.00	-517.18	146.24	1604.38	-518.46	4.80	1601.44	-622.42	0.45	1701.56	-616.96	146.20	1702.63	915.02	-202.55	68.62	1534.17	-196.80	73.36	907.20
4.05000	-480.41	149.02	66.94	-528.30	131.61	65.42	-754.08	82.92	52.01	-697.09	153.27	84.79	-809.60	-75.00	30.80	-838.24	-68.71	62.13	-919.82	-131.51	964.15	-944.61	-109.06	192.13	-610.39	89.62	1261.06	0.00	0.00	0.00	-511.79	148.04	1604.77	-515.21	6.35	1601.98	-618.12	2.28	1702.02	-612.51	148.25	1703.04	914.97	-202.47	68.66	1534.22	-196.74	73.40	907.25
4.06000	-485.60	149.15	65.68	-528.98	131.52	64.97	-753.99	82.67	52.15	-697.31	152.51	84.48	-798.85	-74.82	32.69	-833.23	-68.57	65.32	-918.48	-131.06	960.66	-937.45	-108.13	196.41	-606.49	91.32	1261.34	0.00	0.00	0.00	-508.08	149.76	1605.05	-511.27	8.09	1602.42	-613.80	4.11	1702.44	-608.07	150.20	1703.42	915.31	-203.15	68.24	1535.22	-196.80	73.77	907.29
4.07000	-481.52	148.46	65.93	-527.96	131.42	64.91	-753.95	82.82	52.07	-697.10	153.03	84.71	-794.15	-75.21	36.04	-825.01	-68.48	69.18	-917.16	-130.60	957.12	-929.58	-107.26	200.29	-602.64	92.71	1261.58	0.00	0.00	0.00	-504.65	151.21	1605.40	-506.86	9.81	1602.69	-609.44	5.85	1702.86	-603.62	152.14	1703.74	915.29	-203.43	68.24	1535.21	-196.86	73.76	907.09
4.08000	-485.36	148.93	64.98	-527.83	131.44	64.67	-754.05	82.89	52.22	-697.19	152.77	84.62	-785.67	-75.24	39.63	-814.85	-67.98	73.13	-915.85	-130.14	953.55	-921.43	-106.12	203.37	-598.77	94.06	1261.83	0.00	0.00	0.00	-498.97	152.84	1605.60	-501.51	11.15	1603.06	-605.10	7.55	1703.27	-599.29	153.32	1704.14	915.16	-203.62	68.33	1534.55	-196.95	73.56	906.98
4.09000	-485.25	148.85	64.72	-527.23	131.63	64.52	-753.96	82.27	52.59	-696.99	152.92	84.62	-772.39	-74.67	43.74	-806.43	-67.11	76.30	-914.54	-129.67	949.94	-912.81	-104.55	205.52	-594.94	95.50	1262.13	0.00	0.00	0.00	-494.86	154.47	1605.95	-497.71	12.79	1603.40	-600.72	9.04	1703.65	-594.90	154.92	1704.42	915.26	-203.51	68.20	1534.27	-197.01	73.41	907.35
4.10000	-480.23	148.46	65.20	-527.73	131.46	64.24	-754.10	82.85	52.50	-697.01	152.95	84.72	-760.93	-74.52	46.95	-803.70	-66.42	74.95	-913.25	-129.20	946.29	-903.54	-103.30	207.08	-591.05	97.02	1262.49	0.00	0.00	0.00	-490.83	155.71	1606.21	-494.25	14.16	1603.73	-596.44	10.86	1704.06	-590.45	156.49	1704.77	915.22	-203.26	68.28	1534.63	-196.83	73.52	907.11
4.11000	-481.19	148.60	64.45	-527.66	131.72	63.95	-753.86	82.16	52.96	-697.04	152.61	84.57	-748.99	-74.02	50.08	-792.14	-65.62	76.67	-911.96	-128.72	942.60	-893.81	-102.39	207.91	-587.35	97.98	1262.88	0.00	0.00	0.00	-486.70	157.09	1606.40	-488.69	15.45	1603.86	-592.07	12.13	1704.36	-586.04	158.10	1705.07	915.32	-203.47	68.26	1534.59	-196.94	73.55	907.11
4.12000	-477.03	148.64	65.42	-527.17	131.78	63.80	-753.87	82.61	52.81	-696.77	153.08	84.76	-737.88	-73.81	51.94	-777.61	-64.72	79.00	-910.68	-128.24	938.88	-883.71	-101.32	207.74	-583.34	99.60	1263.34	0.00	0.00	0.00	-481.57	158.53	1606.58	-484.56	16.83	1604.12	-587.77	13.21	1704.67	-581.69	159.61	1705.40	915.03	-203.22	68.45	1534.65	-196.85	73.60	907.06
4.13000	-480.95	148.58	63.76	-528.04	131.86	63.32	-753.46	81.90	53.41	-696.85	152.94	84.71	-729.72	-73.45	52.35	-767.82	-64.14	79.41	-909.40	-127.75	935.12	-873.38	-99.96	206.64	-579.38	101.13	1263.79	0.00	0.00	0.00	-477.62	159.70	1606.72	-480.90	17.85	1604.46	-583.56	14.47	1705.02	-577.47	160.64	1705.73	915.04	-203.20	68.46	1534.58	-196.85	73.55	907.13
4.14000	-479.81	148.45	63.76	-527.76	131.91	63.07	-753.38	82.36	53.30	-696.66	152.94	84.75	-715.75	-72.41	53.71	-752.22	-62.74	80.47	-908.13	-127.26	931.32	-862.53	-98.83	204.87	-575.46	102.37	1264.27	0.00	0.00	0.00	-472.88	160.79	1606.85	-475.83	19.05	1604.63	-579.40	15.81	1705.36	-573.23	161.71	1705.99	915.28	-203.01	68.24	1534.40	-196.93	73.44	907.12
4.15000	-484.50	149.28	62.25	-528.37	131.89	62.66	-753.26	82.34	53.46	-696.61	152.91	84.81	-699.42	-71.11	54.92	-739.99	-61.66	80.07	-906.87	-126.77	927.49	-851.12	-97.58	202.37	-571.49	103.49	1264.77	0.00	0.00	0.00	-469.49	161.56	1607.11	-471.47	19.97	1604.82	-575.31	17.08	1705.70	-569.05	162.64	1706.30	915.31	-203.38	68.19	1534.81	-196.92	73.59	906.91
4.16000	-480.16	148.60	62.25	-527.98	132.00	62.26	-753.16	82.35	53.59	-696.45	152.82	84.83	-683.81	-69.49	55.27	-727.85	-60.73	79.10	-905.61	-126.26	923.62	-839.27	-96.32	199.16	-567.51	104.87	1265.20	0.00	0.00	0.00	-465.37	162.38	1607.32	-467.51	21.01	1605.13	-571.29	18.31	1706.08	-564.84	163.79	1706.52	915.29	-203.09	68.28	1534.38	-196.92	73.42	907.12
4.17000	-477.58	148.78	62.51	-527.11	132.14	62.17	-753.07	82.39	53.69	-696.30	152.83	84.88	-667.36	-67.94	55.58	-713.89	-58.98	78.50	-904.36	-125.76	919.72	-826.80	-95.62	195.55	-563.56	106.00	1265.61	0.00	0.00	0.00	-460.43	163.48	1607.44	-463.18	21.88	1605.29	-567.22	19.28	1706.35	-560.57	165.07	1706.73	915.23	-202.70	68.35	1534.41	-196.92	73.47	906.99
4.18000	-477.93	148.80	61.88	-527.48	132.28	61.77	-753.01	82.46	53.77	-696.08	153.05	85.03	-648.57	-69.30	57.56	-696.52	-57.70	77.98	-903.11	-125.24	915.79	-814.00	-95.00	191.52	-559.39	107.38	1265.99	0.00	0.00	0.00	-457.17	164.15	1607.69	-460.47	22.51	1605.62	-563.24	20.16	1706.64	-556.34	166.10	1706.96	915.17	-202.75	68.44	1533.63	-197.03	73.23	907.07
4.19000	-477.55	149.03	61.41	-526.78	132.30	61.63	-752.96	82.55	53.83	-696.00	152.80	84.98	-633.20	-67.86	57.23	-673.72	-57.66	79.76	-901.86	-124.73	911.82	-800.94	-94.41	186.94	-555.37	108.65	1266.29	0.00	0.00	0.00	-452.83	164.98	1607.86	-455.29	23.56	1605.87	-559.32	21.06	1706.90	-552.29	166.83	1707.19	914.97	-202.52	68.68	1534.08	-196.88	73.39	907.25
4.20000	-477.17	149.09	60.85	-527.69	132.44	61.07	-752.92	82.64	53.87	-695.89	152.62	85.06	-614.62	-66.81	57.25	-657.11	-56.59	78.81	-900.62	-124.21	907.82	-787.57	-93.74	181.96	-551.43	109.52	1266.52	0.00	0.00	0.00	-449.70	165.55	1608.04	-453.29	24.25	1606.16	-555.39	21.90	1707.09	-548.21	167.61	1707.40	915.13	-202.80	68.36	1534.01	-196.94	73.39	907.21
4.21000	-478.06	149.03	60.10	-527.39	132.44	60.84	-752.88	82.75	53.90	-695.72	152.67	85.10	-597.18	-65.66	56.93	-641.34	-55.70	77.16	-899.38	-123.68	903.79	-773.71	-93.16	176.71	-547.38	110.78	1266.74	0.00	0.00	0.00	-445.01	166.43	1608.21	-448.93	24.94	1606.12	-551.49	22.57	1707.21	-544.18	168.31	1707.59	915.09	-202.81	68.48	1534.28	-196.91	73.40	906.86
4.22000	-478.25	148.69	59.76	-527.17	132.34	60.69	-752.86	82.85	53.93	-695.53	152.55	85.18	-581.56	-64.90	56.21	-623.91	-54.74	76.07	-898.14	-123.15	899.73	-759.68	-92.48	171.25	-543.43	111.56	1266.85	0.00	0.00	0.00	-440.41	166.91	1608.29	-444.31	25.64	1606.15	-547.54	23.15	1707.31	-540.17	168.97	1707.75	915.12	-202.70	68.58	1534.65	-196.82	73.57	907.17
4.23000	-476.57	148.85	59.74	-526.53	132.16	60.73	-752.83	82.96	53.96	-695.25	153.06	85.52	-564.08	-64.56	55.89	-607.44	-54.89	74.19	-896.90	-122.62	895.63	-745.14	-92.32	165.71	-539.53	112.63	1266.90	0.00	0.00	0.00	-436.77	167.41	1608.43	-440.11	26.18	1606.16	-543.69	23.75	1707.33	-536.08	169.77	1707.86	915.23	-203.21	68.35	1534.56	-196.96	73.53	907.23
4.24000	-478.91	148.77	58.83	-526.64	132.02	60.71	-752.81	83.05	53.98	-695.15	152.91	85.58	-545.64	-64.15	55.80	-590.85	-54.20	73.71	-895.66	-122.08	891.51	-730.06	-92.21	160.17	-535.64	113.33	1266.93	0.00	0.00	0.00	-432.75	167.92	1608.60	-437.09	26.73	1606.28	-539.83	24.38	1707.35	-532.18	169.86	1708.05	915.43	-203.66	68.03	1534.13	-196.91	73.32	907.15
4.25000	-477.49	148.46	59.04	-527.06	131.92	60.44	-752.79	83.12	54.02	-695.06	152.73	85.60	-526.71	-63.62	56.28	-571.84	-54.22	72.95	-894.42	-121.54	887.35	-714.61	-92.31	154.79	-531.80	114.05	1266.95	0.00	0.00	0.00	-428.96	168.64	1608.65	-433.49	27.01	1606.30	-535.98	24.74	1707.36	-528.20	170.21	1708.17	914.99	-203.00	68.43	1534.56	-196.80	73.58	907.04
4.26000	-478.34	148.60	58.54	-527.17	131.88	60.35	-752.76	83.18	54.06	-695.08	152.31	85.52	-509.34	-63.42	56.35	-554.44	-54.37	71.85	-893.18	-120.99	883.17	-699.25	-91.47	148.94	-528.04	114.76	1266.95	0.00	0.00	0.00	-425.20	168.76	1608.75	-430.23	27.30	1606.29	-532.10	25.02	1707.30	-524.13	170.75	1708.24	915.01	-203.00	68.52	1534.46	-196.93	73.61	907.00
4.27000	-475.54	148.79	58.90	-527.90	131.78	60.03	-752.73	83.21	54.12	-694.75	152.48	85.64	-488.59	-62.80	57.68	-536.01	-54.16	71.01	-891.93	-120.44	878.96	-683.71	-91.18	143.45	-524.17	115.46	1266.94	0.00	0.00	0.00	-421.37	169.04	1608.81	-424.45	28.04	1606.15	-528.30	25.61	1707.31	-520.14	170.94	1708.27	915.04	-202.63	68.49	1534.80	-196.92	73.71	907.08
4.28000	-475.22	148.43	59.04	-527.00	131.79	60.06	-752.69	83.20	54.19	-694.85	152.28	85.64	-471.40	-62.27	58.47	-518.67	-53.56	70.18	-890.69	-119.88	874.72	-667.77	-91.35	138.26	-520.26	115.81	1266.88	0.00	0.00	0.00	-416.83	169.38	1608.78	-419.82	27.91	1606.03	-524.33	25.84	1707.28	-516.00	171.38	1708.32	915.20	-203.03	68.27	1534.65	-196.84	73.63	907.06
4.29000	-476.62	148.47	58.33	-526.68	131.45	60.19	-752.63	83.16	54.29	-694.62	152.44	85.77	-452.20	-61.58	60.02	-499.51	-52.88	70.14	-889.44	-119.32	870.46	-651.72	-91.85	133.42	-516.51	115.64	1266.74	0.00	0.00	0.00	-412.90	169.78	1608.72	-417.39	28.10	1606.08	-520.38	25.90	1707.18	-512.04	171.54	1708.31	915.04	-202.66	68.56	1534.15	-196.83	73.39	907.36
4.30000	-475.24	148.54	58.54	-526.53	131.52	60.04	-752.57	83.07	54.42	-694.38	152.61	86.02	-433.96	-61.30	61.55	-481.07	-52.47	70.64	-888.19	-118.76	866.16	-635.61	-91.53	128.37	-512.70	115.15	1266.57	0.00	0.00	0.00	-409.60	169.92	1608.75	-413.50	28.47	1605.96	-516.52	26.26	1707.15	-507.93	171.76	1708.31	915.27	-203.18	68.32	1534.16	-196.82	73.40	907.34
4.31000	-475.58	148.48	58.24	-526.53	131.39	59.93	-752.48	82.94	54.58	-694.31	152.40	86.00	-414.65	-60.39	63.76	-462.69	-51.51	70.99	-886.94	-118.19	861.85	-619.28	-91.02	123.46	-508.66	115.80	1266.57	0.00	0.00	0.00	-404.39	169.86	1608.72	-408.75	28.33	1605.78	-512.54	26.22	1707.05	-503.77	172.01	1708.27	915.18	-202.93	68.40	1533.98	-196.89	73.31	907.22
4.32000	-475.99	148.54	57.76	-524.52	129.94	58.52	-752.12	82.05	55.07	-694.16	152.38	86.08	-397.19	-59.72	65.92	-443.93	-51.56	72.39	-885.68	-117.62	857.50	-602.57	-91.26	119.32	-504.60	116.38	1266.51	0.00	0.00	0.00	-399.76	170.03	1608.65	-405.55	28.32	1605.73	-508.55	26.42	1706.98	-499.69	171.69	1708.25	915.08	-203.07	68.49	1534.23	-196.93	73.43	906.96
4.33000	-476.53	148.29	57.34	-530.39	129.74	56.73	-752.29	82.55	54.86	-694.15	152.12	86.07	-378.66	-58.50	68.86	-426.50	-51.13	73.50	-884.42	-117.05	853.13	-586.07	-91.58	115.55	-500.33	117.04	1266.40	0.00	0.00	0.00	-396.67	170.01	1608.66	-401.88	28.45	1605.61	-504.49	26.33	1706.81	-495.49	171.99	1708.17	915.28	-203.62	68.29	1533.83	-196.97	73.26	907.01
4.34000	-475.02	148.54	57.46	-526.57	130.14	57.72	-752.36	82.41	55.03	-693.91	152.20	86.28	-360.02	-57.34	72.28	-408.76	-50.14	75.33	-883.15	-116.47	848.74	-569.62	-92.05	112.33	-496.19	117.13	1266.33	0.00	0.00	0.00	-392.39	169.77	1608.61	-397.53	28.18	1605.47	-500.31	25.94	1706.58	-491.41	171.55	1708.11	915.17	-203.45	68.33	1534.53	-196.84	73.52	906.86
4.35000	-443.29	143.15	67.47	-525.42	130.81	57.84	-752.15	82.07	55.34	-693.72	152.08	86.36	-343.59	-56.08	75.57	-392.59	-48.96	77.06	-881.88	-115.88	844.32	-553.18	-92.25	109.49	-491.94	117.26	1266.16	0.00	0.00	0.00	-387.87	169.38	1608.61	-393.93	27.86	1605.28	-496.12	25.58	1706.36	-487.23	171.04	1708.09	915.16	-203.43	68.44	1534.17	-196.95	73.36	907.12
4.36000	-447.40	143.42	65.71	-530.39	130.65	56.31	-752.19	82.60	55.17	-693.67	151.93	86.37	-326.96	-54.93	79.68	-374.49	-48.41	80.01	-880.60	-115.30	839.88	-536.91	-92.41	107.02	-487.70	117.54	1265.95	0.00	0.00	0.00	-383.51	169.33	1608.44	-389.37	27.73	1605.10	-491.91	25.37	1706.15	-482.94	171.11	1708.02	915.23	-203.71	68.28	1534.41	-196.92	73.50	907.30
4.37000	-452.37	144.93	64.40	-528.37	131.01	56.60	-752.04	82.20	55.42	-693.45	151.85	86.50	-307.95	-53.31	84.59	-357.51	-47.66	83.05	-879.31	-114.71	835.42	-520.98	-92.44	105.07	-483.39	117.50	1265.75	0.00	0.00	0.00	-379.52	169.14	1608.32	-385.07	27.15	1604.79	-487.67	25.23	1705.93	-478.73	170.55	1707.90	915.31	-203.25	68.32	1534.69	-196.99	73.61	907.12
4.38000	-454.32	143.77	63.03	-532.20	131.27	55.24	-751.96	82.29	55.47	-693.33	151.74	86.63	-291.35	-51.25	89.53	-341.98	-46.12	86.04	-878.01	-114.11	830.94	-505.10	-92.20	103.50	-479.09	117.55	1265.49	0.00	0.00	0.00	-375.75	168.73	1608.17	-380.24	27.03	1604.48	-483.33	24.67	1705.64	-474.36	170.52	1707.68	915.26	-203.14	68.44	1534.47	-196.89	73.55	907.28
4.39000	-439.68	145.43	66.93	-523.79	131.46	57.14	-751.77	82.10	55.81	-693.05	151.66	86.75	-276.72	-50.04	94.02	-327.73	-45.20	89.52	-876.71	-113.52	826.43	-489.60	-91.96	102.35	-474.84	117.60	1265.28	0.00	0.00	0.00	-370.94	168.16	1607.96	-377.13	26.72	1604.29	-478.97	24.22	1705.35	-470.07	169.80	1707.50	915.25	-203.34	68.27	1535.01	-196.79	73.72	907.22
4.40000	-458.06	145.33	61.05	-528.21	131.99	56.05	-751.59	81.58	56.12	-692.89	151.69	87.02	-261.38	-49.03	98.78	-312.14	-43.65	92.97	-875.40	-112.92	821.90	-474.69	-91.46	101.48	-470.42	118.05	1265.02	0.00	0.00	0.00	-366.90	167.72	1607.79	-373.49	25.96	1603.98	-474.64	23.62	1705.00	-465.81	168.98	1707.29	915.10	-202.86	68.46	1535.09	-196.74	73.74	907.31
4.41000	-453.01	146.10	61.91	-527.00	132.16	56.05	-751.83	82.79	55.66	-692.69	151.60	87.14	-247.38	-48.17	103.61	-297.35	-42.64	96.84	-874.08	-112.31	817.36	-460.19	-91.24	101.08	-466.30	117.18	1264.61	0.00	0.00	0.00	-361.75	167.10	1607.44	-367.24	25.29	1603.51	-470.24	23.08	1704.67	-461.24	168.95	1706.97	915.03	-202.88	68.62	1534.43	-196.94	73.56	907.18
4.42000	-446.34	146.60	64.72	-525.39	132.04	58.64	-751.72	82.38	55.96	-692.40	151.95	87.48	-232.33	-47.54	108.70	-283.87	-41.48	99.61	-872.74	-111.71	812.79	-446.28	-90.79	100.88	-462.26	116.09	1264.10	0.00	0.00	0.00	-357.10	166.61	1607.10	-363.52	24.90	1603.14	-465.88	22.41	1704.29	-456.83	167.87	1706.72	915.12	-202.88	68.52	1534.43	-196.96	73.47	907.34
4.43000	-456.67	146.75	60.84	-525.86	131.95	58.46	-751.65	82.54	56.00	-692.47	151.12	87.33	-218.98	-46.11	113.75	-268.48	-40.24	103.93	-871.40	-111.10	808.20	-432.95	-90.40	100.99	-458.07	115.51	1263.69	0.00	0.00	0.00	-353.23	165.73	1606.78	-359.57	23.81	1602.69	-461.43	21.59	1703.86	-452.45	166.94	1706.41	915.19	-203.37	68.39	1534.32	-196.94	73.45	907.18
4.44000	-451.68	146.66	62.11	-526.87	132.17	58.16	-751.41	82.07	56.27	-692.23	151.09	87.48	-209.96	-46.60	117.42	-256.60	-40.12	107.28	-870.05	-110.48	803.60	-420.21	-89.63	101.15	-453.86	114.71	1263.23	0.00	0.00	0.00	-349.35	164.92	1606.46	-354.56	22.89	1602.20	-456.93	20.66	1703.38	-447.98	166.09	1706.06	915.00	-202.84	68.51	1534.99	-196.85	73.68	907.25
4.45000	-453.78	146.46	60.82	-526.27	132.14	58.13	-751.35	82.18	56.42	-692.04	150.96	87.64	-198.60	-45.94	121.82	-243.47	-40.01	111.79	-868.68	-109.87	798.98	-408.20	-88.79	101.33	-449.52	114.39	1262.72	0.00	0.00	0.00	-345.21	164.11	1605.96	-351.08	22.12	1601.75	-452.42	19.70	1702.88	-443.59	165.07	1705.70	915.24	-203.39	68.24	1534.74	-196.91	73.59	907.05
4.46000	-448.39	147.41	62.37	-525.92	132.04	58.10	-751.38	82.07	56.58	-691.67	151.37	88.05	-187.64	-45.61	125.72	-231.82	-39.42	115.20	-867.31	-109.25	794.34	-396.80	-87.78	101.48	-445.21	113.69	1262.21	0.00	0.00	0.00	-340.92	163.28	1605.55	-345.24	21.40	1601.23	-447.85	18.82	1702.40	-439.02	164.36	1705.23	915.18	-203.47	68.35	1534.63	-196.95	73.52	907.30
4.47000	-474.82	149.58	54.59	-525.79	132.06	57.99	-751.03	81.38	57.01	-691.41	151.21	88.22	-177.50	-45.21	129.34	-220.03	-39.02	118.61	-865.91	-108.63	789.68	-386.05	-86.67	101.58	-440.85	112.94	1261.67	0.00	0.00	0.00	-336.04	162.06	1605.11	-340.52	20.39	1600.65	-443.27	17.59	1701.81	-434.45	163.28	1704.83	915.08	-202.89	68.49	1534.84	-196.95	73.62	907.21
4.48000	-475.90	149.65	53.97	-525.94	132.10	57.89	-751.12	81.81	57.01	-691.32	150.76	88.31	-167.93	-45.90	132.15	-210.91	-38.17	120.97	-864.51	-108.00	785.01	-376.07	-85.70	101.71	-436.45	112.10	1261.09	0.00	0.00	0.00	-330.69	161.02	1604.62	-336.14	19.08	1599.97	-438.61	16.52	1701.25	-429.87	162.13	1704.40	915.02	-203.00	68.51	1534.02	-196.99	73.31	907.04
4.49000	-476.55	149.75	53.46	-525.38	132.35	57.78	-750.95	81.40	57.42	-691.01	150.49	88.46	-159.18	-45.95	134.79	-200.93	-38.78	123.62	-863.09	-107.37	780.32	-367.10	-84.79	101.78	-431.97	111.48	1260.53	0.00	0.00	0.00	-325.72	160.08	1604.12	-331.38	18.23	1599.38	-433.91	15.32	1700.63	-425.18	161.11	1703.86	915.13	-203.33	68.38	1534.13	-196.96	73.34	907.10
4.50000	-475.82	149.67	53.53	-525.03	131.97	57.87	-750.98	82.04	57.26	-690.51	151.19	89.10	-151.24	-45.82	136.95	-193.21	-38.62	125.15	-861.66	-106.74	775.62	-359.00	-83.71	101.63	-427.53	110.69	1259.97	0.00	0.00	0.00	-322.18	158.84	1603.65	-327.26	17.12	1598.66	-429.17	14.17	1699.98	-420.56	159.58	1703.38	915.22	-203.53	68.27	1534.40	-196.92	73.47	907.11
4.51000	-476.23	149.78	53.28	-525.03	132.32	57.66	-750.90	82.06	57.49	-690.33	150.97	89.25	-143.85	-45.87	138.37	-186.36	-38.38	126.27	-860.21	-106.11	770.90	-351.81	-82.51	101.31	-423.05	109.47	1259.33	0.00	0.00	0.00	-317.10	157.56	1603.18	-322.77	15.90	1598.00	-424.39	12.62	1699.32	-415.85	158.37	1702.89	915.02	-203.39	68.41	1534.35	-196.86	73.42	907.13
4.52000	-475.66	150.06	53.22	-525.78	132.13	57.35	-750.61	81.42	57.98	-690.01	150.77	89.52	-137.45	-45.82	139.00	-179.73	-38.00	126.57	-858.75	-105.47	766.17	-345.52	-81.67	100.97	-418.49	108.42	1258.77	0.00	0.00	0.00	-312.53	156.20	1602.59	-317.89	14.44	1597.22	-419.60	11.06	1698.62	-411.05	156.94	1702.38	915.13	-202.89	68.49	1534.08	-196.92	73.37	907.19
4.53000	-475.83	149.87	52.99	-525.04	132.27	57.48	-750.59	81.91	58.03	-689.74	150.86	89.85	-131.90	-45.54	138.51	-174.95	-37.52	126.10	-857.27	-104.84	761.43	-340.04	-80.25	100.47	-413.84	107.32	1258.14	0.00	0.00	0.00	-308.37	155.00	1602.00	-312.77	13.01	1596.48	-414.73	9.52	1697.91	-406.18	155.57	1701.77	915.10	-202.65	68.47	1534.46	-196.92	73.51	907.12
4.54000	-477.47	150.11	52.15	-525.45	132.30	57.21	-750.57	82.29	58.00	-689.39	150.75	90.14	-126.82	-44.89	136.64	-170.31	-36.87	124.38	-855.77	-104.19	756.67	-335.47	-79.30	100.10	-409.08	106.25	1257.53	0.00	0.00	0.00	-303.26	153.46	1601.37	-307.78	11.46	1595.69	-409.85	7.99	1697.18	-401.24	153.97	1701.20	915.16	-203.16	68.34	1534.53	-196.94	73.58	906.98
4.55000	-476.75	150.18	52.24	-525.62	132.38	57.23	-750.11	81.41	58.65	-689.02	151.03	90.68	-122.62	-43.56	133.65	-165.41	-35.10	122.17	-854.26	-103.55	751.90	-331.89	-78.57	99.77	-404.28	105.04	1256.95	0.00	0.00	0.00	-298.22	151.79	1600.77	-304.26	9.92	1595.01	-404.99	6.37	1696.44	-396.31	152.16	1700.67	915.19	-203.10	68.25	1534.58	-196.87	73.56	907.11
4.56000	-475.83	150.15	52.21	-525.31	132.32	57.10	-750.25	82.37	58.44	-688.87	150.38	90.78	-119.56	-41.14	129.63	-162.47	-33.24	118.58	-852.72	-102.90	747.12	-329.28	-78.17	99.26	-399.46	103.31	1256.34	0.00	0.00	0.00	-293.40	150.23	1600.16	-297.48	8.66	1594.16	-400.01	4.48	1695.63	-391.24	150.69	1700.10	915.30	-203.02	68.24	1534.73	-196.94	73.59	906.99
4.57000	-475.39	150.30	52.22	-524.27	132.46	57.19	-750.08	81.55	59.21	-688.42	150.53	91.31	-117.39	-38.68	125.11	-161.37	-31.36	114.56	-851.17	-102.26	742.33	-327.33	-77.85	98.38	-394.55	102.05	1255.71	0.00	0.00	0.00	-288.38	148.52	1599.53	-292.54	6.63	1593.34	-395.03	2.73	1694.88	-386.21	148.91	1699.53	915.24	-203.29	68.38	1534.61	-196.99	73.51	907.09
4.58000	-474.76	150.13	52.26	-524.06	132.42	57.11	-749.81	82.00	59.32	-687.99	150.47	91.77	-111.42	-34.98	122.30	-159.05	-29.32	111.34	-849.60	-101.61	737.53	-325.46	-77.53	97.39	-389.59	100.25	1255.01	0.00	0.00	0.00	-283.22	146.82	1598.93	-288.51	4.89	1592.52	-390.00	0.72	1694.05	-381.14	146.89	1698.87	915.28	-203.54	68.32	1534.63	-196.87	73.51	907.08
4.59000	-475.69	150.24	51.70	-523.48	132.25	57.21	-749.74	81.63	59.82	-687.55	150.30	92.21	-109.95	-32.83	118.46	-158.28	-26.91	108.11	-848.01	-100.95	732.72	-323.51	-77.43	96.62	-384.61	98.72	1254.35	0.00	0.00	0.00	-278.53	144.97	1598.29	-283.31	3.23	1591.68	-384.88	-1.20	1693.27	-376.06	145.08	1698.27	915.06	-203.04	68.57	1534.08	-196.85	73.34	907.20
4.60000	-476.10	150.40	51.22	-524.08	132.52	56.83	-749.52	81.64	60.31	-687.08	150.14	92.84	-107.70	-30.74	114.73	-156.94	-24.97	104.99	-846.40	-100.30	727.90	-321.49	-77.22	95.94	-379.70	96.95	1253.74	0.00	0.00	0.00	-272.81	143.30	1597.62	-277.75	1.54	1590.91	-379.70	-3.49	1692.43	-370.86	143.34	1697.67	915.18	-202.95	68.38	1534.36	-196.89	73.42	907.14
4.61000	-473.48	150.58	51.76	-524.52	132.43	56.54	-749.26	81.28	61.11	-686.46	150.35	93.65	-106.45	-28.74	110.33	-154.47	-23.74	101.75	-844.77	-99.64	723.07	-319.50	-76.94	95.18	-374.70	95.19	1253.07	0.00	0.00	0.00	-267.63	141.32	1597.12	-272.46	-0.28	1590.19	-374.39	-5.46	1691.72	-365.59	141.29	1697.10	915.29	-203.11	68.28	1534.39	-196.94	73.47	907.15
4.62000	-475.48	150.46	50.93	-524.46	132.46	56.39	-748.81	81.23	61.98	-685.92	149.90	94.27	-104.61	-27.43	106.33	-153.78	-23.18	97.92	-843.12	-98.98	718.23	-317.71	-77.00	94.60	-369.79	93.35	1252.43	0.00	0.00	0.00	-262.87	139.36	1596.49	-268.42	-2.56	1589.44	-368.97	-7.64	1691.02	-360.49	138.75	1696.60	915.37	-203.55	68.24	1534.76	-196.95	73.61	907.14
4.63000	-472.25	150.63	51.42	-524.36	132.71	56.06	-748.44	81.19	63.01	-685.05	150.14	95.34	-103.70	-26.50	102.12	-152.74	-22.84	94.55	-841.44	-98.32	713.38	-316.16	-77.25	94.24	-364.67	92.26	1251.90	0.00	0.00	0.00	-257.16	137.38	1595.92	-263.16	-4.38	1588.72	-363.54	-9.87	1690.28	-355.31	136.60	1696.02	915.22	-203.53	68.26	1534.03	-197.04	73.32	907.02
4.64000	-475.45	150.76	50.19	-522.67	132.66	56.29	-748.00	81.95	64.00	-684.33	149.89	96.26	-101.85	-26.91	98.34	-150.04	-22.81	91.71	-839.75	-97.66	708.53	-314.88	-76.95	93.70	-359.52	90.69	1251.38	0.00	0.00	0.00	-251.86	135.38	1595.35	-256.74	-6.41	1587.92	-358.06	-12.07	1689.55	-349.96	134.53	1695.48	915.30	-202.69	68.31	1534.03	-197.03	73.38	907.16
4.65000	-474.93	150.82	50.01	-523.08	132.86	55.81	-747.36	82.03	65.42	-683.57	149.66	97.17	-99.93	-27.66	94.52	-149.52	-23.44	88.54	-838.03	-96.99	703.67	-313.65	-77.04	93.43	-354.63	88.09	1250.71	0.00	0.00	0.00	-246.41	133.62	1594.75	-251.91	-8.75	1587.19	-352.54	-14.26	1688.91	-344.65	132.17	1694.99	915.14	-202.76	68.49	1534.43	-196.88	73.53	907.21
4.66000	-475.38	150.99	49.60	-522.79	132.92	55.62	-746.99	81.91	67.11	-682.71	149.41	98.27	-97.97	-28.02	90.79	-147.77	-24.03	85.82	-836.28	-96.32	698.81	-312.52	-76.70	92.87	-349.51	86.05	1250.19	0.00	0.00	0.00	-241.44	131.44	1594.23	-246.91	-10.75	1586.60	-346.98	-16.78	1688.22	-339.33	129.69	1694.52	915.23	-203.15	68.31	1533.47	-196.97	73.19	907.00
4.67000	-474.56	150.92	49.36	-523.01	133.00	55.15	-746.20	82.14	68.96	-681.61	149.77	99.67	-96.17	-28.43	86.85	-146.64	-23.90	82.78	-834.51	-95.65	693.94	-311.30	-76.73	92.60	-344.36	83.96	1249.77	0.00	0.00	0.00	-236.17	129.11	1593.71	-240.37	-12.99	1585.77	-341.46	-19.25	1687.62	-334.03	127.21	1694.12	915.03	-202.44	68.54	1533.59	-197.11	73.21	907.12
4.68000	-475.07	151.19	48.79	-521.31	133.16	55.24	-745.44	81.70	71.26	-680.69	149.49	100.90	-95.22	-28.65	82.85	-145.36	-23.89	80.09	-832.72	-94.98	689.07	-310.10	-76.49	92.21	-339.13	81.95	1249.41	0.00	0.00	0.00	-230.21	127.04	1593.24	-233.97	-15.13	1585.10	-335.89	-21.91	1687.02	-328.66	124.81	1693.74	915.01	-202.67	68.50	1534.07	-197.04	73.36	907.07
4.69000	-473.52	151.26	48.91	-521.00	133.17	54.93	-744.48	81.64	73.60	-679.65	149.24	102.33	-93.60	-28.55	79.61	-144.69	-23.83	76.78	-830.90	-94.31	684.19	-308.98	-76.32	91.95	-333.85	79.93	1249.17	0.00	0.00	0.00	-225.46	124.79	1592.97	-228.96	-17.20	1584.56	-330.32	-24.57	1686.52	-323.30	122.27	1693.52	915.11	-203.24	68.40	1534.76	-196.81	73.59	907.22
4.70000	-473.43	151.44	48.47	-520.79	133.60	54.47	-743.60	82.12	75.97	-678.33	149.21	103.98	-92.47	-29.09	76.49	-143.75	-23.53	75.19	-829.06	-93.64	679.31	-308.04	-76.00	91.56	-328.44	77.56	1248.97	0.00	0.00	0.00	-220.96	122.54	1592.72	-223.37	-19.42	1584.08	-324.69	-27.03	1686.11	-318.00	119.54	1693.34	915.02	-203.30	68.53	1534.61	-196.91	73.54	907.07
4.71000	-474.34	151.62	47.81	-519.07	133.64	54.45	-742.45	81.91	78.87	-676.73	149.76	105.93	-93.19	-29.56	74.13	-143.75	-23.45	73.23	-827.18	-92.96	674.43	-307.34	-76.16	91.41	-323.08	75.50	1248.79	0.00	0.00	0.00	-215.62	120.31	1592.56	-217.77	-21.83	1583.56	-319.10	-29.45	1685.82	-312.60	117.00	1693.24	915.04	-203.19	68.53	1534.83	-196.95	73.62	906.99
4.72000	-474.81	151.61	47.41	-518.22	133.97	54.21	-741.22	81.98	82.07	-675.27	149.62	107.87	-93.55	-29.89	72.38	-143.07	-23.82	72.31	-825.28	-92.29	669.54	-306.74	-75.90	91.02	-317.59	73.27	1248.76	0.00	0.00	0.00	-209.53	118.04	1592.46	-211.95	-24.03	1583.32	-313.54	-32.31	1685.53	-307.26	114.24	1693.21	915.09	-203.06	68.47	1534.61	-196.92	73.63	907.02
4.73000	-473.60	151.76	47.36	-517.52	134.14	53.80	-739.98	82.63	85.43	-673.49	150.06	110.23	-90.94	-29.60	71.33	-143.68	-25.16	71.10	-823.36	-91.61	664.65	-306.29	-76.24	90.98	-312.00	70.92	1248.74	0.00	0.00	0.00	-204.17	115.57	1592.51	-206.91	-26.18	1583.30	-307.99	-34.58	1685.43	-302.00	111.47	1693.25	914.99	-202.99	68.57	1534.73	-196.85	73.61	906.93
4.74000	-472.96	152.16	47.11	-515.53	134.57	53.88	-738.35	83.04	89.34	-671.36	151.04	113.00	-91.76	-30.06	69.58	-143.50	-25.01	70.04	-821.40	-90.93	659.77	-305.85	-76.54	90.90	-306.53	68.89	1248.85	0.00	0.00	0.00	-198.81	113.59	1592.61	-201.73	-28.80	1583.25	-302.40	-37.32	1685.37	-296.63	108.99	1693.35	915.13	-203.34	68.29	1534.51	-196.86	73.62	906.88
4.75000	-472.24	152.28	47.03	-514.92	135.25	53.39	-736.46	83.58	93.71	-669.24	151.12	115.68	-91.10	-30.14	68.54	-142.58	-24.88	68.77	-819.42	-90.25	654.88	-305.59	-76.12	90.43	-301.15	66.47	1249.01	0.00	0.00	0.00	-193.96	111.24	1592.82	-195.63	-31.13	1583.30	-296.86	-39.95	1685.40	-291.29	106.36	1693.56	915.16	-202.96	68.33	1533.89	-196.85	73.31	906.94
4.76000	-471.12	152.82	46.81	-513.81	135.47	53.30	-734.19	82.87	99.00	-666.74	151.96	118.82	-91.37	-30.16	67.40	-143.43	-25.69	68.86	-817.41	-89.57	649.99	-305.37	-76.38	90.31	-295.71	64.40	1249.29	0.00	0.00	0.00	-188.83	108.75	1593.12	-189.67	-33.58	1583.37	-291.34	-42.59	1685.51	-285.94	103.88	1693.78	914.91	-202.45	68.49	1534.09	-196.94	73.37	907.02
4.77000	-470.83	153.11	46.52	-513.65	135.98	52.74	-731.50	83.41	104.46	-663.76	152.93	122.36	-91.11	-30.40	66.55	-142.81	-25.99	68.55	-815.36	-88.88	645.10	-305.23	-76.56	90.11	-290.31	62.19	1249.63	0.00	0.00	0.00	-183.71	106.47	1593.44	-184.24	-35.75	1583.65	-285.86	-45.21	1685.70	-280.75	101.14	1694.15	914.85	-202.48	68.69	1534.73	-196.92	73.63	906.94
4.78000	-470.16	153.37	46.35	-511.52	136.51	52.74	-728.83	84.39	110.09	-660.67	153.52	126.05	-90.45	-30.39	66.09	-143.19	-25.77	67.80	-813.29	-88.20	640.22	-305.10	-76.84	90.01	-285.07	59.10	1250.05	0.00	0.00	0.00	-178.74	104.08	1593.82	-179.15	-38.07	1583.91	-280.40	-47.94	1685.91	-275.52	98.13	1694.60	915.16	-202.91	68.27	1534.58	-196.98	73.57	907.34
4.79000	-470.66	154.05	45.69	-510.69	136.94	52.35	-725.51	85.02	116.54	-657.19	154.00	130.08	-90.50	-30.38	65.45	-142.02	-25.44	67.52	-811.18	-87.51	635.33	-304.96	-76.99	89.89	-279.89	56.92	1250.54	0.00	0.00	0.00	-173.54	102.08	1594.18	-175.11	-40.53	1584.30	-275.06	-50.66	1686.14	-270.33	95.24	1695.04	915.44	-203.49	68.03	1534.53	-196.94	73.57	907.23
4.80000	-469.53	154.37	45.42	-508.18	137.34	52.67	-721.69	85.63	123.52	-653.26	155.10	134.61	-90.41	-30.16	65.06	-142.80	-25.77	67.08	-809.04	-86.83	630.45	-304.83	-76.97	89.73	-274.68	54.32	1251.02	0.00	0.00	0.00	-167.98	99.63	1594.64	-169.93	-42.78	1584.51	-269.86	-53.12	1686.47	-265.12	92.90	1695.48	915.15	-203.16	68.37	1534.35	-196.82	73.43	907.14
4.81000	-467.78	154.78	45.39	-506.03	137.96	52.98	-717.26	85.51	131.40	-648.87	155.94	139.50	-90.07	-30.31	64.58	-142.31	-26.17	66.91	-806.88	-86.14	625.57	-304.71	-77.05	89.63	-269.46	52.07	1251.53	0.00	0.00	0.00	-163.61	97.44	1595.12	-164.51	-45.03	1584.69	-264.70	-55.63	1686.77	-260.04	90.66	1695.97	914.96	-202.84	68.54	1534.77	-196.89	73.56	907.23
4.82000	-466.97	155.43	44.83	-505.28	138.57	53.10	-712.64	86.47	139.28	-644.03	156.89	144.68	-91.03	-30.40	63.64	-142.77	-25.85	66.43	-804.67	-85.45	620.69	-304.54	-76.95	89.49	-264.30	49.77	1252.03	0.00	0.00	0.00	-159.05	95.29	1595.64	-158.83	-47.29	1585.04	-259.60	-58.08	1687.14	-255.13	87.87	1696.52	915.11	-203.46	68.26	1534.76	-196.88	73.65	907.07
4.83000	-467.20	156.43	43.84	-502.87	139.09	53.68	-707.17	87.02	147.62	-638.78	157.94	150.12	-89.74	-30.25	63.64	-142.72	-26.60	66.24	-802.44	-84.76	615.82	-304.47	-77.13	89.50	-259.33	47.41	1252.38	0.00	0.00	0.00	-153.96	93.08	1596.18	-153.79	-49.47	1585.57	-254.59	-60.38	1687.50	-250.27	85.85	1697.01	915.17	-203.76	68.18	1534.04	-196.91	73.32	907.04
4.84000	-467.01	156.99	43.04	-499.55	139.69	54.45	-701.13	88.27	156.02	-632.92	159.04	155.68	-89.08	-30.28	63.36	-141.22	-25.81	65.55	-800.17	-84.07	610.96	-304.37	-77.18	89.47	-254.38	45.50	1252.74	0.00	0.00	0.00	-148.64	90.68	1596.74	-148.99	-51.52	1585.99	-249.62	-62.67	1687.87	-245.54	83.03	1697.56	915.03	-203.21	68.47	1534.33	-196.97	73.48	906.93
4.85000	-462.22	157.47	43.01	-497.71	139.97	55.02	-694.33	88.39	165.05	-626.74	159.85	161.30	-88.77	-30.45	62.85	-141.97	-26.40	66.04	-797.86	-83.38	606.10	-304.28	-77.26	89.37	-249.63	43.46	1253.00	0.00	0.00	0.00	-143.33	88.93	1597.26	-143.58	-53.83	1586.28	-244.68	-64.98	1688.24	-240.88	80.65	1698.07	914.96	-202.60	68.54	1534.75	-196.79	73.55	906.95
4.86000	-461.20	157.92	42.05	-495.38	140.43	55.82	-687.17	88.95	173.92	-620.32	160.52	166.84	-89.03	-30.33	62.53	-141.64	-25.98	65.84	-795.52	-82.69	601.24	-304.21	-77.24	89.34	-245.09	41.32	1253.18	0.00	0.00	0.00	-139.48	87.07	1597.74	-139.29	-55.68	1586.84	-239.81	-67.42	1688.56	-236.22	78.53	1698.50	915.15	-203.38	68.28	1534.49	-196.81	73.46	907.26
4.87000	-459.14	158.30	41.28	-491.60	140.70	57.21	-679.76	90.14	182.29	-613.60	161.18	172.39	-89.22	-30.30	62.19	-142.89	-25.92	65.16	-793.14	-82.00	596.39	-304.17	-77.13	89.19	-240.74	39.60	1253.34	0.00	0.00	0.00	-134.65	85.23	1598.33	-134.23	-57.62	1587.30	-234.99	-69.41	1688.96	-231.62	76.47	1698.90	915.11	-203.11	68.42	1534.28	-196.86	73.44	907.14
4.88000	-456.39	158.05	40.71	-487.76	140.62	58.99	-672.06	89.96	190.73	-606.77	161.55	177.89	-89.12	-30.31	62.00	-141.98	-26.49	65.56	-790.73	-81.31	591.55	-304.09	-77.43	89.23	-236.65	38.05	1253.50	0.00	0.00	0.00	-130.05	83.21	1598.71	-130.26	-59.55	1587.75	-230.29	-71.35	1689.32	-227.13	74.36	1699.27	915.28	-203.62	68.20	1534.04	-197.01	73.33	907.16
4.89000	-453.63	157.86	39.91	-484.13	140.70	60.98	-664.87	91.10	197.79	-599.70	161.78	183.41	-89.56	-30.57	61.52	-142.00	-26.42	65.44	-788.28	-80.62	586.72	-304.02	-77.39	89.17	-232.65	36.30	1253.69	0.00	0.00	0.00	-126.07	81.42	1599.13	-125.78	-61.57	1588.02	-225.64	-73.23	1689.66	-222.72	72.68	1699.64	915.32	-203.42	68.24	1534.35	-196.99	73.44	907.17
4.90000	-450.17	157.94	39.32	-481.32	140.57	62.83	-657.32	90.39	204.37	-592.94	161.25	188.54	-90.29	-30.81	61.16	-141.66	-26.54	65.47	-785.80	-79.93	581.89	-303.96	-77.65	89.24	-228.83	33.99	1253.83	0.00	0.00	0.00	-121.29	79.81	1599.46	-120.58	-63.00	1588.24	-221.05	-75.21	1689.98	-218.38	70.47	1700.06	915.20	-203.10	68.24	1533.94	-196.83	73.32	907.09
4.91000	-445.04	158.98	39.41	-474.76	141.38	65.83	-649.75	89.62	208.59	-586.08	160.85	192.94	-89.53	-30.43	61.29	-141.87	-26.64	65.44	-783.27	-79.23	577.07	-303.89	-77.67	89.16	-224.96	31.50	1254.04	0.00	0.00	0.00	-116.43	78.16	1599.81	-115.84	-64.55	1588.54	-216.54	-76.95	1690.30	-214.02	68.46	1700.41	915.15	-202.94	68.48	1534.57	-196.78	73.58	907.21
4.92000	-436.65	160.84	43.38	-468.60	142.55	69.30	-642.12	88.82	211.46	-578.89	160.50	196.66	-88.64	-30.58	61.36	-141.09	-26.80	65.61	-780.71	-78.54	572.27	-303.88	-77.69	89.10	-220.97	29.83	1254.32	0.00	0.00	0.00	-112.67	76.56	1600.13	-111.97	-66.25	1588.84	-212.12	-78.98	1690.56	-209.77	66.72	1700.80	915.34	-203.05	68.26	1534.51	-196.76	73.57	907.32
4.93000	-428.45	162.28	48.34	-458.40	144.40	73.43	-634.03	87.72	213.32	-571.22	159.94	199.70	-89.31	-30.30	61.17	-140.66	-26.61	65.37	-778.11	-77.85	567.47	-303.84	-77.30	88.96	-217.01	27.98	1254.65	0.00	0.00	0.00	-108.22	75.00	1600.42	-107.15	-67.81	1589.12	-207.72	-80.61	1690.84	-205.58	64.84	1701.16	915.06	-203.77	68.46	1533.94	-196.99	73.34	907.31
4.94000	-418.21	163.98	52.16	-450.01	145.49	76.49	-625.73	86.95	213.82	-562.95	159.09	201.80	-89.38	-30.75	60.90	-141.71	-26.84	65.13	-775.46	-77.15	562.68	-303.77	-77.55	89.03	-212.97	26.35	1255.06	0.00	0.00	0.00	-104.29	73.71	1600.72	-102.86	-69.35	1589.32	-203.41	-82.15	1691.18	-201.37	63.36	1701.57	915.13	-203.40	68.44	1534.01	-196.93	73.37	907.33
4.95000	-407.21	164.99	55.35	-439.56	146.21	79.06	-616.89	86.14	213.73	-553.93	158.63	203.15	-88.92	-30.45	61.04	-141.67	-26.78	65.14	-772.78	-76.46	557.91	-303.77	-77.74	89.14	-209.00	25.29	1255.50	0.00	0.00	0.00	-100.31	72.46	1601.05	-98.91	-70.72	1589.63	-199.10	-83.68	1691.54	-197.14	62.04	1701.97	914.96	-203.07	68.42	1534.30	-196.94	73.44	907.26
4.96000	-395.87	165.72	57.78	-426.94	146.36	81.37	-607.62	85.61	212.75	-544.29	158.05	203.57	-90.48	-30.44	60.66	-142.05	-26.81	64.95	-770.06	-75.77	553.14	-303.70	-77.66	89.14	-205.07	23.92	1256.08	0.00	0.00	0.00	-95.88	71.01	1601.37	-94.97	-71.92	1589.92	-194.90	-85.17	1691.93	-193.11	60.18	1702.50	915.19	-203.28	68.40	1534.53	-196.95	73.50	906.91
4.97000	-383.34	166.60	59.45	-415.91	147.00	82.38	-597.88	85.25	210.90	-534.26	158.00	203.21	-89.58	-30.60	60.60	-141.10	-26.55	65.00	-767.29	-75.07	548.39	-303.61	-77.76	89.22	-201.07	22.92	1256.66	0.00	0.00	0.00	-92.13	69.90	1601.73	-90.43	-73.13	1590.21	-190.73	-86.55	1692.33	-189.15	58.52	1702.94	915.13	-203.46	68.34	1534.27	-196.93	73.41	906.94
4.98000	-370.19	166.92	60.71	-404.27	147.35	82.81	-587.69	85.25	208.23	-523.82	158.24	201.99	-88.87	-30.85	60.61	-142.10	-27.01	64.77	-764.48	-74.38	543.65	-303.60	-78.10	89.39	-197.21	22.33	1257.39	0.00	0.00	0.00	-88.38	68.68	1602.18	-87.37	-74.31	1590.56	-186.65	-88.01	1692.73	-185.25	57.34	1703.38	915.22	-203.34	68.33	1534.61	-196.88	73.56	907.12
4.99000	-357.93	167.31	61.12	-391.35	147.65	82.80	-576.95	84.68	205.14	-513.15	158.14	199.89	-88.79	-30.68	60.54	-141.27	-26.13	64.88	-761.63	-73.68	538.93	-303.54	-77.93	89.32	-193.34	21.07	1258.05	0.00	0.00	0.00	-84.44	67.62	1602.51	-83.99	-75.62	1591.04	-182.69	-89.35	1693.12	-181.49	55.76	1703.89	915.29	-203.59	68.17	1534.74	-196.87	73.66	907.16
5.00000	-343.88	166.49	59.90	-377.41	147.71	82.66	-565.97	84.92	201.08	-501.98	157.97	197.07	-88.55	-30.49	60.62	-142.04	-26.71	64.64	-758.74	-72.99	534.22	-303.43	-77.82	89.26	-189.47	20.30	1258.73	0.00	0.00	0.00	-80.76	66.56	1602.86	-79.57	-76.79	1591.40	-178.73	-90.51	1693.56	-177.80	54.63	1704.32	915.28	-204.07	68.07	1534.74	-196.79	73.64	907.24
5.01000	-330.65	166.34	59.54	-364.26	147.91	81.78	-554.67	85.42	196.29	-490.29	158.44	193.96	-89.61	-30.94	60.11	-141.56	-26.66	64.64	-755.80	-72.30	529.52	-303.43	-77.52	89.13	-185.55	20.03	1259.41	0.00	0.00	0.00	-76.85	65.57	1603.29	-75.88	-77.59	1591.71	-174.87	-91.69	1693.99	-174.25	53.17	1704.83	915.33	-203.28	68.15	1534.89	-196.87	73.66	907.41
5.02000	-314.86	166.19	59.77	-349.36	146.89	79.62	-542.93	85.18	191.30	-478.31	158.24	190.10	-89.88	-31.02	60.04	-140.68	-26.71	65.09	-752.82	-71.61	524.84	-303.38	-77.71	89.21	-181.48	20.88	1260.24	0.00	0.00	0.00	-73.70	64.59	1603.81	-71.62	-78.57	1592.13	-171.09	-92.96	1694.39	-170.82	52.11	1705.28	915.22	-203.30	68.17	1534.74	-196.80	73.65	907.21
5.03000	-298.38	166.07	59.72	-336.09	146.76	77.98	-530.79	85.37	185.46	-465.89	158.21	185.89	-87.35	-30.85	60.67	-140.19	-26.77	65.00	-749.79	-70.91	520.18	-303.34	-77.98	89.32	-177.57	20.02	1260.76	0.00	0.00	0.00	-70.52	63.66	1604.29	-66.48	-79.36	1592.43	-167.33	-93.87	1694.83	-167.32	50.91	1705.76	915.42	-203.50	68.27	1534.37	-196.88	73.48	907.09
5.04000	-282.92	165.67	59.32	-320.68	146.89	76.98	-517.97	85.26	179.41	-453.32	158.59	181.47	-89.37	-31.03	59.91	-140.48	-26.53	63.92	-746.72	-70.22	515.53	-303.30	-77.99	89.29	-173.89	17.35	1261.14	0.00	0.00	0.00	-66.88	62.96	1604.73	-63.89	-80.21	1592.89	-163.64	-95.00	1695.16	-164.02	49.76	1706.20	915.24	-203.24	68.34	1534.69	-196.84	73.63	907.14
5.05000	-265.71	166.21	59.14	-303.01	146.65	75.94	-504.76	85.59	172.71	-440.48	158.60	176.59	-87.54	-31.29	60.19	-140.52	-26.45	63.87	-743.60	-69.53	510.90	-303.27	-77.93	89.24	-170.09	16.49	1261.49	0.00	0.00	0.00	-62.83	62.08	1605.17	-61.05	-81.14	1593.32	-160.07	-96.20	1695.45	-160.68	48.85	1706.66	915.13	-203.09	68.51	1534.65	-196.93	73.58	906.99
5.06000	-247.68	166.02	59.16	-289.82	146.86	74.06	-491.32	85.63	165.83	-427.15	159.05	171.62	-88.14	-31.18	59.87	-141.22	-26.83	64.39	-740.43	-68.84	506.28	-303.19	-77.90	89.24	-170.09	16.49	1261.49	0.00	0.00	0.00	-60.31	61.59	1605.71	-57.28	-81.92	1593.70	-156.56	-97.37	1695.71	-157.44	47.58	1707.10	915.23	-203.19	68.44	1534.65	-196.86	73.52	907.05
5.07000	-233.39	167.77	59.16	-272.22	147.18	73.30	-477.58	85.84	158.64	-413.64	159.16	166.36	-89.37	-31.33	59.54	-140.68	-26.62	64.43	-737.22	-68.15	501.69	-303.18	-77.98	89.26	-170.09	16.49	1261.49	0.00	0.00	0.00	-56.94	60.72	1606.17	-53.73	-82.51	1593.98	-153.02	-98.25	1695.98	-154.11	46.58	1707.48	915.09	-203.69	68.48	1534.38	-196.96	73.41	907.11
5.08000	-216.99	168.34	58.93	-254.95	147.87	72.39	-463.46	86.57	151.15	-399.50	159.81	161.30	-88.21	-31.31	59.82	-140.08	-26.86	64.77	-733.96	-67.46	497.11	-303.14	-78.16	89.38	-170.09	16.49	1261.49	0.00	0.00	0.00	-53.71	59.82	1606.62	-50.29	-83.33	1594.26	-149.58	-99.23	1696.17	-150.93	45.14	1707.90	915.38	-202.94	68.40	1534.76	-196.83	73.61	907.00
5.09000	-199.72	168.59	59.29	-237.67	149.25	72.34	-449.02	86.98	143.82	-385.40	160.31	156.06	-88.00	-30.95	59.84	-141.08	-26.63	64.55	-730.65	-66.77	492.55	-303.11	-77.81	89.24	-170.09	16.49	1261.49	0.00	0.00	0.00	-50.56	58.97	1607.05	-46.26	-84.09	1594.42	-146.09	-100.13	1696.33	-147.67	44.51	1708.16	915.44	-203.10	68.24	1534.63	-196.80	73.57	907.12
5.10000	-182.64	168.96	59.53	-220.91	149.78	71.47	-434.51	87.98	136.41	-371.11	160.98	150.91	-87.63	-31.24	59.85	-141.05	-25.98	64.58	-727.30	-66.09	488.01	-303.03	-77.77	89.20	-170.09	16.49	1261.49	0.00	0.00	0.00	-46.91	58.39	1607.32	-43.48	-84.90	1594.72	-142.68	-101.08	1696.47	-144.37	43.76	1708.42	915.31	-203.18	68.31	1535.15	-196.77	73.84	907.10
5.11000	-165.91	169.27	59.85	-203.62	150.32	70.80	-419.90	88.98	129.08	-356.76	161.30	145.71	-87.75	-30.79	60.10	-140.55	-26.04	64.95	-723.89	-65.40	483.50	-303.00	-77.87	89.29	-170.09	16.49	1261.49	0.00	0.00	0.00	-44.99	57.82	1607.64	-40.36	-85.56	1594.87	-139.30	-101.69	1696.63	-141.10	43.06	1708.71	915.19	-203.31	68.38	1534.32	-196.90	73.52	907.08
5.12000	-148.42	169.91	60.54	-186.99	150.93	70.29	-405.17	89.27	122.37	-342.24	161.36	140.55	-87.33	-30.46	60.24	-140.88	-26.14	64.96	-720.43	-64.71	479.00	-302.92	-77.88	89.33	-170.09	16.49	1261.49	0.00	0.00	0.00	-41.66	57.11	1607.93	-37.30	-86.15	1595.09	-135.91	-102.58	1696.74	-137.80	42.09	1708.96	915.25	-203.32	68.36	1534.26	-196.89	73.42	907.14
5.13000	-131.50	170.39	61.27	-170.89	151.60	69.82	-389.94	90.93	115.22	-327.69	161.53	135.68	-87.68	-30.70	60.00	-141.20	-26.70	65.44	-716.92	-64.03	474.53	-302.89	-77.82	89.31	-170.09	16.49	1261.49	0.00	0.00	0.00	-37.63	56.59	1608.12	-33.14	-86.54	1595.17	-132.52	-103.24	1696.85	-134.51	41.06	1709.21	915.25	-203.07	68.33	1534.38	-196.92	73.44	907.11
5.14000	-113.79	170.78	62.38	-154.13	152.13	69.78	-374.78	91.78	108.76	-313.07	162.34	131.27	-86.50	-30.34	60.53	-141.41	-27.26	65.64	-713.36	-63.35	470.07	-302.84	-77.93	89.34	-170.09	16.49	1261.49	0.00	0.00	0.00	-34.88	56.16	1608.36	-30.32	-87.03	1595.33	-129.15	-103.68	1696.98	-131.16	40.62	1709.35	915.28	-203.13	68.29	1534.72	-196.86	73.57	907.11
5.15000	-97.46	171.17	63.54	-137.18	152.59	69.98	-359.55	92.65	102.72	-298.40	162.69	127.01	-87.79	-30.40	60.11	-140.26	-25.68	64.22	-709.75	-62.66	465.64	-302.79	-77.96	89.39	-170.09	16.49	1261.49	0.00	0.00	0.00	-32.00	55.81	1608.62	-25.51	-87.28	1595.36	-125.80	-104.24	1697.06	-127.87	40.09	1709.55	915.27	-202.95	68.37	1534.31	-196.93	73.42	907.20
5.16000	-81.05	171.60	64.98	-121.24	152.97	70.33	-342.40	93.70	95.55	-283.58	163.51	123.26	-88.00	-30.57	60.00	-140.71	-25.53	63.95	-706.09	-61.98	461.24	-302.76	-77.80	89.35	-170.09	16.49	1261.49	0.00	0.00	0.00	-27.97	55.35	1608.71	-22.82	-88.09	1595.51	-122.47	-104.88	1697.12	-124.57	39.69	1709.68	915.27	-203.00	68.33	1534.31	-196.90	73.44	907.13
5.17000	-64.91	172.08	66.50	-104.36	153.50	70.93	-326.94	94.58	89.62	-268.56	164.32	119.83	-87.39	-30.18	60.31	-139.79	-25.52	64.16	-702.37	-61.30	456.86	-302.70	-77.87	89.44	-170.09	16.49	1261.49	0.00	0.00	0.00	-24.67	54.81	1608.94	-20.15	-88.43	1595.60	-119.09	-105.33	1697.18	-121.28	39.03	1709.89	915.31	-203.12	68.30	1534.51	-196.90	73.46	907.09
5.18000	-47.95	172.54	68.42	-89.27	154.03	71.39	-312.73	95.31	84.76	-253.67	165.15	116.70	-86.51	-30.34	60.29	-140.45	-25.85	63.74	-698.60	-60.62	452.50	-302.65	-77.63	89.42	-170.09	16.49	1261.49	0.00	0.00	0.00	-21.21	54.58	1609.15	-16.65	-88.66	1595.77	-115.72	-105.60	1697.24	-118.01	38.62	1710.07	915.23	-202.86	68.59	1534.88	-196.85	73.63	907.20
5.19000	-31.83	172.58	70.44	-73.76	154.44	72.28	-299.35	95.94	80.79	-238.98	165.61	113.81	-87.72	-30.24	59.96	-137.89	-21.92	66.69	-694.77	-59.95	448.17	-302.62	-77.72	89.48	-170.09	16.49	1261.49	0.00	0.00	0.00	-17.73	54.72	1609.24	-13.04	-88.83	1595.85	-112.43	-105.90	1697.33	-114.71	38.46	1710.19	915.15	-202.92	68.55	1534.29	-196.83	73.47	907.04
5.20000	-16.45	173.01	72.15	-58.23	154.64	73.37	-286.39	96.49	77.53	-224.31	165.90	111.13	-86.96	-30.23	60.17	-139.98	-25.55	63.82	-690.90	-59.27	443.86	-302.62	-77.48	89.45	-170.09	16.49	1261.49	0.00	0.00	0.00	-15.59	54.12	1609.48	-9.43	-88.90	1596.06	-109.13	-106.20	1697.38	-111.47	37.93	1710.36	915.36	-203.02	68.41	1534.21	-196.75	73.43	907.28
5.21000	-0.91	172.93	74.37	-43.17	155.06	74.65	-273.43	97.00	74.80	-209.81	166.64	108.96	-88.12	-30.31	59.65	-135.92	-21.60	66.83	-686.96	-58.60	439.58	-302.57	-77.46	89.50	-170.09	16.49	1261.49	0.00	0.00	0.00	-11.55	54.03	1609.59	-6.12	-89.26	1596.15	-105.82	-106.13	1697.49	-108.16	37.87	1710.42	915.17	-203.05	68.60	1534.76	-196.82	73.62	907.15
5.22000	15.15	173.05	76.66	-28.53	155.22	75.85	-260.04	97.49	72.44	-195.45	167.27	107.01	-86.54	-30.24	60.11	-134.13	-21.50	67.59	-682.97	-57.92	435.33	-302.56	-77.36	89.50	-170.09	16.49	1261.49	0.00	0.00	0.00	-9.05	54.04	1609.78	-2.78	-89.19	1596.20	-102.50	-106.38	1697.54	-104.95	37.84	1710.50	915.19	-203.04	68.56	1535.13	-196.81	73.78	907.10
5.23000	31.25	172.98	79.22	-14.27	155.56	77.05	-245.80	98.01	70.25	-181.26	168.21	105.51	-74.54	-23.92	67.08	-135.72	-21.40	67.06	-678.92	-57.25	431.10	-302.52	-77.35	89.55	-170.09	16.49	1261.49	0.00	0.00	0.00	-6.40	54.38	1609.87	-0.52	-89.26	1596.29	-99.18	-106.54	1697.59	-101.74	37.60	1710.59	915.32	-203.27	68.35	1535.08	-196.82	73.70	907.20
5.24000	46.57	173.16	81.95	1.32	155.75	79.02	-230.30	98.58	68.07	-167.56	168.98	104.23	-80.04	-24.36	65.57	-137.81	-21.88	66.28	-674.82	-56.58	426.90	-302.46	-77.27	89.61	-170.09	16.49	1261.49	0.00	0.00	0.00	-1.55	54.49	1609.82	2.79	-89.36	1596.36	-95.91	-106.46	1697.64	-98.37	38.03	1710.62	915.43	-203.12	68.12	1534.26	-196.90	73.42	907.38
5.25000	55.20	174.40	82.38	16.70	155.75	81.16	-213.11	99.23	65.71	-153.92	169.62	103.15	-79.00	-24.18	65.33	-133.75	-21.95	67.07	-670.66	-55.92	422.73	-302.39	-77.36	89.69	-170.09	16.49	1261.49	0.00	0.00	0.00	1.40	54.46	1609.97	6.89	-89.12	1596.46	-92.64	-106.20	1697.64	-95.08	37.89	1710.70	915.07	-202.81	68.63	1534.02	-196.96	73.36	907.19
5.26000	69.04	174.82	84.88	30.21	156.01	83.02	-194.57	100.09	62.45	-140.50	170.00	102.14	-78.39	-24.94	65.27	-134.75	-22.49	66.77	-666.44	-55.25	418.59	-302.31	-77.23	89.73	-170.09	16.49	1261.49	0.00	0.00	0.00	4.99	54.76	1609.97	9.57	-89.03	1596.58	-89.35	-106.12	1697.62	-91.79	37.96	1710.74	915.12	-203.25	68.57	1534.49	-196.85	73.49	906.83
5.27000	82.39	174.58	87.85	43.54	156.21	85.14	-180.85	100.73	60.65	-127.07	170.50	101.45	-79.63	-25.03	64.73	-134.24	-22.70	66.50	-662.16	-54.59	414.48	-302.23	-77.06	89.76	-170.09	16.49	1261.49	0.00	0.00	0.00	8.34	55.06	1610.10	12.94	-88.63	1596.53	-86.02	-105.83	1697.58	-88.47	38.30	1710.71	915.06	-203.41	68.52	1534.57	-196.86	73.48	906.98
5.28000	95.48	174.94	90.54	57.05	156.42	87.36	-167.51	100.98	59.30	-114.12	170.47	100.66	-77.92	-25.69	64.53	-135.61	-23.05	65.84	-657.82	-53.92	410.40	-302.13	-76.83	89.74	-170.09	16.49	1261.49	0.00	0.00	0.00	11.36	55.31	1610.14	17.28	-88.22	1596.47	-82.68	-105.65	1697.50	-85.13	38.91	1710.66	915.02	-203.13	68.62	1535.21	-196.82	73.82	906.79
5.29000	108.24	175.29	93.25	69.30	157.04	89.34	-154.26	101.74	57.80	-101.42	171.08	100.47	-80.26	-25.94	63.36	-134.01	-23.38	65.90	-653.42	-53.26	406.35	-302.03	-76.94	89.91	-170.09	16.49	1261.49	0.00	0.00	0.00	14.70	55.49	1610.22	21.35	-88.00	1596.42	-79.32	-105.29	1697.44	-81.80	39.10	1710.68	914.93	-203.39	68.62	1534.62	-196.86	73.56	906.91
5.30000	120.77	175.90	95.78	81.92	157.35	91.47	-141.25	101.41	57.07	-89.13	171.28	100.16	-76.80	-25.87	63.87	-133.47	-23.15	66.18	-648.96	-52.61	402.34	-301.88	-76.64	89.92	-170.09	16.49	1261.49	0.00	0.00	0.00	18.77	56.13	1610.15	23.71	-87.60	1596.45	-75.98	-104.91	1697.32	-78.37	39.32	1710.69	915.13	-203.92	68.31	1534.76	-196.84	73.58	907.16
5.31000	132.96	176.53	98.20	94.03	157.68	93.62	-128.42	101.21	56.21	-77.30	171.40	100.06	-74.78	-25.91	64.49	-138.38	-25.92	63.05	-644.45	-51.95	398.35	-301.80	-76.97	90.21	-170.09	16.49	1261.49	0.00	0.00	0.00	21.94	56.44	1610.12	26.75	-87.13	1596.42	-72.58	-104.33	1697.20	-74.96	39.70	1710.60	915.04	-203.29	68.44	1534.73	-196.89	73.59	907.12
5.32000	144.69	176.88	100.75	105.75	157.76	95.77	-116.22	100.62	55.77	-65.83	171.50	100.08	-73.94	-27.29	63.94	-134.93	-23.84	64.96	-639.86	-51.30	394.40	-301.57	-76.85	90.33	-170.09	16.49	1261.49	0.00	0.00	0.00	25.88	57.04	1610.06	29.29	-86.78	1596.42	-69.19	-103.69	1697.09	-71.49	40.51	1710.43	914.98	-203.37	68.52	1534.76	-196.87	73.64	906.91
5.33000	155.96	177.15	103.32	117.26	157.64	98.24	-104.47	100.05	55.28	-54.78	171.12	99.97	-73.75	-27.03	63.51	-139.38	-26.00	62.47	-635.22	-50.64	390.48	-301.43	-76.59	90.37	-170.09	16.49	1261.49	0.00	0.00	0.00	29.23	57.70	1609.95	33.85	-85.89	1596.25	-65.72	-103.20	1696.96	-67.99	41.01	1710.29	915.06	-203.51	68.39	1534.86	-196.89	73.65	906.81
5.34000	166.61	177.21	105.97	128.08	157.90	100.35	-93.06	100.17	54.40	-44.19	171.24	100.13	-82.93	-27.50	60.48	-138.54	-26.43	62.35	-630.52	-49.99	386.59	-301.27	-76.54	90.52	-170.09	16.49	1261.49	0.00	0.00	0.00	33.35	58.48	1609.76	38.13	-85.21	1596.14	-62.29	-102.52	1696.84	-64.47	41.69	1710.11	915.16	-203.53	68.48	1534.62	-196.94	73.51	906.74
5.35000	176.51	176.98	108.70	138.05	158.02	102.39	-82.29	98.57	54.63	-34.20	170.54	100.04	-75.21	-27.47	62.06	-138.27	-26.12	62.26	-625.75	-49.35	382.74	-301.06	-76.36	90.66	-170.09	16.49	1261.49	0.00	0.00	0.00	36.25	59.20	1609.63	41.14	-84.54	1595.97	-58.80	-101.64	1696.72	-60.91	42.81	1709.88	915.18	-203.53	68.42	1534.38	-196.87	73.43	906.86
5.36000	185.92	177.15	111.13	148.19	158.05	104.46	-71.94	97.51	54.47	-24.70	170.12	100.05	-85.53	-30.42	57.29	-139.72	-26.18	61.86	-620.91	-48.70	378.93	-300.89	-76.39	90.86	-170.09	16.49	1261.49	0.00	0.00	0.00	40.17	59.92	1609.38	44.18	-83.88	1595.87	-55.27	-100.62	1696.61	-57.34	43.75	1709.65	915.03	-203.10	68.51	1535.06	-196.82	73.70	907.23
5.37000	194.71	177.14	113.36	157.43	158.18	106.47	-62.26	97.11	54.10	-15.68	169.76	100.07	-79.73	-28.43	60.24	-138.49	-26.30	61.81	-616.02	-48.06	375.15	-300.72	-76.34	91.07	-170.09	16.49	1261.49	0.00	0.00	0.00	43.63	60.78	1609.15	48.04	-83.01	1595.77	-51.74	-99.80	1696.45	-53.67	44.72	1709.43	914.74	-202.76	68.80	1534.70	-196.88	73.66	906.97
5.38000	203.08	177.13	115.18	166.03	157.89	108.08	-53.20	96.01	54.02	-7.25	168.92	99.96	-85.93	-30.71	56.47	-137.74	-26.31	61.77	-611.05	-47.42	371.40	-300.52	-76.26	91.29	-170.09	16.49	1261.49	0.00	0.00	0.00	47.57	61.61	1608.89	52.18	-82.04	1595.57	-48.15	-98.80	1696.29	-50.12	45.57	1709.14	914.93	-203.03	68.70	1534.70	-196.87	73.53	907.14
5.39000	210.88	177.32	116.51	173.53	157.65	109.36	-44.86	96.19	53.42	0.76	168.51	99.94	-85.58	-30.74	56.20	-139.39	-26.39	61.25	-606.03	-46.78	367.70	-300.26	-75.96	91.41	-170.09	16.49	1261.49	0.00	0.00	0.00	50.86	62.65	1608.55	55.22	-81.26	1595.45	-44.54	-97.75	1696.12	-46.40	46.82	1708.83	915.07	-203.59	68.49	1534.70	-196.81	73.60	907.00
5.40000	217.98	176.64	117.89	180.10	157.39	110.20	-37.30	95.08	53.45	8.22	168.23	99.99	-85.89	-30.64	55.82	-138.05	-26.10	61.43	-600.93	-46.15	364.03	-299.99	-75.91	91.66	-170.09	16.49	1261.49	0.00	0.00	0.00	55.13	63.84	1608.23	58.94	-80.12	1595.19	-40.88	-96.47	1695.93	-42.75	48.00	1708.53	915.14	-203.68	68.35	1534.18	-196.82	73.42	907.08
5.41000	224.57	176.07	118.76	186.14	156.67	110.94	-30.48	94.57	53.18	14.91	167.39	99.66	-85.86	-30.40	55.59	-139.13	-26.14	60.97	-595.77	-45.52	360.39	-299.79	-75.71	91.84	-170.09	16.49	1261.49	0.00	0.00	0.00	58.57	64.88	1607.94	62.21	-79.09	1594.99	-37.21	-95.14	1695.74	-39.02	49.03	1708.29	915.02	-203.35	68.51	1534.23	-196.90	73.46	907.01
5.42000	230.31	175.00	118.86	192.64	155.69	111.23	-24.67	94.45	53.20	20.77	166.95	99.84	-86.64	-30.75	55.05	-138.12	-26.16	61.10	-590.54	-44.89	356.80	-299.47	-75.54	92.05	-170.09	16.49	1261.49	0.00	0.00	0.00	62.32	65.98	1607.69	66.50	-78.17	1594.67	-33.58	-93.95	1695.50	-35.35	50.49	1707.90	914.97	-203.52	68.51	1534.47	-196.90	73.50	907.02
5.43000	235.36	173.34	118.06	198.63	154.23	110.76	-20.13	93.67	53.42	25.80	166.40	99.91	-86.03	-30.51	54.95	-137.57	-26.42	60.94	-585.24	-44.26	353.25	-299.25	-75.47	92.33	-170.09	16.49	1261.49	0.00	0.00	0.00	66.21	67.17	1607.38	70.66	-76.81	1594.46	-29.90	-92.77	1695.24	-31.67	51.73	1707.57	914.87	-203.26	68.69	1534.59	-196.83	73.52	907.11
5.44000	239.77	171.96	116.12	202.84	152.72	109.33	-16.70	93.09	53.57	29.90	165.39	99.54	-86.33	-30.71	54.45	-137.76	-26.21	60.78	-579.88	-43.64	349.73	-298.96	-75.31	92.58	-170.09	16.49	1261.49	0.00	0.00	0.00	70.29	68.47	1606.95	73.84	-75.62	1594.32	-26.19	-91.38	1694.98	-27.96	53.24	1707.22	914.86	-203.33	68.69	1533.96	-196.93	73.28	907.21
5.45000	242.87	169.54	113.68	204.69	151.06	106.92	-14.72	93.71	53.27	32.82	164.93	99.12	-86.32	-30.66	54.36	-137.31	-26.57	60.54	-574.45	-43.02	346.26	-298.71	-75.13	92.82	-170.09	16.49	1261.49	0.00	0.00	0.00	73.95	69.84	1606.66	76.99	-74.44	1594.21	-22.46	-90.02	1694.73	-24.19	54.45	1706.83	914.92	-203.04	68.77	1534.00	-196.92	73.34	907.29
5.46000	244.95	167.00	110.28	206.98	148.76	104.22	-13.89	93.16	53.58	34.62	164.15	98.43	-86.26	-30.47	54.09	-137.98	-26.65	60.29	-568.94	-42.40	342.82	-298.40	-74.80	92.98	-170.09	16.49	1261.49	0.00	0.00	0.00	77.91	71.13	1606.29	80.70	-73.04	1593.96	-18.75	-88.38	1694.45	-20.47	55.98	1706.42	915.05	-203.16	68.65	1534.67	-196.72	73.51	906.80
5.47000	246.89	165.22	106.32	207.93	146.81	101.00	-13.40	93.08	53.85	35.90	163.58	97.46	-86.09	-30.06	54.17	-137.73	-26.60	60.20	-563.37	-41.79	339.43	-298.07	-74.75	93.36	-170.09	16.49	1261.49	0.00	0.00	0.00	81.42	72.62	1605.97	84.44	-71.58	1593.79	-15.03	-86.85	1694.14	-16.72	57.30	1706.04	915.12	-203.30	68.51	1534.57	-196.78	73.51	907.00
5.48000	248.80	163.86	102.67	209.14	145.35	98.07	-12.76	93.04	53.92	37.24	163.45	96.80	-86.58	-30.35	53.67	-136.80	-26.17	60.44	-557.72	-41.18	336.08	-297.73	-74.62	93.68	-170.09	16.49	1261.49	0.00	0.00	0.00	86.29	73.90	1605.49	88.90	-70.13	1593.44	-11.29	-85.32	1693.88	-12.92	59.06	1705.57	914.93	-203.27	68.63	1534.36	-196.95	73.45	907.14
5.49000	250.30	162.51	99.73	211.47	144.42	95.54	-11.94	92.86	54.23	38.73	163.20	96.45	-84.51	-30.48	53.97	-137.02	-26.23	60.18	-552.01	-40.57	332.77	-297.40	-74.90	94.21	-170.09	16.49	1261.49	0.00	0.00	0.00	88.83	75.33	1605.25	92.66	-68.64	1593.19	-7.53	-83.67	1693.63	-9.08	61.01	1705.16	914.79	-203.06	68.74	1534.39	-196.82	73.51	907.41
5.50000	251.80	162.10	96.61	212.44	144.27	92.75	-10.94	92.59	54.49	40.18	163.19	96.30	-85.73	-30.56	53.32	-136.66	-26.18	60.22	-546.22	-39.96	329.51	-297.07	-74.54	94.52	-170.09	16.49	1261.49	0.00	0.00	0.00	92.43	76.93	1604.92	95.84	-67.30	1592.96	-3.64	-81.78	1693.43	-5.14	62.55	1704.79	914.88	-203.16	68.66	1533.87	-196.92	73.29	907.20
5.51000	253.24	162.30	93.13	213.37	144.34	89.83	-9.94	92.60	54.85	41.60	162.62	95.69	-84.80	-30.20	53.42	-136.20	-26.33	60.03	-540.36	-39.36	326.29	-296.65	-74.37	94.98	-170.09	16.49	1261.49	0.00	0.00	0.00	96.55	78.68	1604.50	99.40	-65.70	1592.83	0.21	-80.04	1693.23	-1.13	64.53	1704.47	915.00	-202.72	68.62	1534.03	-196.96	73.34	907.05
5.52000	254.50	162.63	89.86	214.98	144.67	87.39	-9.25	92.36	55.30	42.75	162.69	95.26	-85.15	-30.16	53.13	-136.47	-26.25	59.82	-534.43	-38.76	323.11	-296.25	-73.96	95.38	-170.09	16.49	1261.49	0.00	0.00	0.00	100.68	80.22	1604.16	103.71	-63.94	1592.64	4.10	-78.34	1693.01	2.95	66.38	1704.12	914.99	-203.11	68.58	1534.48	-196.93	73.48	906.97
5.53000	255.42	163.05	87.19	215.55	144.81	85.22	-8.40	92.42	55.63	43.77	162.97	95.03	-84.85	-30.38	52.94	-136.83	-26.36	59.62	-528.42	-38.17	319.98	-295.83	-74.18	96.14	-170.09	16.49	1261.49	0.00	0.00	0.00	104.99	81.92	1603.91	108.25	-62.13	1592.48	8.04	-76.38	1692.84	7.03	68.23	1703.83	914.98	-203.29	68.54	1534.42	-196.89	73.52	907.23
5.54000	256.22	163.06	85.08	217.08	144.87	83.68	-7.68	92.45	55.89	44.72	162.77	94.62	-84.89	-30.32	52.63	-136.80	-26.52	59.27	-522.34	-37.58	316.90	-295.32	-73.83	96.72	-170.09	16.49	1261.49	0.00	0.00	0.00	109.03	83.79	1603.65	111.15	-60.66	1592.48	11.97	-74.55	1692.71	11.13	70.22	1703.55	915.23	-203.80	68.29	1534.85	-196.85	73.68	907.08
5.55000	257.03	163.30	82.90	217.38	145.09	81.76	-7.16	92.23	56.36	45.64	162.89	94.33	-85.05	-30.03	52.37	-136.44	-26.38	59.27	-516.18	-36.99	313.86	-294.71	-73.88	97.59	-170.09	16.49	1261.49	0.00	0.00	0.00	113.47	85.61	1603.45	115.15	-58.79	1592.36	15.94	-72.66	1692.59	15.26	71.96	1703.35	915.12	-203.27	68.48	1534.59	-196.97	73.63	906.98
5.56000	257.91	163.69	80.70	217.98	145.00	80.15	-6.64	92.50	56.45	46.48	162.95	94.06	-84.35	-30.36	52.07	-135.58	-26.45	59.30	-509.95	-36.41	310.86	-294.09	-73.72	98.36	-170.09	16.49	1261.49	0.00	0.00	0.00	117.52	87.25	1603.27	119.48	-57.33	1592.31	19.96	-70.70	1692.57	19.42	74.01	1703.14	915.12	-203.57	68.36	1534.69	-196.93	73.61	907.25
5.57000	264.54	163.26	81.74	218.74	144.85	78.97	-6.30	92.16	56.97	47.20	163.18	93.93	-84.01	-30.21	51.88	-135.92	-26.43	59.05	-503.64	-35.83	307.92	-293.38	-73.48	99.23	-170.09	16.49	1261.49	0.00	0.00	0.00	120.90	88.65	1603.23	124.61	-55.51	1592.32	23.94	-68.89	1692.56	23.63	76.09	1702.97	915.03	-203.32	68.60	1534.78	-196.80	73.63	907.29
5.58000	262.07	163.08	79.63	218.99	144.83	77.95	-6.07	92.25	57.13	47.75	163.36	93.76	-83.63	-30.52	51.51	-134.83	-26.55	59.04	-497.26	-35.25	305.02	-292.62	-73.27	100.21	-170.09	16.49	1261.49	0.00	0.00	0.00	125.31	90.62	1603.10	128.57	-53.49	1592.40	27.92	-66.89	1692.62	27.89	78.09	1702.93	914.93	-203.01	68.67	1534.57	-196.87	73.53	907.31
5.59000	261.42	162.84	78.48	219.75	144.73	77.46	-5.71	92.37	57.26	48.30	163.26	93.51	-82.76	-30.03	51.45	-134.06	-26.40	59.06	-490.80	-34.68	302.17	-291.70	-72.99	101.32	-170.09	16.49	1261.49	0.00	0.00	0.00	129.79	92.60	1603.04	131.93	-51.59	1592.50	31.98	-64.69	1692.72	32.13	80.36	1702.84	915.00	-202.72	68.69	1534.33	-196.91	73.52	907.41
5.60000	261.91	163.14	77.62	219.20	144.97	76.48	-5.61	92.32	57.32	48.71	163.68	93.55	-83.20	-30.19	50.89	-133.24	-26.27	59.11	-484.26	-34.11	299.37	-290.85	-72.99	102.66	-170.09	16.49	1261.49	0.00	0.00	0.00	133.94	94.44	1603.07	136.93	-49.91	1592.61	36.07	-62.66	1692.89	36.35	82.35	1702.83	915.12	-202.46	68.61	1534.82	-196.81	73.63	907.38
5.61000	261.59	163.11	77.19	219.60	144.96	76.12	-5.45	92.52	57.37	49.07	163.75	93.42	-82.23	-29.77	50.92	-134.47	-26.13	58.52	-477.64	-33.54	296.62	-289.89	-72.73	103.98	-170.09	16.49	1261.49	0.00	0.00	0.00	138.54	96.42	1603.11	141.38	-47.95	1592.87	40.14	-60.52	1693.07	40.66	84.54	1702.84	915.17	-203.03	68.47	1535.15	-196.76	73.75	907.37
5.62000	261.95	162.78	76.96	219.78	145.05	75.73	-5.33	92.87	57.29	49.42	163.85	93.34	-82.39	-29.75	50.48	-133.74	-26.09	58.50	-470.94	-32.98	293.92	-288.82	-72.63	105.47	-170.09	16.49	1261.49	0.00	0.00	0.00	142.94	98.20	1603.18	145.17	-45.90	1593.11	44.18	-58.41	1693.27	44.79	86.29	1702.95	915.06	-203.16	68.49	1535.01	-196.93	73.71	907.45
5.63000	261.15	162.94	76.11	220.26	145.01	75.30	-5.22	92.69	57.32	49.84	163.66	93.13	-82.34	-29.74	50.00	-132.30	-25.59	58.67	-464.17	-32.42	291.27	-287.65	-72.36	106.95	-170.09	16.49	1261.49	0.00	0.00	0.00	147.08	100.08	1603.29	150.33	-43.97	1593.26	48.28	-56.29	1693.46	49.03	88.76	1702.99	915.05	-203.46	68.53	1534.16	-197.16	73.37	907.28
5.64000	262.33	162.81	75.88	220.10	144.90	74.80	-5.09	92.55	57.42	50.30	163.57	92.95	-81.11	-29.58	49.87	-131.31	-25.78	58.57	-457.31	-31.87	288.67	-286.42	-72.41	108.70	-170.09	16.49	1261.49	0.00	0.00	0.00	151.20	102.08	1603.43	154.33	-42.07	1593.52	52.45	-54.09	1693.69	53.27	90.97	1703.09	915.02	-203.21	68.61	1534.65	-196.99	73.58	907.31
5.65000	262.42	162.56	75.36	220.28	144.66	74.41	-5.04	92.35	57.40	50.68	163.55	92.88	-81.57	-29.34	49.41	-130.30	-25.81	58.44	-450.38	-31.32	286.12	-285.16	-72.30	110.43	-170.09	16.49	1261.49	0.00	0.00	0.00	155.72	103.82	1603.61	156.67	-40.15	1593.92	56.58	-51.87	1693.94	57.48	93.53	1703.19	915.14	-203.44	68.50	1534.96	-196.83	73.66	907.35
5.66000	262.52	162.37	74.79	220.30	144.51	73.89	-4.95	92.09	57.57	50.96	163.38	92.64	-81.67	-29.59	49.04	-130.59	-25.41	58.20	-443.36	-30.78	283.63	-283.78	-72.01	112.10	-170.09	16.49	1261.49	0.00	0.00	0.00	159.74	106.05	1603.82	160.73	-38.14	1594.28	60.73	-49.90	1694.14	61.69	95.38	1703.35	915.31	-203.14	68.44	1534.93	-196.84	73.65	907.11
5.67000	263.61	162.15	74.63	220.00	144.39	73.31	-4.92	92.56	57.23	51.24	163.48	92.59	-79.66	-29.49	49.12	-129.41	-25.50	58.07	-436.26	-30.24	281.19	-282.31	-71.99	114.01	-170.09	16.49	1261.49	0.00	0.00	0.00	163.82	107.80	1604.09	165.38	-36.36	1594.47	64.89	-47.87	1694.41	65.96	97.53	1703.56	915.13	-203.11	68.60	1534.66	-196.88	73.54	907.26
5.68000	262.18	162.01	73.60	220.64	144.45	73.05	-4.87	92.55	57.25	51.36	163.45	92.44	-80.20	-29.44	48.68	-129.34	-25.71	57.55	-429.08	-29.70	278.80	-280.70	-71.67	115.86	-170.09	16.49	1261.49	0.00	0.00	0.00	168.24	109.61	1604.37	169.26	-34.47	1594.93	69.01	-45.95	1694.68	70.26	99.31	1703.87	915.15	-203.36	68.50	1534.80	-196.86	73.60	907.31
5.69000	262.27	162.13	73.16	220.85	144.39	72.77	-4.83	92.18	57.44	51.54	163.45	92.33	-79.00	-29.41	48.58	-127.92	-25.20	57.71	-421.82	-29.17	276.47	-278.97	-71.74	118.04	-170.09	16.49	1261.49	0.00	0.00	0.00	172.66	111.56	1604.67	172.76	-32.30	1595.26	73.19	-43.75	1695.01	74.52	101.41	1704.17	914.96	-202.97	68.72	1534.55	-196.88	73.52	907.04
5.70000	262.40	161.78	72.70	220.69	144.45	72.25	-4.86	92.19	57.47	51.75	163.58	92.30	-79.34	-29.29	48.14	-127.27	-25.83	57.18	-414.47	-28.64	274.19	-277.09	-71.69	120.34	-170.09	16.49	1261.49	0.00	0.00	0.00	177.26	113.46	1605.00	177.65	-30.32	1595.59	77.32	-41.73	1695.37	78.85	103.88	1704.45	915.02	-202.55	68.75	1535.04	-196.90	73.71	907.28
5.71000	263.79	161.84	72.61	220.78	144.42	72.03	-4.70	92.36	57.30	51.88	163.45	92.11	-78.19	-29.43	48.06	-126.88	-25.86	56.90	-407.04	-28.12	271.97	-274.92	-72.06	122.98	-170.09	16.49	1261.49	0.00	0.00	0.00	180.86	115.30	1605.43	182.06	-28.45	1595.86	81.51	-39.78	1695.72	83.12	106.10	1704.83	915.46	-204.00	68.22	1534.34	-196.87	73.53	907.19
5.72000	262.62	161.60	71.66	220.75	144.59	71.62	-4.71	92.51	57.26	52.01	163.74	92.14	-78.58	-29.22	47.61	-125.18	-25.71	56.97	-399.53	-27.60	269.80	-272.63	-72.21	125.65	-170.09	16.49	1261.49	0.00	0.00	0.00	186.02	116.99	1605.73	187.17	-26.46	1596.22	85.64	-37.74	1696.12	87.38	108.14	1705.22	915.17	-203.56	68.45	1534.12	-196.94	73.41	907.09
5.73000	262.99	161.47	71.34	221.37	144.41	71.54	-4.82	92.09	57.41	52.08	163.78	92.08	-77.99	-29.54	47.32	-124.34	-26.14	56.46	-391.93	-27.09	267.69	-270.05	-72.02	128.30	-170.09	16.49	1261.49	0.00	0.00	0.00	190.79	119.08	1606.09	190.34	-24.48	1596.73	89.79	-35.51	1696.59	91.68	110.46	1705.61	915.18	-203.05	68.53	1534.53	-196.86	73.54	907.19
5.74000	262.72	161.34	70.85	220.11	144.71	70.72	-4.69	92.92	57.07	52.22	163.70	91.98	-76.30	-29.21	47.59	-123.06	-26.03	56.38	-384.24	-26.58	265.64	-267.22	-72.03	131.28	-170.09	16.49	1261.49	0.00	0.00	0.00	194.96	120.83	1606.57	194.45	-22.80	1597.18	93.95	-33.29	1697.07	95.98	112.77	1706.00	915.20	-203.26	68.50	1534.50	-196.88	73.48	907.19
5.75000	262.75	161.19	70.33	220.30	144.61	70.44	-4.66	93.11	57.04	52.38	163.50	91.82	-76.79	-29.32	47.00	-121.68	-26.10	56.19	-376.47	-26.07	263.64	-264.19	-72.32	134.66	-170.09	16.49	1261.49	0.00	0.00	0.00	198.84	122.59	1606.97	199.15	-20.87	1597.68	98.06	-31.46	1697.53	100.24	114.85	1706.46	915.24	-202.74	68.56	1534.34	-196.89	73.45	907.17
5.76000	262.38	161.09	69.58	220.92	144.36	70.40	-4.70	92.69	57.19	52.43	163.94	91.92	-76.57	-29.69	46.56	-119.73	-26.05	56.15	-368.61	-25.57	261.70	-260.76	-72.76	138.32	-170.09	16.49	1261.49	0.00	0.00	0.00	202.87	124.44	1607.43	203.80	-18.88	1598.02	102.24	-29.28	1698.03	104.55	116.67	1706.94	915.19	-202.59	68.60	1534.30	-196.90	73.47	907.04
5.77000	263.54	160.95	69.48	220.74	144.60	69.87	-4.75	92.60	57.18	52.58	163.73	91.78	-75.13	-30.14	46.33	-118.07	-26.34	56.08	-360.66	-25.08	259.82	-256.98	-73.04	142.02	-170.09	16.49	1261.49	0.00	0.00	0.00	207.10	126.48	1607.84	207.60	-17.22	1598.55	106.36	-27.47	1698.52	108.76	119.13	1707.34	915.19	-202.30	68.63	1534.64	-196.96	73.59	907.00
5.78000	263.73	160.79	69.01	221.04	144.54	69.69	-4.74	92.39	57.35	52.70	164.00	91.85	-74.62	-29.87	46.08	-116.28	-26.20	56.31	-352.63	-24.59	258.01	-252.95	-73.58	146.18	-170.09	16.49	1261.49	0.00	0.00	0.00	211.91	128.40	1608.24	211.28	-15.05	1599.04	110.48	-25.53	1698.96	113.01	121.22	1707.75	915.25	-202.77	68.54	1534.24	-196.95	73.43	906.96
5.79000	264.59	160.73	68.73	220.70	144.50	69.28	-4.74	92.78	57.09	52.78	163.84	91.76	-73.85	-30.19	45.62	-114.03	-26.87	56.35	-344.50	-24.11	256.25	-248.51	-73.88	150.47	-170.09	16.49	1261.49	0.00	0.00	0.00	215.86	130.06	1608.64	215.31	-13.36	1599.48	114.54	-23.72	1699.41	117.18	123.16	1708.18	915.36	-203.05	68.46	1534.74	-196.87	73.60	907.17
5.80000	263.02	160.52	67.91	220.97	144.47	69.07	-4.71	92.98	57.04	52.91	163.52	91.62	-72.44	-30.56	45.21	-112.81	-27.27	56.48	-336.29	-23.63	254.55	-243.66	-74.61	155.18	-170.09	16.49	1261.49	0.00	0.00	0.00	219.79	131.64	1609.09	218.88	-11.88	1600.00	118.67	-21.78	1699.88	121.35	125.01	1708.60	915.47	-203.36	68.26	1534.82	-196.93	73.67	907.13
5.81000	263.97	160.34	67.80	220.48	144.31	68.68	-4.63	93.05	56.86	52.91	164.16	91.79	-71.83	-31.02	44.59	-110.84	-27.15	57.00	-327.99	-23.15	252.91	-238.39	-74.96	159.89	-170.09	16.49	1261.49	0.00	0.00	0.00	223.88	133.25	1609.49	222.94	-10.35	1600.42	122.78	-19.90	1700.28	125.52	126.98	1708.99	915.41	-203.52	68.37	1534.04	-196.87	73.31	907.07
5.82000	264.01	160.07	67.58	220.42	144.13	68.48	-4.66	93.27	56.73	52.95	163.97	91.69	-69.64	-31.02	44.53	-108.07	-27.21	57.84	-319.60	-22.68	251.34	-232.78	-75.67	164.96	-170.09	16.49	1261.49	0.00	0.00	0.00	228.59	134.90	1609.80	227.49	-8.69	1600.75	126.82	-18.30	1700.65	129.65	128.75	1709.30	915.51	-203.21	68.30	1534.59	-196.92	73.55	907.14
5.83000	262.88	160.01	67.05	220.89	144.07	68.49	-4.61	94.03	56.31	53.03	163.74	91.54	-69.40	-31.27	43.63	-105.61	-27.22	58.74	-311.11	-22.22	249.82	-226.82	-76.47	170.21	-170.09	16.49	1261.49	0.00	0.00	0.00	232.18	136.46	1610.13	232.12	-7.01	1601.06	130.83	-16.83	1700.93	133.78	130.56	1709.61	915.45	-203.03	68.35	1534.96	-196.82	73.66	906.88
5.84000	263.64	159.83	67.07	221.56	144.09	68.43	-4.70	94.09	56.30	53.07	163.71	91.48	-66.51	-31.77	43.23	-102.60	-28.26	59.49	-302.54	-21.76	248.37	-220.51	-77.22	175.44	-170.09	16.49	1261.49	0.00	0.00	0.00	235.98	137.94	1610.42	235.50	-5.60	1601.34	134.88	-15.11	1701.17	137.87	132.17	1709.89	915.29	-203.38	68.52	1534.41	-196.88	73.49	907.10
5.85000	263.23	159.93	66.64	220.85	144.14	68.08	-4.62	94.14	56.23	53.06	163.57	91.37	-65.06	-32.22	42.57	-99.46	-28.29	61.02	-293.87	-21.31	246.99	-213.96	-77.41	180.49	-170.09	16.49	1261.49	0.00	0.00	0.00	239.89	139.18	1610.69	238.92	-4.10	1601.65	138.94	-13.70	1701.38	142.02	133.64	1710.10	915.24	-202.70	68.56	1534.46	-196.87	73.54	906.93
5.86000	263.25	160.05	66.46	221.01	144.21	67.96	-4.83	93.52	56.58	53.15	163.77	91.39	-63.21	-32.15	41.97	-97.12	-28.89	62.12	-285.11	-20.86	245.67	-207.16	-77.99	185.72	-170.09	16.49	1261.49	0.00	0.00	0.00	244.44	140.68	1610.88	243.24	-2.61	1601.85	142.98	-12.10	1701.60	146.17	135.16	1710.31	915.08	-203.15	68.72	1534.82	-196.82	73.67	906.70
5.87000	264.29	159.98	66.57	220.93	144.17	67.85	-4.64	94.00	56.38	53.16	163.40	91.20	-60.97	-32.91	41.08	-93.87	-28.68	63.85	-276.26	-20.42	244.41	-200.21	-78.35	190.73	-170.09	16.49	1261.49	0.00	0.00	0.00	248.10	141.89	1611.03	246.41	-1.56	1602.07	146.98	-10.61	1701.73	150.35	136.61	1710.44	915.23	-203.34	68.47	1535.02	-196.84	73.71	906.93
5.88000	263.76	160.15	66.24	221.17	144.29	67.82	-4.58	94.12	56.32	53.22	163.52	91.26	-57.92	-33.55	40.39	-90.32	-29.34	65.47	-267.31	-19.98	243.22	-193.16	-78.65	195.53	-170.09	16.49	1261.49	0.00	0.00	0.00	252.72	143.09	1611.09	250.87	-0.25	1602.10	151.00	-9.41	1701.83	154.54	138.14	1710.55	915.26	-203.12	68.42	1534.80	-196.80	73.60	906.93
5.89000	263.74	160.15	66.14	220.31	144.23	67.50	-4.66	93.72	56.55	53.24	163.55	91.26	-54.88	-33.94	39.74	-86.39	-29.20	67.62	-258.27	-19.55	242.09	-185.96	-78.90	200.28	-170.09	16.49	1261.49	0.00	0.00	0.00	256.71	144.43	1611.13	254.37	0.80	1602.14	154.98	-8.13	1701.89	158.72	139.50	1710.59	915.28	-202.80	68.44	1534.60	-196.91	73.56	906.71
5.90000	263.87	160.11	66.19	220.95	144.47	67.52	-4.59	93.56	56.63	53.31	163.42	91.13	-52.19	-34.01	39.04	-82.77	-29.67	69.64	-249.14	-19.12	241.03	-178.95	-79.41	204.98	-170.09	16.49	1261.49	0.00	0.00	0.00	261.08	145.58	1611.07	259.41	1.76	1601.96	158.93	-7.14	1701.87	162.90	140.55	1710.66	915.29	-203.11	68.34	1534.19	-196.97	73.39	906.69
5.91000	262.74	160.24	65.84	220.73	144.21	67.54	-4.54	93.08	56.86	53.33	163.22	91.03	-46.91	-35.59	38.52	-76.92	-29.87	72.61	-239.91	-18.70	240.04	-172.11	-79.54	209.10	-170.09	16.49	1261.49	0.00	0.00	0.00	264.36	146.77	1611.01	263.41	2.91	1601.92	163.03	-5.85	1701.91	167.01	141.91	1710.67	915.15	-203.06	68.45	1535.08	-196.75	73.79	906.82
5.92000	263.12	160.10	65.87	220.79	144.39	67.43	-4.36	93.91	56.48	53.45	163.12	90.98	-40.73	-37.43	39.62	-71.16	-30.61	75.72	-230.58	-18.29	239.11	-165.15	-79.17	212.59	-170.09	16.49	1261.49	0.00	0.00	0.00	268.55	147.69	1610.97	267.49	4.15	1601.86	167.06	-4.81	1701.91	171.19	142.83	1710.70	914.76	-203.03	68.84	1535.14	-196.77	73.77	906.82
5.93000	261.50	160.32	65.32	220.69	144.46	67.35	-4.25	93.40	56.73	53.43	163.60	91.16	-32.11	-39.07	44.21	-61.83	-31.38	80.08	-223.31	-18.52	240.97	-157.78	-78.60	215.88	-170.09	16.49	1261.49	0.00	0.00	0.00	272.97	148.71	1610.86	271.76	5.08	1601.70	171.04	-3.91	1701.90	175.39	144.02	1710.68	914.97	-202.97	68.72	1534.63	-196.82	73.59	906.53
5.94000	263.49	160.07	65.91	221.81	144.34	67.67	-4.18	93.73	56.61	53.36	163.25	90.99	-20.65	-40.52	48.94	-51.79	-31.31	84.71	-215.92	-16.83	242.36	-149.78	-78.55	218.92	-170.09	16.49	1261.49	0.00	0.00	0.00	276.77	149.58	1610.78	276.02	5.81	1601.57	175.16	-3.07	1701.92	179.61	144.65	1710.75	915.00	-202.96	68.56	1534.83	-196.90	73.68	906.62
5.95000	262.27	160.00	65.60	220.49	144.36	67.32	-4.15	93.74	56.66	53.46	163.21	90.97	-9.37	-41.64	53.26	-40.47	-31.50	88.63	-207.83	-15.38	242.60	-141.24	-77.92	220.87	-170.09	16.49	1261.49	0.00	0.00	0.00	280.74	150.46	1610.68	279.66	6.57	1601.51	179.23	-2.08	1701.98	183.75	145.72	1710.76	915.04	-202.96	68.52	1534.42	-196.98	73.51	906.62
5.96000	262.60	159.95	65.76	220.75	144.52	67.41	-4.08	93.75	56.68	53.50	163.40	91.03	4.02	-42.78	57.24	-29.27	-31.98	91.59	-199.70	-15.98	241.07	-132.10	-77.30	221.95	-170.09	16.49	1261.49	0.00	0.00	0.00	284.83	151.29	1610.53	284.41	7.61	1601.33	183.32	-1.39	1702.07	187.92	146.51	1710.85	915.12	-203.18	68.34	1533.72	-197.00	73.19	906.76
5.97000	263.02	160.18	65.79	220.65	144.40	67.42	-4.04	93.74	56.69	53.49	163.08	90.87	16.53	-41.90	60.91	-16.86	-32.98	93.75	-190.78	-16.85	238.73	-122.57	-76.69	222.07	-170.09	16.49	1261.49	0.00	0.00	0.00	289.76	152.12	1610.43	287.27	8.11	1601.47	187.50	-0.87	1702.19	192.10	147.30	1710.95	914.82	-203.22	68.69	1535.36	-196.78	73.80	906.88
5.98000	263.58	159.99	66.02	220.80	144.55	67.39	-4.01	93.72	56.70	53.54	163.37	91.01	31.94	-42.44	63.67	-3.91	-33.58	95.28	-181.12	-15.44	236.54	-112.71	-76.63	221.46	-170.09	16.49	1261.49	0.00	0.00	0.00	293.12	152.61	1610.49	291.47	8.74	1601.47	191.69	-0.34	1702.31	196.35	147.80	1711.08	915.06	-203.33	68.54	1534.98	-196.83	73.71	906.85
5.99000	263.41	160.07	66.04	220.51	144.51	67.27	-4.00	93.69	56.71	53.50	163.03	90.86	44.04	-43.30	64.90	9.03	-34.83	95.58	-171.26	-16.57	232.50	-102.26	-76.19	219.77	-170.09	16.49	1261.49	0.00	0.00	0.00	297.18	153.19	1610.50	296.22	9.16	1601.38	195.89	0.16	1702.49	200.53	148.50	1711.26	915.04	-203.35	68.57	1534.66	-196.86	73.53	906.94
6.00000	263.59	160.15	66.07	221.33	144.57	67.41	-4.00	93.65	56.72	53.52	163.46	91.03	60.59	-43.52	66.41	22.78	-35.12	95.75	-160.55	-14.71	229.20	-91.38	-75.78	217.23	-170.09	16.49	1261.49	0.00	0.00	0.00	301.20	153.56	1610.55	299.03	9.56	1601.45	200.20	0.93	1702.70	204.65	148.88	1711.45	915.05	-203.17	68.55	1534.18	-196.94	73.38	907.07
6.01000	263.20	160.29	65.86	220.14	144.64	67.16	-4.01	93.61	56.74	53.57	163.33	90.98	74.49	-43.84	66.43	35.79	-35.35	95.06	-149.14	-15.68	224.21	-79.99	-76.00	214.24	-170.09	16.49	1261.49	0.00	0.00	0.00	305.15	154.12	1610.63	303.53	10.12	1601.47	204.43	1.46	1702.85	208.83	149.17	1711.64	914.90	-203.31	68.69	1534.01	-196.95	73.36	906.97
6.02000	263.35	160.14	66.06	220.17	144.72	67.06	-4.03	93.56	56.75	53.63	163.15	90.90	89.41	-43.75	66.27	49.77	-35.15	94.09	-137.43	-16.37	218.36	-68.01	-75.74	210.33	-170.09	16.49	1261.49	0.00	0.00	0.00	309.18	154.53	1610.74	306.68	10.49	1601.57	208.60	1.69	1702.98	213.01	149.63	1711.82	915.16	-203.41	68.30	1534.68	-196.80	73.60	906.89
6.03000	263.52	160.00	65.98	220.73	144.76	67.14	-4.06	93.50	56.76	53.67	162.84	90.79	103.92	-43.46	65.71	66.94	-34.98	93.43	-125.08	-16.88	212.35	-55.57	-75.70	205.99	-170.09	16.49	1261.49	0.00	0.00	0.00	313.67	155.12	1610.81	311.15	10.70	1601.66	212.86	2.02	1703.08	217.16	150.09	1711.98	915.11	-203.39	68.36	1535.12	-196.83	73.77	906.92
6.04000	263.43	159.79	66.05	220.26	144.70	66.97	-4.09	93.44	56.78	53.63	162.63	90.71	119.15	-43.19	64.90	81.13	-34.46	91.56	-112.47	-18.96	205.09	-42.59	-76.18	201.34	-170.09	16.49	1261.49	0.00	0.00	0.00	317.62	155.18	1610.96	314.93	11.04	1601.63	217.01	2.05	1703.13	221.36	150.25	1712.15	914.99	-202.41	68.64	1534.36	-196.87	73.48	906.80
6.05000	262.17	159.99	65.29	220.81	144.72	67.08	-4.12	93.38	56.81	53.70	162.78	90.75	135.72	-42.90	64.30	96.91	-34.41	90.08	-99.50	-19.25	198.22	-29.07	-76.48	196.11	-170.09	16.49	1261.49	0.00	0.00	0.00	322.02	155.44	1611.00	319.54	11.24	1601.66	221.24	2.32	1703.20	225.52	150.17	1712.31	915.05	-202.75	68.56	1534.30	-196.79	73.45	907.13
6.06000	264.08	160.18	65.75	220.73	144.67	66.98	-4.15	93.32	56.83	53.76	162.80	90.80	152.84	-42.92	63.62	115.76	-34.25	89.03	-86.09	-19.60	190.50	-15.10	-76.66	190.30	-170.09	16.49	1261.49	0.00	0.00	0.00	326.12	155.69	1611.07	323.77	11.34	1601.62	225.49	2.42	1703.23	229.76	150.14	1712.44	915.23	-203.75	68.22	1534.36	-196.89	73.48	906.78
6.07000	263.72	159.93	65.45	221.39	144.71	66.93	-4.17	93.26	56.87	53.87	162.90	90.85	171.76	-44.72	62.28	132.00	-34.22	86.59	-72.18	-18.54	183.37	-0.88	-76.94	184.41	-170.09	16.49	1261.49	0.00	0.00	0.00	330.56	155.59	1611.08	328.69	11.34	1601.51	229.68	2.23	1703.19	234.01	150.32	1712.50	915.01	-203.13	68.54	1534.81	-196.70	73.65	906.82
6.08000	264.30	159.97	65.40	220.03	144.61	66.37	-4.19	93.21	56.91	53.92	162.77	90.83	190.05	-45.10	61.82	150.29	-34.73	85.03	-57.65	-19.97	174.62	13.47	-77.85	178.60	-170.09	16.49	1261.49	0.00	0.00	0.00	334.66	155.43	1611.08	331.87	11.48	1601.55	234.03	2.21	1703.13	238.35	150.09	1712.54	915.01	-203.11	68.54	1534.98	-196.82	73.72	906.93
6.09000	264.03	159.73	65.04	220.76	144.57	66.41	-4.19	93.16	56.96	54.08	162.96	90.91	208.23	-45.66	61.46	167.40	-35.72	82.86	-42.63	-19.98	166.27	28.42	-78.33	172.38	-170.09	16.49	1261.49	0.00	0.00	0.00	339.16	155.58	1611.01	336.81	11.56	1601.35	238.40	2.07	1703.02	242.75	150.15	1712.51	915.26	-202.98	68.31	1534.97	-196.92	73.71	906.92
6.10000	264.76	159.71	65.04	221.21	144.50	66.41	-4.18	93.12	57.02	54.13	162.62	90.82	226.61	-46.61	61.12	185.26	-36.78	81.02	-27.38	-20.70	157.31	43.62	-79.24	166.37	-170.09	16.49	1261.49	0.00	0.00	0.00	343.09	155.55	1610.89	340.60	11.34	1601.07	242.81	2.02	1702.93	247.24	150.01	1712.45	915.06	-202.92	68.47	1534.75	-196.77	73.60	906.83
6.11000	264.91	159.70	64.50	220.89	144.38	66.13	-4.16	93.09	57.09	54.32	162.75	90.91	246.15	-47.09	61.31	204.47	-37.70	79.73	-11.52	-18.28	150.45	59.20	-80.34	160.46	-170.09	16.49	1261.49	0.00	0.00	0.00	347.38	155.24	1610.72	345.20	11.01	1600.88	247.25	1.77	1702.78	251.69	150.09	1712.35	915.00	-203.12	68.50	1534.10	-196.90	73.34	906.80
6.12000	264.40	159.96	63.69	221.55	144.42	65.95	-4.11	93.07	57.17	54.51	162.78	90.95	265.18	-47.77	61.66	222.58	-38.54	78.33	4.46	-18.23	142.16	75.30	-80.97	154.31	-170.09	16.49	1261.49	0.00	0.00	0.00	352.21	154.99	1610.46	349.77	10.74	1600.57	251.82	1.78	1702.60	256.32	149.88	1712.22	914.91	-202.73	68.66	1534.72	-196.83	73.56	906.86
6.13000	267.37	160.09	64.24	219.94	142.70	67.12	-4.05	93.06	57.27	54.72	162.47	90.89	283.87	-47.98	62.20	241.58	-39.22	77.39	20.59	-18.23	134.32	91.83	-81.81	148.32	-170.09	16.49	1261.49	0.00	0.00	0.00	356.57	154.74	1610.21	353.02	10.48	1600.38	256.46	1.49	1702.36	260.98	149.27	1712.07	915.19	-203.24	68.40	1535.41	-196.77	73.86	906.77
6.14000	266.36	160.03	63.54	222.51	142.73	67.67	-3.96	93.06	57.37	54.96	162.57	91.03	304.65	-48.54	63.41	260.56	-39.79	76.70	36.84	-18.26	126.91	108.76	-82.46	142.44	-170.09	16.49	1261.49	0.00	0.00	0.00	361.14	154.43	1609.89	357.37	10.13	1600.02	261.17	1.10	1702.05	265.71	148.90	1711.87	915.19	-203.25	68.33	1534.71	-196.78	73.61	906.96
6.15000	270.29	155.36	67.63	221.74	142.57	67.14	-3.69	93.44	57.24	55.14	162.43	91.05	324.12	-48.97	64.45	279.72	-40.44	76.27	53.17	-18.33	119.92	125.89	-82.84	136.62	-170.09	16.49	1261.49	0.00	0.00	0.00	366.02	154.11	1609.43	362.68	9.75	1599.54	265.90	0.64	1701.69	270.52	148.51	1711.55	915.40	-203.81	68.09	1533.88	-197.02	73.26	907.06
6.16000	273.94	155.79	68.72	222.88	142.46	67.44	-3.79	92.95	57.66	55.26	162.50	91.12	343.12	-48.88	65.88	298.33	-40.88	76.01	69.53	-18.43	113.34	142.97	-83.69	131.22	-170.09	16.49	1261.49	0.00	0.00	0.00	370.55	153.73	1609.03	367.36	9.22	1599.06	270.78	0.27	1701.34	275.42	148.03	1711.23	915.02	-203.31	68.45	1534.35	-196.96	73.42	906.92
6.17000	272.41	155.91	67.73	220.10	142.73	66.40	-3.75	93.00	57.74	55.44	162.36	91.18	362.45	-48.89	67.51	314.65	-41.33	75.51	85.90	-18.56	107.15	160.28	-85.00	126.42	-170.09	16.49	1261.49	0.00	0.00	0.00	374.90	153.09	1608.62	372.13	8.53	1598.50	275.66	-0.09	1700.94	280.37	147.62	1710.85	915.04	-203.37	68.43	1534.48	-196.91	73.42	907.16
6.18000	277.07	156.41	69.18	221.81	142.64	66.70	-3.69	92.99	57.80	55.61	162.11	91.14	375.60	-49.07	68.47	328.67	-42.01	74.95	102.24	-18.72	101.36	177.74	-86.16	121.90	-170.09	16.49	1261.49	0.00	0.00	0.00	379.57	152.50	1608.03	376.76	8.03	1597.93	280.57	-0.71	1700.50	285.47	146.88	1710.43	915.09	-203.36	68.46	1535.16	-196.75	73.65	907.14
6.19000	265.50	156.65	65.01	221.00	143.03	66.43	-3.56	92.98	57.97	55.75	162.21	91.27	389.54	-49.38	69.84	341.36	-42.45	74.65	118.50	-18.92	95.94	195.40	-87.16	117.68	-170.09	16.49	1261.49	0.00	0.00	0.00	384.82	151.91	1607.40	382.34	7.36	1597.27	285.51	-1.36	1700.08	290.60	146.11	1709.96	915.08	-203.26	68.42	1534.63	-196.80	73.53	907.24
6.20000	270.43	156.60	66.29	222.31	143.02	66.48	-3.36	93.11	58.02	55.84	162.07	91.36	409.55	-48.89	72.96	353.23	-43.20	74.40	134.65	-19.14	90.88	213.21	-88.21	113.97	-170.09	16.49	1261.49	0.00	0.00	0.00	389.79	150.97	1606.72	387.17	6.62	1596.63	290.44	-2.13	1699.63	295.77	145.36	1709.55	915.14	-203.40	68.45	1534.44	-196.89	73.51	907.41
6.21000	270.34	157.38	65.88	221.06	144.47	64.14	-3.23	93.15	58.08	56.03	161.90	91.41	427.51	-49.25	75.68	371.56	-43.27	76.18	150.66	-19.39	86.17	231.02	-89.53	110.86	-170.09	16.49	1261.49	0.00	0.00	0.00	394.37	149.88	1606.09	391.67	5.57	1596.03	295.47	-2.79	1699.17	301.13	144.40	1709.05	915.47	-203.36	68.22	1534.23	-196.95	73.41	907.43
6.22000	266.90	157.21	64.25	221.41	144.49	63.96	-3.29	93.08	58.23	56.15	161.77	91.49	448.27	-48.80	79.72	393.18	-43.43	79.01	166.48	-19.66	81.81	248.49	-91.08	108.48	-170.09	16.49	1261.49	0.00	0.00	0.00	399.56	149.01	1605.46	397.46	4.80	1595.28	300.48	-3.64	1698.67	306.41	143.65	1708.48	915.32	-203.65	68.32	1534.37	-197.02	73.44	907.10
6.23000	267.63	161.12	60.63	221.67	144.81	63.77	-3.18	93.26	58.17	56.30	161.96	91.67	467.65	-49.11	83.70	411.58	-43.67	81.69	182.07	-19.96	77.77	265.53	-92.58	106.52	-170.09	16.49	1261.49	0.00	0.00	0.00	404.65	148.12	1604.79	401.42	3.53	1594.63	305.49	-4.61	1698.17	311.76	142.72	1707.98	915.23	-203.06	68.49	1534.80	-196.94	73.57	907.09
6.24000	267.29	161.23	60.26	221.79	144.91	63.63	-3.07	92.83	58.59	56.45	161.79	91.81	487.93	-49.23	88.70	430.45	-44.16	85.03	197.40	-20.28	74.05	282.54	-93.65	104.89	-170.09	16.49	1261.49	0.00	0.00	0.00	410.29	146.90	1604.08	406.32	2.67	1593.96	310.54	-5.79	1697.57	317.12	141.55	1707.49	915.50	-203.34	68.46	1535.09	-196.86	73.69	907.18
6.25000	268.08	161.51	60.17	221.84	144.80	63.55	-2.92	92.56	58.75	56.62	161.60	91.89	504.15	-50.16	93.00	451.39	-44.86	89.19	212.44	-20.61	70.63	299.06	-94.86	103.89	-170.09	16.49	1261.49	0.00	0.00	0.00	415.12	145.24	1603.47	410.94	1.31	1593.33	315.77	-6.78	1697.01	322.48	140.47	1706.97	915.30	-203.48	68.55	1534.85	-196.85	73.64	907.23
6.26000	268.17	161.46	59.91	221.55	145.06	63.27	-2.82	92.98	58.79	56.81	161.35	92.03	522.64	-50.53	99.00	467.34	-45.97	92.84	227.14	-20.97	67.51	315.18	-95.29	102.99	-170.09	16.49	1261.49	0.00	0.00	0.00	420.18	144.12	1602.81	415.90	0.12	1592.63	321.05	-8.05	1696.41	327.78	139.14	1706.46	915.41	-203.54	68.42	1534.52	-196.93	73.49	907.56
6.27000	267.80	161.48	59.64	222.83	144.82	63.51	-2.68	92.82	58.98	57.08	161.40	92.32	537.67	-51.21	104.57	485.00	-46.72	97.48	241.46	-21.35	64.67	330.51	-96.59	102.93	-170.09	16.49	1261.49	0.00	0.00	0.00	425.46	142.78	1602.20	421.50	-1.12	1591.88	326.33	-9.27	1695.83	333.12	138.12	1705.89	915.65	-203.49	68.23	1534.70	-196.84	73.64	907.37
6.28000	267.91	161.70	59.30	222.64	145.05	63.27	-2.55	92.78	59.13	57.32	161.16	92.52	552.26	-52.49	109.94	499.55	-47.53	101.92	255.38	-21.74	62.09	345.49	-97.54	103.00	-170.09	16.49	1261.49	0.00	0.00	0.00	430.74	141.41	1601.52	426.62	-2.58	1591.09	331.66	-10.55	1695.21	338.53	136.55	1705.30	915.57	-203.30	68.43	1534.59	-196.86	73.53	907.22
6.29000	267.85	161.85	59.02	222.16	144.89	63.04	-2.38	92.78	59.36	57.58	160.67	92.63	567.48	-53.55	116.21	512.75	-48.87	106.29	268.84	-22.15	59.78	359.87	-97.62	102.98	-170.09	16.49	1261.49	0.00	0.00	0.00	436.70	139.95	1600.82	432.40	-4.05	1590.33	337.01	-11.80	1694.57	343.95	134.75	1704.69	915.78	-203.73	68.19	1534.21	-196.87	73.39	907.38
6.30000	267.88	162.03	58.68	222.94	145.00	63.11	-2.30	92.40	59.68	57.87	160.88	93.02	583.24	-55.18	121.47	524.07	-50.44	110.18	281.81	-22.57	57.72	373.09	-98.14	103.33	-170.09	16.49	1261.49	0.00	0.00	0.00	442.24	138.47	1599.99	437.79	-5.53	1589.69	342.27	-13.38	1693.88	349.27	133.54	1703.93	915.39	-203.34	68.41	1534.30	-196.91	73.45	907.06
6.31000	267.57	161.83	58.41	222.33	144.96	62.79	-2.25	91.80	60.06	58.13	160.27	93.07	595.63	-57.49	126.82	537.50	-51.97	114.75	294.26	-23.00	55.88	385.24	-98.22	103.52	-170.09	16.49	1261.49	0.00	0.00	0.00	447.14	136.78	1599.22	443.22	-6.96	1588.91	347.62	-14.91	1693.15	354.64	132.27	1703.14	915.35	-203.29	68.54	1534.33	-196.88	73.49	906.84
6.32000	267.83	161.85	58.27	222.46	144.95	62.64	-2.25	91.75	60.33	58.42	160.14	93.41	606.89	-60.71	131.40	549.20	-53.51	118.81	306.15	-23.45	54.28	396.28	-97.81	103.39	-170.09	16.49	1261.49	0.00	0.00	0.00	452.60	134.99	1598.35	448.29	-8.51	1588.09	353.01	-16.44	1692.38	360.02	130.72	1702.27	915.36	-202.43	68.44	1533.98	-196.93	73.31	906.93
6.33000	267.96	162.18	58.10	222.34	144.80	62.52	-1.94	92.25	60.21	58.74	159.81	93.64	616.32	-63.01	135.60	560.86	-54.94	122.79	317.44	-23.90	52.88	406.02	-97.39	103.10	-170.09	16.49	1261.49	0.00	0.00	0.00	457.58	133.27	1597.39	453.01	-10.55	1587.21	358.38	-18.22	1691.53	365.39	129.09	1701.37	915.46	-202.70	68.38	1534.00	-196.93	73.30	907.07
6.34000	268.38	161.99	58.16	222.89	144.84	62.43	-1.82	92.07	60.45	59.07	159.78	94.02	624.23	-64.84	138.82	570.68	-56.61	125.55	328.08	-24.36	51.69	414.28	-97.22	102.58	-170.09	16.49	1261.49	0.00	0.00	0.00	463.22	131.52	1596.35	459.29	-12.20	1586.22	363.73	-20.20	1690.62	370.79	127.22	1700.45	915.37	-203.38	68.35	1534.37	-196.81	73.41	907.05
6.35000	267.86	162.17	57.64	222.33	144.71	62.17	-1.70	91.93	60.73	59.40	159.80	94.50	630.91	-67.02	140.43	575.18	-58.34	126.07	338.06	-24.83	50.68	421.13	-96.32	101.31	-170.09	16.49	1261.49	0.00	0.00	0.00	468.85	129.84	1595.26	463.47	-13.88	1585.22	369.14	-21.89	1689.67	376.18	125.25	1699.53	915.15	-203.74	68.41	1534.49	-196.87	73.45	906.89
6.36000	268.56	162.20	57.76	222.72	144.75	61.97	-1.37	92.31	60.77	59.79	159.35	94.75	636.04	-68.60	140.59	581.32	-59.31	126.31	347.31	-25.30	49.85	426.40	-95.91	99.96	-170.09	16.49	1261.49	0.00	0.00	0.00	474.11	127.62	1594.22	469.10	-15.97	1584.07	374.59	-23.74	1688.66	381.63	123.33	1698.52	915.34	-203.08	68.34	1535.05	-196.83	73.71	906.94
6.37000	268.56	162.41	57.43	223.58	144.67	62.08	-1.22	91.66	61.25	60.18	159.23	95.23	639.62	-69.52	138.54	585.13	-59.43	124.63	355.82	-25.77	49.19	430.06	-95.80	99.17	-170.09	16.49	1261.49	0.00	0.00	0.00	478.81	125.56	1593.19	474.34	-18.13	1582.93	380.10	-25.80	1687.55	386.95	121.58	1697.44	915.32	-203.50	68.28	1535.09	-196.81	73.72	906.90
6.38000	268.63	162.23	57.30	223.11	144.52	61.76	-1.00	92.08	61.23	60.66	158.55	95.53	642.68	-70.36	133.58	588.72	-59.50	120.85	363.54	-26.25	48.68	431.99	-95.81	98.25	-170.09	16.49	1261.49	0.00	0.00	0.00	484.12	123.63	1592.10	479.61	-20.46	1581.62	385.54	-27.93	1686.40	392.29	119.47	1696.39	915.29	-203.49	68.25	1534.64	-196.98	73.50	907.05
6.39000	269.13	162.26	57.32	223.36	144.32	61.68	-0.84	91.43	61.84	61.12	158.39	96.08	645.00	-69.77	127.99	589.51	-59.55	115.73	370.43	-26.72	48.31	433.76	-95.63	96.66	-170.09	16.49	1261.49	0.00	0.00	0.00	489.38	121.45	1590.95	485.23	-22.32	1580.43	391.04	-30.09	1685.22	397.58	117.26	1695.32	915.47	-204.40	68.00	1534.55	-196.89	73.49	906.78
6.40000	269.54	162.61	57.25	224.16	144.20	61.59	-0.53	91.45	62.09	61.68	158.21	96.68	645.24	-69.52	123.41	594.92	-59.21	112.43	376.45	-27.20	48.07	435.57	-95.88	95.43	-170.09	16.49	1261.49	0.00	0.00	0.00	494.79	119.20	1589.87	490.47	-24.62	1579.29	396.43	-32.45	1684.08	402.94	115.03	1694.29	915.40	-204.19	67.93	1534.76	-196.79	73.62	906.80
6.41000	268.17	162.53	56.66	223.91	144.20	61.17	-0.38	90.58	62.93	62.25	157.63	97.20	645.72	-69.34	118.87	598.82	-59.42	108.85	381.57	-27.67	47.95	437.91	-96.34	94.52	-170.09	16.49	1261.49	0.00	0.00	0.00	500.79	116.92	1588.73	495.48	-27.18	1578.20	401.79	-34.96	1682.98	408.35	112.65	1693.26	915.27	-203.73	68.25	1535.02	-196.75	73.75	906.92
6.42000	270.52	162.58	57.34	224.90	144.00	61.18	0.04	90.22	63.54	62.93	157.47	98.07	651.61	-69.30	114.93	601.08	-59.46	104.80	385.76	-28.14	47.94	440.32	-96.62	93.69	-170.09	16.49	1261.49	0.00	0.00	0.00	506.00	114.48	1587.78	500.36	-29.58	1577.16	407.24	-37.42	1681.95	413.79	110.29	1692.29	915.06	-203.01	68.42	1534.33	-196.91	73.50	906.97
6.43000	270.22	162.66	56.95	223.86	143.79	60.43	0.50	90.00	64.28	63.73	156.59	98.86	655.05	-69.77	109.36	604.48	-59.30	100.58	388.96	-28.60	48.02	442.49	-96.97	92.74	-170.09	16.49	1261.49	0.00	0.00	0.00	511.21	112.15	1586.78	506.42	-32.02	1576.04	412.61	-39.88	1680.96	419.21	108.22	1691.30	914.89	-202.74	68.55	1534.51	-196.87	73.58	906.88
6.44000	270.49	162.85	56.78	224.96	143.56	60.30	0.96	89.38	65.38	64.66	156.35	100.11	658.42	-70.11	104.12	610.26	-58.95	97.20	391.15	-29.06	48.19	444.47	-97.23	91.97	-170.09	16.49	1261.49	0.00	0.00	0.00	516.47	110.07	1585.84	512.25	-34.54	1575.04	418.02	-42.23	1680.06	424.69	105.77	1690.42	914.90	-202.78	68.57	1534.77	-196.81	73.71	906.97
6.45000	269.59	162.86	56.35	225.24	143.37	59.82	1.62	89.10	66.62	65.73	155.84	101.40	661.03	-69.01	99.57	613.22	-58.22	93.69	392.29	-29.50	48.43	446.44	-97.13	91.28	-170.09	16.49	1261.49	0.00	0.00	0.00	522.24	107.41	1585.01	517.23	-37.01	1574.27	423.37	-44.84	1679.22	430.08	103.19	1689.58	914.91	-202.90	68.41	1534.63	-196.87	73.60	906.94
6.46000	269.82	163.08	56.08	226.41	143.25	59.59	2.47	88.90	68.65	66.85	155.41	102.96	663.15	-68.17	95.10	615.68	-57.43	90.39	392.70	-28.36	49.72	448.04	-97.29	90.84	-170.09	16.49	1261.49	0.00	0.00	0.00	527.39	105.12	1584.23	523.40	-39.48	1573.57	428.82	-47.38	1678.47	435.57	100.44	1688.83	915.11	-203.67	68.10	1534.46	-196.97	73.49	906.78
6.47000	270.86	163.42	56.01	226.27	143.40	58.90	3.40	88.83	71.21	68.25	154.67	104.58	665.15	-67.41	90.98	617.49	-56.63	87.48	394.13	-31.50	48.92	449.54	-97.27	90.31	-170.09	16.49	1261.49	0.00	0.00	0.00	532.52	102.25	1583.61	528.06	-42.13	1572.85	434.28	-50.19	1677.80	441.00	98.24	1688.21	914.99	-202.85	68.24	1535.04	-196.83	73.68	907.04
6.48000	271.32	163.47	55.81	227.32	143.48	58.55	4.58	88.24	74.55	69.80	154.56	106.75	666.55	-67.16	87.57	619.11	-55.70	85.31	394.77	-31.96	49.22	450.68	-97.26	89.89	-170.09	16.49	1261.49	0.00	0.00	0.00	538.23	99.89	1583.08	533.16	-44.58	1572.26	439.84	-52.82	1677.29	446.61	95.31	1687.77	914.80	-203.25	68.41	1535.11	-196.76	73.76	906.68
6.49000	271.20	163.79	55.34	228.05	143.79	57.94	6.00	88.51	78.21	71.60	154.31	109.20	668.33	-67.38	84.49	619.55	-56.22	82.60	395.18	-31.32	49.93	451.79	-97.20	89.41	-170.09	16.49	1261.49	0.00	0.00	0.00	543.34	97.35	1582.71	539.12	-47.02	1571.80	445.48	-55.30	1676.91	452.14	92.67	1687.47	914.84	-203.35	68.40	1534.70	-196.81	73.68	906.80
6.50000	272.46	164.05	55.31	229.44	144.00	57.55	7.68	88.66	82.58	73.73	154.32	112.11	668.37	-67.42	81.57	620.06	-56.29	80.66	395.57	-32.41	49.65	452.52	-97.45	89.16	-170.09	16.49	1261.49	0.00	0.00	0.00	548.42	94.57	1582.52	544.25	-49.59	1571.61	451.07	-57.99	1676.66	457.64	89.84	1687.35	915.08	-203.12	68.25	1534.37	-196.81	73.48	906.74
6.51000	273.37	164.44	54.98	230.75	144.29	57.05	9.76	88.20	87.90	76.23	154.28	115.43	669.24	-67.34	80.31	620.01	-56.31	79.42	396.11	-33.50	49.49	452.97	-97.57	89.00	-170.09	16.49	1261.49	0.00	0.00	0.00	553.33	92.28	1582.43	549.38	-52.20	1571.36	456.66	-60.52	1676.58	463.18	87.14	1687.37	915.01	-202.97	68.26	1535.04	-196.83	73.67	906.67
6.52000	273.30	164.94	54.26	231.51	144.73	56.41	12.03	87.63	92.46	79.03	154.26	119.15	669.28	-67.25	79.14	621.55	-56.43	78.93	396.05	-31.39	50.33	453.49	-97.36	88.70	-170.09	16.49	1261.49	0.00	0.00	0.00	558.83	89.51	1582.55	554.81	-54.73	1571.29	462.18	-63.22	1676.62	468.61	84.28	1687.58	914.76	-202.95	68.50	1534.61	-196.92	73.53	906.71
6.53000	274.11	165.21	53.83	232.83	145.26	55.94	15.03	88.13	99.72	82.31	155.05	123.78	669.36	-67.57	77.77	620.95	-56.70	77.66	396.13	-32.60	50.00	453.74	-97.31	88.63	-170.09	16.49	1261.49	0.00	0.00	0.00	564.53	87.18	1582.76	560.30	-57.27	1571.47	467.72	-65.95	1676.84	473.92	81.97	1687.85	914.81	-203.22	68.38	1534.18	-196.85	73.43	906.64
6.54000	275.60	165.63	53.52	234.68	145.69	55.60	18.61	88.65	107.54	86.19	155.80	128.90	669.57	-67.43	77.03	621.25	-56.81	76.89	395.91	-31.84	50.39	454.08	-97.17	88.46	-170.09	16.49	1261.49	0.00	0.00	0.00	569.63	84.62	1583.23	565.67	-59.73	1571.77	473.16	-68.52	1677.20	479.20	79.54	1688.33	914.82	-202.91	68.35	1534.88	-196.84	73.67	906.88
6.55000	274.82	166.22	52.40	236.36	146.22	55.21	22.89	88.63	115.09	90.58	157.10	134.71	670.13	-67.46	76.20	621.80	-56.59	76.50	396.19	-32.26	50.23	454.46	-96.93	88.23	-170.09	16.49	1261.49	0.00	0.00	0.00	574.76	82.25	1583.77	570.59	-62.19	1572.28	478.43	-71.23	1677.70	484.52	76.92	1688.90	914.76	-202.36	68.42	1534.66	-196.86	73.55	906.86
6.56000	277.08	166.91	52.12	238.70	146.90	55.10	27.66	89.03	124.27	95.65	158.64	141.10	670.19	-67.20	75.55	621.16	-56.80	75.51	396.43	-34.13	49.51	454.56	-97.02	88.21	-170.09	16.49	1261.49	0.00	0.00	0.00	580.21	79.83	1584.42	576.31	-64.60	1572.79	483.83	-73.74	1678.29	489.69	74.39	1689.59	914.74	-203.00	68.44	1534.11	-196.91	73.35	906.93
6.57000	277.70	167.22	51.58	241.36	147.41	55.13	33.36	89.17	133.80	101.33	160.39	148.01	669.77	-67.07	74.69	621.02	-56.80	74.89	396.41	-33.61	49.82	454.66	-97.39	88.33	-170.09	16.49	1261.49	0.00	0.00	0.00	585.02	77.76	1585.18	582.29	-66.94	1573.54	489.06	-76.11	1679.01	494.68	71.98	1690.32	914.78	-202.71	68.51	1534.39	-196.90	73.56	906.69
6.58000	278.63	168.19	50.71	243.60	148.29	55.39	39.92	89.87	144.30	107.71	161.82	155.14	670.31	-67.18	73.95	621.38	-56.98	74.29	396.03	-32.88	50.14	454.95	-97.08	88.08	-170.09	16.49	1261.49	0.00	0.00	0.00	590.03	75.42	1585.99	586.62	-69.11	1574.45	494.18	-78.51	1679.78	499.63	69.77	1691.12	914.96	-202.99	68.27	1534.98	-196.85	73.69	906.86
6.59000	280.46	168.82	50.02	245.80	148.95	56.05	47.35	89.71	154.65	114.65	162.18	162.04	670.54	-67.10	73.15	621.46	-56.94	73.76	396.09	-33.95	49.87	455.10	-97.14	88.10	-170.09	16.49	1261.49	0.00	0.00	0.00	595.55	73.22	1586.89	591.41	-71.37	1575.36	499.33	-80.74	1680.55	504.42	67.55	1691.96	915.07	-203.53	68.22	1534.94	-196.81	73.67	906.91
6.60000	281.71	169.53	48.97	249.65	150.71	56.52	55.53	89.01	164.99	122.33	162.32	168.93	671.00	-67.37	72.27	621.83	-57.22	73.03	396.46	-34.33	49.68	455.25	-97.43	88.13	-170.09	16.49	1261.49	0.00	0.00	0.00	599.65	71.13	1587.86	596.79	-73.34	1576.21	504.29	-82.87	1681.36	509.18	65.31	1692.77	915.03	-203.11	68.33	1533.90	-196.96	73.27	906.81
6.61000	283.90	169.65	48.13	253.44	148.72	60.11	64.68	88.04	175.68	130.67	162.05	175.95	670.80	-67.42	71.18	622.32	-57.27	72.41	396.65	-35.37	49.54	455.46	-97.20	88.01	-170.09	16.49	1261.49	0.00	0.00	0.00	605.00	69.02	1588.74	601.87	-75.48	1577.11	509.01	-85.21	1682.13	513.86	63.06	1693.57	915.02	-203.66	68.30	1534.27	-196.90	73.45	906.74
6.62000	287.72	169.40	47.32	258.30	148.61	62.33	74.51	87.29	186.57	139.72	161.17	182.83	670.81	-66.78	70.39	622.04	-57.57	71.52	396.54	-35.43	49.44	455.66	-97.01	87.91	-170.09	16.49	1261.49	0.00	0.00	0.00	609.74	66.78	1589.70	606.76	-77.38	1578.12	513.78	-87.29	1682.82	518.33	61.15	1694.28	915.20	-203.57	68.11	1535.17	-196.79	73.77	906.85
6.63000	290.98	168.96	46.21	259.50	148.35	63.96	84.89	86.73	197.44	149.23	160.43	189.95	671.21	-66.64	69.59	621.56	-57.39	70.86	396.19	-33.74	50.14	455.81	-96.97	87.85	-170.09	16.49	1261.49	0.00	0.00	0.00	613.77	65.06	1590.59	611.45	-79.32	1578.96	518.46	-89.21	1683.52	522.84	59.07	1695.01	915.01	-203.42	68.30	1534.94	-196.87	73.66	906.87
6.64000	295.10	168.21	44.99	268.65	148.09	68.35	95.45	86.23	207.55	158.95	159.44	196.96	671.01	-66.87	68.64	622.19	-57.29	70.41	396.36	-34.37	50.02	456.04	-96.96	87.85	-170.09	16.49	1261.49	0.00	0.00	0.00	618.90	63.34	1591.37	615.51	-81.23	1579.85	522.96	-91.27	1684.13	527.26	57.18	1695.59	915.01	-203.63	68.28	1534.63	-196.94	73.49	906.87
6.65000	300.79	168.01	44.41	273.95	147.42	71.87	105.67	85.10	215.99	168.64	158.19	203.42	672.40	-67.10	68.00	622.26	-57.67	69.69	396.86	-34.65	49.92	456.24	-96.94	87.85	-170.09	16.49	1261.49	0.00	0.00	0.00	623.09	61.50	1592.12	619.84	-82.83	1580.64	527.42	-93.21	1684.75	531.61	55.35	1696.16	914.97	-202.75	68.45	1534.50	-196.95	73.50	907.02
6.66000	308.46	167.62	47.86	281.97	146.83	77.19	115.32	84.39	222.55	178.13	157.06	209.33	673.14	-66.62	67.47	621.70	-57.83	68.83	396.74	-35.35	49.95	456.36	-96.97	87.91	-170.09	16.49	1261.49	0.00	0.00	0.00	628.00	59.48	1592.71	624.19	-84.65	1581.33	531.89	-95.07	1685.30	536.03	53.22	1696.73	915.19	-203.39	68.17	1534.57	-196.94	73.57	907.19
6.67000	319.16	166.53	55.59	292.93	146.52	84.20	124.92	82.87	228.43	187.56	155.68	214.89	672.74	-66.58	66.48	622.49	-57.69	68.49	397.00	-34.23	50.56	456.63	-96.77	87.87	-170.09	16.49	1261.49	0.00	0.00	0.00	632.20	57.99	1593.26	629.14	-86.38	1581.95	536.42	-96.67	1685.89	540.28	51.80	1697.24	915.27	-203.54	67.98	1534.59	-196.90	73.54	907.32
6.68000	330.93	165.24	63.12	303.88	145.27	91.15	134.52	82.86	233.56	197.46	154.58	220.23	673.29	-66.33	65.82	622.82	-57.79	68.03	397.04	-32.92	51.34	456.80	-96.79	87.93	-170.09	16.49	1261.49	0.00	0.00	0.00	636.72	56.29	1593.84	633.75	-88.02	1582.60	540.90	-98.39	1686.40	544.52	50.19	1697.70	915.25	-203.58	68.08	1534.80	-196.95	73.61	907.21
6.69000	342.24	163.96	69.66	314.64	144.12	97.39	144.42	82.36	237.83	207.97	153.54	225.20	673.73	-66.27	65.18	622.97	-57.60	67.66	397.49	-33.19	51.53	457.00	-96.64	87.93	-170.09	16.49	1261.49	0.00	0.00	0.00	640.81	54.85	1594.40	639.16	-89.41	1583.18	545.32	-100.21	1686.90	548.84	48.71	1698.18	915.25	-203.12	68.20	1534.28	-196.92	73.39	907.23
6.70000	355.31	162.45	76.13	327.25	142.76	103.61	154.86	81.60	241.48	218.98	152.27	229.76	673.42	-66.24	64.24	623.53	-57.96	67.21	397.77	-34.24	51.21	457.30	-96.32	87.85	-170.09	16.49	1261.49	0.00	0.00	0.00	645.06	53.10	1594.91	644.20	-90.95	1583.57	549.75	-101.77	1687.46	553.10	47.11	1698.74	915.13	-203.17	68.25	1534.69	-196.81	73.57	907.25
6.71000	368.83	161.86	82.44	339.44	141.88	109.34	165.79	81.32	244.97	230.16	150.80	233.86	674.27	-66.39	63.75	622.75	-57.76	66.59	398.01	-34.25	51.40	457.51	-96.36	87.98	-170.09	16.49	1261.49	0.00	0.00	0.00	648.94	51.74	1595.46	648.32	-92.24	1584.20	554.09	-103.33	1688.00	557.41	45.62	1699.28	915.11	-203.79	68.28	1534.52	-196.86	73.50	907.35
6.72000	382.56	161.61	88.74	353.67	141.56	115.55	177.13	80.06	247.70	241.45	149.61	237.69	673.70	-66.12	62.98	623.21	-57.46	66.37	398.20	-34.19	51.56	457.76	-96.21	88.03	-170.09	16.49	1261.49	0.00	0.00	0.00	653.18	50.36	1596.06	652.04	-93.56	1584.85	558.41	-104.74	1688.59	561.60	44.10	1699.88	915.30	-203.54	68.13	1534.03	-196.92	73.29	907.30
6.73000	396.72	162.04	94.66	365.94	141.15	120.63	188.90	77.79	249.81	253.13	148.52	241.25	674.24	-66.32	62.39	623.81	-57.22	66.37	398.33	-34.08	51.68	457.86	-96.39	88.25	-170.09	16.49	1261.49	0.00	0.00	0.00	657.87	48.92	1596.61	656.61	-95.19	1585.37	562.68	-106.22	1689.20	565.77	42.90	1700.40	915.16	-203.47	68.23	1534.96	-196.88	73.64	907.17
6.74000	410.46	162.05	100.25	379.79	141.07	125.76	201.17	76.53	251.96	265.32	147.31	244.50	675.32	-66.04	62.22	623.37	-57.83	65.61	398.43	-33.92	51.78	458.19	-95.75	88.06	-170.09	16.49	1261.49	0.00	0.00	0.00	662.28	47.61	1597.18	659.75	-96.53	1586.10	566.97	-107.38	1689.81	569.99	41.40	1701.02	915.15	-203.74	68.20	1534.82	-196.92	73.63	906.94
6.75000	425.03	161.92	105.79	393.58	140.90	130.42	213.63	74.55	253.28	277.89	145.72	247.31	675.36	-65.86	61.80	624.00	-57.43	65.64	398.48	-33.72	51.86	458.35	-95.73	88.20	-170.09	16.49	1261.49	0.00	0.00	0.00	666.09	46.50	1597.82	663.97	-97.82	1586.75	571.17	-108.58	1690.43	574.16	40.20	1701.60	915.23	-203.19	68.26	1534.37	-196.96	73.46	906.98
6.76000	439.39	162.09	110.77	408.46	140.63	135.34	226.33	73.33	254.13	290.78	144.87	250.01	675.51	-65.90	61.31	624.33	-57.34	65.45	398.51	-33.50	51.92	458.64	-95.54	88.24	-170.09	16.49	1261.49	0.00	0.00	0.00	670.36	45.53	1598.36	668.38	-98.78	1587.38	575.29	-109.77	1691.02	578.19	38.98	1702.16	915.12	-202.59	68.50	1535.16	-196.80	73.74	907.01
6.77000	455.46	161.95	116.57	423.39	140.36	140.06	239.41	71.42	254.52	303.84	143.52	252.22	675.24	-65.72	60.78	623.77	-57.23	65.10	398.51	-33.26	51.96	458.88	-95.21	88.17	-170.09	16.49	1261.49	0.00	0.00	0.00	674.19	44.19	1599.00	672.76	-99.95	1588.00	579.38	-110.84	1691.63	582.13	37.97	1702.70	915.36	-203.30	68.23	1535.52	-196.81	73.93	907.09
6.78000	471.09	161.74	122.14	437.91	139.86	144.56	252.51	70.16	254.78	317.13	142.41	254.11	675.74	-65.44	60.62	623.78	-57.33	64.67	398.49	-33.01	51.99	459.05	-94.94	88.13	-170.09	16.49	1261.49	0.00	0.00	0.00	677.68	43.40	1599.51	677.07	-100.96	1588.62	583.40	-111.89	1692.18	586.06	37.04	1703.23	915.29	-203.37	68.28	1535.01	-196.79	73.81	906.86
6.79000	484.61	161.12	129.08	452.95	139.76	149.13	266.28	68.65	253.97	330.37	141.52	255.68	675.64	-65.61	60.19	624.36	-57.18	64.78	398.45	-32.76	52.01	459.24	-94.75	88.13	-170.09	16.49	1261.49	0.00	0.00	0.00	681.50	42.32	1600.04	680.95	-101.88	1589.22	587.46	-112.75	1692.74	590.00	35.97	1703.75	915.15	-202.89	68.39	1534.17	-196.87	73.43	906.91
6.80000	502.23	160.95	135.21	470.44	139.39	154.40	280.00	67.73	253.34	343.72	140.85	257.00	675.06	-65.49	59.65	624.19	-57.13	64.58	398.40	-32.52	52.03	459.39	-94.83	88.27	-170.09	16.49	1261.49	0.00	0.00	0.00	685.83	41.31	1600.51	684.94	-102.73	1589.69	591.44	-113.84	1693.24	593.88	35.24	1704.19	915.04	-203.03	68.34	1534.18	-196.88	73.41	907.05
6.81000	518.65	160.86	140.77	487.31	139.11	159.15	294.25	66.50	251.97	357.44	140.05	257.86	675.89	-65.61	59.46	624.64	-56.97	64.57	398.36	-32.31	52.04	459.50	-94.72	88.32	-170.09	16.49	1261.49	0.00	0.00	0.00	689.79	40.40	1600.96	688.73	-103.63	1590.23	595.49	-114.63	1693.72	597.82	34.43	1704.60	915.12	-203.47	68.30	1534.22	-196.89	73.44	906.93
6.82000	537.03	160.62	146.64	503.28	138.78	163.58	308.71	64.60	250.36	371.38	139.19	258.38	675.61	-65.27	59.24	624.76	-56.76	64.51	398.31	-32.13	52.05	459.60	-94.80	88.42	-170.09	16.49	1261.49	0.00	0.00	0.00	693.48	39.56	1601.36	692.05	-104.43	1590.81	599.62	-115.10	1694.26	601.78	33.40	1705.03	914.98	-202.79	68.53	1533.92	-196.93	73.32	907.00
6.83000	555.12	160.32	152.19	520.97	138.82	168.09	323.59	65.06	249.20	385.62	138.44	258.68	675.97	-65.04	59.14	624.99	-56.69	64.42	398.28	-31.99	52.06	459.86	-94.30	88.24	-170.09	16.49	1261.49	0.00	0.00	0.00	697.22	38.86	1601.75	697.09	-104.97	1591.16	603.56	-115.95	1694.64	605.68	33.00	1705.33	915.14	-202.98	68.42	1534.16	-196.92	73.40	907.14
6.84000	573.26	160.30	157.32	539.23	138.50	172.37	338.73	64.77	247.38	400.18	137.96	258.77	676.41	-64.83	59.07	621.91	-56.21	66.39	398.26	-31.90	52.08	460.03	-94.22	88.29	-170.09	16.49	1261.49	0.00	0.00	0.00	701.26	38.39	1602.05	701.29	-105.66	1591.53	607.60	-116.50	1695.03	609.46	32.70	1705.58	915.13	-202.84	68.43	1534.76	-196.79	73.62	907.05
6.85000	590.81	159.92	162.00	556.12	138.23	175.91	354.22	64.38	245.24	415.23	137.52	258.56	676.02	-64.26	58.95	623.90	-55.77	67.18	398.26	-31.88	52.11	460.13	-94.30	88.45	-170.09	16.49	1261.49	0.00	0.00	0.00	704.64	37.72	1602.33	704.52	-106.11	1592.02	611.51	-117.38	1695.29	613.44	31.76	1705.92	914.98	-202.76	68.50	1534.32	-196.95	73.49	906.84
6.86000	609.17	159.55	167.09	572.55	138.05	179.53	369.75	64.53	243.14	430.39	137.35	258.15	675.03	-63.48	60.76	624.36	-55.65	67.36	398.26	-32.10	52.05	460.22	-94.10	88.43	-170.09	16.49	1261.49	0.00	0.00	0.00	708.78	37.22	1602.50	708.71	-106.75	1592.17	615.52	-117.93	1695.61	617.38	30.98	1706.18	914.93	-202.96	68.57	1534.80	-196.86	73.68	907.13
6.87000	629.60	159.64	169.83	590.15	137.74	183.32	385.53	64.39	240.26	445.98	137.22	257.44	676.09	-63.23	61.10	624.37	-55.53	67.17	398.18	-31.26	52.52	460.50	-93.67	88.27	-170.09	16.49	1261.49	0.00	0.00	0.00	713.52	36.96	1602.59	712.50	-107.50	1592.43	619.54	-118.39	1695.87	621.24	30.72	1706.33	915.30	-203.53	68.30	1534.73	-196.90	73.57	907.29
6.88000	647.24	159.08	174.65	608.96	137.35	187.32	401.14	65.33	237.66	461.71	137.36	256.59	676.73	-62.83	61.24	624.11	-55.64	67.09	398.33	-31.93	52.23	460.58	-93.67	88.34	-170.09	16.49	1261.49	0.00	0.00	0.00	716.98	36.47	1602.79	716.41	-107.92	1592.64	623.61	-118.78	1696.09	625.17	30.20	1706.47	915.55	-203.73	68.06	1534.56	-196.89	73.43	907.05
6.89000	665.64	158.78	179.50	627.55	135.93	190.36	416.95	65.62	234.75	477.44	137.39	255.46	676.16	-62.70	60.89	624.86	-55.52	67.21	398.09	-31.73	52.28	460.55	-93.90	88.57	-170.09	16.49	1261.49	0.00	0.00	0.00	720.15	35.93	1602.87	720.24	-108.18	1592.79	627.53	-119.39	1696.22	629.03	29.95	1706.57	915.69	-203.56	67.93	1534.66	-196.81	73.60	907.21
6.90000	684.73	158.51	184.37	645.59	136.03	193.60	432.72	65.86	231.46	493.34	137.60	254.13	677.47	-63.01	61.30	623.72	-55.59	66.82	398.16	-31.54	52.40	460.70	-93.74	88.55	-170.09	16.49	1261.49	0.00	0.00	0.00	723.94	35.70	1602.93	723.78	-108.52	1592.99	631.38	-119.92	1696.36	632.87	29.28	1706.69	915.60	-203.41	67.98	1535.33	-196.77	73.84	907.31
6.91000	702.88	158.02	189.12	663.89	136.75	196.66	448.16	67.69	228.51	509.40	138.40	252.88	677.49	-62.95	61.17	624.95	-55.57	67.04	398.43	-32.12	52.19	460.81	-93.71	88.61	-170.09	16.49	1261.49	0.00	0.00	0.00	727.77	35.56	1602.90	727.55	-108.78	1593.03	635.43	-120.08	1696.51	636.63	29.12	1706.78	915.36	-202.98	68.14	1534.66	-196.83	73.59	907.04
6.92000	721.09	158.00	193.48	682.75	137.14	199.83	460.79	66.91	227.25	525.87	138.58	251.20	678.75	-62.47	61.52	625.34	-55.10	67.09	398.62	-32.66	52.06	461.05	-93.41	88.57	-170.09	16.49	1261.49	0.00	0.00	0.00	731.42	35.30	1602.92	731.75	-108.87	1593.03	639.35	-120.39	1696.60	640.52	28.79	1706.85	915.67	-203.34	67.92	1534.81	-196.87	73.65	907.18
6.93000	740.15	158.46	198.19	701.48	137.41	203.34	473.82	66.02	222.33	542.26	139.29	249.63	678.88	-62.65	61.48	625.53	-55.19	67.06	398.43	-32.11	52.35	461.01	-93.51	88.77	-170.09	16.49	1261.49	0.00	0.00	0.00	734.89	35.05	1602.90	735.56	-109.30	1592.98	643.25	-120.74	1696.65	644.31	28.57	1706.89	915.52	-203.09	68.00	1534.62	-196.86	73.55	907.35
6.94000	758.34	158.76	202.75	719.48	137.94	206.66	487.92	63.40	216.27	558.95	139.98	247.95	677.26	-62.61	60.60	625.86	-55.05	67.16	398.60	-31.46	52.81	461.14	-93.39	88.79	-170.09	16.49	1261.49	0.00	0.00	0.00	739.06	34.69	1602.85	738.92	-109.52	1592.96	647.30	-120.73	1696.78	648.08	28.20	1706.94	915.66	-203.29	68.10	1534.28	-196.93	73.39	907.28
6.95000	775.96	159.16	207.29	737.25	138.39	210.04	501.73	61.66	210.84	575.69	140.28	246.03	678.85	-62.39	61.17	625.44	-54.89	67.00	398.79	-32.02	52.67	461.27	-93.29	88.85	-170.09	16.49	1261.49	0.00	0.00	0.00	742.23	34.60	1602.84	743.49	-109.62	1592.93	651.31	-120.71	1696.84	651.78	28.29	1706.91	916.15	-203.36	67.53	1534.62	-196.94	73.59	906.54
6.96000	794.17	159.78	211.71	755.24	139.08	213.40	516.81	65.38	206.92	592.45	141.46	244.33	678.89	-62.65	61.21	627.72	-54.78	67.74	398.81	-31.42	52.73	461.46	-93.09	88.85	-170.09	16.49	1261.49	0.00	0.00	0.00	746.50	34.67	1602.83	747.47	-109.79	1592.95	655.20	-120.90	1696.86	655.49	28.11	1706.90	916.22	-203.62	67.51	1534.20	-196.99	73.42	906.34
6.97000	812.27	160.75	216.19	772.19	140.01	216.29	537.22	67.96	202.31	609.12	142.43	242.60	677.47	-62.96	60.56	623.57	-54.77	66.34	399.08	-32.61	52.49	461.51	-93.14	89.03	-170.09	16.49	1261.49	0.00	0.00	0.00	750.40	34.61	1602.74	751.57	-109.57	1592.95	659.07	-121.00	1696.89	659.30	27.87	1706.93	916.28	-203.41	67.37	1534.30	-196.88	73.42	906.47
6.98000	828.80	160.99	220.65	790.24	140.87	219.72	556.39	70.36	200.24	625.27	143.76	240.97	677.63	-63.11	60.45	626.10	-54.76	67.19	398.85	-31.60	52.94	461.54	-93.20	89.20	-170.09	16.49	1261.49	0.00	0.00	0.00	753.89	34.75	1602.64	754.79	-109.72	1592.97	662.89	-121.27	1696.86	662.98	27.88	1706.93	916.17	-203.32	67.42	1534.82	-196.88	73.65	906.62
6.99000	846.86	161.71	225.26	806.31	141.94	222.61	577.13	73.11	198.43	641.36	144.95	239.22	677.75	-63.11	60.35	624.85	-55.09	66.69	399.08	-31.90	53.03	461.74	-92.91	89.23	-170.09	16.49	1261.49	0.00	0.00	0.00	757.86	34.80	1602.55	758.72	-109.71	1592.97	666.78	-121.41	1696.84	666.71	27.99	1706.83	915.76	-203.81	67.73	1533.59	-197.11	73.23	906.21
7.00000	862.94	163.24	226.37	823.37	142.81	225.58	602.25	76.73	194.63	657.51	146.40	237.59	676.74	-63.47	59.77	626.26	-55.88	63.80	399.04	-31.40	53.23	461.75	-93.01	89.44	-170.09	16.49	1261.49	0.00	0.00	0.00	761.47	35.03	1602.47	763.47	-109.41	1592.85	670.68	-121.25	1696.85	670.40	28.17	1706.79	915.83	-203.39	67.48	1533.76	-197.10	73.27	906.59
7.01000	879.09	164.34	230.01	839.54	143.73	228.29	622.26	80.13	190.58	673.63	147.41	235.87	677.44	-63.76	59.89	626.69	-55.68	63.58	399.13	-32.17	53.05	461.97	-92.79	89.48	-170.09	16.49	1261.49	0.00	0.00	0.00	765.44	35.09	1602.42	766.61	-109.30	1592.79	674.47	-121.17	1696.82	674.08	28.47	1706.70	915.77	-203.22	67.35	1534.45	-196.96	73.54	906.73
7.02000	894.89	164.81	233.57	855.76	144.41	230.84	638.78	81.78	187.55	689.29	149.04	234.41	676.64	-63.97	59.44	626.77	-55.75	63.49	399.17	-30.90	53.70	462.11	-92.79	89.67	-170.09	16.49	1261.49	0.00	0.00	0.00	768.64	35.22	1602.31	770.68	-109.22	1592.75	678.28	-121.14	1696.77	677.98	28.11	1706.69	915.49	-203.59	67.54	1534.51	-196.87	73.57	906.72
7.03000	910.63	165.78	236.44	871.64	145.31	233.03	655.04	83.30	184.75	704.84	150.41	232.81	677.75	-64.43	56.44	626.71	-55.74	63.34	399.28	-32.12	53.34	462.32	-92.64	89.77	-170.09	16.49	1261.49	0.00	0.00	0.00	772.57	35.22	1602.15	774.34	-109.10	1592.64	682.17	-120.97	1696.75	681.80	27.98	1706.61	915.43	-203.59	67.62	1533.87	-196.90	73.28	906.79
7.04000	925.55	165.72	239.38	886.52	145.83	234.92	670.91	84.98	182.21	719.89	151.95	231.41	678.78	-64.65	56.21	626.60	-55.88	63.12	399.30	-31.34	53.77	462.54	-92.23	89.79	-170.09	16.49	1261.49	0.00	0.00	0.00	777.05	35.46	1601.95	777.52	-109.07	1592.54	686.04	-120.67	1696.63	685.54	28.50	1706.45	915.75	-203.00	67.28	1534.27	-196.99	73.44	907.08
7.05000	940.47	166.35	241.54	901.65	146.49	236.48	687.22	88.44	179.74	734.76	153.76	230.17	678.29	-64.74	55.95	627.12	-55.98	63.07	399.21	-30.34	54.19	462.62	-92.44	90.00	-170.09	16.49	1261.49	0.00	0.00	0.00	779.95	35.86	1601.80	780.97	-108.89	1592.38	689.85	-120.50	1696.51	689.22	28.68	1706.30	915.56	-203.38	67.51	1534.61	-196.94	73.54	907.18
7.06000	954.83	166.44	243.29	916.32	147.06	237.60	702.04	89.50	177.53	749.29	154.89	228.75	679.64	-64.54	56.20	626.75	-55.93	62.95	399.48	-30.83	54.00	462.85	-92.17	90.09	-170.09	16.49	1261.49	0.00	0.00	0.00	783.65	36.01	1601.60	785.35	-108.59	1592.14	693.63	-120.36	1696.38	692.98	28.88	1706.16	915.60	-203.31	67.47	1534.67	-196.92	73.58	907.27
7.07000	969.14	167.21	244.03	930.03	147.23	238.12	716.23	91.08	175.87	763.13	156.45	227.55	679.00	-64.83	55.56	626.76	-55.89	62.85	399.52	-30.45	54.37	463.03	-92.07	90.25	-170.09	16.49	1261.49	0.00	0.00	0.00	787.54	36.47	1601.32	788.27	-108.37	1592.04	697.43	-120.14	1696.24	696.91	28.76	1706.06	915.82	-203.21	67.38	1534.49	-196.81	73.55	907.40
7.08000	982.92	167.12	244.35	943.57	147.56	238.12	729.93	92.81	174.21	776.57	157.23	226.08	678.33	-64.92	55.23	627.48	-55.80	63.00	399.61	-30.12	54.68	463.23	-91.84	90.35	-170.09	16.49	1261.49	0.00	0.00	0.00	791.23	36.74	1601.19	792.98	-108.19	1591.75	701.27	-119.83	1696.11	700.75	29.11	1705.89	915.66	-203.64	67.56	1534.70	-196.73	73.65	907.29
7.09000	995.98	166.90	244.01	957.19	147.94	237.64	742.64	93.80	172.90	789.48	158.70	224.78	678.49	-64.80	55.12	627.23	-55.79	62.91	399.64	-30.40	54.66	463.49	-91.68	90.49	-170.09	16.49	1261.49	0.00	0.00	0.00	794.60	37.14	1600.97	796.10	-107.85	1591.63	705.04	-119.48	1695.93	704.37	29.76	1705.66	915.93	-203.55	67.48	1535.19	-196.86	73.75	907.65
7.10000	1008.89	167.21	242.79	969.23	148.15	236.32	754.71	95.88	171.95	801.96	160.11	223.37	678.74	-64.91	54.95	627.13	-55.63	62.80	399.87	-30.56	54.79	463.63	-91.57	90.64	-170.09	16.49	1261.49	0.00	0.00	0.00	798.69	37.50	1600.70	800.16	-107.35	1591.46	708.93	-118.82	1695.78	708.19	30.21	1705.46	915.87	-203.71	67.60	1534.68	-196.85	73.58	907.49
7.11000	1020.86	167.01	241.11	981.51	148.22	234.89	766.30	96.93	170.74	813.85	161.62	221.91	678.28	-64.99	54.57	627.18	-55.55	62.86	399.93	-30.45	54.90	463.76	-91.47	90.78	-170.09	16.49	1261.49	0.00	0.00	0.00	802.02	37.82	1600.54	804.43	-106.69	1591.23	712.84	-118.26	1695.65	711.92	30.58	1705.23	915.97	-203.68	67.58	1534.59	-196.88	73.55	906.92
7.12000	1032.43	166.82	238.96	992.63	148.33	232.92	776.75	98.45	169.97	825.26	162.86	220.27	679.28	-64.95	54.81	627.51	-55.99	62.67	399.73	-29.59	55.30	463.95	-91.38	90.94	-170.09	16.49	1261.49	0.00	0.00	0.00	806.12	38.11	1600.26	808.31	-106.31	1591.06	716.71	-117.65	1695.49	715.65	31.09	1704.97	916.30	-203.48	67.53	1534.37	-196.97	73.47	907.05
7.13000	1043.27	166.11	236.42	1003.57	148.68	230.43	786.69	99.64	168.92	836.07	163.99	218.44	678.67	-65.00	54.46	627.19	-55.61	62.59	400.08	-30.82	55.00	464.06	-91.46	91.18	-170.09	16.49	1261.49	0.00	0.00	0.00	809.64	39.03	1599.91	811.54	-105.77	1590.90	720.43	-117.45	1695.23	719.32	31.56	1704.69	916.24	-203.80	67.63	1534.82	-196.77	73.67	907.14
7.14000	1053.82	165.78	233.20	1013.02	148.38	227.69	795.80	100.59	167.87	846.19	165.35	216.74	678.82	-65.10	54.38	627.44	-55.66	62.63	400.26	-31.31	54.94	464.35	-90.92	91.12	-170.09	16.49	1261.49	0.00	0.00	0.00	813.49	39.34	1599.57	814.98	-105.31	1590.67	724.25	-116.76	1695.02	723.01	32.34	1704.34	916.30	-203.82	67.64	1534.40	-196.92	73.47	907.23
7.15000	1063.55	165.03	229.49	1022.71	147.92	224.75	804.50	101.81	166.80	855.63	166.89	215.00	678.97	-65.14	54.26	627.91	-55.73	62.60	400.30	-30.23	55.46	464.47	-91.12	91.45	-170.09	16.49	1261.49	0.00	0.00	0.00	816.60	40.32	1599.22	818.37	-104.61	1590.36	728.06	-116.09	1694.78	726.57	33.41	1703.95	916.49	-203.65	67.50	1534.17	-196.95	73.40	907.11
7.16000	1072.48	164.08	225.38	1031.81	147.60	221.25	812.16	103.57	165.76	864.40	168.24	213.16	678.94	-65.28	54.06	627.45	-55.77	62.37	400.32	-29.43	55.92	464.74	-90.76	91.47	-170.09	16.49	1261.49	0.00	0.00	0.00	820.37	41.12	1598.85	822.59	-104.02	1590.07	731.81	-115.47	1694.47	730.36	33.59	1703.66	916.70	-203.45	67.40	1533.97	-197.01	73.32	907.22
7.17000	1080.81	163.17	220.94	1039.43	147.11	217.35	818.90	105.49	164.98	872.59	169.12	211.11	679.15	-65.41	53.94	627.55	-55.57	62.34	400.34	-29.42	56.20	464.89	-90.59	91.60	-170.09	16.49	1261.49	0.00	0.00	0.00	824.08	41.60	1598.52	826.32	-103.24	1589.85	735.70	-114.60	1694.18	734.10	34.30	1703.30	916.90	-203.22	67.23	1534.40	-196.91	73.56	907.02
7.18000	1088.37	162.40	216.09	1046.64	146.59	213.41	824.97	105.94	163.82	879.79	170.31	209.12	679.47	-65.25	53.96	627.52	-55.63	62.30	400.44	-29.69	56.14	464.96	-90.79	91.93	-170.09	16.49	1261.49	0.00	0.00	0.00	827.96	42.36	1598.18	830.80	-102.38	1589.47	739.52	-113.97	1693.84	737.81	35.35	1702.87	916.79	-203.39	67.32	1534.73	-196.91	73.67	906.84
7.19000	1094.74	161.13	211.34	1052.85	146.23	208.98	830.25	107.72	162.70	885.99	171.73	207.11	679.14	-65.21	53.74	627.22	-55.64	62.09	400.59	-30.38	56.01	465.17	-90.71	92.08	-170.09	16.49	1261.49	0.00	0.00	0.00	831.63	43.54	1597.75	833.84	-101.67	1589.17	743.30	-113.30	1693.44	741.59	36.08	1702.48	916.57	-203.70	67.43	1534.49	-196.89	73.53	906.99
7.20000	1100.35	160.12	206.40	1058.41	145.42	204.84	834.49	109.48	161.73	891.57	172.79	204.95	678.85	-65.33	53.47	628.04	-55.58	62.25	400.82	-30.44	56.18	465.43	-90.36	92.14	-170.09	16.49	1261.49	0.00	0.00	0.00	835.26	44.25	1597.37	837.50	-100.70	1588.83	747.12	-112.40	1693.05	745.45	36.94	1702.09	916.14	-203.46	67.69	1534.93	-196.91	73.71	906.85
7.21000	1105.62	160.13	200.96	1062.92	144.74	200.53	838.45	110.27	160.00	896.18	173.44	202.49	679.94	-65.40	53.59	627.74	-55.88	62.02	400.83	-30.33	56.29	465.61	-90.33	92.33	-170.09	16.49	1261.49	0.00	0.00	0.00	839.68	45.10	1596.98	842.00	-99.94	1588.51	750.98	-111.40	1692.66	749.31	38.12	1701.60	916.00	-203.28	67.90	1534.26	-196.92	73.50	906.88
7.22000	1109.31	158.95	195.91	1066.55	144.17	195.94	841.68	110.71	158.34	899.93	174.31	200.05	679.83	-65.55	53.46	628.08	-55.77	61.99	400.85	-29.61	56.75	465.71	-90.47	92.61	-170.09	16.49	1261.49	0.00	0.00	0.00	843.48	46.17	1596.53	845.19	-98.85	1588.23	754.84	-110.36	1692.32	753.19	39.11	1701.16	915.91	-203.14	68.09	1534.12	-196.90	73.45	906.94
7.23000	1112.25	158.32	190.46	1069.44	143.80	191.19	844.04	110.07	156.60	902.91	174.67	197.42	679.62	-65.38	53.31	628.50	-55.62	62.15	400.85	-29.57	56.96	465.92	-90.10	92.63	-170.09	16.49	1261.49	0.00	0.00	0.00	847.68	47.27	1596.10	849.40	-97.50	1587.91	758.77	-109.19	1691.91	757.14	40.25	1700.73	916.38	-203.66	67.71	1533.90	-196.95	73.34	906.89
7.24000	1114.71	157.67	188.28	1071.92	143.48	186.32	845.52	110.39	154.69	905.04	175.13	194.77	679.57	-65.44	53.14	628.27	-55.42	62.10	401.13	-30.41	56.73	466.17	-89.95	92.78	-170.09	16.49	1261.49	0.00	0.00	0.00	851.24	48.34	1595.77	853.47	-96.41	1587.59	762.57	-108.15	1691.52	761.12	41.44	1700.27	916.08	-202.60	67.97	1533.61	-196.96	73.28	906.71
7.25000	1117.42	157.21	182.95	1073.05	142.75	181.31	846.44	111.32	153.19	906.50	175.31	191.97	679.16	-65.76	52.84	628.31	-55.42	62.07	400.90	-29.57	57.27	466.39	-89.83	92.89	-170.09	16.49	1261.49	0.00	0.00	0.00	855.59	49.43	1595.29	856.81	-95.52	1587.34	766.49	-106.98	1691.18	765.12	42.47	1699.84	915.84	-202.26	68.19	1534.79	-196.87	73.68	906.60
7.26000	1117.85	156.34	176.81	1074.26	142.32	176.08	846.71	110.55	151.02	907.27	175.32	189.07	679.36	-65.51	52.90	627.99	-55.59	61.76	401.35	-31.05	56.91	466.46	-89.88	93.12	-170.09	16.49	1261.49	0.00	0.00	0.00	859.63	50.64	1594.94	860.75	-94.34	1587.08	770.50	-105.43	1690.86	769.18	44.09	1699.38	915.98	-202.83	68.10	1534.46	-196.82	73.51	906.61
7.27000	1116.13	155.66	169.61	1073.59	142.07	169.80	846.04	110.27	149.66	907.33	175.61	186.26	678.68	-65.56	52.59	628.95	-55.90	61.82	401.27	-30.24	57.31	466.70	-89.72	93.28	-170.09	16.49	1261.49	0.00	0.00	0.00	863.62	52.28	1594.53	866.30	-92.98	1586.74	774.44	-103.98	1690.58	773.19	45.53	1698.90	915.89	-202.60	68.19	1534.57	-196.83	73.59	906.64
7.28000	1115.42	155.50	162.32	1072.73	141.30	163.83	845.38	109.43	147.66	906.96	175.43	183.11	679.53	-65.76	52.64	628.49	-55.71	61.63	401.53	-29.70	57.63	466.89	-89.69	93.50	-170.09	16.49	1261.49	0.00	0.00	0.00	868.08	53.68	1594.13	869.97	-91.81	1586.53	778.43	-102.67	1690.25	777.27	47.11	1698.42	915.84	-202.63	68.21	1534.56	-196.85	73.59	906.80
7.29000	1114.24	155.19	154.78	1072.29	141.12	157.52	843.93	109.72	146.06	906.07	175.13	179.81	680.37	-65.73	52.73	628.00	-55.78	61.41	401.58	-30.87	57.47	467.19	-89.58	93.72	-170.09	16.49	1261.49	0.00	0.00	0.00	872.15	54.73	1593.82	874.12	-90.18	1586.41	782.70	-100.86	1689.98	781.54	48.47	1697.99	916.16	-202.76	67.97	1534.47	-196.92	73.55	906.58
7.30000	1113.85	152.03	147.23	1070.07	139.98	150.78	842.49	108.38	142.60	904.62	174.34	176.62	679.33	-65.52	52.43	628.26	-55.84	61.38	401.58	-30.63	57.74	467.41	-89.43	93.91	-170.09	16.49	1261.49	0.00	0.00	0.00	876.75	56.29	1593.40	878.91	-88.85	1586.17	786.81	-99.31	1689.68	785.62	50.39	1697.52	915.85	-202.45	68.23	1534.44	-196.83	73.52	906.33
7.31000	1112.80	147.60	147.13	1068.86	136.19	149.40	840.44	108.88	138.06	903.14	173.05	174.69	679.39	-65.97	52.19	628.64	-55.88	61.27	401.74	-29.97	58.26	467.58	-89.43	94.28	-170.09	16.49	1261.49	0.00	0.00	0.00	880.56	57.98	1593.05	882.61	-87.44	1585.92	791.00	-97.67	1689.33	789.94	52.15	1697.02	916.28	-203.72	67.70	1534.23	-196.94	73.43	906.47
7.32000	1111.57	145.39	149.75	1067.36	133.11	150.79	839.13	107.19	133.54	901.79	170.99	172.27	679.85	-65.59	52.42	628.54	-55.89	61.18	401.96	-30.05	58.59	468.07	-88.96	94.38	-170.09	16.49	1261.49	0.00	0.00	0.00	885.65	59.65	1592.63	887.82	-85.82	1585.68	795.25	-95.95	1689.02	794.37	53.64	1696.58	915.96	-202.92	67.72	1534.54	-196.94	73.59	906.46
7.33000	1110.93	144.30	149.74	1066.84	131.67	150.03	838.06	106.31	131.52	900.23	168.35	170.47	679.77	-65.61	52.22	628.79	-55.73	61.22	401.94	-29.56	59.19	468.25	-89.04	94.84	-170.09	16.49	1261.49	0.00	0.00	0.00	889.66	60.97	1592.33	891.73	-84.19	1585.46	799.83	-93.87	1688.80	798.73	55.56	1696.17	915.50	-202.67	68.04	1534.03	-197.04	73.52	906.33
7.34000	1111.72	144.24	149.00	1066.29	131.20	148.80	838.55	103.59	130.21	900.33	166.06	169.29	679.82	-65.86	51.91	629.02	-56.13	61.03	402.12	-30.50	59.38	468.71	-88.82	95.21	-170.09	16.49	1261.49	0.00	0.00	0.00	894.32	62.53	1591.95	896.08	-82.39	1585.27	804.24	-92.15	1688.59	803.44	57.25	1695.81	915.58	-202.51	67.95	1534.05	-196.96	73.53	906.01
7.35000	1111.07	144.22	147.82	1067.50	130.96	148.47	838.86	103.90	130.57	901.33	165.33	169.36	680.23	-66.04	51.76	628.94	-55.63	61.00	402.61	-31.07	59.79	469.02	-88.78	95.69	-170.09	16.49	1261.49	0.00	0.00	0.00	899.83	64.63	1591.54	900.87	-81.02	1585.20	808.90	-90.21	1688.45	808.03	59.48	1695.51	916.01	-202.40	67.65	1533.86	-197.05	73.40	906.32
7.36000	1112.17	144.05	146.25	1068.17	130.62	147.42	839.53	103.67	131.30	902.78	165.32	170.00	680.23	-66.00	51.50	629.24	-55.70	60.92	402.71	-29.87	60.86	469.48	-88.83	96.31	-170.09	16.49	1261.49	0.00	0.00	0.00	904.44	66.22	1591.34	905.69	-78.98	1585.08	813.76	-87.94	1688.38	813.08	61.28	1695.33	915.63	-202.27	67.88	1534.13	-196.93	73.50	906.32
7.37000	1113.95	143.83	145.38	1068.61	130.51	146.59	840.01	103.57	132.53	904.17	165.58	170.69	680.69	-65.93	51.44	629.45	-55.50	60.88	402.96	-30.24	61.61	470.05	-88.65	96.84	-170.09	16.49	1261.49	0.00	0.00	0.00	909.24	68.02	1591.23	910.13	-77.20	1585.05	818.52	-85.96	1688.34	818.04	63.48	1695.09	916.39	-203.50	67.33	1534.84	-196.87	73.73	906.27
7.38000	1114.09	144.35	144.70	1069.55	130.88	146.52	840.34	104.73	133.43	905.13	165.53	171.12	680.42	-65.70	51.26	629.71	-55.30	60.93	403.11	-30.20	62.60	470.64	-88.42	97.49	-170.09	16.49	1261.49	0.00	0.00	0.00	914.47	70.03	1591.01	914.55	-75.43	1585.04	823.32	-83.82	1688.27	823.03	65.78	1694.86	916.63	-203.87	67.10	1534.06	-196.95	73.50	906.44
7.39000	1113.90	144.04	144.08	1069.11	130.61	146.13	840.50	104.09	134.02	905.57	165.75	171.53	680.78	-65.66	51.01	630.10	-55.64	60.66	403.72	-30.41	63.54	471.23	-88.25	98.21	-170.09	16.49	1261.49	0.00	0.00	0.00	919.50	71.97	1590.89	920.82	-73.26	1585.12	828.31	-81.47	1688.27	828.07	68.16	1694.66	916.09	-203.47	67.51	1533.82	-197.04	73.40	906.45
7.40000	1114.74	144.08	143.95	1069.62	130.75	145.93	840.91	103.57	133.85	905.78	165.74	171.74	680.79	-65.99	50.60	630.53	-55.58	60.69	404.25	-31.56	64.34	471.72	-88.48	99.22	-170.09	16.49	1261.49	0.00	0.00	0.00	925.01	74.06	1590.72	925.74	-71.21	1585.24	833.17	-79.29	1688.22	833.25	70.12	1694.49	915.88	-203.23	67.73	1533.93	-196.92	73.41	906.46
7.41000	1113.99	143.42	143.72	1069.56	130.54	145.83	840.72	103.98	133.89	905.93	165.61	171.72	681.48	-65.66	50.80	631.54	-55.18	60.92	404.65	-29.67	66.32	472.32	-88.53	100.20	-170.09	16.49	1261.49	0.00	0.00	0.00	929.69	75.94	1590.69	929.69	-69.38	1585.39	838.10	-77.03	1688.23	838.27	72.61	1694.30	915.58	-202.36	68.13	1533.85	-197.05	73.37	906.50
7.42000	1114.64	143.80	143.65	1069.44	130.36	145.86	840.80	104.19	133.36	905.94	165.59	171.48	681.94	-65.81	50.59	631.04	-55.35	60.57	404.98	-29.09	67.87	473.04	-88.31	101.10	-170.09	16.49	1261.49	0.00	0.00	0.00	934.76	78.26	1590.58	935.03	-66.96	1585.43	843.10	-74.80	1688.31	843.29	75.11	1694.21	915.83	-202.91	67.83	1533.94	-197.00	73.44	906.36
7.43000	1113.86	143.63	143.69	1069.00	130.29	145.94	840.47	103.66	132.99	905.77	165.58	171.18	682.16	-66.09	50.28	632.10	-55.42	60.64	405.72	-29.17	69.34	473.79	-88.21	102.18	-170.09	16.49	1261.49	0.00	0.00	0.00	939.78	80.41	1590.55	940.70	-64.91	1585.49	848.25	-72.36	1688.48	848.35	77.57	1694.20	915.70	-203.04	67.91	1534.07	-196.94	73.44	906.33
7.44000	1113.52	143.41	144.03	1069.11	130.13	146.37	840.32	104.74	132.60	905.64	165.37	170.86	682.70	-65.93	50.35	631.59	-55.50	60.33	406.25	-29.61	70.75	474.56	-87.92	103.18	-170.09	16.49	1261.49	0.00	0.00	0.00	944.47	82.58	1590.63	945.41	-62.62	1585.62	853.31	-70.16	1688.62	853.37	79.98	1694.26	915.67	-202.69	67.90	1534.78	-196.80	73.76	906.41
7.45000	1113.37	143.28	144.38	1068.98	130.29	146.41	840.26	104.33	131.96	905.41	165.64	170.70	683.06	-65.81	50.32	632.70	-55.82	60.29	406.91	-29.43	72.59	475.15	-88.28	104.54	-170.09	16.49	1261.49	0.00	0.00	0.00	949.52	84.79	1590.64	949.32	-60.36	1585.87	858.46	-67.67	1688.83	858.46	82.27	1694.42	915.58	-202.44	68.06	1534.74	-196.93	73.79	906.50
7.46000	1113.32	143.37	144.56	1068.56	130.65	146.24	839.83	104.98	131.96	905.25	165.70	170.53	683.40	-66.07	50.00	633.27	-55.95	60.34	407.44	-28.14	75.01	476.03	-88.05	105.59	-170.09	16.49	1261.49	0.00	0.00	0.00	954.77	87.23	1590.69	954.73	-58.03	1586.00	863.47	-65.26	1689.10	863.48	84.62	1694.58	916.20	-203.73	67.51	1533.85	-196.99	73.42	906.24
7.47000	1113.14	142.97	144.88	1068.67	130.44	146.55	839.98	104.24	131.35	904.96	166.17	170.50	682.76	-66.15	49.70	633.49	-55.62	60.33	407.98	-27.96	76.76	476.78	-88.19	106.82	-170.09	16.49	1261.49	0.00	0.00	0.00	960.09	89.43	1590.90	959.83	-55.70	1586.24	868.50	-62.77	1689.39	868.47	87.10	1694.76	916.69	-203.73	67.07	1533.70	-197.01	73.38	906.03
7.48000	1113.51	143.32	144.77	1068.54	130.38	146.64	839.68	104.64	131.20	905.11	165.57	170.11	683.57	-66.10	49.73	634.02	-56.00	60.24	408.76	-28.44	78.52	477.62	-88.21	108.00	-170.09	16.49	1261.49	0.00	0.00	0.00	964.74	91.73	1591.17	965.29	-53.30	1586.61	873.54	-60.18	1689.76	873.43	89.58	1694.99	916.80	-203.37	66.90	1534.79	-196.89	73.78	906.32
7.49000	1112.96	142.81	144.69	1068.50	130.38	146.50	839.64	104.30	130.83	905.09	165.47	169.87	683.34	-66.05	49.50	634.24	-56.11	60.17	409.54	-30.24	79.88	478.49	-88.42	109.25	-170.09	16.49	1261.49	0.00	0.00	0.00	970.16	94.04	1591.42	970.38	-51.00	1586.96	878.45	-57.71	1690.13	878.45	92.05	1695.21	916.69	-203.48	66.99	1534.88	-196.91	73.78	906.32
7.50000	1113.30	142.86	144.52	1068.25	130.29	146.24	839.64	104.23	130.50	904.98	165.61	169.80	684.36	-66.00	49.66	634.65	-56.12	60.13	410.22	-29.23	82.43	479.36	-88.56	110.55	-170.09	16.49	1261.49	0.00	0.00	0.00	975.00	96.67	1591.66	975.00	-48.70	1587.48	883.13	-55.48	1690.48	883.51	94.70	1695.48	916.49	-203.85	67.16	1534.60	-196.98	73.78	906.23
7.51000	1112.97	142.75	144.42	1068.59	130.45	146.25	839.63	104.05	130.28	905.07	165.42	169.58	684.15	-66.45	49.34	635.63	-56.42	60.17	410.98	-28.87	84.89	480.37	-88.73	111.88	-170.09	16.49	1261.49	0.00	0.00	0.00	979.57	99.14	1592.01	980.20	-46.13	1588.08	888.10	-52.70	1690.96	888.49	97.39	1695.74	915.97	-202.93	67.64	1534.76	-196.87	73.64	906.15
7.52000	1112.86	143.21	143.83	1068.57	130.50	146.08	839.70	104.24	129.93	905.12	165.55	169.45	684.46	-66.13	49.39	635.72	-56.75	59.88	411.87	-29.77	86.90	481.45	-88.75	113.18	-170.09	16.49	1261.49	0.00	0.00	0.00	984.37	101.67	1592.34	984.94	-43.78	1588.58	893.04	-49.87	1691.50	893.42	100.08	1696.03	915.63	-202.08	68.08	1533.76	-196.95	73.38	906.20
7.53000	1113.98	143.07	144.16	1068.12	130.43	145.93	839.61	103.77	129.96	905.17	165.64	169.36	684.90	-66.34	49.22	636.26	-56.89	59.86	412.68	-29.26	89.65	482.54	-89.41	114.88	-170.09	16.49	1261.49	0.00	0.00	0.00	989.82	103.95	1592.67	989.70	-41.14	1589.27	897.82	-47.40	1692.02	898.27	102.84	1696.37	915.88	-202.85	67.70	1534.25	-196.98	73.60	906.18
7.54000	1113.79	142.74	143.92	1068.22	130.20	145.82	839.58	103.65	129.60	905.23	165.69	169.23	685.00	-66.43	48.99	637.06	-57.21	59.81	413.79	-30.32	92.03	483.77	-89.75	116.48	-170.09	16.49	1261.49	0.00	0.00	0.00	994.50	106.71	1593.02	994.39	-38.51	1589.94	902.79	-44.73	1692.61	903.24	105.58	1696.76	915.75	-202.46	67.85	1533.48	-197.13	73.29	906.31
7.55000	1113.95	142.83	143.77	1068.91	130.48	145.77	839.48	104.07	129.44	905.35	165.69	169.08	685.01	-66.57	48.67	638.02	-57.74	59.72	415.20	-31.39	94.37	484.99	-90.49	118.32	-170.09	16.49	1261.49	0.00	0.00	0.00	999.32	109.07	1593.50	999.28	-36.20	1590.44	907.64	-42.21	1693.18	908.14	108.07	1697.22	915.68	-202.65	67.90	1533.10	-197.06	73.14	906.16
7.56000	1114.02	142.80	143.42	1068.14	130.22	145.52	839.73	103.52	128.94	905.43	165.43	168.81	684.92	-66.74	48.40	638.55	-57.99	59.55	416.23	-32.05	97.76	486.38	-91.11	120.27	-170.09	16.49	1261.49	0.00	0.00	0.00	1004.17	111.56	1594.02	1003.93	-33.66	1591.08	912.65	-39.41	1693.87	913.16	110.47	1697.79	915.75	-202.47	67.87	1533.65	-197.02	73.32	906.19
7.57000	1112.99	142.72	142.79	1068.42	130.29	145.30	839.73	102.88	128.74	905.45	165.47	168.74	685.16	-66.76	48.33	639.17	-58.11	59.54	417.86	-32.95	100.31	487.82	-92.05	122.43	-170.09	16.49	1261.49	0.00	0.00	0.00	1009.58	114.27	1594.51	1009.12	-31.04	1591.88	917.60	-36.66	1694.61	918.07	113.27	1698.39	915.85	-202.88	67.76	1534.81	-196.83	73.73	906.19
7.58000	1113.82	142.52	142.61	1068.29	130.27	144.88	839.62	103.90	128.40	905.53	165.41	168.58	685.85	-67.03	48.13	640.19	-58.86	59.30	419.38	-33.37	103.90	489.48	-92.78	124.59	-170.09	16.49	1261.49	0.00	0.00	0.00	1014.36	117.07	1595.10	1014.06	-28.31	1592.49	922.54	-34.05	1695.43	922.92	116.03	1699.09	915.63	-202.55	67.94	1534.38	-196.87	73.61	906.12
7.59000	1114.08	142.48	142.07	1068.14	130.16	144.61	839.44	103.56	128.61	905.65	165.05	168.35	685.55	-66.94	47.96	641.04	-59.34	59.19	420.86	-34.03	107.61	491.25	-93.75	126.96	-170.09	16.49	1261.49	0.00	0.00	0.00	1019.26	119.45	1595.85	1019.69	-25.72	1593.24	927.54	-31.24	1696.39	927.90	118.70	1699.89	915.66	-203.09	67.76	1533.70	-196.93	73.37	906.46
7.60000	1113.69	142.51	141.34	1068.46	129.96	144.46	839.49	103.18	128.30	905.87	164.83	168.25	686.42	-67.11	47.97	641.81	-59.33	59.18	422.68	-34.74	111.47	493.21	-94.54	129.33	-170.09	16.49	1261.49	0.00	0.00	0.00	1024.31	122.16	1596.53	1023.71	-23.24	1594.22	932.68	-28.35	1697.49	932.93	121.42	1700.82	915.62	-203.04	67.90	1534.57	-196.88	73.68	906.31
7.61000	1114.61	142.04	141.31	1068.28	129.89	144.10	839.73	102.76	128.23	905.91	164.89	168.25	686.32	-67.39	47.51	642.99	-60.11	58.88	424.60	-35.91	115.34	495.33	-95.24	131.77	-170.09	16.49	1261.49	0.00	0.00	0.00	1029.06	124.74	1597.41	1028.79	-20.68	1595.29	937.73	-25.49	1698.70	938.03	124.06	1701.85	915.65	-202.72	67.94	1534.50	-196.85	73.65	906.30
7.62000	1115.34	141.93	141.07	1068.75	129.82	143.82	839.89	102.48	128.04	906.19	164.77	168.29	686.88	-67.38	47.52	644.01	-60.42	58.82	426.79	-36.57	119.27	497.54	-96.18	134.38	-170.09	16.49	1261.49	0.00	0.00	0.00	1033.06	127.39	1598.46	1032.96	-18.16	1596.47	942.50	-23.06	1699.99	943.06	126.75	1702.99	915.69	-202.64	67.79	1534.41	-196.95	73.61	906.20
7.63000	1114.82	141.93	140.14	1068.98	129.71	143.53	839.83	103.45	128.41	906.49	164.41	168.24	686.78	-67.43	47.35	644.61	-60.92	58.56	429.11	-37.28	123.65	499.96	-97.09	137.14	-170.09	16.49	1261.49	0.00	0.00	0.00	1038.01	130.21	1599.42	1037.98	-15.53	1597.75	947.52	-20.15	1701.42	948.02	129.31	1704.23	915.51	-202.49	68.01	1534.11	-196.96	73.55	906.40
7.64000	1115.14	141.98	139.61	1068.61	129.52	142.92	840.10	102.72	128.08	906.72	164.37	168.30	687.29	-67.76	47.20	645.98	-61.17	58.50	431.60	-37.94	128.21	502.47	-97.98	140.05	-170.09	16.49	1261.49	0.00	0.00	0.00	1042.84	132.41	1600.74	1043.49	-12.78	1599.06	952.39	-17.48	1702.94	953.03	131.87	1705.61	915.76	-202.81	67.76	1534.34	-196.95	73.65	906.26
7.65000	1115.01	141.72	138.96	1068.93	129.23	142.99	840.06	102.51	128.39	906.94	164.36	168.38	687.67	-67.94	46.99	647.26	-61.51	58.47	434.45	-38.42	132.77	505.18	-99.13	143.22	-170.09	16.49	1261.49	0.00	0.00	0.00	1047.37	134.82	1602.01	1047.65	-10.12	1600.57	957.24	-14.89	1704.52	957.90	134.50	1707.07	915.45	-202.14	68.09	1534.49	-196.99	73.71	906.28
7.66000	1116.27	141.73	138.79	1068.85	129.36	142.51	840.21	102.57	128.42	907.12	164.19	168.32	687.73	-68.28	46.61	648.55	-62.51	58.24	437.61	-38.39	137.65	508.07	-100.16	146.48	-170.09	16.49	1261.49	0.00	0.00	0.00	1052.46	137.66	1603.28	1051.86	-7.43	1602.12	962.05	-12.17	1706.17	962.61	137.01	1708.59	915.49	-202.19	68.02	1534.44	-196.91	73.55	906.44
7.67000	1116.51	142.05	138.05	1068.97	129.22	142.22	840.28	102.58	128.61	907.31	164.28	168.43	688.28	-68.68	46.39	649.72	-62.20	58.64	440.78	-40.34	142.65	511.39	-100.83	149.74	-170.09	16.49	1261.49	0.00	0.00	0.00	1056.22	140.33	1604.79	1056.14	-5.12	1603.79	966.81	-9.65	1707.84	967.33	139.58	1710.22	915.61	-202.84	67.89	1534.27	-196.98	73.52	906.20
7.68000	1115.81	141.81	137.45	1069.16	129.03	142.11	840.31	102.22	128.63	907.47	164.28	168.35	688.78	-68.99	46.15	650.70	-62.74	58.79	444.30	-40.86	147.96	514.88	-101.36	153.13	-170.09	16.49	1261.49	0.00	0.00	0.00	1061.26	142.74	1606.42	1061.51	-2.43	1605.41	971.53	-6.95	1709.56	971.99	141.83	1711.91	915.53	-202.27	67.92	1534.22	-197.03	73.63	906.28
7.69000	1116.52	141.76	137.44	1069.35	129.04	141.90	840.61	101.63	128.28	907.66	164.18	168.27	689.24	-69.48	45.77	652.97	-63.13	59.48	448.17	-41.35	153.55	518.66	-101.95	156.76	-170.09	16.49	1261.49	0.00	0.00	0.00	1065.73	145.32	1608.02	1065.70	-0.05	1607.10	976.02	-4.58	1711.30	976.67	143.95	1713.67	915.47	-202.45	68.00	1534.25	-196.87	73.63	906.06
7.70000	1116.79	141.67	137.12	1068.88	128.90	141.55	840.60	101.79	128.20	907.70	164.29	168.25	690.09	-69.47	45.64	654.37	-63.42	59.97	452.38	-41.90	159.27	522.62	-102.54	160.65	-170.09	16.49	1261.49	0.00	0.00	0.00	1070.11	147.68	1609.82	1070.35	2.18	1608.89	980.39	-2.30	1713.12	981.05	146.40	1715.51	915.45	-202.20	68.07	1534.48	-196.90	73.66	905.66
7.71000	1116.37	141.61	136.89	1069.67	128.79	141.71	840.65	102.30	128.14	907.95	163.89	167.98	691.76	-70.04	45.54	656.52	-63.80	60.76	456.95	-42.19	165.50	526.97	-103.02	164.74	-170.09	16.49	1261.49	0.00	0.00	0.00	1073.46	150.13	1611.63	1074.26	4.40	1610.76	984.75	-0.13	1715.02	985.45	148.39	1717.38	915.42	-202.41	67.96	1534.61	-196.90	73.66	905.42
7.72000	1116.86	141.84	136.64	1068.74	128.58	141.33	840.44	102.00	128.19	907.88	163.95	167.85	693.82	-70.36	45.56	658.05	-63.51	62.19	461.97	-42.36	172.03	531.73	-103.05	168.95	-170.09	16.49	1261.49	0.00	0.00	0.00	1078.21	152.53	1613.48	1078.05	6.38	1612.64	989.13	2.34	1716.93	989.67	150.75	1719.21	915.40	-202.20	67.93	1534.20	-196.96	73.56	905.34
7.73000	1117.13	141.79	136.54	1069.63	128.48	141.54	840.55	102.09	128.13	908.01	163.81	167.72	694.59	-70.94	44.98	660.77	-64.08	63.47	467.56	-42.16	178.89	536.90	-102.94	173.49	-170.09	16.49	1261.49	0.00	0.00	0.00	1082.26	154.58	1615.38	1081.71	8.34	1614.62	993.11	4.19	1718.81	993.90	152.71	1721.11	915.17	-202.16	68.17	1534.58	-196.85	73.74	905.41
7.74000	1116.77	141.59	136.26	1069.29	128.44	141.22	840.38	102.41	128.14	908.07	163.76	167.61	696.45	-71.53	44.66	662.58	-63.93	65.31	473.68	-41.73	186.11	542.37	-102.75	178.45	-170.09	16.49	1261.49	0.00	0.00	0.00	1086.10	156.83	1617.22	1086.09	10.56	1616.58	997.19	6.61	1720.77	998.07	154.41	1723.03	915.42	-202.22	68.07	1535.22	-196.89	73.97	905.72
7.75000	1117.64	141.66	136.15	1069.65	128.50	141.06	840.73	102.74	128.03	908.10	164.12	167.72	698.90	-72.40	44.03	665.04	-64.24	67.52	480.23	-40.85	193.79	547.97	-102.80	183.97	-170.09	16.49	1261.49	0.00	0.00	0.00	1090.04	158.66	1619.12	1090.01	12.59	1618.45	1001.04	8.83	1722.64	1002.06	156.23	1724.89	915.41	-202.53	67.90	1534.79	-197.02	73.78	905.98
7.76000	1117.80	141.91	135.72	1070.02	128.46	141.05	840.68	102.44	128.37	908.29	164.15	167.70	702.34	-73.55	43.28	669.14	-64.49	70.60	487.19	-39.39	201.53	554.14	-101.83	189.57	-170.09	16.49	1261.49	0.00	0.00	0.00	1093.43	160.54	1621.01	1093.65	14.34	1620.32	1004.62	10.70	1724.45	1005.93	157.77	1726.71	915.27	-202.00	68.07	1534.37	-196.92	73.64	905.96
7.77000	1117.65	142.08	135.23	1069.84	128.22	140.89	840.99	102.89	128.48	908.44	164.10	167.63	705.77	-74.57	42.14	672.10	-64.26	73.89	494.02	-38.34	209.34	560.04	-101.27	195.70	-170.09	16.49	1261.49	0.00	0.00	0.00	1097.72	161.93	1622.84	1097.62	16.05	1622.15	1007.94	12.40	1726.14	1009.46	159.67	1728.38	915.16	-202.13	68.14	1534.18	-197.03	73.55	905.87
7.78000	1117.82	142.15	135.09	1070.42	128.40	140.80	841.10	102.25	128.42	908.43	164.52	167.80	710.15	-75.32	42.37	675.40	-64.01	77.97	500.64	-36.75	216.70	566.09	-100.05	201.92	-170.09	16.49	1261.49	0.00	0.00	0.00	1100.64	163.80	1624.64	1100.58	17.47	1623.96	1011.27	14.14	1727.88	1012.93	161.26	1730.03	915.25	-202.67	67.92	1534.24	-197.07	73.53	906.15
7.79000	1118.66	142.40	134.89	1070.23	128.16	140.71	841.13	102.66	128.64	908.58	164.52	167.78	715.17	-74.94	48.20	679.79	-63.07	84.07	506.44	-35.17	223.91	572.08	-98.14	208.35	-170.09	16.49	1261.49	0.00	0.00	0.00	1104.08	165.03	1626.31	1103.32	18.71	1625.65	1014.44	15.76	1729.44	1016.16	163.09	1731.55	915.27	-202.73	67.86	1534.80	-196.95	73.78	905.81
7.80000	1119.15	142.22	134.93	1070.19	128.15	140.64	841.44	102.37	128.62	908.75	164.44	167.71	720.95	-73.37	56.45	684.60	-60.77	92.13	511.84	-34.24	230.72	577.91	-96.25	215.49	-170.09	16.49	1261.49	0.00	0.00	0.00	1107.48	166.28	1627.87	1107.55	20.23	1627.27	1017.69	17.43	1731.02	1019.30	164.55	1733.00	915.05	-202.11	68.06	1534.45	-196.94	73.68	905.88
7.81000	1118.40	142.26	134.42	1070.50	128.28	140.54	841.38	102.64	129.00	908.83	164.47	167.73	727.45	-70.79	66.31	690.90	-58.68	100.72	516.99	-32.63	237.40	584.17	-93.63	222.68	-170.09	16.49	1261.49	0.00	0.00	0.00	1111.08	167.32	1629.39	1110.18	21.38	1628.77	1020.65	18.89	1732.45	1022.36	166.02	1734.35	915.17	-202.34	68.04	1533.94	-197.02	73.47	905.70
7.82000	1118.73	142.40	134.37	1070.40	128.10	140.44	841.81	101.77	128.82	908.94	164.41	167.68	734.71	-67.98	76.35	697.89	-56.26	109.70	522.44	-31.57	243.99	590.71	-91.03	229.96	-170.09	16.49	1261.49	0.00	0.00	0.00	1113.83	168.45	1630.84	1113.71	22.62	1630.12	1023.55	20.14	1733.87	1025.43	167.10	1735.73	915.08	-202.68	68.10	1534.03	-197.07	73.45	905.44
7.83000	1119.08	142.42	134.25	1070.22	128.11	140.31	841.79	101.89	129.05	909.01	164.38	167.75	741.87	-65.78	85.53	705.46	-54.26	118.03	528.54	-29.56	250.31	597.17	-89.23	237.50	-170.09	16.49	1261.49	0.00	0.00	0.00	1116.80	169.51	1632.18	1116.30	23.37	1631.49	1026.31	21.13	1735.22	1028.37	168.23	1737.05	915.15	-202.39	68.06	1533.95	-196.97	73.41	905.64
7.84000	1119.19	142.58	134.25	1070.42	128.17	140.27	841.50	101.96	129.46	908.98	164.65	167.81	748.87	-64.17	93.69	711.86	-52.31	125.88	535.34	-27.10	256.60	603.92	-87.61	244.63	-170.09	16.49	1261.49	0.00	0.00	0.00	1119.53	170.68	1633.52	1118.98	24.36	1632.92	1029.26	22.26	1736.60	1031.27	169.11	1738.39	915.06	-202.86	68.11	1533.89	-197.00	73.46	905.59
7.85000	1119.60	142.40	134.34	1070.17	128.17	140.14	841.47	101.46	129.45	909.13	164.33	167.72	756.82	-63.47	100.93	720.17	-51.42	133.08	542.89	-24.11	262.37	611.24	-85.54	250.98	-170.09	16.49	1261.49	0.00	0.00	0.00	1122.28	171.28	1634.83	1121.52	25.04	1634.29	1031.97	23.18	1737.93	1034.09	169.94	1739.71	915.02	-202.38	68.19	1534.49	-197.02	73.71	905.45
7.86000	1119.25	142.37	134.15	1070.48	128.02	140.27	841.73	101.06	129.42	909.01	164.80	167.86	765.22	-63.31	107.32	727.90	-50.97	139.15	551.03	-21.01	267.69	618.86	-83.65	256.81	-170.09	16.49	1261.49	0.00	0.00	0.00	1125.64	171.85	1636.08	1124.15	25.71	1635.64	1034.49	23.76	1739.20	1036.75	171.02	1741.00	915.09	-202.26	68.29	1534.76	-196.94	73.78	905.44
7.87000	1119.11	142.54	133.89	1071.00	128.24	140.18	841.58	101.41	129.57	908.99	164.75	167.86	774.34	-62.57	113.28	736.85	-50.74	144.60	559.80	-18.38	271.69	627.06	-81.62	261.77	-170.09	16.49	1261.49	0.00	0.00	0.00	1128.46	172.32	1637.49	1126.39	26.38	1636.92	1037.02	24.39	1740.47	1039.52	171.67	1742.34	915.15	-202.69	68.25	1534.75	-196.90	73.78	905.60
7.88000	1119.71	142.40	134.13	1070.68	128.14	140.22	841.56	101.78	129.60	909.05	164.54	167.79	784.64	-62.53	118.70	746.68	-50.07	149.57	568.53	-15.66	275.17	635.77	-79.24	265.79	-170.09	16.49	1261.49	0.00	0.00	0.00	1131.15	172.56	1638.88	1128.66	26.20	1638.17	1039.60	24.96	1741.77	1042.33	171.86	1743.79	915.40	-203.14	67.91	1534.55	-196.98	73.66	905.55
7.89000	1119.10	142.58	133.83	1070.96	128.23	140.16	841.47	101.26	129.90	909.00	164.61	167.80	794.56	-62.69	123.41	756.58	-50.03	153.71	577.91	-12.95	277.16	644.74	-77.21	268.99	-170.09	16.49	1261.49	0.00	0.00	0.00	1133.48	173.17	1640.29	1129.82	26.47	1639.58	1041.96	25.26	1743.05	1044.79	172.64	1745.09	915.46	-203.44	67.87	1534.65	-196.89	73.78	905.45
7.90000	1118.88	142.54	133.89	1070.20	128.27	139.90	840.93	101.55	130.35	909.03	164.67	167.85	805.68	-62.83	127.71	767.24	-49.39	157.56	587.58	-10.41	278.05	654.15	-75.48	271.22	-170.09	16.49	1261.49	0.00	0.00	0.00	1136.28	173.13	1641.71	1132.82	26.55	1640.83	1044.44	25.69	1744.48	1047.49	172.70	1746.54	915.43	-202.83	68.14	1534.59	-196.95	73.73	905.60
7.91000	1119.92	142.34	134.29	1070.98	128.29	140.10	840.06	103.14	131.96	909.04	164.62	167.82	818.73	-63.67	131.64	780.45	-49.47	161.10	597.61	-8.56	277.65	663.86	-73.77	272.39	-170.09	16.49	1261.49	0.00	0.00	0.00	1138.68	172.76	1643.20	1135.38	26.49	1642.11	1046.74	25.78	1745.75	1050.17	172.69	1748.03	915.56	-202.93	68.08	1534.56	-197.02	73.70	905.54
7.92000	1119.37	142.63	133.97	1071.09	128.41	140.15	839.73	102.32	132.12	908.94	164.89	167.88	830.85	-64.24	134.69	794.15	-49.90	163.46	608.09	-7.34	275.89	673.93	-72.61	272.63	-170.09	16.49	1261.49	0.00	0.00	0.00	1141.26	172.73	1644.62	1137.10	26.47	1643.53	1048.84	25.61	1747.04	1052.60	173.00	1749.44	915.84	-202.93	67.93	1534.11	-197.11	73.50	905.59
7.93000	1120.01	142.54	134.30	1070.64	128.49	139.91	839.23	101.29	131.81	908.94	164.76	167.78	845.01	-64.51	137.53	807.54	-50.09	165.15	618.92	-5.43	273.25	684.60	-71.00	271.53	-170.09	16.49	1261.49	0.00	0.00	0.00	1143.48	172.60	1646.07	1139.16	26.22	1644.90	1051.01	25.62	1748.39	1055.00	173.10	1750.88	915.79	-203.36	68.10	1534.78	-196.91	73.82	905.75
7.94000	1119.42	142.24	134.23	1071.05	128.38	140.18	838.16	101.71	132.21	908.97	164.49	167.70	858.45	-64.75	139.46	821.53	-49.73	166.45	630.17	-4.73	269.27	695.56	-70.40	269.57	-170.09	16.49	1261.49	0.00	0.00	0.00	1146.34	172.39	1647.45	1142.05	26.08	1646.24	1053.26	25.76	1749.74	1057.29	173.16	1752.28	916.25	-203.98	67.91	1534.67	-196.89	73.78	905.86
7.95000	1119.26	142.61	133.96	1070.86	128.54	140.02	837.35	101.92	132.52	908.78	164.85	167.73	874.55	-64.62	141.47	835.80	-49.60	166.90	641.67	-4.37	264.31	706.98	-69.77	266.44	-170.09	16.49	1261.49	0.00	0.00	0.00	1148.62	172.17	1648.82	1144.40	25.74	1647.49	1055.03	25.18	1750.98	1059.64	173.09	1753.69	916.18	-204.19	67.91	1534.35	-197.01	73.64	905.63
7.96000	1119.48	142.21	134.38	1071.12	128.45	140.15	836.79	102.28	132.73	908.65	164.84	167.72	890.47	-64.45	142.80	850.45	-49.40	166.81	653.21	-4.45	258.59	718.97	-69.62	262.46	-170.09	16.49	1261.49	0.00	0.00	0.00	1151.06	171.52	1650.27	1145.88	25.32	1648.77	1057.15	25.27	1752.30	1062.07	172.48	1755.12	915.77	-204.42	68.13	1534.86	-196.95	73.83	905.64
7.97000	1119.10	142.26	134.44	1071.15	128.40	140.26	836.31	103.41	133.26	908.67	164.65	167.55	906.57	-64.48	143.77	865.68	-48.86	166.56	665.38	-5.03	251.51	731.57	-69.78	257.55	-170.09	16.49	1261.49	0.00	0.00	0.00	1152.75	171.04	1651.73	1147.34	24.92	1650.18	1058.99	24.83	1753.55	1064.23	172.35	1756.45	915.35	-204.33	68.17	1534.78	-197.00	73.72	905.37
7.98000	1119.12	142.30	134.52	1070.83	128.48	140.16	836.42	103.10	132.91	908.57	164.53	167.44	923.30	-64.01	144.75	882.55	-48.48	166.40	677.79	-5.76	243.48	744.29	-70.33	251.97	-170.09	16.49	1261.49	0.00	0.00	0.00	1154.57	170.54	1653.09	1149.62	24.31	1651.38	1060.63	24.29	1754.79	1066.30	172.13	1757.76	914.52	-204.98	68.53	1534.97	-197.00	73.77	905.59
7.99000	1118.95	142.29	134.65	1071.14	128.32	140.39	836.57	103.50	132.95	908.32	164.77	167.44	940.02	-62.83	148.04	898.72	-47.56	166.17	690.44	-7.06	234.96	757.20	-71.25	245.84	-170.09	16.49	1261.49	0.00	0.00	0.00	1156.78	170.00	1654.49	1151.03	23.67	1652.65	1062.35	23.65	1755.92	1068.33	171.73	1759.04	914.18	-205.10	68.65	1534.62	-196.96	73.66	905.92
8.00000	1119.23	142.18	134.98	1071.16	128.41	140.28	836.31	104.05	133.20	908.21	164.77	167.36	957.60	-61.35	149.78	914.95	-47.00	165.57	703.70	-9.30	225.60	770.86	-71.55	238.83	-170.09	16.49	1261.49	0.00	0.00	0.00	1158.89	169.35	1655.77	1153.18	23.38	1653.85	1064.03	23.12	1757.04	1070.39	171.12	1760.33	914.09	-204.92	68.70	1535.52	-196.86	74.04	905.72
8.01000	1119.55	142.05	135.14	1071.38	128.25	140.50	836.13	103.77	132.84	908.15	164.49	167.20	976.67	-59.70	152.00	931.91	-46.74	167.37	717.14	-11.08	216.13	784.65	-72.88	231.85	-170.09	16.49	1261.49	0.00	0.00	0.00	1160.60	168.85	1657.08	1154.66	22.43	1655.04	1065.72	22.71	1758.16	1072.40	170.45	1761.58	913.77	-205.23	68.82	1534.79	-197.00	73.78	905.84
8.02000	1119.67	142.17	135.32	1071.02	128.32	140.43	836.99	102.58	132.22	907.96	164.77	167.23	994.39	-57.96	153.50	947.94	-45.79	167.17	731.00	-13.58	206.30	799.05	-73.85	224.46	-170.09	16.49	1261.49	0.00	0.00	0.00	1163.11	167.70	1658.33	1156.68	21.78	1656.12	1067.24	22.09	1759.17	1074.17	170.04	1762.71	913.80	-205.13	68.67	1534.43	-197.05	73.66	905.95
8.03000	1119.58	142.35	135.17	1071.03	128.22	140.44	836.97	103.09	132.11	908.01	164.51	167.05	1012.43	-56.27	154.87	965.61	-44.65	167.00	745.17	-17.20	196.51	813.45	-75.25	217.14	-170.09	16.49	1261.49	0.00	0.00	0.00	1164.87	167.09	1659.51	1157.61	21.46	1657.40	1068.81	21.41	1760.18	1075.89	169.61	1763.76	913.46	-205.73	68.99	1534.39	-197.02	73.62	906.25
8.04000	1119.08	142.02	135.24	1071.06	128.17	140.65	837.27	104.27	132.31	907.79	164.78	167.08	1030.11	-54.56	156.19	981.10	-43.69	166.12	759.49	-19.65	187.18	827.80	-77.32	210.20	-170.09	16.49	1261.49	0.00	0.00	0.00	1166.30	166.62	1660.65	1159.95	20.36	1658.24	1070.21	20.60	1761.10	1077.71	168.60	1764.84	913.51	-205.64	68.82	1534.60	-197.04	73.79	906.12
8.05000	1119.17	142.18	135.18	1070.66	128.33	140.33	838.13	103.31	131.66	907.81	164.58	167.01	1047.71	-52.58	157.33	996.34	-42.74	165.25	773.89	-23.61	178.12	842.16	-80.01	203.76	-170.09	16.49	1261.49	0.00	0.00	0.00	1167.57	165.71	1661.75	1161.22	19.34	1659.22	1071.82	20.02	1762.00	1079.45	167.78	1765.81	913.30	-205.82	68.70	1534.54	-196.87	73.77	906.24
8.06000	1119.22	141.96	135.27	1070.87	128.33	140.40	839.12	102.41	129.89	907.80	164.51	166.93	1062.17	-50.75	155.33	1012.38	-42.02	165.04	788.12	-27.22	169.55	856.47	-83.05	197.83	-170.09	16.49	1261.49	0.00	0.00	0.00	1169.42	164.97	1662.60	1162.44	18.72	1660.12	1073.16	19.05	1762.76	1081.03	167.02	1766.66	913.17	-205.80	68.60	1533.94	-196.93	73.50	906.16
8.07000	1119.87	141.90	135.46	1071.37	128.15	140.71	840.04	102.43	129.19	907.77	164.43	166.90	1076.55	-49.61	155.96	1028.55	-41.47	165.16	802.19	-31.54	161.47	870.46	-85.72	192.15	-170.09	16.49	1261.49	0.00	0.00	0.00	1171.22	164.26	1663.43	1164.33	18.10	1660.88	1074.43	18.02	1763.38	1082.57	166.16	1767.39	913.09	-205.78	68.44	1534.75	-196.95	73.78	906.18
8.08000	1119.90	142.11	135.36	1070.91	127.18	144.69	840.50	102.87	128.81	907.72	164.55	166.98	1091.13	-48.95	156.89	1043.04	-41.29	161.14	815.81	-34.99	154.10	881.49	-88.29	187.50	-170.09	16.49	1261.49	0.00	0.00	0.00	1172.96	163.27	1664.13	1166.26	16.99	1661.59	1075.94	17.37	1764.00	1083.99	165.39	1768.03	912.72	-206.33	68.70	1534.46	-196.92	73.65	906.20
8.09000	1119.39	141.93	135.23	1071.02	127.12	144.91	840.31	101.78	129.02	907.76	164.45	166.98	1105.06	-48.07	158.02	1056.69	-41.03	160.55	828.65	-37.85	148.09	896.48	-90.02	182.45	-170.09	16.49	1261.49	0.00	0.00	0.00	1174.44	162.16	1664.81	1166.78	16.30	1662.26	1077.31	16.54	1764.53	1085.34	164.47	1768.65	912.72	-205.96	68.60	1534.36	-196.93	73.62	906.22
8.10000	1118.87	142.03	135.00	1071.72	127.01	145.08	840.27	102.96	129.15	907.62	164.55	167.14	1117.32	-48.27	158.47	1068.24	-41.44	159.80	841.22	-40.77	142.26	908.41	-92.55	178.90	-170.09	16.49	1261.49	0.00	0.00	0.00	1175.69	161.27	1665.35	1168.14	15.19	1662.78	1078.54	15.54	1764.99	1086.57	163.69	1769.11	912.78	-205.72	68.51	1533.40	-197.18	73.27	906.10
8.11000	1121.04	140.09	141.69	1070.88	127.00	144.93	840.72	101.61	128.48	907.82	164.05	167.02	1128.46	-48.20	158.59	1079.76	-42.03	159.02	852.38	-42.72	137.75	919.23	-94.38	175.83	-170.09	16.49	1261.49	0.00	0.00	0.00	1176.73	160.40	1665.78	1169.21	14.21	1663.12	1079.80	14.58	1765.32	1087.89	162.37	1769.59	912.95	-205.35	68.36	1534.07	-197.09	73.54	906.02
8.12000	1122.17	140.24	142.05	1071.52	126.88	145.25	840.53	102.53	128.84	907.82	163.93	167.06	1138.18	-48.35	157.70	1090.22	-41.95	157.86	862.57	-43.56	134.32	929.24	-95.41	173.16	-170.09	16.49	1261.49	0.00	0.00	0.00	1177.84	159.33	1666.20	1170.55	13.25	1663.47	1080.84	13.47	1765.57	1089.02	161.09	1769.94	913.32	-204.70	67.96	1533.98	-196.93	73.51	905.92
8.13000	1120.87	140.10	141.65	1071.54	126.61	145.22	840.49	102.72	129.05	907.83	163.95	167.17	1146.31	-47.28	154.89	1098.03	-41.93	155.14	870.18	-44.53	134.34	937.22	-96.55	172.52	-170.09	16.49	1261.49	0.00	0.00	0.00	1178.64	158.46	1666.53	1171.41	12.16	1663.78	1081.69	12.11	1765.75	1089.87	160.18	1770.16	913.44	-204.85	67.95	1533.86	-196.89	73.44	905.94
8.14000	1119.32	139.80	141.21	1070.76	126.67	145.04	840.58	102.32	128.86	907.74	164.22	167.36	1151.14	-46.72	150.64	1100.66	-41.51	152.01	873.34	-46.22	134.87	942.37	-96.06	172.23	-170.09	16.49	1261.49	0.00	0.00	0.00	1179.37	157.30	1666.75	1172.68	11.11	1663.85	1082.55	10.80	1765.89	1090.79	158.96	1770.39	914.19	-204.10	68.07	1534.66	-196.78	73.69	905.93
8.15000	1121.37	139.86	141.92	1071.16	126.70	145.16	840.81	102.37	128.91	907.81	164.07	167.47	1151.11	-47.18	149.43	1101.24	-41.40	151.00	873.52	-46.02	135.24	942.91	-95.26	173.45	-170.09	16.49	1261.49	0.00	0.00	0.00	1180.30	156.30	1666.91	1173.74	9.77	1664.08	1083.58	9.64	1766.12	1091.51	157.99	1770.60	914.00	-203.71	68.29	1534.33	-196.80	73.56	905.97
8.16000	1121.33	139.73	141.72	1072.87	126.58	145.78	840.84	102.55	129.08	907.81	164.13	167.69	1150.12	-47.22	150.06	1100.65	-41.02	151.33	872.99	-43.06	134.83	941.45	-93.98	172.58	-170.09	16.49	1261.49	0.00	0.00	0.00	1181.08	154.82	1667.22	1174.85	8.51	1664.13	1084.43	8.25	1766.30	1092.51	156.16	1770.91	913.56	-203.35	68.72	1534.72	-196.79	73.77	906.02
8.17000	1119.79	139.89	141.20	1070.42	126.62	144.86	840.73	102.10	129.49	908.03	163.76	167.68	1149.64	-47.36	149.92	1099.82	-41.26	150.91	872.73	-43.13	134.11	940.13	-93.38	172.35	-170.09	16.49	1261.49	0.00	0.00	0.00	1181.95	153.56	1667.40	1175.47	7.02	1664.33	1085.27	6.88	1766.47	1093.14	154.96	1771.17	913.16	-204.89	68.38	1534.39	-196.87	73.67	906.15
8.18000	1122.91	140.11	142.24	1071.51	126.73	145.19	840.94	102.30	129.61	908.12	163.82	167.85	1150.22	-47.37	149.20	1099.13	-41.60	150.15	872.71	-43.08	133.91	938.41	-93.60	172.84	-170.09	16.49	1261.49	0.00	0.00	0.00	1182.39	152.17	1667.74	1176.43	5.80	1664.58	1085.93	5.28	1766.66	1093.78	153.60	1771.43	913.18	-205.25	68.03	1534.04	-196.98	73.51	906.02
8.19000	1120.61	139.97	141.50	1070.95	126.73	144.91	840.80	102.44	130.10	908.34	163.51	167.94	1151.34	-48.13	148.24	1099.67	-42.44	149.65	872.82	-43.96	133.96	939.52	-94.17	172.61	-170.09	16.49	1261.49	0.00	0.00	0.00	1183.20	150.75	1668.09	1177.32	4.54	1664.91	1086.58	3.71	1766.91	1094.47	152.11	1771.69	913.26	-205.29	67.96	1534.54	-196.84	73.74	906.17
8.20000	1120.82	139.86	141.42	1072.11	126.67	145.46	840.93	102.04	130.38	908.41	163.62	168.17	1152.08	-48.63	147.35	1099.89	-43.14	149.21	872.93	-43.70	133.99	940.55	-95.04	171.26	-170.09	16.49	1261.49	0.00	0.00	0.00	1184.03	149.30	1668.52	1178.23	3.26	1665.23	1087.39	2.32	1767.21	1095.03	150.72	1772.07	913.45	-205.06	67.79	1534.21	-196.99	73.62	906.20
8.21000	1121.28	139.97	141.79	1071.26	126.78	145.14	841.04	101.53	130.45	908.41	163.82	168.43	1152.03	-49.07	146.57	1099.36	-43.48	148.69	872.89	-44.12	133.92	940.75	-95.19	170.91	-170.09	16.49	1261.49	0.00	0.00	0.00	1184.62	147.73	1669.10	1178.64	1.88	1665.79	1088.06	0.75	1767.49	1095.75	148.88	1772.55	913.36	-205.14	67.77	1534.45	-196.89	73.67	906.02
8.22000	1122.48	140.12	142.23	1072.08	126.75	145.45	840.99	101.93	130.39	908.49	163.62	168.52	1151.99	-48.67	146.38	1100.19	-43.40	148.81	872.92	-44.04	133.88	940.96	-94.65	170.65	-170.09	16.49	1261.49	0.00	0.00	0.00	1186.01	146.09	1669.59	1178.91	-0.25	1666.19	1088.51	-1.17	1767.72	1096.31	147.24	1772.98	913.15	-205.60	67.98	1533.98	-196.98	73.41	906.10
8.23000	1121.10	140.03	141.72	1070.74	126.75	144.94	841.21	102.68	130.68	908.48	163.39	168.62	1152.27	-49.20	145.83	1099.81	-43.56	148.51	873.06	-43.67	133.77	940.75	-95.22	170.83	-170.09	16.49	1261.49	0.00	0.00	0.00	1186.55	144.41	1670.29	1179.71	-1.53	1666.69	1089.16	-2.85	1768.05	1096.72	145.91	1773.37	913.21	-205.45	67.86	1533.97	-197.02	73.47	905.96
8.24000	1121.61	139.80	141.82	1070.70	126.70	145.02	841.23	102.28	130.59	908.49	163.34	168.69	1152.74	-49.11	145.74	1099.91	-44.00	148.20	873.34	-44.80	133.69	941.01	-95.40	170.71	-170.09	16.49	1261.49	0.00	0.00	0.00	1187.18	142.82	1670.99	1180.31	-3.45	1667.11	1089.72	-4.48	1768.39	1097.48	143.86	1773.99	913.44	-205.21	67.71	1534.73	-196.96	73.77	906.21
8.25000	1121.08	139.90	141.76	1070.95	126.81	145.13	841.19	102.44	130.79	908.60	163.09	168.73	1152.99	-49.39	145.28	1100.01	-44.67	147.82	873.27	-44.93	133.78	941.33	-95.54	170.53	-170.09	16.49	1261.49	0.00	0.00	0.00	1187.89	141.15	1671.63	1181.34	-5.06	1667.55	1090.19	-6.39	1768.74	1098.16	141.93	1774.56	913.28	-205.46	67.79	1534.84	-197.04	73.80	906.12
8.26000	1121.34	139.94	141.89	1071.43	126.75	145.24	841.40	102.45	131.01	908.61	163.22	168.94	1153.12	-49.54	144.90	1100.46	-44.41	147.98	873.40	-44.85	133.81	941.42	-95.66	170.30	-170.09	16.49	1261.49	0.00	0.00	0.00	1188.59	139.41	1672.35	1181.61	-6.68	1668.06	1090.66	-8.28	1769.09	1098.77	140.26	1775.15	913.27	-205.50	67.76	1534.78	-196.98	73.79	906.16
8.27000	1121.04	140.17	141.90	1071.51	126.88	145.31	841.30	102.79	131.34	908.66	163.59	169.24	1153.40	-49.47	144.64	1100.41	-44.32	147.82	873.43	-44.82	133.74	941.36	-95.89	170.41	-170.09	16.49	1261.49	0.00	0.00	0.00	1189.42	137.75	1673.03	1182.86	-8.19	1668.61	1091.23	-10.03	1769.45	1099.46	138.44	1775.82	913.45	-205.17	67.57	1534.31	-196.97	73.62	906.13
8.28000	1120.41	140.05	141.62	1071.52	126.80	145.26	841.44	102.31	131.48	908.76	163.36	169.35	1153.32	-49.77	144.23	1100.17	-44.50	147.59	873.59	-44.95	133.69	941.52	-95.49	170.24	-170.09	16.49	1261.49	0.00	0.00	0.00	1190.02	136.11	1673.75	1183.12	-10.23	1669.14	1091.91	-11.55	1769.97	1100.21	136.57	1776.44	913.47	-205.17	67.52	1535.14	-196.95	73.90	906.37
8.29000	1120.58	140.02	141.61	1071.25	127.01	145.14	841.54	102.42	131.86	908.97	163.17	169.50	1152.87	-50.09	143.72	1100.10	-44.69	147.32	873.39	-44.94	133.75	941.41	-95.75	170.38	-170.09	16.49	1261.49	0.00	0.00	0.00	1190.93	134.33	1674.50	1184.14	-11.83	1669.63	1092.37	-13.50	1770.32	1100.96	134.90	1777.06	913.36	-205.24	67.55	1534.56	-196.92	73.67	906.11
8.30000	1121.93	140.10	142.00	1072.13	126.88	145.44	841.57	102.25	131.96	908.90	163.36	169.79	1153.81	-49.99	143.83	1100.36	-44.56	147.23	873.50	-44.62	133.90	941.52	-95.57	170.26	-170.09	16.49	1261.49	0.00	0.00	0.00	1192.23	132.79	1675.22	1184.80	-13.38	1670.22	1093.03	-14.90	1770.84	1101.65	133.37	1777.65	913.46	-205.17	67.49	1534.29	-197.01	73.60	906.02
8.31000	1120.80	140.01	141.57	1070.79	126.79	145.01	841.77	102.30	132.21	909.11	162.90	169.75	1153.21	-49.83	143.44	1100.07	-44.40	147.15	873.59	-44.94	133.65	941.36	-95.74	170.29	-170.09	16.49	1261.49	0.00	0.00	0.00	1192.58	131.13	1676.01	1185.89	-14.90	1670.78	1093.59	-16.66	1771.24	1102.36	131.75	1778.26	913.22	-205.51	67.65	1534.56	-196.87	73.72	906.25
8.32000	1122.44	139.83	142.11	1072.55	126.90	145.53	841.89	102.35	132.27	909.14	163.05	169.95	1153.73	-49.51	143.56	1099.89	-44.88	146.79	873.52	-44.61	133.73	941.40	-95.66	170.23	-170.09	16.49	1261.49	0.00	0.00	0.00	1193.52	129.37	1676.74	1185.46	-16.47	1671.45	1094.06	-18.56	1771.56	1103.20	130.06	1778.84	913.31	-205.43	67.60	1534.95	-196.92	73.82	905.98
8.33000	1119.07	140.11	141.05	1071.60	126.80	145.20	841.89	102.52	132.45	909.22	162.64	169.91	1153.59	-49.86	143.27	1099.86	-44.23	146.94	873.61	-44.82	133.71	941.57	-95.50	170.09	-170.09	16.49	1261.49	0.00	0.00	0.00	1194.74	127.92	1677.39	1187.10	-17.90	1671.78	1094.73	-20.26	1771.90	1104.04	128.42	1779.42	913.36	-205.37	67.54	1534.56	-196.92	73.60	905.96
8.34000	1121.21	139.95	141.68	1071.99	126.86	145.30	841.88	102.33	132.74	909.27	162.69	170.11	1153.31	-49.82	142.91	1100.05	-44.49	146.72	873.66	-44.81	133.67	941.52	-95.76	170.17	-170.09	16.49	1261.49	0.00	0.00	0.00	1195.66	126.46	1678.05	1187.54	-19.37	1672.41	1095.70	-21.62	1772.26	1104.73	127.09	1779.92	913.34	-205.38	67.54	1534.39	-196.97	73.58	905.94
8.35000	1121.89	140.07	142.04	1071.18	126.97	145.12	841.72	102.26	132.97	909.26	162.61	170.16	1154.05	-50.23	142.81	1100.31	-44.45	146.82	873.69	-44.85	133.63	941.61	-95.65	170.07	-170.09	16.49	1261.49	0.00	0.00	0.00	1196.32	125.04	1678.66	1188.45	-20.91	1672.85	1096.49	-23.26	1772.56	1105.61	125.36	1780.44	913.46	-205.22	67.46	1533.70	-197.08	73.34	906.00
8.36000	1120.27	140.06	141.38	1071.54	126.92	145.29	841.69	103.01	133.18	909.23	162.87	170.37	1153.48	-50.34	142.61	1100.29	-44.54	146.72	873.79	-45.11	133.64	941.64	-95.70	169.99	-170.09	16.49	1261.49	0.00	0.00	0.00	1197.55	123.45	1679.31	1190.38	-22.17	1673.15	1097.38	-24.90	1772.77	1106.57	123.57	1780.95	913.38	-205.36	67.42	1534.43	-196.95	73.63	906.20
8.37000	1120.64	140.08	141.55	1071.65	126.83	145.27	841.74	103.05	133.27	909.28	162.71	170.40	1153.81	-49.82	142.73	1100.44	-44.71	146.55	873.58	-44.94	133.75	941.60	-95.92	169.97	-170.09	16.49	1261.49	0.00	0.00	0.00	1198.16	122.33	1679.85	1191.39	-23.40	1673.57	1098.21	-26.68	1772.95	1107.33	122.24	1781.34	913.39	-205.25	67.37	1533.84	-197.02	73.35	906.34
8.38000	1121.29	140.05	141.89	1072.40	127.08	145.51	842.01	102.79	133.24	909.27	162.79	170.54	1153.36	-49.86	142.46	1099.71	-44.37	146.55	873.71	-44.89	133.57	941.58	-96.05	169.97	-170.09	16.49	1261.49	0.00	0.00	0.00	1198.88	121.10	1680.29	1192.79	-24.65	1673.82	1099.46	-27.75	1773.21	1108.26	120.87	1781.68	913.28	-205.39	67.42	1533.75	-197.13	73.38	906.12
8.39000	1120.75	140.08	141.39	1070.70	127.05	144.98	841.99	102.44	133.29	909.37	162.56	170.52	1154.04	-50.15	142.49	1100.53	-44.85	146.53	873.59	-44.88	133.67	941.63	-95.97	169.87	-170.09	16.49	1261.49	0.00	0.00	0.00	1200.30	119.63	1680.78	1193.12	-26.16	1674.18	1100.51	-29.22	1773.31	1109.36	119.32	1782.03	913.34	-205.43	67.42	1533.95	-197.10	73.46	905.96
8.40000	1122.25	140.04	142.00	1071.80	127.04	145.36	841.86	102.08	133.56	909.38	162.55	170.63	1153.55	-49.94	142.33	1100.42	-44.80	146.40	873.61	-44.76	133.72	941.60	-95.99	169.83	-170.09	16.49	1261.49	0.00	0.00	0.00	1201.62	118.57	1681.08	1193.99	-27.59	1674.43	1101.65	-30.65	1773.43	1110.32	117.88	1782.30	913.21	-205.63	67.54	1534.75	-196.97	73.79	905.91
8.41000	1120.10	140.31	141.27	1071.47	127.05	145.12	841.85	102.74	133.73	909.43	162.66	170.75	1154.06	-49.84	142.46	1099.94	-44.64	146.34	873.55	-44.64	133.74	941.63	-95.91	169.81	-170.09	16.49	1261.49	0.00	0.00	0.00	1202.84	116.95	1681.44	1196.12	-28.89	1674.40	1102.85	-32.01	1773.50	1111.33	116.50	1782.55	913.34	-205.34	67.35	1534.30	-197.04	73.59	906.21
8.42000	1120.91	140.23	141.41	1071.72	127.14	145.25	842.29	101.98	133.40	909.44	162.62	170.79	1152.99	-50.08	141.80	1100.53	-44.64	146.43	873.59	-44.28	133.80	941.69	-95.91	169.81	-170.09	16.49	1261.49	0.00	0.00	0.00	1203.95	115.71	1681.76	1196.47	-30.11	1674.65	1104.00	-33.40	1773.54	1112.40	115.30	1782.73	913.24	-205.33	67.39	1534.39	-196.98	73.61	906.37
8.43000	1120.10	140.10	141.21	1071.25	127.18	145.14	842.24	101.96	133.45	909.55	162.22	170.69	1153.65	-50.09	141.92	1100.05	-44.50	146.33	873.68	-44.41	133.76	941.81	-95.73	169.75	-170.09	16.49	1261.49	0.00	0.00	0.00	1204.88	114.26	1682.08	1198.04	-31.29	1674.65	1105.15	-34.98	1773.48	1113.58	113.71	1782.95	913.29	-205.35	67.40	1534.04	-197.12	73.54	906.21
8.44000	1119.79	140.07	141.11	1071.95	127.22	145.33	841.97	102.55	133.71	909.39	162.57	170.86	1153.98	-50.05	141.95	1100.71	-44.83	146.32	873.81	-45.03	133.63	941.73	-95.93	169.87	-170.09	16.49	1261.49	0.00	0.00	0.00	1206.31	113.40	1682.25	1199.34	-32.62	1674.67	1106.52	-36.22	1773.50	1114.84	112.02	1783.14	913.32	-202.64	68.00	1534.10	-197.05	73.55	906.20
8.45000	1121.43	140.25	141.74	1071.54	127.19	145.24	841.96	102.41	133.72	909.45	162.49	170.86	1154.10	-50.14	141.86	1100.23	-44.39	146.23	873.73	-44.64	133.81	941.87	-95.77	169.76	-170.09	16.49	1261.49	0.00	0.00	0.00	1207.61	112.11	1682.37	1200.92	-33.85	1674.60	1107.67	-37.73	1773.42	1116.06	110.69	1783.29	913.27	-201.92	68.28	1534.62	-196.89	73.72	906.10
8.46000	1120.71	140.30	141.52	1071.18	127.05	145.18	842.13	102.16	133.52	909.55	162.01	170.71	1153.97	-50.21	141.71	1100.47	-44.55	146.21	873.80	-44.60	133.79	941.94	-95.79	169.79	-170.09	16.49	1261.49	0.00	0.00	0.00	1208.56	110.70	1682.55	1202.68	-35.27	1674.59	1108.82	-39.26	1773.31	1117.23	109.40	1783.39	913.66	-202.85	67.99	1533.93	-197.02	73.40	906.17
8.47000	1121.85	140.43	141.83	1071.16	127.03	145.10	841.84	102.82	133.82	909.34	162.42	170.90	1153.66	-50.10	141.62	1100.31	-44.80	145.99	873.77	-44.37	133.80	941.89	-95.91	169.82	-170.09	16.49	1261.49	0.00	0.00	0.00	1210.00	109.37	1682.73	1203.40	-36.43	1674.63	1109.92	-40.76	1773.15	1118.46	108.15	1783.52	913.46	-203.25	68.09	1533.89	-197.08	73.41	906.20
8.48000	1121.09	140.22	141.56	1071.73	127.18	145.40	842.17	102.76	133.60	909.31	162.37	170.89	1153.96	-50.31	141.43	1100.30	-44.71	145.90	873.71	-44.94	133.81	941.97	-95.79	169.82	-170.09	16.49	1261.49	0.00	0.00	0.00	1211.15	108.33	1682.87	1204.89	-37.76	1674.46	1111.16	-42.15	1773.06	1119.78	106.67	1783.58	913.92	-203.73	67.65	1534.80	-196.92	73.80	906.23
8.49000	1120.60	140.43	141.34	1070.93	127.10	145.05	841.87	103.18	133.89	909.48	162.05	170.82	1153.30	-50.26	141.15	1099.92	-44.51	145.92	873.95	-44.41	133.83	941.85	-96.09	170.06	-170.09	16.49	1261.49	0.00	0.00	0.00	1212.88	107.14	1682.90	1205.88	-39.02	1674.47	1112.48	-43.58	1772.96	1120.99	105.56	1783.66	913.71	-203.55	67.86	1534.82	-196.98	73.79	906.06
8.50000	1121.36	140.16	141.55	1071.84	127.27	145.31	841.87	102.99	133.67	909.37	162.12	170.85	1153.98	-50.09	141.34	1100.82	-44.42	146.06	873.95	-44.40	133.87	942.04	-95.91	169.98	-170.09	16.49	1261.49	0.00	0.00	0.00	1214.18	105.86	1683.08	1206.92	-40.31	1674.50	1113.75	-44.96	1772.85	1122.42	104.08	1783.74	913.76	-203.44	67.80	1534.88	-196.95	73.82	906.10
8.51000	1121.85	140.57	141.79	1071.59	127.03	145.30	842.10	103.40	133.70	909.30	162.31	170.91	1154.04	-50.01	141.24	1100.55	-44.65	145.81	873.95	-44.22	133.96	942.33	-95.35	169.78	-170.09	16.49	1261.49	0.00	0.00	0.00	1215.35	104.44	1683.26	1208.20	-41.60	1674.45	1115.08	-46.16	1772.80	1123.95	102.44	1783.89	913.82	-203.85	67.79	1534.28	-196.99	73.55	906.10
8.52000	1120.84	140.28	141.32	1071.72	127.19	145.41	841.71	103.07	133.87	909.21	162.52	171.00	1153.84	-49.67	141.31	1100.14	-44.63	145.58	873.84	-44.14	134.23	942.24	-95.67	170.02	-170.09	16.49	1261.49	0.00	0.00	0.00	1217.05	103.07	1683.33	1210.57	-42.68	1674.30	1116.47	-47.41	1772.69	1125.30	101.10	1783.93	913.51	-204.04	67.99	1533.79	-197.11	73.30	906.01
8.53000	1120.59	140.21	141.25	1071.62	127.19	145.30	842.17	102.85	133.45	909.26	162.22	170.94	1154.05	-49.89	141.19	1100.13	-44.45	145.65	873.88	-44.42	134.17	942.27	-95.57	169.97	-170.09	16.49	1261.49	0.00	0.00	0.00	1218.32	101.96	1683.44	1211.22	-44.14	1674.19	1117.73	-48.86	1772.56	1126.61	100.01	1783.95	913.71	-203.72	67.90	1534.09	-196.93	73.47	905.87
8.54000	1121.67	140.17	141.83	1071.70	127.22	145.40	842.06	103.23	133.67	909.20	162.33	170.98	1153.74	-49.75	141.12	1100.52	-44.27	145.80	873.88	-43.90	134.19	942.34	-95.54	170.05	-170.09	16.49	1261.49	0.00	0.00	0.00	1219.54	100.91	1683.44	1213.13	-45.35	1674.11	1119.27	-49.97	1772.50	1128.19	98.52	1784.02	913.99	-203.70	67.66	1534.36	-197.03	73.59	906.07
8.55000	1119.82	140.53	141.12	1071.50	127.22	145.27	842.16	102.41	133.42	909.21	162.18	170.90	1153.45	-49.70	141.04	1100.90	-44.41	145.83	874.07	-44.11	134.02	942.19	-95.91	170.25	-170.09	16.49	1261.49	0.00	0.00	0.00	1220.98	99.50	1683.47	1214.37	-46.65	1673.97	1120.69	-51.23	1772.34	1129.70	97.09	1784.01	913.98	-204.39	67.56	1533.89	-197.11	73.42	906.11
8.56000	1120.32	140.47	141.13	1070.93	127.41	145.12	842.06	102.60	133.59	909.23	161.99	170.86	1154.23	-49.89	141.16	1100.79	-44.43	145.70	873.95	-44.00	134.16	942.28	-95.72	170.17	-170.09	16.49	1261.49	0.00	0.00	0.00	1222.58	98.18	1683.61	1215.87	-47.69	1673.87	1122.09	-52.60	1772.17	1131.13	95.81	1784.06	913.76	-203.66	67.86	1534.18	-197.07	73.44	905.90
8.57000	1121.46	140.40	141.58	1071.26	127.29	145.32	842.05	103.23	133.65	909.28	162.10	170.91	1153.74	-49.48	141.17	1100.58	-44.38	145.76	873.88	-44.51	134.19	942.26	-95.71	170.22	-170.09	16.49	1261.49	0.00	0.00	0.00	1224.15	97.13	1683.61	1217.44	-48.72	1673.81	1123.60	-53.96	1772.02	1132.64	94.59	1784.08	913.93	-203.83	67.85	1534.22	-196.93	73.48	906.00
8.58000	1121.39	140.43	141.63	1071.29	127.35	145.13	841.97	102.97	133.59	909.20	162.16	170.98	1153.62	-49.90	141.00	1100.71	-44.28	145.82	874.01	-44.87	133.97	942.34	-95.51	170.10	-170.09	16.49	1261.49	0.00	0.00	0.00	1225.59	95.88	1683.73	1218.89	-50.04	1673.69	1124.91	-55.56	1771.81	1133.93	93.42	1784.09	913.86	-203.94	67.91	1533.64	-196.99	73.33	906.01
8.59000	1120.46	140.66	141.43	1072.48	127.54	145.57	842.15	102.53	133.73	909.32	162.03	170.94	1153.43	-49.53	141.19	1100.44	-44.20	145.91	873.80	-44.04	134.31	942.41	-95.38	170.03	-170.09	16.49	1261.49	0.00	0.00	0.00	1227.17	94.77	1683.73	1220.55	-51.22	1673.59	1126.42	-56.96	1771.67	1135.34	91.93	1784.17	913.62	-203.47	68.01	1533.81	-197.06	73.33	906.06
8.60000	1122.19	140.84	141.80	1070.93	127.54	144.97	841.84	102.19	134.08	909.30	162.12	171.01	1153.35	-49.58	141.30	1100.62	-44.19	146.00	873.72	-44.33	134.16	942.50	-95.17	169.92	-170.09	16.49	1261.49	0.00	0.00	0.00	1228.47	93.41	1683.81	1222.13	-52.31	1673.49	1128.13	-58.11	1771.57	1136.92	90.30	1784.19	913.56	-203.40	68.12	1534.58	-196.88	73.59	906.18
8.61000	1121.65	140.75	141.56	1070.89	127.51	144.93	841.94	102.70	134.13	909.31	162.17	171.09	1153.96	-49.65	141.70	1100.24	-44.19	146.06	873.75	-44.07	133.95	942.36	-95.39	169.97	-170.09	16.49	1261.49	0.00	0.00	0.00	1229.92	92.38	1683.83	1224.10	-53.55	1673.37	1129.96	-59.21	1771.42	1138.33	88.98	1784.20	913.74	-203.48	68.00	1534.14	-196.97	73.56	906.11
8.62000	1121.85	140.99	141.45	1070.83	127.83	144.97	842.03	103.74	134.33	909.35	162.17	171.14	1153.70	-49.85	141.52	1100.15	-44.33	145.99	873.82	-44.50	133.71	942.28	-95.31	169.89	-170.09	16.49	1261.49	0.00	0.00	0.00	1231.49	91.16	1683.83	1225.52	-54.88	1673.15	1131.21	-61.00	1771.19	1139.89	87.27	1784.26	913.37	-203.66	68.28	1534.77	-196.97	73.73	906.09
8.63000	1120.37	141.24	141.11	1071.94	127.77	145.26	842.07	103.13	134.23	909.30	162.40	171.30	1153.92	-49.64	141.69	1099.90	-44.53	145.81	873.75	-43.96	133.87	942.28	-95.29	169.88	-170.09	16.49	1261.49	0.00	0.00	0.00	1232.73	89.77	1683.85	1225.85	-56.09	1673.14	1132.91	-62.19	1771.10	1141.22	86.27	1784.21	913.57	-203.52	68.05	1534.23	-196.94	73.56	906.15
8.64000	1122.69	141.23	141.91	1072.34	127.90	145.42	842.30	103.10	134.28	909.35	162.53	171.41	1153.78	-49.39	141.66	1100.02	-44.24	145.96	873.60	-43.86	133.96	942.39	-95.13	169.72	-170.09	16.49	1261.49	0.00	0.00	0.00	1234.35	88.50	1683.89	1227.76	-57.19	1672.94	1134.45	-63.55	1770.97	1142.67	84.87	1784.21	913.46	-203.02	68.22	1533.71	-197.10	73.41	906.14
8.65000	1119.65	141.41	140.69	1070.84	127.93	144.92	842.58	102.49	134.13	909.48	162.33	171.48	1153.87	-49.73	141.49	1100.56	-44.32	146.08	873.60	-44.42	133.92	942.29	-95.37	169.77	-170.09	16.49	1261.49	0.00	0.00	0.00	1235.78	87.39	1683.78	1230.19	-58.27	1672.74	1135.80	-65.39	1770.66	1144.29	83.19	1784.24	913.58	-202.82	68.06	1533.96	-197.17	73.54	906.01
8.66000	1121.41	141.32	141.25	1071.10	128.03	144.86	842.29	103.23	134.87	909.52	162.46	171.71	1153.63	-49.76	141.36	1100.31	-44.12	146.07	873.74	-44.22	133.72	942.42	-95.30	169.74	-170.09	16.49	1261.49	0.00	0.00	0.00	1237.59	86.19	1683.70	1231.45	-59.43	1672.60	1137.43	-66.91	1770.47	1145.67	82.01	1784.18	913.71	-203.00	67.83	1534.15	-197.04	73.56	906.12
8.67000	1121.16	141.64	141.08	1071.00	128.17	144.78	842.33	103.59	135.23	909.67	162.37	171.92	1153.74	-49.36	141.48	1100.12	-44.31	145.86	873.61	-44.20	133.84	942.19	-95.67	169.82	-170.09	16.49	1261.49	0.00	0.00	0.00	1238.59	85.12	1683.69	1233.33	-60.59	1672.38	1139.11	-68.34	1770.26	1147.24	80.26	1784.20	913.51	-202.62	68.01	1533.98	-197.01	73.43	906.17
8.68000	1119.95	141.68	140.50	1072.79	128.31	145.36	842.73	103.44	135.56	909.96	162.33	172.33	1153.07	-49.30	141.34	1100.32	-44.02	146.02	873.54	-44.04	133.65	942.18	-95.65	169.66	-170.09	16.49	1261.49	0.00	0.00	0.00	1240.40	83.40	1683.69	1234.60	-62.19	1672.18	1140.99	-69.49	1770.10	1148.74	78.72	1784.15	913.11	-205.10	67.83	1534.07	-197.03	73.50	906.26
8.69000	1122.05	141.88	140.96	1071.49	128.44	144.68	842.79	103.04	136.10	910.21	162.43	172.81	1153.07	-49.60	140.98	1100.07	-44.21	145.81	873.69	-44.17	133.53	942.46	-95.18	169.34	-170.09	16.49	1261.49	0.00	0.00	0.00	1241.84	82.59	1683.55	1235.79	-63.62	1671.90	1142.62	-71.04	1769.87	1150.35	77.06	1784.09	913.28	-205.60	67.52	1534.27	-196.98	73.52	906.18
8.70000	1121.43	141.77	140.62	1072.85	128.60	145.01	843.02	103.29	136.68	910.70	162.13	173.30	1153.41	-49.55	141.05	1100.30	-44.25	145.79	873.76	-44.14	133.41	942.36	-95.51	169.28	-170.09	16.49	1261.49	0.00	0.00	0.00	1243.24	81.01	1683.44	1236.94	-64.79	1671.77	1144.21	-72.50	1769.67	1151.90	75.62	1783.99	913.50	-205.27	67.34	1533.96	-196.99	73.45	906.29
8.71000	1120.77	141.84	140.16	1071.50	128.65	144.31	843.34	103.28	137.46	911.10	162.17	174.01	1153.32	-49.22	140.98	1100.35	-44.44	145.59	873.54	-44.40	133.31	942.28	-95.67	169.12	-170.09	16.49	1261.49	0.00	0.00	0.00	1244.63	79.69	1683.31	1239.33	-65.94	1671.48	1145.79	-74.06	1769.46	1153.39	74.39	1783.81	913.42	-205.32	67.30	1534.12	-196.88	73.54	906.44
8.72000	1121.42	142.11	140.08	1072.49	128.64	144.46	843.60	102.44	138.36	911.64	162.23	174.95	1153.96	-49.50	140.84	1099.90	-44.26	145.41	873.66	-44.42	133.07	942.25	-95.70	168.94	-170.09	16.49	1261.49	0.00	0.00	0.00	1245.98	78.39	1683.17	1240.90	-67.27	1671.20	1147.27	-75.69	1769.17	1155.11	72.42	1783.78	913.43	-205.43	67.32	1534.95	-196.92	73.85	906.32
8.73000	1120.94	142.66	139.63	1072.69	128.93	144.34	844.24	101.84	139.38	912.31	161.93	175.92	1153.43	-49.55	140.25	1099.80	-44.20	145.25	873.54	-44.90	133.04	942.19	-95.91	168.83	-170.09	16.49	1261.49	0.00	0.00	0.00	1247.86	77.28	1682.94	1243.09	-68.69	1670.89	1148.94	-77.10	1768.93	1156.79	71.08	1783.58	913.24	-205.64	67.37	1534.79	-196.99	73.75	906.05
8.74000	1122.06	142.73	139.81	1073.42	129.19	144.17	844.81	102.00	141.36	912.99	162.21	177.33	1153.47	-49.18	139.95	1100.82	-44.47	145.23	873.38	-44.55	133.22	942.45	-95.60	168.51	-170.09	16.49	1261.49	0.00	0.00	0.00	1249.64	75.64	1682.70	1244.12	-70.07	1670.75	1150.69	-78.37	1768.72	1158.23	70.08	1783.31	913.35	-205.61	67.32	1534.23	-197.00	73.57	906.02
8.75000	1122.45	142.94	139.55	1074.01	129.49	143.89	845.86	102.23	143.52	914.20	161.70	178.62	1153.05	-49.07	139.41	1100.47	-44.33	144.91	873.73	-44.43	132.94	942.47	-95.87	168.49	-170.09	16.49	1261.49	0.00	0.00	0.00	1251.23	74.45	1682.38	1245.88	-71.35	1670.48	1152.45	-79.55	1768.50	1159.99	68.38	1783.17	913.60	-205.16	67.04	1534.28	-196.99	73.61	906.04
8.76000	1121.37	143.33	138.79	1075.81	129.91	144.11	846.87	102.24	146.25	915.32	161.96	180.41	1153.62	-49.57	138.81	1100.75	-44.37	144.68	873.47	-44.09	133.22	942.45	-96.06	168.49	-170.09	16.49	1261.49	0.00	0.00	0.00	1252.70	73.26	1682.14	1247.72	-72.40	1670.27	1154.10	-80.93	1768.22	1161.48	67.41	1782.82	913.28	-205.62	67.25	1534.51	-196.95	73.69	906.39
8.77000	1122.18	143.69	138.77	1076.18	130.33	143.73	848.36	102.76	149.18	916.78	161.81	182.27	1153.98	-49.15	138.59	1100.54	-44.41	144.33	873.76	-44.97	132.96	942.57	-96.13	168.39	-170.09	16.49	1261.49	0.00	0.00	0.00	1254.40	72.13	1681.85	1249.11	-73.89	1669.95	1155.80	-82.09	1767.94	1163.19	65.92	1782.55	913.34	-205.61	67.19	1534.26	-196.90	73.61	906.37
8.78000	1123.09	143.90	138.60	1075.81	130.74	143.07	850.01	102.06	152.63	918.35	162.07	184.53	1154.25	-48.93	138.27	1100.27	-44.44	143.97	873.56	-44.11	133.18	942.93	-95.78	168.12	-170.09	16.49	1261.49	0.00	0.00	0.00	1255.83	70.89	1681.49	1250.37	-75.17	1669.57	1157.41	-83.28	1767.62	1164.86	64.65	1782.22	913.48	-205.38	67.08	1533.84	-196.94	73.51	906.59
8.79000	1124.21	144.33	138.66	1077.06	131.46	142.89	851.31	102.21	156.92	920.42	161.83	186.79	1153.97	-48.97	137.60	1100.52	-44.51	143.73	873.81	-45.48	132.91	942.83	-96.03	168.15	-170.09	16.49	1261.49	0.00	0.00	0.00	1257.57	69.53	1681.10	1251.93	-76.32	1669.10	1158.97	-84.58	1767.26	1166.60	63.34	1781.93	913.18	-205.86	67.29	1534.59	-196.98	73.74	906.24
8.80000	1123.40	145.15	138.00	1078.07	132.04	142.54	853.04	102.79	161.62	922.50	162.48	189.60	1154.19	-48.98	137.25	1101.01	-44.25	143.71	873.66	-44.93	133.14	942.98	-96.11	168.16	-170.09	16.49	1261.49	0.00	0.00	0.00	1259.36	68.56	1680.68	1253.80	-77.16	1668.73	1160.79	-85.49	1766.91	1168.31	62.30	1781.56	913.36	-205.54	67.05	1534.31	-196.96	73.64	906.38
8.81000	1124.16	145.37	137.77	1080.17	132.73	142.41	855.18	102.84	166.59	924.87	163.04	192.61	1155.02	-49.17	137.00	1100.87	-43.88	143.58	873.86	-45.08	133.14	943.21	-95.98	168.00	-170.09	16.49	1261.49	0.00	0.00	0.00	1260.70	67.35	1680.24	1255.81	-78.02	1668.27	1162.48	-86.51	1766.51	1170.02	61.14	1781.19	913.36	-205.53	67.08	1534.14	-196.96	73.53	906.34
8.82000	1124.62	145.89	137.31	1080.76	133.16	141.90	857.21	102.20	171.88	927.32	163.48	195.73	1154.95	-49.50	136.30	1100.91	-44.20	143.17	873.97	-44.97	133.04	943.41	-95.82	167.92	-170.09	16.49	1261.49	0.00	0.00	0.00	1261.79	66.54	1679.76	1257.53	-79.01	1667.83	1163.92	-87.75	1766.05	1171.65	60.24	1780.74	913.39	-203.24	67.62	1534.50	-196.90	73.66	906.39
8.83000	1124.96	146.27	136.88	1082.56	133.51	141.95	859.65	102.02	177.13	930.15	163.51	198.93	1154.82	-49.07	136.18	1101.38	-44.34	142.99	873.91	-44.97	133.19	943.64	-95.73	167.85	-170.09	16.49	1261.49	0.00	0.00	0.00	1263.57	65.86	1679.22	1258.03	-80.16	1667.41	1165.67	-88.44	1765.67	1173.28	59.40	1780.29	913.69	-203.75	67.43	1534.45	-196.98	73.72	906.39
8.84000	1126.85	146.86	136.82	1084.14	133.64	142.09	862.29	101.30	182.32	932.93	163.28	202.04	1154.75	-49.26	135.44	1101.08	-44.16	142.81	874.07	-44.74	133.32	943.55	-96.11	168.02	-170.09	16.49	1261.49	0.00	0.00	0.00	1265.56	65.19	1678.61	1260.28	-80.84	1666.87	1167.31	-89.16	1765.24	1175.07	58.42	1779.87	913.93	-204.47	67.20	1534.68	-196.91	73.73	906.55
8.85000	1125.76	147.56	135.76	1085.41	133.89	142.48	864.75	100.74	187.62	935.61	163.17	205.27	1154.33	-49.28	135.08	1101.58	-44.19	142.70	873.91	-44.53	133.60	943.73	-96.12	168.01	-170.09	16.49	1261.49	0.00	0.00	0.00	1266.75	64.28	1678.24	1261.58	-81.62	1666.47	1168.96	-89.85	1764.88	1176.50	58.07	1779.34	913.94	-204.19	67.22	1534.53	-196.94	73.74	906.67
8.86000	1127.00	148.43	135.43	1086.57	134.05	143.15	867.67	99.85	192.30	938.27	162.78	208.36	1155.06	-49.53	134.86	1101.05	-43.82	142.53	874.20	-44.96	133.46	943.94	-95.90	167.94	-170.09	16.49	1261.49	0.00	0.00	0.00	1268.47	63.67	1677.72	1263.26	-82.31	1666.02	1170.63	-90.36	1764.50	1177.94	58.00	1778.86	914.00	-204.62	67.15	1534.47	-197.06	73.70	906.60
8.87000	1129.92	149.27	135.09	1089.63	134.30	144.87	870.76	98.17	195.89	940.73	162.41	211.30	1154.80	-49.36	134.58	1099.87	-44.30	145.52	874.10	-44.31	133.69	944.27	-95.70	167.88	-170.09	16.49	1261.49	0.00	0.00	0.00	1269.90	63.25	1677.22	1265.39	-82.49	1665.60	1172.49	-90.47	1764.24	1179.79	56.97	1778.50	914.13	-204.49	67.07	1534.60	-197.04	73.72	906.69
8.88000	1133.17	150.01	134.80	1092.11	134.52	146.65	874.26	96.49	198.49	943.53	161.29	213.69	1155.03	-49.23	134.29	1101.07	-44.22	146.14	874.30	-44.42	133.64	944.40	-95.72	167.93	-170.09	16.49	1261.49	0.00	0.00	0.00	1271.47	62.76	1676.74	1267.13	-82.85	1665.21	1174.03	-90.97	1763.90	1181.64	56.05	1778.14	914.12	-204.59	67.01	1534.12	-197.00	73.58	906.75
8.89000	1136.93	150.84	135.84	1095.49	134.66	148.67	878.11	95.06	200.04	946.71	160.51	215.88	1154.79	-49.08	134.14	1101.38	-44.17	145.99	874.38	-44.78	133.75	944.49	-95.81	167.97	-170.09	16.49	1261.49	0.00	0.00	0.00	1272.86	62.41	1676.28	1267.76	-83.63	1664.81	1175.62	-91.30	1763.59	1183.10	56.11	1777.79	914.11	-204.42	67.11	1533.74	-197.02	73.40	906.77
8.90000	1140.86	151.35	138.99	1099.10	135.10	151.12	881.92	93.47	201.08	950.35	159.41	217.47	1155.24	-49.31	133.83	1100.64	-44.20	145.72	874.73	-45.17	133.64	944.49	-95.97	168.12	-170.09	16.49	1261.49	0.00	0.00	0.00	1274.41	62.36	1675.90	1268.47	-83.76	1664.59	1177.32	-91.56	1763.37	1184.86	55.67	1777.52	914.01	-204.13	67.17	1534.36	-196.93	73.59	906.64
8.91000	1145.78	152.21	142.58	1104.15	135.55	154.07	886.41	92.47	201.03	954.24	158.79	218.63	1155.36	-48.91	133.87	1101.22	-44.05	145.83	874.74	-44.92	133.77	944.86	-95.57	168.00	-170.09	16.49	1261.49	0.00	0.00	0.00	1276.22	62.23	1675.49	1270.65	-83.67	1664.20	1178.94	-91.91	1763.10	1186.37	56.00	1777.24	914.05	-204.26	67.09	1534.37	-196.90	73.66	906.59
8.92000	1151.26	152.75	146.11	1109.82	136.11	156.77	891.20	91.25	200.36	958.91	157.87	219.11	1155.30	-49.12	133.47	1100.76	-43.93	145.54	874.61	-44.78	134.21	944.96	-95.67	168.17	-170.09	16.49	1261.49	0.00	0.00	0.00	1277.41	62.06	1675.27	1272.26	-83.92	1663.93	1180.60	-92.08	1763.00	1188.10	55.79	1777.10	914.00	-204.47	67.10	1534.51	-196.97	73.68	906.73
8.93000	1157.19	153.59	148.79	1116.37	136.70	158.94	896.99	89.96	198.88	963.97	157.13	219.08	1156.14	-49.17	133.49	1101.32	-43.82	145.64	874.84	-44.05	134.16	945.17	-95.58	168.24	-170.09	16.49	1261.49	0.00	0.00	0.00	1278.77	62.09	1675.10	1274.14	-83.81	1663.69	1182.40	-92.05	1762.97	1189.77	55.89	1776.99	913.98	-204.24	67.29	1534.55	-197.00	73.63	906.67
8.94000	1163.29	154.57	150.64	1122.50	137.27	160.24	903.14	89.22	196.96	969.65	156.55	218.51	1155.36	-48.94	136.44	1101.48	-43.70	145.55	875.03	-44.08	134.36	945.16	-95.78	168.49	-170.09	16.49	1261.49	0.00	0.00	0.00	1280.40	62.15	1674.87	1276.36	-83.52	1663.52	1184.32	-91.68	1763.01	1191.39	56.11	1776.96	914.08	-204.24	67.23	1534.04	-197.05	73.47	906.92
8.95000	1171.16	155.55	148.81	1129.62	138.08	161.27	909.78	88.17	194.70	975.85	156.19	217.42	1156.22	-48.72	136.79	1100.97	-43.66	145.27	875.21	-43.93	134.58	945.31	-95.73	168.62	-170.09	16.49	1261.49	0.00	0.00	0.00	1282.22	62.16	1674.88	1276.86	-83.59	1663.53	1186.02	-91.58	1763.07	1192.89	56.84	1776.89	914.07	-204.20	67.38	1534.14	-197.13	73.56	906.93
8.96000	1178.28	156.11	150.24	1137.46	138.86	161.99	916.89	87.50	191.60	982.45	155.61	215.69	1155.94	-48.73	136.51	1101.51	-43.54	145.41	875.24	-44.73	134.65	945.49	-95.68	168.70	-170.09	16.49	1261.49	0.00	0.00	0.00	1283.63	62.45	1674.82	1278.83	-83.35	1663.55	1187.78	-91.26	1763.20	1194.73	56.91	1776.99	914.12	-204.64	67.14	1533.88	-197.17	73.45	906.61
8.97000	1186.51	157.55	151.32	1145.95	139.56	162.68	924.60	86.19	188.14	989.59	154.94	213.56	1155.93	-48.43	136.36	1101.02	-43.47	145.22	875.32	-44.21	134.86	945.46	-95.86	169.00	-170.09	16.49	1261.49	0.00	0.00	0.00	1285.57	62.94	1674.78	1280.93	-83.00	1663.61	1189.46	-90.96	1763.33	1196.78	56.65	1777.15	914.06	-204.42	67.19	1534.30	-197.06	73.65	906.81
8.98000	1195.27	158.46	152.24	1154.49	140.38	162.92	932.36	86.26	184.63	996.86	154.91	211.25	1155.72	-48.51	136.19	1101.48	-43.30	145.24	875.34	-43.67	135.25	945.55	-95.92	169.16	-170.09	16.49	1261.49	0.00	0.00	0.00	1287.22	63.63	1674.80	1282.68	-82.46	1663.76	1191.14	-90.65	1763.51	1198.48	57.19	1777.23	914.09	-204.65	67.09	1534.71	-197.00	73.81	906.71
8.99000	1203.87	158.96	153.02	1164.53	141.00	163.47	940.50	85.00	180.65	1004.77	154.96	208.63	1156.02	-48.47	136.26	1101.08	-43.46	145.01	875.40	-44.07	135.23	945.87	-95.61	169.12	-170.09	16.49	1261.49	0.00	0.00	0.00	1288.58	63.90	1674.99	1284.15	-81.97	1664.00	1192.89	-90.17	1763.72	1199.99	58.26	1777.26	914.19	-204.64	66.97	1534.36	-197.13	73.61	906.60
9.00000	1213.30	159.66	153.70	1172.79	141.36	163.24	948.72	85.38	176.72	1012.84	155.18	205.79	1155.72	-48.28	136.17	1101.88	-43.34	145.23	875.47	-43.62	135.46	945.98	-95.41	169.19	-170.09	16.49	1261.49	0.00	0.00	0.00	1290.40	64.68	1674.98	1285.47	-81.42	1664.40	1194.88	-89.20	1764.03	1201.74	58.89	1777.40	913.88	-204.56	67.30	1534.18	-197.11	73.57	906.62
9.01000	1222.15	159.75	154.12	1182.89	141.71	163.52	957.79	84.59	171.89	1021.36	155.25	202.70	1156.89	-48.13	136.55	1100.88	-43.22	144.83	875.53	-43.55	135.54	946.11	-95.40	169.32	-170.09	16.49	1261.49	0.00	0.00	0.00	1292.32	65.30	1675.08	1287.27	-80.80	1664.49	1196.60	-88.74	1764.24	1203.50	59.60	1777.53	913.99	-205.12	67.15	1534.03	-197.12	73.50	906.73
9.02000	1231.69	159.50	154.81	1192.03	141.57	163.36	966.23	85.46	167.81	1030.01	156.07	199.65	1156.01	-48.26	136.10	1101.07	-43.30	144.87	875.61	-43.81	135.70	946.22	-95.31	169.44	-170.09	16.49	1261.49	0.00	0.00	0.00	1294.05	66.18	1675.20	1289.54	-79.96	1664.74	1198.62	-87.65	1764.55	1205.10	60.68	1777.60	913.85	-204.34	67.38	1534.41	-197.01	73.60	906.76
9.03000	1242.46	158.97	155.52	1201.97	141.47	160.73	975.41	85.75	163.22	1039.18	155.91	196.10	1157.26	-48.20	136.49	1100.78	-43.13	144.62	875.64	-43.29	135.84	946.29	-95.13	169.51	-170.09	16.49	1261.49	0.00	0.00	0.00	1295.52	66.90	1675.38	1291.20	-79.21	1665.02	1200.38	-86.92	1764.75	1207.04	61.28	1777.79	913.98	-204.16	67.34	1534.53	-197.15	73.66	906.65
9.04000	1252.37	158.00	156.09	1210.97	139.99	160.85	984.29	85.35	158.65	1047.93	157.01	192.97	1155.84	-48.30	135.83	1100.08	-43.31	144.28	875.55	-42.98	136.12	946.30	-95.15	169.60	-170.09	16.49	1261.49	0.00	0.00	0.00	1297.63	67.74	1675.49	1293.25	-78.25	1665.22	1202.22	-86.10	1764.94	1208.86	62.21	1777.91	914.17	-204.17	67.12	1534.28	-197.06	73.60	906.73
9.05000	1261.43	156.74	156.28	1220.64	139.43	160.27	990.73	84.96	155.30	1057.16	157.41	189.55	1156.52	-48.10	136.00	1100.56	-43.31	144.36	875.75	-43.20	136.18	946.55	-94.85	169.63	-170.09	16.49	1261.49	0.00	0.00	0.00	1299.28	69.02	1675.52	1295.57	-77.07	1665.36	1204.20	-84.90	1765.12	1210.62	63.38	1777.92	914.01	-204.18	67.28	1533.75	-197.08	73.38	906.80
9.06000	1271.72	155.24	157.11	1229.84	138.39	159.85	1000.72	84.13	149.98	1065.95	158.47	186.31	1155.73	-48.31	135.60	1101.52	-43.20	144.62	875.77	-43.08	136.27	946.72	-94.69	169.78	-170.09	16.49	1261.49	0.00	0.00	0.00	1301.34	70.12	1675.55	1296.56	-76.15	1665.59	1205.93	-84.10	1765.25	1212.54	64.27	1778.04	914.09	-204.66	67.13	1533.85	-197.07	73.34	906.72
9.07000	1281.12	153.48	157.60	1239.11	137.27	159.63	1008.60	87.75	146.41	1074.97	159.13	183.08	1156.87	-48.17	135.86	1101.89	-43.36	144.64	875.88	-43.40	136.32	946.66	-94.86	169.94	-170.09	16.49	1261.49	0.00	0.00	0.00	1303.53	71.14	1675.57	1298.58	-74.92	1665.79	1208.02	-82.82	1765.37	1214.27	65.71	1778.01	913.90	-204.68	67.30	1534.18	-197.00	73.49	906.55
9.08000	1290.96	151.92	158.22	1248.92	136.09	159.58	1017.94	90.32	142.98	1083.79	159.93	179.98	1156.67	-48.26	135.70	1101.72	-43.30	144.42	876.09	-43.45	136.33	946.74	-94.78	170.05	-170.09	16.49	1261.49	0.00	0.00	0.00	1304.96	72.21	1675.66	1300.51	-73.67	1665.89	1210.16	-81.37	1765.48	1216.23	66.92	1777.93	914.00	-204.53	67.22	1534.28	-196.92	73.54	906.81
9.09000	1299.41	150.57	158.34	1257.16	135.26	158.96	1026.71	90.37	139.17	1092.32	160.78	177.08	1156.83	-48.32	135.61	1101.97	-43.42	144.36	876.11	-43.26	136.47	946.95	-94.48	170.05	-170.09	16.49	1261.49	0.00	0.00	0.00	1307.04	73.47	1675.56	1302.04	-72.65	1666.07	1211.86	-80.34	1765.47	1218.16	68.26	1777.88	914.18	-204.20	67.11	1534.24	-197.03	73.58	906.90
9.10000	1308.24	149.42	158.31	1265.64	134.52	158.33	1036.22	91.00	135.72	1100.59	161.13	174.33	1155.92	-48.48	135.17	1102.70	-43.15	141.18	876.22	-43.17	136.62	946.91	-94.52	170.17	-170.09	16.49	1261.49	0.00	0.00	0.00	1308.91	75.08	1675.36	1304.11	-71.25	1666.08	1213.92	-78.90	1765.48	1220.19	69.33	1777.84	914.13	-204.14	67.12	1534.05	-197.08	73.40	906.68
9.11000	1315.92	148.74	157.47	1274.16	133.74	157.27	1044.82	89.97	133.28	1108.40	160.99	172.01	1156.08	-48.47	135.10	1102.88	-43.21	140.78	876.28	-43.30	136.63	947.19	-94.15	170.15	-170.09	16.49	1261.49	0.00	0.00	0.00	1310.65	76.47	1675.26	1306.81	-69.73	1666.02	1215.92	-77.32	1765.45	1222.23	70.60	1777.69	914.14	-204.04	67.17	1534.95	-196.89	73.82	906.67
9.12000	1322.41	147.40	154.40	1280.31	132.42	154.16	1050.17	89.92	133.58	1114.76	160.94	171.76	1158.02	-48.43	135.65	1102.98	-43.41	140.68	876.19	-43.35	136.96	947.19	-94.22	170.41	-170.09	16.49	1261.49	0.00	0.00	0.00	1313.18	77.73	1674.99	1309.55	-68.36	1665.84	1218.01	-75.65	1765.38	1224.04	72.42	1777.42	914.07	-204.13	67.24	1534.33	-197.00	73.64	906.72
9.13000	1327.08	147.68	148.96	1283.83	132.03	150.00	1054.15	88.04	133.99	1119.02	159.97	171.52	1157.48	-48.52	135.36	1101.93	-43.59	143.81	876.27	-43.03	137.09	947.19	-94.26	170.67	-170.09	16.49	1261.49	0.00	0.00	0.00	1315.10	79.21	1674.80	1310.59	-67.04	1665.73	1220.02	-73.99	1765.30	1226.06	73.88	1777.24	913.91	-204.39	67.35	1534.32	-197.07	73.56	906.80
9.14000	1327.19	148.21	145.87	1284.61	132.24	148.27	1055.03	86.33	134.83	1120.86	157.72	171.65	1157.58	-48.47	135.18	1102.04	-43.55	144.11	876.57	-43.28	137.01	947.26	-94.21	170.95	-170.09	16.49	1261.49	0.00	0.00	0.00	1317.23	80.62	1674.57	1312.42	-65.33	1665.63	1222.05	-72.25	1765.19	1227.91	75.71	1776.97	914.16	-204.98	67.06	1534.80	-196.99	73.72	906.80
9.15000	1326.10	149.03	146.75	1284.26	133.00	148.25	1055.29	83.31	134.11	1120.11	156.06	171.86	1157.37	-48.40	135.00	1102.89	-43.44	144.40	876.47	-43.06	137.44	947.47	-93.97	171.09	-170.09	16.49	1261.49	0.00	0.00	0.00	1319.27	82.35	1674.29	1314.21	-63.63	1665.45	1223.87	-70.65	1764.96	1230.05	77.18	1776.73	914.00	-204.33	67.16	1534.11	-197.00	73.50	906.85
9.16000	1325.48	149.44	147.03	1283.99	133.16	148.15	1054.81	82.38	133.81	1119.07	154.29	171.77	1157.84	-48.23	135.04	1102.18	-43.38	144.10	876.40	-42.53	138.00	947.67	-93.82	171.29	-170.09	16.49	1261.49	0.00	0.00	0.00	1320.59	83.93	1674.04	1316.13	-61.90	1665.26	1225.77	-68.77	1764.82	1231.73	79.54	1776.38	914.16	-204.22	67.01	1534.62	-196.99	73.64	906.70
9.17000	1325.04	148.80	146.36	1283.98	132.77	147.70	1055.22	80.95	133.29	1118.44	153.85	171.62	1157.28	-48.36	134.67	1102.73	-43.32	144.24	876.56	-42.27	138.26	948.08	-93.31	171.45	-170.09	16.49	1261.49	0.00	0.00	0.00	1322.73	85.95	1673.67	1317.89	-60.22	1665.04	1227.85	-66.58	1764.71	1233.61	81.57	1776.13	914.25	-203.94	67.05	1534.40	-197.10	73.56	906.72
9.18000	1326.60	148.85	145.60	1283.56	132.66	147.04	1054.21	84.36	134.57	1118.78	154.11	171.25	1157.18	-48.33	134.49	1103.59	-43.36	144.36	876.89	-43.06	138.26	948.39	-93.06	171.73	-170.09	16.49	1261.49	0.00	0.00	0.00	1324.78	87.95	1673.40	1320.07	-58.29	1664.94	1229.61	-64.72	1764.56	1235.77	83.12	1775.94	914.21	-204.37	67.11	1534.92	-196.98	73.78	906.53
9.19000	1327.34	149.69	143.33	1284.35	133.62	145.98	1055.48	81.27	133.59	1119.52	154.83	170.93	1157.86	-48.62	134.46	1102.74	-43.31	144.07	877.25	-42.72	138.61	948.75	-92.66	172.00	-170.09	16.49	1261.49	0.00	0.00	0.00	1327.11	89.68	1673.14	1322.08	-56.36	1664.82	1231.53	-62.63	1764.49	1237.60	85.40	1775.69	914.27	-204.04	67.17	1534.63	-196.92	73.66	906.56
9.20000	1328.18	149.83	142.16	1284.21	133.75	145.56	1055.35	83.16	133.86	1120.30	155.15	170.60	1158.08	-48.29	134.51	1102.56	-43.23	143.95	877.45	-41.82	139.09	948.95	-92.62	172.45	-170.09	16.49	1261.49	0.00	0.00	0.00	1328.69	91.24	1673.05	1323.70	-54.69	1664.73	1233.38	-60.50	1764.45	1239.63	87.41	1775.50	914.26	-204.33	67.08	1533.65	-196.90	73.25	906.64
9.21000	1328.80	150.12	140.96	1284.45	133.76	145.07	1055.78	82.26	133.68	1120.50	155.72	170.61	1159.05	-48.24	134.62	1102.50	-43.25	143.81	877.46	-41.75	139.77	949.28	-92.40	172.91	-170.09	16.49	1261.49	0.00	0.00	0.00	1330.97	93.51	1672.81	1325.87	-52.61	1664.64	1235.44	-58.03	1764.46	1241.60	89.54	1775.37	914.15	-204.17	67.13	1533.97	-196.99	73.38	906.88
9.22000	1329.45	149.95	140.47	1283.88	133.90	144.26	1055.83	82.49	134.02	1120.71	155.63	170.59	1158.01	-48.49	134.02	1103.41	-43.08	143.99	877.73	-41.74	140.34	949.66	-92.20	173.45	-170.09	16.49	1261.49	0.00	0.00	0.00	1332.60	95.64	1672.82	1327.43	-50.40	1664.75	1236.93	-56.16	1764.42	1243.48	91.93	1775.25	914.22	-203.88	67.16	1534.58	-196.91	73.64	906.68
9.23000	1329.84	150.24	139.79	1284.26	133.82	144.13	1055.69	82.85	134.35	1120.98	155.66	170.47	1158.14	-48.57	133.77	1102.92	-43.06	143.71	878.17	-42.00	140.77	950.13	-91.68	173.84	-170.09	16.49	1261.49	0.00	0.00	0.00	1334.66	97.69	1672.77	1329.41	-48.18	1664.84	1238.71	-53.97	1764.47	1245.43	94.33	1775.23	914.30	-204.60	67.16	1534.53	-196.94	73.69	906.51
9.24000	1329.97	150.45	138.81	1284.95	134.25	143.91	1055.04	84.35	134.90	1121.23	155.96	170.48	1158.63	-48.52	133.61	1104.29	-43.09	144.10	878.32	-40.91	141.65	950.51	-91.52	174.46	-170.09	16.49	1261.49	0.00	0.00	0.00	1336.50	99.97	1672.71	1331.51	-46.13	1664.97	1240.37	-51.71	1764.66	1247.39	96.64	1775.22	914.13	-204.46	67.12	1533.81	-197.08	73.38	906.65
9.25000	1330.77	150.84	138.23	1284.43	134.01	143.66	1055.68	82.99	134.36	1121.48	156.22	170.44	1158.06	-48.50	133.21	1104.31	-43.09	144.02	878.69	-40.76	142.49	951.01	-91.21	175.10	-170.09	16.49	1261.49	0.00	0.00	0.00	1338.75	101.97	1672.73	1332.57	-44.16	1665.23	1241.98	-49.39	1764.81	1249.03	99.64	1775.12	914.22	-204.67	67.08	1534.34	-197.00	73.52	906.81
9.26000	1330.38	150.52	137.66	1284.25	134.21	143.28	1055.01	85.48	135.51	1121.52	156.46	170.41	1159.32	-48.56	133.29	1104.25	-43.06	143.87	878.94	-40.64	143.68	951.59	-90.89	175.73	-170.09	16.49	1261.49	0.00	0.00	0.00	1340.35	104.31	1672.78	1334.00	-41.82	1665.49	1243.81	-46.89	1765.04	1251.09	101.71	1775.18	914.37	-204.95	67.00	1534.39	-196.93	73.55	906.74
9.27000	1331.44	150.95	137.53	1284.94	134.56	143.05	1055.97	83.61	134.68	1121.66	156.36	170.32	1159.95	-48.64	133.22	1104.89	-43.01	143.90	879.59	-40.53	144.73	952.15	-90.82	176.64	-170.09	16.49	1261.49	0.00	0.00	0.00	1341.84	106.56	1672.84	1336.06	-39.40	1665.74	1245.66	-44.13	1765.38	1252.86	104.23	1775.21	914.22	-204.31	67.31	1533.66	-197.04	73.29	906.78
9.28000	1330.77	150.79	136.99	1284.97	134.06	143.21	1056.21	83.43	134.71	1121.78	156.35	170.22	1159.94	-48.64	132.99	1104.66	-43.02	143.68	879.97	-39.70	146.37	953.02	-90.42	177.50	-170.09	16.49	1261.49	0.00	0.00	0.00	1343.59	109.15	1672.91	1337.56	-37.07	1666.16	1247.27	-41.71	1765.64	1254.41	107.04	1775.29	914.17	-203.81	67.33	1534.22	-197.04	73.49	906.76
9.29000	1331.54	150.74	136.83	1285.07	134.11	143.02	1055.62	84.20	135.03	1121.74	156.44	170.21	1160.05	-48.61	132.67	1105.01	-43.05	143.67	880.80	-40.49	147.66	953.73	-90.24	178.53	-170.09	16.49	1261.49	0.00	0.00	0.00	1345.55	111.56	1673.06	1338.96	-34.57	1666.51	1248.98	-39.07	1765.99	1256.13	109.68	1775.37	914.09	-203.83	67.50	1533.86	-196.99	73.33	906.84
9.30000	1330.57	150.71	136.11	1284.55	134.31	142.58	1056.31	82.66	134.51	1121.87	156.30	170.03	1160.10	-48.92	132.22	1106.43	-42.93	143.99	881.26	-39.54	149.56	954.65	-89.97	179.59	-170.09	16.49	1261.49	0.00	0.00	0.00	1346.94	114.21	1673.18	1340.96	-32.25	1666.83	1250.87	-36.19	1766.41	1257.80	112.21	1775.60	914.34	-204.31	67.15	1534.35	-196.98	73.49	906.67
9.31000	1331.53	150.78	136.24	1285.01	134.21	142.67	1055.97	83.23	134.77	1121.86	156.64	170.02	1160.40	-48.88	132.03	1106.53	-43.05	143.71	881.97	-39.50	151.28	955.39	-90.17	180.93	-170.09	16.49	1261.49	0.00	0.00	0.00	1348.97	116.48	1673.42	1342.77	-29.92	1667.26	1252.50	-33.67	1766.79	1259.35	115.01	1775.71	914.34	-204.40	67.18	1534.32	-196.95	73.53	906.62
9.32000	1331.24	150.96	135.79	1284.84	134.05	142.59	1056.15	82.48	134.27	1122.03	156.31	169.75	1160.15	-48.94	131.44	1107.01	-42.99	143.80	882.88	-39.89	153.03	956.30	-90.07	182.17	-170.09	16.49	1261.49	0.00	0.00	0.00	1350.44	119.08	1673.67	1344.51	-27.60	1667.61	1253.94	-31.36	1767.09	1261.11	117.34	1775.95	914.39	-204.68	67.04	1534.40	-196.98	73.57	906.78
9.33000	1331.00	150.62	135.56	1285.28	134.23	142.52	1056.15	83.13	134.86	1122.01	156.43	169.72	1160.52	-48.94	131.34	1107.76	-41.00	141.64	883.51	-39.49	155.06	957.33	-89.86	183.37	-170.09	16.49	1261.49	0.00	0.00	0.00	1351.69	121.36	1673.98	1346.71	-25.08	1667.95	1255.56	-28.78	1767.46	1262.63	120.13	1776.20	914.13	-203.98	67.40	1533.89	-196.91	73.33	906.82
9.34000	1331.30	150.58	135.50	1285.40	134.31	142.34	1056.19	83.33	134.76	1122.15	156.32	169.61	1161.43	-49.12	131.43	1108.81	-42.60	140.46	884.39	-39.79	156.86	958.13	-90.07	184.75	-170.09	16.49	1261.49	0.00	0.00	0.00	1353.85	123.49	1674.30	1347.96	-22.64	1668.43	1256.93	-26.46	1767.85	1264.21	122.71	1776.42	914.25	-204.18	67.23	1533.91	-196.96	73.35	906.85
9.35000	1331.40	150.96	135.09	1285.20	134.28	142.20	1055.72	83.94	134.92	1121.97	156.91	169.70	1161.97	-49.07	131.42	1109.37	-42.68	140.48	885.19	-39.48	158.85	959.22	-89.88	186.04	-170.09	16.49	1261.49	0.00	0.00	0.00	1355.47	125.94	1674.54	1348.67	-20.41	1668.93	1258.51	-23.70	1768.30	1265.66	125.41	1776.64	914.37	-204.11	67.20	1533.61	-197.14	73.29	906.95
9.36000	1331.43	150.87	135.04	1285.04	134.28	142.04	1055.84	84.39	135.17	1121.86	157.14	169.69	1162.77	-49.05	131.42	1110.26	-42.84	140.56	886.01	-39.94	160.95	960.29	-89.69	187.42	-170.09	16.49	1261.49	0.00	0.00	0.00	1356.60	128.35	1674.91	1350.45	-17.97	1669.30	1259.80	-21.24	1768.66	1267.18	128.09	1776.90	914.40	-203.66	67.19	1534.18	-197.02	73.43	906.87
9.37000	1330.98	150.88	134.66	1285.29	134.20	142.17	1055.78	84.61	135.09	1121.99	156.98	169.47	1162.86	-49.26	131.23	1110.43	-42.87	140.42	886.83	-40.05	163.17	961.30	-89.79	188.91	-170.09	16.49	1261.49	0.00	0.00	0.00	1358.15	130.76	1675.23	1352.11	-15.61	1669.73	1261.14	-18.79	1769.07	1268.90	130.30	1777.23	914.44	-204.04	67.14	1534.11	-197.01	73.40	907.04
9.38000	1331.68	150.95	134.78	1285.48	134.21	142.15	1055.87	84.40	135.08	1121.96	157.18	169.35	1162.51	-49.35	130.84	1110.61	-42.82	140.43	887.79	-39.38	165.53	962.40	-89.72	190.39	-170.09	16.49	1261.49	0.00	0.00	0.00	1359.92	133.02	1675.53	1352.95	-13.45	1670.19	1262.62	-16.02	1769.51	1270.35	132.83	1777.51	914.38	-204.05	67.29	1533.98	-197.11	73.42	907.07
9.39000	1331.61	150.98	134.52	1285.66	134.38	142.09	1056.01	84.32	135.02	1121.90	157.32	169.23	1162.54	-49.46	130.70	1111.30	-42.72	140.71	888.79	-39.45	167.93	963.62	-89.70	191.99	-170.09	16.49	1261.49	0.00	0.00	0.00	1361.34	135.35	1675.87	1354.16	-11.09	1670.71	1263.93	-13.36	1769.93	1271.72	135.50	1777.76	914.33	-204.30	67.29	1534.64	-197.02	73.67	906.85
9.40000	1331.43	151.11	134.35	1285.02	134.16	141.99	1055.57	84.21	134.95	1121.88	157.53	169.13	1162.10	-49.44	130.29	1111.89	-43.17	140.61	889.95	-39.31	170.22	965.14	-89.22	193.49	-170.09	16.49	1261.49	0.00	0.00	0.00	1362.53	137.57	1676.19	1355.75	-8.91	1671.06	1265.08	-10.85	1770.33	1273.16	138.15	1778.02	914.55	-204.43	67.15	1534.60	-196.82	73.62	906.88
9.41000	1332.07	150.96	134.63	1285.18	134.50	141.80	1056.11	83.49	134.33	1121.81	157.73	168.93	1163.73	-49.44	130.63	1112.85	-43.00	140.90	891.00	-39.08	172.97	966.52	-89.07	195.08	-170.09	16.49	1261.49	0.00	0.00	0.00	1364.04	139.82	1676.45	1356.60	-6.50	1671.57	1266.18	-8.39	1770.62	1274.43	140.99	1778.20	914.73	-204.50	67.05	1534.64	-196.91	73.67	906.73
9.42000	1331.57	151.25	134.22	1284.76	134.32	141.83	1055.19	85.75	135.25	1121.80	157.93	168.79	1163.92	-49.60	130.49	1113.47	-42.75	141.04	892.21	-39.07	175.72	967.98	-88.80	196.81	-170.09	16.49	1261.49	0.00	0.00	0.00	1365.38	142.17	1676.68	1357.75	-4.19	1671.92	1267.42	-5.57	1771.09	1275.99	143.01	1778.50	914.59	-204.15	67.23	1535.02	-196.91	73.73	906.77
9.43000	1331.87	151.28	134.26	1284.81	134.54	141.62	1055.57	85.04	134.79	1121.85	157.84	168.51	1164.97	-49.67	130.50	1114.73	-42.82	141.19	893.60	-38.78	178.60	969.43	-88.82	198.78	-170.09	16.49	1261.49	0.00	0.00	0.00	1366.70	144.66	1676.89	1358.80	-1.99	1672.35	1268.54	-2.93	1771.47	1277.39	145.31	1778.66	914.41	-203.45	67.53	1534.53	-196.94	73.56	906.69
9.44000	1331.96	151.02	134.46	1285.18	134.62	141.74	1054.63	87.07	135.65	1121.80	157.92	168.30	1164.93	-49.64	130.16	1115.45	-42.57	141.31	894.86	-38.26	181.89	971.17	-88.60	200.71	-170.09	16.49	1261.49	0.00	0.00	0.00	1367.84	146.82	1677.15	1360.30	0.31	1672.78	1269.61	-0.35	1771.75	1278.53	148.28	1778.78	914.64	-203.29	67.38	1534.59	-196.87	73.58	906.86
9.45000	1332.02	151.11	134.45	1284.65	134.58	141.61	1055.56	85.02	134.75	1121.51	158.51	168.30	1165.35	-49.69	130.17	1115.92	-42.33	141.27	896.61	-38.21	184.99	972.80	-88.73	202.90	-170.09	16.49	1261.49	0.00	0.00	0.00	1369.28	148.89	1677.34	1361.71	2.68	1673.19	1270.79	2.22	1772.04	1279.72	150.84	1778.91	914.69	-203.93	67.36	1534.69	-196.89	73.65	907.01
9.46000	1331.52	151.19	134.17	1284.88	134.44	141.68	1054.72	87.30	135.49	1121.57	158.31	168.06	1165.00	-49.73	129.73	1117.00	-42.65	141.12	898.20	-37.61	188.54	974.87	-88.27	204.92	-170.09	16.49	1261.49	0.00	0.00	0.00	1370.53	151.41	1677.46	1363.25	5.11	1673.31	1271.72	4.55	1772.29	1280.94	153.38	1778.98	914.94	-204.47	67.04	1533.87	-196.96	73.26	907.29
9.47000	1331.23	151.28	133.74	1284.53	134.28	141.61	1054.52	86.92	135.37	1121.52	158.32	167.97	1165.52	-49.84	129.45	1117.56	-42.31	141.27	900.09	-37.62	192.09	976.84	-88.36	207.32	-170.09	16.49	1261.49	0.00	0.00	0.00	1371.69	153.53	1677.56	1364.50	7.21	1673.58	1272.91	7.10	1772.58	1282.19	155.91	1779.00	914.70	-203.79	67.33	1534.32	-196.96	73.43	907.24
9.48000	1331.65	151.08	134.13	1285.11	134.49	141.52	1054.74	87.17	135.39	1121.48	158.37	167.80	1165.62	-50.08	129.29	1118.75	-42.40	141.44	902.21	-37.74	195.74	979.08	-88.19	209.67	-170.09	16.49	1261.49	0.00	0.00	0.00	1373.22	156.01	1677.62	1364.72	9.61	1673.99	1274.02	9.49	1772.77	1283.43	158.21	1779.04	914.78	-203.65	67.43	1533.97	-197.01	73.36	907.08
9.49000	1331.50	151.00	134.04	1285.04	134.22	141.71	1055.20	86.80	134.75	1121.57	158.22	167.59	1166.53	-50.20	129.18	1119.81	-42.72	141.57	904.11	-37.25	199.87	981.35	-88.12	212.08	-170.09	16.49	1261.49	0.00	0.00	0.00	1374.54	158.17	1677.69	1366.46	11.73	1674.05	1275.10	11.72	1772.87	1284.91	160.28	1779.17	914.69	-203.16	67.62	1534.28	-196.95	73.53	906.98
9.50000	1331.93	151.20	133.92	1285.34	134.22	141.73	1054.17	89.47	136.18	1121.30	158.92	167.80	1166.84	-50.36	129.03	1120.83	-42.81	141.71	906.61	-37.28	203.86	983.42	-88.63	214.88	-170.09	16.49	1261.49	0.00	0.00	0.00	1376.08	160.45	1677.72	1367.61	13.78	1674.19	1276.26	13.99	1773.03	1285.98	162.89	1779.20	914.99	-203.33	67.39	1534.51	-196.81	73.55	907.05
9.51000	1331.81	151.12	133.87	1285.28	134.43	141.47	1054.66	88.22	135.40	1121.37	158.83	167.66	1167.94	-50.64	128.97	1121.68	-42.92	142.02	909.03	-37.49	208.20	985.85	-88.78	217.55	-170.09	16.49	1261.49	0.00	0.00	0.00	1376.61	162.53	1677.87	1368.19	15.88	1674.35	1277.32	16.10	1773.18	1287.10	165.27	1779.33	914.73	-203.47	67.50	1534.84	-196.80	73.69	907.05
9.52000	1331.71	151.25	133.72	1285.01	134.53	141.26	1055.09	87.94	135.38	1121.44	158.57	167.42	1167.26	-50.96	128.39	1122.92	-42.87	142.46	911.67	-37.24	212.61	988.27	-89.16	220.45	-170.09	16.49	1261.49	0.00	0.00	0.00	1377.92	164.40	1677.98	1369.25	17.75	1674.52	1278.42	18.34	1773.34	1288.44	167.23	1779.45	914.63	-202.66	67.79	1534.65	-196.90	73.62	907.05
9.53000	1331.67	151.07	133.68	1285.60	134.79	141.21	1055.20	87.93	135.40	1121.45	158.95	167.51	1168.44	-51.14	128.47	1124.16	-43.30	142.80	914.48	-37.41	217.00	990.68	-89.76	223.46	-170.09	16.49	1261.49	0.00	0.00	0.00	1379.47	166.36	1678.03	1370.82	19.91	1674.52	1279.54	20.45	1773.49	1289.41	169.80	1779.50	914.94	-203.51	67.47	1534.74	-196.85	73.68	907.04
9.54000	1332.04	151.57	133.48	1285.58	134.69	141.35	1054.65	89.29	136.22	1121.41	159.05	167.49	1169.76	-51.44	128.47	1125.45	-43.38	143.59	917.52	-37.18	221.35	993.35	-89.99	226.33	-170.09	16.49	1261.49	0.00	0.00	0.00	1380.11	168.33	1678.20	1372.12	21.93	1674.79	1280.60	22.51	1773.64	1290.66	171.59	1779.73	914.96	-203.66	67.50	1534.11	-197.02	73.40	906.93
9.55000	1331.62	151.33	133.44	1285.46	134.44	141.45	1055.37	87.64	135.12	1121.57	158.75	167.28	1170.19	-51.82	128.27	1126.54	-43.26	144.56	920.30	-37.21	225.85	996.17	-90.02	229.18	-170.09	16.49	1261.49	0.00	0.00	0.00	1381.48	170.34	1678.33	1372.31	23.60	1675.04	1281.49	24.31	1773.77	1291.92	173.39	1779.85	915.13	-203.86	67.31	1534.20	-197.01	73.41	907.16
9.56000	1332.12	151.44	133.56	1285.27	134.68	141.14	1054.29	91.90	136.74	1121.48	158.98	167.28	1170.93	-52.28	127.88	1127.87	-43.35	145.50	923.04	-37.20	230.29	998.75	-90.41	232.14	-170.09	16.49	1261.49	0.00	0.00	0.00	1382.23	172.25	1678.50	1373.24	25.63	1675.26	1282.35	26.10	1773.93	1292.90	175.56	1780.00	915.20	-203.81	67.31	1534.26	-196.95	73.43	907.02
9.57000	1331.80	151.51	133.41	1285.47	134.81	141.32	1054.70	90.57	136.20	1121.47	159.14	167.23	1172.14	-52.65	127.71	1129.33	-43.96	146.30	926.19	-36.94	234.20	1001.27	-90.62	235.00	-170.09	16.49	1261.49	0.00	0.00	0.00	1383.40	173.96	1678.68	1374.07	27.37	1675.46	1283.46	28.41	1774.21	1293.79	177.80	1780.16	915.00	-203.44	67.62	1534.29	-196.92	73.45	907.07
9.58000	1332.01	151.60	133.51	1285.60	135.13	141.09	1054.55	90.58	135.86	1121.43	159.39	167.23	1173.08	-53.34	127.45	1131.04	-45.56	148.37	928.89	-36.48	238.29	1003.53	-90.98	237.85	-170.09	16.49	1261.49	0.00	0.00	0.00	1384.07	175.64	1678.93	1375.58	28.78	1675.53	1284.32	30.29	1774.47	1294.95	179.44	1780.36	915.03	-203.34	67.62	1533.80	-196.99	73.27	907.01
9.59000	1332.07	151.73	133.47	1285.12	134.90	141.13	1054.91	90.91	136.18	1121.46	159.40	167.16	1174.86	-53.85	127.41	1131.67	-46.02	149.25	931.82	-36.12	241.73	1005.94	-90.64	240.31	-170.09	16.49	1261.49	0.00	0.00	0.00	1385.56	177.30	1679.07	1376.08	30.53	1675.85	1285.18	32.17	1774.67	1295.98	181.08	1780.54	915.12	-203.37	67.64	1534.03	-197.00	73.32	907.17
9.60000	1331.80	151.84	133.31	1285.53	134.77	141.27	1054.93	91.12	136.10	1121.42	159.73	167.17	1175.75	-54.35	127.12	1133.73	-46.16	150.54	934.53	-35.27	244.97	1008.05	-90.51	242.79	-170.09	16.49	1261.49	0.00	0.00	0.00	1386.36	178.72	1679.33	1377.00	32.28	1676.05	1285.78	33.75	1774.84	1296.98	183.00	1780.65	914.93	-203.24	67.76	1534.26	-196.89	73.39	907.08
9.61000	1331.94	151.91	133.42	1285.87	134.97	141.45	1054.85	91.72	136.25	1121.55	159.49	167.01	1177.79	-54.85	127.13	1135.75	-46.30	151.73	936.99	-34.32	247.51	1010.42	-89.84	244.66	-170.09	16.49	1261.49	0.00	0.00	0.00	1387.33	180.49	1679.49	1377.36	33.85	1676.36	1286.80	35.81	1775.09	1297.87	184.85	1780.75	915.08	-203.23	67.61	1534.35	-196.83	73.53	907.10
9.62000	1332.29	151.91	133.62	1285.74	135.13	141.25	1055.08	92.01	136.18	1121.40	159.78	167.01	1181.26	-55.36	127.72	1138.62	-46.58	153.25	939.72	-33.02	249.02	1013.00	-88.98	246.12	-170.09	16.49	1261.49	0.00	0.00	0.00	1388.43	181.91	1679.61	1378.69	35.54	1676.61	1287.58	37.63	1775.38	1298.82	186.72	1780.80	915.13	-203.15	67.64	1534.32	-196.90	73.47	907.04
9.63000	1332.16	151.99	133.56	1285.34	135.14	141.16	1055.17	92.31	136.13	1121.51	159.69	166.89	1184.23	-55.94	129.38	1141.72	-46.69	154.69	942.64	-32.21	249.60	1016.05	-87.87	247.08	-170.09	16.49	1261.49	0.00	0.00	0.00	1388.98	183.47	1679.75	1379.50	36.97	1676.93	1288.45	39.46	1775.64	1299.63	188.60	1780.90	915.00	-203.34	67.77	1535.34	-196.81	73.81	906.99
9.64000	1331.97	152.02	133.47	1285.35	135.19	141.30	1055.72	90.85	135.56	1121.42	159.76	166.84	1189.29	-56.36	131.70	1145.19	-46.87	156.20	945.89	-31.18	249.24	1019.10	-87.06	247.65	-170.09	16.49	1261.49	0.00	0.00	0.00	1389.57	185.10	1679.89	1380.82	38.80	1677.33	1289.20	41.12	1775.91	1300.43	190.36	1781.04	914.87	-202.90	68.02	1535.19	-196.87	73.78	907.05
9.65000	1332.19	152.18	133.54	1285.64	135.41	141.22	1056.11	90.65	135.20	1121.30	159.88	166.82	1193.51	-56.92	133.66	1149.56	-47.10	157.56	949.48	-30.25	248.03	1022.43	-86.37	247.73	-170.09	16.49	1261.49	0.00	0.00	0.00	1390.75	186.44	1680.12	1381.17	39.95	1677.57	1289.82	42.38	1776.14	1301.55	191.57	1781.17	914.87	-202.73	67.95	1534.20	-196.95	73.39	907.08
9.66000	1331.50	152.09	133.49	1285.26	135.33	141.31	1055.88	91.82	135.61	1121.26	160.16	166.83	1198.73	-57.29	135.56	1155.12	-47.27	158.95	953.49	-29.38	246.08	1026.06	-85.66	247.22	-170.09	16.49	1261.49	0.00	0.00	0.00	1392.02	187.84	1680.27	1381.81	41.16	1677.85	1290.71	44.10	1776.45	1302.54	193.08	1781.30	914.93	-203.25	67.94	1534.10	-196.96	73.28	906.96
9.67000	1331.42	152.13	133.52	1285.50	135.36	141.44	1055.69	92.71	135.73	1121.40	159.84	166.65	1204.33	-57.73	137.16	1160.75	-47.54	159.96	957.71	-28.36	243.75	1030.22	-84.68	246.06	-170.09	16.49	1261.49	0.00	0.00	0.00	1392.81	189.23	1680.41	1382.20	42.47	1678.30	1291.67	45.80	1776.78	1303.56	194.37	1781.54	914.99	-203.03	67.87	1534.07	-196.93	73.34	907.02
9.68000	1331.59	152.25	133.50	1285.47	135.10	141.64	1055.61	93.16	135.95	1121.12	160.37	166.77	1211.13	-58.12	138.68	1167.00	-47.67	160.59	962.33	-27.93	240.81	1034.82	-83.78	244.34	-170.09	16.49	1261.49	0.00	0.00	0.00	1394.03	190.46	1680.63	1383.43	43.75	1678.57	1292.16	46.93	1776.98	1304.45	195.66	1781.77	915.00	-203.02	67.82	1534.32	-196.85	73.43	907.05
9.69000	1331.58	152.24	133.64	1285.54	135.34	141.52	1056.42	91.31	135.15	1121.24	160.16	166.62	1217.36	-58.67	139.55	1173.33	-48.01	160.90	967.16	-26.77	237.50	1039.22	-83.88	242.70	-170.09	16.49	1261.49	0.00	0.00	0.00	1394.96	191.57	1680.85	1384.83	45.14	1678.84	1292.82	48.16	1777.21	1305.13	197.47	1781.81	914.98	-203.20	67.92	1534.44	-196.87	73.46	907.05
9.70000	1331.38	152.27	133.55	1285.70	135.13	141.67	1056.88	91.13	135.00	1121.10	160.30	166.66	1224.28	-58.83	140.25	1179.52	-47.95	160.70	972.21	-26.46	233.79	1044.08	-83.73	240.52	-170.09	16.49	1261.49	0.00	0.00	0.00	1395.92	193.15	1680.99	1385.79	46.65	1679.21	1293.73	49.57	1777.47	1306.06	198.70	1781.98	914.87	-203.34	67.85	1534.18	-196.97	73.38	907.05
9.71000	1331.06	152.15	133.51	1285.47	135.53	141.40	1056.48	92.73	135.67	1120.99	160.55	166.72	1231.14	-58.85	140.54	1186.59	-47.90	160.43	977.56	-25.69	229.88	1049.30	-83.42	237.84	-170.09	16.49	1261.49	0.00	0.00	0.00	1396.80	194.31	1681.25	1386.12	47.52	1679.47	1294.61	51.01	1777.77	1307.08	199.77	1782.18	914.97	-202.88	67.93	1534.69	-196.82	73.56	907.21
9.72000	1331.76	151.99	133.96	1285.26	135.46	141.53	1056.18	93.38	135.91	1121.02	160.29	166.55	1238.11	-58.79	140.46	1194.03	-47.83	159.92	983.02	-25.52	225.73	1055.00	-82.73	234.73	-170.09	16.49	1261.49	0.00	0.00	0.00	1397.18	195.55	1681.48	1387.19	48.78	1679.84	1295.41	52.26	1778.00	1307.78	201.13	1782.24	915.29	-203.51	67.67	1534.35	-196.90	73.43	906.85
9.73000	1331.31	152.21	133.57	1285.35	135.82	141.24	1056.76	91.88	135.18	1121.11	160.22	166.46	1245.87	-58.54	140.61	1200.78	-47.75	158.93	989.11	-25.51	221.10	1060.53	-82.95	231.68	-170.09	16.49	1261.49	0.00	0.00	0.00	1398.40	196.63	1681.58	1387.70	49.62	1680.13	1296.17	53.48	1778.21	1308.57	202.47	1782.30	915.07	-203.34	67.84	1533.72	-196.97	73.24	907.05
9.74000	1331.78	152.13	133.81	1285.74	135.59	144.47	1056.97	92.06	135.30	1121.03	160.30	166.45	1253.55	-58.26	140.31	1207.79	-47.43	157.83	995.11	-25.11	216.65	1066.80	-82.33	228.07	-170.09	16.49	1261.49	0.00	0.00	0.00	1399.13	197.49	1681.77	1388.30	50.68	1680.41	1297.05	54.75	1778.45	1309.63	203.39	1782.40	914.90	-202.42	68.05	1534.25	-196.87	73.41	907.41
9.75000	1331.29	152.14	133.72	1284.68	135.52	144.28	1057.57	91.42	134.67	1120.95	160.53	166.49	1260.58	-57.94	139.70	1215.15	-47.06	156.67	1001.64	-25.21	211.71	1073.26	-81.64	224.40	-170.09	16.49	1261.49	0.00	0.00	0.00	1400.23	198.40	1681.87	1389.21	51.76	1680.65	1298.19	56.18	1778.65	1310.53	204.47	1782.43	915.24	-203.35	67.69	1534.77	-196.79	73.69	907.12
9.76000	1331.24	152.18	133.71	1285.54	135.51	144.49	1058.01	90.93	134.49	1121.01	160.38	166.40	1269.53	-57.37	139.77	1223.38	-46.64	155.77	1007.88	-24.94	207.02	1079.55	-81.53	220.94	-170.09	16.49	1261.49	0.00	0.00	0.00	1401.27	199.06	1681.96	1391.11	52.39	1680.67	1298.74	56.97	1778.83	1311.29	205.63	1782.48	914.93	-203.05	67.97	1534.48	-196.92	73.48	907.05
9.77000	1331.27	152.40	133.61	1285.47	135.63	144.41	1058.84	91.72	132.73	1120.91	160.51	166.43	1277.98	-56.59	139.76	1230.97	-46.16	154.79	1014.32	-24.43	202.28	1085.81	-81.64	217.47	-170.09	16.49	1261.49	0.00	0.00	0.00	1401.90	200.28	1682.00	1391.28	53.58	1681.08	1299.64	57.92	1778.93	1312.39	206.22	1782.66	915.02	-203.23	67.80	1534.41	-196.94	73.39	907.11
9.78000	1331.51	152.37	133.61	1285.62	135.48	144.50	1058.75	91.89	132.84	1120.92	160.44	166.38	1286.11	-55.83	139.78	1238.25	-45.69	153.84	1021.09	-24.63	197.30	1092.33	-81.45	213.87	-170.09	16.49	1261.49	0.00	0.00	0.00	1403.06	201.08	1682.03	1392.31	54.37	1681.17	1300.49	58.73	1779.07	1313.08	207.49	1782.61	914.92	-202.89	67.95	1534.57	-196.90	73.46	907.08
9.79000	1331.50	152.43	133.58	1285.23	135.48	144.26	1059.27	91.72	132.44	1120.91	160.52	166.38	1293.60	-54.95	139.77	1246.24	-44.87	153.19	1027.98	-24.89	192.29	1098.98	-81.33	210.45	-170.09	16.49	1261.49	0.00	0.00	0.00	1403.74	201.88	1682.12	1392.81	55.26	1681.39	1301.23	59.37	1779.18	1314.06	208.15	1782.68	915.08	-203.56	67.87	1534.36	-196.77	73.37	907.12
9.80000	1331.96	151.69	139.61	1286.06	135.44	144.58	1059.48	91.38	132.40	1120.87	160.49	166.43	1302.04	-53.36	137.62	1253.82	-44.12	152.63	1034.89	-25.22	187.41	1105.77	-80.94	206.82	-170.09	16.49	1261.49	0.00	0.00	0.00	1404.78	202.32	1682.25	1394.51	55.95	1681.48	1302.19	60.24	1779.26	1314.96	208.78	1782.71	914.90	-203.11	68.00	1534.63	-196.66	73.52	907.01
9.81000	1331.74	151.65	139.51	1285.76	135.40	144.58	1059.82	91.04	132.12	1120.78	160.81	166.55	1309.46	-52.11	137.72	1262.09	-43.17	152.47	1041.24	-25.32	182.93	1112.15	-80.96	203.67	-170.09	16.49	1261.49	0.00	0.00	0.00	1406.03	203.11	1682.32	1395.83	56.61	1681.53	1303.02	60.94	1779.29	1315.63	209.77	1782.64	914.88	-202.89	68.03	1534.24	-196.85	73.35	906.81
9.82000	1332.04	151.60	139.65	1286.30	135.35	144.66	1059.94	91.67	132.19	1120.83	160.74	166.53	1317.29	-51.00	138.30	1270.14	-42.12	152.43	1047.73	-25.37	178.51	1118.84	-80.69	200.49	-170.09	16.49	1261.49	0.00	0.00	0.00	1407.12	203.76	1682.35	1396.19	57.26	1681.78	1304.15	61.81	1779.42	1316.55	210.26	1782.64	914.99	-203.09	68.02	1534.46	-196.96	73.43	906.93
9.83000	1332.38	151.67	139.53	1286.27	135.21	144.70	1059.81	91.12	132.11	1120.94	160.47	166.43	1325.10	-49.58	139.24	1277.53	-39.80	149.87	1054.27	-25.78	174.18	1125.51	-80.15	197.40	-170.09	16.49	1261.49	0.00	0.00	0.00	1407.73	204.73	1682.34	1397.27	57.80	1681.83	1305.31	62.45	1779.42	1317.32	211.10	1782.61	914.98	-203.48	67.85	1534.65	-197.01	73.57	906.86
9.84000	1331.01	151.57	139.25	1286.32	135.17	144.75	1059.96	90.75	131.90	1120.94	160.49	166.43	1332.70	-48.25	140.26	1285.29	-39.14	149.61	1060.78	-25.66	169.95	1131.92	-79.75	194.46	-170.09	16.49	1261.49	0.00	0.00	0.00	1408.82	205.12	1682.46	1398.18	58.50	1681.96	1306.23	62.94	1779.39	1318.26	211.58	1782.63	915.12	-203.21	67.95	1534.57	-196.87	73.48	906.75
9.85000	1332.09	151.52	139.40	1285.88	135.00	144.58	1059.39	91.53	132.45	1121.01	160.34	166.40	1340.52	-46.87	141.55	1292.37	-38.06	149.74	1067.37	-26.27	165.85	1137.54	-80.56	192.20	-170.09	16.49	1261.49	0.00	0.00	0.00	1409.66	205.80	1682.45	1399.15	58.75	1682.04	1307.03	63.08	1779.40	1319.26	211.84	1782.66	915.15	-203.54	67.74	1533.93	-196.94	73.32	906.75
9.86000	1331.43	151.52	139.18	1286.07	135.13	144.62	1059.94	91.38	131.92	1121.03	160.31	166.38	1347.31	-45.27	142.74	1299.73	-37.01	150.16	1073.55	-26.59	162.22	1143.65	-80.26	189.64	-170.09	16.49	1261.49	0.00	0.00	0.00	1410.96	206.43	1682.41	1400.44	59.48	1682.14	1308.24	63.56	1779.45	1320.11	212.40	1782.57	915.09	-203.45	67.90	1534.95	-196.77	73.69	906.84
9.87000	1332.71	151.31	139.70	1286.04	135.10	144.61	1059.48	92.05	132.36	1121.00	160.50	166.51	1353.95	-43.75	143.96	1306.07	-35.98	150.38	1079.87	-26.63	158.73	1149.53	-79.96	187.33	-170.09	16.49	1261.49	0.00	0.00	0.00	1411.70	206.61	1682.41	1401.68	59.58	1682.18	1309.30	63.92	1779.48	1321.13	212.61	1782.55	915.19	-202.72	67.99	1534.68	-196.76	73.53	906.71
9.88000	1332.23	151.32	139.52	1286.41	135.02	144.76	1059.95	91.45	132.08	1121.09	160.32	166.44	1360.34	-42.43	145.11	1312.37	-34.82	150.77	1085.82	-26.63	155.55	1155.58	-79.48	185.12	-170.09	16.49	1261.49	0.00	0.00	0.00	1413.14	206.84	1682.37	1402.19	59.55	1682.20	1310.44	64.37	1779.47	1322.09	212.96	1782.47	915.20	-202.91	67.86	1534.92	-196.84	73.62	906.68
9.89000	1332.71	151.10	139.57	1285.97	135.08	144.64	1059.98	91.23	131.96	1121.05	160.51	166.58	1366.98	-41.64	146.04	1318.65	-33.81	151.22	1091.91	-26.50	152.32	1161.13	-79.46	183.39	-170.09	16.49	1261.49	0.00	0.00	0.00	1413.71	207.19	1682.44	1403.26	59.91	1682.15	1311.16	64.00	1779.28	1323.04	213.13	1782.44	915.36	-203.44	67.65	1534.55	-196.77	73.51	906.67
9.90000	1333.25	151.09	139.69	1285.60	134.87	144.42	1059.93	91.18	131.83	1121.18	160.14	166.49	1373.03	-40.18	147.41	1324.61	-33.04	151.55	1097.77	-27.24	148.82	1166.54	-79.07	181.63	-170.09	16.49	1261.49	0.00	0.00	0.00	1414.99	207.13	1682.46	1404.38	60.28	1682.15	1312.50	64.38	1779.24	1324.00	213.33	1782.40	915.16	-202.98	67.78	1534.98	-196.74	73.64	906.83
9.91000	1333.06	151.03	139.54	1285.33	134.69	144.37	1059.76	91.04	131.92	1121.30	160.08	166.49	1378.90	-39.22	148.52	1330.15	-32.00	152.03	1102.85	-25.68	147.07	1171.65	-78.65	180.10	-170.09	16.49	1261.49	0.00	0.00	0.00	1416.05	207.34	1682.35	1406.17	60.37	1682.00	1313.75	64.64	1779.25	1325.02	213.32	1782.35	915.19	-203.56	67.62	1534.88	-196.85	73.60	906.67
9.92000	1332.71	150.94	139.41	1286.24	134.60	144.67	1059.55	91.48	132.17	1121.24	160.23	166.55	1383.74	-37.78	149.69	1335.96	-30.99	152.64	1108.29	-25.78	144.55	1176.79	-77.93	178.55	-170.09	16.49	1261.49	0.00	0.00	0.00	1416.69	207.80	1682.32	1407.27	60.47	1682.01	1314.80	64.47	1779.15	1326.06	213.35	1782.27	915.16	-203.11	67.85	1534.37	-196.79	73.40	906.55
9.93000	1331.46	150.83	138.84	1286.42	134.54	144.67	1059.42	91.72	132.19	1121.26	160.12	166.62	1388.46	-36.90	150.47	1340.87	-29.96	153.18	1113.42	-24.52	142.37	1180.68	-77.94	179.10	-170.09	16.49	1261.49	0.00	0.00	0.00	1417.60	207.61	1682.30	1408.20	60.35	1681.92	1316.04	64.49	1779.03	1327.26	212.89	1782.29	915.24	-203.37	67.76	1534.77	-196.89	73.59	906.70
9.94000	1333.30	150.72	139.63	1286.39	134.53	144.62	1059.47	91.88	132.12	1121.24	160.21	166.63	1393.52	-36.04	151.44	1345.41	-29.14	153.56	1117.85	-23.62	140.83	1185.20	-76.93	178.01	-170.09	16.49	1261.49	0.00	0.00	0.00	1418.49	207.56	1682.28	1410.06	60.19	1681.74	1317.09	64.24	1778.94	1328.21	212.85	1782.27	915.15	-203.41	67.81	1534.45	-196.80	73.54	906.81
9.95000	1332.77	150.59	139.42	1285.64	134.46	144.41	1059.38	92.18	132.29	1121.32	160.07	166.62	1398.01	-34.74	152.40	1350.08	-27.87	154.14	1122.74	-23.86	138.08	1190.26	-75.82	175.12	-170.09	16.49	1261.49	0.00	0.00	0.00	1420.23	207.32	1682.20	1410.23	60.05	1681.65	1318.20	63.99	1778.83	1329.30	212.56	1782.25	915.32	-203.55	67.70	1534.43	-196.79	73.49	906.85
9.96000	1333.15	150.66	139.60	1285.88	134.47	144.51	1059.61	91.33	132.01	1121.29	160.09	166.62	1402.64	-33.29	153.31	1354.26	-26.56	154.54	1127.00	-23.02	136.40	1194.46	-74.90	173.84	-170.09	16.49	1261.49	0.00	0.00	0.00	1421.46	207.12	1682.10	1411.67	59.92	1681.61	1319.15	63.50	1778.66	1330.46	212.14	1782.20	914.83	-202.60	68.23	1534.76	-196.79	73.55	906.92
9.97000	1334.24	150.62	140.03	1286.11	134.32	144.54	1059.15	91.95	132.33	1121.19	160.38	166.79	1406.17	-32.45	153.58	1358.08	-25.76	154.44	1130.87	-21.99	135.14	1198.18	-74.18	173.02	-170.09	16.49	1261.49	0.00	0.00	0.00	1421.78	207.15	1682.16	1412.87	59.71	1681.59	1320.05	62.89	1778.55	1331.23	212.26	1782.08	915.11	-202.98	67.90	1534.72	-196.82	73.55	906.78
9.98000	1333.08	150.45	139.53	1285.81	134.39	144.50	1059.56	91.92	131.98	1121.36	160.04	166.67	1409.83	-31.16	153.97	1361.52	-24.18	154.73	1134.45	-20.76	133.91	1201.73	-73.17	172.16	-170.09	16.49	1261.49	0.00	0.00	0.00	1423.21	206.59	1682.05	1413.94	59.54	1681.53	1321.55	62.98	1778.52	1332.51	211.60	1782.06	915.07	-203.07	67.86	1534.32	-196.89	73.40	906.79
9.99000	1332.05	150.16	139.07	1285.51	134.35	144.40	1059.51	92.05	132.09	1121.43	159.80	166.61	1413.00	-29.85	154.06	1364.88	-23.26	154.58	1137.63	-19.79	133.09	1205.19	-71.72	171.18	-170.09	16.49	1261.49	0.00	0.00	0.00	1424.35	206.19	1682.08	1414.78	59.05	1681.37	1322.39	62.13	1778.32	1333.72	210.86	1782.10	915.11	-203.36	67.77	1534.22	-196.94	73.39	906.94
10.00000	1333.60	150.45	139.80	1284.83	134.21	144.17	1059.33	91.77	132.23	1121.36	159.93	166.70	1416.02	-28.54	154.02	1368.12	-22.13	154.50	1140.84	-18.14	132.27	1207.57	-71.42	170.83	-170.09	16.49	1261.49	0.00	0.00	0.00	1425.44	205.64	1682.03	1416.50	58.63	1681.31	1323.52	61.53	1778.23	1334.54	210.84	1781.95	915.05	-202.93	68.02	1534.69	-196.94	73.57	906.83
10.01000	1333.05	150.25	139.44	1285.28	134.17	144.26	1059.17	92.49	132.42	1121.33	160.03	166.77	1418.86	-27.22	153.71	1370.66	-20.78	154.23	1143.60	-16.55	131.61	1210.23	-70.12	170.11	-170.09	16.49	1261.49	0.00	0.00	0.00	1426.75	205.25	1681.89	1417.54	58.19	1681.21	1324.83	61.22	1778.13	1335.62	210.26	1781.87	914.94	-202.61	68.18	1534.74	-196.89	73.57	906.81
10.02000	1333.17	149.99	139.46	1286.10	134.21	144.59	1059.44	92.19	132.27	1121.40	159.97	166.77	1420.34	-25.81	152.92	1372.23	-19.58	153.46	1145.50	-15.13	131.54	1212.10	-68.91	169.99	-170.09	16.49	1261.49	0.00	0.00	0.00	1427.87	204.67	1681.78	1418.51	57.50	1681.14	1325.86	60.50	1778.02	1336.66	209.70	1781.79	915.06	-202.95	67.93	1534.32	-196.88	73.49	906.90
10.03000	1333.19	149.90	139.53	1286.22	134.10	144.59	1059.63	91.99	132.22	1121.39	159.97	166.87	1421.47	-25.42	151.90	1373.74	-18.78	152.86	1146.37	-14.10	131.72	1212.94	-68.00	170.19	-170.09	16.49	1261.49	0.00	0.00	0.00	1428.89	204.03	1681.76	1419.82	57.11	1681.07	1327.37	60.24	1777.97	1337.79	209.07	1781.76	915.17	-203.53	67.78	1534.15	-196.86	73.41	906.83
10.04000	1333.67	149.77	139.60	1285.97	133.99	144.48	1059.53	91.72	132.28	1121.60	159.69	166.79	1422.52	-25.84	151.36	1374.05	-18.82	152.05	1146.61	-12.74	131.94	1213.45	-66.62	170.18	-170.09	16.49	1261.49	0.00	0.00	0.00	1429.79	203.37	1681.75	1420.82	56.13	1680.80	1328.24	59.05	1777.77	1338.99	208.15	1781.69	915.05	-203.38	68.01	1534.32	-196.91	73.36	906.66
10.05000	1333.75	149.86	139.73	1285.75	133.96	144.41	1059.40	92.18	132.38	1121.50	159.71	166.84	1422.31	-26.09	151.46	1374.23	-19.24	151.98	1146.84	-10.56	131.60	1213.14	-65.58	170.13	-170.09	16.49	1261.49	0.00	0.00	0.00	1430.76	202.68	1681.74	1422.04	55.41	1680.58	1329.31	58.13	1777.62	1339.99	207.65	1781.61	915.11	-203.71	67.93	1534.24	-196.86	73.33	906.74
10.06000	1332.95	149.76	139.38	1285.38	133.93	144.21	1059.50	91.92	132.33	1121.46	159.98	167.02	1422.11	-27.72	151.43	1374.26	-19.76	152.09	1146.57	-8.93	131.38	1212.44	-64.72	170.13	-170.09	16.49	1261.49	0.00	0.00	0.00	1432.09	201.89	1681.62	1423.12	54.85	1680.55	1330.56	57.28	1777.39	1341.03	206.92	1781.51	915.20	-203.49	67.88	1534.21	-196.95	73.40	906.93
10.07000	1333.57	149.75	139.45	1286.14	133.91	144.51	1059.53	91.98	132.32	1121.58	159.69	166.97	1421.82	-28.72	151.42	1374.16	-20.35	151.98	1146.27	-7.35	131.11	1212.06	-63.71	169.92	-170.09	16.49	1261.49	0.00	0.00	0.00	1433.14	201.09	1681.57	1424.56	54.18	1680.33	1332.09	56.82	1777.35	1342.46	205.48	1781.58	915.08	-203.13	67.95	1534.09	-196.93	73.23	906.98
10.08000	1333.02	149.73	139.28	1286.23	133.87	144.46	1059.46	92.25	132.31	1121.57	159.74	167.06	1422.07	-29.11	151.27	1374.31	-20.80	151.71	1146.36	-6.36	131.13	1212.05	-62.78	169.76	-170.09	16.49	1261.49	0.00	0.00	0.00	1433.87	200.16	1681.52	1426.18	53.34	1680.07	1333.20	55.66	1777.13	1343.70	204.32	1781.54	915.20	-203.73	67.77	1534.45	-196.81	73.52	906.77
10.09000	1333.32	149.43	139.46	1285.72	133.78	144.33	1059.40	92.03	132.52	1121.70	159.40	166.99	1422.13	-29.58	150.73	1374.16	-21.05	151.13	1146.61	-5.44	131.02	1212.24	-62.32	169.77	-170.09	16.49	1261.49	0.00	0.00	0.00	1435.40	199.23	1681.40	1426.81	52.29	1679.97	1334.27	54.39	1776.88	1344.88	203.35	1781.45	915.21	-203.68	67.81	1534.75	-196.86	73.60	906.77
10.10000	1333.68	149.63	139.53	1285.96	133.79	144.39	1059.39	92.15	132.56	1121.64	159.71	167.16	1422.77	-29.53	150.48	1374.46	-20.75	151.16	1146.48	-5.56	131.37	1212.29	-62.39	169.86	-170.09	16.49	1261.49	0.00	0.00	0.00	1436.67	198.22	1681.41	1428.44	51.42	1679.71	1335.65	53.48	1776.73	1346.03	202.44	1781.33	914.82	-202.69	68.16	1534.84	-196.76	73.56	906.94
10.11000	1334.52	149.55	139.78	1285.71	133.90	144.27	1059.31	92.05	132.72	1121.68	159.57	167.22	1422.64	-29.97	149.70	1374.61	-20.89	150.89	1146.74	-5.35	131.41	1212.50	-62.29	169.73	-170.09	16.49	1261.49	0.00	0.00	0.00	1437.78	197.12	1681.32	1429.40	50.22	1679.50	1336.93	52.32	1776.58	1347.13	201.55	1781.28	915.10	-202.84	67.91	1534.37	-196.87	73.42	906.95
10.12000	1333.68	149.74	139.46	1286.48	133.81	144.51	1059.45	91.48	132.47	1121.71	159.49	167.27	1423.34	-30.41	149.55	1374.59	-21.41	150.56	1146.58	-5.69	131.44	1212.49	-62.45	169.71	-170.09	16.49	1261.49	0.00	0.00	0.00	1438.86	196.17	1681.20	1430.90	49.22	1679.34	1338.26	51.29	1776.44	1348.35	200.56	1781.23	915.39	-203.31	67.53	1534.92	-196.87	73.62	906.76
10.13000	1333.20	149.51	139.27	1286.05	133.79	144.27	1059.49	91.55	132.54	1121.74	159.46	167.34	1423.26	-30.32	149.35	1374.37	-21.69	150.32	1147.12	-5.30	131.28	1212.75	-62.37	169.53	-170.09	16.49	1261.49	0.00	0.00	0.00	1440.19	194.94	1681.15	1432.03	48.07	1679.14	1339.46	49.78	1776.27	1349.89	198.75	1781.25	915.02	-203.46	67.84	1534.80	-196.94	73.49	906.58
10.14000	1333.67	149.37	139.51	1285.90	133.70	144.22	1059.67	91.76	132.61	1121.74	159.62	167.47	1423.77	-30.88	148.98	1374.58	-22.32	150.02	1146.65	-6.09	131.64	1212.71	-62.82	169.50	-170.09	16.49	1261.49	0.00	0.00	0.00	1441.41	193.83	1681.10	1433.71	46.82	1678.92	1340.70	48.44	1776.08	1351.01	197.71	1781.26	915.16	-203.91	67.77	1534.85	-196.89	73.56	906.68
10.15000	1334.43	149.72	139.60	1286.01	133.80	144.23	1059.62	91.56	132.59	1121.97	159.10	167.40	1423.48	-30.81	148.60	1374.67	-22.16	150.05	1147.10	-5.76	131.42	1212.56	-63.35	169.52	-170.09	16.49	1261.49	0.00	0.00	0.00	1442.81	192.53	1681.05	1434.46	45.38	1678.75	1342.07	47.22	1775.97	1352.04	196.80	1781.18	915.14	-203.22	67.98	1535.17	-196.77	73.74	906.92
10.16000	1333.07	149.64	139.08	1286.00	133.75	144.25	1059.90	90.72	132.34	1121.89	159.38	167.61	1423.73	-31.02	148.39	1374.75	-22.22	150.11	1146.92	-6.26	131.56	1212.79	-63.28	169.35	-170.09	16.49	1261.49	0.00	0.00	0.00	1443.86	191.07	1681.11	1435.83	44.21	1678.53	1343.32	45.74	1775.82	1353.44	195.32	1781.17	915.07	-202.93	67.95	1534.42	-196.94	73.44	906.85
10.17000	1333.12	149.63	139.05	1285.90	133.74	144.09	1059.72	91.82	132.69	1122.01	159.20	167.60	1424.66	-31.37	148.26	1374.67	-22.54	149.86	1146.87	-6.51	131.55	1213.17	-63.07	169.02	-170.09	16.49	1261.49	0.00	0.00	0.00	1445.38	189.61	1681.14	1436.95	43.18	1678.47	1344.61	44.32	1775.63	1354.62	194.26	1781.13	914.98	-202.72	68.03	1534.30	-196.88	73.40	907.08
10.18000	1333.11	149.61	138.96	1285.71	133.66	144.05	1060.11	91.46	132.45	1121.99	159.16	167.69	1424.47	-31.60	147.73	1374.48	-22.62	149.70	1147.11	-6.22	131.39	1212.81	-63.87	169.21	-170.09	16.49	1261.49	0.00	0.00	0.00	1446.33	188.42	1681.11	1437.99	41.58	1678.28	1345.65	42.54	1775.42	1355.90	192.77	1781.14	915.24	-203.30	67.80	1534.72	-196.84	73.55	906.86
10.19000	1332.96	149.65	138.74	1286.09	133.78	144.12	1059.69	91.98	132.79	1122.07	159.12	167.80	1424.72	-31.78	147.49	1374.65	-23.19	149.32	1147.33	-5.95	131.27	1212.96	-63.68	169.08	-170.09	16.49	1261.49	0.00	0.00	0.00	1448.00	187.06	1681.01	1439.11	40.19	1678.13	1347.23	41.47	1775.33	1357.35	191.10	1781.18	915.12	-203.32	67.91	1534.75	-196.90	73.56	906.80
10.20000	1333.61	149.56	139.00	1285.64	133.81	143.97	1059.59	92.01	132.95	1122.13	158.99	167.86	1424.68	-31.65	147.32	1374.24	-23.16	149.16	1147.05	-6.51	131.49	1213.04	-63.76	169.06	-170.09	16.49	1261.49	0.00	0.00	0.00	1449.33	185.59	1681.04	1440.68	38.91	1678.08	1348.79	40.16	1775.27	1358.63	189.59	1781.20	914.93	-203.38	67.99	1535.11	-196.91	73.70	907.02
10.21000	1334.55	149.58	139.41	1286.75	133.67	144.33	1059.57	92.20	133.12	1122.24	158.84	167.88	1424.40	-31.57	147.02	1374.69	-23.22	149.10	1147.20	-6.23	131.42	1213.21	-63.44	168.92	-170.09	16.49	1261.49	0.00	0.00	0.00	1450.53	184.23	1681.07	1441.86	37.47	1677.95	1350.03	38.47	1775.08	1360.14	187.85	1781.24	915.35	-203.67	67.69	1535.50	-196.76	73.81	906.90
10.22000	1333.07	149.48	138.92	1286.29	133.76	144.17	1059.68	91.77	133.15	1122.37	158.66	167.95	1424.56	-31.66	146.61	1374.79	-23.03	149.08	1147.18	-6.20	131.40	1212.89	-63.86	169.06	-170.09	16.49	1261.49	0.00	0.00	0.00	1451.77	183.02	1681.03	1443.52	36.06	1677.78	1351.36	36.82	1774.96	1361.53	186.17	1781.28	915.08	-203.16	67.90	1534.54	-196.92	73.42	907.02
10.23000	1334.02	149.59	139.14	1285.95	133.70	144.02	1059.74	91.90	133.12	1122.44	158.45	168.01	1424.97	-31.56	146.32	1374.86	-23.06	148.86	1147.39	-5.81	131.29	1213.46	-62.92	168.63	-170.09	16.49	1261.49	0.00	0.00	0.00	1453.20	181.14	1681.08	1444.89	34.68	1677.70	1352.60	35.07	1774.81	1363.00	184.15	1781.40	915.29	-203.57	67.67	1534.64	-196.89	73.51	906.83
10.24000	1333.76	149.65	139.08	1286.01	133.68	144.02	1059.97	91.41	133.09	1122.50	158.36	168.10	1425.23	-31.84	145.89	1375.13	-23.28	148.59	1147.03	-6.24	131.39	1213.11	-63.43	168.98	-170.09	16.49	1261.49	0.00	0.00	0.00	1454.51	179.59	1681.20	1445.90	32.86	1677.52	1353.86	33.42	1774.70	1364.11	183.02	1781.34	915.29	-203.79	67.62	1534.28	-196.97	73.39	906.90
10.25000	1333.73	149.42	139.07	1286.54	133.61	144.16	1060.25	90.91	132.77	1122.60	158.30	168.20	1425.09	-31.72	145.45	1374.95	-23.00	148.49	1147.36	-5.83	131.27	1213.11	-63.41	168.95	-170.09	16.49	1261.49	0.00	0.00	0.00	1455.52	178.25	1681.19	1447.37	31.09	1677.33	1355.15	31.74	1774.62	1365.43	181.38	1781.33	915.20	-203.40	67.79	1534.14	-196.88	73.30	906.86
10.26000	1333.88	149.37	139.02	1285.63	133.57	143.80	1059.70	91.56	133.32	1122.59	158.26	168.30	1425.27	-31.26	145.33	1374.87	-23.07	148.24	1147.64	-5.35	131.02	1213.41	-62.99	168.70	-170.09	16.49	1261.49	0.00	0.00	0.00	1457.24	176.23	1681.26	1448.69	29.69	1677.38	1356.78	30.34	1774.54	1366.78	179.62	1781.39	915.03	-202.70	67.95	1535.00	-196.75	73.61	906.94
10.27000	1334.51	149.51	139.28	1285.87	133.63	143.87	1059.65	92.15	133.40	1122.56	158.47	168.50	1426.03	-31.52	145.08	1375.28	-23.08	148.10	1147.36	-5.74	131.17	1213.49	-62.97	168.64	-170.09	16.49	1261.49	0.00	0.00	0.00	1458.30	174.72	1681.33	1449.71	28.22	1677.34	1358.08	28.44	1774.41	1368.32	177.45	1781.52	915.08	-202.60	67.90	1534.98	-196.90	73.61	906.84
10.28000	1333.82	149.59	139.00	1285.98	133.57	143.95	1059.87	91.60	133.29	1122.66	158.22	168.49	1425.66	-31.59	144.54	1374.82	-22.85	147.93	1147.40	-5.84	131.14	1213.63	-62.86	168.53	-170.09	16.49	1261.49	0.00	0.00	0.00	1459.52	172.93	1681.46	1451.37	26.55	1677.18	1359.72	26.92	1774.37	1369.76	175.60	1781.61	915.14	-203.48	67.74	1534.81	-196.92	73.56	906.80
10.29000	1333.93	149.43	138.90	1286.22	133.47	144.05	1059.76	91.69	133.64	1122.66	158.33	168.70	1425.49	-31.53	144.25	1375.51	-23.15	147.92	1147.01	-6.28	131.39	1213.65	-62.93	168.47	-170.09	16.49	1261.49	0.00	0.00	0.00	1460.81	171.63	1681.43	1452.97	24.97	1677.00	1361.01	24.92	1774.18	1371.07	173.93	1781.64	915.02	-202.94	67.93	1534.56	-196.88	73.51	906.88
10.30000	1334.40	149.57	139.25	1286.18	133.48	143.97	1059.76	91.72	133.58	1122.90	157.90	168.69	1425.71	-31.48	144.06	1375.21	-23.06	147.76	1147.59	-5.37	130.90	1213.53	-63.11	168.47	-170.09	16.49	1261.49	0.00	0.00	0.00	1462.41	169.94	1681.46	1454.59	23.25	1676.86	1362.45	23.10	1774.09	1372.31	172.33	1781.66	915.17	-203.59	67.79	1535.34	-196.87	73.76	906.80
10.31000	1333.09	149.41	138.60	1285.93	133.44	143.91	1060.13	91.39	133.34	1122.79	158.26	168.98	1425.86	-31.59	143.78	1374.97	-23.01	147.63	1147.35	-5.75	130.92	1213.83	-62.85	168.23	-170.09	16.49	1261.49	0.00	0.00	0.00	1463.57	168.05	1681.62	1455.65	21.34	1676.78	1363.66	20.88	1773.85	1373.80	170.24	1781.73	915.11	-203.51	67.83	1534.68	-196.88	73.52	906.83
10.32000	1333.47	149.40	138.89	1286.32	133.39	143.97	1060.18	91.74	133.53	1122.97	157.86	168.96	1426.09	-31.43	143.64	1375.19	-23.17	147.50	1147.28	-6.08	131.05	1213.52	-63.32	168.42	-170.09	16.49	1261.49	0.00	0.00	0.00	1465.24	166.45	1681.57	1457.33	19.87	1676.68	1365.14	18.99	1773.73	1375.40	168.04	1781.87	914.97	-202.97	68.03	1534.82	-196.81	73.61	906.85
10.33000	1334.34	149.45	139.12	1286.21	133.45	143.91	1059.90	91.97	133.81	1123.17	157.62	169.01	1425.90	-31.72	143.12	1375.32	-23.13	147.37	1147.58	-5.65	130.87	1213.55	-63.19	168.29	-170.09	16.49	1261.49	0.00	0.00	0.00	1466.67	164.69	1681.57	1458.84	17.80	1676.50	1366.94	17.40	1773.59	1376.60	166.48	1781.87	915.31	-203.78	67.65	1534.72	-196.75	73.57	906.87
10.34000	1334.28	149.60	138.89	1285.92	133.40	143.77	1060.37	91.04	133.51	1123.35	157.27	169.05	1426.64	-31.50	143.12	1375.26	-22.97	147.25	1147.47	-5.73	130.91	1213.85	-62.99	168.15	-170.09	16.49	1261.49	0.00	0.00	0.00	1468.11	162.72	1681.69	1460.24	16.01	1676.30	1368.18	15.11	1773.41	1378.13	164.24	1781.94	915.04	-202.91	67.97	1534.26	-196.88	73.36	907.00
10.35000	1334.81	149.44	139.07	1286.16	133.48	143.80	1059.94	92.12	134.07	1123.31	157.60	169.33	1426.00	-31.61	142.40	1375.16	-23.15	146.94	1147.56	-5.55	130.89	1213.97	-62.89	168.11	-170.09	16.49	1261.49	0.00	0.00	0.00	1469.24	161.32	1681.75	1461.20	14.12	1676.19	1369.94	13.32	1773.38	1379.55	162.32	1781.98	915.11	-203.12	67.82	1534.39	-196.90	73.37	906.76
10.36000	1333.18	149.69	138.57	1285.80	133.38	143.59	1060.29	91.78	133.85	1123.33	157.59	169.49	1426.25	-31.52	142.04	1375.12	-23.12	146.79	1147.69	-5.60	130.87	1214.17	-62.74	168.08	-170.09	16.49	1261.49	0.00	0.00	0.00	1470.93	159.05	1681.81	1462.86	12.40	1676.09	1371.50	11.23	1773.13	1381.09	160.20	1782.05	915.37	-203.54	67.56	1534.45	-196.94	73.40	906.84
10.37000	1333.71	149.67	138.52	1285.77	133.38	143.58	1060.38	90.94	133.74	1123.37	157.65	169.67	1426.70	-31.26	141.87	1375.30	-23.05	146.62	1147.83	-5.31	130.91	1214.20	-62.84	168.08	-170.09	16.49	1261.49	0.00	0.00	0.00	1472.25	157.12	1681.89	1464.46	10.71	1675.94	1372.91	9.04	1772.96	1382.66	157.92	1782.10	915.32	-203.37	67.74	1534.42	-196.91	73.43	907.01
10.38000	1332.81	149.64	138.20	1286.13	133.36	143.72	1059.97	91.55	134.33	1123.56	157.46	169.74	1427.65	-31.57	141.47	1375.90	-23.25	146.39	1147.78	-5.42	130.98	1214.33	-62.79	168.05	-170.09	16.49	1261.49	0.00	0.00	0.00	1473.41	155.34	1681.95	1465.84	8.56	1675.75	1374.48	6.79	1772.83	1384.23	155.64	1782.20	915.26	-203.14	67.75	1534.40	-196.97	73.37	906.80
10.39000	1334.36	149.55	138.71	1286.34	133.37	143.79	1060.30	91.34	134.12	1123.75	157.22	169.86	1427.45	-31.62	140.86	1376.30	-23.57	146.22	1147.68	-5.55	131.12	1214.51	-62.66	168.02	-170.09	16.49	1261.49	0.00	0.00	0.00	1475.07	152.97	1682.01	1467.53	6.78	1675.63	1376.07	4.76	1772.68	1385.74	153.51	1782.24	915.11	-203.14	67.74	1534.42	-196.95	73.42	906.72
10.40000	1335.31	149.33	138.98	1285.90	133.42	143.63	1060.42	91.58	134.24	1123.90	157.08	170.06	1427.15	-31.61	140.47	1375.63	-23.15	146.00	1147.80	-5.39	131.09	1214.76	-62.41	167.85	-170.09	16.49	1261.49	0.00	0.00	0.00	1476.99	150.99	1681.95	1469.12	4.58	1675.42	1377.60	2.66	1772.47	1387.41	151.30	1782.24	914.87	-202.49	68.10	1534.79	-196.84	73.56	906.98
10.41000	1333.42	149.53	138.25	1287.08	133.24	143.94	1060.64	91.50	134.37	1123.78	157.47	170.39	1426.94	-31.30	140.16	1375.96	-23.22	145.89	1147.72	-5.54	131.09	1214.70	-62.51	167.86	-170.09	16.49	1261.49	0.00	0.00	0.00	1478.73	149.14	1681.88	1470.10	2.71	1675.32	1379.06	0.32	1772.25	1388.83	149.40	1782.21	915.21	-203.79	67.70	1534.75	-196.84	73.59	906.94
10.42000	1334.02	149.41	138.39	1286.79	133.36	143.82	1060.14	92.12	134.91	1123.98	157.14	170.46	1427.20	-31.27	139.94	1375.98	-23.19	145.74	1148.08	-4.93	130.85	1214.58	-62.72	167.98	-170.09	16.49	1261.49	0.00	0.00	0.00	1479.78	147.18	1681.85	1472.05	0.66	1675.06	1380.76	-1.53	1772.13	1390.47	146.99	1782.21	915.24	-204.33	67.51	1534.69	-196.84	73.55	906.89
10.43000	1332.60	149.60	137.73	1285.95	133.28	143.44	1060.45	90.70	134.61	1124.19	156.87	170.50	1427.62	-30.87	139.97	1376.00	-23.10	145.71	1148.11	-4.91	130.81	1214.64	-62.72	167.91	-170.09	16.49	1261.49	0.00	0.00	0.00	1481.41	144.79	1681.84	1473.31	-1.64	1674.96	1382.40	-3.65	1771.97	1391.94	144.85	1782.15	915.24	-204.06	67.57	1534.62	-196.84	73.52	906.75
10.44000	1332.78	149.66	137.80	1286.63	133.28	143.71	1060.84	91.03	134.54	1124.13	157.09	170.75	1427.48	-30.83	139.77	1376.19	-22.86	145.71	1148.02	-5.20	131.00	1214.53	-63.01	167.97	-170.09	16.49	1261.49	0.00	0.00	0.00	1483.52	142.66	1681.74	1475.26	-3.66	1674.67	1383.75	-5.97	1771.76	1393.60	142.59	1782.13	915.10	-203.12	67.79	1534.66	-196.86	73.47	906.84
10.45000	1333.70	149.50	138.14	1287.02	133.27	143.76	1060.51	91.29	134.76	1124.33	156.75	170.81	1427.62	-31.25	139.08	1375.83	-22.97	145.38	1147.81	-5.48	131.13	1214.87	-62.64	167.75	-170.09	16.49	1261.49	0.00	0.00	0.00	1484.63	140.37	1681.73	1476.04	-5.83	1674.48	1385.45	-7.98	1771.60	1395.25	140.32	1782.11	915.42	-203.53	67.54	1534.68	-196.79	73.49	906.83
10.46000	1333.65	149.59	138.20	1286.78	133.38	143.71	1060.50	91.03	135.12	1124.48	156.60	170.91	1427.64	-31.13	138.87	1376.37	-23.41	145.16	1147.99	-5.44	131.11	1215.16	-62.41	167.63	-170.09	16.49	1261.49	0.00	0.00	0.00	1485.80	138.53	1681.57	1478.10	-7.88	1674.30	1386.99	-10.15	1771.42	1396.56	138.64	1781.96	915.09	-203.35	67.80	1534.19	-196.87	73.32	906.95
10.47000	1333.25	149.72	137.85	1286.40	133.25	143.52	1060.89	90.92	134.94	1124.56	156.53	171.07	1427.56	-31.10	138.63	1375.81	-23.04	145.01	1148.03	-5.24	131.04	1215.22	-62.46	167.51	-170.09	16.49	1261.49	0.00	0.00	0.00	1487.37	136.31	1681.41	1479.42	-10.10	1674.07	1388.48	-12.55	1771.19	1398.03	136.54	1781.83	915.09	-203.61	67.73	1534.63	-196.79	73.48	907.17
10.48000	1334.01	149.61	138.15	1286.20	133.20	143.39	1060.83	91.06	135.11	1124.59	156.69	171.34	1428.26	-31.28	138.53	1376.07	-23.00	145.00	1148.09	-5.09	130.97	1215.05	-62.80	167.63	-170.09	16.49	1261.49	0.00	0.00	0.00	1488.82	133.83	1681.41	1480.95	-12.32	1673.80	1389.84	-15.04	1771.00	1399.37	134.67	1781.76	915.09	-203.06	67.76	1534.22	-196.83	73.35	906.97
10.49000	1333.60	149.78	138.00	1286.24	133.30	143.44	1060.70	91.10	135.50	1124.71	156.60	171.53	1427.84	-30.88	138.33	1376.10	-22.80	144.96	1147.88	-5.44	131.10	1215.04	-62.94	167.61	-170.09	16.49	1261.49	0.00	0.00	0.00	1490.53	131.53	1681.36	1482.36	-14.60	1673.61	1391.29	-17.37	1770.78	1401.19	131.78	1781.82	915.26	-203.19	67.65	1534.60	-196.84	73.43	906.94
10.50000	1334.22	149.70	138.24	1286.74	133.25	143.50	1061.04	90.72	135.29	1124.84	156.58	171.77	1427.84	-31.26	137.84	1376.45	-22.97	144.86	1148.00	-5.38	131.09	1215.26	-62.75	167.43	-170.09	16.49	1261.49	0.00	0.00	0.00	1491.92	129.36	1681.25	1483.44	-16.86	1673.37	1392.74	-19.65	1770.59	1402.81	129.30	1781.76	915.16	-203.42	67.77	1534.66	-196.90	73.46	906.71
10.51000	1334.91	149.83	138.33	1287.63	133.29	143.81	1061.28	90.21	135.41	1125.13	156.23	171.99	1428.44	-30.94	137.95	1376.63	-23.11	144.77	1147.77	-5.74	131.16	1215.14	-63.06	167.48	-170.09	16.49	1261.49	0.00	0.00	0.00	1493.69	127.00	1681.14	1485.31	-19.15	1673.06	1394.29	-21.80	1770.36	1404.57	126.57	1781.79	915.06	-202.79	67.85	1534.69	-196.86	73.51	906.67
10.52000	1334.10	149.91	137.93	1286.44	133.39	143.33	1060.74	91.17	136.36	1125.19	156.52	172.45	1428.16	-30.56	137.89	1376.01	-22.90	144.59	1148.05	-5.43	131.07	1215.13	-63.19	167.39	-170.09	16.49	1261.49	0.00	0.00	0.00	1495.23	125.02	1681.05	1486.90	-21.15	1672.90	1395.69	-24.21	1770.16	1406.23	124.17	1781.69	915.08	-202.68	67.86	1534.49	-196.88	73.44	906.88
10.53000	1333.62	149.96	137.71	1286.90	133.33	143.41	1061.59	90.92	136.00	1125.58	156.26	172.76	1427.63	-30.61	137.51	1376.54	-23.20	144.47	1148.17	-5.30	130.87	1215.04	-63.34	167.36	-170.09	16.49	1261.49	0.00	0.00	0.00	1496.55	122.92	1680.97	1487.72	-23.36	1672.79	1397.20	-26.53	1769.96	1407.48	122.31	1781.57	915.13	-203.17	67.80	1535.52	-196.71	73.78	907.10
10.54000	1334.63	150.04	137.92	1287.21	133.48	143.37	1061.43	90.91	136.70	1125.99	155.96	173.13	1428.05	-30.78	137.25	1376.85	-23.13	144.44	1148.08	-5.53	130.99	1215.08	-63.34	167.28	-170.09	16.49	1261.49	0.00	0.00	0.00	1497.91	120.56	1680.91	1489.97	-25.53	1672.43	1398.69	-28.81	1769.73	1409.02	119.85	1781.56	915.18	-203.08	67.79	1535.84	-196.79	73.99	907.02
10.55000	1334.36	150.12	137.66	1287.35	133.42	143.30	1061.73	91.29	137.34	1126.14	156.25	173.76	1427.88	-30.77	136.94	1376.55	-23.14	144.28	1148.03	-5.70	131.04	1215.22	-63.30	167.18	-170.09	16.49	1261.49	0.00	0.00	0.00	1499.30	118.31	1680.82	1490.55	-27.88	1672.21	1400.02	-31.31	1769.50	1410.52	117.55	1781.45	915.25	-203.98	67.60	1534.72	-196.89	73.51	907.06
10.56000	1334.65	150.23	137.58	1287.02	133.37	143.04	1062.30	90.82	137.71	1126.59	156.01	174.20	1428.18	-30.29	137.10	1376.36	-22.67	144.21	1148.23	-5.42	130.87	1215.51	-62.95	166.96	-170.09	16.49	1261.49	0.00	0.00	0.00	1500.90	116.03	1680.79	1492.96	-29.86	1671.97	1401.85	-33.17	1769.39	1411.74	115.47	1781.33	915.19	-203.94	67.59	1534.97	-196.75	73.65	906.78
10.57000	1334.27	150.29	137.16	1287.44	133.59	143.07	1062.35	90.94	138.75	1127.06	155.91	174.81	1427.62	-30.01	136.81	1376.89	-22.93	144.15	1148.57	-4.91	130.68	1215.49	-63.09	166.95	-170.09	16.49	1261.49	0.00	0.00	0.00	1501.77	113.69	1680.79	1494.21	-32.08	1671.81	1402.95	-35.92	1769.10	1413.56	112.76	1781.33	915.13	-203.31	67.69	1534.89	-196.91	73.66	906.98
10.58000	1334.46	150.40	136.94	1288.04	133.57	143.04	1062.77	91.75	139.88	1127.46	156.11	175.59	1428.08	-30.21	136.54	1376.45	-22.76	143.99	1148.25	-5.48	130.91	1215.39	-63.20	166.97	-170.09	16.49	1261.49	0.00	0.00	0.00	1503.03	111.55	1680.73	1495.04	-34.37	1671.63	1404.41	-38.18	1768.88	1415.01	110.35	1781.22	915.17	-203.21	67.66	1534.78	-196.88	73.63	907.07
10.59000	1335.19	150.69	137.10	1288.25	133.80	142.87	1063.38	91.82	140.81	1128.26	155.67	176.23	1428.40	-30.65	136.21	1376.54	-22.75	143.94	1148.31	-5.34	130.85	1215.51	-63.16	166.95	-170.09	16.49	1261.49	0.00	0.00	0.00	1504.51	109.57	1680.51	1497.04	-36.57	1671.24	1405.64	-40.81	1768.55	1416.22	108.31	1781.07	915.20	-203.53	67.67	1534.73	-196.83	73.51	907.09
10.60000	1334.66	150.67	136.57	1288.53	134.03	142.74	1063.86	91.71	142.11	1128.80	155.75	177.02	1427.97	-30.23	136.03	1376.29	-22.61	143.83	1148.42	-5.03	130.62	1215.40	-63.43	166.94	-170.09	16.49	1261.49	0.00	0.00	0.00	1506.04	107.21	1680.38	1498.33	-38.84	1670.94	1407.23	-42.96	1768.28	1417.43	106.26	1780.90	915.34	-203.71	67.57	1534.21	-196.97	73.27	906.84
10.61000	1335.08	151.07	136.47	1289.03	134.09	142.63	1064.22	91.46	143.49	1129.35	156.10	178.07	1428.30	-30.17	136.01	1376.43	-22.84	143.63	1148.47	-5.22	130.73	1215.54	-63.28	166.73	-170.09	16.49	1261.49	0.00	0.00	0.00	1507.35	104.85	1680.25	1499.94	-41.00	1670.58	1408.36	-45.65	1767.92	1418.85	103.82	1780.84	915.16	-203.74	67.49	1534.51	-196.84	73.46	907.04
10.62000	1335.17	151.17	136.14	1288.73	134.31	142.29	1064.90	91.53	144.93	1130.06	156.18	179.16	1428.76	-30.36	135.89	1376.64	-22.38	143.87	1148.43	-5.32	130.71	1215.69	-63.17	166.56	-170.09	16.49	1261.49	0.00	0.00	0.00	1508.65	102.57	1680.17	1500.84	-43.30	1670.28	1409.98	-47.67	1767.76	1420.59	100.74	1780.83	915.06	-203.61	67.63	1534.53	-196.94	73.47	907.10
10.63000	1336.03	151.43	136.26	1289.94	134.43	142.44	1065.43	91.42	146.66	1130.80	156.17	180.20	1427.82	-29.86	135.71	1376.67	-22.76	143.63	1148.55	-5.33	130.62	1215.72	-63.33	166.53	-170.09	16.49	1261.49	0.00	0.00	0.00	1509.47	100.84	1679.86	1502.15	-45.20	1669.89	1411.49	-49.80	1767.37	1421.77	98.76	1780.64	914.98	-203.47	67.67	1534.89	-196.86	73.56	907.11
10.64000	1335.51	151.62	135.65	1289.68	134.63	142.01	1066.24	91.72	148.62	1131.83	155.87	181.23	1428.52	-30.45	135.41	1376.40	-22.60	143.52	1148.51	-5.86	130.84	1215.68	-63.41	166.39	-170.09	16.49	1261.49	0.00	0.00	0.00	1511.18	98.50	1679.61	1502.64	-47.50	1669.59	1412.64	-52.19	1767.01	1423.26	96.04	1780.49	914.97	-203.12	67.80	1534.87	-196.84	73.56	906.87
10.65000	1337.35	151.84	135.94	1290.85	134.93	142.05	1066.98	91.49	150.79	1132.64	156.44	182.86	1428.45	-30.28	135.32	1376.35	-22.67	143.42	1148.58	-5.55	130.63	1215.70	-63.38	166.25	-170.09	16.49	1261.49	0.00	0.00	0.00	1512.23	96.05	1679.49	1504.19	-49.64	1669.17	1413.83	-54.48	1766.67	1424.46	93.81	1780.30	914.97	-203.30	67.79	1534.22	-196.89	73.33	906.92
10.66000	1336.26	152.07	135.09	1291.36	135.21	141.85	1068.07	91.99	152.97	1133.78	156.63	184.42	1428.19	-30.30	135.11	1376.23	-22.71	143.32	1148.68	-5.49	130.50	1215.59	-63.74	166.24	-170.09	16.49	1261.49	0.00	0.00	0.00	1513.05	94.20	1679.20	1506.22	-51.66	1668.69	1415.11	-56.70	1766.28	1425.58	91.68	1780.08	914.90	-202.95	67.85	1534.17	-196.85	73.31	906.82
10.67000	1336.33	152.39	134.63	1292.12	135.50	141.64	1069.19	92.04	155.81	1135.26	156.22	185.93	1428.16	-30.07	135.07	1376.68	-22.68	143.44	1148.51	-5.96	130.65	1215.63	-63.78	166.05	-170.09	16.49	1261.49	0.00	0.00	0.00	1514.66	92.01	1678.91	1506.88	-53.86	1668.34	1416.50	-58.70	1765.94	1426.69	89.60	1779.79	915.18	-203.92	67.50	1535.08	-196.83	73.71	906.62
10.68000	1338.01	152.83	134.86	1292.88	135.88	141.46	1070.61	92.40	158.94	1136.64	156.64	188.01	1428.27	-30.07	134.96	1376.54	-23.01	143.13	1148.33	-6.35	130.72	1215.88	-63.38	165.75	-170.09	16.49	1261.49	0.00	0.00	0.00	1515.74	89.82	1678.64	1507.54	-56.00	1667.95	1417.61	-60.86	1765.57	1428.19	86.84	1779.63	915.23	-203.35	67.55	1534.79	-196.98	73.56	906.83
10.69000	1338.75	153.15	134.55	1294.36	136.35	141.53	1072.01	91.75	162.39	1138.46	156.66	190.18	1428.41	-30.06	134.97	1376.60	-22.74	143.26	1148.46	-6.30	130.66	1215.52	-64.06	165.88	-170.09	16.49	1261.49	0.00	0.00	0.00	1516.33	87.90	1678.30	1509.31	-58.00	1667.45	1418.47	-63.25	1765.16	1428.85	85.32	1779.26	915.06	-203.72	67.51	1535.18	-196.86	73.70	906.83
10.70000	1339.09	153.46	134.16	1294.36	136.71	140.99	1073.05	92.50	166.86	1140.27	157.22	192.73	1428.50	-30.41	134.71	1377.02	-22.78	143.28	1148.59	-6.22	130.58	1215.85	-63.65	165.54	-170.09	16.49	1261.49	0.00	0.00	0.00	1517.66	85.74	1677.98	1510.14	-59.97	1667.09	1419.44	-65.49	1764.75	1430.02	82.95	1779.00	915.20	-203.78	67.43	1534.71	-196.89	73.55	907.06
10.71000	1339.57	153.94	133.76	1296.07	137.13	141.02	1074.75	92.61	171.18	1142.43	157.67	195.37	1428.80	-30.23	134.74	1376.93	-22.95	143.10	1148.58	-6.36	130.48	1215.81	-63.70	165.42	-170.09	16.49	1261.49	0.00	0.00	0.00	1518.69	83.33	1677.70	1511.20	-62.03	1666.55	1420.73	-67.23	1764.42	1431.26	80.42	1778.77	915.63	-204.70	66.93	1534.45	-196.85	73.47	906.85
10.72000	1340.11	154.17	133.28	1296.95	137.59	140.82	1077.05	92.71	175.77	1144.87	158.23	198.37	1428.10	-30.44	134.19	1376.78	-22.82	143.09	1148.30	-7.04	130.60	1215.92	-63.64	165.28	-170.09	16.49	1261.49	0.00	0.00	0.00	1519.66	81.39	1677.26	1511.69	-64.04	1666.19	1421.68	-69.31	1764.02	1432.08	78.50	1778.45	915.26	-204.05	67.38	1534.55	-196.84	73.51	906.81
10.73000	1339.91	154.57	132.47	1297.60	138.11	140.58	1079.41	92.79	180.81	1147.54	158.74	201.53	1428.60	-30.12	134.44	1377.00	-22.79	143.17	1148.43	-7.27	130.62	1215.83	-63.82	165.21	-170.09	16.49	1261.49	0.00	0.00	0.00	1520.33	79.81	1676.82	1512.46	-66.27	1665.62	1422.57	-71.42	1763.58	1433.05	76.46	1778.11	915.16	-204.05	67.41	1534.86	-196.82	73.59	906.78
10.74000	1341.57	155.17	132.45	1299.46	138.79	140.73	1081.66	93.19	186.69	1150.51	159.33	204.92	1428.06	-29.93	134.27	1377.12	-22.61	143.25	1148.31	-7.41	130.56	1215.96	-63.75	165.09	-170.09	16.49	1261.49	0.00	0.00	0.00	1521.15	77.69	1676.43	1513.69	-68.08	1665.15	1423.30	-73.73	1763.14	1433.94	74.21	1777.89	915.05	-203.74	67.53	1534.16	-196.96	73.34	906.79
10.75000	1341.85	155.84	131.93	1301.34	139.32	141.04	1084.91	93.10	192.21	1153.57	160.29	208.65	1428.63	-30.07	134.32	1377.00	-22.70	142.99	1148.59	-7.37	130.30	1216.02	-63.75	164.90	-170.09	16.49	1261.49	0.00	0.00	0.00	1521.99	75.84	1676.04	1514.49	-69.96	1664.61	1424.43	-75.48	1762.79	1434.74	72.20	1777.58	915.32	-203.76	67.28	1534.50	-196.90	73.43	907.02
10.76000	1342.96	156.26	131.62	1302.39	139.94	141.15	1088.48	93.25	198.14	1157.00	161.06	212.61	1428.29	-30.10	134.14	1377.20	-22.82	142.98	1148.61	-7.75	130.37	1216.08	-63.79	164.75	-170.09	16.49	1261.49	0.00	0.00	0.00	1522.23	74.39	1675.67	1514.50	-71.93	1664.20	1424.99	-77.65	1762.35	1435.43	70.48	1777.19	915.19	-203.53	67.47	1534.64	-196.89	73.52	906.78
10.77000	1343.76	156.85	131.18	1304.43	140.55	141.57	1091.92	94.63	205.10	1160.93	161.79	216.81	1428.57	-30.33	134.00	1376.87	-22.84	142.87	1148.50	-8.16	130.15	1216.01	-63.91	164.63	-170.09	16.49	1261.49	0.00	0.00	0.00	1523.40	72.13	1675.29	1515.40	-73.60	1663.78	1425.62	-79.73	1761.91	1436.22	68.60	1776.87	915.27	-203.15	67.39	1534.78	-196.85	73.59	906.68
10.78000	1345.16	157.42	130.96	1306.16	141.06	141.94	1096.16	95.06	211.88	1164.72	163.27	221.48	1428.81	-29.85	134.19	1376.87	-22.59	143.01	1148.68	-8.36	129.94	1216.35	-63.47	164.31	-170.09	16.49	1261.49	0.00	0.00	0.00	1523.69	70.22	1675.03	1516.21	-75.45	1663.36	1426.53	-81.46	1761.62	1436.95	66.70	1776.57	914.91	-203.25	67.58	1534.14	-196.99	73.35	906.94
10.79000	1346.01	157.92	130.37	1308.57	141.52	142.61	1100.93	94.40	218.48	1169.24	163.60	225.88	1428.80	-30.04	134.01	1376.80	-22.78	142.85	1148.58	-8.88	129.93	1216.28	-63.80	164.34	-170.09	16.49	1261.49	0.00	0.00	0.00	1524.44	68.80	1674.66	1517.08	-77.22	1662.97	1427.36	-83.06	1761.30	1437.65	64.93	1776.36	915.11	-203.94	67.40	1534.44	-196.94	73.41	906.86
10.80000	1347.51	158.42	129.96	1310.71	141.53	143.44	1105.40	96.10	225.69	1173.63	164.47	230.61	1428.46	-29.92	133.92	1377.14	-22.74	142.95	1148.79	-8.91	129.64	1215.92	-64.43	164.50	-170.09	16.49	1261.49	0.00	0.00	0.00	1525.07	66.97	1674.44	1517.96	-78.97	1662.62	1428.14	-84.71	1761.01	1438.36	63.16	1776.09	915.35	-203.32	67.29	1534.09	-196.98	73.34	906.87
10.81000	1349.01	158.78	129.54	1313.02	141.57	144.50	1109.67	96.69	232.72	1178.37	164.54	235.06	1428.51	-30.22	133.72	1377.16	-22.82	142.92	1148.92	-8.98	129.56	1215.94	-64.35	164.38	-170.09	16.49	1261.49	0.00	0.00	0.00	1525.75	65.16	1674.25	1518.29	-80.67	1662.33	1428.66	-86.63	1760.71	1439.39	61.01	1775.93	915.29	-203.42	67.26	1534.50	-196.87	73.47	906.77
10.82000	1351.70	158.64	129.37	1314.91	141.35	145.72	1114.27	96.53	238.72	1182.83	164.65	239.54	1428.91	-30.16	133.78	1377.37	-22.93	142.89	1148.58	-9.84	129.84	1216.12	-64.29	164.31	-170.09	16.49	1261.49	0.00	0.00	0.00	1526.27	63.35	1674.12	1519.80	-82.10	1662.00	1429.52	-88.01	1760.43	1440.05	59.40	1775.63	915.07	-204.18	67.35	1534.79	-196.89	73.62	906.69
10.83000	1354.54	158.45	129.41	1317.87	141.13	147.64	1119.06	96.44	243.77	1187.14	165.14	243.84	1429.31	-30.37	133.68	1376.98	-22.62	142.94	1148.75	-9.82	129.79	1216.38	-64.06	164.12	-170.09	16.49	1261.49	0.00	0.00	0.00	1527.47	61.65	1673.80	1520.18	-83.66	1661.76	1430.21	-89.66	1760.14	1440.43	58.18	1775.30	914.91	-203.70	67.52	1534.77	-196.82	73.61	906.71
10.84000	1359.18	158.72	129.97	1322.71	141.43	150.39	1123.70	95.82	247.44	1191.79	164.70	247.32	1429.12	-30.44	133.56	1376.89	-23.28	146.24	1148.90	-9.75	129.73	1216.42	-64.14	164.13	-170.09	16.49	1261.49	0.00	0.00	0.00	1527.73	60.48	1673.50	1520.30	-85.43	1661.46	1430.60	-91.57	1759.77	1441.05	56.59	1775.09	915.16	-203.65	67.44	1534.53	-196.80	73.50	906.78
10.85000	1363.90	159.53	132.52	1327.31	141.89	153.03	1129.16	95.16	249.83	1196.66	164.72	250.19	1429.13	-30.34	133.58	1377.20	-23.27	146.66	1149.19	-7.97	130.42	1216.51	-64.13	164.11	-170.09	16.49	1261.49	0.00	0.00	0.00	1528.07	59.05	1673.32	1520.32	-86.99	1661.19	1431.27	-93.12	1759.54	1442.11	54.41	1775.01	915.20	-203.98	67.17	1534.47	-196.85	73.44	906.95
10.86000	1370.73	160.15	136.60	1333.46	142.47	156.39	1134.73	94.74	251.38	1202.09	164.09	252.25	1429.36	-30.57	133.34	1377.51	-23.12	146.67	1149.18	-7.81	130.66	1216.51	-64.26	164.20	-170.09	16.49	1261.49	0.00	0.00	0.00	1528.72	57.49	1673.07	1521.83	-88.24	1660.80	1432.02	-94.52	1759.29	1442.44	53.48	1774.71	915.14	-203.50	67.23	1534.43	-196.82	73.46	906.83
10.87000	1377.70	160.69	140.08	1341.24	142.95	159.76	1140.89	93.71	251.59	1207.75	163.93	253.91	1429.45	-30.56	133.31	1377.96	-23.26	146.88	1149.23	-7.98	130.79	1216.64	-64.25	164.21	-170.09	16.49	1261.49	0.00	0.00	0.00	1529.38	56.24	1672.77	1522.30	-89.63	1660.53	1432.91	-95.73	1759.09	1443.06	52.26	1774.43	915.11	-203.68	67.30	1534.12	-196.95	73.35	906.79
10.88000	1385.99	161.05	143.55	1348.85	143.09	162.54	1147.50	92.88	251.30	1214.11	163.67	254.87	1429.66	-30.25	133.48	1377.19	-23.14	146.54	1149.37	-7.40	130.93	1216.77	-64.22	164.21	-170.09	16.49	1261.49	0.00	0.00	0.00	1530.21	54.92	1672.48	1522.83	-90.76	1660.31	1433.54	-97.09	1758.91	1443.77	50.71	1774.31	914.92	-203.05	67.57	1533.94	-197.05	73.22	906.70
10.89000	1394.87	161.13	146.74	1357.70	143.29	165.16	1154.84	92.32	249.99	1221.20	163.18	255.12	1429.64	-30.37	133.26	1377.75	-23.04	146.80	1149.46	-7.37	130.81	1216.78	-64.23	164.29	-170.09	16.49	1261.49	0.00	0.00	0.00	1530.72	53.71	1672.30	1523.27	-92.00	1660.11	1434.15	-98.49	1758.76	1444.47	49.39	1774.19	915.28	-203.63	67.15	1534.38	-197.00	73.34	906.77
10.90000	1403.96	161.18	149.49	1366.89	143.30	167.34	1161.82	91.64	248.58	1228.99	162.33	254.53	1429.59	-30.54	137.03	1377.68	-23.00	146.73	1149.43	-7.37	131.06	1216.76	-64.50	164.52	-170.09	16.49	1261.49	0.00	0.00	0.00	1531.57	52.53	1672.12	1524.09	-93.19	1659.83	1434.50	-100.05	1758.61	1445.05	48.15	1774.11	915.20	-203.52	67.29	1534.38	-196.99	73.39	906.82
10.91000	1414.21	161.23	152.01	1377.03	143.31	169.27	1170.58	90.64	245.55	1236.82	162.11	253.59	1429.85	-30.54	137.26	1377.51	-22.91	146.64	1149.38	-7.41	131.23	1216.74	-64.61	164.56	-170.09	16.49	1261.49	0.00	0.00	0.00	1532.13	51.17	1672.05	1524.99	-94.07	1659.75	1435.26	-101.05	1758.51	1445.48	47.37	1773.95	915.03	-203.64	67.35	1534.28	-197.10	73.34	906.92
10.92000	1424.75	161.08	154.05	1386.76	143.17	170.49	1178.62	90.74	243.09	1245.23	161.90	252.13	1430.39	-30.47	137.36	1377.93	-22.84	146.81	1149.56	-7.41	131.12	1216.79	-64.70	164.62	-170.09	16.49	1261.49	0.00	0.00	0.00	1532.47	50.36	1671.98	1524.97	-95.53	1659.65	1436.09	-102.01	1758.48	1446.10	46.10	1773.94	915.06	-203.70	67.41	1534.96	-196.84	73.62	906.84
10.93000	1435.30	160.73	155.48	1397.66	142.91	171.42	1187.53	89.77	239.78	1254.38	161.20	250.01	1429.88	-30.43	137.12	1377.82	-22.82	146.72	1149.52	-7.26	131.31	1217.06	-64.52	164.59	-170.09	16.49	1261.49	0.00	0.00	0.00	1533.27	49.39	1671.89	1525.95	-96.20	1659.64	1436.71	-103.21	1758.36	1446.65	44.96	1773.92	915.07	-203.35	67.43	1533.90	-196.99	73.22	906.85
10.94000	1445.94	160.45	156.43	1408.20	142.54	171.81	1196.77	88.92	235.96	1263.69	160.89	247.64	1429.79	-30.51	137.05	1377.21	-22.72	146.43	1149.56	-7.65	131.41	1216.93	-64.74	164.71	-170.09	16.49	1261.49	0.00	0.00	0.00	1533.68	48.30	1671.93	1527.15	-97.14	1659.55	1437.32	-104.27	1758.32	1446.90	44.36	1773.85	915.10	-203.56	67.26	1533.42	-196.89	73.05	907.02
10.95000	1457.84	159.96	157.35	1419.72	142.08	172.10	1206.32	89.61	232.27	1273.31	160.66	244.88	1430.35	-30.44	137.27	1377.57	-22.64	146.56	1149.54	-7.49	131.54	1217.06	-64.73	164.74	-170.09	16.49	1261.49	0.00	0.00	0.00	1534.17	47.45	1671.96	1526.76	-98.37	1659.66	1438.04	-105.22	1758.30	1447.40	43.38	1773.80	915.52	-203.98	66.85	1534.45	-196.76	73.47	906.89
10.96000	1469.54	159.00	155.59	1430.66	141.70	171.82	1216.25	88.92	228.20	1283.55	160.24	241.80	1429.62	-30.44	137.01	1378.12	-22.57	146.75	1149.66	-7.47	131.60	1217.19	-64.64	164.76	-170.09	16.49	1261.49	0.00	0.00	0.00	1534.48	46.64	1672.06	1527.66	-99.16	1659.64	1438.53	-106.28	1758.18	1448.08	42.11	1773.86	915.02	-203.14	67.50	1534.50	-196.84	73.50	906.77
10.97000	1481.92	158.57	155.85	1443.18	141.42	171.66	1226.35	87.11	223.78	1294.10	159.83	238.41	1430.52	-30.33	137.36	1377.92	-22.53	146.67	1149.69	-7.55	131.60	1217.33	-64.51	164.74	-170.09	16.49	1261.49	0.00	0.00	0.00	1534.98	45.73	1672.08	1528.46	-99.84	1659.62	1439.12	-107.30	1758.12	1448.50	41.37	1773.78	914.97	-203.06	67.54	1534.61	-196.91	73.56	906.85
10.98000	1493.72	158.46	155.52	1455.75	141.21	171.25	1237.15	86.82	219.24	1304.82	159.73	234.96	1430.61	-30.16	137.53	1378.38	-22.49	146.87	1149.84	-7.43	131.64	1217.35	-64.64	164.79	-170.09	16.49	1261.49	0.00	0.00	0.00	1535.61	45.08	1672.14	1529.12	-100.73	1659.58	1439.94	-108.00	1758.03	1449.14	40.15	1773.81	915.20	-202.92	67.42	1534.13	-196.95	73.32	907.04
10.99000	1505.77	158.22	155.21	1467.24	141.19	170.33	1248.04	86.36	214.72	1315.92	159.46	231.35	1429.97	-30.28	137.35	1378.66	-22.47	146.93	1149.79	-6.93	131.81	1217.40	-64.72	164.87	-170.09	16.49	1261.49	0.00	0.00	0.00	1536.19	44.35	1672.13	1529.94	-101.33	1659.52	1440.68	-108.80	1757.92	1449.64	39.22	1773.79	915.24	-203.25	67.22	1534.36	-196.94	73.36	906.98
11.00000	1519.04	158.46	155.17	1479.69	141.28	169.55	1259.08	86.16	210.39	1327.12	159.21	227.71	1430.38	-30.15	137.46	1378.10	-22.53	146.71	1149.91	-7.63	131.75	1217.32	-64.90	164.97	-170.09	16.49	1261.49	0.00	0.00	0.00	1536.88	43.80	1672.11	1530.46	-102.18	1659.46	1441.02	-109.99	1757.73	1450.33	37.96	1773.78	915.20	-203.04	67.29	1534.52	-196.90	73.49	906.99
11.01000	1531.50	158.47	155.07	1492.57	141.58	168.89	1267.19	81.39	205.79	1338.16	159.31	224.21	1430.69	-30.07	137.70	1378.13	-22.42	146.72	1150.06	-8.14	131.70	1217.42	-64.81	164.94	-170.09	16.49	1261.49	0.00	0.00	0.00	1537.22	42.85	1672.12	1531.06	-102.93	1659.34	1441.55	-110.95	1757.53	1450.57	37.44	1773.70	915.18	-203.70	67.41	1534.33	-196.99	73.41	906.79
11.02000	1543.22	158.81	154.80	1504.78	141.96	168.16	1279.24	81.42	201.61	1349.11	159.60	220.79	1430.77	-30.18	137.74	1377.49	-22.55	146.50	1150.05	-7.27	131.96	1217.72	-64.54	164.89	-170.09	16.49	1261.49	0.00	0.00	0.00	1537.85	41.87	1672.15	1531.95	-103.57	1659.15	1442.14	-111.79	1757.32	1451.00	36.71	1773.59	914.89	-203.35	67.65	1534.25	-197.02	73.42	906.73
[truncated: 898 more rows]
[truncated: 35 more columns]
