# Supplementary material for: The impact of mobile phone use on where we look and how we walk when negotiating floor based obstacles
Source: PLoS One. 2017 Jun 30;12(6):e0179802. doi: 10.1371/journal.pone.0179802 (PMC5493336; doi:10.1371/journal.pone.0179802)
Supplement: S1 File — (ZIP) [file pone.0179802.s001.zip › Gait/PP14/obs write 3.txt]

CODAmotion Analysis Text
Codamotion Analysis Text Save of: obs write 3.mdf
Time	Markers
Time	1:LTOE.X	1:LTOE.Y	1:LTOE.Z	2:L2nd.X	2:L2nd.Y	2:L2nd.Z	3:LHEE.X	3:LHEE.Y	3:LHEE.Z	4:LANK.X	4:LANK.Y	4:LANK.Z	5:RTOE.X	5:RTOE.Y	5:RTOE.Z	6:R2nd.X	6:R2nd.Y	6:R2nd.Z	7:RHEE.X	7:RHEE.Y	7:RHEE.Z	8:RANK.X	8:RANK.Y	8:RANK.Z	9:STRN.X	9:STRN.Y	9:STRN.Z	10:Marker 10.X	10:Marker 10.Y	10:Marker 10.Z	11:FLHD.X	11:FLHD.Y	11:FLHD.Z	12:FRHD.X	12:FRHD.Y	12:FRHD.Z	13:BRHD.X	13:BRHD.Y	13:BRHD.Z	14:BLHD.X	14:BLHD.Y	14:BLHD.Z	15:BLSTEP.X	15:BLSTEP.Y	15:BLSTEP.Z	16:FLSTEP.X	16:FLSTEP.Y	16:FLSTEP.Z	17:BRSTEP.X
(s)	(mm)	(mm)	(mm)	(mm)	(mm)	(mm)	(mm)	(mm)	(mm)	(mm)	(mm)	(mm)	(mm)	(mm)	(mm)	(mm)	(mm)	(mm)	(mm)	(mm)	(mm)	(mm)	(mm)	(mm)	(mm)	(mm)	(mm)	(mm)	(mm)	(mm)	(mm)	(mm)	(mm)	(mm)	(mm)	(mm)	(mm)	(mm)	(mm)	(mm)	(mm)	(mm)	(mm)	(mm)	(mm)	(mm)	(mm)	(mm)	(mm)
0.00000	-2331.36	170.70	63.81	-2665.27	152.12	67.48	-1741.46	-6.42	520.84	-1749.95	88.04	456.06	-2814.90	-29.99	51.93	-2853.85	-26.16	47.50	-17.97	-50.62	176.61	-1664.41	-311.10	178.51	-1784.03	124.04	1256.27	0.00	0.00	0.00	-2576.48	132.46	1562.32	-2783.61	-74.08	1568.54	-1757.29	30.80	1697.09	-1735.57	172.14	1692.38	914.30	-219.90	68.38	1532.36	-217.29	73.01	910.02
0.01000	-2331.36	170.70	63.81	-2584.08	156.34	80.94	-1741.46	-6.42	520.84	-1749.95	88.04	456.06	-2792.38	-28.86	52.30	-2828.65	-22.32	51.33	-17.97	-50.62	176.61	-1664.41	-311.10	178.51	-1784.03	124.04	1256.27	0.00	0.00	0.00	-2576.48	132.46	1562.32	-2729.77	-69.24	1566.72	-1757.29	30.80	1697.09	-1735.57	172.14	1692.38	914.19	-219.15	68.69	1533.91	-217.18	73.64	910.08
0.02000	-2331.36	170.70	63.81	-2578.24	155.22	83.56	-1741.46	-6.42	520.84	-1749.95	88.04	456.06	-2776.09	-25.98	56.22	-2827.20	-22.84	50.34	-17.97	-50.62	176.61	-1664.41	-311.10	178.51	-1784.03	124.04	1256.27	0.00	0.00	0.00	-2576.48	132.46	1562.32	-2740.84	-71.54	1567.77	-1757.29	30.80	1697.09	-1735.57	172.14	1692.38	914.13	-219.72	68.66	1533.58	-217.13	73.49	910.18
0.03000	-2331.36	170.70	63.81	-2568.25	154.61	85.15	-1741.46	-6.42	520.84	-1749.95	88.04	456.06	-2764.42	-27.58	58.59	-2831.64	-23.14	49.39	-17.97	-50.62	176.61	-1664.41	-311.10	178.51	-1784.03	124.04	1256.27	0.00	0.00	0.00	-2576.48	132.46	1562.32	-2730.24	-70.37	1567.66	-1757.29	30.80	1697.09	-1735.57	172.14	1692.38	914.18	-219.73	68.48	1533.91	-217.13	73.62	910.07
0.04000	-2331.36	170.70	63.81	-2567.92	153.13	88.00	-1741.46	-6.42	520.84	-1749.95	88.04	456.06	-2791.12	-30.31	50.00	-2820.18	-22.61	51.27	-17.97	-50.62	176.61	-1664.41	-311.10	178.51	-1784.03	124.04	1256.27	0.00	0.00	0.00	-2576.48	132.46	1562.32	-2720.91	-68.76	1565.48	-1757.29	30.80	1697.09	-1735.57	172.14	1692.38	913.96	-218.85	68.70	1534.38	-217.09	73.74	910.43
0.05000	-2331.36	170.70	63.81	-2552.54	152.64	92.17	-1741.46	-6.42	520.84	-1749.95	88.04	456.06	-2805.15	-30.40	49.13	-2830.29	-23.03	50.34	-17.97	-50.62	176.61	-1664.41	-311.10	178.51	-1784.03	124.04	1256.27	0.00	0.00	0.00	-2576.48	132.46	1562.32	-2715.62	-66.42	1565.11	-1757.29	30.80	1697.09	-1735.57	172.14	1692.38	914.13	-219.89	68.44	1533.67	-217.13	73.51	910.05
0.06000	-2331.36	170.70	63.81	-2537.52	152.57	95.95	-1741.46	-6.42	520.84	-1749.95	88.04	456.06	-2771.63	-30.26	55.46	-2834.07	-24.07	48.64	-17.97	-50.62	176.61	-1664.41	-311.10	178.51	-1784.03	124.04	1256.27	0.00	0.00	0.00	-2576.48	132.46	1562.32	-2700.43	-66.61	1565.29	-1757.29	30.80	1697.09	-1735.57	172.14	1692.38	914.15	-219.62	68.54	1533.89	-217.10	73.56	909.73
0.07000	-2331.36	170.70	63.81	-2522.98	152.85	99.30	-1741.46	-6.42	520.84	-1749.95	88.04	456.06	-2780.51	-27.48	53.92	-2829.78	-24.25	49.80	-17.97	-50.62	176.61	-1664.41	-311.10	178.51	-1784.03	124.04	1256.27	0.00	0.00	0.00	-2576.48	132.46	1562.32	-2674.78	-63.27	1563.95	-1757.29	30.80	1697.09	-1735.57	172.14	1692.38	914.09	-219.20	68.63	1534.12	-217.11	73.64	909.94
0.08000	-2331.36	170.70	63.81	-2509.04	153.40	102.18	-1741.46	-6.42	520.84	-1749.95	88.04	456.06	-2778.51	-31.12	51.75	-2834.30	-23.78	48.00	-17.97	-50.62	176.61	-1664.41	-311.10	178.51	-1784.03	124.04	1256.27	0.00	0.00	0.00	-2576.48	132.46	1562.32	-2708.33	-63.49	1563.82	-1757.29	30.80	1697.09	-1735.57	172.14	1692.38	914.23	-219.29	68.39	1533.72	-217.12	73.48	909.91
0.09000	-2331.36	170.70	63.81	-2495.84	154.16	104.55	-1741.46	-6.42	520.84	-1749.95	88.04	456.06	-2790.87	-30.66	50.90	-2830.29	-24.53	48.44	-17.97	-50.62	176.61	-1664.41	-311.10	178.51	-1784.03	124.04	1256.27	0.00	0.00	0.00	-2576.48	132.46	1562.32	-2687.17	-62.57	1564.28	-1757.29	30.80	1697.09	-1735.57	172.14	1692.38	914.04	-219.20	68.64	1534.42	-217.05	73.72	909.83
0.10000	-2331.36	170.70	63.81	-2483.48	155.05	106.38	-1741.46	-6.42	520.84	-1749.95	88.04	456.06	-2772.87	-27.88	54.78	-2793.85	-22.53	53.26	-17.97	-50.62	176.61	-1664.41	-311.10	178.51	-1784.03	124.04	1256.27	0.00	0.00	0.00	-2576.48	132.46	1562.32	-2660.83	-59.40	1563.93	-1757.29	30.80	1697.09	-1735.57	172.14	1692.38	914.23	-219.59	68.49	1534.35	-217.03	73.70	910.16
0.11000	-2331.36	170.70	63.81	-2472.09	156.02	107.62	-1741.46	-6.42	520.84	-1749.95	88.04	456.06	-2761.34	-29.07	56.05	-2815.48	-23.58	50.74	-17.97	-50.62	176.61	-1664.41	-311.10	178.51	-1784.03	124.04	1256.27	0.00	0.00	0.00	-2576.48	132.46	1562.32	-2687.36	-58.66	1563.56	-1757.29	30.80	1697.09	-1735.57	172.14	1692.38	914.12	-219.62	68.66	1533.97	-217.10	73.61	910.19
0.12000	-2331.36	170.70	63.81	-2461.81	156.98	108.25	-1741.46	-6.42	520.84	-1749.95	88.04	456.06	-2771.25	-30.39	52.75	-2802.32	-22.72	52.51	-17.97	-50.62	176.61	-1664.41	-311.10	178.51	-1784.03	124.04	1256.27	0.00	0.00	0.00	-2576.48	132.46	1562.32	-2669.63	-57.08	1561.48	-1757.29	30.80	1697.09	-1735.57	172.14	1692.38	914.00	-218.98	68.64	1533.27	-217.11	73.39	909.97
0.13000	-2331.36	170.70	63.81	-2452.74	157.86	108.22	-1741.46	-6.42	520.84	-1749.95	88.04	456.06	-2791.66	-31.87	48.76	-2820.79	-23.07	49.27	-17.97	-50.62	176.61	-1664.41	-311.10	178.51	-1784.03	124.04	1256.27	0.00	0.00	0.00	-2576.48	132.46	1562.32	-2665.49	-56.40	1561.49	-1757.29	30.80	1697.09	-1735.57	172.14	1692.38	913.83	-218.35	68.88	1534.27	-216.92	73.72	910.00
0.14000	-2331.36	170.70	63.81	-2445.01	158.61	107.50	-1741.46	-6.42	520.84	-1749.95	88.04	456.06	-2791.93	-30.74	48.73	-2823.63	-24.72	48.68	-17.97	-50.62	176.61	-1664.41	-311.10	178.51	-1784.03	124.04	1256.27	0.00	0.00	0.00	-2576.48	132.46	1562.32	-2690.20	-56.67	1564.01	-1757.29	30.80	1697.09	-1735.57	172.14	1692.38	914.02	-218.59	68.63	1533.69	-217.02	73.51	910.04
0.15000	-2331.36	170.70	63.81	-2438.75	159.14	106.05	-1741.46	-6.42	520.84	-1749.95	88.04	456.06	-2789.75	-32.13	47.40	-2814.56	-23.48	49.24	-17.97	-50.62	176.61	-1664.41	-311.10	178.51	-1784.03	124.04	1256.27	0.00	0.00	0.00	-2576.48	132.46	1562.32	-2663.55	-52.54	1561.30	-1757.29	30.80	1697.09	-1735.57	172.14	1692.38	914.19	-218.93	68.62	1534.12	-217.05	73.63	910.09
0.16000	-2331.36	170.70	63.81	-2434.07	159.40	103.84	-1741.46	-6.42	520.84	-1749.95	88.04	456.06	-2777.57	-29.09	50.31	-2825.05	-23.43	48.01	-17.97	-50.62	176.61	-1664.41	-311.10	178.51	-1784.03	124.04	1256.27	0.00	0.00	0.00	-2576.48	132.46	1562.32	-2650.45	-48.68	1560.60	-1757.29	30.80	1697.09	-1735.57	172.14	1692.38	913.93	-218.67	68.77	1533.26	-217.17	73.32	910.24
0.17000	-2331.36	170.70	63.81	-2431.11	159.30	100.81	-1741.46	-6.42	520.84	-1749.95	88.04	456.06	-2773.49	-28.92	51.53	-2806.95	-22.14	50.25	-17.97	-50.62	176.61	-1664.41	-311.10	178.51	-1784.03	124.04	1256.27	0.00	0.00	0.00	-2576.48	132.46	1562.32	-2643.06	-47.08	1560.72	-1757.29	30.80	1697.09	-1735.57	172.14	1692.38	914.04	-218.98	68.67	1533.32	-217.13	73.29	910.06
0.18000	-2331.36	170.70	63.81	-2429.98	158.77	96.95	-1741.46	-6.42	520.84	-1749.95	88.04	456.06	-2765.97	-30.84	53.29	-2833.95	-24.02	45.48	-17.97	-50.62	176.61	-1664.41	-311.10	178.51	-1784.03	124.04	1256.27	0.00	0.00	0.00	-2576.48	132.46	1562.32	-2662.39	-47.68	1560.68	-1757.29	30.80	1697.09	-1735.57	172.14	1692.38	914.16	-219.64	68.52	1534.17	-217.02	73.67	910.04
0.19000	-2331.36	170.70	63.81	-2430.80	157.76	92.21	-1741.46	-6.42	520.84	-1749.95	88.04	456.06	-2772.55	-30.04	51.08	-2806.33	-22.30	49.52	-17.97	-50.62	176.61	-1664.41	-311.10	178.51	-1784.03	124.04	1256.27	0.00	0.00	0.00	-2576.48	132.46	1562.32	-2651.04	-46.05	1559.50	-1757.29	30.80	1697.09	-1735.57	172.14	1692.38	914.03	-219.20	68.75	1534.56	-217.02	73.81	910.02
0.20000	-2331.36	170.70	63.81	-2434.66	156.21	87.06	-1741.46	-6.42	520.84	-1749.95	88.04	456.06	-2768.98	-30.34	51.29	-2827.15	-22.49	46.07	-17.97	-50.62	176.61	-1664.41	-311.10	178.51	-1784.03	124.04	1256.27	0.00	0.00	0.00	-2576.48	132.46	1562.32	-2649.78	-44.35	1558.92	-1757.29	30.80	1697.09	-1735.57	172.14	1692.38	914.18	-219.36	68.67	1534.50	-217.01	73.85	910.02
0.21000	-2331.36	170.70	63.81	-2455.95	154.85	79.00	-1741.46	-6.42	520.84	-1749.95	88.04	456.06	-2801.85	-29.02	44.29	-2789.81	-21.74	51.35	-17.97	-50.62	176.61	-1664.41	-311.10	178.51	-1784.03	124.04	1256.27	0.00	0.00	0.00	-2576.48	132.46	1562.32	-2620.61	-41.58	1557.69	-1757.29	30.80	1697.09	-1735.57	172.14	1692.38	914.14	-219.32	68.56	1534.18	-217.10	73.67	909.96
0.22000	-2331.36	170.70	63.81	-2436.18	153.83	77.50	-1741.46	-6.42	520.84	-1749.95	88.04	456.06	-2760.93	-28.42	49.65	-2811.52	-22.09	47.67	-17.97	-50.62	176.61	-1664.41	-311.10	178.51	-1784.03	124.04	1256.27	0.00	0.00	0.00	-2576.48	132.46	1562.32	-2647.14	-38.38	1557.55	-1757.29	30.80	1697.09	-1735.57	172.14	1692.38	913.99	-218.63	68.75	1533.67	-217.11	73.48	909.78
0.23000	-2331.36	170.70	63.81	-2432.46	152.56	74.31	-1741.46	-6.42	520.84	-1749.95	88.04	456.06	-2751.40	-29.62	52.16	-2811.38	-22.68	47.71	-17.97	-50.62	176.61	-1664.41	-311.10	178.51	-1784.03	124.04	1256.27	0.00	0.00	0.00	-2576.48	132.46	1562.32	-2607.53	-35.26	1556.69	-1757.29	30.80	1697.09	-1735.57	172.14	1692.38	914.25	-219.30	68.52	1533.35	-217.15	73.41	909.83
0.24000	-2331.36	170.70	63.81	-2428.21	152.35	71.50	-1741.46	-6.42	520.84	-1749.95	88.04	456.06	-2762.19	-27.53	50.17	-2781.78	-20.56	51.56	-17.97	-50.62	176.61	-1664.41	-311.10	178.51	-1784.03	124.04	1256.27	0.00	0.00	0.00	-2576.48	132.46	1562.32	-2610.50	-33.79	1556.33	-1757.29	30.80	1697.09	-1735.57	172.14	1692.38	914.23	-219.36	68.53	1533.72	-217.19	73.48	909.97
0.25000	-2331.36	170.70	63.81	-2440.70	151.71	66.16	-1741.46	-6.42	520.84	-1749.95	88.04	456.06	-2761.84	-27.86	49.32	-2803.96	-21.95	47.89	-17.97	-50.62	176.61	-1664.41	-311.10	178.51	-1784.03	124.04	1256.27	0.00	0.00	0.00	-2576.48	132.46	1562.32	-2610.43	-32.30	1557.08	-1757.29	30.80	1697.09	-1735.57	172.14	1692.38	914.22	-219.45	68.46	1533.71	-217.14	73.50	910.12
0.26000	-2331.36	170.70	63.81	-2432.49	151.40	62.64	-1741.46	-6.42	520.84	-1749.95	88.04	456.06	-2778.77	-31.30	44.29	-2792.33	-20.76	49.43	-17.97	-50.62	176.61	-1664.41	-311.10	178.51	-1784.03	124.04	1256.27	0.00	0.00	0.00	-2576.48	132.46	1562.32	-2607.96	-28.32	1556.44	-1757.29	30.80	1697.09	-1735.57	172.14	1692.38	914.20	-219.56	68.51	1534.22	-217.03	73.66	910.02
0.27000	-2331.36	170.70	63.81	-2439.74	152.76	58.74	-1741.46	-6.42	520.84	-1749.95	88.04	456.06	-2785.42	-29.44	43.91	-2799.16	-20.17	47.66	-17.97	-50.62	176.61	-1664.41	-311.10	178.51	-1784.03	124.04	1256.27	0.00	0.00	0.00	-2576.48	132.46	1562.32	-2599.32	-27.56	1555.71	-1757.29	30.80	1697.09	-1735.57	172.14	1692.38	914.10	-218.87	68.60	1534.67	-217.03	73.86	910.25
0.28000	-2331.36	170.70	63.81	-2448.25	153.11	54.98	-1741.46	-6.42	520.84	-1749.95	88.04	456.06	-2779.06	-29.40	43.93	-2796.97	-19.59	47.53	-17.97	-50.62	176.61	-1664.41	-311.10	178.51	-1784.03	124.04	1256.27	0.00	0.00	0.00	-2576.48	132.46	1562.32	-2593.07	-24.30	1555.96	-1757.29	30.80	1697.09	-1735.57	172.14	1692.38	914.02	-218.70	68.79	1533.59	-217.31	73.47	910.01
0.29000	-2331.36	170.70	63.81	-2444.21	153.38	53.86	-1741.46	-6.42	520.84	-1749.95	88.04	456.06	-2780.56	-30.33	43.03	-2788.55	-19.40	48.73	-17.97	-50.62	176.61	-1664.41	-311.10	178.51	-1784.03	124.04	1256.27	0.00	0.00	0.00	-2576.48	132.46	1562.32	-2586.03	-22.82	1557.14	-1757.29	30.80	1697.09	-1735.57	172.14	1692.38	914.24	-219.73	68.49	1533.91	-217.15	73.56	910.07
0.30000	-2331.36	170.70	63.81	-2423.05	152.33	55.67	-1741.46	-6.42	520.84	-1749.95	88.04	456.06	-2784.29	-28.46	40.14	-2795.72	-21.02	46.71	-17.97	-50.62	176.61	-1664.41	-311.10	178.51	-1784.03	124.04	1256.27	0.00	0.00	0.00	-2576.48	132.46	1562.32	-2596.92	-20.96	1557.03	-1757.29	30.80	1697.09	-1735.57	172.14	1692.38	914.30	-219.72	68.41	1533.77	-217.14	73.48	909.96
0.31000	-2331.36	170.70	63.81	-2444.20	153.60	51.01	-1741.46	-6.42	520.84	-1749.95	88.04	456.06	-2765.94	-26.69	42.40	-2801.22	-20.36	44.78	-17.97	-50.62	176.61	-1664.41	-311.10	178.51	-1784.03	124.04	1256.27	0.00	0.00	0.00	-2576.46	132.46	1562.32	-2578.67	-16.02	1556.46	-1757.29	30.80	1697.09	-1735.57	172.14	1692.38	914.14	-219.86	68.51	1533.99	-217.10	73.58	910.03
0.32000	-2331.36	170.70	63.81	-2434.93	153.34	51.26	-1741.46	-6.42	520.84	-1749.95	88.04	456.06	-2767.51	-26.35	41.11	-2772.09	-20.71	49.82	-17.97	-50.62	176.61	-1664.41	-311.10	178.51	-1784.03	124.04	1256.27	0.00	0.00	0.00	-2561.77	133.70	1563.50	-2575.59	-13.80	1555.90	-1757.29	30.80	1697.09	-1735.57	172.14	1692.38	914.23	-219.34	68.51	1533.90	-217.12	73.49	910.08
0.33000	-2331.36	170.70	63.81	-2427.46	153.44	52.48	-1741.46	-6.42	520.84	-1749.95	88.04	456.06	-2761.03	-28.21	42.48	-2774.31	-21.18	48.37	-17.97	-50.62	176.61	-1664.41	-311.10	178.51	-1784.03	124.04	1256.27	0.00	0.00	0.00	-2572.57	137.73	1563.33	-2575.38	-10.74	1557.41	-1757.29	30.80	1697.09	-1735.57	172.14	1692.38	913.87	-218.83	68.88	1534.11	-217.11	73.59	910.28
0.34000	-2331.36	170.70	63.81	-2448.38	153.16	47.96	-1741.46	-6.42	520.84	-1749.95	88.04	456.06	-2758.36	-27.10	41.78	-2770.86	-20.53	47.87	-17.97	-50.62	176.61	-1664.41	-311.10	178.51	-1784.03	124.04	1256.27	0.00	0.00	0.00	-2588.04	137.59	1561.97	-2543.66	-7.43	1556.39	-1757.29	30.80	1697.09	-1735.57	172.14	1692.38	913.97	-218.99	68.68	1534.30	-217.11	73.66	910.15
0.35000	-2331.36	170.70	63.81	-2435.34	151.75	49.62	-1741.46	-6.42	520.84	-1749.95	88.04	456.06	-2746.25	-27.21	42.66	-2766.51	-20.24	48.09	-17.97	-50.62	176.61	-1664.41	-311.10	178.51	-1784.03	124.04	1256.27	0.00	0.00	0.00	-2521.34	141.49	1560.77	-2560.61	-5.32	1556.96	-1757.29	30.80	1697.09	-1735.57	172.14	1692.38	913.98	-218.79	68.71	1533.89	-217.17	73.55	910.02
0.36000	-2331.36	170.70	63.81	-2426.29	152.31	49.99	-1741.46	-6.42	520.84	-1749.95	88.04	456.06	-2726.72	-28.68	45.25	-2768.35	-20.74	46.97	-17.97	-50.62	176.61	-1664.41	-311.10	178.51	-1784.03	124.04	1256.27	0.00	0.00	0.00	-2558.18	144.34	1562.89	-2548.63	-5.07	1557.22	-1757.29	30.80	1697.09	-1735.57	172.14	1692.38	914.16	-219.22	68.56	1533.82	-217.23	73.57	910.08
0.37000	-2331.36	170.70	63.81	-2445.95	153.20	45.36	-1741.46	-6.42	520.84	-1749.95	88.04	456.06	-2743.95	-28.95	41.75	-2770.45	-21.05	45.03	-17.97	-50.62	176.61	-1664.41	-311.10	178.51	-1784.03	124.04	1256.27	0.00	0.00	0.00	-2529.18	148.86	1561.73	-2544.95	-1.59	1557.75	-1757.29	30.80	1697.09	-1735.57	172.14	1692.38	914.05	-218.90	68.75	1534.04	-217.12	73.72	910.04
0.38000	-2331.36	170.70	63.81	-2433.82	152.21	47.91	-1741.46	-6.42	520.84	-1749.95	88.04	456.06	-2744.90	-28.83	40.31	-2774.36	-21.60	44.06	-17.97	-50.62	176.61	-1664.41	-311.10	178.51	-1784.03	124.04	1256.27	0.00	0.00	0.00	-2557.74	152.01	1564.91	-2559.49	1.11	1559.13	-1757.29	30.80	1697.09	-1735.57	172.14	1692.38	914.07	-218.96	68.71	1533.83	-217.13	73.58	909.92
0.39000	-2331.36	170.70	63.81	-2436.00	151.14	47.32	-1741.46	-6.42	520.84	-1749.95	88.04	456.06	-2735.24	-28.66	40.75	-2763.56	-21.46	44.41	-17.97	-50.62	176.61	-1664.41	-311.10	178.51	-1784.03	124.04	1256.27	0.00	0.00	0.00	-2533.33	154.46	1564.87	-2535.89	5.01	1559.05	-1757.29	30.80	1697.09	-1735.57	172.14	1692.38	913.99	-218.98	68.71	1534.32	-217.04	73.72	909.98
0.40000	-2331.36	170.70	63.81	-2433.29	152.19	47.06	-1741.46	-6.42	520.84	-1749.95	88.04	456.06	-2733.71	-28.61	39.84	-2757.70	-22.17	44.29	-17.97	-50.62	176.61	-1664.41	-311.10	178.51	-1784.03	124.04	1256.27	0.00	0.00	0.00	-2523.67	153.65	1565.74	-2517.10	7.05	1559.52	-1757.29	30.80	1697.09	-1735.57	172.14	1692.38	914.11	-219.22	68.65	1534.20	-217.20	73.66	910.14
0.41000	-2331.36	170.70	63.81	-2432.98	151.97	47.04	-1741.46	-6.42	520.84	-1749.95	88.04	456.06	-2734.47	-28.86	39.03	-2750.57	-21.62	45.31	-17.97	-50.62	176.61	-1664.41	-311.10	178.51	-1784.03	124.04	1256.27	0.00	0.00	0.00	-2514.62	158.20	1565.36	-2523.62	9.67	1560.60	-1757.29	30.80	1697.09	-1735.57	172.14	1692.38	914.24	-219.38	68.49	1534.12	-217.11	73.69	909.86
0.42000	-2331.36	170.70	63.81	-2438.07	151.41	46.16	-1741.46	-6.42	520.84	-1749.95	88.04	456.06	-2742.26	-30.20	36.65	-2742.40	-22.66	45.27	-17.97	-50.62	176.61	-1664.41	-311.10	178.51	-1784.03	124.04	1256.27	0.00	0.00	0.00	-2527.08	158.79	1566.43	-2508.60	12.10	1561.19	-1757.29	30.80	1697.09	-1735.57	172.14	1692.38	914.21	-219.50	68.41	1533.23	-217.18	73.33	909.74
0.43000	-2331.36	170.70	63.81	-2432.27	152.13	46.06	-1741.46	-6.42	520.84	-1749.95	88.04	456.06	-2709.29	-29.22	41.66	-2724.55	-22.92	47.97	-17.97	-50.62	176.61	-1664.41	-311.10	178.51	-1784.03	124.04	1256.27	0.00	0.00	0.00	-2494.37	163.99	1566.28	-2513.68	13.22	1563.63	-1757.29	30.80	1697.09	-1735.57	172.14	1692.38	914.17	-219.64	68.43	1533.40	-217.28	73.30	909.88
0.44000	-2331.36	170.70	63.81	-2429.67	151.80	46.68	-1741.46	-6.42	520.84	-1749.95	88.04	456.06	-2728.65	-30.83	36.00	-2743.22	-23.64	44.77	-17.97	-50.62	176.61	-1664.41	-311.10	178.51	-1784.03	124.04	1256.27	0.00	0.00	0.00	-2484.02	163.84	1567.47	-2504.84	16.01	1564.17	-1757.29	30.80	1697.09	-1735.57	172.14	1692.38	914.36	-220.32	68.33	1533.78	-217.10	73.52	910.00
0.45000	-2331.37	170.70	63.81	-2423.48	152.45	48.01	-1741.46	-6.42	520.84	-1749.95	88.04	456.06	-2715.31	-30.76	37.05	-2715.49	-22.64	49.14	-17.97	-50.62	176.61	-1664.41	-311.10	178.51	-1784.03	124.04	1256.27	0.00	0.00	0.00	-2476.48	165.93	1568.18	-2513.74	16.51	1565.62	-1757.29	30.80	1697.09	-1735.57	172.14	1692.38	914.14	-219.45	68.61	1534.16	-217.14	73.65	909.95
0.46000	-2337.51	169.72	61.99	-2437.62	153.10	45.30	-1741.46	-6.42	520.84	-1749.95	88.04	456.06	-2706.63	-30.98	36.24	-2720.13	-24.64	48.26	-17.97	-50.62	176.61	-1664.41	-311.10	178.51	-1784.03	124.04	1256.27	0.00	0.00	0.00	-2493.48	167.49	1570.12	-2504.29	16.59	1566.03	-1757.29	30.80	1697.09	-1735.57	172.14	1692.38	914.18	-219.46	68.54	1533.89	-217.24	73.54	910.01
0.47000	-2352.38	167.50	57.61	-2436.71	151.68	45.90	-1741.46	-6.42	520.84	-1749.95	88.04	456.06	-2704.10	-32.50	35.24	-2698.87	-23.78	53.00	-17.97	-50.62	176.61	-1664.41	-311.10	178.51	-1784.03	124.04	1256.27	0.00	0.00	0.00	-2501.14	167.16	1572.54	-2462.80	22.49	1567.01	-1757.29	30.80	1697.09	-1735.57	172.14	1692.38	914.06	-219.03	68.63	1534.15	-217.11	73.60	909.82
0.48000	-2370.61	165.13	52.27	-2421.44	152.13	48.05	-1741.46	-6.42	520.84	-1749.95	88.04	456.06	-2698.54	-31.80	32.55	-2684.82	-24.29	56.17	-17.97	-50.62	176.61	-1664.41	-311.10	178.51	-1784.03	124.04	1256.27	0.00	0.00	0.00	-2481.91	174.87	1573.83	-2476.39	23.84	1567.86	-1757.29	30.80	1697.09	-1735.57	172.14	1692.38	913.84	-218.60	68.80	1533.69	-217.20	73.49	909.75
0.49000	-2386.88	163.70	47.58	-2436.88	152.76	44.76	-1741.46	-6.42	520.84	-1749.95	88.04	456.06	-2697.41	-33.39	30.80	-2681.24	-24.96	58.60	-17.97	-50.62	176.61	-1664.41	-311.10	178.51	-1784.03	124.04	1256.27	0.00	0.00	0.00	-2487.50	175.02	1574.70	-2479.57	25.88	1568.20	-1757.29	30.80	1697.09	-1735.57	172.14	1692.38	913.98	-219.10	68.75	1534.56	-216.92	73.89	910.03
0.50000	-2395.85	164.29	45.13	-2414.13	152.12	48.75	-1741.46	-6.42	520.84	-1749.95	88.04	456.06	-2678.47	-33.99	32.57	-2662.79	-25.60	62.68	-17.97	-50.62	176.61	-1664.41	-311.10	178.51	-1784.03	124.04	1256.27	0.00	0.00	0.00	-2478.11	175.11	1574.15	-2475.46	25.82	1568.69	-1757.29	30.80	1697.09	-1735.57	172.14	1692.38	914.04	-219.33	68.67	1533.96	-217.02	73.64	909.93
0.51000	-2392.19	167.99	46.53	-2436.11	152.72	44.26	-1741.46	-6.42	520.84	-1749.95	88.04	456.06	-2675.14	-34.83	30.37	-2661.87	-25.82	64.72	-17.97	-50.62	176.61	-1664.41	-311.10	178.51	-1784.03	124.04	1256.27	0.00	0.00	0.00	-2469.60	177.08	1576.08	-2457.88	28.21	1569.31	-1757.29	30.80	1697.09	-1735.57	172.14	1692.38	914.31	-219.84	68.34	1533.88	-217.18	73.59	909.83
0.52000	-2386.29	170.80	48.46	-2440.92	152.42	43.05	-1741.46	-6.42	520.84	-1749.95	88.04	456.06	-2657.59	-35.45	30.48	-2646.04	-26.34	69.56	-17.97	-50.62	176.61	-1664.41	-311.10	178.51	-1784.03	124.04	1256.27	0.00	0.00	0.00	-2496.30	181.03	1576.79	-2466.75	29.33	1570.77	-1757.29	30.80	1697.09	-1735.57	172.14	1692.38	914.27	-219.56	68.51	1534.21	-217.07	73.70	910.04
0.53000	-2367.85	172.40	52.54	-2418.23	152.51	47.00	-1741.46	-6.42	520.84	-1749.95	88.04	456.06	-2643.96	-37.06	33.95	-2645.64	-28.67	71.75	-17.97	-50.62	176.61	-1664.41	-311.10	178.51	-1784.03	124.04	1256.27	0.00	0.00	0.00	-2455.19	182.81	1575.70	-2442.77	31.23	1570.87	-1757.29	30.80	1697.09	-1735.57	172.14	1692.38	914.36	-219.71	68.43	1533.71	-217.19	73.45	910.04
0.54000	-2358.19	170.46	53.53	-2449.35	152.58	41.68	-1741.46	-6.42	520.84	-1749.95	88.04	456.06	-2626.14	-38.33	39.88	-2646.45	-29.26	73.70	-17.97	-50.62	176.61	-1664.41	-311.10	178.51	-1784.03	124.04	1256.27	0.00	0.00	0.00	-2458.17	183.99	1576.45	-2461.61	34.57	1573.01	-1757.29	30.80	1697.09	-1735.57	172.14	1692.38	914.45	-220.06	68.22	1534.31	-217.15	73.65	910.29
0.55000	-2365.69	168.01	50.09	-2443.17	153.02	42.31	-1741.46	-6.42	520.84	-1749.95	88.04	456.06	-2617.46	-39.90	44.09	-2630.26	-30.26	79.27	-17.97	-50.62	176.61	-1664.41	-311.10	178.51	-1784.03	124.04	1256.27	0.00	0.00	0.00	-2465.49	182.08	1577.56	-2455.06	34.85	1573.41	-1757.29	30.80	1697.09	-1735.57	172.14	1692.38	914.16	-218.96	68.61	1533.85	-217.12	73.52	910.26
0.56000	-2370.40	168.02	49.84	-2425.01	152.20	45.91	-1741.46	-6.42	520.84	-1749.95	88.04	456.06	-2590.46	-41.57	51.17	-2613.11	-31.38	83.26	-17.97	-50.62	176.61	-1664.41	-311.10	178.51	-1784.03	124.04	1256.27	0.00	0.00	0.00	-2472.50	183.71	1578.70	-2454.31	35.69	1573.21	-1757.29	30.80	1697.09	-1735.57	172.14	1692.38	914.26	-219.58	68.36	1533.93	-217.11	73.64	910.13
0.57000	-2412.34	168.40	39.79	-2425.08	152.20	45.45	-1741.46	-6.42	520.84	-1749.95	88.04	456.06	-2591.51	-43.50	51.20	-2613.96	-32.13	83.86	-17.97	-50.62	176.61	-1664.41	-311.10	178.51	-1784.03	124.04	1256.27	0.00	0.00	0.00	-2428.34	188.10	1577.60	-2428.24	38.45	1574.49	-1757.29	30.80	1697.09	-1735.57	172.14	1692.38	914.35	-219.66	68.25	1533.96	-217.07	73.59	910.03
0.58000	-2401.97	167.40	42.00	-2422.90	152.04	45.82	-1741.46	-6.42	520.84	-1749.95	88.04	456.06	-2581.24	-44.47	53.93	-2615.35	-34.49	83.45	-17.97	-50.62	176.61	-1664.41	-311.10	178.51	-1784.03	124.04	1256.27	0.00	0.00	0.00	-2423.74	187.20	1578.12	-2473.06	38.65	1577.36	-1757.29	30.80	1697.09	-1735.57	172.14	1692.38	913.94	-218.92	68.77	1533.75	-217.14	73.53	910.24
0.59000	-2377.81	166.58	48.52	-2413.06	153.50	48.08	-1741.46	-6.42	520.84	-1749.95	88.04	456.06	-2575.86	-46.96	54.53	-2605.53	-35.72	84.44	-17.97	-50.62	176.61	-1664.41	-311.10	178.51	-1784.03	124.04	1256.27	0.00	0.00	0.00	-2416.38	186.99	1577.96	-2450.58	38.82	1576.45	-1757.29	30.80	1697.09	-1735.57	172.14	1692.38	913.93	-218.52	68.89	1534.02	-217.12	73.67	910.19
0.60000	-2362.76	165.18	49.45	-2431.25	152.39	44.84	-1741.46	-6.42	520.84	-1749.95	88.04	456.06	-2555.84	-47.64	56.75	-2587.30	-37.36	85.49	-17.97	-50.62	176.61	-1664.41	-311.10	178.51	-1784.03	124.04	1256.27	0.00	0.00	0.00	-2387.70	188.50	1578.53	-2449.17	38.78	1575.85	-1757.29	30.80	1697.09	-1735.57	172.14	1692.38	914.13	-218.95	68.59	1533.42	-217.06	73.42	910.11
0.61000	-2359.63	169.29	52.89	-2441.64	152.12	42.62	-1741.46	-6.42	520.84	-1749.95	88.04	456.06	-2546.03	-49.30	56.72	-2581.16	-37.09	83.98	-17.97	-50.62	176.61	-1664.41	-311.10	178.51	-1784.03	124.04	1256.27	0.00	0.00	0.00	-2419.18	188.80	1581.45	-2415.76	40.52	1575.60	-1757.29	30.80	1697.09	-1735.57	172.14	1692.38	914.11	-219.24	68.65	1533.32	-217.13	73.29	910.02
0.62000	-2334.85	169.26	58.09	-2429.05	152.78	44.18	-1741.46	-6.42	520.84	-1749.95	88.04	456.06	-2536.35	-50.53	55.94	-2555.61	-38.59	84.52	-17.97	-50.62	176.61	-1664.41	-311.10	178.51	-1784.03	124.04	1256.27	0.00	0.00	0.00	-2433.34	193.43	1582.26	-2394.52	42.99	1577.22	-1757.29	30.80	1697.09	-1735.57	172.14	1692.38	914.07	-219.31	68.59	1534.17	-217.02	73.63	909.96
0.63000	-2361.53	168.37	52.15	-2436.77	152.17	43.65	-1741.46	-6.42	520.84	-1749.95	88.04	456.06	-2522.07	-51.92	54.97	-2552.21	-38.67	81.56	-17.97	-50.62	176.61	-1664.41	-311.10	178.51	-1784.03	124.04	1256.27	0.00	0.00	0.00	-2418.31	194.01	1581.41	-2416.26	43.83	1577.71	-1757.29	30.80	1697.09	-1735.57	172.14	1692.38	913.99	-219.30	68.61	1534.05	-217.22	73.58	910.23
0.64000	-2352.62	168.07	53.24	-2448.79	151.64	41.44	-1741.46	-6.42	520.84	-1749.95	88.04	456.06	-2506.05	-52.27	54.37	-2538.22	-39.66	80.42	-17.97	-50.62	176.61	-1664.41	-311.10	178.51	-1784.03	124.04	1256.27	0.00	0.00	0.00	-2429.28	192.99	1582.17	-2403.67	46.00	1577.71	-1757.29	30.80	1697.09	-1735.57	172.14	1692.38	914.17	-219.26	68.63	1533.82	-217.07	73.57	909.98
0.65000	-2345.75	168.12	54.71	-2439.01	152.03	43.70	-1741.46	-6.42	520.84	-1749.95	88.04	456.06	-2496.87	-52.81	52.30	-2534.05	-40.83	76.98	-17.97	-50.62	176.61	-1664.41	-311.10	178.51	-1784.03	124.04	1256.27	0.00	0.00	0.00	-2402.36	196.21	1582.98	-2406.46	44.70	1578.71	-1757.29	30.80	1697.09	-1735.57	172.14	1692.38	914.21	-219.49	68.51	1533.55	-217.14	73.50	909.92
0.66000	-2337.13	168.10	56.60	-2435.42	150.81	43.65	-1741.46	-6.42	520.84	-1749.95	88.04	456.06	-2485.10	-54.02	50.73	-2520.17	-42.04	74.62	-17.97	-50.62	176.61	-1664.41	-311.10	178.51	-1784.03	124.04	1256.27	0.00	0.00	0.00	-2377.49	196.08	1582.53	-2384.79	46.73	1578.48	-1757.29	30.80	1697.09	-1735.57	172.14	1692.38	914.09	-219.58	68.66	1533.88	-217.14	73.60	909.89
0.67000	-2327.29	168.03	58.80	-2429.75	152.52	45.36	-1741.46	-6.42	520.84	-1749.95	88.04	456.06	-2470.85	-54.85	49.32	-2509.10	-41.56	72.27	-17.97	-50.62	176.61	-1664.41	-311.10	178.51	-1784.03	124.04	1256.27	0.00	0.00	0.00	-2383.84	196.39	1582.92	-2393.96	46.62	1579.04	-1757.29	30.80	1697.09	-1735.57	172.14	1692.38	914.28	-219.28	68.52	1533.64	-217.13	73.45	909.98
0.68000	-2316.79	167.90	61.18	-2429.86	151.94	45.41	-1741.46	-6.42	520.84	-1749.95	88.04	456.06	-2476.88	-57.12	44.91	-2486.48	-42.27	70.66	-17.97	-50.62	176.61	-1664.41	-311.10	178.51	-1784.03	124.04	1256.27	0.00	0.00	0.00	-2372.20	195.98	1582.49	-2415.72	47.46	1580.32	-1757.29	30.80	1697.09	-1735.57	172.14	1692.38	914.05	-218.93	68.71	1533.78	-217.17	73.48	910.01
0.69000	-2306.16	167.72	63.63	-2436.61	152.02	43.82	-1741.46	-6.42	520.84	-1749.95	88.04	456.06	-2457.57	-57.51	45.06	-2486.22	-43.67	66.65	-17.97	-50.62	176.61	-1664.41	-311.10	178.51	-1784.03	124.04	1256.27	0.00	0.00	0.00	-2386.25	197.08	1584.02	-2405.70	48.52	1580.66	-1757.29	30.80	1697.09	-1735.57	172.14	1692.38	914.04	-219.26	68.77	1533.21	-217.18	73.30	909.89
0.70000	-2295.94	167.50	66.03	-2447.45	150.76	42.09	-1741.46	-6.42	520.84	-1749.95	88.04	456.06	-2433.31	-58.35	46.78	-2465.39	-44.91	65.52	-17.97	-50.62	176.61	-1664.41	-311.10	178.51	-1784.03	124.04	1256.27	0.00	0.00	0.00	-2385.30	198.00	1585.42	-2393.65	46.95	1579.86	-1757.29	30.80	1697.09	-1735.57	172.14	1692.38	914.06	-219.38	68.55	1533.65	-217.14	73.50	910.01
0.71000	-2286.66	167.24	68.25	-2431.79	150.49	44.64	-1741.46	-6.42	520.84	-1749.95	88.04	456.06	-2429.41	-59.90	44.77	-2453.44	-44.93	63.84	-17.97	-50.62	176.61	-1664.41	-311.10	178.51	-1784.03	124.04	1256.27	0.00	0.00	0.00	-2378.58	197.54	1585.87	-2390.34	48.76	1580.76	-1757.29	30.80	1697.09	-1735.57	172.14	1692.38	913.97	-219.29	68.73	1533.94	-217.09	73.56	910.01
0.72000	-2278.87	166.93	70.19	-2439.54	150.89	44.82	-1741.46	-6.42	520.84	-1749.95	88.04	456.06	-2432.94	-61.81	41.06	-2436.57	-46.74	62.43	-17.97	-50.62	176.61	-1664.41	-311.10	178.51	-1784.03	124.04	1256.27	0.00	0.00	0.00	-2381.83	197.77	1586.82	-2392.49	50.38	1582.87	-1757.29	30.80	1697.09	-1735.57	172.14	1692.38	914.07	-219.56	68.66	1534.57	-217.12	73.81	909.87
0.73000	-2273.11	166.60	71.71	-2433.25	151.38	45.61	-1741.46	-6.42	520.84	-1749.95	88.04	456.06	-2418.49	-62.41	41.59	-2429.07	-47.21	59.68	-17.97	-50.62	176.61	-1664.41	-311.10	178.51	-1784.03	124.04	1256.27	0.00	0.00	0.00	-2356.04	200.67	1585.47	-2389.57	50.81	1582.68	-1757.29	30.80	1697.09	-1735.57	172.14	1692.38	914.00	-219.17	68.63	1534.30	-217.08	73.72	909.99
0.74000	-2269.91	166.24	72.70	-2428.22	150.20	46.34	-1741.46	-6.42	520.84	-1749.95	88.04	456.06	-2399.78	-63.05	41.85	-2416.14	-48.38	57.92	-17.97	-50.62	176.61	-1664.41	-311.10	178.51	-1784.03	124.04	1256.27	0.00	0.00	0.00	-2365.59	202.22	1586.27	-2365.82	50.37	1582.24	-1757.29	30.80	1697.09	-1735.57	172.14	1692.38	914.08	-219.51	68.53	1534.45	-217.04	73.76	909.85
0.75000	-2269.82	165.86	73.05	-2448.95	150.70	42.95	-1741.46	-6.42	520.84	-1749.95	88.04	456.06	-2392.06	-62.67	42.28	-2407.01	-47.82	56.58	-17.97	-50.62	176.61	-1664.41	-311.10	178.51	-1784.03	124.04	1256.27	0.00	0.00	0.00	-2359.94	200.15	1586.33	-2375.94	51.29	1581.77	-1757.29	30.80	1697.09	-1735.57	172.14	1692.38	914.16	-219.16	68.48	1534.82	-217.10	73.90	910.12
0.76000	-2273.37	165.46	72.63	-2450.12	149.35	42.85	-1741.46	-6.42	520.84	-1749.95	88.04	456.06	-2384.16	-62.33	42.51	-2404.16	-48.80	54.35	-17.97	-50.62	176.61	-1664.41	-311.10	178.51	-1784.03	124.04	1256.27	0.00	0.00	0.00	-2369.69	199.86	1588.19	-2376.01	51.84	1582.37	-1757.29	30.80	1697.09	-1735.57	172.14	1692.38	913.96	-218.77	68.77	1534.09	-217.12	73.60	910.21
0.77000	-2281.10	165.05	71.32	-2439.44	151.04	44.31	-1741.46	-6.42	520.84	-1749.95	88.04	456.06	-2352.74	-59.59	46.12	-2381.82	-46.91	56.27	-17.97	-50.62	176.61	-1664.41	-311.10	178.51	-1784.03	124.04	1256.27	0.00	0.00	0.00	-2363.48	198.13	1588.26	-2364.75	51.18	1582.02	-1757.29	30.80	1697.09	-1735.57	172.14	1692.38	914.05	-219.06	68.60	1534.29	-217.11	73.74	909.97
0.78000	-2293.55	164.63	69.01	-2432.54	149.93	45.80	-1741.46	-6.42	520.84	-1749.95	88.04	456.06	-2336.54	-57.98	48.60	-2389.77	-47.82	51.75	-17.97	-50.62	176.61	-1664.41	-311.10	178.51	-1784.03	124.04	1256.27	0.00	0.00	0.00	-2359.43	200.67	1587.96	-2367.84	50.32	1582.29	-1757.29	30.80	1697.09	-1735.57	172.14	1692.38	914.21	-218.85	68.56	1534.09	-217.14	73.57	909.93
0.79000	-2311.29	164.20	65.56	-2422.44	150.38	47.65	-1741.46	-6.42	520.84	-1749.95	88.04	456.06	-2321.79	-56.18	49.33	-2369.30	-46.30	53.20	-17.97	-50.62	176.61	-1664.41	-311.10	178.51	-1784.03	124.04	1256.27	0.00	0.00	0.00	-2355.06	201.50	1587.17	-2352.79	51.72	1581.72	-1757.29	30.80	1697.09	-1735.57	172.14	1692.38	914.01	-219.05	68.77	1534.62	-217.07	73.82	910.00
0.80000	-2357.00	163.35	56.08	-2440.19	150.22	44.19	-1741.46	-6.42	520.84	-1749.95	88.04	456.06	-2310.28	-53.70	50.45	-2342.41	-43.65	55.79	-17.97	-50.62	176.61	-1664.41	-311.10	178.51	-1784.03	124.04	1256.27	0.00	0.00	0.00	-2341.24	201.42	1586.93	-2352.48	51.50	1582.43	-1757.29	30.80	1697.09	-1735.57	172.14	1692.38	913.95	-219.12	68.80	1534.23	-217.07	73.70	910.01
0.81000	-2316.20	163.11	65.54	-2435.78	151.63	45.33	-1741.46	-6.42	520.84	-1749.95	88.04	456.06	-2275.26	-50.98	56.85	-2326.31	-42.15	57.97	-17.97	-50.62	176.61	-1664.41	-311.10	178.51	-1784.03	124.04	1256.27	0.00	0.00	0.00	-2334.69	198.90	1587.72	-2346.58	50.46	1582.49	-1757.29	30.80	1697.09	-1735.57	172.14	1692.38	913.92	-219.47	68.70	1533.79	-217.17	73.51	909.93
0.82000	-2352.84	164.23	56.92	-2439.73	150.97	43.73	-1741.46	-6.42	520.84	-1749.95	88.04	456.06	-2256.74	-45.96	60.30	-2302.67	-39.50	61.33	-17.97	-50.62	176.61	-1664.41	-311.10	178.51	-1784.03	124.04	1256.27	0.00	0.00	0.00	-2321.31	200.42	1586.93	-2319.01	52.56	1581.42	-1757.29	30.80	1697.09	-1735.57	172.14	1692.38	913.96	-219.43	68.63	1533.77	-217.12	73.47	910.00
0.83000	-2346.43	166.57	56.58	-2421.79	151.63	47.37	-1741.46	-6.42	520.84	-1749.95	88.04	456.06	-2257.52	-44.02	60.29	-2299.31	-37.03	60.17	-17.97	-50.62	176.61	-1664.41	-311.10	178.51	-1784.03	124.04	1256.27	0.00	0.00	0.00	-2335.26	200.21	1586.43	-2324.26	51.79	1582.52	-1757.29	30.80	1697.09	-1735.57	172.14	1692.38	914.19	-219.47	68.52	1533.99	-217.04	73.61	909.98
0.84000	-2357.73	167.95	52.97	-2430.61	151.56	44.32	-1741.46	-6.42	520.84	-1749.95	88.04	456.06	-2216.87	-39.22	70.53	-2285.92	-34.31	61.77	-17.97	-50.62	176.61	-1664.41	-311.10	178.51	-1784.03	124.04	1256.27	0.00	0.00	0.00	-2301.79	199.60	1586.96	-2321.87	50.60	1582.43	-1757.29	30.80	1697.09	-1735.57	172.14	1692.38	914.04	-218.73	68.72	1534.31	-217.00	73.74	910.01
0.85000	-2415.35	166.22	41.59	-2422.63	152.50	45.51	-1741.46	-6.42	520.84	-1749.95	88.04	456.06	-2192.82	-33.93	75.21	-2265.47	-32.31	65.25	-17.97	-50.62	176.61	-1664.41	-311.10	178.51	-1784.03	124.04	1256.27	0.00	0.00	0.00	-2330.43	199.27	1589.08	-2342.17	49.70	1581.96	-1757.29	30.80	1697.09	-1735.57	172.14	1692.38	914.04	-219.06	68.67	1534.26	-217.04	73.68	910.03
0.86000	-2403.15	167.87	43.52	-2431.98	151.73	43.54	-1741.46	-6.42	520.84	-1749.95	88.04	456.06	-2170.75	-30.25	79.34	-2255.56	-30.57	67.17	-17.97	-50.62	176.61	-1664.41	-311.10	178.51	-1784.03	124.04	1256.27	0.00	0.00	0.00	-2307.99	198.44	1586.25	-2318.14	49.68	1580.45	-1757.29	30.80	1697.09	-1735.57	172.14	1692.38	914.16	-219.50	68.58	1533.96	-217.20	73.50	909.84
0.87000	-2393.50	169.39	46.00	-2431.38	151.64	44.00	-1741.46	-6.42	520.84	-1749.95	88.04	456.06	-2151.46	-26.91	82.79	-2237.60	-28.52	70.69	-17.97	-50.62	176.61	-1664.41	-311.10	178.51	-1784.03	124.04	1256.27	0.00	0.00	0.00	-2316.77	197.47	1586.44	-2317.48	50.30	1581.71	-1757.29	30.80	1697.09	-1735.57	172.14	1692.38	914.21	-220.02	68.47	1533.68	-217.15	73.48	909.94
0.88000	-2362.33	169.47	51.17	-2443.73	152.11	40.46	-1741.46	-6.42	520.84	-1749.95	88.04	456.06	-2134.77	-23.90	85.59	-2228.40	-25.60	72.30	-17.97	-50.62	176.61	-1664.41	-311.10	178.51	-1784.03	124.04	1256.27	0.00	0.00	0.00	-2282.71	196.46	1585.78	-2316.93	48.32	1581.37	-1757.29	30.80	1697.09	-1735.57	172.14	1692.38	914.17	-219.64	68.53	1534.30	-217.05	73.74	910.00
0.89000	-2367.52	169.95	47.26	-2444.74	152.91	40.53	-1741.46	-6.42	520.84	-1749.95	88.04	456.06	-2120.49	-21.21	87.79	-2211.20	-23.84	75.93	-17.97	-50.62	176.61	-1664.41	-311.10	178.51	-1784.03	124.04	1256.27	0.00	0.00	0.00	-2288.67	193.60	1585.86	-2315.03	46.28	1579.80	-1757.29	30.80	1697.09	-1735.57	172.14	1692.38	914.31	-219.32	68.50	1533.86	-217.21	73.53	910.14
0.90000	-2388.66	169.43	43.76	-2432.77	152.58	41.94	-1741.46	-6.42	520.84	-1749.95	88.04	456.06	-2108.44	-18.82	89.41	-2187.66	-23.22	82.18	-17.97	-50.62	176.61	-1664.41	-311.10	178.51	-1784.03	124.04	1256.27	0.00	0.00	0.00	-2289.18	195.61	1585.58	-2341.38	44.42	1580.48	-1757.29	30.80	1697.09	-1735.57	172.14	1692.38	914.14	-219.65	68.59	1534.14	-217.22	73.64	909.88
0.91000	-2383.20	170.54	44.92	-2432.16	152.61	43.25	-1741.46	-6.42	520.84	-1749.95	88.04	456.06	-2098.45	-16.71	90.51	-2179.73	-21.71	83.60	-17.97	-50.62	176.61	-1664.41	-311.10	178.51	-1784.03	124.04	1256.27	0.00	0.00	0.00	-2294.05	194.20	1585.29	-2308.60	44.56	1580.02	-1757.29	30.80	1697.09	-1735.57	172.14	1692.38	914.11	-219.50	68.60	1534.59	-217.17	73.82	909.84
0.92000	-2370.76	169.77	47.62	-2440.48	153.11	41.39	-1741.46	-6.42	520.84	-1749.95	88.04	456.06	-2090.35	-14.86	91.11	-2146.99	-18.21	90.86	-17.97	-50.62	176.61	-1664.41	-311.10	178.51	-1784.03	124.04	1256.27	0.00	0.00	0.00	-2274.13	192.05	1583.05	-2309.51	44.54	1580.11	-1757.29	30.80	1697.09	-1735.57	172.14	1692.38	914.13	-219.40	68.45	1534.31	-217.11	73.72	909.80
0.93000	-2377.31	169.64	43.79	-2446.77	153.05	40.10	-1741.46	-6.42	520.84	-1749.95	88.04	456.06	-2083.94	-13.26	91.27	-2148.84	-17.27	91.88	-17.97	-50.62	176.61	-1664.41	-311.10	178.51	-1784.03	124.04	1256.27	0.00	0.00	0.00	-2297.56	190.75	1584.37	-2313.92	43.24	1579.82	-1757.29	30.80	1697.09	-1735.57	172.14	1692.38	914.29	-220.02	68.28	1534.15	-217.04	73.63	910.00
0.94000	-2398.09	169.65	41.16	-2444.90	152.89	39.76	-1741.46	-6.42	520.84	-1749.95	88.04	456.06	-2079.05	-11.89	91.02	-2131.90	-14.32	94.49	-17.97	-50.62	176.61	-1664.41	-311.10	178.51	-1784.03	124.04	1256.27	0.00	0.00	0.00	-2262.41	191.53	1583.35	-2295.42	43.39	1578.35	-1757.29	30.80	1697.09	-1735.57	172.14	1692.38	914.16	-219.48	68.49	1533.85	-217.08	73.57	910.04
0.95000	-2370.94	168.94	45.52	-2433.34	153.10	42.42	-1741.46	-6.42	520.84	-1749.95	88.04	456.06	-2075.50	-10.73	90.40	-2136.50	-15.02	96.28	-17.97	-50.62	176.61	-1664.41	-311.10	178.51	-1784.03	124.04	1256.27	0.00	0.00	0.00	-2279.69	190.70	1584.12	-2276.58	41.85	1577.14	-1757.29	30.80	1697.09	-1735.57	172.14	1692.38	914.07	-218.91	68.67	1533.88	-217.15	73.61	910.06
0.96000	-2398.50	170.83	38.80	-2427.78	153.75	43.81	-1741.46	-6.42	520.84	-1749.95	88.04	456.06	-2073.11	-9.77	89.45	-2108.21	-13.46	102.90	-17.97	-50.62	176.61	-1664.41	-311.10	178.51	-1784.03	124.04	1256.27	0.00	0.00	0.00	-2276.49	189.25	1583.37	-2280.10	40.41	1576.92	-1757.29	30.80	1697.09	-1735.57	172.14	1692.38	914.10	-219.45	68.51	1534.25	-217.04	73.70	910.10
0.97000	-2367.23	169.88	46.51	-2449.72	153.98	39.16	-1741.46	-6.42	520.84	-1749.95	88.04	456.06	-2071.70	-8.99	88.21	-2107.52	-14.61	101.49	-17.97	-50.62	176.61	-1664.41	-311.10	178.51	-1784.03	124.04	1256.27	0.00	0.00	0.00	-2254.93	187.86	1582.90	-2282.26	39.10	1576.79	-1757.29	30.80	1697.09	-1735.57	172.14	1692.38	914.22	-219.41	68.63	1534.30	-217.06	73.65	909.87
0.98000	-2413.29	169.30	35.46	-2434.78	153.38	42.70	-1741.46	-6.42	520.84	-1749.95	88.04	456.06	-2071.10	-8.38	86.72	-2102.78	-12.35	102.79	-17.97	-50.62	176.61	-1664.41	-311.10	178.51	-1784.03	124.04	1256.27	0.00	0.00	0.00	-2269.87	185.92	1583.14	-2293.24	37.66	1576.77	-1757.29	30.80	1697.09	-1735.57	172.14	1692.38	914.03	-219.21	68.77	1534.12	-217.09	73.62	909.86
0.99000	-2383.34	170.29	42.66	-2434.06	153.46	41.95	-1741.46	-6.42	520.84	-1749.95	88.04	456.06	-2071.12	-7.91	85.02	-2093.92	-10.90	104.24	-17.97	-50.62	176.61	-1664.41	-311.10	178.51	-1784.03	124.04	1256.27	0.00	0.00	0.00	-2270.37	184.91	1583.21	-2273.42	36.88	1575.99	-1757.29	30.80	1697.09	-1735.57	172.14	1692.38	914.09	-219.10	68.64	1534.04	-217.10	73.60	909.89
1.00000	-2386.37	170.80	42.21	-2432.88	154.04	41.88	-1741.46	-6.42	520.84	-1749.95	88.04	456.06	-2071.59	-7.57	83.15	-2072.75	-10.63	105.55	-17.97	-50.62	176.61	-1664.41	-311.10	178.51	-1784.03	124.04	1256.27	0.00	0.00	0.00	-2255.10	182.05	1582.41	-2275.94	33.54	1575.20	-1757.29	30.80	1697.09	-1735.57	172.14	1692.38	914.34	-219.59	68.36	1534.18	-217.16	73.66	909.91
1.01000	-2423.08	172.73	34.71	-2437.42	153.32	40.44	-1741.46	-6.42	520.84	-1749.95	88.04	456.06	-2072.32	-7.34	81.16	-2084.28	-11.76	100.63	-17.97	-50.62	176.61	-1664.41	-311.10	178.51	-1784.03	124.04	1256.27	0.00	0.00	0.00	-2240.50	179.77	1581.06	-2258.27	32.00	1573.98	-1757.29	30.80	1697.09	-1735.57	172.14	1692.38	914.11	-219.52	68.53	1534.21	-217.10	73.69	910.06
1.02000	-2387.31	172.09	40.76	-2423.45	153.34	42.82	-1741.46	-6.42	520.84	-1749.95	88.04	456.06	-2073.14	-7.21	79.07	-2084.48	-11.32	95.95	-17.97	-50.62	176.61	-1664.41	-311.10	178.51	-1784.03	124.04	1256.27	0.00	0.00	0.00	-2287.11	179.41	1582.68	-2246.00	32.23	1573.09	-1757.29	30.80	1697.09	-1735.57	172.14	1692.38	914.16	-219.31	68.63	1533.83	-217.17	73.49	910.18
1.03000	-2401.57	172.08	37.74	-2429.49	153.10	41.99	-1741.46	-6.42	520.84	-1749.95	88.04	456.06	-2073.86	-7.15	76.93	-2091.03	-8.90	88.96	-17.97	-50.62	176.61	-1664.41	-311.10	178.51	-1784.03	124.04	1256.27	0.00	0.00	0.00	-2240.52	177.20	1580.84	-2239.10	31.64	1572.71	-1757.29	30.80	1697.09	-1735.57	172.14	1692.38	914.08	-219.28	68.66	1533.81	-217.19	73.51	910.34
1.04000	-2364.50	171.73	45.49	-2431.50	153.10	41.70	-1741.46	-6.42	520.84	-1749.95	88.04	456.06	-2074.32	-7.16	74.79	-2083.34	-7.36	86.68	-17.97	-50.62	176.61	-1664.41	-311.10	178.51	-1784.03	124.04	1256.27	0.00	0.00	0.00	-2255.79	176.99	1581.88	-2240.09	30.81	1571.91	-1757.29	30.80	1697.09	-1735.57	172.14	1692.38	914.09	-219.25	68.70	1533.84	-217.14	73.54	910.32
1.05000	-2402.01	172.44	37.67	-2435.91	153.03	40.75	-1741.46	-6.42	520.84	-1749.95	88.04	456.06	-2074.32	-7.22	72.67	-2080.70	-5.37	82.92	-17.97	-50.62	176.61	-1664.41	-311.10	178.51	-1784.03	124.04	1256.27	0.00	0.00	0.00	-2255.37	172.16	1580.39	-2233.37	27.95	1571.36	-1757.29	30.80	1697.09	-1735.57	172.14	1692.38	914.18	-219.72	68.58	1534.36	-217.10	73.72	910.09
1.06000	-2391.58	171.75	39.59	-2444.57	153.38	39.11	-1741.46	-6.42	520.84	-1749.95	88.04	456.06	-2073.69	-7.30	70.62	-2084.24	-4.30	79.36	-17.97	-50.62	176.61	-1664.41	-311.10	178.51	-1784.03	124.04	1256.27	0.00	0.00	0.00	-2241.29	172.49	1581.09	-2240.96	24.21	1570.41	-1757.29	30.80	1697.09	-1735.57	172.14	1692.38	913.94	-219.67	68.82	1534.19	-217.05	73.70	909.93
1.07000	-2359.78	172.61	46.87	-2431.33	153.30	41.33	-1741.46	-6.42	520.84	-1749.95	88.04	456.06	-2072.25	-7.40	68.69	-2064.81	-3.16	79.54	-17.97	-50.62	176.61	-1664.41	-311.10	178.51	-1784.03	124.04	1256.27	0.00	0.00	0.00	-2215.21	171.42	1578.28	-2231.96	22.97	1570.97	-1757.29	30.80	1697.09	-1735.57	172.14	1692.38	914.13	-219.67	68.64	1534.94	-216.95	73.92	909.83
1.08000	-2381.51	173.75	41.32	-2433.60	153.13	40.30	-1741.46	-6.42	520.84	-1749.95	88.04	456.06	-2069.83	-7.49	66.90	-2100.08	-2.84	68.38	-17.97	-50.62	176.61	-1664.41	-311.10	178.51	-1784.03	124.04	1256.27	0.00	0.00	0.00	-2220.76	166.93	1577.97	-2223.57	21.55	1569.34	-1757.29	30.80	1697.09	-1735.57	172.14	1692.38	914.16	-219.46	68.54	1534.10	-217.04	73.61	909.92
1.09000	-2371.42	173.93	42.07	-2425.71	154.02	41.71	-1741.46	-6.42	520.84	-1749.95	88.04	456.06	-2066.23	-7.55	65.30	-2103.55	-4.18	64.90	-17.97	-50.62	176.61	-1664.41	-311.10	178.51	-1784.03	124.04	1256.27	0.00	0.00	0.00	-2221.86	167.05	1578.40	-2220.04	16.98	1568.37	-1757.29	30.80	1697.09	-1735.57	172.14	1692.38	914.06	-218.89	68.71	1533.72	-217.18	73.44	910.06
1.10000	-2408.49	173.67	34.52	-2427.02	153.61	40.68	-1741.46	-6.42	520.84	-1749.95	88.04	456.06	-2061.28	-7.58	63.93	-2087.55	-3.36	64.27	-17.97	-50.62	176.61	-1664.41	-311.10	178.51	-1784.03	124.04	1256.27	0.00	0.00	0.00	-2208.45	162.81	1579.04	-2208.95	15.58	1567.40	-1757.29	30.80	1697.09	-1735.57	172.14	1692.38	914.10	-219.38	68.57	1533.32	-217.13	73.34	910.07
1.11000	-2387.81	172.44	38.02	-2439.82	153.51	38.94	-1741.46	-6.42	520.84	-1749.95	88.04	456.06	-2051.14	-6.45	63.84	-2095.91	-5.07	60.63	-17.97	-50.62	176.61	-1664.41	-311.10	178.51	-1784.03	124.04	1256.27	0.00	0.00	0.00	-2210.01	163.10	1578.42	-2226.75	13.79	1567.64	-1757.29	30.80	1697.09	-1735.57	172.14	1692.38	914.05	-218.91	68.79	1533.83	-217.02	73.57	909.98
1.12000	-2397.49	174.01	36.37	-2435.66	153.91	39.22	-1741.46	-6.42	520.84	-1749.95	88.04	456.06	-2040.06	-8.60	61.90	-2094.70	-2.71	58.24	-17.97	-50.62	176.61	-1664.41	-311.10	178.51	-1784.03	124.04	1256.27	0.00	0.00	0.00	-2226.66	158.15	1578.80	-2193.23	12.07	1566.29	-1757.29	30.80	1697.09	-1735.57	172.14	1692.38	914.04	-219.18	68.82	1533.59	-217.23	73.52	910.23
1.13000	-2380.55	173.32	38.43	-2414.40	154.34	42.07	-1741.46	-6.42	520.84	-1749.95	88.04	456.06	-2026.19	-8.03	62.73	-2082.29	-3.44	59.57	-17.97	-50.62	176.61	-1664.41	-311.10	178.51	-1784.03	124.04	1256.27	0.00	0.00	0.00	-2200.02	154.81	1576.92	-2206.91	7.25	1565.63	-1757.29	30.80	1697.09	-1735.57	172.14	1692.38	914.07	-219.22	68.71	1533.62	-217.21	73.47	910.02
1.14000	-2401.43	174.11	36.21	-2417.88	154.77	41.10	-1741.46	-6.42	520.84	-1749.95	88.04	456.06	-2020.35	-9.12	61.39	-2085.49	-4.77	56.89	-17.97	-50.62	176.61	-1664.41	-311.10	178.51	-1784.03	124.04	1256.27	0.00	0.00	0.00	-2185.69	153.20	1577.29	-2198.82	5.47	1565.82	-1757.29	30.80	1697.09	-1735.57	172.14	1692.38	913.92	-218.88	68.76	1533.58	-217.16	73.40	910.03
1.15000	-2384.44	175.89	37.62	-2423.64	154.75	39.22	-1741.46	-6.42	520.84	-1749.95	88.04	456.06	-2041.54	-7.74	55.25	-2082.83	-3.98	56.70	-17.97	-50.62	176.61	-1664.41	-311.10	178.51	-1784.03	124.04	1256.27	0.00	0.00	0.00	-2181.14	150.87	1577.15	-2203.66	5.38	1565.81	-1757.29	30.80	1697.09	-1735.57	172.14	1692.38	914.04	-219.12	68.69	1533.84	-217.03	73.57	909.97
1.16000	-2398.65	175.42	33.80	-2430.67	154.23	37.42	-1741.46	-6.42	520.84	-1749.95	88.04	456.06	-2042.53	-7.64	53.14	-2101.49	-4.42	52.22	-17.97	-50.62	176.61	-1664.41	-311.10	178.51	-1784.03	124.04	1256.27	0.00	0.00	0.00	-2152.87	148.07	1574.56	-2182.00	1.74	1565.44	-1757.29	30.80	1697.09	-1735.57	172.14	1692.38	913.95	-218.94	68.76	1533.75	-217.08	73.52	909.85
1.17000	-2413.88	175.90	30.78	-2413.45	154.66	40.15	-1741.46	-6.42	520.84	-1749.95	88.04	456.06	-2020.36	-6.34	57.59	-2101.59	-5.44	51.10	-17.97	-50.62	176.61	-1664.41	-311.10	178.51	-1784.03	124.04	1256.27	0.00	0.00	0.00	-2159.18	146.56	1575.96	-2168.51	-1.09	1564.75	-1757.29	30.80	1697.09	-1735.57	172.14	1692.38	913.92	-219.38	68.69	1533.33	-217.12	73.35	910.02
1.18000	-2391.48	178.59	33.22	-2408.83	155.86	40.13	-1741.46	-6.42	520.84	-1749.95	88.04	456.06	-2025.46	-6.57	54.94	-2084.36	-4.66	52.76	-17.97	-50.62	176.61	-1664.41	-311.10	178.51	-1784.03	124.04	1256.27	0.00	0.00	0.00	-2175.30	144.82	1575.77	-2164.30	-3.49	1564.33	-1757.29	30.80	1697.09	-1735.57	172.14	1692.38	913.93	-219.60	68.74	1533.55	-217.08	73.44	910.03
1.19000	-2380.69	177.61	35.92	-2396.96	156.05	41.95	-1741.46	-6.42	520.84	-1749.95	88.04	456.06	-2025.84	-6.69	54.07	-2084.94	-3.52	53.30	-17.97	-50.62	176.61	-1664.41	-311.10	178.51	-1784.03	124.04	1256.27	0.00	0.00	0.00	-2163.25	140.23	1576.46	-2145.28	-4.39	1564.38	-1757.29	30.80	1697.09	-1735.57	172.14	1692.38	913.87	-219.05	68.96	1534.04	-217.03	73.62	909.90
1.20000	-2389.08	178.12	34.01	-2392.72	156.69	41.15	-1741.46	-6.42	520.84	-1749.95	88.04	456.06	-2035.77	-8.84	52.45	-2080.38	-4.70	53.45	-17.97	-50.62	176.61	-1664.41	-311.10	178.51	-1784.03	124.04	1256.27	0.00	0.00	0.00	-2176.37	138.25	1577.14	-2164.73	-9.16	1565.40	-1757.29	30.80	1697.09	-1735.57	172.14	1692.38	914.25	-219.98	68.47	1534.35	-217.08	73.73	910.01
1.21000	-2393.62	176.41	32.12	-2384.08	157.50	41.75	-1741.46	-6.42	520.84	-1749.95	88.04	456.06	-2051.25	-8.56	48.27	-2082.43	-4.49	53.11	-17.97	-50.62	176.61	-1664.41	-311.10	178.51	-1784.03	124.04	1256.27	0.00	0.00	0.00	-2141.99	135.48	1576.43	-2149.88	-11.18	1564.40	-1757.29	30.80	1697.09	-1735.57	172.14	1692.38	914.30	-219.98	68.37	1533.59	-217.17	73.43	909.97
1.22000	-2388.65	178.11	33.96	-2379.47	157.37	42.56	-1741.46	-6.42	520.84	-1749.95	88.04	456.06	-2054.93	-8.67	46.41	-2086.11	-2.98	52.08	-17.97	-50.62	176.61	-1664.41	-311.10	178.51	-1784.03	124.04	1256.27	0.00	0.00	0.00	-2154.57	133.02	1577.43	-2149.51	-13.62	1564.33	-1757.29	30.80	1697.09	-1735.57	172.14	1692.38	914.08	-219.77	68.67	1533.73	-217.19	73.48	910.12
1.23000	-2389.51	178.87	32.45	-2381.37	157.55	41.10	-1741.46	-6.42	520.84	-1749.95	88.04	456.06	-2058.63	-8.61	44.58	-2085.64	-3.10	51.91	-17.97	-50.62	176.61	-1664.41	-311.10	178.51	-1784.03	124.04	1256.27	0.00	0.00	0.00	-2169.45	131.20	1578.18	-2138.85	-16.92	1565.12	-1757.29	30.80	1697.09	-1735.57	172.14	1692.38	914.20	-219.58	68.50	1533.93	-217.15	73.57	910.23
1.24000	-2376.84	179.69	34.19	-2377.54	159.59	41.17	-1741.46	-6.42	520.84	-1749.95	88.04	456.06	-2062.36	-8.40	42.80	-2073.42	-4.78	54.34	-17.97	-50.62	176.61	-1664.41	-311.10	178.51	-1784.03	124.04	1256.27	0.00	0.00	0.00	-2150.06	129.79	1578.04	-2126.62	-17.58	1565.68	-1757.29	30.80	1697.09	-1735.57	172.14	1692.38	914.24	-219.48	68.53	1533.39	-217.25	73.43	909.97
1.25000	-2399.98	181.54	28.87	-2369.38	159.46	42.40	-1741.46	-6.42	520.84	-1749.95	88.04	456.06	-2066.10	-8.03	41.07	-2088.14	-4.95	50.88	-17.97	-50.62	176.61	-1664.41	-311.10	178.51	-1784.03	124.04	1256.27	0.00	0.00	0.00	-2136.74	125.14	1578.25	-2118.21	-18.58	1565.75	-1757.29	30.80	1697.09	-1735.57	172.14	1692.38	914.31	-219.60	68.45	1533.38	-217.23	73.46	909.95
1.26000	-2388.54	181.32	30.98	-2358.30	159.69	43.74	-1741.46	-6.42	520.84	-1749.95	88.04	456.06	-2069.85	-7.52	39.38	-2084.91	-4.12	51.51	-17.97	-50.62	176.61	-1664.41	-311.10	178.51	-1784.03	124.04	1256.27	0.00	0.00	0.00	-2151.13	126.17	1579.76	-2140.87	-22.82	1567.99	-1757.29	30.80	1697.09	-1735.57	172.14	1692.38	914.17	-219.64	68.55	1533.09	-217.18	73.25	910.06
1.27000	-2383.46	181.99	30.37	-2360.94	161.55	43.86	-1741.46	-6.42	520.84	-1749.95	88.04	456.06	-2073.62	-6.86	37.74	-2074.53	-3.72	53.70	-17.97	-50.62	176.61	-1664.41	-311.10	178.51	-1784.03	124.04	1256.27	0.00	0.00	0.00	-2134.03	121.21	1578.32	-2118.47	-25.16	1566.48	-1757.29	30.80	1697.09	-1735.57	172.14	1692.38	914.31	-219.71	68.45	1533.68	-217.14	73.41	910.20
1.28000	-2392.37	183.14	27.61	-2352.10	161.88	44.84	-1741.46	-6.42	520.84	-1749.95	88.04	456.06	-2077.39	-6.07	36.14	-2082.01	-3.75	52.36	-17.97	-50.62	176.61	-1664.41	-311.10	178.51	-1784.03	124.04	1256.27	0.00	0.00	0.00	-2124.74	118.98	1580.09	-2108.77	-27.86	1567.22	-1757.29	30.80	1697.09	-1735.57	172.14	1692.38	914.16	-219.86	68.38	1534.59	-217.07	73.82	910.24
1.29000	-2381.75	183.84	28.27	-2351.67	161.61	45.44	-1741.46	-6.42	520.84	-1749.95	88.04	456.06	-2081.17	-5.15	34.59	-2097.11	-4.83	48.98	-17.97	-50.62	176.61	-1664.41	-311.10	178.51	-1784.03	124.04	1256.27	0.00	0.00	0.00	-2110.92	115.37	1580.00	-2099.37	-29.68	1567.72	-1757.29	30.80	1697.09	-1735.57	172.14	1692.38	914.19	-219.99	68.48	1533.90	-217.08	73.57	910.08
1.30000	-2361.06	184.52	30.44	-2362.23	162.77	44.40	-1741.46	-6.42	520.84	-1749.95	88.04	456.06	-2084.95	-4.10	33.08	-2078.17	-5.02	52.11	-17.97	-50.62	176.61	-1664.41	-311.10	178.51	-1784.03	124.04	1256.27	0.00	0.00	0.00	-2106.13	114.15	1580.60	-2092.52	-31.78	1568.29	-1757.29	30.80	1697.09	-1735.57	172.14	1692.38	914.34	-219.91	68.37	1533.89	-217.01	73.59	909.89
1.31000	-2367.15	184.81	27.83	-2356.38	162.82	46.52	-1741.46	-6.42	520.84	-1749.95	88.04	456.06	-2088.72	-2.94	31.62	-2100.06	-5.10	47.60	-17.97	-50.62	176.61	-1664.41	-311.10	178.51	-1784.03	124.04	1256.27	0.00	0.00	0.00	-2099.78	112.70	1582.00	-2105.56	-36.02	1569.43	-1757.29	30.80	1697.09	-1735.57	172.14	1692.38	914.08	-218.70	68.61	1533.92	-217.08	73.60	909.88
1.32000	-2346.19	185.49	29.44	-2338.40	162.78	50.46	-1741.46	-6.42	520.84	-1749.95	88.04	456.06	-2092.49	-1.66	30.20	-2082.05	-4.55	51.80	-17.97	-50.62	176.61	-1664.41	-311.10	178.51	-1784.03	124.04	1256.27	0.00	0.00	0.00	-2098.07	110.44	1582.23	-2095.60	-37.49	1569.37	-1757.29	30.80	1697.09	-1735.57	172.14	1692.38	914.24	-219.36	68.39	1534.23	-217.15	73.75	910.00
1.33000	-2343.48	185.59	28.73	-2344.01	163.01	51.39	-1741.46	-6.42	520.84	-1749.95	88.04	456.06	-2096.24	-0.27	28.82	-2088.74	-5.64	50.14	-17.97	-50.62	176.61	-1664.41	-311.10	178.51	-1784.03	124.04	1256.27	0.00	0.00	0.00	-2109.74	107.60	1582.34	-2098.29	-38.51	1569.32	-1757.29	30.80	1697.09	-1735.57	172.14	1692.38	914.15	-219.65	68.62	1533.96	-217.07	73.59	910.14
1.34000	-2335.71	186.74	28.80	-2345.25	164.12	54.05	-1741.46	-6.42	520.84	-1749.95	88.04	456.06	-2099.98	1.23	27.49	-2079.10	-4.72	52.67	-17.97	-50.62	176.61	-1664.41	-311.10	178.51	-1784.03	124.04	1256.27	0.00	0.00	0.00	-2104.83	106.38	1582.81	-2095.05	-41.43	1568.94	-1757.29	30.80	1697.09	-1735.57	172.14	1692.38	914.28	-220.06	68.29	1534.05	-217.00	73.66	909.92
1.35000	-2339.01	188.05	30.36	-2344.08	164.89	56.86	-1741.46	-6.42	520.84	-1749.95	88.04	456.06	-2103.71	2.82	26.20	-2080.09	-3.89	52.11	-17.97	-50.62	176.61	-1664.41	-311.10	178.51	-1784.03	124.04	1256.27	0.00	0.00	0.00	-2072.40	105.47	1582.28	-2071.10	-42.14	1568.94	-1757.29	30.80	1697.09	-1735.57	172.14	1692.38	913.90	-219.07	68.70	1533.32	-217.14	73.39	909.93
1.36000	-2330.27	188.48	34.53	-2345.76	165.99	59.15	-1741.46	-6.42	520.84	-1749.95	88.04	456.06	-2107.41	4.50	24.96	-2100.82	-4.16	47.96	-17.97	-50.62	176.61	-1664.41	-311.10	178.51	-1784.03	124.04	1256.27	0.00	0.00	0.00	-2053.63	103.30	1582.07	-2074.08	-44.01	1569.33	-1757.29	30.80	1697.09	-1735.57	172.14	1692.38	914.00	-219.01	68.72	1533.58	-217.15	73.42	909.93
1.37000	-2324.01	189.22	39.18	-2332.57	166.04	63.14	-1741.46	-6.42	520.84	-1749.95	88.04	456.06	-2111.09	6.27	23.76	-2098.08	-4.33	48.12	-17.97	-50.62	176.61	-1664.41	-311.10	178.51	-1784.03	124.04	1256.27	0.00	0.00	0.00	-2064.02	102.17	1583.14	-2077.13	-45.38	1569.72	-1757.29	30.80	1697.09	-1735.57	172.14	1692.38	914.19	-219.14	68.55	1534.13	-217.09	73.61	909.91
1.38000	-2324.59	188.25	41.42	-2332.94	166.17	64.89	-1741.46	-6.42	520.84	-1749.95	88.04	456.06	-2114.75	8.12	22.60	-2101.05	-5.18	48.06	-17.97	-50.62	176.61	-1664.41	-311.10	178.51	-1784.03	124.04	1256.27	0.00	0.00	0.00	-2074.52	100.69	1582.74	-2073.01	-48.06	1569.13	-1757.29	30.80	1697.09	-1735.57	172.14	1692.38	914.18	-219.55	68.56	1534.01	-217.03	73.61	909.83
1.39000	-2319.12	188.88	42.47	-2330.28	165.99	65.94	-1741.46	-6.42	520.84	-1749.95	88.04	456.06	-2118.37	10.05	21.49	-2098.31	-4.88	48.01	-17.97	-50.62	176.61	-1664.41	-311.10	178.51	-1784.03	124.04	1256.27	0.00	0.00	0.00	-2082.87	97.29	1583.31	-2073.79	-49.20	1569.98	-1757.29	30.80	1697.09	-1735.57	172.14	1692.38	914.05	-219.49	68.59	1534.07	-217.15	73.64	909.92
1.40000	-2296.95	188.39	47.34	-2325.54	164.90	66.38	-1741.46	-6.42	520.84	-1749.95	88.04	456.06	-2121.95	12.05	20.42	-2079.42	-3.88	52.26	-17.97	-50.62	176.61	-1664.41	-311.10	178.51	-1784.03	124.04	1256.27	0.00	0.00	0.00	-2076.14	95.76	1583.66	-2076.22	-50.61	1570.60	-1757.29	30.80	1697.09	-1735.57	172.14	1692.38	914.15	-219.55	68.59	1533.91	-217.18	73.58	909.88
1.41000	-2300.97	187.28	46.18	-2313.80	164.65	67.96	-1741.46	-6.42	520.84	-1749.95	88.04	456.06	-2125.50	14.11	19.39	-2073.16	-3.92	53.60	-17.97	-50.62	176.61	-1664.41	-311.10	178.51	-1784.03	124.04	1256.27	0.00	0.00	0.00	-2058.67	93.66	1583.32	-2062.27	-51.02	1570.01	-1757.29	30.80	1697.09	-1735.57	172.14	1692.38	914.16	-219.59	68.60	1533.77	-217.12	73.50	910.11
1.42000	-2279.62	186.65	48.98	-2306.21	164.45	67.80	-1741.46	-6.42	520.84	-1749.95	88.04	456.06	-2129.01	16.24	18.40	-2080.50	-3.51	51.27	-17.97	-50.62	176.61	-1664.41	-311.10	178.51	-1784.03	124.04	1256.27	0.00	0.00	0.00	-2069.96	93.34	1584.59	-2044.27	-52.98	1569.47	-1757.29	30.80	1697.09	-1735.57	172.14	1692.38	914.15	-219.48	68.63	1533.88	-217.17	73.54	910.10
1.43000	-2271.75	186.72	48.82	-2294.91	163.52	67.55	-1741.46	-6.42	520.84	-1749.95	88.04	456.06	-2132.47	18.41	17.46	-2094.72	-4.36	48.20	-17.97	-50.62	176.61	-1664.41	-311.10	178.51	-1784.03	124.04	1256.27	0.00	0.00	0.00	-2056.55	91.71	1584.44	-2046.78	-53.44	1570.10	-1757.29	30.80	1697.09	-1735.57	172.14	1692.38	913.90	-219.06	68.83	1534.27	-217.03	73.71	910.06
1.44000	-2251.40	186.31	50.80	-2278.40	162.53	68.41	-1741.46	-6.42	520.84	-1749.95	88.04	456.06	-2135.88	20.64	16.56	-2087.34	-4.03	51.07	-17.97	-50.62	176.61	-1664.41	-311.10	178.51	-1784.03	124.04	1256.27	0.00	0.00	0.00	-2065.33	90.76	1585.69	-2059.09	-55.31	1571.28	-1757.29	30.80	1697.09	-1735.57	172.14	1692.38	914.02	-219.16	68.70	1534.23	-217.02	73.70	910.17
1.45000	-2246.92	185.95	48.69	-2272.29	163.36	66.58	-1741.46	-6.42	520.84	-1749.95	88.04	456.06	-2139.24	22.91	15.71	-2083.89	-3.85	51.34	-17.97	-50.62	176.61	-1664.41	-311.10	178.51	-1784.03	124.04	1256.27	0.00	0.00	0.00	-2017.02	92.50	1584.25	-2032.56	-54.33	1571.01	-1757.29	30.80	1697.09	-1735.57	172.14	1692.38	914.32	-220.10	68.31	1533.80	-217.12	73.50	909.88
1.46000	-2226.91	186.07	50.43	-2254.91	163.51	66.22	-1741.46	-6.42	520.84	-1749.95	88.04	456.06	-2142.54	25.22	14.90	-2084.78	-3.13	51.05	-17.97	-50.62	176.61	-1664.41	-311.10	178.51	-1784.03	124.04	1256.27	0.00	0.00	0.00	-2053.84	89.58	1586.35	-2029.31	-55.65	1570.26	-1757.29	30.80	1697.09	-1735.57	172.14	1692.38	914.42	-220.02	68.28	1534.14	-217.15	73.61	909.84
1.47000	-2225.04	185.77	48.01	-2246.29	163.37	64.74	-1741.46	-6.42	520.84	-1749.95	88.04	456.06	-2145.79	27.56	14.12	-2094.97	-4.16	49.11	-17.97	-50.62	176.61	-1664.41	-311.10	178.51	-1784.03	124.04	1256.27	0.00	0.00	0.00	-2052.01	89.92	1585.60	-2038.17	-58.28	1571.97	-1757.29	30.80	1697.09	-1735.57	172.14	1692.38	914.19	-219.39	68.58	1533.69	-217.13	73.52	910.24
1.48000	-2189.96	185.80	51.00	-2219.30	163.92	65.93	-1741.46	-6.42	520.84	-1749.95	88.04	456.06	-2148.97	29.93	13.40	-2079.97	-2.86	52.51	-17.97	-50.62	176.61	-1664.41	-311.10	178.51	-1784.03	124.04	1256.27	0.00	0.00	0.00	-2031.40	88.77	1584.34	-2039.12	-58.30	1571.30	-1757.29	30.80	1697.09	-1735.57	172.14	1692.38	914.20	-219.56	68.50	1534.17	-217.12	73.64	910.20
1.49000	-2185.89	187.08	49.54	-2210.28	163.98	63.35	-1741.46	-6.42	520.84	-1749.95	88.04	456.06	-2152.08	32.32	12.71	-2092.13	-3.30	49.52	-17.97	-50.62	176.61	-1664.41	-311.10	178.51	-1784.03	124.04	1256.27	0.00	0.00	0.00	-2055.95	87.33	1587.96	-2039.74	-58.81	1572.73	-1757.29	30.80	1697.09	-1735.57	172.14	1692.38	914.16	-219.58	68.49	1533.92	-217.12	73.58	909.95
1.50000	-2170.91	186.93	49.38	-2205.54	164.80	60.47	-1741.46	-6.42	520.84	-1749.95	88.04	456.06	-2155.13	34.72	12.07	-2091.48	-2.70	50.27	-17.97	-50.62	176.61	-1664.41	-311.10	178.51	-1784.03	124.04	1256.27	0.00	0.00	0.00	-2025.18	87.45	1587.33	-2027.67	-58.70	1572.44	-1757.29	30.80	1697.09	-1735.57	172.14	1692.38	914.37	-219.93	68.26	1533.47	-217.09	73.46	910.14
1.51000	-2159.32	185.55	49.08	-2190.58	164.71	60.01	-1741.46	-6.42	520.84	-1749.95	88.04	456.06	-2158.10	37.14	11.46	-2095.53	-1.83	49.79	-17.97	-50.62	176.61	-1664.41	-311.10	178.51	-1784.03	124.04	1256.27	0.00	0.00	0.00	-2019.48	86.08	1586.45	-2022.71	-60.36	1571.59	-1757.29	30.80	1697.09	-1735.57	172.14	1692.38	914.12	-219.25	68.62	1534.54	-217.11	73.83	910.19
1.52000	-2135.55	187.05	50.40	-2171.23	164.98	59.95	-1741.46	-6.42	520.84	-1749.95	88.04	456.06	-2161.00	39.56	10.90	-2093.08	-2.64	50.41	-17.97	-50.62	176.61	-1664.41	-311.10	178.51	-1784.03	124.04	1256.27	0.00	0.00	0.00	-2022.81	85.95	1587.16	-2010.74	-59.81	1572.34	-1757.29	30.80	1697.09	-1735.57	172.14	1692.38	913.86	-219.03	68.77	1533.92	-217.15	73.57	910.03
1.53000	-2112.95	186.14	52.43	-2149.03	165.64	60.03	-1741.46	-6.42	520.84	-1749.95	88.04	456.06	-2163.81	41.98	10.38	-2087.20	-2.23	51.66	-17.97	-50.62	176.61	-1664.41	-311.10	178.51	-1784.03	124.04	1256.27	0.00	0.00	0.00	-2003.82	86.72	1586.32	-2031.32	-60.35	1574.44	-1757.29	30.80	1697.09	-1735.57	172.14	1692.38	914.06	-219.12	68.61	1533.98	-217.00	73.56	910.07
1.54000	-2109.47	186.91	50.82	-2137.88	165.16	58.24	-1741.46	-6.42	520.84	-1749.95	88.04	456.06	-2166.54	44.40	9.91	-2083.66	-1.80	52.28	-17.97	-50.62	176.61	-1664.41	-311.10	178.51	-1784.03	124.04	1256.27	0.00	0.00	0.00	-2007.83	85.71	1586.03	-2023.51	-62.55	1573.21	-1757.29	30.80	1697.09	-1735.57	172.14	1692.38	914.20	-219.82	68.50	1534.48	-216.96	73.82	910.34
1.55000	-2091.43	185.86	51.10	-2122.53	165.42	58.15	-1741.46	-6.42	520.84	-1749.95	88.04	456.06	-2169.19	46.80	9.47	-2090.01	0.12	51.14	-17.97	-50.62	176.61	-1664.41	-311.10	178.51	-1784.03	124.04	1256.27	0.00	0.00	0.00	-2025.06	85.01	1587.57	-2008.31	-62.26	1572.10	-1757.29	30.80	1697.09	-1735.57	172.14	1692.38	914.02	-219.20	68.71	1534.94	-217.00	73.96	910.00
1.56000	-2067.22	185.29	53.47	-2109.02	164.77	56.75	-1741.46	-6.42	520.84	-1749.95	88.04	456.06	-2171.74	49.19	9.08	-2099.61	-0.60	49.17	-17.97	-50.62	176.61	-1664.41	-311.10	178.51	-1784.03	124.04	1256.27	0.00	0.00	0.00	-2001.07	84.39	1588.37	-2004.68	-61.75	1573.12	-1757.29	30.80	1697.09	-1735.57	172.14	1692.38	913.96	-219.09	68.69	1534.66	-216.98	73.79	910.07
1.57000	-2057.15	184.55	54.40	-2083.67	163.99	58.79	-1741.46	-6.42	520.84	-1749.95	88.04	456.06	-2174.20	51.56	8.72	-2092.96	-0.92	50.70	-17.97	-50.62	176.61	-1664.41	-311.10	178.51	-1784.03	124.04	1256.27	0.00	0.00	0.00	-1978.59	83.58	1586.17	-2007.91	-62.71	1572.97	-1757.29	30.80	1697.09	-1735.57	172.14	1692.38	914.06	-219.22	68.56	1534.80	-216.95	73.88	910.14
1.58000	-2045.68	183.24	53.74	-2077.34	162.83	56.51	-1741.46	-6.42	520.84	-1749.95	88.04	456.06	-2176.56	53.90	8.41	-2085.28	0.16	52.56	-17.97	-50.62	176.61	-1664.41	-311.10	178.51	-1784.03	124.04	1256.27	0.00	0.00	0.00	-1996.21	83.33	1587.09	-1996.47	-62.67	1572.19	-1757.29	30.80	1697.09	-1735.57	172.14	1692.38	914.30	-219.57	68.41	1534.59	-217.02	73.75	910.09
1.59000	-2042.36	183.32	52.37	-2064.46	163.06	56.35	-1741.46	-6.42	520.84	-1749.95	88.04	456.06	-2178.83	56.21	8.14	-2071.85	0.52	54.33	-17.97	-50.62	176.61	-1664.41	-311.10	178.51	-1784.03	124.04	1256.27	0.00	0.00	0.00	-2001.58	83.75	1587.30	-1999.51	-62.60	1573.06	-1757.29	30.80	1697.09	-1735.57	172.14	1692.38	914.21	-218.91	68.62	1534.10	-217.08	73.66	909.83
1.60000	-2011.77	180.30	56.35	-2044.67	161.55	57.68	-1741.46	-6.42	520.84	-1749.95	88.04	456.06	-2180.98	58.47	7.91	-2078.82	-0.25	53.00	-17.97	-50.62	176.61	-1664.41	-311.10	178.51	-1784.03	124.04	1256.27	0.00	0.00	0.00	-1992.01	85.08	1586.41	-1991.78	-63.32	1571.97	-1757.29	30.80	1697.09	-1735.57	172.14	1692.38	914.07	-219.18	68.70	1533.96	-217.11	73.59	910.16
1.61000	-2023.63	180.90	52.40	-2037.73	161.15	56.74	-1741.46	-6.42	520.84	-1749.95	88.04	456.06	-2183.03	60.70	7.72	-2077.58	1.23	53.66	-17.97	-50.62	176.61	-1664.41	-311.10	178.51	-1784.03	124.04	1256.27	0.00	0.00	0.00	-1995.83	85.48	1587.16	-1974.54	-62.80	1573.20	-1757.29	30.80	1697.09	-1735.57	172.14	1692.38	914.34	-219.74	68.28	1534.04	-217.07	73.60	910.17
1.62000	-2014.03	180.02	52.68	-2018.44	159.78	58.09	-1741.46	-6.42	520.84	-1749.95	88.04	456.06	-2184.97	62.87	7.57	-2088.75	-0.12	50.61	-17.97	-50.62	176.61	-1664.41	-311.10	178.51	-1784.03	124.04	1256.27	0.00	0.00	0.00	-1969.97	85.66	1586.91	-1981.93	-61.55	1572.10	-1757.29	30.80	1697.09	-1735.57	172.14	1692.38	914.27	-219.92	68.40	1533.81	-217.20	73.42	910.01
1.63000	-2001.35	179.31	54.96	-2010.94	158.03	56.86	-1741.46	-6.42	520.84	-1749.95	88.04	456.06	-2186.79	64.99	7.47	-2076.88	-0.27	52.25	-17.97	-50.62	176.61	-1664.41	-311.10	178.51	-1784.03	124.04	1256.27	0.00	0.00	0.00	-1970.91	87.00	1587.37	-1980.00	-60.63	1572.73	-1757.29	30.80	1697.09	-1735.57	172.14	1692.38	914.25	-220.06	68.37	1533.58	-217.26	73.38	909.87
1.64000	-1986.42	178.75	58.73	-1995.96	156.91	58.33	-1741.46	-6.42	520.84	-1749.95	88.04	456.06	-2188.49	67.05	7.40	-2089.42	-0.14	49.94	-17.97	-50.62	176.61	-1664.41	-311.10	178.51	-1784.03	124.04	1256.27	0.00	0.00	0.00	-1957.41	85.98	1586.00	-1982.00	-61.35	1571.97	-1757.29	30.80	1697.09	-1735.57	172.14	1692.38	914.00	-219.39	68.63	1534.22	-217.14	73.64	910.17
1.65000	-1970.04	178.32	63.44	-1977.05	155.99	59.86	-1741.46	-6.42	520.84	-1749.95	88.04	456.06	-2190.07	69.05	7.37	-2082.35	0.17	50.32	-17.97	-50.62	176.61	-1664.41	-311.10	178.51	-1784.03	124.04	1256.27	0.00	0.00	0.00	-1987.62	86.03	1586.99	-1971.57	-61.02	1571.19	-1757.29	30.80	1697.09	-1735.57	172.14	1692.38	914.17	-219.17	68.52	1534.32	-217.00	73.69	910.16
1.66000	-1953.01	178.00	68.57	-1971.67	155.39	59.49	-1741.46	-6.42	520.84	-1749.95	88.04	456.06	-2191.53	70.97	7.38	-2083.18	-0.05	49.69	-17.97	-50.62	176.61	-1664.41	-311.10	178.51	-1784.03	124.04	1256.27	0.00	0.00	0.00	-1989.71	86.51	1587.17	-1967.87	-61.44	1572.17	-1757.29	30.80	1697.09	-1735.57	172.14	1692.38	914.24	-218.97	68.54	1533.63	-217.09	73.37	910.08
1.67000	-1936.14	177.77	73.58	-1955.22	154.29	61.76	-1741.46	-6.42	520.84	-1749.95	88.04	456.06	-2192.85	72.82	7.43	-2074.34	-1.08	51.23	-17.97	-50.62	176.61	-1664.41	-311.10	178.51	-1784.03	124.04	1256.27	0.00	0.00	0.00	-1978.93	87.15	1586.46	-1969.81	-60.92	1572.09	-1757.29	30.80	1697.09	-1735.57	172.14	1692.38	914.12	-219.16	68.52	1533.66	-217.15	73.45	910.10
1.68000	-1920.24	177.61	77.96	-1949.48	153.83	61.49	-1741.46	-6.42	520.84	-1749.95	88.04	456.06	-2194.05	74.59	7.53	-2073.37	-1.68	51.39	-17.97	-50.62	176.61	-1664.41	-311.10	178.51	-1784.03	124.04	1256.27	0.00	0.00	0.00	-1968.28	86.58	1586.41	-1945.20	-58.46	1571.71	-1757.29	30.80	1697.09	-1735.57	172.14	1692.38	913.87	-218.96	68.90	1533.37	-217.14	73.39	910.01
1.69000	-1906.12	177.50	81.16	-1947.68	152.81	61.81	-1741.46	-6.42	520.84	-1749.95	88.04	456.06	-2195.10	76.26	7.66	-2083.86	-2.37	48.59	-17.97	-50.62	176.61	-1664.41	-311.10	178.51	-1784.03	124.04	1256.27	0.00	0.00	0.00	-1980.51	87.73	1586.15	-1933.85	-57.64	1571.20	-1757.29	30.80	1697.09	-1735.57	172.14	1692.38	913.74	-218.56	68.98	1533.83	-217.15	73.55	909.88
1.70000	-1894.58	177.42	82.67	-1926.75	151.26	64.43	-1741.46	-6.42	520.84	-1749.95	88.04	456.06	-2196.02	77.85	7.83	-2080.93	-2.05	49.48	-17.97	-50.62	176.61	-1664.41	-311.10	178.51	-1784.03	124.04	1256.27	0.00	0.00	0.00	-1939.07	88.12	1585.09	-1943.52	-55.67	1571.41	-1757.29	30.80	1697.09	-1735.57	172.14	1692.38	914.06	-219.42	68.66	1534.08	-217.11	73.65	910.09
1.71000	-1886.32	177.96	83.16	-1935.22	150.58	60.68	-1741.46	-6.42	520.84	-1749.95	88.04	456.06	-2196.79	79.34	8.04	-2082.96	-2.89	48.41	-17.97	-50.62	176.61	-1664.41	-311.10	178.51	-1784.03	124.04	1256.27	0.00	0.00	0.00	-1921.42	91.37	1584.49	-1943.93	-57.51	1570.12	-1757.29	30.80	1697.09	-1735.57	172.14	1692.38	914.05	-219.25	68.69	1534.06	-217.08	73.66	909.88
1.72000	-1877.64	177.08	83.95	-1929.56	149.58	60.96	-1741.46	-6.42	520.84	-1749.95	88.04	456.06	-2197.42	80.72	8.29	-2091.51	-4.61	46.76	-17.97	-50.62	176.61	-1664.41	-311.10	178.51	-1784.03	124.04	1256.27	0.00	0.00	0.00	-1940.97	91.48	1584.40	-1958.63	-56.10	1571.17	-1757.29	30.80	1697.09	-1735.57	172.14	1692.38	914.09	-219.13	68.60	1534.29	-217.07	73.73	910.02
1.73000	-1870.55	177.08	83.86	-1921.40	149.15	63.63	-1741.46	-6.42	520.84	-1749.95	88.04	456.06	-2197.90	82.00	8.58	-2084.74	-3.47	47.30	-17.97	-50.62	176.61	-1664.41	-311.10	178.51	-1784.03	124.04	1256.27	0.00	0.00	0.00	-1942.60	93.22	1585.08	-1933.84	-55.08	1570.12	-1757.29	30.80	1697.09	-1735.57	172.14	1692.38	913.91	-219.63	68.66	1533.99	-217.04	73.54	909.89
1.74000	-1863.98	177.02	83.50	-1911.86	149.04	67.61	-1741.46	-6.42	520.84	-1749.95	88.04	456.06	-2198.23	83.16	8.91	-2078.30	-3.38	48.46	-17.97	-50.62	176.61	-1664.41	-311.10	178.51	-1784.03	124.04	1256.27	0.00	0.00	0.00	-1949.62	94.28	1584.60	-1930.82	-53.76	1569.97	-1757.29	30.80	1697.09	-1735.57	172.14	1692.38	914.20	-220.06	68.41	1533.11	-217.18	73.24	909.95
1.75000	-1857.87	176.19	83.02	-1902.02	148.98	71.84	-1741.46	-6.42	520.84	-1749.95	88.04	456.06	-2198.39	84.20	9.28	-2077.98	-4.22	48.55	-17.97	-50.62	176.61	-1664.41	-311.10	178.51	-1784.03	124.04	1256.27	0.00	0.00	0.00	-1917.40	94.44	1582.33	-1921.04	-51.76	1569.31	-1757.29	30.80	1697.09	-1735.57	172.14	1692.38	914.00	-219.93	68.61	1533.59	-217.11	73.48	909.90
1.76000	-1852.81	175.57	82.07	-1892.98	148.71	75.26	-1741.46	-6.42	520.84	-1749.95	88.04	456.06	-2198.40	85.11	9.69	-2087.26	-2.90	46.17	-17.97	-50.62	176.61	-1664.41	-311.10	178.51	-1784.03	124.04	1256.27	0.00	0.00	0.00	-1924.09	95.19	1583.07	-1917.17	-50.49	1568.65	-1757.29	30.80	1697.09	-1735.57	172.14	1692.38	914.07	-219.34	68.64	1534.07	-217.05	73.62	910.05
1.77000	-1848.54	174.97	80.39	-1885.85	147.97	76.80	-1741.46	-6.42	520.84	-1749.95	88.04	456.06	-2198.24	85.89	10.13	-2090.19	-3.52	45.61	-17.97	-50.62	176.61	-1664.41	-311.10	178.51	-1784.03	124.04	1256.27	0.00	0.00	0.00	-1934.04	95.04	1583.84	-1926.93	-49.43	1568.31	-1757.29	30.80	1697.09	-1735.57	172.14	1692.38	914.04	-219.81	68.52	1533.75	-217.24	73.48	910.29
1.78000	-1844.21	172.14	77.16	-1881.72	146.52	75.40	-1741.46	-6.42	520.84	-1749.95	88.04	456.06	-2197.92	86.54	10.62	-2090.64	-4.23	45.62	-17.97	-50.62	176.61	-1664.41	-311.10	178.51	-1784.03	124.04	1256.27	0.00	0.00	0.00	-1914.72	98.86	1581.28	-1919.48	-47.57	1568.81	-1757.29	30.80	1697.09	-1735.57	172.14	1692.38	914.06	-219.62	68.52	1533.91	-217.15	73.56	910.25
1.79000	-1842.14	170.95	72.58	-1879.35	145.63	71.97	-1741.46	-6.42	520.84	-1749.95	88.04	456.06	-2197.42	87.05	11.14	-2087.08	-4.13	45.48	-17.97	-50.62	176.61	-1664.41	-311.10	178.51	-1784.03	124.04	1256.27	0.00	0.00	0.00	-1928.22	100.72	1581.51	-1923.01	-46.76	1568.57	-1757.29	30.80	1697.09	-1735.57	172.14	1692.38	914.04	-219.52	68.65	1534.35	-216.99	73.74	910.07
1.80000	-1840.88	169.05	70.43	-1877.99	143.49	70.17	-1741.46	-6.42	520.84	-1749.95	88.04	456.06	-2196.75	87.41	11.70	-2087.13	-3.09	45.06	-17.97	-50.62	176.61	-1664.41	-311.10	178.51	-1784.03	124.04	1256.27	0.00	0.00	0.00	-1919.35	102.45	1579.95	-1916.97	-46.26	1567.81	-1757.29	30.80	1697.09	-1735.57	172.14	1692.38	914.16	-219.92	68.41	1534.14	-216.98	73.67	909.92
1.81000	-1840.69	167.54	70.43	-1877.62	141.85	69.57	-1741.46	-6.42	520.84	-1749.95	88.04	456.06	-2195.90	87.61	12.30	-2088.39	-3.46	45.19	-17.97	-50.62	176.61	-1664.41	-311.10	178.51	-1784.03	124.04	1256.27	0.00	0.00	0.00	-1931.77	104.44	1580.12	-1905.17	-43.44	1567.45	-1757.29	30.80	1697.09	-1735.57	172.14	1692.38	913.99	-219.67	68.68	1534.13	-217.13	73.66	910.21
1.82000	-1840.38	166.38	70.04	-1877.45	140.85	68.89	-1741.46	-6.42	520.84	-1749.95	88.04	456.06	-2194.87	87.66	12.94	-2083.02	-2.62	46.10	-17.97	-50.62	176.61	-1664.41	-311.10	178.51	-1784.03	124.04	1256.27	0.00	0.00	0.00	-1916.58	105.82	1579.65	-1919.31	-43.32	1567.60	-1757.29	30.80	1697.09	-1735.57	172.14	1692.38	914.11	-219.35	68.65	1533.03	-217.31	73.26	910.41
1.83000	-1839.75	165.31	69.01	-1876.82	139.44	67.92	-1741.46	-6.42	520.84	-1749.95	88.04	456.06	-2193.66	87.54	13.61	-2092.61	-3.19	43.58	-17.97	-50.62	176.61	-1664.41	-311.10	178.51	-1784.03	124.04	1256.27	0.00	0.00	0.00	-1930.62	107.14	1579.67	-1910.25	-40.88	1566.36	-1757.29	30.80	1697.09	-1735.57	172.14	1692.38	914.28	-220.07	68.28	1533.34	-217.18	73.34	910.19
1.84000	-1839.49	165.16	67.88	-1876.39	138.69	66.93	-1741.46	-6.42	520.84	-1749.95	88.04	456.06	-2192.25	87.26	14.33	-2081.37	-3.55	46.48	-17.97	-50.62	176.61	-1664.41	-311.10	178.51	-1784.03	124.04	1256.27	0.00	0.00	0.00	-1918.58	108.52	1577.88	-1894.66	-38.58	1566.46	-1757.29	30.80	1697.09	-1735.57	172.14	1692.38	914.20	-219.36	68.49	1533.93	-216.98	73.54	910.11
1.85000	-1838.86	164.59	67.07	-1876.01	138.17	66.09	-1741.46	-6.42	520.84	-1749.95	88.04	456.06	-2190.66	86.80	15.08	-2085.53	-3.51	45.58	-17.97	-50.62	176.61	-1664.41	-311.10	178.51	-1784.03	124.04	1256.27	0.00	0.00	0.00	-1922.22	110.11	1579.36	-1879.98	-36.60	1564.84	-1757.29	30.80	1697.09	-1735.57	172.14	1692.38	914.29	-219.26	68.41	1534.48	-217.04	73.70	909.86
1.86000	-1838.22	164.40	66.11	-1875.56	137.76	65.43	-1741.46	-6.42	520.84	-1749.95	88.04	456.06	-2188.87	86.16	15.87	-2072.18	-3.21	47.26	-17.97	-50.62	176.61	-1664.41	-311.10	178.51	-1784.03	124.04	1256.27	0.00	0.00	0.00	-1902.64	114.45	1577.60	-1900.49	-34.46	1566.21	-1757.29	30.80	1697.09	-1735.57	172.14	1692.38	914.24	-219.25	68.46	1534.18	-217.25	73.53	910.13
1.87000	-1837.54	163.92	65.22	-1875.37	137.54	64.86	-1741.46	-6.42	520.84	-1749.95	88.04	456.06	-2186.88	85.33	16.70	-2093.74	-3.55	43.10	-17.97	-50.62	176.61	-1664.41	-311.10	178.51	-1784.03	124.04	1256.27	0.00	0.00	0.00	-1899.02	113.18	1577.68	-1905.67	-33.49	1567.48	-1757.29	30.80	1697.09	-1735.57	172.14	1692.38	914.45	-220.41	68.19	1534.02	-217.17	73.54	909.85
1.88000	-1837.27	164.42	63.92	-1874.84	136.97	64.52	-1741.46	-6.42	520.84	-1749.95	88.04	456.06	-2184.69	84.32	17.56	-2095.18	-3.42	42.55	-17.97	-50.62	176.61	-1664.41	-311.10	178.51	-1784.03	124.04	1256.27	0.00	0.00	0.00	-1899.46	116.36	1578.92	-1885.46	-31.84	1565.77	-1757.29	30.80	1697.09	-1735.57	172.14	1692.38	914.11	-219.72	68.44	1533.71	-217.11	73.48	910.08
1.89000	-1836.66	164.45	63.03	-1874.85	137.18	63.96	-1741.46	-6.42	520.84	-1749.95	88.04	456.06	-2182.29	83.11	18.46	-2096.34	-3.02	41.92	-17.97	-50.62	176.61	-1664.41	-311.10	178.51	-1784.03	124.04	1256.27	0.00	0.00	0.00	-1877.47	118.52	1577.86	-1884.37	-29.85	1567.27	-1757.29	30.80	1697.09	-1735.57	172.14	1692.38	914.06	-219.32	68.65	1534.62	-216.96	73.87	910.32
1.90000	-1836.09	164.24	62.33	-1875.08	137.69	63.38	-1741.46	-6.42	520.84	-1749.95	88.04	456.06	-2179.68	81.69	19.40	-2097.22	-2.39	41.23	-17.97	-50.62	176.61	-1664.41	-311.10	178.51	-1784.03	124.04	1256.27	0.00	0.00	0.00	-1903.24	120.26	1578.95	-1886.54	-27.22	1566.57	-1757.29	30.80	1697.09	-1735.57	172.14	1692.38	914.08	-219.23	68.58	1534.45	-216.97	73.84	910.14
1.91000	-1835.73	164.26	61.57	-1874.76	137.31	63.19	-1741.46	-6.42	520.84	-1749.95	88.04	456.06	-2176.86	80.07	20.38	-2097.82	-1.58	40.50	-17.97	-50.62	176.61	-1664.41	-311.10	178.51	-1784.03	124.04	1256.27	0.00	0.00	0.00	-1881.44	121.90	1577.32	-1879.87	-25.32	1567.09	-1757.29	30.80	1697.09	-1735.57	172.14	1692.38	913.92	-218.90	68.81	1534.11	-217.04	73.69	910.23
1.92000	-1835.27	164.20	60.98	-1874.90	137.67	62.67	-1741.46	-6.42	520.84	-1749.95	88.04	456.06	-2173.82	78.24	21.39	-2098.14	-0.64	39.75	-17.97	-50.62	176.61	-1664.41	-311.10	178.51	-1784.03	124.04	1256.27	0.00	0.00	0.00	-1893.25	126.09	1578.44	-1874.98	-21.81	1567.22	-1757.29	30.80	1697.09	-1735.57	172.14	1692.38	914.23	-219.85	68.46	1533.94	-217.14	73.53	910.10
1.93000	-1834.89	163.86	60.66	-1875.00	137.95	62.25	-1741.46	-6.42	520.84	-1749.95	88.04	456.06	-2170.57	76.19	22.44	-2098.19	0.41	39.00	-17.97	-50.62	176.61	-1664.41	-311.10	178.51	-1784.03	124.04	1256.27	0.00	0.00	0.00	-1887.50	128.02	1578.48	-1866.93	-19.64	1567.90	-1757.29	30.80	1697.09	-1735.57	172.14	1692.38	914.26	-220.47	68.41	1533.76	-217.24	73.51	910.17
1.94000	-1834.68	163.66	60.25	-1875.02	138.02	61.88	-1741.46	-6.42	520.84	-1749.95	88.04	456.06	-2167.09	73.91	23.53	-2097.97	1.50	38.27	-17.97	-50.62	176.61	-1664.41	-311.10	178.51	-1784.03	124.04	1256.27	0.00	0.00	0.00	-1873.81	129.08	1577.80	-1870.48	-19.00	1568.82	-1757.29	30.80	1697.09	-1735.57	172.14	1692.38	913.98	-219.59	68.71	1534.19	-217.10	73.74	910.07
1.95000	-1834.66	163.82	59.73	-1874.72	137.58	61.87	-1741.46	-6.42	520.84	-1749.95	88.04	456.06	-2163.38	71.41	24.65	-2097.47	2.60	37.58	-17.97	-50.62	176.61	-1664.41	-311.10	178.51	-1784.03	124.04	1256.27	0.00	0.00	0.00	-1875.17	129.96	1579.21	-1865.01	-16.42	1569.08	-1757.29	30.80	1697.09	-1735.57	172.14	1692.38	914.15	-219.29	68.52	1534.16	-217.05	73.66	910.16
1.96000	-1834.43	163.65	59.41	-1874.95	137.98	61.43	-1741.46	-6.42	520.84	-1749.95	88.04	456.06	-2159.44	68.67	25.81	-2096.72	3.66	36.95	-17.97	-50.62	176.61	-1664.41	-311.10	178.51	-1784.03	124.04	1256.27	0.00	0.00	0.00	-1876.27	131.86	1579.07	-1864.36	-15.20	1569.17	-1757.29	30.80	1697.09	-1735.57	172.14	1692.38	914.34	-219.79	68.30	1534.48	-216.96	73.79	910.21
1.97000	-1834.14	163.29	59.22	-1874.66	137.54	61.43	-1741.46	-6.42	520.84	-1749.95	88.04	456.06	-2155.27	65.69	27.00	-2095.70	4.64	36.41	-17.97	-50.62	176.61	-1664.41	-311.10	178.51	-1784.03	124.04	1256.27	0.00	0.00	0.00	-1850.34	133.50	1579.53	-1853.37	-15.98	1569.47	-1757.29	30.80	1697.09	-1735.57	172.14	1692.38	914.26	-219.93	68.45	1534.13	-217.05	73.70	910.22
1.98000	-1833.87	162.94	59.07	-1874.76	137.66	61.23	-1741.46	-6.42	520.84	-1749.95	88.04	456.06	-2150.86	62.47	28.24	-2094.42	5.50	35.97	-17.97	-50.62	176.61	-1664.41	-311.10	178.51	-1784.03	124.04	1256.27	0.00	0.00	0.00	-1847.85	136.39	1579.96	-1853.18	-12.58	1570.20	-1757.29	30.80	1697.09	-1735.57	172.14	1692.38	914.10	-219.14	68.62	1533.34	-217.11	73.35	910.07
1.99000	-1833.76	162.74	58.86	-1874.66	137.59	61.10	-1741.46	-6.42	520.84	-1749.95	88.04	456.06	-2146.21	58.99	29.51	-2092.88	6.19	35.66	-17.97	-50.62	176.61	-1664.41	-311.10	178.51	-1784.03	124.04	1256.27	0.00	0.00	0.00	-1854.19	139.23	1580.15	-1877.51	-9.85	1572.58	-1757.29	30.80	1697.09	-1735.57	172.14	1692.38	914.05	-219.75	68.47	1533.23	-217.18	73.29	910.11
2.00000	-1833.99	163.10	58.48	-1874.80	137.67	60.89	-1741.46	-6.42	520.84	-1749.95	88.04	456.06	-2141.32	55.26	30.81	-2091.08	6.66	35.49	-17.97	-50.62	176.61	-1664.41	-311.10	178.51	-1784.03	124.04	1256.27	0.00	0.00	0.00	-1841.09	140.83	1579.65	-1849.81	-8.35	1572.34	-1757.29	30.80	1697.09	-1735.57	172.14	1692.38	914.37	-219.96	68.34	1533.74	-217.25	73.48	909.95
2.01000	-1834.03	163.15	58.18	-1874.94	137.79	60.73	-1741.46	-6.42	520.84	-1749.95	88.04	456.06	-2136.17	51.27	32.15	-2089.03	6.88	35.49	-17.97	-50.62	176.61	-1664.41	-311.10	178.51	-1784.03	124.04	1256.27	0.00	0.00	0.00	-1843.47	142.45	1580.95	-1848.38	-7.22	1572.56	-1757.29	30.80	1697.09	-1735.57	172.14	1692.38	914.15	-219.35	68.64	1534.21	-217.18	73.64	910.05
2.02000	-1833.76	162.79	58.10	-1874.78	137.53	60.73	-1741.46	-6.42	520.84	-1749.95	88.04	456.06	-2130.78	47.01	33.53	-2086.73	6.80	35.68	-17.97	-50.62	176.61	-1664.41	-311.10	178.51	-1784.03	124.04	1256.27	0.00	0.00	0.00	-1852.17	143.67	1581.37	-1833.59	-4.06	1572.98	-1757.29	30.80	1697.09	-1735.57	172.14	1692.38	914.31	-219.94	68.42	1534.27	-217.07	73.72	910.16
2.03000	-1833.87	163.00	57.78	-1874.75	137.58	60.57	-1741.46	-6.42	520.84	-1749.95	88.04	456.06	-2125.13	42.48	34.94	-2084.18	6.37	36.08	-17.97	-50.62	176.61	-1664.41	-311.10	178.51	-1784.03	124.04	1256.27	0.00	0.00	0.00	-1859.96	145.53	1583.08	-1841.91	-3.53	1574.26	-1757.29	30.80	1697.09	-1735.57	172.14	1692.38	914.35	-219.83	68.36	1533.67	-217.10	73.41	909.89
2.04000	-1833.90	163.19	57.45	-1874.75	137.56	60.49	-1741.46	-6.42	520.84	-1749.95	88.04	456.06	-2119.23	37.67	36.38	-2081.39	5.56	36.70	-17.97	-50.62	176.61	-1664.41	-311.10	178.51	-1784.03	124.04	1256.27	0.00	0.00	0.00	-1860.72	148.25	1583.16	-1833.05	-2.26	1574.31	-1757.29	30.80	1697.09	-1735.57	172.14	1692.38	914.06	-219.59	68.59	1534.65	-216.99	73.81	909.94
2.05000	-1833.68	162.88	57.29	-1874.89	137.81	60.22	-1741.46	-6.42	520.84	-1749.95	88.04	456.06	-2113.06	32.57	37.87	-2078.35	4.32	37.57	-17.97	-50.62	176.61	-1664.41	-311.10	178.51	-1784.03	124.04	1256.27	0.00	0.00	0.00	-1840.92	150.00	1582.42	-1837.97	0.93	1575.17	-1757.29	30.80	1697.09	-1735.57	172.14	1692.38	914.00	-219.71	68.65	1533.85	-217.10	73.53	909.97
2.06000	-1833.42	162.57	57.23	-1874.89	137.79	60.12	-1741.46	-6.42	520.84	-1749.95	88.04	456.06	-2106.62	27.19	39.38	-2075.08	2.59	38.72	-17.97	-50.62	176.61	-1664.41	-311.10	178.51	-1784.03	124.04	1256.27	0.00	0.00	0.00	-1831.50	149.87	1583.33	-1835.80	2.03	1575.00	-1757.29	30.80	1697.09	-1735.57	172.14	1692.38	914.00	-219.19	68.74	1533.48	-217.16	73.36	910.12
2.07000	-1833.82	163.02	56.82	-1874.94	137.83	60.05	-1741.46	-6.42	520.84	-1749.95	88.04	456.06	-2099.92	21.52	40.94	-2071.56	0.35	40.15	-17.97	-50.62	176.61	-1664.41	-311.10	178.51	-1784.03	124.04	1256.27	0.00	0.00	0.00	-1824.07	150.71	1583.74	-1804.85	4.92	1575.10	-1757.29	30.80	1697.09	-1735.57	172.14	1692.38	914.41	-219.86	68.31	1534.12	-217.17	73.64	909.90
2.08000	-1833.59	162.80	56.73	-1874.99	137.95	59.84	-1741.46	-6.42	520.84	-1749.95	88.04	456.06	-2092.95	15.54	42.52	-2067.81	-2.45	41.90	-17.97	-50.62	176.61	-1664.41	-311.10	178.51	-1784.03	124.04	1256.27	0.00	0.00	0.00	-1824.13	154.36	1583.91	-1822.00	6.37	1577.07	-1757.29	30.80	1697.09	-1735.57	172.14	1692.38	914.33	-219.55	68.44	1533.62	-217.21	73.50	909.85
2.09000	-1833.56	162.82	56.54	-1875.14	138.14	59.69	-1741.46	-6.42	520.84	-1749.95	88.04	456.06	-2085.70	9.26	44.15	-2063.83	-5.86	43.98	-17.97	-50.62	176.61	-1664.41	-311.10	178.51	-1784.03	124.04	1256.27	0.00	0.00	0.00	-1833.49	156.76	1584.93	-1825.43	7.68	1577.14	-1757.29	30.80	1697.09	-1735.57	172.14	1692.38	914.14	-219.28	68.63	1534.08	-217.10	73.67	910.19
2.10000	-1833.40	162.67	56.40	-1874.94	137.88	59.70	-1741.46	-6.42	520.84	-1749.95	88.04	456.06	-2078.17	2.67	45.80	-2059.62	-9.93	46.41	-17.97	-50.62	176.61	-1664.41	-311.10	178.51	-1784.03	124.04	1256.27	0.00	0.00	0.00	-1835.17	158.14	1585.90	-1820.67	8.18	1577.52	-1757.29	30.80	1697.09	-1735.57	172.14	1692.38	914.03	-219.66	68.64	1534.28	-217.06	73.73	910.26
2.11000	-1833.18	162.39	56.30	-1874.95	137.90	59.61	-1741.46	-6.42	520.84	-1749.95	88.04	456.06	-2070.35	-4.24	47.49	-2055.18	-14.68	49.21	-17.97	-50.62	176.61	-1664.41	-311.10	178.51	-1784.03	124.04	1256.27	0.00	0.00	0.00	-1826.64	158.57	1585.46	-1819.45	9.77	1577.74	-1757.29	30.80	1697.09	-1735.57	172.14	1692.38	914.35	-219.83	68.37	1533.93	-217.12	73.57	910.29
2.12000	-1833.37	162.75	56.01	-1874.75	137.57	59.66	-1741.46	-6.42	520.84	-1749.95	88.04	456.06	-2062.26	-11.47	49.22	-2050.51	-20.18	52.41	-17.97	-50.62	176.61	-1664.41	-311.10	178.51	-1784.03	124.04	1256.27	0.00	0.00	0.00	-1797.56	159.04	1584.42	-1825.95	12.13	1578.48	-1757.29	30.80	1697.09	-1735.57	172.14	1692.38	914.35	-219.62	68.42	1534.06	-217.02	73.65	910.33
2.13000	-1833.22	162.71	55.83	-1874.92	137.93	59.44	-1741.46	-6.42	520.84	-1749.95	88.04	456.06	-2053.87	-19.03	50.98	-2050.53	-22.79	54.38	-17.97	-50.62	176.61	-1664.41	-311.10	178.51	-1784.03	124.04	1256.27	0.00	0.00	0.00	-1819.17	161.66	1584.81	-1811.05	12.92	1578.52	-1757.29	30.80	1697.09	-1735.57	172.14	1692.38	914.10	-219.58	68.56	1534.05	-217.16	73.62	910.13
2.14000	-1833.27	162.72	55.67	-1874.76	137.66	59.44	-1741.46	-6.42	520.84	-1749.95	88.04	456.06	-2045.18	-26.92	52.78	-2040.63	-24.28	58.05	-17.97	-50.62	176.61	-1664.41	-311.10	178.51	-1784.03	124.04	1256.27	0.00	0.00	0.00	-1807.60	163.28	1584.86	-1806.11	16.23	1578.79	-1757.29	30.80	1697.09	-1735.57	172.14	1692.38	914.13	-219.86	68.44	1533.88	-217.07	73.55	910.10
2.15000	-1833.10	162.56	55.59	-1874.86	137.80	59.30	-1741.46	-6.42	520.84	-1749.95	88.04	456.06	-2036.21	-35.15	54.61	-2044.88	-28.23	59.91	-17.97	-50.62	176.61	-1664.41	-311.10	178.51	-1784.03	124.04	1256.27	0.00	0.00	0.00	-1796.20	165.37	1585.22	-1781.66	16.77	1576.87	-1757.29	30.80	1697.09	-1735.57	172.14	1692.38	914.03	-219.20	68.77	1533.92	-217.01	73.58	910.00
2.16000	-1833.15	162.68	55.40	-1874.74	137.66	59.32	-1741.46	-6.42	520.84	-1749.95	88.04	456.06	-2026.93	-43.72	56.47	-2040.44	-34.16	63.00	-17.97	-50.62	176.61	-1664.41	-311.10	178.51	-1784.03	124.04	1256.27	0.00	0.00	0.00	-1804.81	164.95	1584.92	-1797.68	16.37	1578.58	-1757.29	30.80	1697.09	-1735.57	172.14	1692.38	914.11	-219.14	68.58	1533.77	-217.13	73.50	909.80
2.17000	-1832.98	162.45	55.36	-1874.58	137.43	59.37	-1741.46	-6.42	520.84	-1749.95	88.04	456.06	-2017.34	-52.64	58.37	-2030.18	-41.08	68.03	-17.97	-50.62	176.61	-1664.41	-311.10	178.51	-1784.03	124.04	1256.27	0.00	0.00	0.00	-1781.79	167.38	1585.12	-1796.90	18.48	1578.73	-1757.29	30.80	1697.09	-1735.57	172.14	1692.38	914.40	-219.38	68.39	1533.39	-217.17	73.44	909.93
2.18000	-1833.04	162.53	55.17	-1874.76	137.64	59.22	-1741.46	-6.42	520.84	-1749.95	88.04	456.06	-2007.45	-61.91	60.30	-2026.08	-49.21	71.14	-17.97	-50.62	176.61	-1664.41	-311.10	178.51	-1784.03	124.04	1256.27	0.00	0.00	0.00	-1783.24	168.83	1584.92	-1792.42	21.46	1579.43	-1757.29	30.80	1697.09	-1735.57	172.14	1692.38	914.24	-219.36	68.49	1534.04	-217.11	73.64	910.00
2.19000	-1833.03	162.61	54.98	-1874.88	137.91	58.97	-1741.46	-6.42	520.84	-1749.95	88.04	456.06	-1997.25	-71.55	62.26	-2020.81	-59.09	74.66	-17.97	-50.62	176.61	-1664.41	-311.10	178.51	-1784.03	124.04	1256.27	0.00	0.00	0.00	-1767.21	170.16	1585.08	-1788.12	22.26	1578.99	-1757.29	30.80	1697.09	-1735.57	172.14	1692.38	913.96	-219.08	68.67	1533.23	-217.32	73.39	909.88
2.20000	-1832.90	162.52	54.87	-1874.82	137.92	58.91	-1741.46	-6.42	520.84	-1749.95	88.04	456.06	-1986.74	-81.55	64.26	-2013.91	-68.95	78.31	-17.97	-50.62	176.61	-1664.41	-311.10	178.51	-1784.03	124.04	1256.27	0.00	0.00	0.00	-1792.74	170.72	1586.01	-1782.17	22.30	1578.38	-1757.29	30.80	1697.09	-1735.57	172.14	1692.38	914.16	-219.65	68.62	1533.26	-217.26	73.33	909.86
2.21000	-1832.76	162.39	54.75	-1874.62	137.59	58.94	-1741.46	-6.42	520.84	-1749.95	88.04	456.06	-1975.91	-91.92	66.29	-2001.24	-78.84	82.27	-17.97	-50.62	176.61	-1664.41	-311.10	178.51	-1784.03	124.04	1256.27	0.00	0.00	0.00	-1775.66	171.75	1585.81	-1790.29	23.18	1579.73	-1757.29	30.80	1697.09	-1735.57	172.14	1692.38	914.17	-219.73	68.54	1532.95	-217.22	73.26	910.11
2.22000	-1832.68	162.30	54.62	-1874.66	137.71	58.77	-1741.46	-6.42	520.84	-1749.95	88.04	456.06	-1964.75	-102.66	68.36	-1997.51	-89.24	84.59	-17.97	-50.62	176.61	-1664.41	-311.10	178.51	-1784.03	124.04	1256.27	0.00	0.00	0.00	-1793.39	173.41	1586.05	-1795.92	25.28	1580.04	-1757.29	30.80	1697.09	-1735.57	172.14	1692.38	914.11	-219.06	68.60	1533.84	-217.16	73.57	910.14
2.23000	-1832.62	162.27	54.57	-1874.52	137.55	58.80	-1741.46	-6.42	520.84	-1749.95	88.04	456.06	-1953.28	-113.79	70.46	-1986.91	-99.60	87.79	-17.97	-50.62	176.61	-1664.41	-311.10	178.51	-1784.03	124.04	1256.27	0.00	0.00	0.00	-1773.88	174.47	1586.21	-1776.73	30.27	1591.78	-1757.29	30.80	1697.09	-1735.57	172.14	1692.38	914.04	-218.86	68.85	1533.96	-217.03	73.61	910.00
2.24000	-1832.67	162.33	54.43	-1874.46	137.55	58.73	-1741.46	-6.42	520.84	-1749.95	88.04	456.06	-1944.06	-125.98	73.41	-1978.15	-114.61	96.18	-17.97	-50.62	176.61	-1664.41	-311.10	178.51	-1784.03	124.04	1256.27	0.00	0.00	0.00	-1776.88	174.86	1586.44	-1770.44	32.44	1594.44	-1757.29	30.80	1697.09	-1735.57	172.14	1692.38	914.08	-219.39	68.65	1534.15	-217.05	73.67	909.94
2.25000	-1832.64	162.31	54.43	-1874.33	137.42	58.75	-1741.46	-6.42	520.84	-1749.95	88.04	456.06	-1930.30	-134.51	73.56	-1972.19	-127.37	97.95	-17.97	-50.62	176.61	-1664.41	-311.10	178.51	-1784.03	124.04	1256.27	0.00	0.00	0.00	-1774.82	176.40	1587.09	-1766.06	33.50	1594.86	-1757.29	30.80	1697.09	-1735.57	172.14	1692.38	914.08	-219.22	68.50	1534.27	-217.08	73.61	910.11
2.26000	-1832.32	161.80	54.53	-1874.24	137.21	58.79	-1741.46	-6.42	520.84	-1749.95	88.04	456.06	-1925.86	-144.81	73.92	-1962.53	-137.59	99.86	-17.97	-50.62	176.61	-1664.41	-311.10	178.51	-1784.03	124.04	1256.27	0.00	0.00	0.00	-1763.53	176.84	1586.70	-1764.46	34.07	1595.21	-1757.29	30.80	1697.09	-1735.57	172.14	1692.38	914.07	-219.11	68.59	1534.40	-217.05	73.75	910.08
2.27000	-1832.53	162.18	54.30	-1874.25	137.19	58.74	-1741.46	-6.42	520.84	-1749.95	88.04	456.06	-1921.49	-156.41	74.48	-1955.43	-149.35	100.12	-17.97	-50.62	176.61	-1664.41	-311.10	178.51	-1784.03	124.04	1256.27	0.00	0.00	0.00	-1762.10	177.14	1587.14	-1761.74	34.67	1595.24	-1757.29	30.80	1697.09	-1735.57	172.14	1692.38	913.99	-219.36	68.77	1533.59	-217.11	73.46	909.98
2.28000	-1832.47	162.17	54.22	-1874.35	137.37	58.62	-1741.46	-6.42	520.84	-1749.95	88.04	456.06	-1904.56	-166.30	78.41	-1944.96	-158.43	101.69	-17.97	-50.62	176.61	-1664.41	-311.10	178.51	-1784.03	124.04	1256.27	0.00	0.00	0.00	-1773.59	178.44	1587.25	-1762.09	35.34	1595.48	-1757.29	30.80	1697.09	-1735.57	172.14	1692.38	914.00	-219.13	68.89	1533.48	-217.09	73.36	910.23
2.29000	-1832.45	162.11	54.20	-1874.25	137.26	58.64	-1741.46	-6.42	520.84	-1749.95	88.04	456.06	-1897.73	-177.04	80.23	-1931.37	-167.59	103.94	-17.97	-50.62	176.61	-1664.41	-311.10	178.51	-1784.03	124.04	1256.27	0.00	0.00	0.00	-1750.93	179.63	1586.25	-1752.77	35.80	1595.24	-1757.29	30.80	1697.09	-1735.57	172.14	1692.38	914.08	-219.37	68.74	1533.59	-217.20	73.39	910.27
2.30000	-1832.34	161.96	54.19	-1874.36	137.47	58.46	-1741.46	-6.42	520.84	-1749.95	88.04	456.06	-1879.14	-186.24	84.43	-1918.80	-176.85	106.21	-17.97	-50.62	176.61	-1664.41	-311.10	178.51	-1784.03	124.04	1256.27	0.00	0.00	0.00	-1748.48	176.14	1594.38	-1747.92	36.98	1595.30	-1757.29	30.80	1697.09	-1735.57	172.14	1692.38	914.11	-220.03	68.63	1533.52	-217.11	73.31	910.25
2.31000	-1832.22	161.89	54.14	-1874.52	137.71	58.25	-1741.46	-6.42	520.84	-1749.95	88.04	456.06	-1864.67	-195.60	87.53	-1901.28	-185.22	109.23	-17.97	-50.62	176.61	-1664.41	-311.10	178.51	-1784.03	124.04	1256.27	0.00	0.00	0.00	-1745.43	176.65	1595.92	-1747.24	36.73	1595.35	-1757.29	30.80	1697.09	-1735.57	172.14	1692.38	914.04	-219.74	68.66	1534.28	-216.95	73.73	910.01
2.32000	-1832.31	162.16	53.97	-1874.37	137.46	58.35	-1741.46	-6.42	520.84	-1749.95	88.04	456.06	-1849.02	-204.47	90.63	-1890.69	-193.97	110.73	-17.97	-50.62	176.61	-1664.41	-311.10	178.51	-1784.03	124.04	1256.27	0.00	0.00	0.00	-1743.81	176.95	1596.23	-1747.07	37.29	1595.63	-1757.29	30.80	1697.09	-1735.57	172.14	1692.38	914.29	-219.95	68.46	1534.66	-216.98	73.88	909.74
2.33000	-1832.18	161.95	54.03	-1874.26	137.35	58.36	-1741.46	-6.42	520.84	-1749.95	88.04	456.06	-1833.81	-212.47	93.68	-1875.52	-202.90	112.60	-17.97	-50.62	176.61	-1664.41	-311.10	178.51	-1784.03	124.04	1256.27	0.00	0.00	0.00	-1739.15	177.87	1596.22	-1740.43	38.09	1595.57	-1757.29	30.80	1697.09	-1735.57	172.14	1692.38	914.02	-219.24	68.73	1534.20	-217.06	73.64	909.95
2.34000	-1832.21	162.02	53.90	-1874.34	137.47	58.30	-1741.46	-6.42	520.84	-1749.95	88.04	456.06	-1816.63	-219.79	97.23	-1859.18	-210.91	114.94	-17.97	-50.62	176.61	-1664.41	-311.10	178.51	-1784.03	124.04	1256.27	0.00	0.00	0.00	-1737.24	177.55	1596.08	-1737.71	37.91	1595.52	-1757.29	30.80	1697.09	-1735.57	172.14	1692.38	913.86	-219.04	68.82	1534.03	-217.03	73.60	910.15
2.35000	-1832.28	162.15	53.72	-1874.48	137.70	58.11	-1741.46	-6.42	520.84	-1749.95	88.04	456.06	-1797.63	-227.66	100.65	-1844.67	-218.52	116.88	-17.97	-50.62	176.61	-1664.41	-311.10	178.51	-1784.03	124.04	1256.27	0.00	0.00	0.00	-1728.36	177.86	1596.00	-1735.46	38.35	1595.52	-1757.29	30.80	1697.09	-1735.57	172.14	1692.38	914.06	-219.80	68.60	1534.96	-216.90	73.99	910.14
2.36000	-1832.05	161.94	53.79	-1874.43	137.74	58.01	-1741.46	-6.42	520.84	-1749.95	88.04	456.06	-1784.98	-235.14	102.65	-1825.05	-225.47	119.38	-17.97	-50.62	176.61	-1664.41	-311.10	178.51	-1784.03	124.04	1256.27	0.00	0.00	0.00	-1725.01	178.54	1596.07	-1732.05	38.79	1595.73	-1757.29	30.80	1697.09	-1735.57	172.14	1692.38	914.02	-219.85	68.59	1534.75	-217.05	73.96	910.15
2.37000	-1832.08	162.13	53.58	-1874.25	137.48	58.11	-1741.46	-6.42	520.84	-1749.95	88.04	456.06	-1765.99	-240.79	106.20	-1809.90	-232.17	121.10	-17.97	-50.62	176.61	-1664.41	-311.10	178.51	-1784.03	124.04	1256.27	0.00	0.00	0.00	-1723.77	178.60	1595.87	-1729.08	39.02	1595.50	-1757.29	30.80	1697.09	-1735.57	172.14	1692.38	914.25	-219.92	68.36	1534.17	-217.08	73.76	909.95
2.38000	-1832.11	162.18	53.45	-1874.35	137.77	57.87	-1741.46	-6.42	520.84	-1749.95	88.04	456.06	-1748.39	-246.73	108.95	-1794.71	-238.21	122.42	-17.97	-50.62	176.61	-1664.41	-311.10	178.51	-1784.03	124.04	1256.27	0.00	0.00	0.00	-1720.20	179.00	1595.73	-1722.24	39.08	1595.17	-1757.29	30.80	1697.09	-1735.57	172.14	1692.38	914.08	-219.67	68.50	1533.54	-217.21	73.46	909.95
2.39000	-1832.35	162.78	53.05	-1874.47	137.95	57.71	-1741.46	-6.42	520.84	-1749.95	88.04	456.06	-1735.30	-251.33	111.15	-1776.78	-242.69	124.55	-17.97	-50.62	176.61	-1664.41	-311.10	178.51	-1784.03	124.04	1256.27	0.00	0.00	0.00	-1715.27	178.81	1595.54	-1718.66	39.46	1594.86	-1757.29	30.80	1697.09	-1735.57	172.14	1692.38	914.19	-219.48	68.39	1533.50	-217.20	73.36	910.00
2.40000	-1832.26	162.68	53.01	-1874.26	137.84	57.70	-1741.46	-6.42	520.84	-1749.95	88.04	456.06	-1713.06	-254.29	115.04	-1757.10	-246.55	126.65	-17.97	-50.62	176.61	-1664.41	-311.10	178.51	-1784.03	124.04	1256.27	0.00	0.00	0.00	-1711.94	178.88	1595.27	-1715.10	39.20	1594.83	-1757.29	30.80	1697.09	-1735.57	172.14	1692.38	914.35	-219.93	68.35	1533.94	-217.12	73.55	910.04
2.41000	-1832.33	162.98	52.73	-1874.29	137.92	57.57	-1741.46	-6.42	520.84	-1749.95	88.04	456.06	-1695.89	-257.42	117.44	-1738.80	-250.71	128.55	-17.97	-50.62	176.61	-1664.41	-311.10	178.51	-1784.03	124.04	1256.27	0.00	0.00	0.00	-1707.12	178.62	1595.07	-1710.22	38.89	1594.54	-1757.29	30.80	1697.09	-1735.57	172.14	1692.38	914.32	-219.50	68.47	1533.90	-217.08	73.52	910.04
2.42000	-1832.22	163.01	52.62	-1874.26	138.03	57.44	-1741.46	-6.42	520.84	-1749.95	88.04	456.06	-1675.91	-259.08	120.68	-1723.13	-253.80	129.74	-17.97	-50.62	176.61	-1664.41	-311.10	178.51	-1784.03	124.04	1256.27	0.00	0.00	0.00	-1701.20	178.62	1594.74	-1707.57	38.88	1594.28	-1757.29	30.80	1697.09	-1735.57	172.14	1692.38	914.33	-219.58	68.44	1533.59	-217.13	73.43	910.01
2.43000	-1832.16	162.93	52.50	-1874.32	138.21	57.27	-1741.46	-6.42	520.84	-1749.95	88.04	456.06	-1657.81	-260.92	122.99	-1706.03	-256.19	131.35	-17.97	-50.62	176.61	-1664.41	-311.10	178.51	-1784.03	124.04	1256.27	0.00	0.00	0.00	-1699.18	178.02	1594.56	-1700.52	38.56	1593.77	-1757.29	30.80	1697.09	-1735.57	172.14	1692.38	914.38	-219.61	68.37	1533.97	-217.07	73.55	910.10
2.44000	-1832.33	163.38	52.19	-1874.01	137.78	57.41	-1741.46	-6.42	520.84	-1749.95	88.04	456.06	-1640.13	-261.64	125.02	-1686.74	-257.42	133.17	-17.97	-50.62	176.61	-1664.41	-311.10	178.51	-1784.03	124.04	1256.27	0.00	0.00	0.00	-1696.60	177.97	1594.28	-1693.96	38.39	1593.20	-1757.29	30.80	1697.09	-1735.57	172.14	1692.38	914.22	-219.30	68.40	1533.96	-217.03	73.62	910.13
2.45000	-1832.04	162.99	52.29	-1873.94	137.74	57.33	-1741.46	-6.42	520.84	-1749.95	88.04	456.06	-1623.37	-261.72	127.28	-1670.90	-259.62	133.78	-17.97	-50.62	176.61	-1664.41	-311.10	178.51	-1784.03	124.04	1256.27	0.00	0.00	0.00	-1689.71	177.86	1593.89	-1690.52	38.16	1593.11	-1757.29	30.80	1697.09	-1735.57	172.14	1692.38	914.27	-219.90	68.34	1533.98	-217.19	73.62	910.26
2.46000	-1831.90	162.89	52.23	-1873.94	137.81	57.27	-1741.46	-6.42	520.84	-1749.95	88.04	456.06	-1605.04	-261.87	129.48	-1652.73	-260.83	135.01	-17.97	-50.62	176.61	-1664.41	-311.10	178.51	-1784.03	124.04	1256.27	0.00	0.00	0.00	-1685.01	177.86	1593.39	-1687.10	38.04	1592.66	-1757.29	30.80	1697.09	-1735.57	172.14	1692.38	914.16	-219.71	68.46	1533.93	-217.21	73.56	910.04
2.47000	-1831.71	162.76	52.18	-1873.82	137.73	57.31	-1741.46	-6.42	520.84	-1749.95	88.04	456.06	-1583.92	-260.73	132.74	-1635.61	-259.78	136.84	-17.97	-50.62	176.61	-1664.41	-311.10	178.51	-1784.03	124.04	1256.27	0.00	0.00	0.00	-1682.66	176.74	1593.06	-1684.84	37.75	1592.24	-1757.29	30.80	1697.09	-1735.57	172.14	1692.38	914.16	-219.16	68.54	1533.73	-217.20	73.53	910.13
2.48000	-1831.78	163.03	51.96	-1873.82	137.83	57.13	-1741.46	-6.42	520.84	-1749.95	88.04	456.06	-1568.51	-260.88	134.23	-1616.07	-259.77	138.40	-17.97	-50.62	176.61	-1664.41	-311.10	178.51	-1784.03	124.03	1256.27	0.00	0.00	0.00	-1674.80	176.34	1592.61	-1679.48	37.39	1591.87	-1757.29	30.80	1697.09	-1735.57	172.14	1692.38	914.03	-219.60	68.69	1533.39	-217.15	73.43	910.04
2.49000	-1831.67	163.02	51.90	-1873.57	137.49	57.25	-1741.46	-6.42	520.84	-1749.95	88.04	456.06	-1548.89	-258.99	137.18	-1598.58	-258.75	140.32	-17.97	-50.62	176.61	-1664.41	-311.10	178.51	-1779.86	123.38	1255.67	0.00	0.00	0.00	-1670.42	175.90	1592.17	-1673.25	36.42	1591.34	-1757.29	30.80	1697.09	-1735.57	172.14	1692.38	914.04	-219.66	68.58	1533.21	-217.12	73.30	909.90
2.50000	-1831.80	163.25	51.67	-1873.71	137.76	57.03	-1741.46	-6.42	520.84	-1749.95	88.04	456.06	-1530.74	-256.29	140.36	-1581.77	-257.07	141.77	-17.97	-50.62	176.61	-1664.41	-311.10	178.51	-1775.46	122.94	1255.09	0.00	0.00	0.00	-1664.75	175.55	1591.57	-1668.86	36.15	1590.62	-1757.29	30.80	1697.09	-1735.57	172.14	1692.38	914.15	-219.38	68.54	1533.84	-217.08	73.56	909.91
2.51000	-1831.97	163.75	51.30	-1873.65	137.75	56.96	-1741.46	-6.42	520.84	-1749.95	88.04	456.06	-1521.49	-255.05	141.81	-1563.68	-255.77	143.67	-17.97	-50.62	176.61	-1664.41	-311.10	178.51	-1770.65	122.69	1254.48	0.00	0.00	0.00	-1661.46	174.70	1591.01	-1662.47	35.28	1589.83	-1757.29	30.80	1697.09	-1735.57	172.14	1692.38	913.85	-219.42	68.71	1533.51	-217.15	73.39	910.10
2.52000	-1831.77	163.56	51.32	-1873.61	137.74	56.89	-1741.46	-6.42	520.84	-1749.95	88.04	456.06	-1502.30	-252.82	145.39	-1545.80	-253.50	145.95	-17.97	-50.62	176.61	-1664.41	-311.10	178.51	-1766.09	121.99	1253.78	0.00	0.00	0.00	-1656.25	173.60	1590.39	-1658.85	34.03	1589.25	-1757.29	30.80	1697.09	-1735.57	172.14	1692.38	914.16	-219.74	68.42	1533.54	-217.11	73.39	910.18
2.53000	-1832.05	164.25	50.87	-1873.57	137.73	56.83	-1741.46	-6.42	520.84	-1749.95	88.04	456.06	-1480.97	-250.47	151.46	-1528.33	-250.85	148.10	-17.97	-50.62	176.61	-1664.38	-311.10	178.51	-1761.61	121.00	1253.13	0.00	0.00	0.00	-1652.67	173.25	1589.97	-1652.19	33.63	1588.27	-1752.66	30.86	1696.57	-1735.57	172.14	1692.38	914.22	-219.33	68.60	1533.63	-217.09	73.44	910.10
2.54000	-1832.06	164.45	50.67	-1873.54	137.73	56.76	-1741.46	-6.42	520.84	-1749.95	88.04	456.06	-1463.93	-247.14	155.28	-1512.57	-248.46	150.40	-17.97	-50.62	176.61	-1635.36	-309.48	174.30	-1756.96	120.16	1252.34	0.00	0.00	0.00	-1647.89	172.28	1589.17	-1646.87	32.90	1587.55	-1746.72	29.23	1695.71	-1735.57	172.14	1692.38	914.34	-219.62	68.36	1534.09	-216.99	73.58	910.04
2.55000	-1832.03	164.61	50.48	-1873.51	137.73	56.70	-1741.46	-6.42	520.84	-1749.95	88.04	456.06	-1447.33	-243.47	159.23	-1496.91	-244.91	152.88	-17.97	-50.62	176.61	-1594.17	-307.04	168.88	-1752.12	119.32	1251.61	0.00	0.00	0.00	-1639.78	171.23	1588.29	-1643.64	32.04	1586.61	-1740.75	27.59	1694.80	-1735.56	172.14	1692.38	914.42	-220.15	68.22	1533.66	-217.10	73.49	910.08
2.56000	-1831.98	164.74	50.30	-1873.48	137.73	56.63	-1741.46	-6.42	520.84	-1749.95	88.04	456.06	-1431.53	-239.33	163.18	-1477.94	-240.46	156.71	-17.97	-50.62	176.61	-1579.69	-305.63	168.17	-1747.25	118.28	1250.77	0.00	0.00	0.00	-1634.60	170.28	1587.44	-1639.76	31.13	1585.83	-1735.37	26.43	1693.95	-1729.83	171.38	1691.69	914.10	-219.43	68.66	1533.89	-217.10	73.58	910.16
2.57000	-1831.89	164.85	50.14	-1873.44	137.72	56.57	-1741.46	-6.42	520.84	-1749.95	88.04	456.06	-1416.34	-234.68	167.41	-1464.46	-237.74	160.92	-17.97	-50.62	176.61	-1581.66	-304.45	170.30	-1742.24	117.36	1249.91	0.00	0.00	0.00	-1628.92	169.33	1586.58	-1630.78	29.62	1584.85	-1729.55	25.05	1693.02	-1724.66	169.15	1691.03	914.17	-219.84	68.52	1533.51	-217.15	73.45	910.19
2.58000	-1831.78	164.93	50.00	-1873.40	137.72	56.50	-1741.46	-6.42	520.84	-1749.95	88.04	456.06	-1401.16	-228.74	172.05	-1449.43	-232.88	164.13	-17.97	-50.62	176.61	-1589.80	-302.71	173.42	-1737.25	116.43	1248.98	0.00	0.00	0.00	-1625.63	168.17	1585.73	-1624.98	28.17	1583.69	-1723.85	23.88	1692.12	-1719.83	166.87	1690.37	914.16	-219.95	68.48	1534.27	-217.18	73.71	909.96
2.59000	-1831.64	164.99	49.86	-1873.34	137.72	56.42	-1741.46	-6.42	520.84	-1749.95	88.04	456.06	-1387.06	-224.16	176.25	-1434.66	-227.60	167.29	-17.97	-50.62	176.61	-1593.82	-299.61	175.63	-1732.14	115.37	1248.09	0.00	0.00	0.00	-1620.16	166.80	1584.79	-1615.92	27.15	1582.57	-1718.06	22.46	1691.06	-1714.08	165.34	1689.42	914.16	-220.78	68.35	1534.48	-217.09	73.84	909.81
2.60000	-1831.48	165.04	49.73	-1873.27	137.71	56.34	-1741.46	-6.42	520.84	-1749.95	88.04	456.06	-1373.07	-218.35	180.80	-1420.76	-222.63	170.35	-17.97	-50.62	176.61	-1583.46	-294.36	175.08	-1726.46	114.73	1247.16	0.00	0.00	0.00	-1611.98	165.24	1583.78	-1615.02	25.76	1581.76	-1711.82	20.31	1689.95	-1707.61	164.65	1688.52	914.14	-220.13	68.52	1533.66	-217.18	73.43	909.88
2.61000	-1831.30	165.08	49.60	-1873.18	137.69	56.26	-1741.46	-6.42	520.84	-1749.95	88.04	456.06	-1359.90	-213.39	184.66	-1407.54	-217.69	173.02	-17.97	-50.62	176.61	-1564.63	-288.64	173.28	-1721.54	112.89	1246.21	0.00	0.00	0.00	-1605.39	163.83	1582.88	-1608.89	24.35	1580.46	-1706.09	19.16	1689.02	-1701.43	163.34	1687.55	914.01	-219.33	68.59	1533.48	-217.15	73.41	909.82
2.62000	-1831.11	165.11	49.48	-1873.07	137.67	56.17	-1741.46	-6.42	520.84	-1749.95	88.04	456.06	-1348.11	-209.87	187.54	-1395.60	-213.90	175.00	-17.97	-50.62	176.61	-1551.90	-284.41	171.18	-1715.83	111.76	1245.20	0.00	0.00	0.00	-1599.66	162.75	1581.89	-1603.16	22.77	1579.20	-1700.08	17.51	1687.87	-1695.15	161.89	1686.64	914.18	-219.25	68.46	1533.69	-217.16	73.50	910.03
2.63000	-1830.91	165.14	49.37	-1872.94	137.65	56.07	-1741.46	-6.42	520.84	-1749.95	88.04	456.06	-1336.68	-205.80	190.19	-1383.78	-209.45	176.76	-17.97	-50.62	176.61	-1539.56	-280.34	169.26	-1709.70	111.05	1244.17	0.00	0.00	0.00	-1594.19	161.18	1580.80	-1596.92	20.87	1577.91	-1693.47	15.08	1686.65	-1688.43	160.88	1685.54	914.45	-219.87	68.31	1533.46	-217.15	73.43	910.06
2.64000	-1830.70	165.17	49.25	-1872.78	137.62	55.96	-1741.46	-6.42	520.84	-1749.95	88.04	456.06	-1325.59	-200.94	192.83	-1372.12	-203.99	178.54	-17.97	-50.62	176.61	-1528.16	-275.73	167.02	-1704.35	108.99	1243.12	0.00	0.00	0.00	-1587.98	159.28	1579.71	-1588.76	19.48	1576.76	-1687.17	13.41	1685.61	-1682.88	157.90	1684.67	914.24	-219.90	68.54	1534.08	-217.20	73.75	910.23
2.65000	-1830.48	165.20	49.13	-1872.59	137.58	55.84	-1741.46	-6.42	520.84	-1749.95	88.04	456.06	-1315.96	-197.67	194.61	-1361.83	-199.37	179.87	-17.97	-50.62	176.61	-1518.09	-270.05	164.11	-1698.34	107.52	1242.05	0.00	0.00	0.00	-1583.53	157.18	1578.69	-1584.48	17.57	1575.72	-1680.67	11.24	1684.48	-1676.26	156.17	1683.64	914.09	-219.30	68.81	1533.75	-217.14	73.52	910.14
2.66000	-1830.25	165.25	49.01	-1872.36	137.52	55.72	-1741.46	-6.42	520.84	-1749.95	88.04	456.06	-1306.94	-193.90	195.92	-1352.24	-194.96	180.52	-17.97	-50.62	176.61	-1508.60	-264.90	161.44	-1692.33	105.94	1240.95	0.00	0.00	0.00	-1576.83	155.41	1577.65	-1576.84	15.45	1574.49	-1674.40	9.51	1683.29	-1669.67	154.03	1682.53	914.35	-220.01	68.40	1533.55	-217.20	73.42	910.18
2.67000	-1830.03	165.31	48.89	-1872.10	137.46	55.58	-1741.46	-6.42	520.84	-1749.95	88.04	456.06	-1298.39	-189.54	196.86	-1344.02	-191.04	180.34	-17.97	-50.62	176.61	-1499.97	-259.53	158.55	-1686.16	104.28	1239.79	0.00	0.00	0.00	-1567.72	153.39	1576.42	-1569.30	13.55	1573.06	-1667.61	6.87	1681.98	-1663.62	151.41	1681.52	914.27	-219.90	68.43	1533.71	-217.22	73.50	910.08
2.68000	-1829.80	165.39	48.75	-1871.85	137.38	55.45	-1741.46	-6.42	520.84	-1749.95	88.04	456.06	-1291.37	-185.76	196.81	-1336.09	-186.08	180.08	-17.97	-50.62	176.61	-1491.66	-254.54	155.60	-1680.09	102.23	1238.55	0.00	0.00	0.00	-1563.28	150.94	1575.57	-1563.48	11.07	1571.91	-1660.70	4.26	1680.73	-1656.42	150.15	1680.42	913.98	-219.45	68.70	1533.70	-217.15	73.58	909.97
2.69000	-1829.59	165.49	48.61	-1871.70	137.48	55.24	-1741.46	-6.42	520.84	-1749.95	88.04	456.06	-1284.23	-180.78	196.44	-1329.46	-181.77	178.62	-17.97	-50.62	176.61	-1484.24	-249.29	152.28	-1674.16	99.85	1237.33	0.00	0.00	0.00	-1557.37	148.72	1574.31	-1555.51	9.05	1570.48	-1653.66	1.67	1679.44	-1650.38	146.60	1679.30	914.18	-219.89	68.46	1534.10	-217.08	73.68	910.09
2.70000	-1829.38	165.62	48.46	-1871.24	137.10	55.25	-1741.46	-6.42	520.84	-1749.95	88.04	456.06	-1278.28	-176.11	195.20	-1323.43	-176.80	176.99	-17.97	-50.62	176.61	-1478.04	-243.80	148.54	-1667.94	97.30	1236.01	0.00	0.00	0.00	-1546.41	146.93	1573.00	-1551.72	7.08	1569.25	-1646.70	-1.09	1678.09	-1643.36	144.41	1678.23	914.20	-220.09	68.53	1533.55	-217.14	73.46	910.14
2.71000	-1829.17	165.78	48.30	-1871.10	137.16	55.10	-1741.46	-6.42	520.84	-1749.95	88.04	456.06	-1273.09	-171.71	193.09	-1317.91	-171.23	174.85	-17.97	-50.62	176.61	-1472.46	-238.09	144.40	-1661.62	94.91	1234.74	0.00	0.00	0.00	-1543.41	144.45	1572.06	-1542.00	4.59	1567.89	-1639.54	-4.06	1676.70	-1636.84	141.28	1677.18	914.00	-219.26	68.75	1534.26	-217.16	73.66	910.09
2.72000	-1828.99	165.97	48.12	-1870.71	136.88	55.06	-1741.46	-6.42	520.84	-1749.95	88.04	456.06	-1268.49	-166.90	190.05	-1313.58	-166.29	171.65	-17.97	-50.62	176.61	-1467.94	-232.17	139.90	-1655.05	92.58	1233.53	0.00	0.00	0.00	-1539.10	141.88	1571.13	-1532.85	2.16	1566.33	-1632.56	-6.59	1675.44	-1630.00	138.09	1676.03	914.15	-219.85	68.38	1534.20	-217.11	73.71	910.24
2.73000	-1828.81	166.21	47.93	-1870.73	137.26	54.71	-1741.46	-6.42	520.84	-1749.95	88.04	456.06	-1265.29	-162.61	186.05	-1310.31	-161.83	167.41	-17.97	-50.62	176.61	-1464.46	-225.84	135.00	-1648.29	90.27	1232.28	0.00	0.00	0.00	-1530.58	139.12	1569.83	-1528.71	-0.69	1565.10	-1625.18	-10.00	1673.91	-1622.60	135.70	1674.86	914.13	-219.40	68.49	1534.09	-217.03	73.63	910.14
2.74000	-1828.72	166.49	47.66	-1870.39	137.16	54.67	-1741.46	-6.42	520.84	-1749.95	88.04	456.06	-1262.24	-157.57	181.31	-1307.66	-156.45	162.75	-17.97	-50.62	176.61	-1462.10	-219.02	129.54	-1641.69	87.50	1230.94	0.00	0.00	0.00	-1524.58	136.41	1568.74	-1518.24	-3.40	1563.58	-1617.63	-13.53	1672.43	-1615.70	132.56	1673.63	914.01	-219.54	68.63	1533.62	-217.08	73.39	909.96
2.75000	-1828.93	167.15	47.32	-1870.04	137.17	54.53	-1741.46	-6.42	520.84	-1749.95	88.04	456.06	-1260.25	-152.41	175.85	-1305.25	-150.37	157.77	-17.97	-50.62	176.61	-1460.71	-211.63	123.51	-1634.88	84.74	1229.61	0.00	0.00	0.00	-1515.37	133.90	1567.42	-1513.28	-6.56	1562.08	-1610.12	-16.86	1670.93	-1608.82	129.05	1672.50	913.89	-219.45	68.67	1534.50	-217.03	73.78	910.05
2.76000	-1828.42	166.88	47.33	-1870.02	137.69	54.26	-1741.46	-6.42	520.84	-1749.95	88.04	456.06	-1259.10	-147.14	169.64	-1304.05	-144.06	152.21	-17.97	-50.62	176.61	-1460.45	-204.18	117.44	-1627.90	82.11	1228.17	0.00	0.00	0.00	-1507.60	130.50	1566.20	-1509.84	-9.31	1560.90	-1602.55	-20.32	1669.47	-1602.06	124.90	1671.51	913.78	-219.60	68.78	1535.02	-216.83	74.05	909.92
2.77000	-1828.55	167.43	46.97	-1869.79	138.02	53.96	-1741.46	-6.42	520.84	-1749.95	88.04	456.06	-1258.74	-141.74	163.26	-1303.68	-138.25	145.97	-17.97	-50.62	176.61	-1460.57	-197.20	111.56	-1620.68	79.38	1226.78	0.00	0.00	0.00	-1500.68	127.84	1565.06	-1498.08	-12.61	1559.18	-1594.83	-23.92	1667.93	-1594.38	122.19	1670.21	913.80	-219.39	68.88	1534.19	-216.96	73.68	909.85
2.78000	-1828.06	167.18	47.02	-1869.44	138.13	53.84	-1741.46	-6.42	520.84	-1749.95	88.04	456.06	-1259.31	-136.79	156.12	-1303.91	-132.43	139.39	-17.97	-50.62	176.61	-1461.32	-189.90	105.50	-1613.45	76.31	1225.27	0.00	0.00	0.00	-1492.79	124.35	1563.85	-1487.49	-15.49	1557.71	-1587.12	-27.59	1666.38	-1586.59	119.00	1668.93	914.01	-219.47	68.66	1533.83	-217.15	73.56	909.88
2.79000	-1827.98	167.56	46.81	-1869.13	138.49	53.67	-1741.46	-6.42	520.84	-1749.95	88.04	456.06	-1259.56	-129.50	149.45	-1304.70	-127.11	131.82	-17.97	-50.62	176.61	-1462.01	-183.49	100.62	-1605.70	73.61	1223.84	0.00	0.00	0.00	-1482.18	121.61	1562.62	-1481.11	-18.89	1556.51	-1579.64	-30.77	1664.91	-1579.41	115.06	1667.61	913.84	-219.23	68.69	1533.77	-217.15	73.58	910.16
2.80000	-1827.45	167.31	46.88	-1868.62	138.68	53.55	-1741.46	-6.42	520.84	-1749.95	88.04	456.06	-1254.97	-119.34	141.30	-1301.70	-119.76	124.98	-17.97	-50.62	176.61	-1458.96	-180.31	99.12	-1597.97	70.44	1222.38	0.00	0.00	0.00	-1476.63	118.00	1561.56	-1471.70	-22.11	1555.16	-1571.91	-34.32	1663.36	-1571.98	111.20	1666.22	913.97	-219.37	68.59	1534.32	-217.04	73.73	909.99
2.81000	-1827.64	168.20	46.47	-1868.29	139.20	53.39	-1741.46	-6.42	520.84	-1749.95	88.04	456.06	-1249.79	-114.13	134.38	-1296.29	-114.04	119.17	-17.97	-50.62	176.61	-1451.94	-179.31	97.35	-1590.30	66.90	1220.87	0.00	0.00	0.00	-1471.28	114.39	1560.60	-1467.16	-25.82	1553.90	-1563.59	-38.46	1661.89	-1564.78	106.46	1665.25	913.99	-219.45	68.67	1533.91	-217.06	73.57	910.13
2.82000	-1827.13	168.02	46.51	-1867.84	139.64	53.17	-1741.46	-6.42	520.84	-1749.95	88.04	456.06	-1242.89	-109.99	123.31	-1290.74	-110.50	110.44	-17.97	-50.62	176.61	-1445.07	-179.57	95.16	-1582.34	63.32	1219.56	0.00	0.00	0.00	-1463.59	110.89	1559.60	-1458.43	-29.17	1552.72	-1555.00	-42.64	1660.75	-1555.93	103.46	1664.49	913.89	-219.71	68.80	1533.82	-217.07	73.54	909.81
2.83000	-1827.07	168.53	46.25	-1867.08	139.88	53.01	-1741.46	-6.42	520.84	-1749.95	88.04	456.06	-1238.24	-105.03	113.62	-1285.91	-105.21	102.83	-17.97	-50.62	176.61	-1439.69	-179.64	92.76	-1574.19	59.92	1218.52	0.00	0.00	0.00	-1455.41	107.12	1558.95	-1449.50	-32.80	1551.83	-1545.99	-47.25	1659.69	-1547.57	99.70	1663.65	914.17	-220.13	68.43	1533.44	-217.12	73.40	910.07
2.84000	-1826.59	168.60	46.18	-1866.28	140.15	52.82	-1741.46	-6.42	520.84	-1749.95	88.04	456.06	-1236.99	-98.87	104.29	-1282.67	-101.69	96.42	-17.97	-50.62	176.61	-1435.75	-179.06	91.15	-1565.75	56.50	1217.70	0.00	0.00	0.00	-1445.20	103.22	1558.21	-1440.65	-36.32	1550.78	-1537.56	-51.25	1658.61	-1540.23	94.29	1662.90	914.10	-219.47	68.65	1533.39	-217.17	73.37	910.03
2.85000	-1826.48	169.03	45.99	-1865.59	140.86	52.41	-1741.46	-6.42	520.84	-1749.95	88.04	456.06	-1231.36	-96.01	97.44	-1279.40	-101.18	92.15	-17.97	-50.62	176.61	-1432.57	-178.96	90.53	-1557.17	53.20	1216.84	0.00	0.00	0.00	-1439.11	99.54	1557.85	-1432.25	-39.81	1549.88	-1528.88	-55.57	1657.49	-1532.63	89.48	1662.43	913.94	-219.21	68.81	1533.78	-217.08	73.54	910.08
2.86000	-1825.95	169.02	45.94	-1864.64	141.37	52.18	-1741.46	-6.42	520.84	-1749.95	88.04	456.06	-1229.77	-96.39	90.28	-1276.25	-100.80	87.10	-17.97	-50.62	176.61	-1430.14	-178.87	89.82	-1548.48	49.59	1216.20	0.00	0.00	0.00	-1430.79	96.29	1557.51	-1423.70	-43.38	1549.24	-1520.05	-59.70	1656.80	-1524.34	85.24	1662.08	914.01	-218.96	68.75	1533.99	-217.06	73.66	910.21
2.87000	-1825.46	169.16	45.84	-1863.62	142.03	51.95	-1741.46	-6.42	520.84	-1749.95	88.04	456.06	-1225.89	-96.00	84.58	-1274.88	-99.38	80.20	-17.97	-50.62	176.61	-1428.07	-179.24	89.04	-1540.29	45.48	1215.87	0.00	0.00	0.00	-1418.98	93.03	1557.17	-1414.98	-47.20	1548.43	-1510.95	-64.21	1656.30	-1516.11	80.85	1661.96	914.09	-219.37	68.61	1534.15	-217.12	73.67	910.27
2.88000	-1825.40	169.91	45.44	-1862.63	142.93	51.66	-1741.46	-6.42	520.84	-1749.95	88.04	456.06	-1221.47	-94.19	80.29	-1274.43	-100.24	77.09	-17.97	-50.62	176.61	-1425.84	-180.42	88.56	-1532.09	41.38	1215.74	0.00	0.00	0.00	-1412.09	89.07	1557.29	-1405.67	-50.66	1548.29	-1501.86	-68.79	1655.85	-1507.66	76.54	1662.00	914.05	-219.41	68.56	1533.66	-217.17	73.44	910.31
2.89000	-1824.99	170.19	45.43	-1861.32	143.81	51.48	-1741.46	-6.42	520.84	-1749.95	88.04	456.06	-1217.31	-93.66	76.68	-1273.34	-100.22	72.86	-17.97	-50.62	176.61	-1424.12	-181.19	88.09	-1523.64	37.98	1215.79	0.00	0.00	0.00	-1404.56	85.57	1557.51	-1397.36	-54.40	1548.27	-1493.23	-72.62	1655.65	-1499.58	72.23	1662.09	914.19	-219.56	68.60	1533.64	-217.26	73.43	910.53
2.90000	-1824.20	170.07	45.44	-1859.56	144.20	51.53	-1741.46	-6.42	520.84	-1749.95	88.04	456.06	-1218.18	-94.98	73.47	-1270.59	-102.30	72.42	-17.97	-50.62	176.61	-1422.69	-182.01	87.84	-1515.63	34.08	1216.02	0.00	0.00	0.00	-1398.52	82.10	1558.10	-1386.76	-57.94	1547.97	-1484.31	-77.09	1655.55	-1491.37	67.71	1662.46	914.10	-219.33	68.64	1534.26	-217.13	73.65	910.12
2.91000	-1823.87	170.55	45.27	-1858.08	145.22	51.39	-1741.46	-6.42	520.84	-1749.95	88.04	456.06	-1219.76	-95.48	71.00	-1268.52	-102.35	71.66	-17.97	-50.62	176.61	-1422.17	-181.84	87.52	-1507.49	30.42	1216.52	0.00	0.00	0.00	-1391.13	78.35	1558.45	-1379.64	-61.68	1548.22	-1475.40	-81.48	1655.61	-1484.16	61.83	1663.12	913.98	-219.41	68.63	1534.27	-217.02	73.70	909.92
2.92000	-1823.51	171.36	44.94	-1856.06	145.67	51.82	-1741.46	-6.42	520.84	-1749.95	88.04	456.06	-1218.48	-95.46	69.03	-1270.43	-101.72	68.02	-17.97	-50.62	176.61	-1421.49	-181.45	87.28	-1499.35	27.11	1217.24	0.00	0.00	0.00	-1382.75	75.24	1559.01	-1371.58	-65.49	1548.56	-1466.71	-85.56	1655.98	-1474.70	59.79	1663.73	914.08	-219.35	68.68	1533.68	-217.03	73.55	910.40
2.93000	-1822.86	172.29	44.57	-1853.84	146.14	52.57	-1741.46	-6.42	520.84	-1749.95	88.04	456.06	-1219.48	-95.54	67.14	-1271.84	-101.15	66.63	-17.97	-50.62	176.61	-1420.60	-181.54	87.39	-1491.58	23.63	1218.04	0.00	0.00	0.00	-1374.89	71.39	1559.83	-1363.10	-68.67	1548.95	-1458.31	-89.23	1656.51	-1466.96	55.14	1664.48	914.02	-219.03	68.90	1533.69	-217.11	73.48	910.02
2.94000	-1821.87	173.22	44.15	-1851.12	146.44	53.77	-1741.46	-6.42	520.84	-1749.95	88.04	456.06	-1218.00	-96.42	66.15	-1271.48	-101.64	65.70	-17.97	-50.62	176.61	-1420.41	-180.96	87.24	-1485.76	20.98	1217.47	0.00	0.00	0.00	-1365.98	67.99	1560.91	-1352.65	-71.70	1549.55	-1449.77	-93.46	1657.13	-1458.96	51.78	1665.44	914.13	-219.48	68.76	1534.16	-217.04	73.71	910.22
2.95000	-1820.70	174.49	43.56	-1847.98	146.75	55.54	-1741.46	-6.42	520.84	-1749.95	88.04	456.06	-1216.99	-96.46	65.09	-1272.03	-101.50	64.54	-17.97	-50.62	176.61	-1420.28	-180.34	87.08	-1478.53	18.13	1218.14	0.00	0.00	0.00	-1359.97	64.78	1561.97	-1344.87	-75.26	1550.38	-1441.33	-97.42	1657.93	-1450.18	49.38	1666.45	914.34	-220.37	68.33	1534.24	-217.05	73.72	910.14
2.96000	-1818.26	175.12	42.98	-1844.05	146.62	58.08	-1741.46	-6.42	520.84	-1749.95	88.04	456.06	-1219.51	-96.58	63.66	-1272.33	-102.14	65.35	-17.97	-50.62	176.61	-1419.78	-180.22	87.10	-1469.58	14.72	1220.61	0.00	0.00	0.00	-1353.90	61.52	1563.36	-1336.02	-78.14	1551.13	-1433.32	-101.06	1658.81	-1443.04	45.22	1667.60	914.42	-219.76	68.30	1534.78	-217.08	73.90	910.27
2.97000	-1815.65	175.76	41.90	-1840.26	146.71	60.70	-1741.46	-6.42	520.84	-1749.95	88.04	456.06	-1219.61	-96.63	62.78	-1270.93	-100.82	63.60	-17.97	-50.62	176.61	-1419.57	-179.92	87.00	-1462.19	11.88	1221.66	0.00	0.00	0.00	-1340.82	58.49	1564.27	-1330.95	-81.23	1552.47	-1425.76	-104.32	1659.75	-1436.65	40.14	1668.84	914.04	-219.33	68.60	1534.58	-217.07	73.80	910.44
2.98000	-1812.46	175.29	40.74	-1836.62	146.81	63.99	-1741.46	-6.42	520.84	-1749.95	88.04	456.06	-1219.20	-96.75	62.05	-1271.67	-100.88	64.19	-17.97	-50.62	176.61	-1419.53	-179.37	86.85	-1455.29	9.61	1222.47	0.00	0.00	0.00	-1336.04	55.12	1565.54	-1323.33	-84.17	1553.51	-1418.17	-107.68	1660.73	-1428.61	38.23	1669.99	914.23	-219.90	68.43	1534.16	-217.13	73.66	910.27
2.99000	-1809.97	175.14	39.93	-1833.21	146.69	68.28	-1741.46	-6.42	520.84	-1749.95	88.04	456.06	-1216.50	-96.48	61.74	-1271.31	-100.64	63.56	-17.97	-50.62	176.61	-1419.27	-179.38	86.95	-1448.58	7.20	1223.32	0.00	0.00	0.00	-1328.10	52.62	1566.72	-1315.00	-86.79	1554.42	-1411.05	-110.63	1661.65	-1422.19	33.93	1671.24	914.31	-220.08	68.35	1533.65	-217.23	73.53	910.15
3.00000	-1808.89	177.06	43.76	-1829.54	147.14	74.68	-1741.46	-6.42	520.84	-1749.95	88.04	456.06	-1220.64	-96.23	60.17	-1270.90	-101.12	63.48	-17.97	-50.62	176.61	-1419.26	-178.81	86.77	-1442.30	4.62	1224.09	0.00	0.00	0.00	-1324.79	49.67	1568.07	-1309.59	-89.60	1555.65	-1404.08	-113.45	1662.61	-1414.39	32.42	1672.37	914.06	-219.44	68.54	1534.19	-217.01	73.74	910.06
3.01000	-1805.56	179.65	54.19	-1826.83	151.90	83.58	-1741.46	-6.42	520.84	-1749.95	88.04	456.06	-1216.37	-95.45	60.36	-1269.32	-101.05	63.00	-17.97	-50.62	176.61	-1418.94	-178.76	86.90	-1436.29	2.06	1224.91	0.00	0.00	0.00	-1315.59	47.06	1569.38	-1300.74	-92.32	1556.71	-1397.43	-115.80	1663.67	-1407.39	30.05	1673.46	914.19	-219.76	68.42	1533.91	-217.16	73.58	910.08
3.02000	-1800.84	184.24	68.44	-1821.55	156.51	90.74	-1741.46	-6.42	520.84	-1749.95	88.04	456.06	-1218.58	-95.29	58.94	-1271.33	-100.26	61.84	-17.97	-50.62	176.61	-1418.78	-178.59	86.95	-1430.27	0.24	1225.80	0.00	0.00	0.00	-1306.91	44.82	1570.29	-1295.69	-94.92	1557.87	-1390.62	-118.54	1664.63	-1401.39	26.74	1674.45	914.14	-219.50	68.58	1533.93	-217.20	73.54	910.21
3.03000	-1795.72	188.07	84.01	-1813.15	159.15	105.87	-1741.46	-6.42	520.84	-1749.95	88.04	456.06	-1213.88	-95.31	59.43	-1269.65	-100.22	60.19	-17.97	-50.62	176.61	-1418.78	-178.01	86.84	-1424.83	-2.13	1226.71	0.00	0.00	0.00	-1302.07	42.46	1571.27	-1287.59	-96.88	1558.86	-1384.10	-120.94	1665.62	-1395.23	24.36	1675.52	914.22	-219.61	68.34	1534.15	-217.11	73.65	910.19
3.04000	-1788.26	189.07	94.75	-1805.96	159.15	120.93	-1741.46	-6.42	520.84	-1749.95	88.04	456.06	-1215.95	-94.66	58.31	-1268.72	-100.35	61.05	-17.97	-50.62	176.61	-1418.53	-177.85	86.94	-1419.21	-3.59	1227.72	0.00	0.00	0.00	-1297.56	40.54	1572.49	-1282.51	-99.18	1559.68	-1377.66	-123.16	1666.57	-1389.35	21.74	1676.73	914.09	-219.43	68.46	1534.17	-217.17	73.64	910.23
3.05000	-1781.83	188.22	109.61	-1798.28	157.19	135.97	-1741.46	-6.42	520.84	-1749.95	88.04	456.06	-1216.86	-94.21	57.54	-1270.07	-100.01	60.68	-17.97	-50.62	176.61	-1418.24	-177.70	87.03	-1414.18	-5.51	1228.87	0.00	0.00	0.00	-1291.37	38.48	1573.34	-1275.64	-101.09	1560.58	-1371.38	-125.38	1667.60	-1382.09	22.10	1677.58	913.93	-219.19	68.52	1534.33	-217.03	73.71	910.23
3.06000	-1778.33	184.81	123.19	-1793.93	153.94	150.29	-1741.46	-6.42	520.84	-1749.95	88.04	456.06	-1220.05	-94.69	55.84	-1268.24	-99.61	60.31	-17.97	-50.62	176.61	-1418.08	-177.22	86.93	-1409.17	-7.00	1230.11	0.00	0.00	0.00	-1285.14	36.78	1574.18	-1269.35	-102.75	1561.58	-1365.55	-126.93	1668.66	-1376.03	20.43	1678.44	913.90	-218.90	68.74	1533.52	-217.06	73.41	910.12
3.07000	-1769.41	179.94	138.13	-1787.87	148.15	165.24	-1741.46	-6.42	520.84	-1749.95	88.04	456.06	-1217.95	-94.87	55.71	-1269.08	-99.62	59.98	-17.97	-50.62	176.61	-1417.74	-177.18	87.10	-1403.11	-6.84	1234.59	0.00	0.00	0.00	-1278.08	34.96	1575.09	-1262.38	-104.17	1562.44	-1359.73	-128.67	1669.80	-1370.69	17.88	1679.62	913.88	-219.14	68.88	1533.65	-217.10	73.43	910.09
3.08000	-1763.92	174.19	152.81	-1782.10	143.40	180.51	-1741.46	-6.42	520.84	-1749.95	88.04	456.06	-1215.12	-94.16	56.00	-1268.75	-99.94	59.82	-17.97	-50.62	176.61	-1417.46	-177.10	87.13	-1398.01	-7.91	1236.30	0.00	0.00	0.00	-1274.69	33.40	1576.23	-1258.13	-105.63	1563.46	-1354.23	-130.04	1670.95	-1366.00	15.13	1680.73	913.98	-218.64	68.92	1534.24	-217.10	73.67	909.98
3.09000	-1758.11	168.43	167.56	-1775.29	138.47	196.33	-1741.46	-6.42	520.84	-1749.95	88.04	456.06	-1217.37	-93.60	55.38	-1269.47	-99.59	59.22	-17.97	-50.62	176.61	-1417.61	-176.51	86.97	-1394.47	-10.81	1234.36	0.00	0.00	0.00	-1269.79	31.84	1577.18	-1252.61	-107.24	1564.71	-1348.99	-131.23	1672.18	-1360.83	13.83	1681.68	913.97	-219.36	68.68	1533.19	-217.18	73.26	909.81
3.10000	-1749.54	164.17	182.98	-1764.70	133.95	212.47	-1741.46	-6.42	520.84	-1749.95	88.04	456.06	-1221.67	-94.30	53.49	-1268.70	-99.64	59.43	-17.97	-50.62	176.61	-1417.31	-176.61	87.14	-1388.72	-10.84	1238.24	0.00	0.00	0.00	-1264.44	30.97	1578.26	-1248.23	-108.18	1566.03	-1343.70	-132.50	1673.40	-1355.00	13.90	1682.67	914.22	-219.34	68.56	1533.57	-217.15	73.47	909.96
3.11000	-1741.39	158.58	197.63	-1754.51	129.75	228.02	-1741.46	-6.42	520.84	-1749.95	88.04	456.06	-1219.83	-94.39	53.70	-1270.16	-99.22	58.73	-17.97	-50.62	176.61	-1417.21	-176.45	87.17	-1384.83	-13.42	1236.67	0.00	0.00	0.00	-1259.43	29.66	1579.31	-1244.57	-109.71	1567.45	-1338.44	-133.80	1674.59	-1349.55	13.60	1683.69	914.19	-219.12	68.63	1533.66	-217.16	73.47	909.75
3.12000	-1732.37	154.08	212.23	-1744.68	125.22	242.81	-1741.46	-6.42	520.84	-1749.95	88.04	456.06	-1219.43	-94.59	53.52	-1270.64	-98.51	57.17	-17.97	-50.62	176.61	-1417.34	-176.10	87.04	-1380.15	-15.12	1237.34	0.00	0.00	0.00	-1254.41	28.47	1580.28	-1239.94	-110.54	1568.77	-1333.42	-134.89	1675.80	-1345.39	11.89	1684.79	913.89	-219.13	68.73	1534.44	-217.02	73.69	909.96
3.13000	-1720.88	150.87	226.60	-1735.68	120.17	256.68	-1741.46	-6.42	520.84	-1749.95	88.04	456.06	-1214.33	-93.93	55.88	-1268.22	-98.15	57.40	-17.97	-50.62	176.61	-1417.37	-176.02	87.11	-1375.03	-16.22	1238.48	0.00	0.00	0.00	-1249.57	27.66	1581.32	-1234.95	-110.95	1569.99	-1328.68	-135.65	1677.06	-1342.10	9.42	1685.99	914.08	-219.11	68.66	1533.98	-217.11	73.57	909.94
3.14000	-1709.93	145.77	239.81	-1724.54	115.20	270.13	-1741.46	-6.42	520.84	-1749.95	88.04	456.06	-1217.21	-94.46	53.76	-1269.43	-98.07	57.04	-17.97	-50.62	176.61	-1417.34	-175.90	87.08	-1370.29	-17.85	1239.60	0.00	0.00	0.00	-1245.03	27.17	1582.44	-1229.31	-112.18	1571.05	-1323.85	-136.65	1678.31	-1337.33	9.22	1687.09	913.93	-218.78	68.78	1534.06	-217.11	73.61	910.16
3.15000	-1702.39	141.26	251.40	-1712.15	111.54	282.95	-1741.46	-6.42	520.84	-1749.95	88.04	456.06	-1218.99	-94.31	53.14	-1269.17	-98.60	56.75	-17.97	-50.62	176.61	-1417.44	-175.63	86.98	-1365.37	-19.06	1240.77	0.00	0.00	0.00	-1241.38	26.22	1583.60	-1225.18	-112.75	1572.52	-1319.16	-137.59	1679.56	-1332.97	8.81	1688.14	913.84	-218.59	68.86	1534.77	-216.98	73.91	910.02
3.16000	-1687.74	135.81	262.95	-1700.15	107.03	294.60	-1741.46	-6.42	520.84	-1749.94	88.03	456.07	-1221.29	-94.59	52.35	-1268.30	-98.65	56.84	-17.97	-50.62	176.61	-1417.16	-175.98	87.19	-1360.62	-20.38	1241.97	0.00	0.00	0.00	-1235.42	25.57	1584.87	-1221.91	-113.44	1573.92	-1314.80	-138.06	1680.86	-1328.88	8.07	1689.18	914.03	-219.44	68.72	1534.01	-217.13	73.61	910.02
3.17000	-1676.11	131.88	272.78	-1687.01	102.99	304.69	-1741.46	-6.42	520.84	-1739.00	83.21	465.65	-1216.93	-93.98	53.40	-1266.38	-98.22	57.27	-17.97	-50.62	176.61	-1417.17	-175.86	87.14	-1356.01	-21.41	1243.19	0.00	0.00	0.00	-1233.18	25.07	1586.11	-1217.19	-114.12	1575.09	-1310.30	-139.03	1682.10	-1324.25	8.88	1690.19	914.40	-220.06	68.28	1533.95	-217.08	73.54	910.11
3.18000	-1663.29	127.67	281.70	-1674.82	99.23	313.42	-1741.46	-6.42	520.84	-1725.68	82.20	474.88	-1215.29	-94.15	53.49	-1267.05	-98.46	57.01	-17.97	-50.62	176.61	-1417.00	-176.00	87.19	-1351.61	-22.47	1244.35	0.00	0.00	0.00	-1227.48	24.74	1587.11	-1211.70	-114.50	1576.41	-1306.09	-139.67	1683.29	-1321.02	6.85	1691.51	914.42	-220.37	68.24	1533.54	-217.12	73.36	910.10
3.19000	-1647.24	122.66	285.14	-1661.39	95.54	321.07	-1741.46	-6.42	520.84	-1714.09	79.40	482.06	-1215.53	-94.10	53.52	-1269.16	-98.48	57.23	-17.97	-50.62	176.61	-1417.17	-175.70	87.03	-1346.76	-22.43	1245.60	0.00	0.00	0.00	-1224.22	23.97	1588.46	-1208.41	-114.69	1577.65	-1302.02	-140.26	1684.48	-1316.56	7.56	1692.72	914.16	-219.94	68.52	1533.81	-217.17	73.61	910.24
3.20000	-1631.69	118.98	291.73	-1647.57	91.60	327.22	-1741.45	-6.42	520.84	-1702.46	76.90	487.70	-1217.58	-94.11	53.01	-1268.83	-98.58	56.44	-17.97	-50.62	176.61	-1417.31	-175.44	86.97	-1342.25	-23.01	1246.71	0.00	0.00	0.00	-1220.85	23.89	1589.69	-1204.16	-114.95	1578.84	-1298.30	-140.40	1685.65	-1312.84	6.89	1693.85	914.12	-219.49	68.59	1533.92	-217.10	73.62	910.21
3.21000	-1617.07	115.08	296.35	-1633.78	88.33	332.05	-1730.10	-7.64	525.65	-1690.84	74.27	491.62	-1216.59	-94.77	53.05	-1270.48	-98.78	56.01	-17.97	-50.62	176.61	-1417.07	-175.77	87.09	-1337.74	-23.39	1247.86	0.00	0.00	0.00	-1218.68	23.63	1591.00	-1198.36	-115.43	1579.93	-1294.48	-140.71	1686.73	-1310.60	3.62	1694.95	914.20	-220.27	68.40	1533.77	-217.14	73.50	910.19
3.22000	-1604.88	110.80	299.41	-1615.39	83.86	332.58	-1719.23	-8.11	528.45	-1678.81	72.85	494.22	-1218.03	-94.14	52.84	-1269.56	-98.52	56.15	-17.97	-50.62	176.61	-1417.16	-175.71	87.10	-1333.33	-23.87	1248.93	0.00	0.00	0.00	-1213.11	23.27	1592.14	-1196.41	-115.95	1581.35	-1290.85	-140.99	1687.85	-1305.48	6.03	1695.91	914.19	-219.88	68.41	1534.29	-216.99	73.65	910.18
3.23000	-1588.83	107.47	301.62	-1598.40	80.32	334.95	-1708.06	-9.59	529.74	-1668.22	69.74	494.85	-1217.16	-94.39	52.75	-1269.00	-98.43	56.33	-17.97	-50.62	176.61	-1417.16	-175.63	87.07	-1328.22	-23.12	1250.09	0.00	0.00	0.00	-1209.58	22.68	1593.18	-1192.51	-116.26	1582.54	-1287.22	-141.24	1688.88	-1302.04	5.15	1696.96	914.16	-219.64	68.59	1534.01	-217.12	73.58	910.11
3.24000	-1570.55	104.21	302.88	-1584.83	77.84	335.67	-1697.02	-10.90	529.39	-1656.25	68.97	494.54	-1212.23	-94.17	53.97	-1267.08	-98.61	56.55	-17.97	-50.62	176.61	-1417.12	-175.70	87.15	-1323.90	-23.89	1250.93	0.00	0.00	0.00	-1207.69	22.54	1594.37	-1186.62	-116.47	1583.43	-1283.29	-142.00	1689.79	-1298.78	4.13	1698.00	914.34	-220.24	68.39	1533.82	-217.12	73.51	910.09
3.25000	-1557.49	101.32	302.16	-1572.87	75.58	334.50	-1686.69	-11.21	526.86	-1644.46	68.30	492.54	-1217.36	-94.38	52.47	-1267.73	-98.35	56.40	-17.97	-50.62	176.61	-1417.06	-175.68	87.11	-1318.87	-24.27	1252.08	0.00	0.00	0.00	-1203.58	22.22	1595.21	-1183.64	-116.85	1584.57	-1279.77	-142.13	1690.76	-1294.86	4.49	1698.81	914.10	-219.56	68.63	1534.07	-217.13	73.66	910.29
3.26000	-1538.93	98.72	300.76	-1557.18	72.46	332.54	-1675.61	-12.39	522.75	-1632.26	68.35	489.23	-1214.32	-94.87	54.25	-1267.53	-98.34	56.52	-17.97	-50.62	176.61	-1417.00	-175.72	87.17	-1313.89	-24.54	1253.11	0.00	0.00	0.00	-1198.10	22.32	1596.16	-1179.96	-117.08	1585.61	-1276.10	-142.55	1691.63	-1291.77	4.15	1699.77	914.25	-219.75	68.47	1534.27	-217.21	73.69	910.26
3.27000	-1523.81	96.83	297.71	-1542.78	70.52	329.25	-1664.82	-13.30	517.03	-1620.26	67.97	484.30	-1213.52	-94.19	53.51	-1270.10	-99.43	57.11	-17.97	-50.62	176.61	-1416.87	-175.82	87.23	-1308.96	-24.70	1254.04	0.00	0.00	0.00	-1194.66	22.27	1597.00	-1178.13	-117.46	1586.74	-1272.64	-142.73	1692.44	-1288.41	3.37	1700.54	914.31	-220.20	68.38	1534.02	-217.26	73.61	910.28
3.28000	-1507.59	95.03	293.71	-1524.03	69.48	325.49	-1654.43	-13.37	509.41	-1608.76	67.00	477.72	-1217.05	-94.19	52.45	-1268.95	-98.71	56.11	-17.97	-50.62	176.61	-1416.88	-175.68	87.20	-1304.08	-24.75	1254.86	0.00	0.00	0.00	-1192.06	22.02	1598.00	-1172.49	-117.55	1587.62	-1269.27	-142.64	1693.25	-1285.30	2.84	1701.12	914.22	-219.97	68.42	1533.97	-217.17	73.57	910.11
3.29000	-1490.00	95.16	289.16	-1509.20	68.29	320.06	-1643.40	-13.86	500.31	-1596.25	67.19	470.08	-1218.72	-93.96	52.04	-1269.29	-98.99	55.79	-17.97	-50.62	176.61	-1416.84	-175.71	87.22	-1299.25	-24.70	1255.58	0.00	0.00	0.00	-1188.84	21.69	1598.91	-1171.44	-117.81	1588.57	-1265.73	-142.79	1693.97	-1281.85	2.98	1701.82	914.40	-219.94	68.34	1533.27	-217.05	73.29	909.84
3.30000	-1470.27	94.08	283.75	-1492.03	67.57	313.77	-1631.77	-14.96	490.00	-1584.94	65.87	460.75	-1216.31	-94.39	52.42	-1269.81	-98.95	55.53	-17.97	-50.62	176.61	-1416.89	-175.53	87.19	-1294.47	-24.54	1256.21	0.00	0.00	0.00	-1181.60	21.61	1599.49	-1166.64	-118.09	1589.35	-1262.24	-142.99	1694.62	-1277.43	4.90	1702.42	914.45	-219.96	68.33	1533.76	-217.07	73.47	909.93
3.31000	-1451.53	93.84	277.43	-1472.99	67.93	306.98	-1619.83	-15.46	478.11	-1572.52	66.07	450.47	-1216.02	-94.29	52.22	-1268.68	-98.54	55.91	-17.97	-50.62	176.61	-1416.90	-175.42	87.16	-1289.73	-24.29	1256.74	0.00	0.00	0.00	-1179.00	21.49	1600.33	-1161.07	-118.38	1590.10	-1258.91	-142.89	1695.24	-1274.08	4.72	1702.89	914.20	-219.98	68.57	1534.36	-217.17	73.65	910.09
3.32000	-1437.00	94.57	273.37	-1456.07	68.08	298.60	-1608.78	-14.42	464.64	-1559.83	66.22	438.90	-1218.33	-94.21	51.77	-1270.53	-98.79	55.35	-17.97	-50.62	176.61	-1416.86	-175.40	87.22	-1285.03	-23.94	1257.19	0.00	0.00	0.00	-1176.37	21.63	1600.96	-1159.31	-118.51	1590.82	-1255.77	-142.68	1695.92	-1270.19	5.63	1703.31	913.97	-219.21	68.81	1534.52	-217.14	73.78	910.13
3.33000	-1417.87	95.66	265.57	-1439.60	69.26	289.62	-1597.04	-13.59	449.87	-1546.92	66.69	426.53	-1213.97	-93.99	53.82	-1269.26	-98.34	55.44	-17.97	-50.62	176.61	-1416.66	-175.43	87.27	-1280.37	-23.49	1257.55	0.00	0.00	0.00	-1173.18	21.54	1601.49	-1155.05	-118.64	1591.52	-1252.44	-142.68	1696.45	-1267.34	4.87	1703.75	914.37	-219.78	68.26	1533.95	-217.19	73.59	910.05
3.34000	-1400.05	97.34	256.80	-1422.39	71.28	283.64	-1584.95	-12.47	433.88	-1533.86	67.54	413.20	-1218.07	-93.94	51.56	-1268.78	-98.39	55.53	-17.97	-50.62	176.61	-1416.73	-175.21	87.24	-1275.76	-22.96	1257.83	0.00	0.00	0.00	-1171.01	21.06	1602.02	-1151.79	-118.41	1592.21	-1249.25	-142.65	1696.95	-1263.68	5.51	1704.01	914.19	-219.59	68.47	1534.35	-217.10	73.81	910.20
3.35000	-1379.94	99.28	248.31	-1404.71	72.66	273.50	-1571.30	-12.34	417.36	-1520.83	67.71	398.63	-1217.24	-93.65	51.14	-1267.65	-98.28	55.63	-17.97	-50.62	176.61	-1416.51	-175.16	87.34	-1271.17	-22.33	1258.04	0.00	0.00	0.00	-1166.29	21.22	1602.39	-1151.49	-118.72	1592.92	-1246.00	-142.39	1697.36	-1260.57	5.02	1704.50	913.98	-218.83	68.60	1534.25	-217.09	73.75	910.21
3.36000	-1360.13	101.00	239.26	-1385.51	75.32	263.30	-1558.41	-10.12	399.51	-1507.85	67.72	383.00	-1213.58	-93.80	53.29	-1269.03	-98.18	55.20	-17.97	-50.62	176.61	-1416.31	-175.39	87.46	-1266.63	-21.62	1258.18	0.00	0.00	0.00	-1162.39	21.22	1602.73	-1146.32	-118.39	1593.42	-1242.73	-142.21	1697.74	-1256.63	6.06	1704.64	914.11	-219.07	68.55	1534.47	-216.90	73.82	910.36
3.37000	-1340.58	103.47	230.06	-1367.04	77.78	252.75	-1543.34	-8.68	379.59	-1492.68	70.62	367.96	-1212.63	-92.98	52.34	-1266.23	-97.91	55.85	-17.97	-50.62	176.61	-1416.39	-175.07	87.39	-1262.11	-20.82	1258.25	0.00	0.00	0.00	-1157.11	21.25	1603.30	-1141.14	-118.38	1593.87	-1239.58	-141.87	1698.12	-1253.71	4.98	1705.02	914.18	-219.56	68.41	1533.69	-217.05	73.45	910.20
3.38000	-1320.20	106.21	220.86	-1346.28	80.20	242.30	-1529.76	-7.28	361.36	-1477.37	73.47	352.18	-1215.89	-93.07	51.38	-1267.89	-97.68	55.17	-17.97	-50.62	176.61	-1416.20	-175.33	87.58	-1257.63	-19.94	1258.25	0.00	0.00	0.00	-1155.42	21.03	1603.81	-1137.89	-118.56	1594.32	-1236.18	-142.05	1698.32	-1250.26	5.32	1705.32	914.17	-219.51	68.61	1534.07	-217.18	73.62	910.17
3.39000	-1297.51	109.31	212.13	-1328.01	83.65	231.47	-1517.00	-5.73	344.18	-1461.38	77.45	336.11	-1215.58	-93.99	51.05	-1267.72	-97.84	55.14	-17.97	-50.62	176.61	-1416.28	-174.92	87.44	-1253.17	-18.98	1258.20	0.00	0.00	0.00	-1150.59	21.58	1604.07	-1136.17	-118.22	1594.64	-1233.08	-141.37	1698.63	-1246.06	6.98	1705.48	913.95	-219.11	68.80	1534.04	-217.13	73.57	910.08
3.40000	-1277.75	112.76	203.13	-1307.65	86.71	220.98	-1504.37	-3.81	327.45	-1446.09	79.85	319.26	-1213.38	-94.46	51.99	-1268.17	-97.80	54.94	-17.97	-50.62	176.61	-1415.95	-175.29	87.75	-1248.74	-17.95	1258.09	0.00	0.00	0.00	-1146.80	21.69	1604.30	-1132.17	-117.63	1595.11	-1229.71	-140.92	1698.86	-1242.89	6.77	1705.62	914.20	-219.36	68.55	1533.57	-217.14	73.42	910.15
3.41000	-1256.10	116.47	194.61	-1288.27	90.37	210.47	-1491.18	-1.31	310.55	-1429.88	83.14	302.25	-1211.27	-93.61	51.58	-1269.99	-97.76	54.54	-17.97	-50.62	176.61	-1416.00	-175.06	87.73	-1244.34	-16.84	1257.93	0.00	0.00	0.00	-1141.91	22.49	1604.60	-1127.67	-117.54	1595.41	-1226.39	-140.30	1699.04	-1239.50	6.68	1705.76	914.13	-219.00	68.71	1533.78	-217.11	73.55	910.17
3.42000	-1236.45	119.67	185.77	-1268.10	94.20	200.37	-1476.75	1.99	292.86	-1413.41	86.58	285.40	-1212.99	-94.40	51.54	-1269.05	-98.03	54.42	-17.97	-50.62	176.61	-1415.84	-175.03	87.81	-1239.96	-15.66	1257.72	0.00	0.00	0.00	-1140.13	22.77	1604.93	-1123.35	-116.98	1595.73	-1223.11	-139.44	1699.23	-1235.82	7.53	1705.92	914.13	-219.38	68.52	1534.95	-216.94	73.95	909.79
3.43000	-1214.22	122.73	177.91	-1247.93	98.06	190.27	-1460.39	6.28	273.76	-1396.19	91.05	268.86	-1213.34	-94.75	51.12	-1266.17	-97.79	54.98	-17.97	-50.62	176.61	-1415.85	-174.54	87.72	-1235.60	-14.40	1257.47	0.00	0.00	0.00	-1136.00	23.28	1605.12	-1119.80	-116.34	1596.06	-1219.65	-138.81	1699.32	-1232.11	8.28	1706.21	914.03	-219.56	68.58	1533.81	-217.11	73.49	909.80
3.44000	-1192.77	125.57	170.28	-1226.53	100.96	180.94	-1441.43	11.78	252.64	-1378.92	95.42	252.21	-1210.64	-93.48	51.32	-1267.14	-97.83	54.78	-17.97	-50.62	176.61	-1415.74	-174.31	87.81	-1231.26	-13.09	1257.18	0.00	0.00	0.00	-1133.31	23.99	1605.34	-1116.93	-115.55	1596.34	-1216.01	-138.30	1699.40	-1228.39	9.27	1706.27	914.14	-219.35	68.52	1534.04	-217.05	73.59	909.99
3.45000	-1173.70	127.80	162.04	-1206.16	104.09	171.81	-1419.17	18.70	228.89	-1361.59	99.92	235.85	-1213.41	-95.62	50.12	-1267.61	-94.02	50.52	-17.97	-50.62	176.61	-1415.47	-174.44	88.01	-1226.93	-11.70	1256.86	0.00	0.00	0.00	-1131.09	24.80	1605.80	-1113.68	-114.84	1596.61	-1212.67	-137.16	1699.49	-1224.39	10.99	1706.29	914.31	-219.85	68.43	1534.26	-217.02	73.66	910.14
3.46000	-1149.97	132.38	157.22	-1186.59	107.51	162.72	-1396.66	23.16	205.59	-1342.44	106.51	220.31	-1213.29	-95.28	50.09	-1277.45	-94.21	48.20	-17.97	-50.62	176.61	-1415.27	-174.41	88.16	-1222.62	-10.26	1256.50	0.00	0.00	0.00	-1124.60	25.51	1605.88	-1108.72	-114.03	1596.75	-1209.20	-136.12	1699.57	-1221.02	11.36	1706.31	913.93	-219.37	68.73	1533.72	-217.12	73.54	909.92
3.47000	-1129.00	135.36	150.68	-1165.77	111.16	154.57	-1379.52	29.57	187.25	-1324.49	111.19	204.37	-1210.80	-93.23	50.83	-1271.37	-94.70	48.67	-17.97	-50.62	176.61	-1414.97	-174.56	88.43	-1218.32	-8.76	1256.12	0.00	0.00	0.00	-1120.99	26.52	1605.76	-1106.41	-113.47	1597.00	-1205.69	-135.00	1699.58	-1217.16	12.40	1706.40	914.07	-220.09	68.62	1533.11	-217.18	73.30	909.85
3.48000	-1108.98	138.50	143.82	-1145.43	114.67	146.37	-1362.33	37.56	168.93	-1306.10	116.98	189.44	-1194.57	-87.42	55.61	-1272.62	-94.46	48.45	-17.97	-50.62	176.61	-1414.87	-174.43	88.53	-1214.04	-7.19	1255.72	0.00	0.00	0.00	-1114.89	27.84	1605.99	-1102.49	-112.53	1597.18	-1202.11	-133.93	1699.58	-1213.29	13.46	1706.32	913.88	-218.79	68.92	1533.62	-217.22	73.41	909.86
3.49000	-1086.24	142.35	137.82	-1125.72	118.39	138.23	-1345.17	46.16	151.61	-1289.18	120.31	174.58	-1189.42	-84.47	56.20	-1273.20	-94.71	47.77	-17.97	-50.62	176.61	-1414.61	-174.43	88.75	-1209.76	-5.58	1255.30	0.00	0.00	0.00	-1113.49	28.41	1606.16	-1101.12	-111.47	1597.44	-1198.44	-132.79	1699.53	-1209.52	14.58	1706.21	914.04	-219.37	68.68	1534.08	-217.14	73.58	909.69
3.50000	-1064.32	145.65	132.13	-1106.82	122.50	130.89	-1326.04	52.80	136.02	-1271.39	125.29	161.64	-1192.19	-85.27	55.03	-1267.60	-95.51	49.09	-17.97	-50.62	176.61	-1414.44	-174.16	88.83	-1205.49	-3.91	1254.86	0.00	0.00	0.00	-1110.32	29.60	1606.14	-1095.48	-110.33	1597.40	-1194.95	-131.13	1699.47	-1205.98	15.49	1706.14	913.97	-219.28	68.67	1534.20	-217.08	73.65	909.82
3.51000	-1046.34	149.32	126.92	-1088.13	126.77	125.29	-1307.19	59.57	121.64	-1253.50	131.11	150.41	-1195.77	-87.61	53.54	-1275.91	-95.42	46.67	-17.97	-50.62	176.61	-1414.15	-174.31	89.21	-1201.22	-2.20	1254.41	0.00	0.00	0.00	-1103.72	30.92	1605.94	-1091.20	-109.11	1597.58	-1191.14	-129.94	1699.30	-1201.55	17.54	1705.92	914.08	-219.21	68.61	1533.45	-217.29	73.33	909.98
3.52000	-1028.55	153.42	123.66	-1069.02	130.65	120.20	-1289.90	67.70	108.23	-1236.71	136.21	140.77	-1200.55	-87.21	50.33	-1268.71	-95.52	48.24	-17.97	-50.62	176.61	-1414.03	-174.07	89.34	-1196.96	-0.43	1253.96	0.00	0.00	0.00	-1099.73	32.16	1605.93	-1087.62	-107.91	1597.53	-1187.47	-128.26	1699.10	-1197.36	19.29	1705.67	914.24	-219.57	68.39	1533.87	-217.19	73.57	910.02
3.53000	-1010.89	156.01	120.86	-1051.33	133.90	116.30	-1273.10	74.78	96.40	-1220.14	141.51	132.63	-1203.36	-88.05	49.79	-1267.63	-95.71	48.62	-17.97	-50.62	176.61	-1413.78	-173.85	89.52	-1192.69	1.37	1253.51	0.00	0.00	0.00	-1095.45	33.48	1605.82	-1081.68	-106.56	1597.38	-1183.74	-126.49	1698.94	-1193.26	21.10	1705.40	914.42	-219.59	68.26	1533.44	-217.27	73.36	910.19
3.54000	-994.73	158.68	118.70	-1034.89	136.30	113.21	-1256.93	78.32	87.93	-1205.39	144.50	125.25	-1202.83	-89.47	48.58	-1273.53	-95.74	46.60	-17.97	-50.62	176.61	-1413.63	-173.64	89.70	-1188.43	3.22	1253.05	0.00	0.00	0.00	-1091.73	35.41	1605.54	-1077.08	-105.17	1597.23	-1179.94	-124.55	1698.69	-1189.08	23.09	1705.08	914.26	-219.43	68.34	1533.47	-217.25	73.35	909.87
3.55000	-979.53	160.70	117.61	-1021.45	139.13	110.30	-1241.74	81.57	80.21	-1191.09	147.30	118.83	-1205.71	-89.88	48.83	-1277.40	-96.63	45.43	-17.97	-50.62	176.61	-1413.28	-173.73	90.00	-1184.16	5.11	1252.61	0.00	0.00	0.00	-1086.93	36.96	1605.47	-1076.50	-103.51	1597.24	-1176.23	-122.30	1698.41	-1184.68	25.48	1704.64	914.07	-218.88	68.69	1533.63	-217.24	73.39	909.90
3.56000	-965.97	162.49	117.40	-1007.52	140.82	109.23	-1224.00	87.65	67.29	-1177.84	149.90	113.60	-1190.69	-89.49	50.69	-1268.70	-96.65	46.93	-17.97	-50.62	176.61	-1413.16	-173.30	90.11	-1179.89	7.04	1252.17	0.00	0.00	0.00	-1081.77	38.59	1605.19	-1073.18	-101.79	1597.00	-1172.21	-120.59	1698.00	-1180.75	26.93	1704.25	914.30	-219.26	68.42	1533.82	-217.17	73.53	909.95
3.57000	-953.75	162.88	118.69	-995.01	141.98	109.10	-1208.26	92.81	56.06	-1166.11	151.52	108.92	-1205.85	-90.02	47.96	-1273.51	-96.36	45.76	-17.97	-50.62	176.61	-1412.95	-173.01	90.31	-1175.61	9.00	1251.75	0.00	0.00	0.00	-1078.21	40.34	1604.89	-1068.07	-100.03	1596.84	-1168.27	-118.47	1697.63	-1176.56	28.86	1703.80	914.24	-219.24	68.53	1533.74	-217.15	73.48	909.76
3.58000	-943.25	162.74	120.59	-982.43	141.96	110.19	-1194.40	97.11	46.44	-1155.43	152.50	104.79	-1208.95	-90.37	46.65	-1266.85	-96.01	47.15	-17.97	-50.62	176.61	-1412.51	-173.08	90.75	-1171.32	10.99	1251.34	0.00	0.00	0.00	-1072.89	42.24	1604.31	-1062.89	-98.08	1596.60	-1164.29	-116.34	1697.23	-1172.06	31.83	1703.22	914.24	-219.19	68.54	1533.82	-217.05	73.50	909.60
3.59000	-934.26	162.19	122.32	-973.91	142.13	110.53	-1182.32	100.61	38.32	-1145.93	153.17	100.86	-1205.67	-92.24	46.81	-1274.49	-96.81	45.31	-17.97	-50.62	176.61	-1412.39	-172.69	90.99	-1167.03	13.01	1250.96	0.00	0.00	0.00	-1067.72	44.79	1603.97	-1059.72	-96.08	1596.19	-1160.67	-113.50	1696.87	-1167.82	34.20	1702.71	914.31	-219.21	68.47	1533.65	-217.22	73.52	909.95
3.60000	-926.76	162.03	122.97	-965.96	141.67	110.72	-1171.93	103.36	31.62	-1137.72	153.40	97.30	-1213.55	-93.08	44.11	-1273.82	-96.29	45.11	-17.97	-50.62	176.61	-1412.10	-172.44	91.36	-1162.71	15.05	1250.61	0.00	0.00	0.00	-1065.84	46.63	1603.69	-1056.16	-94.18	1595.99	-1156.82	-111.18	1696.47	-1164.00	35.79	1702.21	914.01	-219.03	68.72	1534.45	-217.04	73.80	909.79
3.61000	-920.37	161.41	122.65	-957.81	141.67	110.22	-1163.11	105.42	26.23	-1130.63	153.65	94.20	-1207.92	-93.58	45.52	-1271.81	-96.15	45.84	-17.97	-50.62	176.61	-1411.59	-172.48	91.89	-1158.39	17.13	1250.28	0.00	0.00	0.00	-1063.20	49.22	1603.30	-1052.30	-91.74	1595.75	-1153.20	-108.22	1696.04	-1159.92	38.26	1701.63	914.04	-218.69	68.72	1534.49	-217.02	73.79	910.12
3.62000	-915.87	161.40	120.59	-952.27	140.80	108.03	-1155.77	106.83	22.06	-1125.66	151.92	91.04	-1200.49	-92.35	46.99	-1273.97	-96.35	45.27	-17.97	-50.62	176.61	-1411.24	-172.25	92.28	-1154.04	19.22	1249.99	0.00	0.00	0.00	-1057.14	51.65	1602.61	-1045.95	-89.39	1595.47	-1149.44	-105.53	1695.52	-1155.23	42.32	1700.75	913.93	-219.17	68.75	1534.49	-217.06	73.81	909.99
3.63000	-911.67	159.41	113.96	-952.22	138.64	102.24	-1149.79	107.65	19.02	-1121.82	151.61	89.87	-1212.71	-90.43	44.73	-1272.84	-96.15	45.71	-17.97	-50.62	176.61	-1410.80	-171.95	92.77	-1149.68	21.33	1249.74	0.00	0.00	0.00	-1051.65	54.04	1602.10	-1042.54	-86.76	1595.12	-1145.84	-102.31	1695.12	-1151.39	44.74	1700.17	914.17	-219.35	68.55	1534.55	-216.86	73.77	909.91
3.64000	-907.95	158.28	106.49	-948.66	136.65	96.19	-1145.08	107.94	17.02	-1119.48	150.39	87.69	-1207.90	-92.62	44.61	-1269.10	-95.25	45.90	-17.97	-50.62	176.61	-1410.57	-171.48	93.21	-1145.30	23.46	1249.53	0.00	0.00	0.00	-1046.70	56.64	1601.59	-1039.10	-83.86	1594.76	-1142.08	-99.22	1694.60	-1147.37	47.58	1699.46	914.30	-219.33	68.48	1534.10	-217.05	73.60	909.80
3.65000	-904.30	156.79	99.99	-946.79	135.31	90.61	-1141.54	107.75	15.95	-1116.87	151.27	86.15	-1202.74	-92.06	45.48	-1265.83	-95.70	46.63	-17.97	-50.62	176.61	-1410.19	-170.94	93.76	-1140.89	25.61	1249.37	0.00	0.00	0.00	-1043.86	59.56	1601.16	-1033.92	-80.97	1594.46	-1138.41	-95.90	1694.16	-1143.36	50.18	1698.91	914.20	-219.63	68.54	1534.31	-217.08	73.72	910.00
3.66000	-900.81	156.17	94.35	-942.11	134.92	86.24	-1139.04	107.14	15.72	-1114.54	151.41	85.07	-1205.64	-91.57	44.30	-1273.66	-95.46	44.89	-17.97	-50.62	176.61	-1409.97	-170.00	94.23	-1136.46	27.76	1249.26	0.00	0.00	0.00	-1038.75	62.73	1600.79	-1029.58	-77.98	1594.12	-1134.59	-92.76	1693.83	-1138.93	54.08	1698.33	914.26	-219.75	68.43	1534.09	-217.05	73.63	909.96
3.67000	-896.61	155.79	87.77	-941.31	135.28	81.23	-1137.51	106.15	16.24	-1112.10	152.16	84.24	-1211.12	-90.75	42.45	-1276.35	-95.56	44.17	-17.97	-50.62	176.61	-1409.47	-169.51	95.11	-1132.00	29.93	1249.21	0.00	0.00	0.00	-1034.29	65.34	1600.45	-1025.23	-75.25	1593.90	-1130.72	-89.67	1693.49	-1134.54	58.05	1697.85	914.03	-219.34	68.54	1533.94	-217.12	73.50	909.92
3.68000	-896.07	156.53	81.75	-939.70	135.73	77.15	-1136.82	104.84	17.41	-1110.14	153.16	83.51	-1203.75	-91.71	44.83	-1279.69	-95.66	42.93	-17.97	-50.62	176.61	-1409.39	-168.02	95.61	-1127.52	32.10	1249.21	0.00	0.00	0.00	-1030.81	67.53	1600.47	-1022.41	-72.92	1593.86	-1127.06	-86.20	1693.27	-1130.65	60.39	1697.63	914.16	-219.18	68.53	1534.65	-217.12	73.78	909.99
3.69000	-894.90	156.86	78.23	-937.50	136.01	74.61	-1136.88	103.27	19.14	-1108.55	153.62	82.94	-1205.13	-91.82	43.63	-1277.77	-95.79	43.28	-17.97	-50.62	176.61	-1408.94	-166.85	96.35	-1123.00	34.27	1249.28	0.00	0.00	0.00	-1025.53	70.87	1600.33	-1017.56	-70.05	1593.91	-1123.50	-82.72	1693.11	-1126.44	64.13	1697.40	914.22	-219.61	68.45	1533.79	-217.09	73.49	910.24
3.70000	-892.25	156.45	75.78	-937.04	135.85	72.60	-1137.58	101.49	21.33	-1107.48	153.83	82.31	-1221.09	-92.52	38.95	-1265.00	-94.31	45.92	-17.97	-50.62	176.61	-1408.11	-166.29	97.69	-1118.45	36.45	1249.41	0.00	0.00	0.00	-1022.81	73.88	1600.46	-1016.22	-67.00	1594.11	-1119.65	-79.72	1692.98	-1122.45	67.21	1697.22	914.03	-219.30	68.67	1533.98	-217.03	73.63	910.30
3.71000	-893.23	155.50	74.12	-936.59	135.66	71.29	-1138.82	99.55	23.89	-1106.29	154.41	82.19	-1212.49	-91.59	40.15	-1268.03	-94.69	44.71	-17.97	-50.62	176.61	-1406.87	-166.09	99.35	-1113.87	38.63	1249.62	0.00	0.00	0.00	-1018.51	77.05	1600.64	-1011.88	-63.85	1594.36	-1115.90	-76.60	1693.00	-1118.32	70.73	1697.13	913.98	-218.88	68.70	1534.56	-217.01	73.77	909.91
3.72000	-892.07	155.40	73.64	-934.45	135.33	71.04	-1140.49	97.50	26.72	-1105.78	154.53	81.82	-1207.49	-91.03	41.52	-1267.16	-94.53	44.82	-17.97	-50.62	176.61	-1405.73	-165.46	101.03	-1109.24	40.80	1249.90	0.00	0.00	0.00	-1012.96	79.92	1600.80	-1009.45	-61.21	1594.77	-1112.29	-72.87	1693.19	-1114.23	73.89	1697.23	914.16	-219.29	68.65	1534.52	-217.04	73.75	910.01
3.73000	-892.24	155.92	73.92	-934.79	135.30	70.17	-1142.50	95.41	29.72	-1105.11	155.09	81.71	-1215.12	-90.65	39.37	-1263.91	-93.62	45.52	-17.97	-50.62	176.61	-1405.58	-165.50	99.81	-1104.58	42.97	1250.26	0.00	0.00	0.00	-1007.77	82.97	1601.12	-1003.19	-57.99	1595.17	-1108.63	-69.16	1693.46	-1109.84	77.72	1697.32	914.26	-219.28	68.54	1534.62	-217.08	73.84	910.10
3.74000	-889.83	155.68	72.68	-934.90	135.61	69.56	-1144.73	93.32	32.81	-1104.83	155.32	81.46	-1207.63	-90.89	40.22	-1271.57	-94.33	42.79	-17.97	-50.62	176.61	-1398.90	-164.30	102.96	-1099.88	45.13	1250.70	0.00	0.00	0.00	-1003.65	86.01	1601.48	-998.76	-54.90	1595.66	-1104.80	-65.84	1693.78	-1105.54	81.32	1697.41	914.19	-219.29	68.54	1534.35	-217.06	73.67	909.95
3.75000	-889.37	155.11	72.50	-934.16	135.63	69.10	-1147.08	91.29	35.88	-1104.61	155.28	81.23	-1209.53	-90.56	38.87	-1266.81	-93.74	43.73	-17.97	-50.62	176.61	-1395.19	-162.98	105.86	-1095.14	47.28	1251.24	0.00	0.00	0.00	-997.99	89.07	1601.69	-996.37	-51.92	1596.32	-1100.96	-62.28	1694.30	-1101.59	84.22	1697.75	914.06	-219.33	68.64	1533.63	-217.17	73.46	909.95
3.76000	-885.47	155.68	72.92	-935.84	135.89	68.14	-1149.45	89.38	38.85	-1104.37	155.19	81.11	-1215.00	-91.24	36.57	-1265.57	-92.95	43.46	-17.97	-50.62	176.61	-1398.18	-163.23	107.71	-1090.35	49.41	1251.86	0.00	0.00	0.00	-994.58	92.05	1602.14	-992.87	-48.45	1596.97	-1097.04	-58.88	1694.85	-1097.62	86.97	1698.26	914.15	-219.65	68.52	1533.90	-217.13	73.49	910.07
3.77000	-891.73	155.72	71.95	-933.89	135.71	68.25	-1151.74	87.63	41.61	-1103.89	155.91	81.24	-1214.29	-91.24	36.34	-1263.85	-92.73	42.88	-17.97	-50.62	176.61	-1396.68	-162.89	110.68	-1085.52	51.53	1252.58	0.00	0.00	0.00	-990.04	94.92	1602.54	-985.86	-45.55	1597.45	-1093.19	-55.47	1695.44	-1093.26	90.86	1698.59	914.40	-220.02	68.13	1534.68	-217.06	73.78	910.18
3.78000	-891.78	155.94	71.48	-936.26	135.57	67.27	-1153.84	86.10	44.07	-1103.77	155.78	81.06	-1214.11	-91.35	35.58	-1268.22	-93.63	41.30	-17.97	-50.62	176.61	-1391.03	-161.83	114.84	-1080.64	53.63	1253.40	0.00	0.00	0.00	-987.29	98.11	1603.24	-982.67	-42.63	1597.95	-1089.40	-52.07	1696.20	-1089.28	93.78	1699.16	914.27	-219.38	68.42	1534.69	-217.04	73.87	909.99
3.79000	-891.61	155.40	71.37	-934.00	135.42	67.66	-1155.65	84.84	46.14	-1103.81	155.53	80.81	-1212.67	-91.41	35.34	-1259.80	-93.14	42.55	-17.97	-50.62	176.61	-1388.58	-161.38	118.85	-1075.70	55.71	1254.32	0.00	0.00	0.00	-983.19	100.99	1603.82	-980.50	-39.71	1598.74	-1085.38	-49.17	1696.89	-1084.92	97.14	1699.82	914.21	-219.09	68.62	1533.38	-217.12	73.37	910.01
3.80000	-891.59	155.40	71.08	-934.65	135.70	67.10	-1157.06	83.92	47.72	-1103.45	156.09	81.01	-1214.49	-92.12	34.35	-1257.30	-92.53	42.25	-17.97	-50.62	176.61	-1385.62	-160.09	122.99	-1070.72	57.77	1255.35	0.00	0.00	0.00	-978.83	103.88	1604.19	-975.09	-36.82	1599.42	-1081.66	-45.83	1697.71	-1080.72	100.35	1700.47	914.36	-219.87	68.31	1533.78	-216.92	73.47	910.19
3.81000	-891.60	155.24	70.83	-933.48	135.11	67.33	-1157.97	83.37	48.72	-1103.62	155.58	80.68	-1208.13	-91.38	34.84	-1256.36	-92.41	41.54	-17.97	-50.62	176.61	-1385.40	-160.40	126.96	-1067.14	57.78	1256.08	0.00	0.00	0.00	-974.69	106.75	1605.04	-970.82	-34.19	1600.32	-1077.92	-42.60	1698.49	-1076.72	103.29	1701.13	914.35	-219.06	68.40	1532.59	-217.22	73.06	910.11
3.82000	-891.43	154.71	70.82	-934.08	135.06	66.99	-1158.28	83.26	49.04	-1103.80	155.20	80.43	-1213.16	-92.22	32.89	-1256.78	-92.70	40.94	-17.97	-50.62	176.61	-1375.48	-159.49	132.94	-1062.50	60.40	1257.10	0.00	0.00	0.00	-969.92	109.50	1605.77	-968.19	-31.14	1601.13	-1074.42	-39.35	1699.33	-1072.77	105.92	1701.94	914.04	-218.54	68.60	1533.92	-217.17	73.62	910.12
3.83000	-891.50	154.86	70.53	-934.18	135.11	66.71	-1158.24	83.56	48.93	-1103.87	155.12	80.29	-1208.87	-91.77	32.88	-1247.55	-91.87	42.14	-17.97	-50.62	176.61	-1373.23	-159.53	137.81	-1057.87	63.40	1258.18	0.00	0.00	0.00	-967.37	112.11	1606.56	-964.68	-28.64	1601.98	-1070.73	-36.74	1700.07	-1068.78	108.77	1702.69	914.13	-219.31	68.47	1534.22	-217.06	73.67	910.07
3.84000	-891.52	154.77	70.40	-934.53	134.95	66.60	-1158.35	83.51	48.92	-1103.55	155.88	80.38	-1207.16	-92.46	32.31	-1250.38	-92.55	41.71	-17.97	-50.62	176.61	-1363.77	-159.44	144.78	-1053.77	65.34	1259.08	0.00	0.00	0.00	-962.18	114.44	1607.33	-960.64	-26.28	1602.86	-1067.26	-33.79	1700.90	-1064.83	111.54	1703.47	914.03	-219.01	68.67	1533.86	-217.14	73.52	909.92
3.85000	-891.49	154.64	70.31	-934.04	135.15	66.50	-1158.23	83.69	48.79	-1103.82	155.48	80.18	-1208.39	-92.89	31.00	-1249.61	-92.31	41.83	-17.97	-50.62	176.61	-1357.33	-157.64	150.09	-1049.64	67.50	1259.91	0.00	0.00	0.00	-958.65	116.88	1608.10	-958.46	-23.86	1603.76	-1063.80	-31.13	1701.69	-1060.94	114.18	1704.17	914.47	-219.70	68.17	1533.93	-217.15	73.55	909.94
3.86000	-891.39	154.47	70.19	-935.48	135.06	66.08	-1158.07	83.31	49.08	-1103.73	155.88	80.09	-1208.62	-92.66	30.02	-1246.29	-92.71	42.77	-17.97	-50.62	176.61	-1352.88	-156.81	156.06	-1044.81	69.70	1260.90	0.00	0.00	0.00	-954.21	119.09	1608.97	-954.41	-21.67	1604.52	-1060.33	-28.61	1702.44	-1056.98	116.85	1704.83	914.28	-219.40	68.47	1533.93	-217.07	73.50	909.94
3.87000	-891.31	154.39	69.98	-934.57	135.24	66.10	-1158.27	83.83	48.78	-1103.59	156.24	80.16	-1202.02	-93.74	29.84	-1231.83	-91.91	46.07	-17.97	-50.62	176.61	-1347.93	-155.15	161.51	-1040.01	71.81	1261.86	0.00	0.00	0.00	-951.43	121.16	1609.78	-951.08	-19.55	1605.29	-1057.02	-25.71	1703.28	-1053.24	119.11	1705.55	914.29	-219.04	68.55	1533.37	-217.23	73.24	909.93
3.88000	-891.20	154.39	69.67	-933.42	135.40	66.07	-1158.75	84.84	48.16	-1103.71	156.02	80.00	-1202.91	-93.34	28.17	-1236.90	-92.28	46.07	-17.97	-50.62	176.61	-1345.80	-153.89	169.20	-1035.25	73.81	1262.79	0.00	0.00	0.00	-947.07	123.10	1610.51	-946.35	-17.61	1606.14	-1053.52	-23.66	1703.93	-1049.22	122.18	1706.11	914.49	-219.94	68.22	1533.82	-217.13	73.54	909.93
3.89000	-891.12	154.44	69.21	-933.70	135.33	65.83	-1158.63	84.65	48.27	-1103.18	157.00	80.32	-1198.29	-93.92	27.63	-1233.39	-91.97	48.08	-17.97	-50.62	176.61	-1333.98	-152.31	172.94	-1030.54	75.72	1263.71	0.00	0.00	0.00	-943.20	125.13	1611.21	-941.79	-15.73	1606.87	-1050.25	-21.11	1704.65	-1045.87	123.68	1706.79	914.32	-219.59	68.49	1534.03	-217.19	73.63	909.79
3.90000	-890.93	154.35	68.83	-933.61	135.54	65.40	-1158.04	83.48	48.95	-1103.51	156.37	80.02	-1191.64	-93.97	26.85	-1226.09	-91.26	51.38	-17.97	-50.62	176.61	-1333.44	-150.91	180.04	-1025.86	77.53	1264.59	0.00	0.00	0.00	-939.97	126.92	1611.96	-940.99	-13.84	1607.71	-1046.96	-18.85	1705.31	-1042.31	125.65	1707.37	914.23	-219.42	68.60	1534.34	-217.11	73.64	910.18
3.91000	-890.82	154.39	68.34	-933.37	135.49	65.01	-1157.81	83.14	49.20	-1103.37	156.35	79.97	-1191.08	-94.76	24.88	-1224.56	-91.56	53.71	-17.97	-50.62	176.61	-1327.99	-149.88	185.69	-1021.22	79.25	1265.45	0.00	0.00	0.00	-935.47	128.75	1612.25	-936.75	-12.14	1608.39	-1043.70	-16.71	1705.86	-1038.60	127.95	1707.88	914.23	-219.72	68.50	1534.41	-217.11	73.72	909.86
3.92000	-890.61	154.21	67.90	-933.83	135.65	64.63	-1158.72	85.33	48.28	-1103.33	156.25	79.93	-1183.39	-95.63	27.78	-1218.71	-91.87	57.32	-17.97	-50.62	176.61	-1322.15	-147.01	190.04	-1016.62	80.87	1266.29	0.00	0.00	0.00	-931.82	129.94	1612.91	-932.68	-10.47	1608.98	-1040.44	-14.93	1706.35	-1034.78	130.25	1708.30	914.26	-219.58	68.37	1534.17	-217.09	73.64	910.04
3.93000	-890.39	154.15	67.42	-932.63	135.50	64.52	-1158.21	83.92	49.00	-1103.27	156.10	79.94	-1178.66	-97.22	32.18	-1210.38	-92.38	61.62	-17.97	-50.62	176.61	-1316.29	-143.71	194.08	-1012.05	82.40	1267.11	0.00	0.00	0.00	-927.28	131.96	1613.38	-929.54	-8.79	1609.56	-1037.20	-13.18	1706.84	-1031.22	131.91	1708.83	914.19	-219.21	68.41	1534.12	-217.14	73.65	910.09
3.94000	-890.21	153.89	67.09	-933.73	135.49	63.95	-1157.39	81.87	50.10	-1103.53	155.64	79.66	-1171.51	-98.10	35.82	-1203.59	-93.18	65.59	-17.97	-50.62	176.61	-1308.94	-142.07	198.18	-1007.52	83.84	1267.90	0.00	0.00	0.00	-924.62	133.40	1613.87	-928.03	-7.45	1610.11	-1034.08	-11.16	1707.35	-1027.54	133.97	1709.26	914.21	-219.02	68.56	1534.22	-216.98	73.68	910.07
3.95000	-890.08	154.01	66.58	-932.91	135.39	63.88	-1157.21	81.59	50.38	-1103.09	156.25	79.94	-1168.54	-99.12	39.19	-1195.87	-93.47	69.03	-17.97	-50.62	176.61	-1301.82	-139.26	201.19	-1003.03	85.19	1268.66	0.00	0.00	0.00	-920.78	134.62	1614.36	-922.33	-6.11	1610.39	-1030.81	-9.59	1707.75	-1024.07	135.19	1709.70	914.38	-219.85	68.39	1534.12	-217.01	73.58	910.04
3.96000	-890.01	154.11	66.16	-933.33	135.44	63.43	-1157.94	83.59	49.78	-1103.15	156.14	79.84	-1152.13	-101.50	44.81	-1187.00	-93.48	72.30	-17.97	-50.62	176.61	-1294.37	-135.94	203.32	-998.58	86.45	1269.41	0.00	0.00	0.00	-917.49	136.10	1614.82	-919.75	-4.44	1611.07	-1027.55	-7.85	1708.24	-1020.39	136.91	1710.16	914.61	-219.83	68.18	1533.88	-217.14	73.52	910.05
3.97000	-889.90	153.94	65.85	-933.25	135.55	63.12	-1157.06	81.67	50.78	-1103.05	156.22	79.92	-1134.33	-103.21	53.79	-1177.49	-93.57	75.03	-17.97	-50.62	176.61	-1286.35	-133.90	205.16	-994.15	87.62	1270.13	0.00	0.00	0.00	-913.03	137.18	1615.23	-917.76	-3.24	1611.50	-1024.20	-6.69	1708.62	-1016.92	138.33	1710.63	914.37	-219.26	68.47	1533.52	-217.24	73.41	910.11
3.98000	-889.80	154.11	65.39	-932.94	135.30	63.05	-1156.69	80.76	51.66	-1102.90	156.46	79.95	-1123.40	-104.07	56.83	-1164.99	-93.08	77.98	-17.97	-50.62	176.61	-1277.69	-132.02	206.26	-989.77	88.71	1270.82	0.00	0.00	0.00	-908.99	138.30	1615.71	-912.62	-1.89	1611.65	-1020.84	-5.61	1708.99	-1013.10	139.92	1711.06	914.05	-219.07	68.58	1533.87	-217.12	73.58	910.40
3.99000	-889.58	153.53	65.30	-932.60	135.66	62.73	-1156.77	81.46	51.68	-1102.85	156.35	79.92	-1113.77	-103.41	59.18	-1154.40	-92.22	80.07	-17.97	-50.62	176.61	-1268.77	-130.25	206.65	-985.41	89.72	1271.50	0.00	0.00	0.00	-905.54	139.58	1616.22	-911.06	-1.06	1612.16	-1017.76	-3.82	1709.42	-1009.74	140.91	1711.57	914.27	-219.66	68.38	1534.35	-217.07	73.75	910.11
4.00000	-889.58	153.87	64.83	-934.04	135.49	62.33	-1155.82	80.07	52.57	-1102.89	156.11	79.91	-1101.91	-103.18	60.88	-1137.91	-93.24	86.74	-17.97	-50.62	176.61	-1259.45	-128.15	206.18	-981.09	90.64	1272.15	0.00	0.00	0.00	-901.53	140.29	1616.53	-906.39	-0.18	1612.47	-1014.63	-2.59	1709.78	-1006.32	141.76	1712.00	914.22	-219.63	68.32	1534.21	-217.17	73.71	910.01
4.01000	-889.49	153.81	64.49	-933.65	135.43	62.19	-1154.95	78.38	53.77	-1102.60	156.57	80.24	-1089.84	-102.25	62.59	-1128.21	-93.01	87.29	-17.97	-50.62	176.61	-1249.46	-126.68	205.17	-976.80	91.48	1272.78	0.00	0.00	0.00	-899.55	141.16	1617.02	-903.17	0.94	1612.89	-1011.37	-1.65	1710.05	-1002.66	143.31	1712.40	914.08	-218.71	68.68	1533.67	-217.11	73.45	910.18
4.02000	-889.41	153.76	64.12	-932.63	135.30	62.14	-1155.25	79.83	53.56	-1102.88	155.90	79.82	-1076.78	-101.28	63.70	-1115.83	-92.13	87.87	-17.97	-50.62	176.61	-1239.29	-125.07	203.45	-972.54	92.24	1273.39	0.00	0.00	0.00	-895.38	142.25	1617.38	-899.65	1.70	1613.00	-1008.03	-0.94	1710.31	-999.10	144.31	1712.71	914.45	-219.76	68.29	1534.22	-217.05	73.63	909.88
4.03000	-889.36	153.95	63.67	-932.49	135.55	61.80	-1155.29	80.50	53.56	-1102.33	156.65	80.18	-1065.26	-100.63	64.20	-1103.30	-90.99	87.85	-17.97	-50.62	176.61	-1229.17	-123.13	200.89	-968.32	92.92	1273.98	0.00	0.00	0.00	-892.59	142.91	1617.76	-896.64	2.38	1613.34	-1004.96	0.13	1710.61	-995.68	145.05	1713.11	914.07	-219.39	68.72	1533.57	-217.11	73.36	910.07
4.04000	-889.26	154.10	63.25	-932.22	135.54	61.57	-1155.07	80.42	53.91	-1102.36	156.44	80.14	-1052.03	-100.02	64.36	-1090.81	-89.92	87.59	-17.97	-50.62	176.61	-1218.39	-122.05	198.18	-964.12	93.52	1274.55	0.00	0.00	0.00	-888.76	143.23	1618.05	-894.08	3.24	1613.62	-1001.66	0.79	1710.80	-992.32	145.68	1713.47	914.41	-220.14	68.25	1533.63	-217.22	73.41	910.05
4.05000	-889.17	153.92	62.95	-932.14	135.84	61.31	-1154.95	80.50	54.09	-1102.58	155.81	79.89	-1040.41	-99.50	63.84	-1079.11	-89.17	86.53	-17.97	-50.62	176.61	-1207.31	-120.44	194.61	-959.96	94.05	1275.09	0.00	0.00	0.00	-885.35	144.16	1618.29	-892.48	3.66	1613.91	-998.63	1.78	1710.98	-988.62	146.72	1713.73	914.25	-219.66	68.26	1533.76	-217.18	73.46	910.05
4.06000	-889.13	154.26	62.38	-933.57	135.91	60.62	-1154.92	80.72	54.11	-1102.45	155.95	80.03	-1025.78	-98.89	63.85	-1064.69	-88.30	85.77	-17.97	-50.62	176.61	-1195.95	-119.06	190.75	-955.82	94.50	1275.62	0.00	0.00	0.00	-882.67	144.37	1618.63	-887.56	4.17	1614.08	-995.51	2.55	1711.16	-985.22	147.16	1714.04	914.11	-219.59	68.52	1534.23	-217.05	73.60	910.11
4.07000	-888.95	154.17	61.96	-931.78	136.17	60.80	-1154.98	81.05	54.00	-1102.31	156.02	80.19	-1010.52	-98.06	63.79	-1050.78	-87.24	84.70	-17.97	-50.62	176.61	-1184.42	-117.98	186.62	-951.71	94.88	1276.12	0.00	0.00	0.00	-879.09	145.07	1618.90	-883.54	4.95	1614.11	-992.39	3.48	1711.29	-981.63	147.86	1714.27	914.14	-219.11	68.54	1533.92	-217.16	73.52	910.31
4.08000	-888.98	154.70	61.30	-932.78	136.10	60.14	-1155.11	81.47	53.77	-1102.13	156.18	80.21	-993.15	-97.22	64.27	-1037.81	-87.02	83.02	-17.97	-50.62	176.61	-1172.60	-117.03	182.07	-947.63	95.19	1276.60	0.00	0.00	0.00	-874.53	145.31	1618.91	-882.59	4.99	1614.20	-989.23	3.96	1711.30	-978.15	148.13	1714.46	914.18	-219.12	68.46	1533.87	-217.07	73.57	910.24
4.09000	-888.74	154.37	61.08	-932.87	136.07	60.01	-1155.29	81.96	53.45	-1102.16	155.77	80.13	-978.63	-97.13	63.82	-1022.23	-86.09	82.09	-17.97	-50.62	176.61	-1160.30	-116.22	177.04	-943.58	95.42	1277.07	0.00	0.00	0.00	-871.71	145.71	1619.16	-879.78	5.55	1614.23	-985.98	4.36	1711.31	-974.64	148.59	1714.57	914.42	-219.31	68.21	1533.82	-217.17	73.52	910.21
4.10000	-888.71	154.83	60.44	-932.99	136.49	59.46	-1155.52	82.50	53.05	-1102.09	155.72	80.14	-962.84	-96.28	63.99	-1006.44	-85.65	81.28	-17.97	-50.62	176.61	-1147.11	-116.18	172.27	-939.55	95.59	1277.51	0.00	0.00	0.00	-866.75	146.05	1619.16	-876.10	5.89	1614.24	-982.69	4.62	1711.26	-971.31	148.62	1714.76	914.31	-218.79	68.48	1534.03	-217.16	73.60	910.35
4.11000	-888.53	154.50	60.20	-932.33	136.36	59.58	-1155.79	83.06	52.61	-1102.04	155.62	80.17	-947.20	-96.04	63.93	-990.80	-86.35	81.92	-17.97	-50.62	176.61	-1133.90	-116.15	167.38	-935.55	95.69	1277.94	0.00	0.00	0.00	-864.48	146.33	1619.36	-870.43	6.10	1614.00	-979.44	5.00	1711.26	-967.50	149.47	1714.76	914.30	-219.40	68.46	1533.79	-217.10	73.51	909.95
4.12000	-888.45	154.64	59.76	-932.31	136.51	59.29	-1156.07	83.63	52.13	-1101.85	155.79	80.30	-931.46	-95.41	64.21	-976.30	-85.30	80.46	-17.97	-50.62	176.61	-1120.86	-115.45	162.08	-931.58	95.72	1278.34	0.00	0.00	0.00	-861.70	146.27	1619.35	-870.16	6.27	1614.00	-976.19	5.48	1711.23	-964.15	149.50	1714.83	913.99	-218.63	68.83	1532.99	-217.37	73.20	909.89
4.13000	-888.34	154.44	59.44	-934.13	136.34	58.74	-1156.36	84.18	51.65	-1101.58	155.72	80.36	-915.75	-95.18	64.21	-961.85	-84.77	79.37	-17.97	-50.62	176.61	-1107.65	-114.89	156.74	-927.63	95.69	1278.72	0.00	0.00	0.00	-857.13	146.65	1619.32	-864.81	6.61	1613.90	-972.92	5.90	1711.13	-960.51	149.78	1714.84	914.02	-218.65	68.79	1533.37	-217.17	73.42	910.10
4.14000	-888.15	154.14	59.16	-932.26	135.95	59.03	-1156.64	84.68	51.18	-1101.37	156.03	80.54	-899.93	-93.75	64.63	-946.56	-83.58	78.20	-17.97	-50.62	176.61	-1093.83	-115.05	151.75	-923.70	95.59	1279.09	0.00	0.00	0.00	-853.89	146.56	1619.30	-861.15	6.54	1613.72	-969.48	5.98	1711.00	-957.02	149.82	1714.89	913.87	-218.58	68.94	1534.20	-216.99	73.70	910.00
4.15000	-888.08	153.83	58.91	-932.68	135.93	58.77	-1156.90	85.13	50.74	-1101.51	155.36	80.30	-884.68	-93.10	64.83	-928.87	-82.80	77.68	-17.97	-50.62	176.61	-1079.67	-115.78	147.15	-919.80	95.43	1279.44	0.00	0.00	0.00	-850.66	146.60	1619.18	-860.34	6.52	1613.82	-966.14	6.14	1710.86	-953.15	150.39	1714.78	914.17	-219.36	68.60	1534.30	-217.08	73.76	910.02
4.16000	-887.98	153.74	58.57	-932.40	135.96	58.72	-1157.13	85.49	50.35	-1101.37	155.37	80.45	-867.12	-92.08	65.74	-914.37	-82.80	76.88	-17.97	-50.62	176.61	-1065.57	-115.88	142.27	-915.92	95.21	1279.77	0.00	0.00	0.00	-846.50	146.16	1619.28	-855.85	6.39	1613.48	-962.75	6.23	1710.72	-949.36	150.79	1714.69	914.09	-219.22	68.62	1534.10	-217.11	73.69	910.07
4.17000	-888.00	153.78	58.18	-932.33	135.86	58.50	-1157.32	85.75	50.04	-1101.32	155.09	80.34	-850.87	-90.79	66.65	-898.84	-81.78	76.34	-17.97	-50.62	176.61	-1051.14	-115.74	137.42	-912.06	94.93	1280.08	0.00	0.00	0.00	-842.73	146.23	1619.12	-851.99	6.19	1613.30	-959.14	6.21	1710.57	-945.80	150.20	1714.70	914.24	-219.50	68.34	1533.67	-217.20	73.47	910.16
4.18000	-887.96	153.94	57.76	-932.41	135.91	58.23	-1157.45	85.88	49.82	-1101.05	154.93	80.40	-834.44	-89.91	67.68	-881.70	-80.84	76.52	-17.97	-50.62	176.61	-1036.20	-116.40	133.16	-908.23	94.58	1280.37	0.00	0.00	0.00	-839.44	146.04	1618.99	-848.07	6.08	1613.01	-955.56	6.13	1710.35	-941.97	150.42	1714.51	914.25	-219.12	68.46	1532.95	-217.12	73.28	910.00
4.19000	-887.92	153.94	57.48	-932.66	136.02	58.02	-1157.52	85.86	49.72	-1100.83	155.26	80.63	-817.94	-88.65	69.06	-864.92	-79.81	76.86	-17.97	-50.62	176.61	-1021.23	-117.15	129.19	-904.42	94.19	1280.64	0.00	0.00	0.00	-835.71	145.86	1618.78	-843.44	5.94	1612.82	-951.88	5.82	1710.09	-938.12	150.14	1714.44	914.35	-219.92	68.25	1533.66	-217.09	73.54	909.81
4.20000	-887.87	154.03	57.11	-932.21	135.64	57.86	-1157.50	85.66	49.75	-1100.82	154.80	80.54	-801.88	-87.33	71.07	-849.60	-78.93	76.01	-17.97	-50.62	176.61	-1006.48	-117.28	125.14	-900.62	93.73	1280.90	0.00	0.00	0.00	-830.20	145.51	1618.46	-840.69	5.66	1612.51	-948.12	5.39	1709.86	-934.40	149.67	1714.25	914.36	-219.91	68.42	1532.96	-217.30	73.26	910.01
4.21000	-887.69	153.74	56.93	-930.93	135.77	58.04	-1157.38	85.28	49.94	-1100.42	155.18	80.78	-785.91	-86.47	73.19	-832.34	-78.10	78.38	-17.97	-50.62	176.61	-991.54	-117.89	121.64	-896.85	93.22	1281.14	0.00	0.00	0.00	-827.68	144.81	1618.31	-838.08	5.08	1612.33	-944.36	4.91	1709.58	-930.62	148.95	1714.13	914.04	-219.22	68.75	1533.48	-217.18	73.39	910.20
4.22000	-887.53	153.71	56.67	-932.36	135.54	57.58	-1157.16	84.67	50.31	-1100.28	155.02	80.81	-769.97	-85.70	75.92	-817.68	-77.45	79.51	-17.97	-50.62	176.61	-976.93	-118.16	118.35	-893.10	92.66	1281.36	0.00	0.00	0.00	-823.95	144.36	1618.18	-833.94	4.71	1612.02	-940.67	4.74	1709.40	-926.36	148.88	1713.89	913.98	-219.03	68.86	1533.95	-217.04	73.63	909.97
4.23000	-887.40	153.61	56.41	-927.76	134.43	53.99	-1156.82	83.83	50.88	-1100.25	154.46	80.71	-753.93	-84.53	78.83	-802.06	-77.34	81.06	-17.97	-50.62	176.61	-962.33	-118.41	115.52	-889.36	92.05	1281.57	0.00	0.00	0.00	-819.39	144.03	1617.83	-829.72	4.26	1611.60	-936.81	4.21	1709.10	-922.30	148.43	1713.72	913.98	-219.03	68.75	1534.38	-217.02	73.83	910.16
4.24000	-887.20	153.72	56.07	-935.63	134.19	51.90	-1156.45	82.96	51.47	-1100.03	154.69	80.86	-735.96	-83.82	82.59	-786.83	-77.10	83.04	-17.97	-50.62	176.61	-947.77	-118.63	112.98	-885.65	91.38	1281.76	0.00	0.00	0.00	-815.58	143.42	1617.59	-825.00	3.66	1611.19	-932.95	3.51	1708.77	-918.09	148.35	1713.37	913.92	-218.49	68.93	1534.46	-217.07	73.80	910.20
4.25000	-886.91	153.71	55.82	-936.39	135.05	51.72	-1156.39	82.77	51.65	-1100.17	153.82	80.65	-722.06	-83.06	85.95	-772.92	-76.08	85.12	-17.97	-50.62	176.61	-933.16	-119.05	110.85	-881.95	90.67	1281.93	0.00	0.00	0.00	-812.75	142.59	1617.35	-820.85	3.03	1610.81	-929.08	3.07	1708.40	-914.07	147.27	1713.17	914.25	-219.50	68.44	1533.97	-217.08	73.64	910.09
4.26000	-886.78	154.02	55.46	-930.45	134.39	52.88	-1156.35	82.66	51.91	-1100.04	153.63	80.78	-703.89	-81.73	90.52	-758.99	-75.84	87.38	-17.97	-50.62	176.61	-918.79	-119.40	109.05	-878.26	89.91	1282.09	0.00	0.00	0.00	-807.53	141.84	1616.93	-816.57	2.13	1610.44	-925.00	2.15	1708.08	-909.82	146.52	1712.89	914.07	-219.46	68.59	1534.12	-217.14	73.65	910.13
4.27000	-885.22	154.05	55.44	-930.54	134.99	52.60	-1156.52	83.19	51.85	-1099.55	154.01	81.03	-691.41	-81.81	93.67	-745.68	-75.04	89.84	-17.97	-50.62	176.61	-904.73	-119.93	107.68	-874.60	89.10	1282.23	0.00	0.00	0.00	-803.13	140.80	1616.63	-814.75	0.83	1610.01	-921.12	1.66	1707.73	-905.81	145.24	1712.66	914.20	-219.87	68.44	1534.31	-217.14	73.74	909.84
4.28000	-881.34	153.95	55.97	-934.88	134.98	51.42	-1156.64	83.80	51.69	-1099.30	154.23	81.25	-676.78	-80.97	97.78	-729.77	-74.51	93.03	-17.97	-50.62	176.61	-891.02	-120.53	106.63	-870.95	88.25	1282.35	0.00	0.00	0.00	-799.10	140.02	1616.32	-809.84	-0.03	1609.35	-916.94	0.76	1707.33	-901.64	144.32	1712.41	914.03	-219.25	68.71	1534.42	-216.99	73.78	910.05
4.29000	-875.68	153.76	56.94	-936.60	134.96	50.70	-1156.64	84.03	51.61	-1098.98	154.22	81.39	-664.35	-80.45	101.65	-716.95	-74.39	96.01	-17.97	-50.62	176.61	-877.54	-121.01	105.89	-867.31	87.35	1282.46	0.00	0.00	0.00	-794.87	138.59	1615.94	-805.41	-0.65	1608.93	-912.68	-0.52	1706.90	-897.28	143.81	1712.02	914.09	-218.94	68.82	1534.52	-217.05	73.80	910.21
4.30000	-868.76	153.50	58.21	-934.13	135.37	51.05	-1156.93	85.04	51.17	-1099.15	153.64	81.29	-653.49	-81.93	105.17	-704.35	-73.78	99.26	-17.97	-50.62	176.61	-864.60	-121.46	105.42	-863.69	86.41	1282.56	0.00	0.00	0.00	-791.35	137.66	1615.49	-802.19	-1.96	1608.54	-908.54	-1.59	1706.40	-893.08	142.40	1711.68	914.10	-219.91	68.58	1534.47	-217.12	73.73	909.94
4.31000	-861.12	153.18	59.67	-940.53	135.52	49.40	-1157.02	85.46	51.09	-1098.80	153.56	81.38	-641.12	-81.05	109.38	-689.82	-73.84	102.67	-17.97	-50.62	176.61	-851.95	-122.10	105.31	-860.09	85.43	1282.64	0.00	0.00	0.00	-786.94	136.66	1614.94	-798.84	-3.27	1607.95	-904.29	-2.90	1705.94	-888.81	140.96	1711.37	914.17	-219.89	68.53	1533.86	-217.07	73.55	910.03
4.32000	-853.30	152.82	61.19	-938.21	135.38	50.17	-1156.60	84.75	51.70	-1098.49	154.13	81.87	-629.24	-80.02	113.75	-677.79	-73.59	105.57	-17.97	-50.62	176.61	-839.69	-122.73	105.37	-856.49	84.41	1282.70	0.00	0.00	0.00	-782.36	135.52	1614.51	-793.59	-4.17	1607.48	-899.99	-4.27	1705.49	-884.29	140.24	1710.88	914.17	-219.47	68.62	1533.22	-217.18	73.32	910.17
4.33000	-845.83	152.45	62.65	-935.46	135.54	50.39	-1156.71	84.84	51.59	-1098.67	153.07	81.58	-617.87	-79.57	117.83	-665.68	-73.53	109.13	-17.97	-50.62	176.61	-827.84	-123.00	105.50	-852.91	83.35	1282.75	0.00	0.00	0.00	-778.77	134.37	1614.10	-789.50	-5.81	1606.84	-895.73	-5.42	1704.98	-879.95	138.74	1710.52	914.22	-219.38	68.61	1533.85	-217.23	73.51	910.41
4.34000	-839.23	152.09	63.93	-935.63	136.07	50.21	-1155.72	82.74	52.57	-1098.49	153.00	81.65	-607.35	-79.45	121.50	-654.17	-73.31	112.35	-17.97	-50.62	176.61	-816.59	-123.22	105.66	-849.34	82.25	1282.78	0.00	0.00	0.00	-774.37	132.96	1613.56	-784.60	-7.27	1606.22	-891.34	-6.84	1704.42	-875.55	137.16	1710.15	914.08	-218.83	68.81	1533.89	-217.25	73.56	910.03
4.35000	-834.05	151.75	64.89	-935.55	135.13	50.57	-1155.93	83.17	52.37	-1098.11	153.27	82.00	-597.07	-79.16	125.11	-642.90	-73.17	114.31	-17.97	-50.62	176.61	-806.04	-123.49	105.99	-845.79	81.12	1282.81	0.00	0.00	0.00	-769.23	131.33	1612.99	-780.19	-8.63	1605.51	-886.94	-8.43	1703.87	-871.19	135.44	1709.71	914.16	-218.93	68.65	1534.03	-217.17	73.63	910.05
4.36000	-830.82	151.46	65.43	-936.64	135.87	49.94	-1155.81	82.89	52.53	-1097.86	153.49	82.33	-587.51	-78.49	128.58	-631.26	-72.61	117.54	-17.97	-50.62	176.61	-796.14	-123.96	106.39	-842.24	79.95	1282.81	0.00	0.00	0.00	-765.21	129.63	1612.44	-776.62	-10.29	1604.95	-882.54	-9.86	1703.27	-866.74	133.47	1709.33	914.35	-219.48	68.49	1534.29	-217.04	73.74	910.12
4.37000	-830.08	151.24	65.40	-930.94	136.12	55.50	-1155.94	83.16	52.52	-1097.87	152.72	82.22	-578.90	-78.73	131.47	-622.54	-72.20	120.04	-17.97	-50.62	176.61	-786.94	-124.08	106.64	-838.70	78.75	1282.81	0.00	0.00	0.00	-760.97	127.76	1611.92	-771.30	-11.96	1604.14	-877.91	-11.83	1702.60	-862.05	132.05	1708.83	914.17	-219.72	68.59	1534.30	-217.05	73.69	910.21
4.38000	-832.34	151.11	64.70	-931.96	135.66	55.35	-1156.19	83.73	52.42	-1097.39	153.35	82.70	-570.86	-78.07	134.37	-615.51	-72.38	121.65	-17.97	-50.62	176.61	-778.58	-124.09	106.76	-835.18	77.52	1282.79	0.00	0.00	0.00	-755.62	126.11	1611.26	-766.41	-13.72	1603.36	-873.59	-13.55	1701.98	-857.37	130.33	1708.33	914.32	-219.29	68.51	1534.26	-217.04	73.69	910.28
4.39000	-838.17	151.09	63.19	-932.45	135.72	55.09	-1156.47	84.38	52.30	-1097.07	153.31	83.01	-563.65	-78.22	136.19	-606.49	-71.51	124.00	-17.97	-50.62	176.61	-771.09	-123.91	106.66	-831.66	76.25	1282.75	0.00	0.00	0.00	-750.34	124.42	1610.72	-761.77	-15.44	1602.60	-869.10	-15.45	1701.27	-852.89	127.95	1707.87	914.16	-219.58	68.48	1534.06	-217.16	73.62	910.30
4.40000	-857.07	150.32	58.72	-932.67	135.60	54.99	-1156.65	84.89	52.24	-1097.05	152.81	82.97	-556.94	-77.86	137.79	-599.82	-72.11	124.91	-17.97	-50.62	176.61	-764.14	-124.26	106.66	-828.15	74.96	1282.71	0.00	0.00	0.00	-746.67	122.50	1610.15	-761.15	-17.46	1601.94	-864.47	-17.73	1700.50	-848.18	126.38	1707.27	914.28	-219.61	68.38	1534.09	-217.14	73.63	909.95
4.41000	-844.59	150.51	61.37	-930.74	135.62	55.21	-1156.63	85.01	52.33	-1097.00	152.20	82.92	-551.28	-78.03	138.48	-595.60	-72.58	124.83	-17.97	-50.62	176.61	-758.30	-123.96	106.22	-824.65	73.64	1282.65	0.00	0.00	0.00	-742.77	120.41	1609.66	-754.94	-19.37	1601.00	-860.00	-19.80	1699.76	-843.56	124.53	1706.76	914.45	-219.77	68.36	1534.19	-217.18	73.63	909.97
4.42000	-856.34	150.29	58.00	-929.63	135.39	55.50	-1156.30	84.52	52.65	-1096.81	151.88	83.13	-546.34	-77.97	138.48	-592.17	-72.13	125.41	-17.97	-50.62	176.61	-753.24	-123.45	105.48	-821.15	72.29	1282.58	0.00	0.00	0.00	-737.60	118.45	1608.99	-750.68	-21.51	1600.24	-855.54	-21.86	1699.00	-838.94	122.08	1706.23	914.35	-219.70	68.43	1534.22	-217.12	73.69	909.96
4.43000	-852.92	150.13	58.03	-930.52	135.79	55.07	-1155.66	83.33	53.19	-1096.44	152.01	83.45	-542.14	-78.13	137.76	-587.28	-71.72	124.88	-17.97	-50.62	176.61	-749.00	-123.01	104.64	-817.66	70.92	1282.50	0.00	0.00	0.00	-732.43	116.39	1608.26	-746.73	-23.70	1599.32	-851.08	-23.90	1698.22	-834.25	120.14	1705.58	913.85	-218.89	68.88	1533.92	-217.09	73.61	910.13
4.44000	-878.61	153.10	53.91	-931.11	135.43	54.88	-1155.75	83.85	53.05	-1095.93	152.58	84.02	-538.43	-77.66	136.78	-582.89	-71.54	124.27	-17.97	-50.62	176.61	-745.56	-122.65	103.60	-814.18	69.53	1282.40	0.00	0.00	0.00	-727.54	114.15	1607.62	-741.86	-25.90	1598.52	-846.40	-26.60	1697.32	-829.68	117.73	1704.93	914.11	-219.91	68.55	1533.36	-217.21	73.33	910.14
4.45000	-879.20	152.87	54.06	-930.23	135.34	55.13	-1155.15	82.48	53.73	-1096.19	151.44	83.83	-535.80	-77.63	135.19	-578.52	-71.17	122.16	-17.97	-50.62	176.61	-743.14	-122.03	102.30	-810.70	68.11	1282.30	0.00	0.00	0.00	-723.44	112.03	1606.93	-736.63	-28.04	1597.62	-841.95	-28.76	1696.53	-825.15	115.09	1704.30	914.08	-218.94	68.76	1533.66	-217.11	73.48	910.12
4.46000	-878.88	153.49	53.81	-931.02	135.40	54.75	-1155.34	83.12	53.62	-1095.73	151.84	84.32	-534.07	-77.13	132.82	-576.89	-71.62	121.23	-17.97	-50.62	176.61	-741.25	-121.69	101.49	-807.23	66.67	1282.18	0.00	0.00	0.00	-718.98	109.51	1606.27	-731.85	-30.54	1596.78	-837.43	-31.01	1695.66	-820.24	113.34	1703.52	914.05	-219.14	68.62	1533.61	-217.28	73.48	910.17
4.47000	-879.84	153.51	53.49	-930.61	135.18	54.77	-1155.37	83.51	53.57	-1095.42	151.77	84.62	-532.55	-77.68	129.03	-574.30	-71.40	118.46	-17.97	-50.62	176.61	-740.20	-121.22	100.34	-803.76	65.21	1282.05	0.00	0.00	0.00	-714.88	106.93	1605.57	-725.36	-32.74	1595.78	-832.74	-33.86	1694.72	-815.70	110.48	1702.84	914.16	-219.35	68.46	1534.37	-217.11	73.74	910.25
4.48000	-878.70	153.56	53.54	-930.63	135.19	54.71	-1155.53	84.32	53.24	-1094.94	151.99	85.08	-530.97	-78.12	125.50	-576.05	-71.47	114.69	-17.97	-50.62	176.61	-739.01	-121.38	99.21	-800.29	63.74	1281.91	0.00	0.00	0.00	-709.62	104.14	1604.83	-723.38	-35.70	1595.02	-828.06	-36.45	1693.83	-810.92	108.15	1702.05	914.30	-219.63	68.27	1534.12	-217.06	73.63	910.03
4.49000	-879.81	153.78	53.15	-930.90	135.29	54.50	-1155.61	84.89	53.03	-1094.82	151.11	85.13	-529.30	-78.50	122.83	-574.68	-72.04	112.12	-17.97	-50.62	176.61	-737.67	-121.78	98.29	-796.83	62.24	1281.76	0.00	0.00	0.00	-704.01	101.92	1604.03	-718.49	-38.07	1594.03	-823.32	-38.95	1692.97	-806.18	105.40	1701.43	914.29	-219.11	68.44	1534.19	-217.11	73.65	909.82
4.50000	-879.85	153.84	53.08	-930.67	135.20	54.37	-1155.41	84.56	53.35	-1094.39	151.23	85.60	-527.41	-78.64	120.27	-573.07	-73.06	109.90	-17.97	-50.62	176.61	-736.15	-122.19	97.28	-793.37	60.73	1281.59	0.00	0.00	0.00	-698.74	99.30	1603.35	-713.60	-40.75	1593.04	-818.49	-41.73	1692.16	-801.27	102.60	1700.82	914.31	-219.39	68.48	1534.25	-217.15	73.67	910.02
4.51000	-877.71	154.19	53.38	-929.31	135.11	54.46	-1154.70	82.65	54.61	-1094.08	150.65	86.00	-525.55	-79.82	117.03	-570.03	-73.77	107.42	-17.97	-50.62	176.61	-734.58	-122.71	96.07	-789.91	59.21	1281.42	0.00	0.00	0.00	-695.22	96.60	1602.72	-708.30	-43.31	1592.29	-813.59	-44.69	1691.29	-796.39	99.94	1700.15	914.18	-219.31	68.53	1533.81	-217.04	73.53	910.06
4.52000	-878.99	153.34	53.26	-931.01	135.00	53.93	-1154.19	81.19	55.53	-1093.38	150.73	86.88	-523.50	-80.51	113.98	-570.32	-74.45	104.01	-17.97	-50.62	176.61	-732.96	-123.74	94.89	-786.45	57.67	1281.24	0.00	0.00	0.00	-691.17	93.89	1602.22	-704.56	-46.38	1591.61	-808.78	-47.56	1690.49	-791.41	97.51	1699.50	914.26	-219.43	68.36	1534.10	-217.03	73.59	910.06
4.53000	-881.77	153.86	52.18	-929.82	134.79	53.93	-1153.86	80.60	56.04	-1092.57	150.95	87.76	-521.70	-80.83	110.28	-567.93	-75.24	101.58	-17.97	-50.62	176.61	-731.48	-124.36	93.68	-783.00	56.12	1281.05	0.00	0.00	0.00	-685.50	91.09	1601.61	-698.89	-49.07	1590.91	-803.99	-50.19	1689.76	-786.81	94.02	1699.02	914.23	-219.43	68.52	1533.12	-217.23	73.23	910.24
4.54000	-880.10	154.08	52.27	-929.25	134.53	53.77	-1153.88	81.37	56.28	-1092.01	150.21	88.45	-518.58	-82.39	107.10	-566.90	-76.95	98.81	-17.97	-50.62	176.61	-730.03	-125.25	92.97	-779.54	54.57	1280.84	0.00	0.00	0.00	-680.92	88.22	1601.16	-692.78	-51.79	1590.09	-799.19	-53.10	1689.02	-781.99	91.24	1698.44	914.18	-219.62	68.55	1533.90	-217.19	73.49	910.06
4.55000	-881.07	154.23	52.01	-929.55	134.14	53.49	-1154.00	82.24	56.57	-1091.56	149.55	89.24	-517.34	-83.58	103.54	-565.54	-77.39	96.16	-17.97	-50.62	176.61	-728.63	-125.90	92.23	-776.08	53.00	1280.63	0.00	0.00	0.00	-675.41	85.18	1600.66	-689.75	-54.86	1589.44	-794.33	-56.30	1688.30	-777.22	88.04	1697.98	914.21	-219.69	68.57	1534.09	-217.23	73.58	909.99
4.56000	-880.96	154.27	51.91	-929.09	134.13	53.06	-1153.35	81.10	58.05	-1090.86	148.80	90.16	-516.07	-84.30	100.13	-564.19	-76.97	93.66	-17.97	-50.62	176.61	-727.38	-126.25	91.43	-772.62	51.42	1280.41	0.00	0.00	0.00	-670.88	82.39	1600.28	-684.22	-57.76	1588.99	-789.42	-59.30	1687.67	-772.07	85.89	1697.46	914.48	-219.87	68.21	1533.41	-217.27	73.39	910.10
4.57000	-880.43	154.60	51.57	-929.18	133.97	52.65	-1153.10	81.83	58.80	-1089.68	149.22	91.61	-512.93	-83.83	97.79	-563.98	-77.03	91.24	-17.97	-50.62	176.61	-726.09	-126.86	90.97	-769.16	49.84	1280.18	0.00	0.00	0.00	-666.70	79.45	1600.02	-678.97	-60.47	1588.39	-784.49	-62.33	1687.13	-767.15	82.67	1697.14	914.20	-219.59	68.53	1533.09	-217.21	73.24	910.05
4.58000	-882.55	154.50	50.85	-928.22	133.92	52.35	-1152.36	81.21	61.12	-1088.96	148.50	92.83	-513.99	-84.06	94.28	-562.04	-76.28	89.60	-17.97	-50.62	176.61	-725.08	-127.09	90.41	-765.69	48.25	1279.94	0.00	0.00	0.00	-661.09	76.36	1599.61	-674.87	-63.36	1588.17	-779.63	-65.15	1686.77	-762.37	79.51	1696.90	914.16	-219.43	68.51	1533.77	-217.15	73.49	910.02
4.59000	-880.67	154.39	51.17	-927.83	134.07	51.93	-1151.51	81.24	63.48	-1087.49	148.83	94.58	-510.00	-82.99	93.00	-560.77	-76.06	88.11	-17.97	-50.62	176.61	-724.08	-127.36	89.95	-762.22	46.66	1279.70	0.00	0.00	0.00	-657.11	73.50	1599.57	-669.57	-66.21	1587.79	-774.57	-68.34	1686.51	-757.42	76.77	1696.76	914.38	-219.58	68.32	1533.89	-217.11	73.56	910.02
4.60000	-881.42	154.67	50.64	-927.50	134.15	51.52	-1150.75	81.73	65.98	-1086.37	148.58	96.35	-510.20	-82.72	90.90	-560.37	-75.64	86.34	-17.97	-50.62	176.61	-723.20	-127.60	89.50	-758.75	45.07	1279.44	0.00	0.00	0.00	-651.89	70.55	1599.49	-665.35	-69.26	1587.61	-769.50	-71.44	1686.33	-752.60	73.47	1696.71	914.20	-220.09	68.53	1533.55	-217.19	73.49	909.97
4.61000	-879.73	154.81	50.76	-927.02	134.05	51.03	-1149.85	81.74	69.28	-1084.84	148.67	98.49	-508.52	-82.27	89.32	-559.47	-76.04	84.94	-17.97	-50.62	176.61	-722.60	-127.50	88.97	-755.27	43.48	1279.18	0.00	0.00	0.00	-647.42	67.96	1599.54	-658.47	-71.87	1587.51	-764.51	-74.37	1686.29	-747.70	70.69	1696.76	914.26	-220.09	68.40	1533.58	-217.24	73.45	910.14
4.62000	-881.01	155.21	50.12	-926.41	134.12	50.52	-1149.21	82.56	72.24	-1083.40	148.23	100.59	-508.04	-82.58	87.59	-558.92	-75.67	84.04	-17.97	-50.62	176.61	-721.98	-128.02	88.72	-751.79	41.88	1278.91	0.00	0.00	0.00	-641.12	65.10	1599.67	-652.92	-74.67	1587.55	-759.51	-77.30	1686.32	-742.88	67.45	1696.98	914.02	-219.03	68.62	1533.73	-217.26	73.54	910.19
4.63000	-880.98	155.42	49.81	-925.41	134.23	50.17	-1147.59	82.88	76.07	-1081.43	148.56	103.11	-508.29	-82.25	86.21	-557.72	-75.90	83.26	-17.97	-50.62	176.61	-721.59	-128.02	88.22	-748.30	40.29	1278.63	0.00	0.00	0.00	-637.06	62.14	1599.97	-648.91	-77.33	1587.82	-754.54	-80.23	1686.44	-738.03	64.72	1697.24	913.98	-218.83	68.77	1534.45	-217.14	73.82	910.04
4.64000	-879.28	155.43	49.92	-924.47	134.47	49.73	-1146.65	84.43	79.48	-1079.37	148.76	105.89	-507.12	-82.62	85.17	-559.08	-75.75	82.02	-17.97	-50.62	176.61	-721.15	-128.40	87.98	-744.81	38.70	1278.34	0.00	0.00	0.00	-631.85	59.70	1600.40	-644.91	-80.04	1588.13	-749.50	-83.31	1686.63	-733.30	61.57	1697.57	914.09	-219.30	68.66	1533.63	-217.26	73.45	909.97
4.65000	-881.01	155.91	48.94	-923.35	134.51	49.32	-1144.33	83.66	84.60	-1077.06	148.98	108.89	-506.57	-82.70	84.34	-558.69	-75.89	81.22	-17.97	-50.62	176.61	-720.84	-128.51	87.62	-741.31	37.12	1278.05	0.00	0.00	0.00	-627.16	56.97	1600.79	-640.09	-82.83	1588.42	-744.58	-86.18	1686.90	-728.58	58.68	1698.01	913.92	-219.53	68.57	1533.44	-217.24	73.38	910.05
4.66000	-879.77	155.93	48.91	-921.91	134.74	48.80	-1142.92	84.99	88.91	-1074.54	149.26	112.29	-504.82	-82.92	83.78	-556.72	-76.04	81.08	-17.97	-50.62	176.61	-720.49	-129.03	87.42	-737.80	35.54	1277.75	0.00	0.00	0.00	-622.96	54.20	1601.36	-634.80	-85.62	1588.79	-739.67	-89.04	1687.16	-723.82	55.84	1698.50	914.15	-219.14	68.55	1533.89	-217.09	73.61	909.94
4.67000	-880.09	156.17	48.19	-921.35	134.90	48.27	-1140.32	84.58	94.45	-1071.83	149.16	115.84	-506.38	-83.43	82.55	-557.20	-76.42	80.55	-17.97	-50.62	176.61	-720.26	-129.25	87.14	-734.28	33.97	1277.44	0.00	0.00	0.00	-618.94	51.67	1601.89	-629.28	-88.11	1589.27	-734.83	-91.88	1687.53	-719.18	52.98	1699.03	914.06	-219.61	68.45	1534.58	-217.05	73.85	910.01
4.68000	-877.97	156.57	48.25	-920.43	135.26	47.90	-1137.74	85.41	99.81	-1068.86	148.66	119.39	-504.91	-83.07	82.51	-556.79	-76.15	80.15	-17.97	-50.62	176.61	-720.18	-129.34	86.92	-730.75	32.41	1277.13	0.00	0.00	0.00	-612.74	49.44	1602.41	-624.62	-90.78	1589.67	-729.96	-94.57	1687.93	-714.67	50.05	1699.55	914.20	-219.81	68.44	1533.92	-217.16	73.56	910.02
4.69000	-878.49	156.61	47.41	-918.92	135.56	47.36	-1134.19	84.28	106.44	-1064.71	149.95	123.89	-505.91	-83.39	81.78	-556.80	-76.39	80.10	-17.97	-50.62	176.61	-720.05	-129.66	86.81	-727.22	30.86	1276.81	0.00	0.00	0.00	-608.21	46.79	1603.05	-620.16	-93.29	1590.08	-725.13	-97.34	1688.40	-710.07	47.63	1700.14	914.14	-219.69	68.49	1533.70	-217.13	73.51	910.01
4.70000	-879.02	157.24	46.45	-915.48	135.65	47.54	-1130.48	84.23	112.61	-1060.80	149.73	128.08	-507.72	-83.20	81.06	-555.62	-76.34	80.36	-17.97	-50.62	176.61	-719.93	-129.87	86.67	-723.67	29.31	1276.49	0.00	0.00	0.00	-604.22	44.39	1603.71	-615.31	-95.39	1590.62	-720.37	-100.02	1688.82	-705.56	45.08	1700.70	913.72	-218.15	69.01	1534.44	-217.08	73.81	910.18
4.71000	-877.24	157.77	45.88	-915.13	136.06	47.11	-1126.05	83.38	119.75	-1056.67	149.47	132.42	-506.73	-83.12	81.03	-557.86	-76.59	79.56	-17.97	-50.62	176.61	-719.82	-130.31	86.67	-720.11	27.79	1276.16	0.00	0.00	0.00	-600.00	42.43	1604.26	-608.87	-97.31	1590.99	-715.62	-102.53	1689.27	-701.05	42.63	1701.30	913.91	-218.46	68.79	1534.43	-217.06	73.88	909.93
4.72000	-875.10	158.10	45.26	-913.61	136.17	47.09	-1121.27	82.55	127.01	-1051.62	150.26	137.56	-505.61	-82.99	81.21	-558.08	-76.59	79.11	-17.97	-50.62	176.61	-719.93	-129.79	86.26	-716.54	26.27	1275.82	0.00	0.00	0.00	-595.48	40.18	1604.82	-605.27	-99.76	1591.57	-710.98	-105.02	1689.71	-696.53	40.55	1701.77	914.15	-219.31	68.45	1533.93	-217.21	73.54	909.98
4.73000	-873.81	158.45	44.27	-911.37	136.47	47.49	-1115.73	81.16	134.84	-1046.54	150.08	142.53	-506.38	-83.33	80.74	-557.94	-77.24	79.20	-17.97	-50.62	176.61	-719.86	-130.09	86.23	-712.96	24.77	1275.48	0.00	0.00	0.00	-591.76	37.96	1605.46	-600.77	-101.98	1592.07	-706.44	-107.38	1690.14	-692.33	37.78	1702.37	914.03	-219.32	68.56	1533.93	-217.14	73.54	910.11
4.74000	-872.01	158.87	43.70	-907.54	138.02	48.88	-1109.79	79.39	143.03	-1041.34	149.74	147.79	-504.42	-83.01	81.12	-557.76	-76.98	79.19	-17.97	-50.62	176.61	-719.88	-130.04	86.07	-709.37	23.29	1275.13	0.00	0.00	0.00	-586.47	36.04	1605.89	-597.37	-104.10	1592.63	-701.81	-109.85	1690.49	-687.91	35.65	1702.87	914.31	-219.40	68.40	1533.57	-217.22	73.37	910.21
4.75000	-871.46	159.05	42.78	-905.59	138.51	49.65	-1103.91	78.25	150.75	-1035.99	149.07	152.98	-503.64	-82.96	81.03	-557.70	-76.82	78.88	-17.97	-50.62	176.61	-719.80	-130.23	86.00	-705.77	21.82	1274.78	0.00	0.00	0.00	-583.28	34.32	1606.38	-591.95	-105.91	1593.04	-697.23	-112.00	1690.89	-683.63	33.63	1703.33	914.08	-218.94	68.62	1533.76	-217.27	73.54	910.02
4.76000	-868.60	159.04	42.32	-903.66	138.82	50.73	-1097.51	76.90	158.66	-1030.23	148.37	158.37	-504.71	-83.25	80.37	-557.87	-77.38	78.76	-17.97	-50.62	176.61	-719.76	-130.17	85.90	-702.15	20.38	1274.43	0.00	0.00	0.00	-578.93	32.34	1606.90	-587.50	-107.69	1593.35	-692.65	-113.99	1691.23	-679.53	31.05	1703.84	914.10	-219.21	68.52	1533.46	-217.19	73.39	909.95
4.77000	-867.60	158.76	41.44	-902.53	136.43	50.32	-1090.73	75.64	166.33	-1024.04	147.85	163.87	-507.37	-82.99	79.34	-557.59	-77.37	78.45	-17.97	-50.62	176.61	-719.74	-130.02	85.79	-698.51	18.95	1274.07	0.00	0.00	0.00	-574.80	30.43	1607.41	-581.96	-109.17	1593.81	-688.15	-115.98	1691.57	-675.32	29.04	1704.26	913.90	-218.69	68.91	1534.24	-217.02	73.67	909.97
4.78000	-864.48	158.60	40.74	-898.81	135.78	51.80	-1083.75	73.82	173.83	-1018.05	146.11	168.83	-505.19	-82.06	79.60	-556.77	-77.15	78.22	-17.97	-50.62	176.61	-719.54	-130.28	85.89	-694.86	17.55	1273.70	0.00	0.00	0.00	-570.75	29.16	1607.75	-577.56	-110.83	1594.04	-683.69	-117.90	1691.88	-671.08	27.62	1704.58	914.19	-218.93	68.73	1533.41	-217.14	73.39	910.16
4.79000	-860.82	158.25	40.15	-894.44	135.09	53.94	-1076.66	71.79	180.90	-1011.92	144.32	173.75	-505.14	-81.81	78.97	-557.40	-76.68	77.46	-17.97	-50.62	176.61	-719.42	-129.99	85.72	-691.20	16.17	1273.34	0.00	0.00	0.00	-565.79	27.66	1607.97	-574.53	-112.48	1594.33	-679.27	-119.69	1692.17	-666.73	26.12	1704.93	914.00	-219.13	68.71	1533.83	-217.16	73.49	910.16
4.80000	-858.22	157.87	39.34	-890.59	134.49	56.46	-1069.67	69.49	186.63	-1005.47	143.13	178.76	-503.81	-82.03	78.32	-556.70	-76.84	77.09	-17.97	-50.62	176.61	-719.21	-129.94	85.70	-687.52	14.81	1272.97	0.00	0.00	0.00	-562.36	26.11	1608.33	-571.27	-114.01	1594.65	-674.84	-121.43	1692.42	-662.57	24.61	1705.24	913.99	-219.16	68.61	1534.31	-217.17	73.64	910.00
4.81000	-852.72	158.47	39.57	-885.50	134.59	59.62	-1062.56	67.01	190.93	-999.22	141.36	182.97	-505.12	-81.46	77.37	-557.54	-76.61	76.52	-17.97	-50.62	176.61	-718.90	-129.97	85.78	-683.82	13.48	1272.59	0.00	0.00	0.00	-557.50	24.72	1608.60	-565.35	-115.43	1594.71	-670.43	-123.02	1692.64	-658.65	22.59	1705.57	914.28	-219.93	68.26	1534.11	-217.11	73.68	910.08
4.82000	-844.71	158.05	43.81	-877.91	133.96	63.46	-1055.50	65.30	194.06	-992.71	139.16	186.34	-506.25	-81.09	76.41	-556.21	-76.68	76.16	-17.97	-50.62	176.61	-718.64	-130.08	85.85	-680.10	12.18	1272.21	0.00	0.00	0.00	-552.70	23.38	1608.72	-559.40	-116.71	1594.78	-666.14	-124.49	1692.93	-654.57	21.10	1705.84	914.21	-219.34	68.35	1534.39	-216.95	73.71	909.96
4.83000	-837.92	156.56	47.63	-870.00	132.71	67.27	-1048.01	63.54	196.47	-985.26	137.66	189.40	-503.92	-80.51	76.29	-558.40	-76.30	74.83	-17.97	-50.62	176.61	-718.37	-129.99	85.82	-676.37	10.90	1271.83	0.00	0.00	0.00	-549.31	22.23	1608.98	-556.96	-118.08	1595.13	-661.75	-126.10	1693.16	-650.31	20.37	1706.07	914.20	-218.96	68.42	1534.12	-217.12	73.67	910.14
4.84000	-834.45	154.70	45.25	-861.42	131.21	70.30	-1040.16	61.81	198.11	-977.23	136.08	191.61	-505.70	-80.69	74.80	-556.28	-76.28	74.71	-17.97	-50.62	176.61	-718.17	-129.69	85.77	-672.62	9.66	1271.45	0.00	0.00	0.00	-545.49	21.04	1609.10	-553.43	-119.08	1595.36	-657.42	-127.44	1693.39	-646.22	18.94	1706.34	914.02	-218.43	68.90	1533.14	-217.21	73.32	910.04
4.85000	-823.44	152.25	48.43	-850.70	129.03	73.13	-1031.87	60.42	199.05	-968.39	134.75	193.17	-504.68	-80.58	74.28	-556.08	-76.38	74.10	-17.97	-50.62	176.61	-717.91	-129.69	85.86	-668.84	8.45	1271.06	0.00	0.00	0.00	-541.81	20.25	1609.23	-550.08	-120.06	1595.38	-653.17	-128.52	1693.70	-642.11	17.51	1706.61	914.18	-219.21	68.50	1533.77	-217.13	73.54	910.00
4.86000	-814.00	150.03	50.34	-841.16	126.46	75.12	-1022.89	59.00	199.21	-959.22	133.55	193.85	-503.68	-80.23	73.87	-556.86	-76.12	73.05	-17.97	-50.62	176.61	-717.75	-129.18	85.79	-665.05	7.27	1270.68	0.00	0.00	0.00	-536.51	19.33	1609.23	-546.02	-121.00	1595.52	-648.91	-129.77	1693.92	-638.03	16.68	1706.82	913.95	-219.24	68.73	1533.93	-217.16	73.52	910.09
4.87000	-798.43	147.07	52.91	-829.08	124.80	76.57	-1013.62	58.02	198.38	-949.55	131.96	193.46	-504.94	-80.17	72.76	-557.29	-76.38	72.51	-17.97	-50.62	176.61	-717.37	-129.19	85.98	-661.24	6.12	1270.29	0.00	0.00	0.00	-533.67	18.33	1609.44	-540.73	-121.91	1595.62	-644.63	-130.75	1694.17	-633.93	15.84	1707.03	913.92	-219.70	68.71	1534.01	-217.20	73.52	909.94
4.88000	-791.72	144.70	53.05	-825.18	122.13	71.37	-1004.10	57.89	196.39	-939.55	130.03	192.16	-504.23	-79.68	72.25	-556.74	-75.68	71.89	-17.97	-50.62	176.61	-717.08	-129.67	86.39	-657.41	5.01	1269.89	0.00	0.00	0.00	-529.25	17.64	1609.53	-535.31	-122.63	1595.78	-640.41	-131.69	1694.43	-629.89	14.97	1707.26	914.26	-219.26	68.44	1534.24	-216.99	73.67	910.03
4.89000	-776.15	142.40	54.89	-810.60	120.08	72.44	-993.19	56.02	194.53	-928.76	128.86	190.39	-503.33	-79.78	71.74	-555.34	-75.55	71.70	-17.97	-50.62	176.61	-716.94	-129.09	86.31	-653.55	3.94	1269.50	0.00	0.00	0.00	-526.23	16.86	1609.65	-532.99	-123.43	1595.86	-636.23	-132.31	1694.71	-625.89	14.21	1707.38	914.19	-219.26	68.43	1533.86	-216.99	73.49	909.76
4.90000	-762.15	139.43	55.45	-797.57	117.71	72.40	-982.25	55.52	191.21	-917.36	128.65	188.36	-503.88	-79.67	70.91	-555.40	-76.07	71.12	-17.97	-50.62	176.61	-716.72	-128.90	86.32	-649.67	2.90	1269.11	0.00	0.00	0.00	-522.33	16.32	1609.75	-528.57	-124.13	1596.06	-632.11	-133.21	1694.92	-621.97	13.61	1707.54	914.02	-219.39	68.62	1533.20	-217.13	73.29	909.83
4.91000	-747.90	137.85	55.73	-787.23	115.26	71.48	-971.03	54.73	187.42	-905.88	127.27	185.25	-503.01	-79.92	70.31	-556.33	-75.37	70.24	-17.97	-50.62	176.61	-716.53	-128.69	86.35	-645.77	1.90	1268.71	0.00	0.00	0.00	-518.30	15.94	1609.75	-524.33	-124.47	1596.11	-627.98	-134.12	1695.05	-618.17	12.79	1707.68	913.91	-219.09	68.71	1533.53	-217.13	73.47	910.15
4.92000	-734.12	134.93	55.34	-770.03	113.44	71.71	-959.26	54.40	182.92	-893.69	126.56	181.92	-503.78	-79.48	69.35	-555.76	-75.66	69.68	-17.97	-50.62	176.61	-716.41	-128.31	86.29	-641.85	0.95	1268.32	0.00	0.00	0.00	-514.09	15.39	1609.74	-520.59	-124.88	1596.30	-623.86	-134.56	1695.30	-614.31	12.12	1707.79	913.94	-219.47	68.75	1534.24	-217.05	73.65	910.17
4.93000	-713.28	133.41	56.84	-755.71	111.41	70.78	-946.89	53.50	177.91	-881.09	125.89	178.14	-503.63	-79.68	68.40	-555.43	-75.54	68.77	-17.97	-50.62	176.61	-716.14	-128.44	86.47	-637.90	0.03	1267.92	0.00	0.00	0.00	-510.40	14.96	1609.70	-516.20	-125.23	1596.45	-619.87	-134.98	1695.50	-610.46	11.62	1707.88	914.16	-219.88	68.57	1534.26	-217.05	73.64	909.99
4.94000	-697.47	133.28	59.44	-741.24	110.29	69.36	-934.33	53.30	172.05	-868.17	124.82	173.86	-503.69	-79.85	67.33	-555.10	-75.75	68.03	-17.97	-50.62	176.61	-715.96	-128.01	86.44	-633.92	-0.84	1267.52	0.00	0.00	0.00	-506.95	14.83	1609.74	-512.68	-125.47	1596.50	-615.80	-135.52	1695.64	-606.70	11.13	1707.99	914.36	-219.98	68.40	1533.75	-217.15	73.45	910.19
4.95000	-680.91	131.22	59.75	-724.20	109.14	68.61	-920.80	52.44	166.08	-854.95	123.99	169.25	-504.43	-79.19	66.17	-554.51	-75.33	66.28	-17.97	-50.62	176.61	-715.76	-127.62	86.44	-629.93	-1.66	1267.13	0.00	0.00	0.00	-502.79	14.51	1609.65	-507.85	-125.86	1596.53	-611.77	-135.94	1695.75	-602.78	11.18	1708.07	914.21	-219.72	68.42	1533.65	-217.14	73.48	910.56
4.96000	-662.76	130.21	59.89	-704.17	107.95	68.69	-906.95	51.75	159.68	-841.19	123.74	164.63	-503.67	-79.60	65.20	-554.16	-75.17	65.45	-17.97	-50.62	176.61	-715.60	-127.16	86.36	-625.90	-2.44	1266.73	0.00	0.00	0.00	-498.85	14.15	1609.60	-504.45	-126.41	1596.52	-607.73	-136.26	1695.84	-599.10	10.28	1708.04	913.83	-218.59	68.82	1533.85	-217.12	73.58	910.22
4.97000	-647.53	129.52	59.24	-684.18	108.32	71.70	-892.80	52.18	152.42	-826.76	123.95	159.97	-501.65	-79.09	64.78	-554.63	-75.05	64.77	-17.97	-50.62	176.61	-715.29	-127.10	86.44	-621.85	-3.17	1266.33	0.00	0.00	0.00	-495.40	13.96	1609.64	-500.58	-126.44	1596.49	-603.72	-136.68	1695.89	-595.29	10.05	1708.10	913.91	-218.86	68.87	1533.47	-217.25	73.38	910.14
4.98000	-629.39	129.18	59.35	-667.04	107.79	70.80	-878.10	52.07	145.34	-812.03	123.80	155.16	-502.67	-79.34	63.40	-554.90	-74.49	64.23	-17.97	-50.62	176.61	-715.09	-126.74	86.40	-617.77	-3.86	1265.94	0.00	0.00	0.00	-492.01	14.04	1609.53	-496.87	-126.43	1596.46	-599.69	-137.03	1695.94	-591.51	9.81	1708.11	914.25	-219.52	68.50	1533.38	-217.06	73.33	910.05
4.99000	-611.37	128.80	59.60	-650.77	107.79	69.39	-862.95	52.25	138.26	-797.23	123.27	149.99	-500.75	-78.77	63.41	-554.07	-74.37	63.97	-17.97	-50.62	176.61	-714.81	-126.75	86.55	-613.66	-4.49	1265.54	0.00	0.00	0.00	-488.43	14.01	1609.58	-492.07	-126.45	1596.41	-595.63	-137.25	1695.98	-587.74	9.46	1708.17	914.17	-219.77	68.51	1533.61	-217.12	73.40	909.96
5.00000	-592.68	128.68	60.23	-632.77	107.82	68.69	-847.58	52.80	130.88	-782.16	123.29	145.02	-500.78	-78.86	62.87	-553.88	-73.93	63.85	-17.97	-50.62	176.61	-714.61	-126.52	86.53	-609.53	-5.07	1265.15	0.00	0.00	0.00	-484.31	13.95	1609.48	-487.50	-126.44	1596.29	-591.59	-137.44	1696.00	-583.85	9.78	1708.18	913.84	-218.77	68.80	1533.70	-217.20	73.35	910.14
5.01000	-575.38	128.23	60.59	-615.03	107.76	68.11	-831.84	53.10	123.94	-766.91	122.84	139.95	-502.15	-78.28	62.20	-554.48	-73.90	63.46	-17.97	-50.62	176.61	-714.47	-126.38	86.56	-605.36	-5.60	1264.75	0.00	0.00	0.00	-480.12	13.95	1609.40	-483.10	-126.35	1596.26	-587.53	-137.54	1696.01	-579.85	10.16	1708.15	913.87	-218.82	68.72	1534.14	-217.06	73.65	910.21
5.02000	-557.81	127.99	61.20	-597.84	107.82	67.52	-815.71	53.17	117.30	-750.98	123.33	135.33	-500.41	-77.60	62.54	-554.65	-73.79	63.25	-17.97	-50.62	176.61	-714.36	-126.14	86.46	-601.17	-6.08	1264.36	0.00	0.00	0.00	-477.00	14.21	1609.36	-479.76	-126.21	1596.28	-583.48	-137.32	1696.09	-576.01	10.11	1708.19	913.98	-218.55	68.77	1534.11	-217.12	73.68	909.94
5.03000	-539.08	128.15	62.27	-578.37	107.98	67.69	-799.59	53.74	110.69	-735.16	123.26	130.71	-501.07	-77.41	62.22	-553.90	-73.71	63.15	-17.97	-50.62	176.61	-714.27	-126.15	86.56	-596.94	-6.50	1263.97	0.00	0.00	0.00	-473.03	14.26	1609.34	-476.86	-126.28	1596.37	-579.36	-137.48	1696.11	-572.15	9.76	1708.23	914.17	-218.94	68.58	1534.09	-217.07	73.68	910.02
5.04000	-520.38	128.05	63.60	-561.43	107.86	67.70	-781.11	54.06	103.09	-719.02	123.84	126.45	-501.96	-77.33	61.74	-552.69	-73.29	63.36	-17.97	-50.62	176.61	-714.14	-126.20	86.62	-592.69	-6.86	1263.59	0.00	0.00	0.00	-468.84	14.72	1609.30	-472.20	-125.84	1596.26	-575.18	-137.34	1696.12	-568.17	9.90	1708.23	914.19	-219.17	68.51	1533.91	-217.06	73.57	910.05
5.05000	-502.56	128.10	64.89	-543.79	107.73	68.15	-764.99	54.19	96.97	-702.86	124.05	122.36	-502.77	-77.48	61.19	-554.00	-73.30	62.87	-17.97	-50.62	176.61	-714.04	-126.09	86.60	-588.40	-7.16	1263.20	0.00	0.00	0.00	-464.35	15.00	1609.29	-466.79	-125.51	1596.19	-571.05	-136.99	1696.18	-564.25	9.89	1708.34	914.31	-219.47	68.30	1533.96	-217.11	73.54	909.93
5.06000	-483.39	128.00	67.01	-526.07	107.73	68.65	-750.32	54.26	92.00	-686.46	124.57	118.62	-501.39	-77.17	61.44	-553.24	-73.40	62.78	-17.97	-50.62	176.61	-714.00	-126.16	86.68	-584.08	-7.41	1262.82	0.00	0.00	0.00	-461.09	15.19	1609.32	-463.37	-125.18	1596.30	-566.92	-136.98	1696.18	-560.27	10.33	1708.31	914.20	-219.02	68.52	1534.45	-217.18	73.76	909.98
5.07000	-464.43	127.90	69.20	-508.13	107.52	69.63	-736.20	54.41	87.86	-669.68	125.29	115.21	-501.57	-77.35	61.13	-554.97	-73.58	61.99	-17.97	-50.62	176.61	-714.00	-125.91	86.64	-579.73	-7.59	1262.44	0.00	0.00	0.00	-457.66	15.67	1609.33	-459.82	-124.74	1596.21	-562.77	-136.43	1696.25	-556.28	10.59	1708.33	914.09	-218.67	68.61	1533.80	-217.11	73.51	909.98
5.08000	-446.64	127.72	71.46	-489.48	107.53	71.08	-721.73	54.77	84.22	-653.11	126.18	112.25	-500.66	-77.03	61.11	-555.09	-73.08	61.96	-17.97	-50.62	176.61	-713.94	-125.55	86.55	-575.34	-7.71	1262.06	0.00	0.00	0.00	-453.58	16.05	1609.21	-455.96	-124.33	1596.22	-558.62	-136.15	1696.24	-552.16	11.36	1708.32	914.09	-218.84	68.61	1533.36	-217.16	73.33	909.90
5.09000	-428.68	127.39	73.96	-470.70	107.61	72.69	-706.01	55.49	80.75	-636.57	127.05	109.47	-499.69	-77.00	61.23	-554.07	-72.83	62.00	-17.97	-50.62	176.61	-713.76	-125.89	86.80	-570.92	-7.77	1261.69	0.00	0.00	0.00	-449.09	16.87	1609.13	-450.62	-123.83	1596.11	-554.46	-135.73	1696.23	-548.06	11.69	1708.31	914.32	-219.48	68.44	1533.54	-217.23	73.39	910.23
5.10000	-412.12	127.40	76.28	-454.21	107.62	74.19	-688.12	56.68	77.12	-620.21	127.85	106.98	-499.05	-76.79	60.97	-557.44	-70.26	60.88	-17.97	-50.62	176.61	-713.69	-125.80	86.86	-566.46	-7.76	1261.32	0.00	0.00	0.00	-445.00	17.49	1609.02	-446.40	-123.19	1596.10	-550.30	-135.10	1696.22	-543.92	12.22	1708.26	914.27	-218.97	68.52	1533.43	-217.22	73.34	910.06
5.11000	-393.68	127.10	79.17	-436.63	108.06	75.86	-667.18	58.49	73.01	-603.68	128.91	104.97	-501.24	-76.77	60.14	-557.69	-70.44	60.30	-17.97	-50.62	176.61	-713.64	-125.55	86.84	-561.97	-7.69	1260.95	0.00	0.00	0.00	-442.28	18.19	1608.98	-443.33	-122.30	1596.04	-546.01	-134.47	1696.17	-539.85	12.82	1708.22	913.98	-218.25	68.74	1533.93	-217.05	73.56	909.93
5.12000	-376.34	127.25	81.93	-420.64	108.13	77.57	-646.42	60.93	68.05	-587.62	129.37	102.98	-499.52	-77.06	60.21	-556.32	-71.27	59.92	-17.97	-50.62	176.61	-713.48	-125.51	86.94	-557.45	-7.55	1260.59	0.00	0.00	0.00	-437.16	19.09	1608.76	-440.43	-121.66	1595.98	-541.80	-133.72	1696.12	-535.58	13.78	1708.10	914.00	-218.36	68.72	1534.18	-217.03	73.66	910.13
5.13000	-363.48	128.18	83.65	-404.10	108.55	79.42	-629.64	62.30	65.03	-571.63	130.22	101.59	-500.08	-72.29	61.35	-554.18	-71.13	60.30	-17.97	-50.62	176.61	-713.44	-125.12	86.84	-552.88	-7.34	1260.23	0.00	0.00	0.00	-433.37	20.22	1608.66	-433.49	-120.65	1595.65	-537.53	-132.98	1696.06	-531.33	14.61	1708.02	914.22	-219.00	68.50	1533.98	-217.11	73.59	909.97
5.14000	-347.15	128.31	86.71	-386.51	109.05	81.72	-613.19	63.22	62.80	-555.63	131.81	100.72	-498.17	-72.17	61.14	-556.44	-70.96	59.60	-17.97	-50.62	176.61	-713.33	-125.02	86.90	-548.28	-7.06	1259.88	0.00	0.00	0.00	-428.50	21.05	1608.43	-429.97	-120.01	1595.56	-533.28	-132.18	1695.98	-527.21	15.16	1707.96	914.02	-218.18	68.79	1533.81	-217.18	73.52	909.79
5.15000	-331.09	128.64	89.84	-370.60	109.74	84.11	-597.22	64.85	60.43	-539.97	132.40	99.76	-494.80	-72.22	61.72	-554.78	-71.95	59.31	-17.97	-50.62	176.61	-713.31	-124.63	86.85	-543.65	-6.71	1259.53	0.00	0.00	0.00	-424.73	22.16	1608.21	-427.09	-119.00	1595.41	-528.94	-131.13	1695.91	-522.97	16.15	1707.78	914.06	-218.81	68.70	1533.41	-217.18	73.37	910.04
5.16000	-315.58	128.98	93.33	-354.60	110.18	86.81	-581.06	65.53	58.74	-524.61	133.47	99.30	-499.18	-73.28	60.12	-554.97	-72.09	59.00	-17.97	-50.62	176.61	-713.06	-124.99	87.12	-538.97	-6.28	1259.18	0.00	0.00	0.00	-421.01	23.27	1607.91	-423.04	-117.88	1595.34	-524.65	-130.14	1695.81	-518.87	16.78	1707.66	914.27	-219.30	68.38	1533.88	-217.14	73.54	910.12
5.17000	-300.49	129.70	96.78	-340.33	111.13	89.24	-565.30	65.70	57.59	-509.87	133.83	98.77	-494.24	-73.54	60.74	-553.09	-71.94	59.39	-17.97	-50.62	176.61	-712.98	-124.86	87.23	-534.25	-5.78	1258.84	0.00	0.00	0.00	-416.09	24.17	1607.58	-419.08	-116.94	1595.09	-520.42	-128.90	1695.73	-514.60	17.84	1707.52	914.31	-219.17	68.43	1534.21	-217.10	73.62	909.90
5.18000	-285.96	130.32	100.40	-324.66	112.03	92.40	-549.79	66.34	56.29	-495.18	135.21	98.82	-490.75	-74.06	60.69	-551.66	-72.24	59.24	-17.97	-50.62	176.61	-712.85	-124.84	87.38	-529.50	-5.21	1258.51	0.00	0.00	0.00	-412.48	25.44	1607.38	-414.78	-115.90	1594.87	-516.16	-127.61	1695.64	-510.26	19.20	1707.20	914.15	-219.53	68.42	1533.61	-217.11	73.46	909.82
5.19000	-271.72	130.90	103.99	-309.61	112.74	95.48	-534.73	66.59	55.49	-480.96	135.98	98.76	-490.22	-74.48	60.42	-552.72	-72.80	58.76	-17.97	-50.62	176.61	-712.74	-124.71	87.46	-524.70	-4.56	1258.18	0.00	0.00	0.00	-407.69	26.94	1606.99	-409.39	-114.60	1594.66	-511.86	-126.37	1695.46	-505.95	20.80	1706.84	914.40	-220.27	68.12	1533.54	-217.16	73.39	909.92
5.20000	-257.98	131.92	107.37	-296.84	112.97	98.36	-520.21	67.16	54.53	-467.48	136.47	98.83	-499.15	-75.39	57.85	-554.37	-74.04	59.58	-17.97	-50.62	176.61	-712.63	-124.73	87.62	-519.87	-3.83	1257.85	0.00	0.00	0.00	-403.36	27.94	1606.64	-405.52	-113.55	1594.40	-507.58	-125.13	1695.26	-501.66	22.33	1706.53	914.37	-219.82	68.26	1533.47	-217.15	73.38	909.74
5.21000	-245.01	132.25	110.91	-282.51	113.55	101.70	-506.28	67.23	53.90	-454.62	136.96	99.00	-501.21	-75.65	56.82	-553.46	-72.99	58.28	-17.97	-50.62	176.61	-712.59	-124.40	87.56	-514.99	-3.02	1257.54	0.00	0.00	0.00	-399.96	29.43	1606.35	-401.71	-112.14	1594.18	-503.31	-123.60	1695.04	-497.44	23.49	1706.22	914.12	-218.73	68.57	1533.57	-217.21	73.53	909.85
5.22000	-233.08	132.91	114.34	-272.38	113.75	104.18	-493.19	67.09	53.40	-442.57	136.82	99.01	-486.35	-75.77	60.55	-553.41	-74.43	59.34	-17.97	-50.62	176.61	-712.42	-124.40	87.72	-510.07	-2.13	1257.22	0.00	0.00	0.00	-395.39	30.86	1605.99	-396.59	-110.64	1593.96	-498.95	-122.04	1694.82	-493.14	25.19	1705.81	914.18	-218.95	68.52	1533.74	-217.15	73.51	909.76
5.23000	-222.00	133.15	117.87	-258.74	113.85	107.77	-481.17	67.70	52.41	-431.27	137.02	99.11	-494.68	-75.32	57.80	-552.43	-74.19	59.70	-17.97	-50.62	176.61	-712.40	-124.08	87.74	-505.11	-1.16	1256.92	0.00	0.00	0.00	-390.54	32.26	1605.55	-391.28	-109.03	1593.58	-494.65	-120.61	1694.52	-488.88	26.43	1705.47	913.99	-218.86	68.71	1533.57	-217.15	73.44	909.91
5.24000	-212.09	133.37	121.26	-250.43	114.05	110.05	-470.00	67.66	51.71	-420.86	137.03	99.14	-482.57	-75.31	61.66	-552.81	-73.96	59.57	-17.97	-50.62	176.61	-712.24	-124.13	87.92	-500.10	-0.10	1256.62	0.00	0.00	0.00	-386.38	34.12	1605.17	-387.04	-107.66	1593.26	-490.44	-118.88	1694.23	-484.81	27.60	1705.13	913.94	-218.66	68.87	1533.89	-217.11	73.58	909.94
5.25000	-203.17	134.11	124.10	-240.01	114.38	112.82	-459.82	67.31	51.03	-411.30	137.00	98.98	-497.86	-77.91	57.16	-553.31	-74.21	59.41	-17.97	-50.62	176.61	-712.07	-124.08	88.07	-495.05	1.04	1256.33	0.00	0.00	0.00	-382.31	35.62	1604.80	-384.15	-106.23	1593.04	-486.17	-117.25	1693.89	-480.59	29.38	1704.66	914.03	-218.77	68.80	1533.76	-217.11	73.54	910.09
5.26000	-195.36	134.75	126.45	-232.28	114.84	114.74	-450.95	67.18	50.18	-402.89	136.72	98.60	-494.18	-76.08	57.28	-552.50	-74.12	59.28	-17.97	-50.62	176.61	-711.96	-123.69	88.08	-489.96	2.27	1256.05	0.00	0.00	0.00	-378.44	37.37	1604.33	-380.25	-104.57	1592.72	-481.86	-115.52	1693.53	-476.35	31.33	1704.16	914.11	-219.06	68.65	1533.03	-217.05	73.28	910.05
5.27000	-188.60	135.76	128.08	-224.79	115.48	116.29	-443.27	67.57	48.93	-395.60	137.03	98.27	-498.47	-78.04	56.44	-552.92	-73.92	59.27	-17.97	-50.62	176.61	-711.85	-123.44	88.19	-484.82	3.59	1255.77	0.00	0.00	0.00	-374.48	38.93	1603.92	-374.02	-102.69	1592.18	-477.59	-113.69	1693.18	-472.31	32.83	1703.67	914.17	-219.21	68.65	1533.75	-217.11	73.52	910.33
5.28000	-183.19	136.27	128.99	-218.37	116.05	116.88	-437.07	66.79	48.74	-389.75	136.63	97.71	-498.41	-78.23	56.32	-552.80	-73.63	59.20	-17.97	-50.62	176.61	-711.65	-123.45	88.48	-479.64	4.99	1255.50	0.00	0.00	0.00	-370.02	40.55	1603.39	-371.21	-101.11	1591.97	-473.40	-111.77	1692.77	-468.21	34.56	1703.11	914.19	-219.62	68.47	1533.81	-217.15	73.53	910.10
5.29000	-178.56	136.74	127.64	-214.28	116.50	115.51	-432.57	66.92	48.51	-385.26	136.50	97.42	-498.78	-78.11	56.12	-553.30	-73.96	58.91	-17.97	-50.62	176.61	-711.38	-123.36	88.70	-474.41	6.49	1255.24	0.00	0.00	0.00	-365.41	42.20	1602.89	-367.70	-99.50	1591.59	-469.19	-109.87	1692.31	-464.02	36.80	1702.52	913.94	-218.98	68.82	1534.13	-217.16	73.63	909.98
5.30000	-175.14	136.98	124.31	-209.55	116.78	113.18	-430.14	67.33	48.49	-382.24	136.38	96.75	-499.10	-77.86	55.87	-552.21	-73.58	59.06	-17.97	-50.62	176.61	-711.24	-122.66	88.70	-469.13	8.07	1254.99	0.00	0.00	0.00	-361.50	44.43	1602.18	-361.92	-97.17	1591.07	-465.02	-107.92	1691.88	-460.07	38.74	1701.81	914.09	-218.86	68.70	1533.89	-217.12	73.51	909.91
5.31000	-172.86	137.45	119.31	-208.34	116.99	108.92	-429.03	66.60	48.77	-380.82	136.12	95.63	-497.77	-77.59	55.94	-552.54	-73.68	58.83	-17.97	-50.62	176.61	-711.02	-122.59	89.00	-463.80	9.75	1254.74	0.00	0.00	0.00	-357.41	46.35	1601.72	-358.25	-95.57	1590.69	-460.91	-105.67	1691.44	-455.82	41.25	1701.18	914.08	-218.74	68.79	1533.73	-217.11	73.45	909.99
5.32000	-171.06	138.34	114.59	-206.65	117.99	104.97	-428.13	65.49	49.34	-380.03	135.93	94.11	-498.71	-77.77	55.43	-553.38	-74.04	58.44	-17.97	-50.62	176.61	-710.72	-122.33	89.24	-458.43	11.53	1254.51	0.00	0.00	0.00	-353.57	48.33	1601.15	-354.90	-93.73	1590.25	-456.88	-103.61	1690.99	-451.81	43.15	1700.58	914.36	-219.40	68.53	1534.06	-217.05	73.60	909.93
5.33000	-169.77	139.57	110.86	-205.00	119.20	101.87	-427.38	66.81	48.86	-379.13	136.11	92.86	-498.69	-77.96	55.07	-552.58	-73.39	58.53	-17.97	-50.62	176.61	-710.55	-121.89	89.39	-453.00	13.40	1254.28	0.00	0.00	0.00	-347.79	50.24	1600.43	-350.89	-91.65	1589.82	-452.81	-101.45	1690.52	-447.58	45.94	1699.87	914.10	-219.03	68.78	1533.89	-217.06	73.54	910.24
5.34000	-168.42	141.37	107.05	-203.53	120.90	98.69	-426.17	66.40	49.63	-377.69	136.71	92.09	-499.86	-77.60	54.53	-552.54	-73.40	58.35	-17.97	-50.62	176.61	-710.31	-121.45	89.55	-447.53	15.37	1254.06	0.00	0.00	0.00	-345.11	52.36	1599.99	-346.42	-89.45	1589.39	-448.80	-99.16	1690.10	-443.52	47.86	1699.35	914.12	-219.07	68.56	1533.82	-217.11	73.53	910.28
5.35000	-166.35	143.20	102.31	-202.64	122.32	94.75	-424.70	66.28	50.19	-375.86	137.41	91.30	-499.00	-77.56	54.54	-552.43	-73.43	58.11	-17.97	-50.62	176.61	-709.98	-121.19	89.95	-442.01	17.44	1253.85	0.00	0.00	0.00	-340.04	54.61	1599.58	-341.97	-87.22	1589.13	-444.80	-96.76	1689.75	-439.45	49.74	1698.89	914.07	-219.75	68.56	1533.33	-217.14	73.34	910.21
5.36000	-163.97	144.21	97.39	-200.17	123.42	91.38	-423.31	66.02	51.10	-374.08	138.03	90.45	-499.14	-77.67	54.07	-552.03	-73.10	57.93	-17.97	-50.62	176.61	-709.66	-120.69	90.26	-436.84	20.43	1253.76	0.00	0.00	0.00	-335.97	57.08	1599.12	-338.46	-85.15	1588.93	-440.79	-94.43	1689.39	-435.33	52.14	1698.49	914.18	-219.93	68.44	1534.19	-216.99	73.63	910.09
5.37000	-161.86	145.05	93.06	-198.62	123.67	88.12	-422.35	67.04	51.00	-372.45	138.85	89.84	-499.59	-77.76	53.61	-553.44	-73.01	57.55	-17.97	-50.62	176.61	-709.17	-120.55	90.82	-431.92	22.15	1253.50	0.00	0.00	0.00	-332.38	58.84	1598.86	-335.56	-82.70	1588.78	-436.83	-91.90	1689.10	-431.17	54.88	1697.99	914.40	-220.15	68.11	1533.72	-217.11	73.42	910.11
5.38000	-160.30	144.65	89.84	-197.59	123.41	85.53	-421.45	66.78	51.53	-371.04	139.22	89.39	-497.60	-77.62	53.82	-551.50	-72.77	57.76	-17.97	-50.62	176.61	-708.67	-120.36	91.38	-427.01	23.29	1253.12	0.00	0.00	0.00	-328.51	61.21	1598.66	-331.57	-80.62	1588.60	-432.91	-89.72	1688.78	-427.18	57.07	1697.67	914.10	-219.23	68.54	1533.49	-217.09	73.42	910.31
5.39000	-158.97	144.39	86.92	-195.89	123.04	83.51	-420.90	67.22	51.66	-369.86	138.75	88.68	-497.41	-77.17	53.69	-551.82	-73.05	57.37	-17.97	-50.62	176.61	-708.11	-119.91	91.87	-422.03	24.93	1252.82	0.00	0.00	0.00	-323.82	63.59	1598.40	-326.26	-78.46	1588.52	-428.96	-87.17	1688.60	-423.01	59.71	1697.33	914.12	-218.52	68.60	1533.49	-217.19	73.45	910.36
5.40000	-151.69	143.70	85.94	-194.60	122.58	81.66	-420.27	67.44	51.88	-368.81	138.60	88.22	-498.51	-77.19	53.15	-551.35	-72.28	57.53	-17.97	-50.62	176.61	-707.58	-119.44	92.46	-416.95	26.50	1252.67	0.00	0.00	0.00	-319.33	65.76	1598.34	-321.36	-75.86	1588.52	-425.04	-84.47	1688.52	-418.82	62.48	1696.99	914.41	-218.92	68.42	1534.05	-217.17	73.64	910.17
5.41000	-153.89	143.75	82.70	-194.30	122.56	79.63	-419.80	67.70	52.18	-367.79	139.07	88.09	-498.18	-77.39	52.70	-551.24	-72.25	57.26	-17.97	-50.62	176.61	-706.88	-119.22	93.34	-411.94	27.91	1252.42	0.00	0.00	0.00	-314.70	68.12	1598.28	-317.81	-73.64	1588.75	-421.07	-81.76	1688.48	-414.66	64.96	1696.75	914.21	-219.12	68.55	1533.74	-217.18	73.61	910.08
5.42000	-151.09	143.66	81.43	-194.47	122.46	77.82	-419.49	67.57	52.47	-366.91	139.31	87.79	-497.24	-77.41	52.47	-550.65	-72.14	56.97	-17.97	-50.62	176.61	-706.16	-118.82	94.29	-406.67	30.61	1252.45	0.00	0.00	0.00	-310.83	70.41	1598.34	-313.49	-71.17	1588.90	-417.09	-79.13	1688.46	-410.40	67.64	1696.55	914.05	-219.12	68.55	1533.98	-217.14	73.65	910.01
5.43000	-150.50	144.02	79.37	-192.60	122.52	76.73	-418.99	67.34	52.88	-366.01	139.87	87.70	-496.31	-76.94	52.48	-550.47	-71.41	56.95	-17.97	-50.62	176.61	-705.36	-118.18	95.31	-401.50	33.15	1252.55	0.00	0.00	0.00	-307.46	72.96	1598.40	-310.25	-68.79	1589.17	-413.14	-76.80	1688.42	-406.19	69.94	1696.39	914.13	-218.62	68.57	1533.95	-217.12	73.58	909.90
5.44000	-150.30	144.48	77.11	-192.26	122.54	75.07	-418.68	67.48	53.06	-365.10	140.26	87.58	-496.71	-76.97	51.85	-549.18	-71.34	56.74	-17.97	-50.62	176.61	-704.47	-117.54	96.46	-396.45	34.73	1252.52	0.00	0.00	0.00	-301.80	75.11	1598.39	-305.00	-66.38	1589.41	-409.17	-74.14	1688.47	-401.93	72.86	1696.17	914.38	-219.17	68.34	1533.86	-217.17	73.50	910.20
5.45000	-151.38	144.27	75.36	-191.10	122.30	74.15	-418.43	67.03	53.42	-364.42	139.79	87.29	-496.43	-77.38	51.18	-548.53	-70.95	56.70	-17.97	-50.62	176.61	-703.50	-117.01	97.85	-391.43	36.42	1252.46	0.00	0.00	0.00	-297.19	77.65	1598.36	-300.88	-64.06	1589.65	-405.16	-71.26	1688.57	-397.81	74.91	1696.14	914.48	-219.34	68.37	1533.44	-217.10	73.42	910.13
5.46000	-149.44	143.97	75.59	-191.46	122.00	73.09	-418.21	67.28	53.27	-363.93	139.41	87.16	-494.97	-77.19	51.31	-548.43	-70.64	56.31	-17.97	-50.62	176.61	-702.48	-116.50	99.28	-386.45	38.61	1252.57	0.00	0.00	0.00	-293.09	80.38	1598.36	-295.80	-61.49	1589.82	-401.15	-68.56	1688.73	-393.58	77.67	1696.01	914.30	-219.75	68.38	1533.70	-217.10	73.50	910.28
5.47000	-149.43	143.62	74.69	-191.35	121.58	72.30	-418.05	67.41	53.35	-363.40	139.51	87.23	-495.75	-77.01	50.61	-547.09	-70.39	56.29	-17.97	-50.62	176.61	-701.33	-116.23	100.90	-381.54	40.43	1252.67	0.00	0.00	0.00	-289.20	82.57	1598.56	-291.90	-58.98	1590.14	-397.05	-66.21	1688.86	-389.36	80.27	1695.94	914.23	-219.29	68.56	1533.60	-217.17	73.38	910.07
5.48000	-150.43	143.02	73.81	-190.46	121.85	71.41	-417.90	67.44	53.31	-362.97	139.56	87.30	-495.91	-77.02	50.09	-548.34	-70.30	55.54	-17.97	-50.62	176.61	-700.20	-115.78	102.57	-376.60	42.68	1252.86	0.00	0.00	0.00	-284.81	84.90	1598.58	-288.52	-56.62	1590.56	-392.94	-63.37	1689.05	-385.10	83.04	1695.96	914.41	-219.38	68.28	1533.57	-217.08	73.45	910.25
5.49000	-148.54	142.90	73.23	-190.41	121.60	70.80	-417.68	67.41	53.38	-362.66	139.37	87.16	-494.49	-77.12	49.95	-546.81	-70.21	55.46	-17.97	-50.62	176.61	-699.02	-115.50	104.39	-371.81	44.76	1253.15	0.00	0.00	0.00	-280.12	87.43	1598.69	-285.27	-54.21	1590.83	-388.78	-60.74	1689.29	-380.76	85.59	1696.06	914.32	-219.09	68.47	1533.86	-217.18	73.55	909.94
5.50000	-147.48	142.68	72.83	-190.58	121.58	69.96	-417.62	67.60	53.31	-362.39	139.42	87.22	-494.44	-77.10	49.58	-545.75	-70.02	55.24	-17.97	-50.62	176.61	-697.74	-115.14	106.28	-367.28	46.15	1253.38	0.00	0.00	0.00	-276.56	89.92	1598.97	-280.86	-52.00	1591.01	-384.68	-58.57	1689.54	-376.46	88.05	1696.21	914.03	-218.87	68.70	1534.26	-217.13	73.66	909.90
5.51000	-148.21	142.80	71.75	-190.65	121.57	69.43	-417.48	67.49	53.46	-362.23	139.01	87.01	-492.93	-77.44	49.37	-544.78	-70.28	55.00	-17.97	-50.62	176.61	-696.31	-115.00	108.34	-362.79	48.01	1253.80	0.00	0.00	0.00	-272.96	92.11	1599.27	-276.37	-49.71	1591.29	-380.50	-55.83	1689.95	-372.12	90.84	1696.44	914.25	-219.25	68.56	1534.20	-217.19	73.65	909.81
5.52000	-148.50	142.37	70.92	-190.27	121.52	68.88	-417.42	67.87	53.25	-361.92	139.68	87.23	-493.64	-77.67	48.71	-543.83	-70.13	54.89	-17.97	-50.62	176.61	-694.73	-115.10	110.67	-358.33	50.67	1254.23	0.00	0.00	0.00	-267.17	94.64	1599.51	-271.30	-47.28	1591.77	-376.28	-53.41	1690.32	-367.84	93.10	1696.78	914.19	-219.22	68.58	1533.49	-217.22	73.38	910.17
5.53000	-148.39	142.33	70.22	-189.97	121.55	68.60	-417.36	67.91	53.40	-361.80	139.67	87.19	-493.59	-77.58	48.39	-543.94	-70.46	54.42	-17.97	-50.62	176.61	-692.98	-115.09	112.98	-354.02	52.66	1254.74	0.00	0.00	0.00	-262.72	96.62	1599.86	-266.94	-45.04	1592.21	-372.06	-50.93	1690.77	-363.52	95.45	1697.16	914.11	-220.21	68.59	1533.23	-217.15	73.28	910.17
5.54000	-147.81	141.96	69.89	-189.44	121.40	68.46	-417.22	67.88	53.40	-361.73	139.32	86.96	-493.00	-78.02	47.83	-542.17	-70.71	54.46	-17.97	-50.62	176.61	-691.14	-115.19	115.51	-349.77	54.59	1255.34	0.00	0.00	0.00	-258.56	98.94	1600.29	-263.47	-42.81	1592.85	-367.90	-48.51	1691.29	-359.24	97.72	1697.66	914.18	-219.34	68.42	1533.99	-217.15	73.61	910.41
5.55000	-148.16	142.01	69.19	-189.63	121.56	67.92	-417.18	67.91	53.46	-361.54	139.95	87.23	-491.38	-77.67	48.04	-541.20	-71.12	54.11	-17.97	-50.62	176.61	-689.14	-115.06	118.03	-345.40	57.14	1256.10	0.00	0.00	0.00	-255.16	101.19	1600.82	-259.46	-40.64	1593.32	-363.77	-46.03	1691.93	-354.94	100.30	1698.18	914.21	-219.43	68.35	1534.07	-217.13	73.69	909.95
5.56000	-147.30	141.82	69.02	-189.37	121.61	67.71	-417.12	67.78	53.48	-361.43	139.74	87.11	-491.22	-78.16	47.36	-539.97	-70.81	54.10	-17.97	-50.62	176.61	-686.96	-115.32	120.91	-341.08	58.95	1256.86	0.00	0.00	0.00	-250.53	103.47	1601.35	-255.14	-38.51	1593.97	-359.64	-43.74	1692.58	-350.63	102.86	1698.75	913.97	-219.03	68.71	1533.71	-217.18	73.57	909.91
5.57000	-147.56	141.48	68.56	-190.41	121.54	67.20	-417.11	68.44	53.23	-361.36	139.76	87.07	-491.42	-77.86	46.90	-537.97	-70.90	54.03	-17.97	-50.62	176.61	-684.67	-114.97	123.66	-336.80	60.91	1257.68	0.00	0.00	0.00	-246.18	105.35	1601.93	-250.11	-36.26	1594.56	-355.56	-41.30	1693.33	-346.41	105.30	1699.42	914.03	-218.96	68.76	1534.05	-217.19	73.63	910.18
5.58000	-146.43	141.59	68.27	-190.24	121.74	66.82	-417.03	67.64	53.57	-361.27	139.99	87.13	-490.93	-78.32	46.26	-536.83	-71.37	53.72	-17.97	-50.62	176.61	-682.15	-115.00	126.68	-332.40	62.95	1258.57	0.00	0.00	0.00	-242.08	107.47	1602.64	-247.45	-34.26	1595.33	-351.64	-38.81	1694.11	-342.28	107.40	1700.12	914.17	-219.33	68.55	1533.36	-217.23	73.39	910.08
5.59000	-145.24	141.22	68.09	-189.78	121.59	66.71	-416.87	67.71	53.63	-361.11	139.83	87.09	-489.22	-78.31	46.25	-536.82	-71.55	53.12	-17.97	-50.62	176.61	-679.48	-115.08	129.86	-328.00	65.36	1259.49	0.00	0.00	0.00	-237.28	109.63	1603.29	-243.40	-32.20	1596.16	-347.72	-36.48	1694.89	-338.08	109.83	1700.81	914.19	-219.35	68.59	1533.88	-217.15	73.50	910.01
5.60000	-145.71	141.49	67.30	-189.59	121.49	66.45	-416.90	68.29	53.42	-361.02	139.44	86.95	-490.25	-78.28	45.25	-535.58	-72.03	52.80	-17.97	-50.62	176.61	-676.56	-114.72	132.93	-323.72	66.65	1260.37	0.00	0.00	0.00	-234.02	111.61	1604.07	-240.82	-30.13	1596.99	-343.87	-34.28	1695.69	-334.07	111.84	1701.61	914.23	-219.51	68.42	1533.35	-217.21	73.30	910.13
5.61000	-146.36	140.96	66.52	-189.38	121.62	66.02	-416.79	68.24	53.50	-360.85	140.02	87.27	-489.29	-78.51	44.83	-534.12	-71.73	52.86	-17.97	-50.62	176.61	-673.22	-115.10	136.57	-319.37	69.16	1261.28	0.00	0.00	0.00	-229.56	113.42	1604.80	-235.53	-28.26	1597.81	-340.11	-32.26	1696.46	-330.02	114.27	1702.35	914.41	-219.50	68.18	1533.93	-217.12	73.57	910.05
5.62000	-145.80	140.82	65.87	-189.55	121.36	65.58	-416.75	68.55	53.34	-360.72	139.63	87.13	-489.06	-78.92	44.30	-531.75	-72.25	52.86	-17.97	-50.62	176.61	-669.78	-115.09	140.16	-315.05	71.02	1262.07	0.00	0.00	0.00	-224.84	115.11	1605.53	-231.18	-26.12	1598.59	-336.40	-30.18	1697.21	-326.08	116.63	1703.05	914.12	-218.98	68.61	1533.74	-217.09	73.49	910.10
5.63000	-145.56	140.50	65.17	-190.25	121.01	64.94	-416.67	67.70	53.87	-360.51	139.73	87.17	-487.34	-78.91	44.22	-530.54	-72.60	52.54	-17.97	-50.62	176.61	-666.05	-115.68	144.15	-310.89	72.68	1262.78	0.00	0.00	0.00	-220.90	117.20	1606.38	-227.48	-24.30	1599.49	-332.67	-27.95	1697.98	-322.24	118.77	1703.74	914.04	-219.58	68.71	1533.31	-217.18	73.34	910.10
5.64000	-146.28	140.44	64.32	-189.85	121.04	64.62	-416.70	67.66	53.89	-360.38	139.55	87.17	-486.24	-79.11	43.74	-528.71	-72.74	52.67	-17.97	-50.62	176.61	-662.23	-115.80	148.00	-306.75	74.80	1263.51	0.00	0.00	0.00	-217.64	118.98	1607.16	-225.09	-22.40	1600.25	-328.97	-25.79	1698.74	-318.45	120.74	1704.43	914.14	-219.26	68.66	1533.53	-217.10	73.37	910.15
5.65000	-145.93	140.40	63.68	-189.66	121.00	64.32	-416.47	67.68	53.93	-360.20	139.47	87.16	-485.89	-79.92	42.90	-526.40	-73.06	53.06	-17.97	-50.62	176.61	-658.18	-115.66	151.88	-302.68	76.32	1264.09	0.00	0.00	0.00	-213.83	120.72	1607.95	-221.26	-20.52	1601.09	-325.39	-23.80	1699.40	-314.71	122.62	1705.07	914.08	-219.31	68.53	1533.34	-217.22	73.34	910.03
5.66000	-146.86	140.14	62.89	-189.91	120.97	63.93	-416.48	67.82	53.89	-360.12	139.28	87.12	-483.66	-79.85	42.76	-525.26	-73.04	53.17	-17.97	-50.62	176.61	-653.87	-115.45	155.93	-298.72	78.59	1264.57	0.00	0.00	0.00	-210.51	122.62	1608.62	-217.41	-18.70	1601.87	-321.82	-21.83	1700.02	-311.04	124.65	1705.65	913.89	-218.97	68.75	1533.47	-217.12	73.40	910.22
5.67000	-145.48	140.00	62.90	-189.62	121.03	63.69	-416.51	68.03	53.93	-360.02	139.27	87.12	-482.88	-80.22	42.18	-522.00	-73.71	53.81	-17.97	-50.62	176.61	-649.25	-115.70	160.24	-294.89	80.42	1265.01	0.00	0.00	0.00	-205.79	124.42	1609.26	-212.61	-16.92	1602.55	-318.21	-20.02	1700.56	-307.32	126.80	1706.17	914.01	-219.04	68.71	1534.30	-217.01	73.77	910.04
5.68000	-147.39	139.78	61.93	-189.37	120.86	63.49	-416.43	67.92	53.93	-359.92	139.34	87.11	-482.19	-80.94	41.25	-518.81	-73.44	54.82	-17.97	-50.62	176.61	-644.48	-115.59	164.40	-291.38	81.88	1265.34	0.00	0.00	0.00	-202.43	126.03	1609.94	-208.93	-15.11	1603.10	-314.61	-18.32	1701.07	-303.76	128.48	1706.75	914.05	-219.07	68.66	1533.96	-217.09	73.57	910.03
5.69000	-145.09	139.64	62.26	-190.40	120.72	63.06	-416.56	68.70	53.57	-359.74	139.71	87.25	-482.07	-81.56	40.32	-518.73	-73.83	55.02	-17.97	-50.62	176.61	-639.40	-115.52	168.61	-287.91	83.21	1265.58	0.00	0.00	0.00	-198.92	127.84	1610.47	-206.09	-13.37	1603.77	-311.09	-16.34	1701.55	-300.07	130.59	1707.18	913.98	-218.81	68.73	1534.11	-217.07	73.63	910.09
5.70000	-147.58	139.71	61.19	-189.37	120.68	63.19	-416.45	68.31	53.79	-359.75	139.28	87.03	-479.23	-81.28	40.26	-516.02	-74.02	55.88	-17.97	-50.62	176.61	-634.15	-115.88	173.03	-284.53	84.95	1265.81	0.00	0.00	0.00	-194.97	129.46	1610.90	-201.69	-11.56	1604.18	-307.58	-14.69	1701.95	-296.56	132.07	1707.64	913.98	-219.11	68.59	1533.36	-217.32	73.34	909.87
5.71000	-146.46	139.73	61.26	-190.52	120.79	62.74	-416.49	68.56	53.66	-359.73	139.06	86.95	-477.32	-81.92	39.61	-513.85	-74.47	56.90	-17.97	-50.62	176.61	-628.93	-115.25	176.97	-281.19	86.41	1265.97	0.00	0.00	0.00	-191.70	131.07	1611.42	-197.74	-10.00	1604.52	-304.02	-13.01	1702.28	-293.05	133.62	1708.03	914.39	-220.11	68.12	1533.84	-217.04	73.54	909.96
5.72000	-144.36	139.53	61.59	-189.41	120.96	62.74	-416.49	68.55	53.71	-359.55	139.45	87.04	-476.05	-82.35	38.94	-510.36	-74.54	58.42	-17.97	-50.62	176.61	-623.50	-115.54	181.33	-278.05	87.59	1266.11	0.00	0.00	0.00	-187.93	132.80	1611.82	-194.31	-8.42	1604.92	-300.53	-11.24	1702.65	-289.55	135.09	1708.39	914.24	-219.23	68.30	1534.07	-217.04	73.64	909.82
5.73000	-145.17	139.35	61.09	-188.46	120.90	62.89	-416.61	68.72	53.67	-359.62	139.14	86.89	-474.63	-83.10	37.91	-509.37	-74.69	59.42	-17.97	-50.62	176.61	-617.94	-115.69	185.67	-274.80	89.03	1266.21	0.00	0.00	0.00	-183.56	134.44	1612.09	-190.90	-6.78	1605.15	-297.07	-9.81	1702.91	-285.95	136.88	1708.70	914.18	-219.88	68.34	1533.35	-217.29	73.33	909.83
5.74000	-144.29	139.39	61.20	-188.90	120.70	62.67	-416.49	68.53	53.83	-359.43	139.48	86.99	-470.94	-83.03	37.88	-507.25	-74.97	60.62	-17.97	-50.62	176.61	-612.43	-115.63	189.91	-271.77	90.37	1266.34	0.00	0.00	0.00	-181.20	135.77	1612.44	-187.61	-5.28	1605.46	-293.59	-8.28	1703.14	-282.48	138.23	1708.98	914.38	-219.58	68.28	1533.21	-217.30	73.31	910.09
5.75000	-144.98	139.55	60.71	-188.84	120.78	62.47	-416.57	68.50	53.86	-359.41	139.32	86.93	-470.49	-83.75	36.52	-502.62	-74.78	62.83	-17.97	-50.62	176.61	-606.86	-115.22	193.78	-268.68	91.66	1266.47	0.00	0.00	0.00	-177.51	136.98	1612.64	-185.26	-4.15	1605.75	-290.19	-6.78	1703.35	-278.98	139.55	1709.27	914.19	-219.45	68.50	1533.91	-217.19	73.54	909.84
5.76000	-146.02	139.77	60.14	-189.30	120.75	62.28	-416.49	68.32	54.05	-359.42	138.94	86.77	-466.47	-83.73	36.32	-498.96	-75.28	64.75	-17.97	-50.62	176.61	-601.26	-115.45	197.62	-265.67	92.37	1266.51	0.00	0.00	0.00	-174.17	138.40	1612.80	-181.46	-2.76	1605.75	-286.73	-5.64	1703.50	-275.49	140.97	1709.50	914.19	-219.29	68.39	1533.72	-217.06	73.55	909.77
5.77000	-146.58	139.45	59.86	-189.09	120.84	62.23	-416.54	67.96	54.27	-359.26	139.37	86.90	-462.09	-84.86	35.70	-495.19	-75.57	67.30	-17.97	-50.62	176.61	-595.72	-115.50	201.04	-262.67	93.38	1266.67	0.00	0.00	0.00	-170.35	139.68	1612.95	-177.34	-1.67	1605.76	-283.32	-4.43	1703.66	-272.02	142.27	1709.72	914.20	-219.09	68.39	1533.33	-217.20	73.34	910.09
5.78000	-144.52	139.61	60.37	-189.05	120.76	62.19	-416.56	67.30	54.63	-359.12	139.55	86.95	-454.85	-84.92	36.50	-488.16	-76.42	70.20	-17.97	-50.62	176.61	-589.86	-114.92	203.69	-259.77	94.42	1266.84	0.00	0.00	0.00	-166.83	140.90	1613.02	-174.13	-0.33	1605.89	-279.94	-3.29	1703.79	-268.55	143.31	1709.93	913.98	-218.93	68.65	1533.64	-217.06	73.44	910.16
5.79000	-145.52	139.68	59.84	-188.63	120.77	62.24	-416.42	67.76	54.41	-359.25	139.14	86.73	-446.72	-87.80	41.39	-480.95	-77.91	72.84	-17.97	-50.62	176.61	-583.64	-113.81	205.67	-256.87	95.67	1267.01	0.00	0.00	0.00	-164.03	141.71	1613.14	-171.69	1.02	1606.04	-276.57	-2.13	1703.99	-265.11	144.19	1710.13	914.07	-218.54	68.58	1533.74	-217.01	73.56	910.27
5.80000	-144.88	139.65	59.97	-189.93	120.94	61.81	-416.36	67.64	54.54	-359.21	139.25	86.78	-436.88	-89.17	45.06	-471.19	-78.65	76.01	-17.97	-50.62	176.61	-576.91	-113.02	207.19	-254.02	96.18	1267.19	0.00	0.00	0.00	-160.84	142.76	1613.21	-168.70	1.92	1606.01	-273.26	-1.01	1704.17	-261.68	145.43	1710.30	914.31	-219.22	68.33	1533.77	-217.12	73.53	909.99
5.81000	-144.14	139.66	60.06	-190.08	120.91	61.62	-416.19	67.42	54.79	-359.09	139.73	86.96	-426.55	-89.02	46.86	-462.04	-80.11	78.12	-17.97	-50.62	176.61	-569.58	-112.40	207.99	-251.11	97.98	1267.43	0.00	0.00	0.00	-157.73	143.98	1613.26	-165.76	2.97	1606.12	-269.93	-0.06	1704.35	-258.15	146.62	1710.46	914.12	-219.51	68.54	1533.79	-217.08	73.55	910.01
5.82000	-144.99	139.79	59.58	-189.73	120.96	61.68	-416.13	67.84	54.60	-359.07	139.40	86.82	-417.77	-90.66	48.97	-452.42	-80.87	79.85	-17.97	-50.62	176.61	-561.86	-111.56	207.97	-248.38	98.59	1267.62	0.00	0.00	0.00	-154.62	145.02	1613.29	-162.17	3.73	1606.13	-266.66	0.96	1704.60	-254.81	147.42	1710.70	913.92	-218.66	68.72	1533.96	-217.02	73.63	909.92
5.83000	-144.45	139.96	59.72	-188.38	120.94	62.03	-416.01	67.63	54.72	-359.07	139.34	86.78	-404.07	-91.83	51.56	-441.00	-82.03	81.29	-17.97	-50.62	176.61	-553.57	-110.90	207.19	-245.46	99.77	1267.93	0.00	0.00	0.00	-151.31	145.86	1613.38	-158.96	4.63	1606.22	-263.32	1.73	1704.80	-251.45	148.25	1710.93	913.91	-218.30	68.79	1533.27	-217.12	73.31	910.01
5.84000	-146.46	139.68	59.19	-189.90	121.00	61.57	-415.96	67.45	54.92	-359.03	139.47	86.84	-392.16	-93.05	53.27	-429.17	-82.90	82.12	-17.97	-50.62	176.61	-544.93	-110.14	205.52	-242.71	100.35	1268.21	0.00	0.00	0.00	-147.67	146.71	1613.43	-155.93	5.68	1606.44	-259.99	2.32	1705.02	-248.17	149.09	1711.14	914.21	-218.94	68.51	1534.37	-217.12	73.78	910.08
5.85000	-146.29	139.89	59.04	-189.24	121.13	61.61	-415.83	68.02	54.73	-359.05	139.19	86.73	-382.76	-94.69	53.54	-421.31	-82.84	80.19	-17.97	-50.62	176.61	-535.86	-109.62	203.29	-239.86	102.01	1268.63	0.00	0.00	0.00	-144.95	147.44	1613.54	-153.00	6.32	1606.43	-256.75	3.17	1705.31	-244.97	150.01	1711.39	914.25	-219.32	68.36	1534.15	-217.05	73.69	910.13
5.86000	-144.93	140.13	59.36	-189.23	121.05	61.55	-415.74	68.08	54.76	-359.09	139.00	86.62	-368.83	-95.24	54.30	-411.07	-83.11	79.56	-17.97	-50.62	176.61	-526.22	-109.55	200.60	-237.11	102.43	1268.92	0.00	0.00	0.00	-141.52	148.24	1613.67	-149.60	6.91	1606.51	-253.57	3.89	1705.53	-241.77	150.89	1711.63	913.92	-218.84	68.88	1533.52	-217.29	73.41	909.99
5.87000	-145.65	140.00	59.12	-189.85	121.36	61.24	-415.67	68.13	54.78	-359.09	139.32	86.77	-357.09	-95.83	54.19	-395.92	-83.60	79.21	-17.97	-50.62	176.61	-516.19	-109.25	197.17	-234.23	103.45	1269.25	0.00	0.00	0.00	-138.60	148.81	1613.84	-146.59	7.48	1606.60	-250.37	4.66	1705.80	-238.61	151.42	1711.93	913.81	-218.67	68.99	1533.45	-217.23	73.37	910.06
5.88000	-145.19	140.02	59.24	-189.09	121.41	61.54	-415.62	68.16	54.80	-359.11	139.12	86.65	-342.45	-96.25	54.23	-381.53	-83.71	78.60	-17.97	-50.62	176.61	-505.56	-108.92	193.18	-231.22	104.34	1269.64	0.00	0.00	0.00	-135.08	149.46	1613.95	-143.75	8.28	1606.78	-247.25	5.28	1706.02	-235.53	151.76	1712.24	914.02	-218.58	68.70	1533.59	-217.13	73.46	910.28
5.89000	-144.09	140.18	59.34	-189.04	121.53	61.37	-415.58	68.18	54.80	-359.08	139.29	86.65	-327.26	-96.47	54.30	-369.35	-83.76	77.36	-17.97	-50.62	176.61	-494.57	-108.62	188.71	-228.20	105.66	1269.97	0.00	0.00	0.00	-133.04	150.04	1614.21	-140.64	8.96	1606.97	-244.13	5.82	1706.23	-232.45	152.30	1712.48	914.31	-219.89	68.26	1533.89	-217.14	73.57	910.01
5.90000	-144.67	140.04	59.26	-189.25	121.53	61.40	-415.56	68.19	54.80	-359.09	139.29	86.64	-311.41	-98.93	54.81	-353.34	-83.62	76.75	-17.97	-50.62	176.61	-483.15	-108.67	184.08	-225.21	106.30	1270.25	0.00	0.00	0.00	-129.76	150.74	1614.43	-136.91	9.46	1607.15	-241.06	6.19	1706.42	-229.36	153.01	1712.69	914.20	-219.15	68.47	1533.81	-217.13	73.56	909.92
5.91000	-145.69	139.92	59.02	-189.50	121.41	61.25	-415.56	68.19	54.79	-359.15	139.16	86.50	-298.03	-96.77	53.90	-337.38	-83.40	76.00	-17.97	-50.62	176.61	-471.39	-108.85	179.17	-222.37	106.35	1270.38	0.00	0.00	0.00	-126.79	151.18	1614.63	-135.11	9.95	1607.30	-238.08	6.81	1706.60	-226.35	153.43	1712.97	914.18	-218.89	68.51	1533.73	-217.16	73.51	910.04
5.92000	-144.61	139.88	59.29	-188.73	121.72	61.36	-415.56	68.18	54.77	-359.18	139.11	86.52	-282.99	-96.85	53.48	-322.02	-85.14	75.05	-17.97	-50.62	176.61	-459.39	-108.82	173.88	-219.47	107.19	1270.51	0.00	0.00	0.00	-124.35	151.60	1614.88	-131.79	10.33	1607.52	-235.03	7.10	1706.71	-223.41	153.58	1713.19	914.14	-219.48	68.47	1534.06	-217.13	73.66	910.16
5.93000	-145.15	140.04	58.96	-189.39	121.51	61.31	-415.58	68.17	54.75	-359.12	139.34	86.53	-265.57	-99.71	54.32	-307.93	-85.43	73.76	-17.97	-50.62	176.61	-447.00	-109.19	168.63	-216.61	107.61	1270.64	0.00	0.00	0.00	-120.72	152.06	1615.04	-128.82	10.62	1607.53	-232.03	7.42	1706.87	-220.46	153.79	1713.39	913.94	-218.72	68.74	1533.28	-217.36	73.35	910.18
5.94000	-144.98	139.78	59.26	-188.65	121.46	61.57	-415.60	68.15	54.73	-359.18	139.24	86.49	-249.66	-100.24	54.64	-292.74	-86.00	72.48	-17.97	-50.62	176.61	-434.32	-109.85	163.55	-213.83	108.32	1270.68	0.00	0.00	0.00	-118.08	152.16	1615.28	-124.88	10.98	1607.66	-229.05	7.73	1706.95	-217.49	154.03	1713.59	914.25	-219.16	68.55	1533.16	-217.26	73.24	910.20
5.95000	-143.64	139.80	59.72	-189.62	121.52	61.35	-415.63	68.12	54.72	-359.06	139.76	86.70	-233.22	-100.71	55.01	-276.60	-86.00	71.74	-17.97	-50.62	176.61	-421.28	-109.90	158.17	-211.06	108.79	1270.65	0.00	0.00	0.00	-114.93	152.54	1615.43	-121.49	11.09	1607.64	-226.06	7.95	1707.01	-214.48	154.44	1713.70	914.14	-218.70	68.61	1533.74	-217.15	73.48	909.98
5.96000	-146.14	139.83	58.87	-188.34	121.45	61.75	-415.67	68.09	54.70	-359.12	139.52	86.56	-216.40	-101.02	55.82	-261.31	-86.61	70.89	-17.97	-50.62	176.61	-408.03	-110.37	153.04	-208.41	109.16	1270.66	0.00	0.00	0.00	-111.54	152.80	1615.48	-118.70	11.45	1607.76	-222.99	8.19	1707.07	-211.49	154.87	1713.77	914.35	-219.79	68.26	1533.86	-217.10	73.49	910.03
5.97000	-143.54	139.82	59.55	-190.24	121.48	61.21	-415.71	68.06	54.68	-359.17	139.50	86.50	-200.01	-101.34	56.54	-244.55	-88.45	72.05	-17.97	-50.62	176.61	-394.48	-110.94	148.06	-205.63	109.77	1270.59	0.00	0.00	0.00	-108.72	152.99	1615.55	-115.28	11.61	1607.67	-220.02	8.34	1707.08	-208.46	154.68	1713.89	914.09	-219.26	68.64	1533.15	-217.33	73.29	910.13
5.98000	-144.08	139.89	59.47	-188.32	121.60	61.65	-415.75	68.03	54.67	-359.10	139.70	86.56	-183.32	-101.91	57.47	-229.34	-89.10	71.44	-17.97	-50.62	176.61	-380.56	-111.11	142.97	-203.05	109.75	1270.49	0.00	0.00	0.00	-106.05	153.22	1615.56	-112.08	11.75	1607.66	-216.95	8.65	1707.07	-205.38	155.10	1713.94	913.99	-218.67	68.74	1533.60	-217.22	73.43	910.28
5.99000	-142.08	139.97	59.94	-188.57	121.65	61.57	-415.79	68.00	54.66	-359.16	139.23	86.39	-167.16	-101.82	58.67	-212.53	-88.83	71.23	-17.97	-50.62	176.61	-366.46	-110.96	137.93	-200.25	110.37	1270.47	0.00	0.00	0.00	-102.83	153.18	1615.50	-109.41	11.78	1607.61	-213.93	8.57	1707.01	-202.30	154.85	1714.02	914.06	-219.00	68.72	1533.87	-217.16	73.54	910.11
6.00000	-145.20	140.05	58.92	-189.39	121.54	61.40	-415.83	67.97	54.66	-359.10	139.33	86.41	-151.31	-101.52	59.84	-195.03	-87.99	70.03	-17.97	-50.62	176.61	-352.34	-111.09	133.22	-197.70	109.79	1270.38	0.00	0.00	0.00	-99.09	153.07	1615.42	-107.47	11.72	1607.41	-210.86	8.41	1706.90	-199.16	155.03	1714.00	914.17	-219.18	68.61	1534.02	-217.10	73.62	910.15
6.01000	-144.96	139.98	59.08	-189.57	121.41	61.47	-415.86	67.95	54.67	-359.01	139.56	86.58	-132.89	-100.34	61.98	-179.35	-88.24	70.95	-17.97	-50.62	176.61	-338.12	-111.78	128.98	-194.88	110.78	1270.34	0.00	0.00	0.00	-96.43	153.16	1615.37	-103.74	11.62	1607.19	-207.75	8.25	1706.78	-196.08	154.69	1713.99	914.27	-219.85	68.35	1533.74	-217.21	73.54	910.16
6.02000	-143.25	140.24	59.45	-189.59	121.46	61.35	-415.89	67.93	54.69	-359.01	139.30	86.47	-117.32	-99.33	63.47	-163.53	-86.99	71.24	-17.97	-50.62	176.61	-323.72	-112.15	124.84	-192.10	110.53	1270.19	0.00	0.00	0.00	-93.75	153.14	1615.26	-102.48	11.44	1607.05	-204.63	7.99	1706.61	-192.87	154.84	1713.93	914.33	-219.11	68.45	1533.48	-217.16	73.43	910.20
6.03000	-143.68	140.23	59.22	-189.91	121.42	61.23	-415.91	67.92	54.72	-358.97	139.73	86.70	-100.96	-97.88	65.66	-147.72	-86.05	71.97	-17.97	-50.62	176.61	-309.25	-112.73	120.97	-189.20	111.81	1270.22	0.00	0.00	0.00	-90.00	152.72	1615.10	-97.65	11.33	1606.73	-201.55	7.61	1706.42	-189.69	154.60	1713.83	914.47	-219.03	68.29	1533.88	-217.07	73.57	910.30
6.04000	-143.07	139.91	59.50	-188.72	121.21	61.64	-415.93	67.92	54.76	-359.01	139.21	86.44	-85.31	-95.65	67.89	-131.54	-84.95	72.65	-17.97	-50.62	176.61	-294.69	-113.05	117.31	-186.29	113.30	1270.32	0.00	0.00	0.00	-86.90	152.68	1614.86	-95.14	11.13	1606.41	-198.43	7.58	1706.27	-186.45	154.35	1713.70	914.54	-219.20	68.14	1534.13	-217.02	73.68	910.38
6.05000	-142.45	140.21	59.44	-189.42	121.46	61.42	-416.04	67.86	54.79	-358.90	139.42	86.64	-68.73	-93.73	70.60	-115.75	-84.01	73.96	-17.97	-50.62	176.61	-280.14	-113.30	113.98	-184.05	107.62	1269.39	0.00	0.00	0.00	-84.41	152.12	1614.74	-92.76	10.87	1606.26	-195.27	7.18	1706.06	-183.29	153.95	1713.59	914.33	-219.52	68.36	1533.78	-217.20	73.50	910.28
6.06000	-142.94	140.11	59.18	-184.75	119.83	62.23	-415.88	67.40	55.06	-358.95	139.24	86.62	-54.16	-91.75	73.09	-99.22	-82.26	76.04	-17.97	-50.62	176.61	-265.24	-114.02	111.26	-184.05	107.62	1269.39	0.00	0.00	0.00	-81.18	151.99	1614.49	-88.17	10.53	1605.89	-192.10	6.76	1705.84	-179.97	153.58	1713.47	914.32	-219.72	68.45	1534.30	-217.09	73.69	910.18
6.07000	-143.10	140.34	58.91	-184.64	119.72	62.28	-415.96	68.15	54.77	-358.85	139.08	86.63	-37.34	-89.43	76.71	-84.98	-79.86	77.16	-17.97	-50.62	176.61	-250.55	-114.56	108.83	-184.05	107.62	1269.39	0.00	0.00	0.00	-78.28	151.66	1614.21	-85.53	10.02	1605.52	-188.85	6.34	1705.56	-176.77	153.14	1713.32	914.16	-219.45	68.57	1534.03	-217.15	73.60	910.21
6.08000	-142.30	140.19	59.19	-185.98	120.02	61.81	-416.05	68.05	54.81	-358.73	139.08	86.65	-23.42	-87.65	79.60	-71.34	-79.65	79.73	-17.97	-50.62	176.61	-236.20	-114.84	106.69	-184.05	107.62	1269.39	0.00	0.00	0.00	-75.26	151.22	1613.99	-81.87	9.54	1605.12	-185.65	5.73	1705.26	-173.53	152.68	1713.10	914.25	-218.99	68.60	1534.19	-217.07	73.67	910.31
6.09000	-131.81	136.11	63.72	-185.55	119.86	61.96	-416.00	67.62	55.22	-358.72	138.94	86.69	-7.66	-85.60	83.39	-56.20	-77.52	82.27	-17.97	-50.62	176.61	-222.12	-115.61	105.17	-184.05	107.62	1269.39	0.00	0.00	0.00	-72.03	150.64	1613.73	-78.78	8.85	1604.62	-182.42	5.18	1704.94	-170.29	152.05	1712.91	914.37	-219.32	68.44	1534.41	-217.16	73.80	910.08
6.10000	-123.22	136.31	66.59	-180.78	120.24	63.21	-415.87	68.09	54.96	-358.62	138.89	86.75	6.49	-84.12	86.97	-42.35	-76.03	85.24	-17.97	-50.62	176.61	-208.23	-116.04	103.88	-184.05	107.62	1269.39	0.00	0.00	0.00	-67.89	150.03	1613.34	-76.33	8.49	1604.29	-179.14	4.43	1704.62	-167.07	151.43	1712.74	914.33	-219.81	68.45	1534.32	-217.00	73.71	910.29
6.11000	-124.68	135.62	65.81	-184.00	120.47	62.06	-415.97	68.28	54.94	-358.53	138.99	86.88	20.38	-82.18	91.06	-27.87	-73.74	87.63	-17.97	-50.62	176.61	-194.59	-116.22	102.80	-184.05	107.62	1269.39	0.00	0.00	0.00	-64.76	149.55	1613.02	-72.80	7.96	1603.87	-175.86	3.86	1704.28	-163.81	150.69	1712.49	914.03	-218.98	68.78	1534.29	-217.05	73.64	910.16
6.12000	-118.21	136.61	67.46	-183.64	120.56	62.10	-416.01	68.22	54.90	-358.45	139.11	87.03	32.37	-80.80	94.86	-15.16	-72.65	91.33	-17.97	-50.62	176.61	-181.20	-116.21	102.03	-184.05	107.62	1269.39	0.00	0.00	0.00	-61.88	148.86	1612.70	-70.98	7.03	1603.43	-172.52	3.27	1703.92	-160.56	149.89	1712.25	913.92	-218.64	68.96	1533.57	-217.13	73.39	910.14
6.13000	-124.29	136.35	65.55	-186.19	120.82	61.35	-415.82	67.61	55.38	-358.29	139.06	87.05	48.87	-78.22	100.26	-2.14	-71.19	94.68	-17.97	-50.62	176.61	-168.08	-116.52	101.72	-184.05	107.62	1269.39	0.00	0.00	0.00	-58.52	148.22	1612.36	-65.92	6.63	1602.88	-169.25	2.41	1703.51	-157.24	149.02	1712.00	914.14	-219.35	68.69	1533.37	-217.05	73.36	910.03
6.14000	-123.16	137.29	65.67	-181.91	120.90	62.35	-415.89	67.87	55.29	-358.26	139.05	87.10	58.11	-76.00	103.88	10.85	-69.43	97.29	-17.97	-50.62	176.61	-155.23	-116.33	101.44	-184.05	107.62	1269.39	0.00	0.00	0.00	-55.61	147.30	1612.02	-63.40	5.75	1602.57	-165.95	1.16	1703.08	-153.82	148.56	1711.69	914.22	-219.78	68.57	1533.58	-217.16	73.50	909.84
6.15000	-122.71	136.67	65.33	-182.55	121.09	61.94	-415.72	68.27	55.15	-358.17	138.87	87.12	71.99	-74.05	108.94	22.82	-68.74	101.34	-17.97	-50.62	176.61	-142.76	-115.82	101.23	-184.05	107.62	1269.39	0.00	0.00	0.00	-51.96	146.58	1611.64	-60.32	4.99	1602.08	-162.55	0.48	1702.73	-150.46	147.60	1711.39	914.22	-219.36	68.54	1533.36	-217.26	73.31	909.97
6.16000	-122.43	137.21	65.30	-188.62	121.74	60.71	-415.67	67.51	55.52	-358.07	138.60	87.06	83.31	-72.53	112.84	35.13	-66.71	104.04	-17.97	-50.62	176.61	-130.92	-115.74	101.41	-184.05	107.62	1269.39	0.00	0.00	0.00	-48.84	145.75	1611.26	-57.45	4.17	1601.58	-159.23	-0.39	1702.36	-147.06	146.45	1711.11	914.18	-219.00	68.65	1534.10	-217.13	73.62	909.95
6.17000	-121.81	137.25	65.48	-189.35	121.88	60.29	-415.77	67.99	55.36	-358.02	138.37	87.07	94.13	-71.62	116.67	46.60	-65.02	107.39	-17.97	-50.62	176.61	-119.73	-115.30	101.64	-184.05	107.62	1269.39	0.00	0.00	0.00	-45.59	144.69	1610.92	-53.79	3.12	1601.09	-155.83	-1.36	1701.96	-143.64	145.54	1710.78	914.17	-219.48	68.55	1534.15	-217.09	73.55	910.29
6.18000	-131.21	137.93	62.56	-188.09	121.96	60.60	-415.61	67.61	55.63	-357.80	138.89	87.40	100.84	-71.36	118.84	57.61	-64.02	110.56	-17.97	-50.62	176.61	-109.16	-114.93	101.99	-184.05	107.62	1269.39	0.00	0.00	0.00	-42.06	144.01	1610.45	-51.20	2.08	1600.56	-152.38	-2.42	1701.56	-140.19	144.69	1710.48	914.10	-219.11	68.59	1534.04	-217.11	73.56	910.21
6.19000	-126.69	137.39	63.19	-188.84	121.73	60.47	-415.64	67.94	55.51	-357.73	138.53	87.38	110.13	-70.91	122.04	67.07	-63.68	113.22	-17.97	-50.62	176.61	-99.33	-113.80	102.07	-184.05	107.62	1269.39	0.00	0.00	0.00	-39.15	142.90	1610.06	-47.24	1.25	1600.14	-149.01	-3.69	1701.12	-136.73	143.28	1710.21	914.11	-218.78	68.71	1533.47	-217.17	73.33	909.96
6.20000	-128.91	138.54	62.86	-188.78	121.77	60.30	-415.50	68.45	55.32	-357.57	138.53	87.53	118.98	-70.69	125.21	76.22	-63.50	115.73	-17.97	-50.62	176.61	-90.33	-112.80	102.22	-184.05	107.62	1269.39	0.00	0.00	0.00	-35.28	141.75	1609.66	-42.57	-0.09	1599.57	-145.55	-4.87	1700.67	-133.17	142.14	1709.87	913.97	-218.99	68.69	1533.53	-217.07	73.43	910.12
6.21000	-143.53	140.59	57.20	-188.99	121.70	60.27	-415.43	68.06	55.58	-357.48	138.37	87.62	127.04	-70.95	128.00	85.20	-63.21	118.17	-17.97	-50.62	176.61	-82.20	-111.98	102.41	-184.05	107.62	1269.39	0.00	0.00	0.00	-31.60	140.54	1609.33	-39.60	-1.17	1599.00	-142.06	-6.16	1700.21	-129.63	140.99	1709.51	914.16	-220.11	68.30	1533.24	-217.14	73.32	910.26
6.22000	-143.19	140.72	57.16	-188.16	121.82	60.26	-415.43	67.92	55.76	-357.35	137.92	87.58	134.49	-71.48	130.45	91.95	-63.48	120.06	-17.97	-50.62	176.61	-74.83	-110.72	102.34	-184.05	107.62	1269.39	0.00	0.00	0.00	-28.53	139.45	1608.94	-35.46	-2.64	1598.40	-138.56	-7.39	1699.77	-126.12	139.57	1709.22	914.19	-219.81	68.43	1533.46	-217.20	73.44	910.16
6.23000	-141.56	140.48	57.64	-189.02	121.80	60.02	-415.39	68.39	55.56	-357.26	137.86	87.69	141.15	-72.13	132.16	99.84	-62.97	122.09	-17.97	-50.62	176.61	-68.23	-109.22	102.08	-184.05	107.62	1269.39	0.00	0.00	0.00	-25.23	138.29	1608.46	-32.55	-3.86	1597.91	-135.05	-8.64	1699.32	-122.65	137.91	1708.92	914.27	-220.29	68.33	1533.62	-217.05	73.53	910.07
6.24000	-143.79	140.64	56.83	-189.55	121.77	59.76	-415.42	68.71	55.55	-357.09	137.75	87.80	146.97	-72.97	133.11	104.57	-63.44	122.48	-17.97	-50.62	176.61	-62.50	-108.10	101.95	-184.05	107.62	1269.39	0.00	0.00	0.00	-21.83	136.92	1608.19	-30.93	-5.15	1597.45	-131.49	-10.26	1698.80	-119.11	136.48	1708.56	914.36	-219.95	68.32	1533.69	-217.16	73.51	909.86
6.25000	-142.57	140.70	57.12	-188.50	121.83	59.97	-415.24	67.46	56.23	-356.91	137.81	88.05	152.14	-72.60	133.75	109.95	-63.24	122.92	-17.97	-50.62	176.61	-57.50	-106.73	101.61	-184.05	107.62	1269.39	0.00	0.00	0.00	-18.51	135.45	1607.86	-26.84	-6.45	1596.95	-127.96	-11.64	1698.32	-115.52	135.18	1708.19	913.89	-219.02	68.85	1534.13	-217.10	73.66	910.06
6.26000	-142.33	140.68	57.07	-187.83	121.83	60.03	-415.13	67.04	56.52	-356.74	137.72	88.16	156.62	-72.70	133.48	114.03	-62.77	122.72	-17.97	-50.62	176.61	-53.27	-105.65	101.22	-184.05	107.62	1269.39	0.00	0.00	0.00	-14.52	134.24	1607.42	-22.88	-7.86	1596.45	-124.38	-13.41	1697.79	-111.99	133.29	1707.91	914.27	-219.95	68.35	1533.91	-217.21	73.56	910.13
6.27000	-142.13	140.70	56.96	-188.45	121.87	59.77	-415.18	67.65	56.27	-356.63	137.37	88.23	160.50	-72.85	132.60	117.93	-62.99	122.82	-17.97	-50.62	176.61	-49.63	-103.90	100.34	-184.05	107.62	1269.39	0.00	0.00	0.00	-11.02	132.77	1607.11	-19.33	-9.26	1595.93	-120.75	-14.91	1697.29	-108.45	131.52	1707.55	914.33	-219.79	68.32	1533.76	-217.05	73.57	910.25
6.28000	-141.92	140.86	56.93	-188.21	121.74	59.76	-415.02	67.23	56.70	-356.40	137.40	88.47	163.52	-72.05	131.35	120.24	-61.71	121.22	-17.97	-50.62	176.61	-46.65	-102.94	99.86	-184.05	107.62	1269.39	0.00	0.00	0.00	-8.05	131.17	1606.74	-15.64	-10.85	1595.37	-117.20	-16.50	1696.81	-104.88	129.82	1707.17	914.36	-220.27	68.19	1533.82	-217.06	73.58	909.94
6.29000	-141.83	140.70	56.76	-188.50	121.89	59.49	-415.03	67.19	56.76	-356.25	137.03	88.55	166.18	-70.06	129.10	122.47	-59.68	118.90	-17.97	-50.62	176.61	-44.34	-101.96	99.59	-184.05	107.62	1269.39	0.00	0.00	0.00	-3.86	129.82	1606.29	-11.48	-12.68	1594.78	-113.59	-18.27	1696.34	-101.25	127.93	1706.82	914.34	-219.79	68.27	1534.39	-217.06	73.77	909.92
6.30000	-141.15	141.13	56.58	-188.10	121.82	59.50	-414.79	67.91	56.45	-355.95	137.05	88.85	168.25	-68.22	125.48	125.00	-57.63	116.18	-17.97	-50.62	176.61	-42.67	-101.43	99.25	-184.05	107.62	1269.39	0.00	0.00	0.00	-0.24	128.36	1605.95	-9.40	-14.41	1594.40	-109.96	-19.86	1695.82	-97.66	126.24	1706.35	914.22	-219.87	68.42	1534.21	-217.06	73.72	910.01
6.31000	-142.20	141.03	56.23	-188.61	121.67	59.24	-414.77	67.58	56.85	-355.70	136.99	89.11	169.90	-65.25	122.11	125.02	-56.16	113.35	-17.97	-50.62	176.61	-41.04	-100.71	98.43	-184.05	107.62	1269.39	0.00	0.00	0.00	2.97	126.47	1605.59	-5.31	-16.20	1593.98	-106.37	-21.78	1695.27	-94.11	124.10	1705.96	914.12	-219.32	68.63	1534.60	-217.03	73.84	910.07
6.32000	-142.47	140.84	56.04	-187.93	121.76	59.38	-414.65	67.02	57.22	-355.52	136.54	89.23	174.63	-62.44	120.33	127.43	-53.33	110.91	-17.97	-50.62	176.61	-39.39	-100.58	97.64	-184.05	107.62	1269.39	0.00	0.00	0.00	6.75	124.64	1605.27	-1.77	-17.93	1593.43	-102.69	-23.77	1694.70	-90.49	121.88	1705.55	913.82	-218.99	68.83	1534.99	-217.05	73.97	910.00
6.33000	-142.98	141.10	55.67	-187.83	121.74	59.21	-414.60	67.10	57.39	-355.20	136.63	89.57	174.48	-59.94	117.10	128.59	-52.22	108.29	-17.97	-50.62	176.61	-37.65	-100.86	97.12	-184.05	107.62	1269.39	0.00	0.00	0.00	10.25	122.78	1604.94	2.60	-19.51	1592.97	-99.03	-25.67	1694.09	-86.87	120.09	1705.13	914.15	-219.48	68.41	1534.19	-217.08	73.65	910.21
6.34000	-142.10	140.98	55.80	-187.93	121.97	58.96	-414.49	66.84	57.70	-354.98	136.32	89.86	177.47	-57.98	114.50	129.13	-50.72	105.35	-17.97	-50.62	176.61	-35.81	-100.60	96.28	-184.05	107.62	1269.39	0.00	0.00	0.00	14.10	121.00	1604.50	6.01	-21.69	1592.45	-95.28	-27.74	1693.54	-83.27	117.80	1704.78	914.03	-219.84	68.49	1534.10	-217.06	73.64	910.20
6.35000	-142.70	141.13	55.45	-187.19	121.58	59.15	-414.18	67.12	57.67	-354.53	136.45	90.34	179.90	-56.17	111.37	131.34	-49.12	102.96	-17.97	-50.62	176.61	-34.14	-100.74	95.67	-184.05	107.62	1269.39	0.00	0.00	0.00	18.26	119.16	1604.08	9.54	-23.83	1591.95	-91.54	-30.02	1692.95	-79.60	115.39	1704.34	913.93	-219.73	68.53	1534.36	-217.08	73.78	910.04
6.36000	-142.70	141.21	55.32	-187.96	121.58	58.75	-414.07	66.89	58.01	-354.21	136.04	90.63	181.53	-55.51	107.91	132.54	-48.24	100.33	-17.97	-50.62	176.61	-32.61	-100.94	95.15	-184.05	107.62	1269.39	0.00	0.00	0.00	21.91	117.21	1603.70	12.78	-25.95	1591.42	-87.77	-32.02	1692.33	-75.92	113.48	1703.87	913.89	-218.95	68.62	1534.33	-217.05	73.82	910.25
6.37000	-142.78	141.12	55.20	-186.90	121.66	58.90	-413.97	66.45	58.50	-353.78	136.06	91.12	182.61	-55.61	104.44	132.08	-48.38	97.17	-17.97	-50.62	176.61	-31.32	-100.95	94.66	-184.05	107.62	1269.39	0.00	0.00	0.00	25.63	114.98	1603.34	17.45	-27.93	1590.71	-84.01	-34.29	1691.67	-72.23	111.15	1703.47	914.08	-219.73	68.32	1534.37	-217.11	73.75	909.95
6.38000	-143.51	141.14	54.79	-186.99	121.44	58.70	-413.85	66.46	58.77	-353.40	135.64	91.55	184.14	-56.15	101.17	135.61	-48.32	95.90	-17.97	-50.62	176.61	-30.21	-101.23	94.40	-184.05	107.62	1269.39	0.00	0.00	0.00	30.03	112.94	1602.91	21.09	-29.69	1590.18	-80.20	-36.54	1691.00	-68.43	108.19	1703.03	914.17	-219.87	68.27	1533.25	-217.22	73.35	909.91
6.39000	-143.39	141.36	54.69	-187.63	121.26	58.36	-413.59	66.26	59.06	-352.93	135.55	92.08	185.11	-56.74	97.97	135.72	-48.61	92.87	-17.97	-50.62	176.61	-29.18	-101.00	93.95	-184.05	107.62	1269.39	0.00	0.00	0.00	33.50	110.75	1602.54	25.96	-32.02	1589.49	-76.42	-38.97	1690.36	-64.65	105.58	1702.61	914.09	-220.01	68.39	1534.22	-217.11	73.68	909.84
6.40000	-143.35	141.45	54.54	-187.34	121.47	58.19	-413.32	66.25	59.39	-352.40	135.65	92.77	185.86	-56.36	95.05	137.64	-49.11	90.51	-17.97	-50.62	176.61	-28.17	-101.00	93.59	-184.05	107.62	1269.39	0.00	0.00	0.00	36.89	108.41	1602.18	29.95	-34.50	1588.91	-72.59	-41.44	1689.71	-60.88	103.04	1702.19	914.01	-219.63	68.52	1534.91	-217.01	73.98	909.91
6.41000	-142.40	141.42	54.48	-186.69	121.35	58.21	-413.09	65.89	60.11	-351.89	135.30	93.35	186.51	-56.48	91.54	138.80	-48.86	88.15	-17.97	-50.62	176.61	-27.15	-101.12	93.38	-184.05	107.62	1269.39	0.00	0.00	0.00	40.79	106.29	1601.76	33.00	-36.92	1588.37	-68.72	-43.83	1689.11	-57.12	100.34	1701.79	914.10	-219.53	68.50	1534.01	-217.15	73.55	910.04
6.42000	-143.25	141.73	53.96	-186.23	121.05	58.11	-412.82	65.60	60.67	-351.36	134.52	93.80	187.64	-55.59	88.76	139.52	-48.62	85.54	-17.97	-50.62	176.61	-26.09	-100.97	93.12	-184.05	107.62	1269.39	0.00	0.00	0.00	44.19	104.04	1601.37	36.61	-39.02	1587.80	-64.86	-46.31	1688.53	-53.23	97.37	1701.44	913.90	-219.61	68.67	1534.58	-217.11	73.78	910.03
6.43000	-142.59	141.51	53.99	-186.65	121.12	57.57	-412.41	65.16	61.52	-350.64	134.10	94.55	188.97	-55.01	85.63	140.94	-48.48	83.14	-17.97	-50.62	176.61	-25.01	-100.65	92.84	-184.05	107.62	1269.39	0.00	0.00	0.00	48.76	101.75	1600.96	39.59	-41.54	1587.31	-61.01	-49.07	1687.90	-49.30	95.06	1700.94	914.19	-219.36	68.44	1534.55	-217.03	73.76	910.23
6.44000	-142.30	141.65	53.82	-186.10	120.93	57.52	-412.10	64.86	62.20	-350.01	134.15	95.60	190.15	-55.05	82.61	141.70	-48.29	80.75	-17.97	-50.62	176.61	-24.04	-99.96	92.46	-184.05	107.62	1269.39	0.00	0.00	0.00	52.75	99.19	1600.66	45.01	-43.96	1586.76	-57.06	-51.48	1687.39	-45.46	92.39	1700.58	914.43	-220.06	68.10	1534.51	-216.95	73.73	910.07
6.45000	-140.87	141.72	53.89	-185.99	120.84	57.26	-411.65	64.55	63.24	-349.26	134.05	96.56	190.85	-54.53	80.04	142.23	-48.52	78.50	-17.97	-50.62	176.61	-23.18	-100.05	92.39	-184.05	107.62	1269.39	0.00	0.00	0.00	56.45	96.89	1600.25	48.35	-46.41	1586.28	-53.11	-54.19	1686.86	-41.49	89.87	1700.23	914.13	-219.81	68.37	1534.16	-217.14	73.69	909.97
6.46000	-142.07	142.03	53.29	-185.18	120.91	57.12	-411.21	64.42	64.55	-348.52	133.54	97.40	191.34	-54.60	78.18	141.90	-48.26	77.02	-17.97	-50.62	176.61	-22.47	-99.58	92.12	-184.05	107.62	1269.39	0.00	0.00	0.00	59.95	94.39	1600.01	52.32	-48.73	1585.80	-49.17	-56.65	1686.41	-37.58	87.25	1699.92	914.05	-219.24	68.52	1533.80	-217.13	73.57	909.96
6.47000	-140.59	141.93	53.50	-185.25	120.98	56.63	-410.70	65.20	65.66	-347.72	133.55	98.56	191.39	-54.75	77.15	142.75	-48.64	76.04	-17.97	-50.62	176.61	-21.97	-99.46	91.95	-184.05	107.62	1269.39	0.00	0.00	0.00	64.84	92.01	1599.69	56.88	-51.34	1585.44	-45.12	-59.09	1686.05	-33.69	84.88	1699.64	914.00	-218.90	68.70	1533.40	-217.15	73.45	910.42
6.48000	-141.73	142.32	52.82	-184.59	120.92	56.55	-410.09	65.41	67.19	-346.87	133.49	99.76	191.51	-55.04	75.77	144.27	-48.67	75.39	-17.97	-50.62	176.61	-21.50	-99.23	91.74	-184.05	107.62	1269.39	0.00	0.00	0.00	68.13	89.73	1599.50	60.17	-53.75	1585.14	-41.07	-61.74	1685.71	-29.73	82.22	1699.46	913.88	-219.37	68.62	1533.49	-217.14	73.42	910.16
6.49000	-140.49	142.39	52.96	-184.59	121.07	56.05	-409.46	65.67	69.03	-345.87	133.53	101.11	192.67	-55.59	74.54	143.64	-48.98	74.29	-17.97	-50.62	176.61	-21.12	-99.27	91.63	-184.05	107.62	1269.39	0.00	0.00	0.00	72.16	87.35	1599.40	65.12	-56.32	1584.74	-36.99	-64.63	1685.37	-25.74	79.26	1699.35	914.25	-219.53	68.27	1534.13	-217.11	73.69	910.10
6.50000	-139.94	142.74	52.84	-183.25	121.06	56.09	-408.67	64.95	71.49	-344.77	133.72	102.56	192.93	-55.66	73.59	144.40	-49.31	73.60	-17.97	-50.62	176.61	-20.71	-99.22	91.51	-184.05	107.62	1269.39	0.00	0.00	0.00	76.83	84.83	1599.29	68.88	-58.72	1584.54	-32.87	-67.38	1685.17	-21.70	76.33	1699.34	914.32	-219.73	68.30	1533.74	-217.17	73.56	910.24
6.51000	-140.02	142.76	52.53	-182.79	121.53	55.72	-407.85	65.06	73.86	-343.76	134.17	104.30	193.23	-55.41	72.60	143.25	-49.45	72.43	-17.97	-50.62	176.61	-20.43	-99.20	91.38	-184.05	107.62	1269.39	0.00	0.00	0.00	80.39	82.14	1599.29	72.31	-61.26	1584.37	-28.73	-69.96	1684.98	-17.62	73.77	1699.32	914.37	-219.99	68.11	1533.65	-217.19	73.36	910.00
6.52000	-139.12	143.17	52.38	-182.66	121.74	55.20	-406.92	65.52	76.38	-342.48	134.01	105.90	195.43	-55.66	71.84	143.01	-49.63	71.62	-17.97	-50.62	176.61	-20.12	-99.36	91.33	-184.05	107.62	1269.39	0.00	0.00	0.00	84.26	79.82	1599.35	76.12	-63.82	1584.25	-24.56	-72.63	1684.85	-13.69	71.02	1699.41	914.19	-219.63	68.43	1533.39	-217.18	73.34	909.98
6.53000	-141.19	143.34	51.60	-181.84	121.57	55.15	-405.93	65.27	79.41	-341.25	133.80	107.55	194.37	-55.40	70.52	143.65	-49.71	71.08	-17.97	-50.62	176.61	-19.81	-99.33	91.24	-184.05	107.62	1269.39	0.00	0.00	0.00	87.84	77.37	1599.46	80.83	-66.08	1584.20	-20.48	-75.21	1684.82	-9.68	68.63	1699.50	914.27	-220.03	68.37	1533.65	-217.22	73.44	910.01
6.54000	-141.38	143.47	51.19	-180.87	122.02	55.01	-404.74	65.66	82.27	-339.89	133.88	109.40	195.34	-55.48	69.80	143.67	-49.84	70.46	-17.97	-50.62	176.61	-19.53	-99.07	91.06	-184.05	107.62	1269.39	0.00	0.00	0.00	92.78	75.20	1599.56	84.18	-68.69	1584.22	-16.33	-78.04	1684.78	-5.73	65.86	1699.72	914.20	-219.84	68.36	1534.23	-217.08	73.70	910.48
6.55000	-142.11	143.50	50.84	-179.71	122.26	54.89	-403.44	66.43	85.19	-338.45	134.23	111.45	195.08	-55.97	68.72	143.78	-49.99	69.95	-17.97	-50.62	176.61	-19.33	-98.96	90.93	-184.05	107.62	1269.39	0.00	0.00	0.00	95.62	72.96	1599.74	88.31	-71.18	1584.16	-12.20	-80.87	1684.81	-1.82	62.96	1699.98	914.24	-219.44	68.48	1533.89	-217.12	73.63	910.38
6.56000	-140.86	143.77	50.74	-179.57	122.66	54.40	-402.15	66.30	88.81	-336.78	134.66	113.70	195.13	-55.71	68.01	143.85	-49.82	69.53	-17.97	-50.62	176.61	-19.16	-99.33	91.00	-184.05	107.62	1269.39	0.00	0.00	0.00	99.84	70.09	1600.05	91.48	-73.61	1584.32	-8.15	-83.52	1684.93	2.08	60.39	1700.27	914.28	-219.40	68.42	1534.13	-217.12	73.71	910.40
6.57000	-140.53	143.79	50.55	-179.02	123.20	54.09	-400.66	66.81	92.24	-335.03	135.25	116.08	194.61	-55.67	67.33	143.67	-49.78	69.09	-17.97	-50.62	176.61	-19.00	-99.15	90.90	-184.05	107.62	1269.39	0.00	0.00	0.00	103.42	67.71	1600.36	96.61	-75.78	1584.41	-4.09	-86.06	1685.11	5.94	57.85	1700.57	914.31	-218.97	68.27	1534.03	-217.02	73.64	910.09
6.58000	-141.77	144.50	49.61	-177.42	123.52	54.04	-399.03	66.53	96.44	-333.28	135.70	118.44	195.01	-55.45	66.98	143.99	-49.60	69.00	-17.97	-50.62	176.61	-18.87	-99.37	90.90	-184.05	107.62	1269.39	0.00	0.00	0.00	106.96	65.34	1600.71	100.53	-78.37	1584.54	-0.07	-88.53	1685.34	9.79	55.23	1700.95	914.34	-219.79	68.20	1534.19	-217.09	73.63	910.04
6.59000	-139.97	144.39	49.92	-177.12	124.07	53.64	-397.20	67.51	100.14	-331.28	135.83	120.84	195.68	-55.49	66.67	144.19	-49.94	68.63	-17.97	-50.62	176.61	-18.72	-99.22	90.73	-184.05	107.62	1269.39	0.00	0.00	0.00	110.67	63.16	1601.00	105.33	-80.60	1584.79	3.88	-91.21	1685.60	13.61	52.77	1701.39	914.34	-219.49	68.16	1534.92	-216.95	73.91	910.33
6.60000	-142.28	144.87	48.94	-175.96	124.44	53.55	-395.22	67.93	104.25	-329.14	136.70	123.57	194.98	-55.62	66.04	143.70	-50.33	68.01	-17.97	-50.62	176.61	-18.73	-99.37	90.77	-184.05	107.62	1269.39	0.00	0.00	0.00	114.06	60.75	1601.49	107.35	-83.05	1585.12	7.70	-93.73	1685.90	17.36	50.53	1701.72	914.28	-218.93	68.52	1535.01	-216.95	73.94	910.21
6.61000	-143.09	145.33	48.33	-175.90	124.91	53.19	-393.14	68.36	108.67	-326.83	137.44	126.44	195.64	-55.50	65.86	144.18	-50.31	67.90	-17.97	-50.62	176.61	-18.62	-99.46	90.72	-184.05	107.62	1269.39	0.00	0.00	0.00	117.59	58.30	1601.89	112.32	-85.57	1585.39	11.51	-96.13	1686.22	21.00	47.97	1702.18	914.01	-218.88	68.73	1533.81	-217.14	73.51	910.28
6.62000	-143.83	145.57	47.78	-174.39	125.49	53.09	-390.69	68.79	113.30	-324.26	138.35	129.55	195.94	-55.52	65.51	144.10	-50.16	67.78	-17.97	-50.62	176.61	-18.57	-99.39	90.64	-184.05	107.62	1269.39	0.00	0.00	0.00	120.83	56.17	1602.37	115.78	-87.72	1585.75	15.18	-98.60	1686.58	24.57	45.06	1702.72	914.08	-219.07	68.66	1534.08	-217.07	73.60	910.31
6.63000	-142.00	146.17	47.62	-172.08	125.82	53.40	-388.08	69.36	118.03	-321.73	139.25	132.78	196.07	-55.90	65.13	144.80	-50.08	67.72	-17.97	-50.62	176.61	-18.52	-99.51	90.63	-184.05	107.62	1269.39	0.00	0.00	0.00	125.40	53.57	1602.80	119.56	-89.95	1586.18	18.80	-101.14	1686.92	28.12	42.70	1703.18	913.99	-219.18	68.62	1534.16	-216.99	73.68	910.19
6.64000	-141.77	146.61	47.16	-171.57	126.39	53.09	-385.29	69.55	123.18	-318.85	140.04	136.06	195.50	-55.56	64.69	143.92	-50.09	67.36	-17.97	-50.62	176.61	-18.44	-99.43	90.53	-184.05	107.62	1269.39	0.00	0.00	0.00	128.16	51.31	1603.33	122.54	-92.51	1586.63	22.26	-103.52	1687.30	31.61	40.45	1703.66	914.02	-219.10	68.71	1534.34	-217.03	73.73	910.46
6.65000	-140.11	146.86	47.24	-170.29	126.75	53.15	-382.11	69.40	128.73	-315.79	141.01	139.55	194.54	-55.27	64.31	144.22	-50.16	67.16	-17.97	-50.62	176.61	-18.37	-99.43	90.45	-184.05	107.62	1269.39	0.00	0.00	0.00	131.19	49.09	1603.89	126.75	-94.73	1586.90	25.63	-106.04	1687.61	34.91	37.99	1704.15	914.14	-218.55	68.68	1534.08	-217.15	73.66	910.33
6.66000	-141.27	147.51	46.38	-168.95	127.08	53.36	-378.78	69.87	134.20	-312.53	141.70	143.19	195.84	-55.29	64.30	145.07	-50.21	67.06	-17.97	-50.62	176.61	-18.32	-99.47	90.39	-184.05	107.62	1269.39	0.00	0.00	0.00	135.53	47.18	1604.36	128.91	-96.85	1587.39	28.98	-108.23	1687.97	38.21	35.38	1704.60	914.21	-218.31	68.66	1533.82	-217.13	73.51	910.09
6.67000	-139.65	148.14	46.03	-167.36	127.66	53.65	-375.14	69.51	140.16	-308.88	142.87	147.17	195.35	-55.54	63.82	144.38	-50.47	66.79	-17.97	-50.62	176.61	-18.33	-99.71	90.38	-184.05	107.62	1269.39	0.00	0.00	0.00	137.92	44.60	1604.91	132.80	-99.24	1587.72	32.25	-110.71	1688.30	41.36	32.95	1705.05	914.06	-218.60	68.74	1534.18	-217.17	73.65	910.25
6.68000	-135.98	148.61	46.29	-166.31	127.96	53.84	-371.23	69.83	146.07	-305.07	144.21	151.28	195.64	-55.60	63.66	144.41	-50.28	66.69	-17.97	-50.62	176.61	-18.33	-100.05	90.48	-184.05	107.62	1269.39	0.00	0.00	0.00	141.17	42.29	1605.39	136.47	-101.37	1588.17	35.52	-112.97	1688.59	44.49	30.71	1705.48	914.23	-219.53	68.65	1533.97	-217.17	73.64	910.08
6.69000	-135.72	149.03	45.68	-164.59	128.33	54.54	-366.96	70.36	151.84	-301.25	144.77	155.22	195.84	-54.93	63.82	144.90	-50.71	66.64	-17.97	-50.62	176.61	-18.23	-99.91	90.29	-184.05	107.62	1269.39	0.00	0.00	0.00	144.74	40.09	1605.85	139.11	-103.40	1588.62	38.62	-115.09	1688.88	47.59	28.22	1705.90	914.20	-219.33	68.55	1533.97	-217.20	73.55	910.09
6.70000	-136.59	149.18	44.95	-162.85	128.42	55.02	-362.52	70.30	157.92	-297.16	145.09	159.01	196.79	-55.32	63.67	144.84	-50.51	66.42	-17.97	-50.62	176.61	-18.19	-99.48	90.03	-184.05	107.62	1269.39	0.00	0.00	0.00	148.15	38.10	1606.27	142.95	-105.43	1588.92	41.69	-117.24	1689.13	50.62	26.19	1706.21	914.27	-219.40	68.44	1534.01	-217.11	73.51	910.16
6.71000	-134.53	149.84	44.49	-160.61	128.58	55.66	-357.81	70.32	163.97	-293.00	145.86	163.04	196.19	-55.15	63.34	144.36	-51.43	67.38	-17.97	-50.62	176.61	-18.17	-99.88	90.16	-184.05	107.62	1269.39	0.00	0.00	0.00	150.36	36.13	1606.71	145.26	-107.43	1589.31	44.70	-119.55	1689.34	53.56	24.19	1706.52	914.10	-218.77	68.80	1533.94	-217.04	73.55	910.18
6.72000	-133.58	150.08	43.83	-158.14	128.59	56.78	-353.05	70.51	169.73	-288.81	145.60	166.64	196.18	-55.62	62.99	144.05	-51.33	67.19	-17.97	-50.62	176.61	-18.16	-100.06	90.18	-184.05	107.62	1269.39	0.00	0.00	0.00	153.67	34.13	1607.01	148.63	-109.50	1589.57	47.61	-121.66	1689.57	56.46	22.23	1706.79	914.15	-219.42	68.55	1533.40	-217.18	73.31	910.17
6.73000	-132.93	150.01	43.23	-155.70	128.86	57.57	-348.15	70.28	175.28	-284.52	145.32	170.19	195.58	-55.88	62.47	145.66	-50.40	66.54	-17.97	-50.62	176.61	-18.16	-99.97	90.08	-184.05	107.62	1269.39	0.00	0.00	0.00	156.74	32.24	1607.31	151.29	-111.41	1589.92	50.55	-123.59	1689.78	59.26	20.22	1706.99	914.33	-219.58	68.41	1533.52	-217.24	73.42	910.28
6.74000	-129.62	149.87	43.16	-154.02	128.61	58.81	-343.42	70.06	180.51	-280.12	145.90	174.09	195.97	-55.70	62.50	144.40	-50.68	65.84	-17.97	-50.62	176.61	-18.16	-100.16	90.14	-184.05	107.62	1269.39	0.00	0.00	0.00	159.14	30.40	1607.61	154.24	-113.27	1590.10	53.34	-125.55	1689.93	62.07	18.27	1707.18	914.42	-219.40	68.47	1534.47	-216.99	73.85	910.11
6.75000	-128.43	150.30	42.51	-151.76	128.35	59.97	-338.73	70.14	185.45	-275.82	145.27	177.62	196.62	-55.38	62.55	144.47	-50.65	65.71	-17.97	-50.62	176.61	-18.05	-100.03	90.04	-184.05	107.62	1269.39	0.00	0.00	0.00	162.41	28.37	1607.73	157.27	-115.06	1590.37	56.19	-127.26	1690.09	64.80	16.35	1707.34	914.26	-219.95	68.54	1534.44	-217.02	73.79	909.89
6.76000	-125.28	150.08	42.33	-148.99	128.29	61.67	-334.19	69.63	188.91	-271.65	144.29	180.83	195.47	-55.65	61.99	143.76	-51.19	66.59	-17.97	-50.62	176.61	-18.00	-100.07	90.03	-184.05	107.62	1269.39	0.00	0.00	0.00	165.08	26.74	1607.87	160.73	-116.80	1590.42	58.96	-129.10	1690.22	67.54	14.67	1707.44	914.22	-219.65	68.55	1534.33	-217.03	73.71	909.97
6.77000	-123.71	150.59	41.73	-144.34	128.73	64.19	-329.59	68.52	192.02	-267.40	143.67	183.68	195.37	-55.68	61.69	145.39	-50.34	65.89	-17.97	-50.62	176.61	-18.00	-100.17	90.11	-184.05	107.62	1269.39	0.00	0.00	0.00	168.36	24.99	1607.95	163.82	-118.38	1590.46	61.65	-130.80	1690.32	70.16	12.74	1707.61	914.42	-219.53	68.30	1534.30	-216.97	73.75	909.90
6.78000	-119.48	151.87	42.53	-140.18	129.52	66.50	-324.63	67.74	193.39	-262.97	142.66	185.74	195.77	-54.95	61.90	145.21	-50.13	65.70	-17.97	-50.62	176.61	-17.89	-99.96	89.95	-184.05	107.62	1269.39	0.00	0.00	0.00	170.29	23.29	1608.14	165.24	-120.25	1590.64	64.34	-132.60	1690.39	72.80	11.27	1707.66	914.25	-219.32	68.56	1534.54	-217.13	73.79	910.15
6.79000	-110.70	152.43	46.80	-134.22	129.98	69.16	-319.64	66.55	194.28	-258.02	141.90	187.39	195.98	-55.32	61.66	144.53	-50.26	65.43	-17.97	-50.62	176.61	-17.87	-100.01	89.98	-184.05	107.62	1269.39	0.00	0.00	0.00	173.11	21.77	1608.16	169.17	-121.61	1590.58	66.99	-134.38	1690.45	75.38	9.58	1707.78	914.24	-220.00	68.61	1534.26	-217.04	73.68	910.09
6.80000	-104.34	152.83	49.67	-127.40	130.13	71.75	-314.30	65.64	194.24	-252.65	141.17	188.43	195.22	-55.62	61.24	144.03	-50.62	65.15	-17.97	-50.62	176.61	-17.89	-100.14	90.04	-184.05	107.62	1269.39	0.00	0.00	0.00	175.41	20.23	1608.29	170.26	-123.23	1590.78	69.60	-135.82	1690.55	77.92	7.80	1708.00	914.32	-220.39	68.30	1534.24	-217.07	73.65	910.24
6.81000	-97.94	152.95	51.96	-119.53	130.35	73.75	-308.54	65.25	193.31	-246.59	140.51	188.81	195.70	-55.61	61.19	144.15	-51.66	66.40	-17.97	-50.62	176.61	-17.79	-99.99	89.95	-184.05	107.62	1269.39	0.00	0.00	0.00	178.44	18.81	1608.37	173.37	-124.83	1590.85	72.15	-137.43	1690.62	80.41	6.37	1708.17	914.50	-220.09	68.26	1534.01	-217.09	73.55	910.11
6.82000	-88.51	153.12	54.22	-112.42	130.49	74.86	-302.35	65.29	191.78	-240.02	140.62	188.75	195.47	-55.16	61.17	144.28	-50.94	65.05	-17.97	-50.62	176.61	-17.82	-100.06	89.98	-184.05	107.62	1269.39	0.00	0.00	0.00	180.39	17.25	1608.54	175.21	-126.17	1590.90	74.63	-139.15	1690.70	82.89	4.35	1708.40	914.32	-219.71	68.43	1533.62	-217.16	73.50	910.09
6.83000	-82.26	153.14	55.16	-103.93	130.53	75.81	-295.79	64.90	189.80	-233.20	139.80	187.66	195.99	-55.32	61.15	144.47	-50.41	65.20	-17.97	-50.62	176.61	-17.74	-99.89	89.90	-184.05	107.62	1269.39	0.00	0.00	0.00	182.72	15.81	1608.80	178.19	-127.60	1591.01	77.10	-140.46	1690.84	85.37	2.86	1708.66	914.27	-218.60	68.54	1533.61	-217.19	73.44	910.21
6.84000	-77.07	153.34	55.04	-96.19	130.51	75.90	-288.67	64.73	187.29	-225.84	140.16	186.36	195.63	-55.30	61.00	144.75	-50.30	65.12	-17.97	-50.62	176.61	-17.71	-99.97	89.95	-184.05	107.62	1269.39	0.00	0.00	0.00	185.28	14.41	1608.91	180.91	-129.01	1591.03	79.57	-141.67	1691.06	87.66	1.66	1708.85	914.17	-219.27	68.66	1534.22	-216.94	73.61	910.14
6.85000	-67.45	153.63	55.47	-86.48	130.67	76.02	-281.13	65.00	184.04	-218.33	139.96	184.33	196.90	-55.38	61.20	145.36	-49.95	65.38	-17.97	-50.62	176.61	-17.73	-99.90	89.97	-184.05	107.62	1269.39	0.00	0.00	0.00	187.71	13.21	1609.17	183.37	-130.31	1591.12	81.94	-143.22	1691.19	89.91	0.70	1709.07	914.19	-219.82	68.51	1534.21	-217.10	73.72	909.87
6.86000	-57.03	153.45	55.93	-78.92	130.79	75.27	-273.21	64.62	180.69	-210.15	140.67	182.21	196.53	-54.98	61.14	144.86	-50.50	64.95	-17.97	-50.62	176.61	-17.71	-99.69	89.87	-184.05	107.62	1269.39	0.00	0.00	0.00	189.42	11.87	1609.38	184.80	-131.56	1591.36	84.29	-144.41	1691.40	92.20	-0.57	1709.32	914.44	-219.65	68.36	1534.23	-217.08	73.72	909.96
6.87000	-48.91	154.03	55.23	-67.50	130.99	74.86	-264.76	64.26	176.77	-201.88	140.79	179.48	195.74	-55.39	60.60	146.68	-50.40	65.47	-17.97	-50.62	176.61	-17.71	-99.92	90.00	-184.05	107.62	1269.39	0.00	0.00	0.00	191.86	10.79	1609.62	187.11	-132.65	1591.57	86.55	-145.61	1691.64	94.32	-2.00	1709.60	914.44	-219.67	68.43	1533.77	-217.17	73.55	910.07
6.88000	-67.37	152.44	49.54	-60.59	130.94	73.45	-256.18	64.81	172.15	-193.06	141.09	176.50	195.22	-55.48	60.29	144.94	-50.42	64.93	-17.97	-50.62	176.61	-17.68	-99.98	90.08	-184.05	107.62	1269.39	0.00	0.00	0.00	193.66	9.64	1609.85	188.98	-133.68	1591.75	88.73	-146.83	1691.84	96.41	-3.42	1709.85	914.27	-219.95	68.58	1533.78	-217.18	73.55	910.14
6.89000	-51.79	152.53	50.30	-50.96	130.83	72.49	-247.18	64.92	167.40	-184.05	141.42	173.21	196.31	-55.41	60.59	145.42	-50.78	64.82	-17.97	-50.62	176.61	-17.60	-99.73	89.98	-184.05	107.62	1269.39	0.00	0.00	0.00	195.67	8.65	1610.13	190.92	-134.70	1592.06	90.86	-147.87	1692.06	98.49	-4.20	1710.06	914.20	-219.80	68.44	1533.52	-217.25	73.44	910.27
6.90000	-34.44	152.15	51.70	-48.73	130.00	69.92	-238.06	65.85	162.02	-174.83	142.04	169.75	196.01	-55.60	60.33	145.91	-50.56	64.90	-17.97	-50.62	176.61	-17.61	-99.69	89.98	-184.05	107.62	1269.39	0.00	0.00	0.00	197.74	7.52	1610.41	192.99	-135.83	1592.28	92.89	-149.20	1692.21	100.45	-5.36	1710.28	914.03	-219.90	68.59	1533.85	-217.14	73.54	909.92
6.91000	-14.57	152.10	53.31	-38.76	129.47	68.93	-228.72	65.88	156.77	-165.43	142.13	165.96	196.17	-55.30	60.41	144.94	-50.38	64.80	-17.97	-50.62	176.61	-17.57	-99.60	89.93	-184.05	107.62	1269.39	0.00	0.00	0.00	200.06	6.52	1610.62	195.96	-136.66	1592.52	94.98	-150.18	1692.43	102.32	-6.19	1710.51	914.04	-219.78	68.71	1533.96	-217.15	73.67	909.99
6.92000	0.34	151.60	54.07	-28.81	129.40	68.05	-219.08	66.02	151.35	-155.65	142.70	162.20	196.57	-55.00	60.45	144.84	-50.40	64.72	-17.97	-50.62	176.61	-17.57	-99.81	90.06	-184.05	107.62	1269.39	0.00	0.00	0.00	201.73	5.49	1610.84	197.55	-137.61	1592.77	97.02	-151.22	1692.59	104.31	-7.60	1710.71	914.24	-219.79	68.68	1533.99	-217.17	73.62	910.15
6.93000	15.27	151.63	54.85	-23.62	129.19	66.13	-209.34	67.35	145.35	-145.60	143.43	158.37	196.34	-55.08	60.37	145.70	-50.19	64.87	-17.97	-50.62	176.61	-17.61	-99.68	89.99	-184.05	107.62	1269.39	0.00	0.00	0.00	204.30	4.29	1611.09	199.49	-138.63	1592.96	99.03	-152.16	1692.76	106.21	-8.42	1710.85	914.38	-219.38	68.51	1534.44	-217.02	73.75	910.09
6.94000	24.13	151.26	54.24	-25.35	129.03	62.88	-199.30	68.02	139.63	-135.23	143.93	154.42	195.97	-55.01	60.10	145.57	-49.90	65.00	-17.97	-50.62	176.61	-17.52	-99.59	89.94	-184.05	107.62	1269.39	0.00	0.00	0.00	205.60	3.59	1611.32	201.86	-139.44	1593.11	100.99	-153.12	1692.84	108.11	-8.92	1710.94	914.07	-218.90	68.74	1534.38	-217.05	73.77	910.21
6.95000	19.20	150.62	51.10	-20.44	128.46	60.75	-188.86	69.40	133.67	-124.73	144.10	150.32	195.93	-54.84	60.15	145.01	-49.95	64.79	-17.97	-50.62	176.61	-17.57	-99.69	89.98	-184.05	107.62	1269.39	0.00	0.00	0.00	208.08	2.74	1611.44	203.43	-140.36	1593.22	102.91	-153.96	1692.97	109.99	-9.97	1711.11	914.12	-219.05	68.65	1534.54	-217.03	73.79	910.23
6.96000	48.19	151.40	54.21	-8.77	128.68	60.26	-178.32	69.49	128.44	-114.18	143.81	145.97	196.08	-55.00	60.11	145.34	-49.69	64.95	-17.97	-50.62	176.61	-17.53	-99.53	89.88	-184.05	107.62	1269.39	0.00	0.00	0.00	210.20	2.19	1611.54	204.96	-141.39	1593.41	104.80	-154.96	1693.04	111.89	-11.70	1711.36	914.30	-218.83	68.54	1534.53	-217.12	73.90	910.10
6.97000	86.73	152.64	59.31	0.00	128.88	59.27	-167.53	70.56	122.91	-103.58	143.27	141.70	196.14	-54.80	60.12	145.50	-49.91	64.78	-17.97	-50.62	176.61	-17.48	-99.51	89.87	-184.05	107.62	1269.39	0.00	0.00	0.00	211.24	1.11	1611.83	207.55	-142.18	1593.43	106.70	-155.82	1693.10	113.82	-11.89	1711.46	914.28	-219.16	68.52	1534.64	-217.14	73.85	910.18
6.98000	99.17	152.80	59.58	14.39	128.80	59.08	-156.43	71.02	117.84	-92.80	142.93	137.56	196.30	-54.34	60.26	145.64	-49.60	65.10	-17.97	-50.62	176.61	-17.50	-99.53	89.86	-184.05	107.62	1269.39	0.00	0.00	0.00	213.32	0.46	1611.87	210.01	-142.57	1593.55	108.62	-156.39	1693.22	115.70	-12.57	1711.48	914.03	-219.39	68.72	1533.71	-217.20	73.49	909.90
6.99000	111.59	152.68	60.14	54.41	130.56	63.59	-145.26	71.71	112.73	-82.04	143.11	133.86	196.80	-54.41	60.34	146.02	-49.23	65.34	-17.97	-50.62	176.61	-17.47	-99.56	89.90	-184.05	107.62	1269.39	0.00	0.00	0.00	215.13	-0.25	1611.92	211.90	-143.42	1593.52	110.56	-157.16	1693.28	117.53	-13.30	1711.60	913.89	-218.99	68.98	1533.87	-217.13	73.56	909.96
7.00000	124.03	152.79	60.71	70.07	130.39	64.21	-133.89	72.66	107.73	-71.05	143.03	130.22	196.08	-54.40	60.00	145.77	-49.68	64.99	-17.97	-50.62	176.61	-17.38	-99.24	89.73	-184.05	107.62	1269.39	0.00	0.00	0.00	217.39	-1.09	1612.06	212.87	-144.28	1593.66	112.42	-157.88	1693.33	119.34	-14.03	1711.70	914.19	-219.42	68.70	1534.30	-216.94	73.72	910.02
7.01000	134.10	151.96	61.70	83.11	130.52	64.41	-122.55	73.50	102.99	-60.22	142.78	126.72	196.15	-54.56	59.85	145.39	-49.72	64.79	-17.97	-50.62	176.61	-17.39	-99.28	89.72	-184.05	107.62	1269.39	0.00	0.00	0.00	218.97	-1.59	1612.13	214.80	-144.86	1593.77	114.27	-158.69	1693.35	121.18	-14.84	1711.79	914.45	-218.69	68.48	1533.87	-217.06	73.58	909.85
7.02000	149.07	151.60	63.10	93.22	130.52	63.99	-111.23	74.37	98.54	-49.31	143.08	123.69	196.54	-53.99	60.07	146.33	-49.38	65.17	-17.97	-50.62	176.61	-17.33	-99.41	89.86	-184.05	107.62	1269.39	0.00	0.00	0.00	221.34	-2.66	1612.27	216.37	-145.57	1593.76	116.13	-159.31	1693.42	123.04	-15.65	1711.94	914.37	-219.50	68.40	1534.96	-216.92	73.96	909.93
7.03000	162.45	151.30	64.45	107.88	130.50	64.83	-100.14	74.86	94.44	-38.37	143.28	120.86	196.24	-54.40	59.84	145.86	-49.32	64.96	-17.97	-50.62	176.61	-17.31	-99.45	89.88	-184.05	107.62	1269.39	0.00	0.00	0.00	223.22	-3.31	1612.26	218.15	-146.19	1593.80	117.90	-159.97	1693.42	124.88	-16.33	1712.07	914.32	-219.32	68.57	1534.89	-216.94	73.95	909.96
7.04000	174.49	150.76	65.55	134.35	130.90	67.55	-89.23	75.48	90.55	-27.55	143.36	118.22	196.26	-54.25	59.81	145.37	-49.18	64.85	-17.97	-50.62	176.61	-17.24	-99.33	89.82	-184.05	107.62	1269.39	0.00	0.00	0.00	225.24	-3.67	1612.34	220.64	-146.60	1593.81	119.69	-160.45	1693.42	126.75	-16.70	1712.16	914.14	-219.30	68.59	1533.75	-217.18	73.52	909.91
7.05000	186.68	149.84	67.01	125.98	129.41	64.61	-78.37	75.84	87.12	-16.63	143.48	115.75	195.44	-54.65	59.39	145.27	-49.37	64.68	-17.97	-50.62	176.61	-17.21	-99.25	89.85	-184.05	107.62	1269.39	0.00	0.00	0.00	227.14	-4.14	1612.40	223.11	-147.27	1593.77	121.46	-161.00	1693.44	128.57	-17.22	1712.16	914.04	-218.94	68.92	1533.21	-217.25	73.22	910.03
7.06000	198.02	148.69	68.37	138.53	128.65	65.48	-67.40	76.81	83.58	-5.70	143.94	113.70	197.21	-54.27	59.88	145.90	-49.19	64.84	-17.97	-50.62	176.61	-17.22	-99.56	89.99	-184.05	107.62	1269.39	0.00	0.00	0.00	227.74	-4.63	1612.61	223.47	-148.05	1593.76	123.16	-161.70	1693.42	130.38	-17.84	1712.26	914.28	-219.66	68.70	1533.96	-217.17	73.55	909.99
7.07000	209.11	147.44	69.60	148.15	127.91	65.74	-55.25	77.50	79.35	5.34	144.24	111.68	197.40	-54.23	59.83	145.56	-48.90	64.78	-17.97	-50.62	176.61	-17.13	-99.63	90.08	-184.05	107.62	1269.39	0.00	0.00	0.00	229.81	-5.26	1612.65	224.89	-148.37	1593.84	124.86	-162.18	1693.43	132.20	-18.25	1712.32	913.99	-218.97	68.87	1534.48	-217.01	73.76	910.02
7.08000	221.05	146.14	71.21	153.30	126.78	65.38	-43.41	78.03	75.64	16.26	144.36	109.79	196.39	-54.37	59.53	145.60	-48.89	64.76	-17.97	-50.62	176.61	-17.12	-99.40	89.95	-184.05	107.62	1269.39	0.00	0.00	0.00	231.50	-5.65	1612.63	227.29	-148.62	1593.88	126.62	-162.51	1693.48	133.99	-18.54	1712.40	914.13	-219.13	68.63	1533.93	-217.00	73.62	910.12
7.09000	232.86	145.40	72.60	165.23	126.28	66.39	-31.87	78.41	72.42	27.00	144.77	108.23	196.79	-54.53	59.55	145.58	-48.79	64.74	-17.97	-50.62	176.61	-17.06	-99.38	89.98	-184.05	107.62	1269.39	0.00	0.00	0.00	232.71	-6.16	1612.73	229.01	-148.98	1593.86	128.36	-162.76	1693.56	135.80	-18.45	1712.40	914.21	-219.71	68.65	1533.69	-217.20	73.50	910.03
7.10000	244.94	144.21	74.59	202.20	126.12	72.17	-20.64	78.66	69.66	37.56	144.66	106.64	196.56	-54.31	59.49	144.56	-46.20	66.72	-17.97	-50.62	176.61	-17.05	-99.29	89.98	-184.05	107.62	1269.39	0.00	0.00	0.00	235.24	-6.52	1612.76	230.66	-149.25	1593.94	130.06	-163.04	1693.60	137.60	-19.28	1712.51	914.47	-219.89	68.35	1533.75	-217.21	73.39	910.03
7.11000	255.17	143.03	76.15	213.43	125.13	73.39	-9.70	78.78	67.31	47.88	144.80	105.35	196.92	-54.46	59.40	148.60	-45.54	68.15	-17.97	-50.62	176.61	-17.01	-99.04	89.86	-184.05	107.62	1269.39	0.00	0.00	0.00	236.50	-6.78	1612.79	232.27	-149.65	1593.95	131.76	-163.33	1693.63	139.44	-19.03	1712.55	914.14	-219.30	68.75	1534.60	-217.01	73.86	909.83
7.12000	267.80	142.00	78.39	206.55	123.89	71.59	0.93	78.79	65.35	57.98	144.94	104.32	196.56	-54.05	59.44	146.56	-45.47	67.49	-17.97	-50.62	176.61	-16.96	-99.04	89.90	-184.05	107.62	1269.39	0.00	0.00	0.00	238.18	-7.05	1612.85	233.87	-150.02	1594.00	133.39	-163.64	1693.67	141.25	-19.29	1712.54	914.35	-219.84	68.57	1534.53	-217.04	73.80	910.25
7.13000	277.61	141.45	79.73	233.96	124.12	75.41	11.27	78.71	63.74	67.79	144.96	103.44	197.35	-54.55	59.45	145.43	-46.18	67.07	-17.97	-50.62	176.61	-17.01	-99.42	90.10	-184.05	107.62	1269.39	0.00	0.00	0.00	240.28	-7.17	1612.83	235.70	-150.02	1594.11	135.03	-163.67	1693.72	143.06	-19.57	1712.63	914.39	-219.48	68.56	1533.89	-217.03	73.56	910.28
7.14000	286.26	140.54	80.93	234.66	123.03	75.44	21.31	78.53	62.43	77.36	145.06	102.75	197.44	-54.50	59.37	146.15	-46.05	67.35	-17.97	-50.62	176.61	-16.99	-99.31	90.06	-184.05	107.62	1269.39	0.00	0.00	0.00	242.32	-7.71	1612.83	237.47	-150.32	1594.18	136.70	-163.78	1693.78	144.85	-19.48	1712.57	914.42	-219.40	68.49	1534.16	-217.08	73.71	909.78
7.15000	297.02	140.52	82.50	246.62	122.77	76.89	31.04	78.28	61.41	86.75	145.00	102.16	198.46	-49.25	62.98	145.63	-45.93	66.97	-17.97	-50.62	176.61	-17.00	-99.33	90.11	-184.05	107.62	1269.39	0.00	0.00	0.00	244.10	-7.76	1612.90	238.93	-150.63	1594.11	138.35	-163.99	1693.85	146.67	-19.74	1712.66	914.40	-219.15	68.52	1533.39	-217.24	73.45	910.06
7.16000	304.00	141.24	82.40	259.01	122.34	78.65	40.48	77.96	60.62	96.00	144.52	101.57	196.66	-49.16	62.65	146.86	-46.03	67.15	-17.97	-50.62	176.61	-17.01	-99.37	90.14	-184.05	107.62	1269.39	0.00	0.00	0.00	245.45	-7.86	1612.95	240.26	-150.83	1594.31	140.01	-164.06	1693.89	148.50	-19.87	1712.72	914.18	-219.31	68.63	1533.43	-217.21	73.42	910.19
7.17000	313.09	140.95	83.92	272.42	121.88	80.73	49.63	77.59	60.04	104.91	144.30	101.28	200.24	-49.50	63.83	147.07	-46.16	67.15	-17.97	-50.62	176.61	-16.95	-99.05	90.04	-184.05	107.62	1269.39	0.00	0.00	0.00	247.20	-7.81	1613.02	242.55	-150.90	1594.29	141.65	-164.04	1693.95	150.38	-19.60	1712.74	914.29	-219.50	68.56	1534.82	-217.08	73.93	909.90
7.18000	321.96	140.58	85.47	282.77	121.54	82.25	58.47	77.18	59.63	113.55	144.06	101.05	196.63	-49.83	62.55	148.10	-46.14	67.48	-17.97	-50.62	176.61	-16.87	-99.06	90.07	-184.05	107.62	1269.39	0.00	0.00	0.00	249.26	-7.93	1613.04	243.78	-151.05	1594.47	143.40	-163.95	1694.03	152.27	-19.93	1712.78	914.10	-219.22	68.77	1534.04	-217.09	73.69	910.25
7.19000	330.58	140.44	86.92	291.70	121.20	83.59	67.03	76.75	59.35	122.06	143.65	100.84	198.52	-50.06	62.88	148.61	-46.51	67.25	-17.97	-50.62	176.61	-16.89	-98.86	90.03	-184.05	107.62	1269.39	0.00	0.00	0.00	250.93	-8.18	1613.05	246.09	-151.07	1594.51	145.07	-164.02	1694.07	154.16	-19.85	1712.80	913.93	-219.23	68.85	1534.61	-217.01	73.88	910.20
7.20000	339.11	140.21	88.35	299.48	120.84	84.53	75.28	76.29	59.17	130.32	142.98	100.62	197.43	-50.11	62.46	148.13	-46.75	66.93	-17.97	-50.62	176.61	-16.82	-98.79	90.07	-184.05	107.62	1269.39	0.00	0.00	0.00	253.35	-8.52	1613.03	247.52	-151.25	1594.49	146.81	-163.93	1694.14	156.07	-19.65	1712.78	913.88	-219.55	68.78	1534.01	-217.13	73.63	910.12
7.21000	347.24	139.71	89.83	307.85	120.37	85.77	83.24	75.83	59.05	138.33	142.82	100.60	201.06	-49.79	63.38	146.59	-47.10	66.66	-17.97	-50.62	176.61	-16.84	-99.14	90.24	-184.05	107.62	1269.39	0.00	0.00	0.00	254.53	-8.32	1613.09	248.67	-151.26	1594.57	148.52	-163.81	1694.19	157.97	-19.84	1712.87	914.08	-219.81	68.57	1533.91	-217.12	73.55	910.05
7.22000	355.23	139.04	91.20	315.89	119.74	87.03	90.91	75.38	58.96	146.26	142.46	100.55	197.23	-50.35	62.21	147.89	-47.37	66.77	-17.97	-50.62	176.61	-16.71	-98.96	90.20	-184.05	107.62	1269.39	0.00	0.00	0.00	256.74	-8.34	1613.09	251.41	-151.06	1594.49	150.30	-163.50	1694.26	159.97	-19.50	1712.86	914.22	-220.02	68.44	1533.65	-217.29	73.44	910.03
7.23000	362.82	138.13	92.65	323.24	119.03	88.13	98.29	74.94	58.85	153.98	142.01	100.51	201.49	-50.36	63.08	149.01	-47.37	67.01	-17.97	-50.62	176.61	-16.68	-98.71	90.17	-184.05	107.62	1269.39	0.00	0.00	0.00	258.11	-8.08	1613.07	251.96	-151.26	1594.60	152.01	-163.50	1694.28	161.90	-19.08	1712.81	913.93	-219.35	68.84	1534.67	-217.01	73.77	910.00
7.24000	370.11	136.91	94.13	329.73	118.17	89.05	105.37	74.54	58.71	161.33	141.96	100.71	197.24	-51.06	61.84	148.90	-47.44	66.84	-17.97	-50.62	176.61	-16.69	-98.86	90.27	-184.05	107.62	1269.39	0.00	0.00	0.00	260.12	-8.00	1613.04	253.83	-151.13	1594.67	153.80	-163.17	1694.34	163.86	-18.92	1712.86	913.79	-219.55	68.94	1534.06	-217.15	73.57	909.87
7.25000	377.25	136.17	95.36	338.09	117.24	90.56	112.17	74.18	58.48	168.46	141.13	100.55	197.62	-50.88	61.51	148.76	-47.46	66.74	-17.97	-50.62	176.61	-16.62	-98.56	90.21	-184.05	107.62	1269.39	0.00	0.00	0.00	262.32	-8.20	1613.03	256.00	-151.00	1594.67	155.62	-162.88	1694.37	165.91	-18.78	1712.85	913.99	-219.73	68.73	1533.47	-217.22	73.34	909.76
7.26000	384.21	135.39	96.45	344.61	116.28	91.54	119.07	74.03	58.12	175.23	140.96	100.72	198.69	-51.41	61.86	147.22	-47.64	66.16	-17.97	-50.62	176.61	-16.55	-98.44	90.22	-184.05	107.62	1269.39	0.00	0.00	0.00	263.80	-8.06	1613.03	257.76	-150.79	1594.81	157.45	-162.58	1694.40	167.94	-18.54	1712.79	913.81	-219.33	68.89	1533.70	-217.25	73.45	909.78
7.27000	390.63	134.10	97.74	350.71	115.28	92.48	125.59	74.03	57.75	181.69	140.54	100.81	197.18	-51.61	61.19	147.11	-47.70	65.91	-17.97	-50.62	176.61	-16.45	-98.38	90.29	-184.05	107.62	1269.39	0.00	0.00	0.00	266.44	-7.86	1612.95	260.09	-150.48	1594.76	159.33	-162.13	1694.42	169.96	-18.61	1712.79	913.86	-219.19	68.77	1534.09	-217.13	73.62	909.72
7.28000	396.94	132.96	98.89	357.08	113.84	93.57	131.80	73.91	57.39	187.97	139.61	100.69	196.74	-51.61	61.21	151.27	-47.77	66.96	-17.97	-50.62	176.61	-16.41	-98.44	90.38	-184.05	107.62	1269.39	0.00	0.00	0.00	268.06	-7.48	1612.85	261.61	-150.33	1594.79	161.23	-161.80	1694.41	172.03	-17.71	1712.65	913.87	-219.56	68.68	1534.10	-217.13	73.60	909.70
7.29000	402.90	131.32	100.05	362.53	112.59	94.43	137.85	73.46	57.24	193.78	139.51	100.89	196.39	-52.07	60.48	146.43	-49.39	63.83	-17.97	-50.62	176.61	-16.44	-98.56	90.51	-184.05	107.62	1269.39	0.00	0.00	0.00	270.32	-7.31	1612.75	263.40	-150.14	1594.86	163.16	-161.34	1694.42	174.14	-17.32	1712.60	913.89	-218.91	68.74	1534.07	-217.15	73.58	909.91
7.30000	408.60	129.94	100.88	368.12	111.28	95.17	143.24	72.60	57.28	199.41	138.72	100.80	196.54	-52.23	60.52	145.65	-49.88	63.30	-17.97	-50.62	176.61	-16.27	-98.17	90.42	-184.05	107.62	1269.39	0.00	0.00	0.00	272.28	-7.02	1612.66	265.59	-149.63	1594.78	165.09	-160.77	1694.45	176.31	-16.58	1712.46	913.72	-219.49	68.85	1533.96	-217.06	73.51	910.06
7.31000	414.02	128.51	101.46	372.80	109.84	95.61	148.33	72.32	57.01	204.67	138.52	100.91	199.69	-52.09	61.07	145.86	-49.96	63.24	-17.97	-50.62	176.61	-16.19	-97.97	90.38	-184.05	107.62	1269.39	0.00	0.00	0.00	274.33	-6.88	1612.59	267.92	-149.23	1594.73	167.02	-160.18	1694.44	178.50	-16.04	1712.31	913.77	-219.85	68.73	1533.81	-217.18	73.56	909.96
7.32000	419.00	126.78	102.07	377.81	108.56	96.14	153.25	71.74	57.02	209.72	137.63	100.73	195.15	-52.30	59.53	145.25	-49.97	63.04	-17.97	-50.62	176.61	-16.19	-98.36	90.68	-184.05	107.62	1269.39	0.00	0.00	0.00	277.02	-6.19	1612.32	268.88	-148.95	1594.73	169.03	-159.59	1694.43	180.62	-15.45	1712.18	913.76	-219.25	68.86	1534.17	-217.03	73.67	909.73
7.33000	423.69	125.43	102.47	382.22	107.12	96.50	157.74	71.37	56.62	214.23	137.12	100.72	197.51	-52.53	60.12	146.19	-48.36	65.02	-17.97	-50.62	176.61	-16.07	-98.13	90.63	-184.05	107.62	1269.39	0.00	0.00	0.00	279.67	-5.77	1612.17	271.91	-148.48	1594.55	171.04	-159.05	1694.39	182.76	-14.77	1712.07	913.67	-218.79	68.97	1534.72	-217.07	73.89	909.87
7.34000	427.99	123.79	102.93	387.86	105.83	97.19	161.82	70.48	56.62	218.58	136.41	100.56	196.93	-53.02	60.05	146.15	-49.87	63.42	-17.97	-50.62	176.61	-16.07	-98.19	90.75	-184.05	107.62	1269.39	0.00	0.00	0.00	282.00	-5.36	1612.02	274.52	-147.88	1594.49	173.08	-158.34	1694.37	184.95	-14.16	1711.98	913.78	-219.30	68.85	1534.97	-217.07	73.98	910.09
7.35000	431.99	122.37	103.19	390.47	104.40	97.11	165.65	69.68	56.28	222.52	135.71	100.41	195.48	-53.14	59.07	149.76	-48.62	65.96	-17.97	-50.62	176.61	-15.97	-97.97	90.73	-184.05	107.62	1269.39	0.00	0.00	0.00	283.92	-4.80	1611.84	276.08	-147.30	1594.38	175.13	-157.65	1694.27	187.16	-13.74	1711.85	913.69	-219.26	68.95	1534.40	-217.01	73.70	910.07
7.36000	435.50	120.99	103.42	393.10	103.07	96.91	169.24	68.71	55.99	226.06	134.78	100.07	203.27	-52.63	61.54	146.91	-49.89	63.42	-17.97	-50.62	176.61	-15.89	-98.16	90.90	-184.05	107.62	1269.39	0.00	0.00	0.00	285.93	-4.23	1611.71	277.82	-146.85	1594.30	177.18	-157.01	1694.17	189.36	-12.64	1711.60	913.65	-219.46	68.94	1534.21	-217.05	73.65	910.19
7.37000	438.84	119.96	103.31	397.48	101.88	97.20	172.57	68.25	55.44	229.35	133.95	99.75	196.91	-52.79	59.54	146.80	-49.87	63.11	-17.97	-50.62	176.61	-15.85	-97.77	90.79	-184.05	107.62	1269.39	0.00	0.00	0.00	288.01	-3.70	1611.55	280.27	-146.23	1594.14	179.36	-156.20	1694.06	191.66	-11.91	1711.47	913.88	-220.45	68.66	1534.13	-216.98	73.62	910.17
7.38000	441.70	118.56	103.22	399.61	100.98	96.61	175.38	67.05	55.22	232.34	133.04	99.29	199.70	-52.56	60.14	146.01	-50.00	62.89	-17.97	-50.62	176.61	-15.77	-97.80	90.87	-184.05	107.62	1269.39	0.00	0.00	0.00	289.81	-2.92	1611.39	282.69	-145.56	1594.15	181.49	-155.54	1693.96	193.95	-11.46	1711.34	913.87	-219.86	68.66	1533.37	-217.20	73.37	910.25
7.39000	444.24	117.29	102.74	403.31	99.89	96.45	177.69	65.95	55.28	234.87	132.27	99.02	200.59	-52.48	60.36	146.86	-49.64	63.16	-17.97	-50.62	176.61	-15.68	-97.31	90.71	-184.05	107.62	1269.39	0.00	0.00	0.00	292.62	-2.21	1611.17	284.82	-145.01	1593.95	183.68	-154.46	1693.88	196.20	-10.33	1711.12	913.75	-218.69	68.93	1534.02	-217.09	73.51	910.19
7.40000	446.44	115.46	101.73	406.02	98.50	95.58	177.11	60.27	53.54	237.14	131.04	98.69	197.92	-53.04	59.16	145.75	-50.03	62.73	-17.97	-50.62	176.61	-15.60	-97.45	90.85	-184.05	107.62	1269.39	0.00	0.00	0.00	295.01	-1.54	1610.96	285.96	-144.26	1593.93	185.87	-153.51	1693.76	198.55	-9.31	1710.93	913.66	-218.92	69.02	1534.49	-216.95	73.69	909.83
7.41000	448.34	113.80	100.03	407.17	96.73	94.03	178.33	59.08	53.29	238.96	130.55	98.49	199.08	-52.99	59.59	146.21	-49.83	62.85	-17.97	-50.62	176.61	-15.53	-97.32	90.92	-184.05	107.62	1269.39	0.00	0.00	0.00	296.67	-0.79	1610.81	289.05	-143.63	1593.82	188.06	-152.69	1693.63	200.91	-8.39	1710.70	913.86	-219.27	68.79	1534.02	-217.08	73.50	910.03
7.42000	449.73	111.91	98.00	408.51	95.31	92.21	179.02	59.54	53.34	240.37	129.40	97.97	198.20	-55.02	57.15	146.55	-50.08	62.74	-17.97	-50.62	176.61	-15.50	-97.58	91.12	-184.05	107.62	1269.39	0.00	0.00	0.00	299.47	-0.02	1610.56	290.82	-142.71	1593.68	190.39	-151.54	1693.53	203.33	-7.53	1710.50	914.05	-219.80	68.68	1533.99	-217.08	73.56	910.18
7.43000	450.70	110.21	95.72	408.15	93.54	90.17	179.58	59.78	53.76	241.17	129.14	97.75	198.35	-55.58	56.60	146.06	-50.01	62.58	-17.97	-50.62	176.61	-15.36	-96.99	90.90	-184.05	107.62	1269.39	0.00	0.00	0.00	301.89	0.86	1610.38	292.58	-141.85	1593.57	192.59	-150.76	1693.40	205.77	-6.49	1710.29	914.02	-219.55	68.79	1534.00	-217.04	73.63	910.06
7.44000	451.42	108.42	93.85	409.46	92.29	88.62	179.83	59.14	53.64	241.79	128.47	97.25	196.85	-55.42	56.21	146.50	-49.95	62.60	-17.97	-50.62	176.61	-15.31	-97.13	91.13	-184.05	107.62	1269.39	0.00	0.00	0.00	304.36	1.71	1610.10	296.04	-141.09	1593.39	194.90	-149.53	1693.32	208.24	-5.67	1710.08	914.04	-219.72	68.72	1534.40	-216.98	73.75	909.98
7.45000	452.08	107.27	92.32	410.71	91.36	87.43	180.15	59.96	54.01	242.52	128.27	96.98	197.08	-55.25	56.24	146.27	-50.00	62.51	-17.97	-50.62	176.61	-15.20	-96.99	91.16	-184.05	107.62	1269.39	0.00	0.00	0.00	307.23	2.58	1609.89	297.62	-140.13	1593.37	197.30	-148.45	1693.18	210.69	-4.48	1709.82	913.93	-219.66	68.80	1534.15	-217.04	73.66	910.13
7.46000	452.76	106.73	90.69	410.56	91.00	85.74	180.87	59.53	54.19	243.20	128.16	96.76	198.19	-55.41	56.42	146.40	-50.24	62.34	-17.97	-50.62	176.61	-15.07	-96.91	91.19	-184.05	107.62	1269.39	0.00	0.00	0.00	309.93	3.69	1609.69	300.95	-138.87	1593.20	199.77	-147.20	1693.11	213.21	-3.03	1709.60	913.90	-219.36	68.64	1533.52	-217.20	73.42	910.36
7.47000	453.50	106.84	88.76	411.53	91.15	84.36	181.35	60.43	54.84	243.84	127.78	96.41	198.75	-55.42	56.41	146.54	-49.58	62.64	-17.97	-50.62	176.61	-14.99	-97.13	91.46	-184.05	107.62	1269.39	0.00	0.00	0.00	312.45	4.29	1609.55	302.58	-138.00	1593.15	202.28	-145.96	1693.04	215.80	-1.99	1709.43	913.72	-219.09	68.91	1534.25	-217.05	73.69	910.38
7.48000	454.23	107.01	86.91	412.38	91.56	82.77	181.80	60.70	54.93	244.46	127.98	96.30	197.67	-55.47	55.99	146.88	-49.51	62.67	-17.97	-50.62	176.61	-14.90	-97.03	91.52	-184.05	107.62	1269.39	0.00	0.00	0.00	314.65	5.87	1609.30	306.51	-136.88	1592.96	204.79	-144.74	1692.96	218.50	-0.65	1709.24	913.56	-219.15	69.12	1534.25	-217.00	73.63	910.22
7.49000	454.90	107.55	84.98	413.64	92.20	81.27	182.30	59.92	55.07	245.17	127.64	95.84	198.05	-55.29	55.95	147.32	-49.56	62.67	-17.97	-50.62	176.61	-14.81	-96.86	91.57	-184.05	107.62	1269.39	0.00	0.00	0.00	317.19	6.92	1609.15	307.82	-135.92	1592.89	207.29	-143.41	1692.90	221.13	1.01	1709.04	913.58	-218.79	69.12	1534.10	-217.06	73.57	910.10
7.50000	455.51	107.78	83.28	413.43	92.40	79.65	182.70	60.20	55.66	245.77	127.85	95.74	198.89	-55.29	56.11	147.14	-49.71	62.49	-17.97	-50.62	176.61	-14.60	-96.73	91.69	-184.05	107.62	1269.39	0.00	0.00	0.00	320.83	8.13	1608.93	310.01	-134.56	1592.90	209.84	-142.10	1692.86	223.79	2.37	1708.94	913.67	-218.64	69.23	1533.79	-217.15	73.56	910.33
7.51000	456.10	107.96	81.63	414.45	92.79	78.40	183.19	59.51	55.79	246.39	127.86	95.51	198.00	-55.34	55.62	147.17	-49.69	62.46	-17.97	-50.62	176.61	-14.45	-96.58	91.84	-184.05	107.62	1269.39	0.00	0.00	0.00	323.35	9.36	1608.78	313.10	-133.17	1592.93	212.43	-140.72	1692.87	226.49	3.61	1708.85	913.91	-219.52	68.83	1533.96	-217.13	73.55	910.32
7.52000	456.81	108.45	79.79	413.87	92.70	76.84	183.45	59.81	56.19	246.89	127.90	95.38	198.25	-54.99	55.72	146.96	-49.65	62.27	-17.97	-50.62	176.61	-14.35	-96.53	92.00	-184.05	107.62	1269.39	0.00	0.00	0.00	325.85	10.56	1608.66	316.10	-131.93	1592.89	215.06	-139.30	1692.89	229.20	4.97	1708.71	914.15	-220.04	68.58	1534.63	-217.06	73.91	910.39
7.53000	457.30	108.33	78.29	414.64	92.88	75.63	184.02	59.24	56.29	247.46	128.21	95.35	198.68	-55.52	55.47	147.63	-49.66	62.31	-17.97	-50.62	176.61	-14.14	-96.57	92.20	-184.05	107.62	1269.39	0.00	0.00	0.00	329.27	11.98	1608.51	318.15	-130.75	1592.90	217.82	-137.65	1692.93	231.92	6.48	1708.54	914.10	-219.22	68.65	1534.12	-217.11	73.68	910.26
7.54000	457.76	108.42	76.85	415.79	93.37	74.63	184.64	58.74	56.52	247.95	127.82	95.04	197.22	-55.15	55.03	147.56	-49.55	62.17	-17.97	-50.62	176.61	-13.92	-96.26	92.27	-184.05	107.62	1269.39	0.00	0.00	0.00	331.65	13.41	1608.40	320.49	-129.39	1593.03	220.54	-136.03	1692.99	234.66	8.33	1708.41	913.91	-218.66	68.96	1533.85	-217.08	73.57	910.23
7.55000	458.25	108.29	76.24	415.55	93.47	73.30	184.77	59.39	57.00	248.45	128.14	95.10	197.84	-55.32	54.93	146.25	-49.76	61.77	-17.97	-50.62	176.61	-13.76	-96.17	92.44	-184.05	107.62	1269.39	0.00	0.00	0.00	334.52	14.72	1608.25	323.56	-127.94	1593.14	223.28	-134.52	1693.04	237.40	10.34	1708.21	913.81	-219.49	68.82	1533.58	-217.16	73.40	910.25
7.56000	458.14	108.34	75.17	415.17	93.81	72.32	184.99	59.56	57.24	248.86	128.11	95.05	198.20	-55.27	54.86	148.20	-49.19	62.34	-17.97	-50.62	176.61	-13.57	-96.22	92.72	-184.05	107.62	1269.39	0.00	0.00	0.00	337.32	16.11	1608.14	326.25	-126.46	1593.28	225.96	-132.93	1693.13	240.26	11.57	1708.10	913.92	-218.97	68.79	1533.50	-217.16	73.46	910.29
7.57000	458.67	108.48	75.52	415.68	94.04	72.16	184.92	59.36	57.33	249.20	128.03	94.97	199.55	-55.11	55.09	148.17	-49.81	62.01	-17.97	-50.62	176.61	-13.37	-96.14	92.94	-184.05	107.62	1269.39	0.00	0.00	0.00	340.53	17.76	1608.01	329.44	-124.97	1593.27	228.74	-131.28	1693.20	242.98	13.32	1707.98	913.87	-219.13	68.74	1533.03	-217.23	73.23	910.46
7.58000	457.70	108.57	74.75	415.74	94.15	71.99	185.14	58.86	57.15	249.46	127.72	94.79	199.04	-55.39	54.76	147.49	-49.79	61.72	-17.97	-50.62	176.61	-13.16	-95.96	93.13	-184.05	107.62	1269.39	0.00	0.00	0.00	342.64	19.41	1607.96	331.48	-123.33	1593.38	231.54	-129.62	1693.25	245.77	15.12	1707.85	913.92	-218.93	68.95	1533.94	-217.03	73.64	910.16
7.59000	457.93	108.82	74.35	415.90	94.25	71.63	185.25	59.29	57.28	249.62	127.48	94.63	198.68	-55.52	54.44	148.14	-49.55	61.81	-17.97	-50.62	176.61	-12.92	-95.86	93.36	-184.05	107.62	1269.39	0.00	0.00	0.00	345.39	20.88	1607.86	334.18	-121.76	1593.43	234.38	-127.83	1693.30	248.52	17.06	1707.71	913.97	-219.33	68.84	1534.19	-217.07	73.74	910.33
7.60000	459.29	108.86	74.44	415.71	94.19	71.32	185.30	59.08	57.49	249.91	127.85	94.73	199.06	-55.54	54.39	148.27	-49.86	61.71	-17.97	-50.62	176.61	-12.71	-95.88	93.60	-184.05	107.62	1269.39	0.00	0.00	0.00	348.27	22.41	1607.79	338.12	-119.95	1593.46	237.28	-126.00	1693.32	251.32	18.76	1707.57	913.79	-219.32	69.03	1534.54	-217.04	73.81	910.10
7.61000	459.56	109.26	73.72	415.90	94.55	70.88	185.51	58.70	57.52	250.25	127.68	94.63	198.52	-55.60	54.04	147.47	-49.69	61.49	-17.97	-50.62	176.61	-12.41	-95.50	93.74	-184.05	107.62	1269.39	0.00	0.00	0.00	351.69	23.99	1607.66	339.64	-118.54	1593.60	240.14	-124.26	1693.35	254.16	20.48	1707.45	914.01	-219.31	68.80	1534.67	-216.97	73.84	910.25
7.62000	459.75	108.97	73.00	416.22	94.40	70.56	185.58	58.36	57.23	250.51	127.92	94.68	198.93	-55.55	53.92	147.83	-49.76	61.43	-17.97	-50.62	176.61	-12.15	-95.37	94.02	-184.05	107.62	1269.39	0.00	0.00	0.00	354.50	26.06	1607.51	343.49	-116.94	1593.60	243.05	-122.25	1693.39	256.95	22.43	1707.30	914.17	-220.06	68.49	1534.87	-216.96	73.93	910.32
7.63000	459.50	109.04	72.19	415.98	94.49	70.12	185.56	58.91	57.64	250.89	127.58	94.49	199.16	-55.41	53.99	148.45	-49.57	61.50	-17.97	-50.62	176.61	-11.91	-95.48	94.38	-184.05	107.62	1269.39	0.00	0.00	0.00	357.12	27.73	1607.47	346.27	-115.07	1593.63	245.78	-120.62	1693.33	259.70	24.27	1707.13	914.28	-220.01	68.43	1534.57	-217.07	73.77	910.34
7.64000	459.01	108.96	71.31	415.58	94.50	69.59	185.82	59.60	57.58	251.17	127.62	94.52	198.63	-55.56	53.48	148.48	-49.70	61.50	-17.97	-50.62	176.61	-11.64	-95.49	94.70	-184.05	107.62	1269.39	0.00	0.00	0.00	359.48	29.51	1607.43	349.13	-113.56	1593.73	248.62	-118.77	1693.30	262.50	26.21	1706.96	913.99	-219.64	68.78	1533.83	-217.12	73.47	910.27
7.65000	460.22	108.99	70.84	416.73	94.30	69.69	185.58	58.74	57.53	251.49	127.31	94.29	199.00	-55.52	53.41	149.94	-49.83	61.72	-17.97	-50.62	176.61	-11.35	-95.26	94.99	-184.05	107.62	1269.39	0.00	0.00	0.00	362.85	30.99	1607.38	352.41	-111.84	1593.73	251.50	-116.85	1693.29	265.29	28.12	1706.79	913.98	-219.19	68.87	1533.76	-217.05	73.52	910.09
7.66000	460.03	108.94	70.25	416.02	94.27	69.18	185.73	58.01	57.47	251.75	127.18	94.25	199.79	-55.45	53.41	149.14	-49.75	61.39	-17.97	-50.62	176.61	-11.11	-95.49	95.53	-184.05	107.62	1269.39	0.00	0.00	0.00	366.11	32.87	1607.20	355.54	-109.90	1593.74	254.34	-114.83	1693.28	268.09	30.01	1706.67	913.92	-219.51	68.94	1534.78	-216.99	73.89	910.21
7.67000	460.82	108.80	69.75	416.72	94.10	69.12	185.98	58.16	57.84	251.98	127.34	94.28	199.62	-55.55	53.12	149.13	-50.11	61.07	-17.97	-50.62	176.61	-10.80	-95.23	95.85	-184.05	107.62	1269.39	0.00	0.00	0.00	368.50	34.70	1607.11	358.49	-108.00	1593.72	257.12	-113.17	1693.26	270.99	31.59	1706.59	914.24	-220.06	68.56	1534.15	-216.99	73.62	910.52
7.68000	461.69	108.78	69.48	416.35	94.20	68.65	186.00	58.96	57.68	252.17	127.30	94.27	200.03	-55.04	53.32	149.41	-49.85	61.22	-17.97	-50.62	176.61	-10.41	-95.14	96.28	-184.05	107.62	1269.39	0.00	0.00	0.00	370.98	36.34	1607.06	360.68	-106.32	1593.82	259.92	-111.26	1693.25	273.82	33.63	1706.47	914.18	-219.78	68.65	1534.01	-217.02	73.61	910.45
7.69000	461.99	108.84	68.78	416.72	94.45	68.34	185.83	58.77	58.04	252.40	126.97	94.14	200.12	-55.55	52.92	148.97	-50.16	60.90	-17.97	-50.62	176.61	-10.03	-94.96	96.71	-184.05	107.62	1269.39	0.00	0.00	0.00	374.14	38.35	1606.97	363.74	-104.44	1593.80	262.71	-109.41	1693.22	276.70	35.58	1706.38	913.97	-219.73	68.79	1534.61	-216.99	73.82	910.36
7.70000	461.82	108.70	67.87	416.84	94.34	67.96	186.08	58.32	57.70	252.67	126.95	94.06	199.77	-55.53	52.70	149.77	-49.88	61.07	-17.97	-50.62	176.61	-9.75	-95.33	97.46	-184.05	107.62	1269.39	0.00	0.00	0.00	377.17	40.18	1606.90	366.77	-102.65	1593.88	265.47	-107.53	1693.24	279.53	37.62	1706.27	914.01	-219.22	68.79	1534.12	-217.02	73.62	910.63
7.71000	461.15	108.89	66.87	416.23	94.48	67.35	186.24	59.30	58.11	252.91	127.04	94.13	199.76	-55.87	52.23	149.89	-49.88	60.94	-17.97	-50.62	176.61	-9.30	-94.83	97.83	-184.05	107.62	1269.39	0.00	0.00	0.00	379.41	41.96	1606.90	369.94	-100.87	1593.86	268.31	-105.55	1693.29	282.40	39.63	1706.22	913.90	-219.13	68.94	1533.30	-217.24	73.39	910.65
7.72000	460.58	108.84	65.99	416.25	94.37	67.13	186.37	58.97	58.18	253.10	127.06	94.10	199.78	-55.72	52.16	150.22	-50.15	60.86	-17.97	-50.62	176.61	-8.83	-94.82	98.46	-184.05	107.62	1269.39	0.00	0.00	0.00	382.16	43.69	1606.99	372.42	-99.14	1594.01	271.06	-103.70	1693.34	285.32	41.23	1706.28	914.20	-219.18	68.66	1534.05	-217.14	73.62	910.48
7.73000	462.80	108.91	65.86	416.74	94.25	66.95	186.38	59.10	58.35	253.31	127.00	94.05	200.12	-55.59	52.04	150.60	-50.11	60.88	-17.97	-50.62	176.61	-8.36	-94.79	99.13	-184.05	107.62	1269.39	0.00	0.00	0.00	385.67	45.49	1606.98	375.05	-97.24	1594.08	273.85	-101.74	1693.40	288.19	43.16	1706.35	914.06	-219.18	68.77	1533.89	-217.09	73.52	910.35
7.74000	462.46	108.95	65.01	417.48	94.18	66.90	186.43	57.55	57.95	253.52	127.46	94.25	200.76	-56.26	51.63	150.13	-50.37	60.52	-17.97	-50.62	176.61	-7.89	-95.05	99.99	-184.05	107.62	1269.39	0.00	0.00	0.00	388.27	47.78	1607.07	378.27	-95.42	1594.15	276.65	-99.66	1693.52	291.01	45.18	1706.29	914.16	-219.48	68.81	1533.57	-217.14	73.45	910.22
7.75000	464.34	108.93	64.97	417.81	94.17	66.53	186.42	58.21	57.96	253.73	127.37	94.25	200.50	-56.18	51.35	151.37	-50.46	60.72	-17.97	-50.62	176.61	-7.41	-95.11	100.76	-184.05	107.62	1269.39	0.00	0.00	0.00	391.78	49.51	1607.12	380.51	-93.48	1594.38	279.38	-97.70	1693.69	293.84	47.54	1706.37	914.01	-219.11	68.94	1534.40	-217.01	73.77	910.23
7.76000	462.44	108.76	63.87	417.65	94.12	66.31	186.51	59.08	58.63	253.98	127.01	94.09	200.47	-55.73	51.31	151.53	-50.60	60.52	-17.97	-50.62	176.61	-6.71	-94.80	101.42	-184.05	107.62	1269.39	0.00	0.00	0.00	394.28	51.41	1607.22	382.89	-91.39	1594.75	282.19	-95.67	1693.85	296.70	49.55	1706.46	913.96	-219.07	68.98	1534.03	-217.13	73.64	910.31
7.77000	462.40	108.79	63.24	417.23	94.24	65.76	186.54	58.99	58.61	254.11	126.98	94.05	201.28	-55.96	51.20	151.34	-50.52	60.41	-17.97	-50.62	176.61	-6.04	-94.83	102.33	-184.05	107.62	1269.39	0.00	0.00	0.00	396.91	53.33	1607.42	386.66	-89.49	1594.95	284.88	-93.81	1694.04	299.57	51.51	1706.58	914.12	-219.46	68.69	1534.07	-217.05	73.59	910.30
7.78000	463.99	108.97	63.22	418.33	94.35	65.87	186.80	59.01	58.52	254.25	127.21	94.09	201.35	-55.99	50.86	151.70	-50.31	60.49	-17.97	-50.62	176.61	-5.45	-95.31	103.51	-184.05	107.62	1269.39	0.00	0.00	0.00	399.78	55.12	1607.64	389.47	-87.74	1595.07	287.58	-91.79	1694.29	302.40	53.28	1706.77	914.05	-219.23	68.71	1533.65	-217.21	73.43	910.38
7.79000	463.35	108.61	62.75	417.51	94.09	65.50	186.69	57.91	58.05	254.36	127.32	94.14	201.80	-56.12	50.63	152.71	-50.57	60.52	-17.97	-50.62	176.61	-4.73	-95.26	104.45	-184.05	107.62	1269.39	0.00	0.00	0.00	402.29	57.24	1607.83	391.58	-85.90	1595.51	290.21	-89.94	1694.50	305.21	55.50	1706.97	914.25	-219.64	68.61	1533.29	-217.17	73.32	910.42
7.80000	463.80	108.78	62.56	417.82	94.02	65.47	186.69	58.34	58.20	254.50	126.92	93.97	202.80	-55.94	50.70	152.95	-50.48	60.38	-17.97	-50.62	176.61	-3.98	-95.43	105.57	-184.05	107.62	1269.39	0.00	0.00	0.00	405.02	58.83	1608.06	395.05	-84.05	1595.70	292.96	-87.71	1694.84	308.01	57.63	1707.15	914.25	-219.81	68.61	1533.41	-217.08	73.33	910.10
7.81000	464.10	108.88	62.00	417.95	93.94	65.35	186.79	59.15	58.50	254.57	127.29	94.00	202.06	-55.64	50.39	153.52	-50.60	60.42	-17.97	-50.62	176.61	-3.21	-95.29	106.58	-184.05	107.62	1269.39	0.00	0.00	0.00	407.64	60.63	1608.38	396.84	-82.11	1596.11	295.61	-85.64	1695.14	310.82	59.59	1707.39	914.22	-219.88	68.62	1534.27	-217.06	73.74	910.30
7.82000	463.87	108.69	61.83	418.07	93.91	65.26	186.72	58.62	58.50	254.67	127.40	94.00	202.30	-55.93	50.08	154.45	-50.95	60.43	-17.97	-50.62	176.61	-2.39	-95.04	107.63	-184.05	107.62	1269.39	0.00	0.00	0.00	410.48	62.68	1608.61	399.11	-80.06	1596.43	298.17	-83.83	1695.42	313.57	61.86	1707.64	914.12	-219.51	68.77	1533.52	-217.19	73.45	910.48
7.83000	465.26	108.74	61.89	417.80	94.08	64.91	186.67	59.15	58.93	254.73	127.34	93.94	203.44	-56.02	49.97	153.94	-51.08	60.13	-17.97	-50.62	176.61	-1.54	-95.14	108.83	-184.05	107.62	1269.39	0.00	0.00	0.00	413.34	64.67	1608.90	401.88	-78.14	1596.87	300.87	-81.61	1695.83	316.28	64.13	1707.87	914.35	-219.66	68.50	1533.90	-217.03	73.56	910.12
7.84000	464.41	108.44	61.58	417.72	93.98	64.85	186.71	59.23	58.47	254.87	127.35	93.86	202.74	-56.18	49.54	154.86	-50.96	60.16	-17.97	-50.62	176.61	-0.65	-95.11	110.03	-184.05	107.62	1269.39	0.00	0.00	0.00	415.79	66.60	1609.25	405.23	-76.25	1597.32	303.48	-79.72	1696.19	319.02	65.99	1708.22	914.36	-219.68	68.41	1533.63	-217.12	73.46	910.32
7.85000	464.81	108.58	61.25	417.78	93.98	64.78	186.52	59.22	58.98	254.94	127.38	93.83	202.74	-56.23	49.28	155.97	-50.74	60.44	-17.97	-50.62	176.61	0.28	-94.97	111.24	-184.05	107.62	1269.39	0.00	0.00	0.00	418.66	68.36	1609.68	407.84	-74.33	1597.72	306.01	-77.60	1696.60	321.84	68.00	1708.56	914.14	-219.31	68.70	1534.59	-217.06	73.81	910.36
7.86000	464.44	108.55	61.02	418.05	93.94	64.72	186.47	59.13	58.76	254.91	127.89	93.98	203.18	-56.62	48.91	155.01	-50.80	60.04	-17.97	-50.62	176.61	1.27	-95.21	112.62	-184.05	107.62	1269.39	0.00	0.00	0.00	421.48	70.03	1610.04	410.39	-72.38	1598.27	308.51	-75.67	1697.02	324.47	70.13	1708.90	914.02	-219.33	68.90	1533.78	-217.17	73.43	910.46
7.87000	464.37	108.70	60.61	418.05	93.74	64.69	186.68	59.23	58.71	255.02	127.71	93.86	203.86	-56.06	49.01	156.33	-51.07	60.09	-17.97	-50.62	176.61	2.37	-95.25	113.97	-184.05	107.62	1269.39	0.00	0.00	0.00	424.20	71.88	1610.49	413.19	-70.12	1598.78	311.03	-73.70	1697.43	327.15	71.91	1709.28	914.26	-219.56	68.66	1533.32	-217.18	73.29	910.26
7.88000	464.10	108.77	60.38	418.30	93.84	64.59	186.36	59.54	59.22	255.14	127.60	93.78	204.57	-56.25	48.96	156.82	-51.02	60.08	-17.97	-50.62	176.61	3.51	-95.49	115.47	-184.05	107.62	1269.39	0.00	0.00	0.00	427.26	74.05	1610.84	414.21	-68.53	1599.36	313.56	-71.41	1697.92	329.81	74.23	1709.59	914.08	-219.99	68.70	1533.47	-217.33	73.41	910.00
7.89000	463.85	108.61	60.14	417.96	93.86	64.35	186.57	58.33	58.95	255.15	127.72	93.80	204.22	-56.11	48.55	157.60	-51.15	60.11	-17.97	-50.62	176.61	4.71	-95.66	117.02	-184.05	107.62	1269.39	0.00	0.00	0.00	429.64	76.02	1611.29	417.69	-66.70	1599.85	316.07	-69.34	1698.37	332.34	76.73	1709.88	914.18	-219.52	68.70	1533.36	-217.35	73.32	910.07
7.90000	463.70	108.48	59.99	418.27	93.76	64.52	186.80	58.49	58.74	255.14	127.68	93.74	205.15	-56.19	48.40	157.70	-51.52	59.71	-17.97	-50.62	176.61	5.88	-96.11	118.64	-184.05	107.62	1269.39	0.00	0.00	0.00	431.99	77.54	1611.70	420.31	-64.69	1600.31	318.53	-67.22	1698.83	334.92	78.54	1710.22	913.89	-218.97	68.96	1533.91	-217.15	73.56	910.24
7.91000	464.88	108.54	60.29	418.39	93.73	64.44	186.42	59.19	59.21	255.23	127.45	93.56	205.31	-56.53	48.17	158.95	-51.90	59.74	-17.97	-50.62	176.61	7.14	-96.42	120.26	-184.05	107.62	1269.39	0.00	0.00	0.00	434.86	79.46	1612.13	422.96	-62.87	1600.76	320.87	-65.28	1699.23	337.54	80.58	1710.57	913.96	-218.75	69.04	1534.48	-216.98	73.79	910.22
7.92000	464.45	108.50	60.04	418.38	93.72	64.37	186.45	58.64	59.06	255.16	127.79	93.63	205.66	-56.60	47.91	159.00	-51.85	59.63	-17.97	-50.62	176.61	8.50	-96.63	121.88	-184.05	107.62	1269.39	0.00	0.00	0.00	437.65	81.28	1612.45	424.78	-61.15	1601.29	323.21	-63.44	1699.64	340.07	82.84	1710.86	913.94	-219.93	68.91	1535.12	-216.91	73.99	910.15
7.93000	464.33	108.48	59.89	418.52	93.71	64.29	186.37	59.32	59.35	255.11	127.80	93.54	205.98	-56.48	47.73	160.06	-51.62	59.77	-17.97	-50.62	176.61	9.95	-96.71	123.45	-184.05	107.62	1269.39	0.00	0.00	0.00	440.48	83.02	1612.80	427.15	-59.25	1601.72	325.63	-61.27	1700.07	342.63	84.77	1711.24	913.89	-219.22	68.91	1534.31	-217.08	73.70	910.37
7.94000	464.64	108.49	59.77	418.30	93.76	64.17	186.21	59.39	59.25	255.25	127.84	93.51	205.55	-56.59	47.40	161.46	-52.00	59.80	-17.97	-50.62	176.61	11.43	-96.91	125.10	-184.05	107.62	1269.39	0.00	0.00	0.00	442.50	84.86	1613.20	430.83	-57.43	1602.06	328.03	-59.20	1700.50	345.10	86.61	1711.61	914.09	-218.89	68.76	1534.07	-217.09	73.60	910.49
7.95000	464.41	108.63	59.46	418.80	93.60	64.31	186.35	60.49	59.57	255.22	128.15	93.54	206.60	-56.49	47.47	161.99	-52.15	59.63	-17.97	-50.62	176.61	12.93	-97.54	126.97	-184.05	107.62	1269.39	0.00	0.00	0.00	444.98	86.82	1613.50	433.21	-55.39	1602.49	330.36	-57.18	1700.92	347.57	88.79	1711.90	913.97	-218.85	68.88	1533.85	-217.12	73.51	910.15
7.96000	465.08	108.70	59.56	418.23	93.51	64.14	186.32	60.13	59.33	255.31	127.87	93.36	206.03	-56.76	46.99	162.65	-52.57	59.36	-17.97	-50.62	176.61	14.62	-98.01	128.80	-184.05	107.62	1269.39	0.00	0.00	0.00	448.18	88.76	1613.80	434.26	-53.70	1603.03	332.58	-55.11	1701.34	350.04	90.44	1712.27	914.30	-220.01	68.48	1534.43	-217.02	73.72	910.37
7.97000	465.50	108.44	59.56	418.46	93.94	63.97	186.32	60.17	59.05	255.32	128.20	93.41	206.65	-57.00	46.94	163.16	-52.71	59.27	-17.97	-50.62	176.61	16.27	-98.52	130.67	-184.05	107.62	1269.39	0.00	0.00	0.00	450.48	90.43	1614.15	436.80	-52.12	1603.35	334.81	-53.17	1701.71	352.46	92.56	1712.59	914.22	-219.67	68.64	1534.36	-217.06	73.77	910.37
7.98000	464.60	108.43	59.17	418.73	93.77	64.01	186.39	59.55	59.01	255.34	128.25	93.31	207.49	-57.04	46.79	163.61	-52.99	59.12	-17.97	-50.62	176.61	18.05	-98.82	132.41	-184.05	107.62	1269.39	0.00	0.00	0.00	452.80	92.00	1614.47	438.94	-50.28	1603.71	337.09	-51.17	1702.06	354.80	94.73	1712.84	913.85	-219.29	68.92	1534.61	-217.01	73.86	910.23
7.99000	465.06	108.38	59.25	417.99	93.66	63.74	186.28	59.36	59.06	255.33	128.22	93.20	205.26	-55.62	47.51	165.28	-53.05	59.26	-17.97	-50.62	176.61	19.80	-99.42	134.37	-184.05	107.62	1269.39	0.00	0.00	0.00	455.50	93.69	1614.72	441.54	-48.62	1603.99	339.20	-49.31	1702.44	357.17	96.77	1713.12	914.00	-219.45	68.75	1534.40	-217.02	73.68	910.19
8.00000	464.30	108.31	58.97	418.52	93.58	63.97	186.32	61.36	59.70	255.28	128.75	93.37	208.56	-55.70	48.37	166.16	-53.54	59.17	-17.97	-50.62	176.61	21.61	-99.87	136.23	-184.05	107.62	1269.39	0.00	0.00	0.00	457.14	95.35	1615.01	442.34	-46.78	1604.55	341.34	-47.23	1702.85	359.53	98.57	1713.35	913.79	-219.13	69.01	1533.60	-217.13	73.37	910.39
8.01000	464.59	108.17	59.02	418.16	93.47	63.84	186.09	60.49	59.68	255.29	128.63	93.22	205.65	-56.05	47.44	166.40	-53.72	59.01	-17.97	-50.62	176.61	23.49	-100.29	138.09	-184.05	107.62	1269.39	0.00	0.00	0.00	460.05	96.91	1615.22	445.24	-45.08	1604.93	343.43	-45.24	1703.25	361.81	100.44	1713.61	913.88	-219.11	68.97	1534.19	-217.01	73.71	910.39
8.02000	464.58	108.43	58.73	418.01	93.71	63.63	186.12	60.10	59.52	255.30	128.44	93.05	205.78	-56.16	47.01	167.47	-54.05	59.03	-17.97	-50.62	176.61	25.38	-100.83	140.02	-184.05	107.62	1269.39	0.00	0.00	0.00	462.01	98.58	1615.44	446.95	-43.45	1605.37	345.55	-43.09	1703.69	364.10	102.72	1713.75	913.85	-219.08	69.02	1534.26	-216.99	73.68	910.18
8.03000	464.85	108.35	58.70	418.20	93.47	63.73	186.35	59.78	59.52	255.27	128.61	93.08	207.75	-56.08	47.19	168.56	-54.33	59.15	-17.97	-50.62	176.61	27.26	-101.44	142.02	-184.05	107.62	1269.39	0.00	0.00	0.00	464.14	100.38	1615.49	448.98	-41.60	1605.79	347.58	-41.38	1704.07	366.43	104.48	1713.94	914.30	-220.22	68.40	1533.37	-217.12	73.30	910.20
8.04000	464.92	108.13	58.79	418.55	93.40	63.82	186.11	60.95	59.57	255.30	128.67	93.01	209.98	-56.52	47.46	170.11	-54.45	59.49	-17.97	-50.62	176.61	29.23	-101.91	143.99	-184.05	107.62	1269.39	0.00	0.00	0.00	467.01	101.67	1615.54	451.33	-40.28	1606.16	349.61	-39.35	1704.52	368.70	106.62	1714.07	914.41	-220.52	68.21	1533.46	-217.12	73.42	910.37
8.05000	464.26	108.52	58.44	418.49	93.37	63.84	186.23	60.73	59.64	255.28	128.94	93.04	208.35	-56.68	46.82	170.36	-54.54	59.56	-17.97	-50.62	176.61	31.27	-102.81	146.33	-184.05	107.62	1269.39	0.00	0.00	0.00	468.86	103.03	1615.71	453.29	-38.43	1606.49	351.58	-37.52	1704.91	370.87	108.80	1714.15	914.17	-219.33	68.54	1533.98	-217.13	73.67	910.34
8.06000	465.05	108.21	58.71	418.07	93.69	63.54	186.31	60.73	59.31	255.30	129.01	92.96	210.36	-56.93	47.21	171.65	-54.54	59.99	-17.97	-50.62	176.61	33.42	-103.33	148.43	-184.05	107.62	1269.39	0.00	0.00	0.00	471.32	104.91	1615.71	455.61	-36.94	1606.94	353.56	-35.53	1705.33	373.09	110.28	1714.32	914.31	-219.61	68.45	1533.74	-217.12	73.56	910.13
8.07000	464.39	108.32	58.30	418.26	93.47	63.58	186.07	61.13	59.78	255.29	128.65	92.77	210.64	-57.14	46.88	172.73	-54.74	60.16	-17.97	-50.62	176.61	35.55	-103.94	150.61	-184.05	107.62	1269.39	0.00	0.00	0.00	473.19	106.34	1615.81	456.97	-35.43	1607.26	355.40	-33.83	1705.71	375.22	112.18	1714.41	914.11	-218.98	68.79	1533.91	-217.18	73.49	910.10
8.08000	464.17	108.42	58.18	418.58	93.72	63.59	185.95	61.91	60.10	255.31	128.76	92.75	209.32	-57.35	46.20	173.44	-55.03	60.41	-17.97	-50.62	176.61	37.77	-104.22	152.77	-184.05	107.62	1269.39	0.00	0.00	0.00	475.14	107.59	1615.91	458.50	-34.01	1607.55	357.27	-32.10	1706.05	377.28	114.33	1714.45	914.14	-219.08	68.72	1534.24	-217.16	73.64	910.05
8.09000	464.69	108.45	58.19	418.28	93.51	63.46	186.08	61.77	59.71	255.33	129.32	92.93	209.70	-57.72	45.97	174.68	-55.25	60.82	-17.97	-50.62	176.61	40.07	-104.84	155.08	-184.05	107.62	1269.39	0.00	0.00	0.00	476.34	109.23	1615.99	461.46	-32.78	1607.86	359.09	-30.29	1706.43	379.29	116.00	1714.54	914.45	-219.93	68.32	1534.49	-216.95	73.74	910.19
8.10000	463.92	108.25	57.90	418.65	93.60	63.46	186.28	61.53	59.60	255.35	128.75	92.66	210.68	-57.91	45.75	175.67	-56.03	60.90	-17.97	-50.62	176.61	42.39	-105.32	157.41	-184.05	107.62	1269.39	0.00	0.00	0.00	478.78	110.47	1616.01	461.99	-31.49	1608.20	360.90	-28.42	1706.82	381.35	117.45	1714.63	914.62	-219.99	68.27	1534.06	-217.11	73.72	910.30
8.11000	464.83	108.36	58.09	418.85	93.70	63.47	186.22	61.47	59.62	255.39	128.78	92.57	212.26	-57.95	45.66	175.75	-56.16	60.99	-17.97	-50.62	176.61	44.84	-105.51	159.51	-184.05	107.62	1269.39	0.00	0.00	0.00	480.86	111.93	1616.06	463.48	-30.24	1608.50	362.59	-26.85	1707.12	383.36	119.04	1714.70	914.26	-218.93	68.73	1533.92	-217.05	73.62	910.22
8.12000	465.71	108.35	58.27	418.54	93.65	63.33	185.98	62.65	60.35	255.42	129.22	92.75	213.40	-58.24	45.63	177.66	-56.37	61.69	-17.97	-50.62	176.61	47.27	-105.86	161.77	-184.05	107.62	1269.39	0.00	0.00	0.00	482.26	113.19	1616.10	465.64	-28.63	1608.82	364.35	-25.00	1707.48	385.28	120.90	1714.67	914.24	-219.75	68.60	1533.52	-217.20	73.40	909.92
8.13000	465.63	108.41	58.13	417.86	93.77	63.03	186.08	62.05	60.22	255.41	129.05	92.64	215.50	-58.41	45.83	178.43	-56.30	62.18	-17.97	-50.62	176.61	49.76	-106.57	164.19	-184.05	107.62	1269.39	0.00	0.00	0.00	485.15	114.27	1616.04	466.85	-27.62	1609.17	366.02	-23.29	1707.76	387.12	122.63	1714.62	914.13	-219.71	68.61	1533.79	-217.19	73.59	909.92
8.14000	464.77	108.45	57.81	418.71	93.64	63.20	186.19	61.36	59.82	255.49	129.06	92.57	213.53	-59.07	44.59	179.63	-56.64	62.62	-17.97	-50.62	176.61	52.20	-107.06	166.52	-184.05	107.62	1269.39	0.00	0.00	0.00	486.42	115.54	1616.08	468.17	-26.36	1609.38	367.64	-21.83	1708.00	389.01	124.19	1714.58	914.63	-220.35	68.08	1534.25	-217.10	73.71	909.92
8.15000	464.65	108.57	57.58	418.79	93.65	63.16	186.05	61.84	60.18	255.44	129.32	92.61	215.65	-58.81	44.72	180.64	-57.06	63.09	-17.97	-50.62	176.61	54.67	-107.56	168.87	-184.05	107.62	1269.39	0.00	0.00	0.00	488.18	116.60	1616.05	471.03	-24.96	1609.56	369.14	-20.53	1708.23	390.90	125.40	1714.56	914.36	-220.03	68.57	1534.24	-217.14	73.63	909.78
8.16000	463.76	108.21	57.38	419.33	93.58	63.39	186.25	62.52	60.40	255.51	129.03	92.54	215.62	-59.40	44.10	181.78	-57.01	63.67	-15.20	-52.00	179.78	57.21	-108.03	171.18	-184.05	107.62	1269.39	0.00	0.00	0.00	490.38	117.75	1615.91	472.17	-24.25	1609.82	370.74	-19.21	1708.44	392.74	126.88	1714.50	913.84	-219.23	68.88	1534.29	-217.09	73.70	909.81
8.17000	463.66	108.41	57.11	418.99	93.82	63.06	186.21	62.01	60.45	255.50	128.97	92.46	216.34	-59.92	43.92	184.26	-57.03	64.77	-12.26	-53.54	181.80	59.73	-107.80	173.17	-184.05	107.62	1269.39	0.00	0.00	0.00	491.82	118.65	1615.84	473.40	-23.16	1610.04	372.42	-17.54	1708.72	394.45	128.36	1714.41	913.70	-218.53	69.10	1534.47	-217.05	73.78	909.76
8.18000	465.30	108.49	57.47	418.96	93.65	63.11	186.08	63.04	61.32	255.60	129.29	92.57	217.92	-60.12	43.70	185.18	-56.88	65.69	-9.35	-50.73	186.10	62.07	-108.28	175.48	-184.05	107.62	1269.39	0.00	0.00	0.00	493.60	119.49	1615.76	474.84	-22.08	1610.19	373.87	-16.30	1708.92	396.23	129.75	1714.30	914.05	-219.30	68.67	1534.79	-217.04	73.91	909.83
8.19000	465.79	108.61	57.53	418.17	93.77	62.77	186.19	61.65	60.62	255.54	129.39	92.55	216.37	-60.92	42.92	187.37	-57.04	68.00	-6.55	-52.44	188.44	64.37	-108.07	177.44	-184.05	107.62	1269.39	0.00	0.00	0.00	494.78	120.44	1615.64	477.32	-21.22	1610.34	375.36	-15.10	1709.09	397.96	130.93	1714.20	914.07	-219.65	68.67	1534.74	-216.98	73.94	910.03
8.20000	465.52	108.73	57.36	418.65	93.74	62.81	186.40	62.98	61.13	255.64	129.29	92.45	220.81	-61.48	43.59	189.76	-57.18	69.52	-4.01	-52.26	191.49	66.54	-108.14	179.50	-184.05	107.62	1269.39	0.00	0.00	0.00	496.47	121.23	1615.52	477.62	-20.07	1610.58	376.87	-13.91	1709.28	399.67	132.06	1714.15	913.88	-219.31	68.88	1534.08	-217.05	73.69	910.22
8.21000	465.80	108.53	57.49	417.64	93.72	62.43	186.31	62.43	61.09	255.65	129.21	92.40	220.60	-62.08	43.07	191.51	-57.45	70.71	-1.44	-51.71	193.91	68.71	-107.53	181.24	-184.05	107.62	1269.39	0.00	0.00	0.00	498.53	121.93	1615.40	479.88	-19.38	1610.58	378.30	-12.93	1709.43	401.32	133.39	1714.08	914.16	-219.57	68.71	1533.98	-217.11	73.59	909.88
8.22000	465.58	108.73	57.31	419.35	93.91	62.92	186.21	62.44	61.27	255.61	129.31	92.42	225.63	-62.67	44.01	192.29	-56.83	71.17	1.11	-50.50	195.62	70.72	-107.41	182.99	-184.05	107.62	1269.39	0.00	0.00	0.00	499.80	122.88	1615.40	480.27	-18.64	1610.71	379.72	-11.82	1709.55	402.95	134.27	1714.08	914.18	-219.80	68.62	1533.33	-217.15	73.28	909.59
8.23000	465.45	108.49	57.42	418.62	93.78	62.80	179.39	59.30	62.47	255.54	129.45	92.42	228.32	-64.18	43.84	194.53	-57.77	72.32	3.38	-51.56	196.64	72.94	-107.08	184.40	-184.05	107.62	1269.39	0.00	0.00	0.00	501.15	123.56	1615.39	482.11	-17.92	1610.75	381.15	-10.65	1709.73	404.59	135.01	1714.07	914.17	-219.41	68.65	1534.25	-217.02	73.64	909.56
8.24000	464.17	108.73	56.81	419.07	93.94	62.73	179.38	62.13	64.23	255.56	129.44	92.37	230.98	-65.79	44.92	198.14	-58.35	74.12	6.55	-48.98	194.32	75.43	-106.36	185.30	-184.05	107.62	1269.39	0.00	0.00	0.00	502.69	124.11	1615.34	483.23	-17.13	1610.94	382.42	-9.85	1709.87	406.17	136.13	1713.99	914.11	-219.23	68.72	1534.03	-217.09	73.62	909.64
8.25000	464.20	108.58	56.84	418.71	93.86	62.65	179.36	65.37	65.93	255.53	129.57	92.38	236.68	-67.69	47.39	203.79	-60.46	76.58	9.62	-46.03	193.72	78.24	-105.46	185.78	-184.05	107.62	1269.39	0.00	0.00	0.00	504.83	124.74	1615.26	484.55	-16.67	1611.07	383.77	-8.91	1710.02	407.72	136.91	1714.00	913.94	-219.34	68.84	1533.97	-217.05	73.63	909.76
8.26000	463.99	108.42	56.82	418.31	93.89	62.52	180.06	65.51	65.69	255.66	129.20	92.23	243.02	-69.99	49.90	207.27	-61.34	77.28	13.43	-44.38	192.26	81.49	-104.54	185.76	-184.05	107.62	1269.39	0.00	0.00	0.00	505.69	125.26	1615.28	486.03	-16.06	1611.22	385.15	-8.19	1710.21	409.25	137.47	1714.05	914.08	-219.64	68.63	1534.05	-217.12	73.64	909.67
8.27000	465.54	108.73	57.19	418.57	93.86	62.62	180.21	66.52	66.51	255.61	129.47	92.24	248.85	-72.57	51.90	212.43	-62.96	78.44	17.34	-44.40	189.29	85.06	-103.96	185.39	-184.05	107.62	1269.39	0.00	0.00	0.00	507.38	125.60	1615.32	487.71	-15.61	1611.36	386.55	-7.31	1710.44	410.79	138.11	1714.10	913.91	-218.86	68.86	1533.90	-217.07	73.52	909.80
8.28000	465.00	108.54	57.16	419.21	94.13	62.61	180.99	65.12	65.81	255.47	129.44	92.15	254.05	-75.17	53.14	219.77	-65.75	80.00	21.66	-42.87	186.74	89.07	-103.70	184.61	-184.05	107.62	1269.39	0.00	0.00	0.00	508.20	126.22	1615.31	489.32	-14.90	1611.60	387.93	-6.53	1710.68	412.27	139.04	1714.11	914.08	-219.75	68.67	1533.61	-217.14	73.49	909.71
8.29000	465.76	108.50	57.53	418.98	94.08	62.60	181.11	70.33	67.93	255.46	129.66	92.19	259.83	-77.47	53.95	225.20	-66.98	79.75	26.65	-41.14	183.75	93.42	-103.60	183.38	-184.05	107.62	1269.39	0.00	0.00	0.00	510.22	126.47	1615.31	489.14	-14.68	1611.91	389.21	-6.04	1710.92	413.76	139.68	1714.17	914.07	-219.34	68.71	1533.91	-216.97	73.60	910.08
8.30000	465.44	108.71	57.20	418.83	94.04	62.67	182.11	68.13	66.28	255.42	129.56	92.11	265.13	-80.08	54.29	231.04	-69.01	79.42	31.84	-40.77	179.97	98.25	-102.92	181.30	-184.05	107.62	1269.39	0.00	0.00	0.00	512.09	126.95	1615.32	490.90	-14.20	1612.03	390.57	-5.12	1711.19	415.28	140.03	1714.27	913.87	-218.48	68.96	1534.13	-217.05	73.66	909.88
8.31000	465.67	108.57	57.42	418.17	94.00	62.39	182.39	72.09	68.16	255.36	129.55	92.05	273.86	-82.58	55.11	238.78	-71.43	79.67	37.51	-39.91	176.15	103.62	-102.64	178.87	-184.05	107.62	1269.39	0.00	0.00	0.00	512.88	127.34	1615.40	492.44	-13.94	1612.18	391.85	-4.85	1711.37	416.69	140.55	1714.34	913.88	-218.81	68.83	1534.34	-216.97	73.67	909.80
8.32000	465.03	108.34	57.28	418.90	93.96	62.74	182.86	72.59	67.61	255.30	129.85	92.12	280.93	-84.43	55.18	246.47	-73.23	79.36	43.43	-38.45	172.38	109.16	-103.29	176.46	-184.05	107.62	1269.39	0.00	0.00	0.00	514.70	127.67	1615.47	494.12	-13.63	1612.21	393.06	-4.67	1711.53	418.11	141.21	1714.44	914.30	-219.72	68.44	1534.01	-217.07	73.59	909.93
8.33000	465.75	108.37	57.70	418.24	93.78	62.67	183.17	70.03	66.46	255.31	129.51	91.91	287.86	-86.55	55.06	252.49	-74.57	78.33	49.63	-38.84	167.60	115.10	-103.39	173.40	-184.05	107.62	1269.39	0.00	0.00	0.00	515.80	127.78	1615.62	494.76	-13.62	1612.44	394.47	-4.19	1711.74	419.58	141.33	1714.59	914.23	-219.06	68.65	1534.25	-217.06	73.67	909.66
8.34000	465.96	108.72	57.62	418.04	93.97	62.59	183.63	73.08	67.95	255.22	129.84	92.01	297.47	-88.00	55.53	262.09	-75.73	77.91	56.20	-38.78	162.95	121.28	-104.05	170.32	-184.05	107.62	1269.39	0.00	0.00	0.00	517.16	127.76	1615.79	496.28	-13.35	1612.75	395.79	-4.02	1711.89	420.91	141.55	1714.68	914.36	-219.67	68.40	1534.06	-217.09	73.64	909.83
8.35000	464.17	108.28	57.40	418.47	93.77	62.90	183.86	71.47	66.73	255.09	129.64	91.87	305.57	-89.51	55.03	268.60	-76.96	76.65	62.62	-39.18	158.08	127.79	-104.69	167.00	-184.05	107.62	1269.39	0.00	0.00	0.00	518.40	128.17	1615.90	497.63	-13.24	1612.90	397.14	-3.68	1712.05	422.25	141.82	1714.80	914.19	-219.55	68.64	1533.93	-217.14	73.58	909.94
8.36000	464.68	108.41	57.63	418.36	93.85	62.72	184.08	72.25	67.00	255.10	129.49	91.77	317.09	-90.62	55.98	277.54	-77.92	75.99	69.81	-39.35	153.07	134.53	-105.17	163.36	-184.05	107.62	1269.39	0.00	0.00	0.00	520.03	128.08	1615.94	498.76	-13.01	1612.99	398.45	-3.69	1712.18	423.68	141.87	1714.90	913.78	-219.13	68.99	1533.53	-217.16	73.43	909.86
8.37000	464.79	108.28	57.66	418.38	93.87	62.83	184.30	72.65	67.05	255.05	129.56	91.69	324.90	-91.52	56.02	286.77	-78.68	75.57	76.73	-39.41	148.06	141.51	-106.11	159.86	-184.05	107.62	1269.39	0.00	0.00	0.00	521.07	128.11	1616.06	500.36	-13.09	1613.13	399.81	-3.44	1712.33	425.01	142.04	1714.98	914.02	-219.50	68.73	1534.33	-217.12	73.75	909.99
8.38000	465.17	108.28	57.97	419.08	93.85	63.11	184.35	72.59	66.34	255.00	129.78	91.72	336.50	-92.29	56.81	294.62	-79.67	74.69	84.16	-39.71	143.09	148.90	-106.24	155.86	-184.05	107.62	1269.39	0.00	0.00	0.00	522.80	127.88	1616.10	501.28	-13.16	1613.23	401.15	-3.48	1712.42	426.45	142.03	1715.02	914.37	-219.78	68.62	1534.23	-217.09	73.64	910.05
8.39000	464.20	108.17	57.69	418.45	93.85	62.93	185.33	70.07	65.31	254.93	129.45	91.50	345.40	-93.30	57.29	303.85	-80.41	74.30	91.86	-40.67	137.63	156.51	-106.80	152.12	-184.05	107.62	1269.39	0.00	0.00	0.00	523.82	127.78	1616.14	502.29	-13.31	1613.34	402.48	-3.84	1712.47	427.93	141.84	1715.10	914.16	-219.29	68.77	1533.67	-217.04	73.45	910.05
8.40000	464.76	107.99	58.10	419.50	93.70	63.48	185.55	72.81	66.92	254.84	129.96	91.67	356.14	-94.19	57.35	313.22	-81.24	73.99	99.59	-41.15	132.48	164.25	-107.70	148.53	-184.05	107.62	1269.39	0.00	0.00	0.00	525.63	127.72	1616.14	504.01	-13.41	1613.31	403.91	-3.83	1712.54	429.44	141.64	1715.16	914.00	-218.99	68.80	1534.30	-216.96	73.69	910.18
8.41000	465.87	108.07	58.58	418.97	93.82	63.36	186.14	73.23	66.32	254.71	130.13	91.69	366.18	-95.22	57.40	321.63	-81.77	73.31	107.64	-41.20	127.79	172.29	-108.06	144.63	-184.05	107.62	1269.39	0.00	0.00	0.00	527.48	127.27	1616.14	505.50	-13.83	1613.43	405.32	-3.85	1712.61	430.95	141.54	1715.17	914.26	-219.62	68.57	1534.50	-216.95	73.75	909.92
8.42000	465.71	107.97	58.68	418.60	93.83	63.19	187.04	67.40	63.49	254.66	129.68	91.43	376.88	-95.00	58.36	330.50	-81.87	72.73	115.94	-44.43	121.95	180.44	-108.67	140.93	-184.05	107.62	1269.39	0.00	0.00	0.00	527.83	127.07	1616.17	506.38	-14.15	1613.41	406.80	-4.21	1712.64	432.52	141.30	1715.23	914.10	-219.40	68.73	1533.59	-217.21	73.39	909.85
8.43000	465.92	107.87	58.90	419.12	94.04	63.40	187.40	69.93	64.08	254.59	129.43	91.23	385.40	-95.38	58.45	342.26	-81.93	71.54	124.24	-43.23	117.98	188.69	-109.92	137.54	-184.05	107.62	1269.39	0.00	0.00	0.00	529.58	126.60	1616.19	507.60	-14.37	1613.36	408.31	-4.47	1712.61	434.14	140.62	1715.26	914.06	-219.92	68.75	1534.00	-217.24	73.57	909.96
8.44000	464.92	108.01	58.63	418.78	93.83	63.40	188.03	66.02	61.51	254.51	129.78	91.33	395.40	-94.79	59.23	349.60	-82.65	72.02	132.82	-44.29	113.47	197.24	-110.67	134.10	-184.05	107.62	1269.39	0.00	0.00	0.00	531.58	126.15	1616.08	510.13	-14.69	1613.22	409.84	-4.89	1712.58	435.74	140.39	1715.23	913.76	-219.06	69.03	1533.75	-217.06	73.53	909.96
8.45000	465.77	107.79	59.16	418.27	94.03	63.28	188.54	65.50	60.71	254.44	129.67	91.22	404.49	-94.71	59.66	362.13	-82.34	71.19	141.37	-46.93	108.34	205.83	-111.99	131.03	-184.05	107.62	1269.39	0.00	0.00	0.00	533.17	125.76	1615.98	511.65	-15.47	1613.10	411.41	-5.48	1712.54	437.37	140.13	1715.19	914.01	-218.84	69.00	1533.67	-217.14	73.52	909.87
8.46000	465.06	107.90	59.07	417.75	93.75	63.33	189.11	66.28	60.29	254.36	129.74	91.18	414.54	-94.39	60.50	372.00	-82.21	71.11	150.17	-47.30	104.17	214.68	-112.88	127.81	-184.05	107.62	1269.39	0.00	0.00	0.00	534.70	125.02	1615.88	513.42	-15.63	1613.00	413.06	-5.89	1712.47	439.01	139.45	1715.17	914.16	-219.48	68.60	1533.69	-217.20	73.54	909.86
8.47000	464.52	108.02	59.11	417.52	93.75	63.37	189.24	65.76	59.15	254.20	129.86	91.20	425.50	-94.05	61.85	381.91	-82.27	71.27	159.34	-49.01	99.71	223.62	-114.17	125.01	-184.05	107.62	1269.39	0.00	0.00	0.00	536.12	124.36	1615.76	515.79	-16.45	1612.68	414.81	-6.51	1712.38	440.78	139.00	1715.12	914.04	-219.45	68.72	1534.29	-216.95	73.73	909.80
8.48000	465.46	107.83	59.52	418.22	93.78	63.71	189.25	64.85	58.93	254.15	129.76	91.13	434.42	-93.67	62.75	391.39	-82.21	71.62	168.42	-49.83	95.96	232.46	-115.12	122.26	-184.05	107.62	1269.39	0.00	0.00	0.00	538.19	123.92	1615.58	517.65	-17.04	1612.45	416.46	-7.44	1712.23	442.54	138.35	1715.01	914.15	-219.06	68.67	1534.08	-217.06	73.62	909.63
8.49000	464.92	107.82	59.49	418.17	93.71	63.77	189.37	64.67	57.90	254.09	129.83	91.13	445.49	-93.52	64.39	401.10	-82.31	72.04	177.61	-51.43	91.97	241.26	-116.28	119.81	-184.05	107.62	1269.39	0.00	0.00	0.00	539.44	122.84	1615.46	518.00	-17.68	1612.32	418.15	-8.27	1712.08	444.33	137.66	1714.88	914.42	-219.97	68.45	1533.81	-217.09	73.46	909.57
8.50000	465.81	107.86	59.99	417.57	93.66	63.75	189.27	64.87	57.72	254.07	129.38	90.93	455.18	-93.68	65.54	410.52	-82.32	72.53	186.65	-53.63	87.54	250.12	-117.04	117.39	-184.05	107.62	1269.39	0.00	0.00	0.00	541.02	122.22	1615.23	520.17	-18.92	1611.93	420.02	-8.90	1711.98	446.20	136.63	1714.81	914.26	-219.19	68.62	1534.54	-216.99	73.76	909.75
8.51000	466.07	107.70	60.24	418.51	93.64	64.09	189.31	64.68	57.61	254.03	129.22	90.89	465.33	-93.51	67.02	420.15	-82.71	73.03	195.77	-53.49	84.66	258.99	-117.67	115.11	-184.05	107.62	1269.39	0.00	0.00	0.00	543.13	121.19	1614.97	520.94	-19.80	1611.81	421.86	-9.82	1711.81	448.09	135.86	1714.67	914.24	-219.13	68.56	1534.46	-217.07	73.70	909.85
8.52000	465.09	107.58	60.21	418.02	93.51	64.08	189.26	65.38	57.53	253.93	129.38	90.96	474.47	-93.80	68.10	428.58	-83.35	73.16	204.73	-53.05	81.84	267.86	-118.52	113.08	-184.05	107.62	1269.39	0.00	0.00	0.00	544.34	120.34	1614.75	523.80	-20.35	1611.45	423.72	-10.81	1711.58	449.98	134.66	1714.53	914.29	-219.03	68.54	1533.65	-217.03	73.49	909.78
8.53000	466.35	107.61	60.68	415.87	91.58	66.34	189.07	64.55	57.50	253.91	129.48	91.04	484.86	-93.27	70.02	439.15	-83.25	74.23	214.59	-53.98	77.89	276.96	-118.97	111.06	-184.05	107.62	1269.39	0.00	0.00	0.00	546.17	119.20	1614.51	525.96	-21.33	1611.08	425.56	-11.96	1711.33	451.99	133.61	1714.40	914.17	-218.97	68.65	1533.85	-217.04	73.56	909.87
8.54000	467.11	107.68	61.06	415.91	91.30	66.60	189.14	64.45	57.27	253.94	129.05	90.86	493.34	-93.52	71.08	447.86	-83.43	74.85	224.35	-54.90	74.31	286.00	-119.40	109.25	-184.05	107.62	1269.39	0.00	0.00	0.00	548.66	118.41	1614.16	527.37	-22.65	1610.65	427.54	-13.08	1711.06	454.01	132.48	1714.20	914.05	-218.71	68.75	1535.09	-216.87	74.12	909.74
8.55000	465.71	107.45	60.72	414.41	91.20	66.10	189.16	64.88	57.03	253.88	129.28	90.97	504.51	-93.38	73.04	458.20	-83.78	75.80	233.99	-55.80	71.08	294.84	-120.48	107.93	-184.05	107.62	1269.39	0.00	0.00	0.00	550.13	117.12	1613.90	527.51	-24.04	1610.38	429.37	-14.55	1710.73	455.97	131.33	1713.99	914.23	-219.85	68.37	1534.77	-216.94	73.98	909.74
8.56000	466.93	107.39	61.25	414.88	91.23	66.47	188.94	65.72	57.81	253.87	129.10	90.93	514.40	-93.68	74.60	466.79	-84.11	76.31	243.50	-56.68	68.18	303.68	-121.21	106.58	-184.05	107.62	1269.39	0.00	0.00	0.00	552.35	115.86	1613.61	530.33	-25.47	1609.96	431.46	-15.64	1710.46	457.95	130.06	1713.82	914.35	-220.02	68.35	1534.05	-217.15	73.62	909.35
8.57000	466.26	107.09	61.31	414.70	91.00	66.62	188.83	65.46	57.55	253.91	129.30	91.00	522.80	-93.43	75.87	476.78	-84.65	77.22	252.87	-57.54	65.61	312.69	-121.52	105.21	-184.05	107.62	1269.39	0.00	0.00	0.00	554.44	114.56	1613.22	532.78	-26.72	1609.37	433.53	-16.86	1710.18	460.07	128.71	1713.57	914.18	-219.29	68.53	1533.93	-217.07	73.55	909.60
8.58000	469.47	102.94	67.24	416.10	91.15	67.06	188.69	65.98	57.84	253.90	129.23	90.95	531.93	-93.58	77.17	485.16	-84.67	77.81	262.08	-58.38	63.34	321.46	-122.30	104.26	-184.05	107.62	1269.39	0.00	0.00	0.00	556.49	113.02	1612.90	534.17	-27.93	1608.99	435.55	-18.45	1709.87	462.27	127.15	1713.35	914.28	-219.60	68.46	1534.18	-217.13	73.69	909.71
8.59000	466.72	103.00	66.40	414.73	91.14	66.63	188.79	65.52	57.39	253.91	128.69	90.73	540.35	-93.37	78.16	494.06	-84.92	78.39	271.10	-59.19	61.35	330.42	-122.76	103.34	-184.05	107.62	1269.39	0.00	0.00	0.00	558.16	111.18	1612.57	536.52	-29.51	1608.53	437.55	-20.11	1709.55	464.41	125.81	1713.13	914.25	-219.21	68.61	1534.04	-217.22	73.66	909.53
8.60000	473.03	102.53	68.72	415.13	91.16	66.98	188.73	64.96	56.82	253.87	128.71	90.79	549.90	-93.02	79.51	504.29	-84.60	79.64	279.93	-59.98	59.63	339.12	-123.51	102.65	-184.05	107.62	1269.39	0.00	0.00	0.00	560.50	109.65	1612.13	537.60	-31.27	1608.16	439.67	-21.47	1709.34	466.62	124.03	1712.90	914.24	-219.19	68.59	1533.10	-217.29	73.21	909.87
8.61000	469.70	102.31	67.76	414.48	91.20	66.76	188.83	63.89	56.56	253.88	129.06	90.89	558.65	-92.89	80.45	512.58	-85.00	79.97	288.56	-60.74	58.16	347.68	-124.13	102.10	-184.05	107.62	1269.39	0.00	0.00	0.00	562.57	107.96	1611.72	540.50	-32.63	1607.84	441.80	-23.01	1709.13	468.88	122.31	1712.62	913.95	-219.39	68.77	1533.04	-217.35	73.20	909.80
8.62000	474.75	102.75	69.77	415.49	91.07	67.28	188.55	64.60	56.97	253.86	128.69	90.81	567.01	-92.59	81.60	520.88	-84.86	80.72	296.95	-61.47	56.92	356.13	-124.55	101.54	-184.05	107.62	1269.39	0.00	0.00	0.00	564.83	106.27	1611.34	542.06	-34.31	1607.54	443.94	-24.61	1708.94	471.07	121.10	1712.33	914.07	-219.45	68.66	1533.26	-217.20	73.35	909.92
8.63000	476.61	103.10	70.64	413.80	91.23	66.72	188.70	64.72	56.55	253.90	128.53	90.79	575.81	-91.83	83.06	529.14	-84.78	81.58	305.11	-62.17	55.90	364.27	-125.18	101.30	-184.05	107.62	1269.39	0.00	0.00	0.00	566.95	104.74	1610.95	544.87	-36.20	1607.10	446.07	-26.29	1708.75	473.36	119.23	1712.16	913.99	-219.13	68.71	1533.71	-217.11	73.45	910.08
8.64000	475.51	102.78	70.15	414.85	91.43	67.01	188.73	64.88	56.79	253.84	128.82	90.96	582.96	-91.50	83.92	536.95	-84.39	82.51	313.00	-62.83	55.08	372.15	-125.58	100.97	-184.05	107.62	1269.39	0.00	0.00	0.00	568.79	102.91	1610.67	546.43	-37.87	1606.86	448.24	-28.05	1708.59	475.65	117.33	1711.97	914.07	-219.94	68.52	1533.88	-217.07	73.62	909.89
8.65000	473.59	102.89	69.74	415.68	91.27	67.37	188.70	66.33	57.17	253.94	128.23	90.74	591.47	-91.66	85.30	544.40	-84.19	83.53	320.62	-63.46	54.44	379.79	-125.80	100.66	-184.05	107.62	1269.39	0.00	0.00	0.00	571.39	101.25	1610.40	548.80	-39.74	1606.68	450.50	-29.81	1708.42	477.93	115.83	1711.77	914.11	-219.72	68.49	1534.07	-216.97	73.65	909.75
8.66000	473.84	102.57	69.88	415.55	91.22	67.11	188.67	64.82	56.87	253.88	128.58	90.98	599.01	-91.07	86.82	552.12	-83.86	84.79	327.95	-64.05	53.96	387.06	-126.38	100.56	-184.05	107.62	1269.39	0.00	0.00	0.00	573.03	99.01	1610.27	550.73	-41.73	1606.46	452.75	-31.57	1708.25	480.16	113.87	1711.62	914.19	-219.78	68.38	1534.05	-217.04	73.69	910.04
8.67000	471.29	102.86	68.90	413.72	91.52	66.63	188.57	65.89	57.27	253.89	128.68	91.04	606.07	-90.46	88.39	559.22	-83.57	85.90	334.98	-64.60	53.63	394.14	-126.82	100.44	-184.05	107.62	1269.39	0.00	0.00	0.00	575.64	97.02	1610.10	552.34	-43.81	1606.25	454.92	-33.80	1708.04	482.40	112.30	1711.42	913.66	-218.91	68.90	1533.78	-217.08	73.61	909.94
8.68000	472.35	102.88	69.15	416.21	91.63	67.25	188.82	65.04	56.69	253.93	128.20	90.93	613.64	-90.04	89.97	565.86	-83.58	86.71	341.68	-65.11	53.43	400.95	-127.09	100.23	-184.05	107.62	1269.39	0.00	0.00	0.00	578.19	95.16	1609.95	555.28	-45.43	1606.00	457.25	-35.70	1707.82	484.69	110.05	1711.34	913.88	-219.35	68.69	1533.65	-217.18	73.49	909.84
8.69000	474.96	103.04	70.23	414.79	91.54	66.87	188.67	64.70	56.67	253.91	128.41	91.08	619.55	-89.64	90.99	572.32	-83.72	87.46	348.04	-65.57	53.34	407.31	-127.56	100.06	-184.05	107.62	1269.39	0.00	0.00	0.00	580.03	93.27	1609.90	557.27	-47.59	1605.72	459.60	-37.74	1707.54	486.94	107.81	1711.28	913.82	-219.85	68.63	1533.92	-217.11	73.52	909.86
8.70000	472.22	103.34	69.66	416.75	93.34	64.32	188.52	64.36	56.88	253.89	128.81	91.37	625.93	-89.84	91.76	579.06	-83.59	88.31	354.05	-65.99	53.35	413.55	-127.65	99.70	-184.05	107.62	1269.39	0.00	0.00	0.00	582.50	91.22	1609.78	560.12	-49.38	1605.53	461.94	-40.10	1707.23	489.13	105.78	1711.17	913.86	-219.34	68.62	1533.61	-217.14	73.51	910.01
8.71000	471.61	103.41	69.16	418.05	93.75	64.56	188.62	65.41	57.07	253.87	128.11	91.13	631.42	-89.76	92.41	584.52	-83.72	88.82	359.69	-66.36	53.43	419.18	-127.95	99.42	-184.05	107.62	1269.39	0.00	0.00	0.00	584.74	89.01	1609.71	561.81	-51.43	1605.25	464.32	-42.38	1706.88	491.39	103.71	1710.99	913.89	-219.79	68.53	1533.59	-217.19	73.50	909.83
8.72000	465.10	103.42	67.09	417.16	93.64	64.25	188.71	65.70	57.16	253.97	128.18	91.23	637.17	-89.94	93.11	589.44	-83.82	89.20	364.95	-66.68	53.57	424.35	-128.33	99.10	-184.05	107.62	1269.39	0.00	0.00	0.00	587.27	86.66	1609.62	564.18	-53.80	1604.82	466.81	-44.60	1706.56	493.77	101.34	1710.89	913.83	-219.67	68.56	1533.82	-217.14	73.57	910.05
8.73000	477.50	103.95	71.13	417.67	93.81	64.36	188.76	65.48	57.19	253.92	128.09	91.26	641.86	-90.24	93.67	594.10	-83.76	89.65	369.80	-66.95	53.76	429.12	-128.53	98.64	-184.05	107.62	1269.39	0.00	0.00	0.00	589.32	84.68	1609.48	566.63	-55.98	1604.55	469.27	-47.01	1706.19	496.11	98.97	1710.69	913.77	-219.63	68.64	1533.77	-217.09	73.49	909.94
8.74000	473.32	103.75	69.35	417.04	93.69	64.21	188.88	65.81	57.21	253.95	127.88	91.22	646.84	-90.69	94.13	597.98	-84.17	89.63	374.23	-67.17	53.97	433.40	-128.95	98.25	-184.05	107.62	1269.39	0.00	0.00	0.00	592.16	82.56	1609.26	570.19	-57.95	1604.11	471.74	-49.47	1705.76	498.48	96.70	1710.41	913.92	-220.01	68.48	1533.70	-217.23	73.50	909.82
8.75000	474.68	104.09	69.74	417.09	93.78	64.17	188.88	65.26	56.82	254.01	127.90	91.34	649.97	-90.92	94.06	602.32	-84.47	89.73	378.23	-67.33	54.19	437.28	-129.03	97.53	-184.05	107.62	1269.39	0.00	0.00	0.00	595.01	80.07	1609.07	572.80	-60.19	1603.82	474.36	-51.64	1705.36	500.88	94.12	1710.21	914.05	-219.72	68.44	1534.30	-217.09	73.71	909.83
8.76000	469.59	103.83	68.40	417.58	93.70	64.32	188.79	64.94	57.03	254.07	127.76	91.42	653.88	-91.57	93.86	605.85	-84.80	89.47	381.78	-67.43	54.40	440.60	-129.70	96.95	-184.05	107.62	1269.39	0.00	0.00	0.00	597.63	78.11	1608.67	574.52	-62.68	1603.34	476.86	-54.37	1704.86	503.29	91.78	1709.87	913.98	-219.37	68.45	1533.96	-217.17	73.57	910.06
8.77000	472.80	103.49	68.97	417.34	93.70	64.20	188.86	65.24	57.17	254.13	127.54	91.44	656.60	-92.32	92.86	609.35	-85.61	88.74	384.87	-67.47	54.59	443.69	-129.84	95.97	-184.05	107.62	1269.39	0.00	0.00	0.00	599.91	75.72	1608.39	577.00	-64.97	1602.84	479.52	-56.78	1704.39	505.74	89.25	1709.48	913.87	-219.32	68.61	1533.67	-217.17	73.51	910.04
8.78000	471.04	103.86	68.42	417.96	93.82	64.21	188.86	65.79	57.39	254.10	127.56	91.61	659.35	-93.24	91.54	612.79	-86.43	87.79	387.47	-67.46	54.73	446.38	-129.87	94.86	-184.05	107.62	1269.39	0.00	0.00	0.00	602.39	73.48	1607.99	580.27	-67.22	1602.32	482.07	-59.51	1703.77	508.21	86.47	1709.14	913.96	-219.79	68.55	1534.19	-217.08	73.63	909.86
8.79000	470.70	103.63	67.78	417.54	93.73	64.06	188.99	64.85	57.10	254.27	127.07	91.60	660.37	-94.34	88.46	614.04	-86.79	85.59	389.58	-67.37	54.81	447.95	-129.93	94.50	-184.05	107.62	1269.39	0.00	0.00	0.00	604.34	71.07	1607.67	582.38	-70.00	1601.84	484.69	-62.24	1703.15	510.50	84.29	1708.63	913.83	-219.56	68.60	1533.75	-217.09	73.50	909.51
8.80000	471.90	104.02	68.46	417.68	93.70	64.09	189.11	65.37	57.26	254.26	127.22	91.81	662.65	-95.04	85.36	615.71	-87.20	83.01	391.17	-67.23	54.81	448.93	-130.11	94.05	-184.05	107.62	1269.39	0.00	0.00	0.00	606.99	68.66	1607.22	586.02	-72.17	1601.16	487.43	-64.87	1702.53	512.92	81.45	1708.10	913.83	-219.17	68.54	1534.13	-217.11	73.61	909.92
8.81000	471.85	103.65	68.43	417.25	93.79	63.88	189.07	64.65	57.42	254.28	127.06	91.93	662.49	-96.33	81.05	616.21	-88.39	79.95	392.23	-67.01	54.72	449.57	-129.86	93.36	-184.05	107.62	1269.39	0.00	0.00	0.00	609.84	66.34	1606.70	588.74	-74.74	1600.49	490.20	-67.58	1701.81	515.26	78.99	1707.53	913.98	-219.51	68.50	1533.75	-217.12	73.46	910.00
8.82000	469.09	103.71	67.21	417.29	93.72	63.81	188.98	65.58	58.02	254.43	126.80	92.04	664.06	-97.47	78.36	617.05	-88.73	77.76	392.74	-66.73	54.52	449.94	-130.06	93.08	-184.05	107.62	1269.39	0.00	0.00	0.00	611.89	63.92	1606.22	590.89	-77.23	1599.90	492.92	-70.33	1701.11	517.65	75.92	1707.08	913.85	-219.58	68.57	1533.92	-217.06	73.52	909.96
8.83000	469.59	103.61	67.35	417.52	93.76	63.84	189.11	65.24	57.72	254.51	126.67	92.24	665.05	-97.18	76.73	616.68	-89.03	76.04	393.36	-65.76	54.27	450.32	-129.18	92.49	-184.05	107.62	1269.39	0.00	0.00	0.00	614.84	61.57	1605.69	593.69	-79.79	1599.14	495.74	-73.12	1700.37	520.00	73.18	1706.55	913.88	-219.60	68.70	1533.74	-217.04	73.47	909.99
8.84000	472.99	104.53	68.36	417.02	93.73	63.69	189.27	65.06	57.70	254.65	126.62	92.49	665.66	-96.71	75.87	617.60	-88.31	75.27	393.42	-65.06	53.88	450.62	-128.30	92.01	-184.05	107.62	1269.39	0.00	0.00	0.00	617.00	59.07	1605.23	596.69	-82.46	1598.47	498.46	-76.14	1699.67	522.36	70.40	1706.05	913.74	-219.32	68.84	1533.69	-217.06	73.52	909.85
8.85000	469.92	104.09	67.26	417.57	93.62	63.74	189.10	65.11	58.31	254.81	126.32	92.76	665.59	-95.83	74.40	617.33	-87.96	73.84	393.51	-64.66	53.68	450.92	-127.73	91.68	-184.05	107.62	1269.39	0.00	0.00	0.00	619.05	56.63	1604.88	598.83	-85.09	1597.96	501.26	-79.15	1698.99	524.74	67.58	1705.57	913.92	-219.28	68.60	1533.44	-217.18	73.39	909.84
8.86000	470.82	104.12	67.38	417.77	93.71	63.71	189.45	65.42	58.44	255.13	125.96	93.02	666.30	-95.42	72.85	618.24	-87.46	72.98	393.74	-64.38	53.51	451.28	-127.64	91.45	-184.05	107.62	1269.39	0.00	0.00	0.00	621.02	54.08	1604.51	602.11	-87.52	1597.29	504.15	-82.02	1698.41	527.13	64.40	1705.25	913.91	-218.90	68.42	1533.76	-217.09	73.57	909.80
8.87000	468.76	104.02	66.18	417.80	93.58	63.55	189.66	65.06	58.46	255.52	125.65	93.51	667.93	-95.02	72.14	618.53	-87.09	72.29	394.00	-65.34	53.02	451.87	-127.08	90.91	-184.05	107.62	1269.39	0.00	0.00	0.00	623.96	51.54	1604.24	604.71	-90.20	1596.93	506.90	-85.22	1697.85	529.47	61.59	1704.92	914.09	-219.40	68.39	1533.68	-217.08	73.51	909.70
8.88000	466.81	107.71	60.47	417.91	93.29	63.59	189.84	64.05	59.01	255.94	125.66	94.20	668.13	-94.64	71.05	619.03	-87.29	71.50	394.30	-64.88	52.84	452.36	-126.79	90.51	-184.05	107.62	1269.39	0.00	0.00	0.00	626.67	48.89	1604.11	607.88	-92.95	1596.58	509.73	-88.11	1697.38	531.84	58.60	1704.73	914.18	-219.60	68.34	1533.65	-217.08	73.42	910.04
8.89000	466.41	107.59	60.10	418.51	93.11	63.50	189.85	64.00	59.84	256.60	125.33	94.91	668.75	-94.66	70.40	617.64	-87.38	70.40	394.28	-64.31	53.03	452.59	-126.94	90.28	-184.05	107.62	1269.39	0.00	0.00	0.00	629.17	46.28	1604.13	611.11	-95.57	1596.16	512.44	-91.34	1696.93	534.32	55.40	1704.62	914.02	-219.02	68.54	1533.91	-217.05	73.55	910.11
8.90000	466.07	107.60	59.56	419.13	92.86	63.42	190.33	63.86	60.38	257.33	124.95	95.78	668.22	-94.69	69.54	618.53	-87.18	70.54	394.30	-64.11	53.01	452.84	-126.81	89.97	-184.05	107.62	1269.39	0.00	0.00	0.00	631.26	43.42	1604.17	613.43	-98.23	1595.92	515.06	-94.59	1696.49	536.61	52.33	1704.47	914.00	-219.02	68.57	1533.77	-217.09	73.58	910.00
8.91000	465.37	107.50	59.12	419.41	92.68	63.07	190.63	63.93	61.00	258.05	124.81	96.84	669.11	-94.15	69.58	617.76	-87.51	69.90	394.19	-66.17	52.46	453.07	-126.82	89.58	-184.05	107.62	1269.39	0.00	0.00	0.00	633.71	40.79	1604.24	616.14	-101.10	1595.78	517.59	-97.88	1696.08	538.88	49.19	1704.42	914.07	-219.10	68.50	1534.00	-217.11	73.56	909.66
8.92000	466.23	107.50	58.94	419.61	92.48	62.81	191.12	62.94	61.90	259.00	124.12	97.84	669.52	-94.63	68.96	618.27	-87.57	69.70	394.21	-66.76	52.19	453.15	-127.15	89.43	-184.05	107.62	1269.39	0.00	0.00	0.00	636.60	38.26	1604.32	619.16	-103.87	1595.65	520.10	-101.08	1695.77	541.01	46.18	1704.35	914.14	-219.42	68.40	1533.94	-217.07	73.54	909.72
8.93000	466.81	107.86	58.47	420.67	92.17	62.62	191.86	62.36	62.97	260.00	123.56	99.14	669.12	-94.72	68.36	618.04	-87.35	69.48	394.47	-66.04	52.12	453.24	-127.29	89.16	-184.05	107.62	1269.39	0.00	0.00	0.00	638.96	35.23	1604.53	621.57	-106.72	1595.55	522.61	-104.08	1695.48	543.23	42.92	1704.34	913.94	-219.48	68.59	1534.36	-217.01	73.74	909.84
8.94000	468.59	107.93	58.66	421.21	92.14	62.29	192.54	61.41	64.53	261.16	123.13	100.64	669.43	-94.75	67.91	619.04	-87.65	69.42	394.08	-64.89	52.67	453.36	-127.38	88.93	-184.05	107.62	1269.39	0.00	0.00	0.00	641.21	32.54	1604.63	623.63	-109.48	1595.40	525.12	-107.02	1695.20	545.51	39.73	1704.38	914.11	-219.23	68.45	1533.44	-217.23	73.42	909.69
8.95000	467.79	108.07	57.99	421.27	92.15	61.64	193.45	61.51	67.44	262.31	122.77	102.26	669.52	-94.61	67.54	618.63	-87.90	68.91	394.34	-65.52	52.76	453.59	-127.09	88.62	-184.05	107.62	1269.39	0.00	0.00	0.00	643.12	29.97	1604.84	627.13	-112.13	1595.38	527.47	-110.28	1694.96	547.72	36.73	1704.45	914.18	-218.94	68.47	1533.49	-217.20	73.40	909.60
8.96000	468.31	108.40	57.69	422.28	92.23	61.38	194.42	61.39	70.48	263.64	122.59	104.20	668.81	-94.38	66.93	618.61	-87.69	68.70	394.68	-66.26	52.21	453.58	-127.53	88.69	-184.05	107.62	1269.39	0.00	0.00	0.00	645.51	27.21	1605.06	628.84	-114.92	1595.37	529.97	-113.25	1694.79	549.94	33.88	1704.49	913.98	-219.19	68.68	1533.94	-217.09	73.56	909.70
8.97000	469.14	108.74	57.55	423.10	92.37	61.03	195.70	61.59	73.40	265.17	122.46	106.39	669.91	-94.47	66.91	618.42	-87.77	68.39	394.28	-64.83	53.04	453.69	-127.58	88.60	-184.05	107.62	1269.39	0.00	0.00	0.00	647.89	24.48	1605.25	632.22	-117.54	1595.29	532.43	-116.08	1694.69	552.24	31.07	1704.63	914.05	-219.25	68.58	1533.77	-217.13	73.54	909.91
8.98000	469.33	108.81	57.26	425.22	92.51	60.98	197.00	61.29	77.48	266.72	122.62	108.83	670.17	-94.30	66.58	618.80	-87.46	68.35	394.45	-64.72	53.01	453.78	-127.69	88.58	-184.05	107.62	1269.39	0.00	0.00	0.00	650.26	22.01	1605.49	634.19	-120.32	1595.25	534.82	-119.07	1694.64	554.57	27.74	1704.90	914.28	-219.51	68.26	1533.87	-217.15	73.57	909.92
8.99000	470.33	109.37	57.05	425.44	92.76	60.38	198.58	61.40	81.05	268.50	122.86	111.49	669.98	-94.37	66.15	618.90	-87.73	68.03	394.46	-66.71	52.24	454.06	-127.52	88.47	-184.05	107.62	1269.39	0.00	0.00	0.00	652.58	19.50	1605.81	636.05	-122.64	1595.41	537.19	-121.99	1694.56	556.77	25.19	1705.09	913.97	-219.09	68.70	1534.46	-217.01	73.82	909.69
9.00000	470.56	109.77	56.71	427.17	93.09	60.29	200.14	60.87	85.70	270.40	123.13	114.34	669.71	-94.17	65.87	619.66	-87.60	68.08	394.39	-66.84	52.04	454.13	-127.32	88.37	-184.05	107.62	1269.39	0.00	0.00	0.00	655.00	17.04	1606.09	639.65	-124.90	1595.48	539.68	-124.40	1694.65	558.97	22.79	1705.31	914.20	-219.95	68.38	1534.33	-217.02	73.71	909.88
9.01000	471.50	110.17	56.55	427.44	93.42	59.63	201.96	61.22	90.43	272.59	123.80	117.45	670.20	-94.20	65.72	618.60	-87.59	67.77	394.58	-66.16	51.96	454.22	-127.25	88.26	-184.05	107.62	1269.39	0.00	0.00	0.00	657.16	14.89	1606.48	641.08	-127.35	1595.66	542.02	-127.03	1694.71	561.19	20.00	1705.70	914.20	-219.87	68.36	1533.62	-217.08	73.45	910.22
9.02000	470.98	110.63	55.77	429.56	93.77	59.50	204.15	61.18	95.41	275.10	124.56	120.70	669.68	-94.18	65.37	619.06	-87.43	67.78	394.62	-66.21	51.87	454.21	-127.51	88.32	-184.05	107.62	1269.39	0.00	0.00	0.00	659.34	12.88	1606.85	643.69	-129.61	1595.77	544.31	-129.44	1694.79	563.37	17.54	1706.02	914.32	-219.53	68.31	1533.50	-217.16	73.43	909.98
9.03000	472.00	110.58	55.81	429.82	94.21	58.87	206.35	61.05	100.84	277.80	125.25	124.07	670.26	-94.10	65.40	619.09	-87.65	67.54	394.64	-66.25	51.78	454.21	-127.50	88.26	-184.05	107.62	1269.39	0.00	0.00	0.00	661.52	10.76	1607.35	646.24	-131.52	1596.06	546.56	-131.78	1694.90	565.47	15.24	1706.35	914.36	-219.35	68.23	1534.08	-217.11	73.62	909.99
9.04000	471.69	111.08	55.13	430.90	94.35	58.54	208.87	61.50	106.73	280.58	125.81	127.58	669.56	-94.29	65.01	618.65	-87.29	67.53	394.66	-66.27	51.70	454.25	-127.32	88.09	-184.05	107.62	1269.39	0.00	0.00	0.00	663.64	8.91	1607.83	648.48	-133.68	1596.30	548.81	-134.28	1694.98	567.53	12.91	1706.70	914.17	-219.33	68.44	1534.19	-217.13	73.64	910.01
9.05000	472.65	111.62	54.71	433.41	94.83	58.66	211.58	60.75	111.94	283.50	126.19	131.08	669.94	-94.25	64.96	618.43	-87.50	67.31	394.67	-66.29	51.63	454.23	-127.47	88.06	-184.05	107.62	1269.39	0.00	0.00	0.00	665.33	6.77	1608.36	650.82	-135.46	1596.56	551.13	-136.50	1695.11	569.40	10.94	1707.03	914.15	-218.75	68.55	1534.04	-217.12	73.61	910.12
9.06000	473.32	111.89	54.32	434.25	95.22	58.63	214.53	61.51	117.46	286.44	126.86	134.90	670.54	-94.44	65.06	619.47	-87.21	67.66	394.67	-66.29	51.57	454.21	-127.74	88.15	-184.05	107.62	1269.39	0.00	0.00	0.00	667.74	5.01	1608.80	653.10	-137.50	1596.81	553.42	-138.56	1695.25	571.46	8.62	1707.43	914.20	-219.56	68.49	1533.85	-217.12	73.59	910.27
9.07000	475.33	112.34	54.10	435.94	95.37	59.08	217.26	61.50	123.75	289.34	127.31	138.63	669.72	-94.16	64.84	618.87	-87.72	67.09	394.67	-66.29	51.52	454.33	-127.61	88.03	-184.05	107.62	1269.39	0.00	0.00	0.00	669.50	3.46	1609.32	655.29	-139.22	1597.12	555.68	-140.61	1695.38	573.30	6.77	1707.76	914.36	-219.42	68.32	1534.23	-217.01	73.71	910.04
9.08000	476.16	112.82	53.33	437.32	95.39	59.68	220.38	60.36	128.89	292.40	127.33	142.34	670.86	-93.90	64.94	619.38	-87.50	67.39	394.65	-66.27	51.47	454.25	-127.95	88.11	-184.05	107.62	1269.39	0.00	0.00	0.00	671.31	2.11	1609.80	658.69	-140.59	1597.30	557.93	-142.51	1695.48	575.26	4.68	1708.12	914.20	-219.44	68.57	1534.40	-217.08	73.76	909.85
9.09000	477.42	113.19	52.73	439.44	95.39	60.64	223.56	60.33	133.96	295.39	126.85	145.75	669.99	-94.17	64.51	619.12	-87.31	67.31	394.63	-66.24	51.44	454.26	-127.94	88.04	-184.05	107.62	1269.39	0.00	0.00	0.00	673.52	0.33	1610.28	659.81	-142.44	1597.54	560.18	-144.26	1695.61	577.17	2.28	1708.56	914.20	-219.40	68.61	1534.38	-217.09	73.72	910.13
9.10000	479.47	113.04	52.52	441.27	95.04	61.90	226.77	58.66	138.56	298.43	125.99	148.99	669.95	-94.21	64.42	619.04	-87.58	67.05	394.60	-66.21	51.41	454.27	-128.05	88.05	-184.05	107.62	1269.39	0.00	0.00	0.00	675.30	-1.18	1610.72	661.61	-143.92	1597.86	562.37	-146.13	1695.66	578.95	0.59	1708.91	914.04	-219.15	68.60	1533.32	-217.19	73.34	909.87
9.11000	482.07	112.22	54.55	443.89	95.05	63.46	229.96	58.61	142.94	301.60	125.29	152.13	670.54	-94.00	64.73	618.67	-87.82	66.86	394.57	-66.17	51.39	454.27	-127.96	87.94	-184.05	107.62	1269.39	0.00	0.00	0.00	677.79	-2.43	1611.09	664.80	-145.09	1597.97	564.41	-148.16	1695.73	580.81	-1.00	1709.22	914.14	-219.02	68.68	1533.17	-217.17	73.31	910.05
9.12000	482.15	111.99	53.44	445.87	94.75	65.31	233.58	57.43	145.67	304.81	124.17	154.80	670.70	-94.35	64.48	619.73	-87.58	67.25	394.53	-66.12	51.37	454.38	-127.61	87.69	-184.05	107.62	1269.39	0.00	0.00	0.00	679.42	-3.79	1611.50	667.11	-146.42	1598.17	566.58	-149.86	1695.80	582.61	-2.55	1709.47	914.10	-218.76	68.79	1534.09	-217.22	73.59	910.11
9.13000	487.09	112.30	55.08	449.11	94.96	67.07	237.49	56.15	147.87	308.49	123.48	157.14	670.98	-94.32	64.67	619.50	-87.51	67.38	394.48	-66.06	51.37	454.35	-127.78	87.69	-184.05	107.62	1269.39	0.00	0.00	0.00	681.30	-4.93	1611.83	669.52	-147.62	1598.34	568.72	-151.42	1695.90	584.42	-4.08	1709.83	914.05	-218.94	68.72	1533.82	-217.29	73.49	910.10
9.14000	490.87	112.38	57.63	454.58	94.65	69.73	241.69	55.06	149.28	312.57	122.92	159.07	670.18	-94.51	64.44	618.84	-87.43	67.24	394.44	-66.00	51.36	454.32	-127.78	87.57	-184.05	107.62	1269.39	0.00	0.00	0.00	683.30	-6.31	1612.20	671.10	-149.01	1598.51	570.87	-152.96	1696.00	586.34	-5.66	1710.16	913.80	-218.61	68.99	1533.94	-217.18	73.58	909.91
9.15000	495.17	112.27	60.21	459.42	94.35	72.16	246.22	54.95	150.33	317.07	122.13	160.34	671.21	-94.30	64.87	618.77	-87.48	67.23	394.38	-65.94	51.37	454.28	-127.86	87.61	-184.05	107.62	1269.39	0.00	0.00	0.00	685.68	-7.35	1612.55	673.16	-150.25	1598.64	572.93	-154.37	1696.16	588.19	-7.05	1710.43	913.95	-218.80	68.78	1534.40	-216.95	73.70	910.07
9.16000	501.11	112.21	62.43	464.43	94.38	73.77	251.21	53.85	150.32	321.95	121.69	161.22	670.68	-94.37	64.66	619.41	-87.37	67.41	394.33	-65.87	51.38	454.25	-128.15	87.69	-184.05	107.62	1269.39	0.00	0.00	0.00	686.67	-8.61	1612.92	674.68	-151.32	1598.95	574.95	-155.88	1696.32	590.02	-8.50	1710.79	914.04	-219.26	68.58	1534.12	-217.06	73.67	909.78
9.17000	507.33	111.82	64.42	470.52	94.03	75.54	256.67	53.07	149.73	327.20	120.84	161.37	670.79	-94.29	64.64	618.60	-87.44	67.14	394.27	-65.79	51.39	454.26	-127.96	87.61	-184.05	107.62	1269.39	0.00	0.00	0.00	688.61	-9.67	1613.25	678.08	-152.57	1599.04	577.05	-157.22	1696.53	592.04	-10.13	1711.14	913.76	-218.83	68.84	1533.63	-217.10	73.49	909.72
9.18000	516.29	111.67	66.65	474.27	92.41	78.14	262.49	52.94	148.80	332.81	120.44	161.16	670.15	-94.10	64.52	619.49	-87.50	67.26	394.21	-65.72	51.42	454.30	-127.88	87.51	-184.05	107.62	1269.39	0.00	0.00	0.00	690.75	-10.79	1613.58	680.97	-153.25	1599.28	579.12	-158.33	1696.77	593.84	-10.95	1711.38	914.04	-219.31	68.62	1533.44	-217.29	73.41	910.02
9.19000	519.47	111.59	67.03	481.75	92.23	79.26	268.53	52.45	147.31	338.76	120.51	160.67	669.22	-94.41	63.98	618.77	-87.29	67.16	394.15	-65.63	51.44	454.21	-128.27	87.72	-184.05	107.62	1269.39	0.00	0.00	0.00	692.89	-11.63	1613.78	681.02	-154.43	1599.70	581.11	-159.46	1697.03	595.76	-12.27	1711.74	914.22	-219.93	68.36	1533.45	-217.37	73.39	910.05
9.20000	527.88	111.36	68.42	489.11	92.20	79.96	275.25	52.29	145.29	345.02	119.99	159.38	670.37	-94.53	64.25	619.35	-87.33	67.30	394.09	-65.55	51.47	454.37	-127.98	87.58	-184.05	107.62	1269.39	0.00	0.00	0.00	694.33	-12.65	1614.10	683.08	-155.27	1599.95	583.03	-160.62	1697.34	597.54	-12.96	1712.00	914.04	-219.67	68.55	1534.37	-217.09	73.76	910.06
9.21000	536.97	111.38	69.72	497.25	91.87	80.47	281.87	52.94	143.29	351.62	119.92	158.01	670.21	-94.23	64.24	619.41	-87.34	67.16	394.03	-65.47	51.50	454.37	-128.01	87.60	-184.05	107.62	1269.39	0.00	0.00	0.00	695.80	-13.51	1614.45	685.23	-156.12	1600.22	585.05	-161.46	1697.59	599.41	-14.01	1712.31	913.88	-219.10	68.78	1534.33	-217.00	73.73	910.06
9.22000	545.69	111.35	70.34	503.32	92.01	80.17	289.11	52.60	140.35	358.50	119.83	156.13	670.58	-94.02	64.31	619.26	-87.03	67.13	393.97	-65.39	51.54	454.26	-128.33	87.79	-184.05	107.62	1269.39	0.00	0.00	0.00	698.14	-14.28	1614.74	686.60	-157.13	1600.50	586.99	-162.40	1697.85	601.28	-15.12	1712.61	914.03	-218.92	68.52	1533.69	-217.18	73.48	910.02
9.23000	554.01	111.21	70.91	513.11	91.98	80.58	296.49	52.62	137.29	365.65	119.88	154.02	670.69	-93.81	64.32	619.17	-87.13	67.04	393.91	-65.30	51.58	454.39	-128.06	87.66	-184.05	107.62	1269.39	0.00	0.00	0.00	700.01	-14.84	1614.99	689.09	-157.57	1600.76	588.89	-163.17	1698.11	603.10	-15.79	1712.88	913.77	-218.70	68.78	1534.19	-217.12	73.77	909.99
9.24000	562.27	110.80	70.81	520.65	91.93	79.93	304.34	52.82	133.83	373.16	119.61	151.56	669.95	-94.21	63.77	619.43	-86.95	67.21	393.85	-65.22	51.63	454.44	-128.06	87.70	-184.05	107.62	1269.39	0.00	0.00	0.00	701.47	-15.64	1615.33	690.58	-158.32	1601.15	590.84	-164.01	1698.31	604.90	-16.55	1713.16	913.82	-218.74	68.76	1533.73	-217.20	73.53	910.24
9.25000	572.06	110.74	71.12	529.71	91.97	79.56	312.25	52.39	130.14	380.80	120.00	149.11	670.61	-93.81	63.98	619.63	-86.80	67.29	393.79	-65.14	51.67	454.42	-128.02	87.65	-184.05	107.62	1269.39	0.00	0.00	0.00	703.48	-16.39	1615.57	693.26	-158.97	1601.30	592.81	-164.60	1698.55	606.70	-17.13	1713.34	914.13	-219.68	68.47	1534.06	-217.13	73.60	910.03
9.26000	581.42	110.93	71.25	540.30	92.14	79.42	320.61	53.29	126.68	388.72	120.20	146.43	670.72	-93.59	64.02	619.70	-86.91	67.06	393.74	-65.06	51.72	454.35	-128.31	87.85	-184.05	107.62	1269.39	0.00	0.00	0.00	705.99	-16.86	1615.79	694.03	-159.68	1601.66	594.76	-165.24	1698.75	608.57	-17.64	1713.49	914.20	-219.77	68.37	1533.80	-217.04	73.59	910.23
9.27000	592.55	110.82	71.47	548.74	92.19	78.39	329.28	52.94	122.72	396.76	120.41	143.62	670.73	-93.90	63.62	619.21	-87.23	66.68	393.69	-64.98	51.78	454.50	-127.84	87.67	-184.05	107.62	1269.39	0.00	0.00	0.00	707.61	-17.20	1616.01	696.18	-160.14	1601.89	596.76	-165.83	1698.90	610.45	-18.46	1713.71	914.34	-220.06	68.29	1533.88	-217.08	73.60	910.34
9.28000	599.88	111.32	67.91	558.11	92.45	77.47	337.81	53.60	118.79	405.00	120.27	140.58	671.01	-93.93	63.40	619.43	-86.80	66.88	393.64	-64.90	51.83	454.52	-127.95	87.73	-184.05	107.62	1269.39	0.00	0.00	0.00	709.88	-17.58	1616.20	698.75	-160.43	1602.02	598.74	-166.27	1699.06	612.32	-18.93	1713.86	914.43	-219.94	68.18	1534.06	-217.12	73.60	910.22
9.29000	609.86	111.51	67.73	567.39	92.46	76.83	346.72	52.95	114.58	413.27	120.79	137.86	671.26	-93.72	63.43	619.73	-87.23	66.60	393.60	-64.83	51.89	454.61	-127.94	87.77	-184.05	107.62	1269.39	0.00	0.00	0.00	711.64	-17.93	1616.35	701.27	-160.63	1602.21	600.74	-166.64	1699.16	614.27	-19.60	1714.02	914.13	-219.85	68.49	1533.97	-217.17	73.55	910.18
9.30000	618.53	111.67	67.29	577.66	92.80	76.46	355.64	52.25	110.41	421.75	120.64	134.95	670.89	-93.70	63.08	619.90	-86.80	66.82	393.56	-64.77	51.94	454.67	-127.77	87.68	-184.05	107.62	1269.39	0.00	0.00	0.00	712.81	-18.27	1616.48	704.22	-160.79	1602.24	602.72	-166.95	1699.29	616.14	-19.41	1714.02	914.05	-219.43	68.64	1533.32	-217.20	73.38	910.25
9.31000	628.39	111.47	67.70	587.30	92.98	73.59	364.80	52.49	106.28	430.23	120.35	131.99	670.74	-93.82	62.91	619.73	-86.68	66.77	393.53	-64.70	52.00	454.71	-127.82	87.77	-184.05	107.62	1269.39	0.00	0.00	0.00	715.54	-18.43	1616.47	705.47	-161.23	1602.42	604.77	-167.26	1699.35	618.14	-19.78	1714.08	914.05	-219.39	68.69	1533.51	-217.25	73.42	910.06
9.32000	639.00	111.57	68.23	597.62	93.53	73.31	373.38	51.55	102.37	438.79	119.82	129.03	671.37	-93.60	63.01	620.60	-86.67	66.77	393.50	-64.65	52.06	454.71	-127.95	87.86	-184.05	107.62	1269.39	0.00	0.00	0.00	717.50	-18.57	1616.52	706.96	-161.63	1602.47	606.83	-167.52	1699.43	620.12	-20.18	1714.09	914.15	-219.77	68.68	1533.99	-217.25	73.65	910.16
9.33000	648.33	111.51	68.70	606.59	93.74	72.97	382.25	51.64	98.94	447.39	119.53	126.37	670.96	-93.32	62.80	620.02	-86.42	66.67	393.48	-64.60	52.12	454.84	-127.68	87.75	-184.05	107.62	1269.39	0.00	0.00	0.00	719.80	-18.61	1616.52	709.39	-161.72	1602.51	608.91	-167.64	1699.47	622.07	-20.01	1714.10	914.23	-219.39	68.60	1534.21	-217.19	73.72	909.68
9.34000	657.30	111.49	69.27	615.20	93.85	72.63	391.08	51.08	95.11	455.71	119.46	124.00	671.48	-93.44	62.76	620.02	-86.72	66.49	393.47	-64.56	52.18	454.74	-127.92	87.92	-184.05	107.62	1269.39	0.00	0.00	0.00	721.78	-18.55	1616.51	711.95	-161.65	1602.52	611.04	-167.66	1699.49	624.15	-20.12	1714.12	914.11	-218.98	68.66	1534.12	-217.17	73.67	909.77
9.35000	666.52	111.54	69.87	624.31	93.61	72.78	399.80	51.41	92.04	464.10	119.05	121.67	671.83	-93.51	62.56	620.60	-86.80	66.51	393.47	-64.52	52.24	454.79	-128.10	88.04	-184.05	107.62	1269.39	0.00	0.00	0.00	723.42	-18.66	1616.51	713.45	-161.58	1602.51	613.18	-167.73	1699.45	626.16	-19.89	1714.07	914.03	-218.84	68.75	1534.07	-217.19	73.68	910.02
9.36000	674.11	111.94	70.00	634.22	93.76	73.17	408.50	50.06	88.71	472.17	118.59	119.50	671.97	-92.96	62.68	620.66	-86.57	66.64	393.22	-63.08	52.71	455.01	-127.59	87.87	-184.05	107.62	1269.39	0.00	0.00	0.00	725.44	-18.59	1616.48	715.41	-161.50	1602.53	615.31	-167.66	1699.45	628.41	-20.16	1714.12	913.86	-219.49	68.86	1533.66	-217.04	73.46	910.23
9.37000	683.79	111.99	71.24	642.71	93.69	73.34	416.91	49.58	85.75	480.20	117.89	117.47	670.94	-93.35	62.06	620.47	-86.72	66.38	392.88	-61.64	53.30	455.01	-127.57	87.91	-184.05	107.62	1269.39	0.00	0.00	0.00	727.23	-18.29	1616.36	717.81	-161.46	1602.38	617.45	-167.54	1699.44	630.56	-19.85	1714.07	913.99	-219.77	68.78	1533.81	-217.03	73.50	909.95
9.38000	691.69	111.71	71.73	651.41	93.53	73.70	424.96	48.41	83.04	487.92	117.92	115.82	671.86	-93.06	62.32	618.79	-85.25	68.91	393.48	-65.46	52.04	455.03	-127.70	88.01	-184.05	107.62	1269.39	0.00	0.00	0.00	729.77	-18.37	1616.28	720.31	-161.12	1602.26	619.65	-167.46	1699.41	632.71	-19.36	1714.02	913.94	-220.32	68.65	1533.47	-217.16	73.38	909.88
9.39000	699.92	111.79	72.53	659.77	93.57	74.09	432.63	48.41	81.36	495.53	117.37	114.17	671.64	-93.10	62.16	618.33	-85.08	68.89	393.45	-65.11	52.34	455.14	-127.41	87.90	-184.05	107.62	1269.39	0.00	0.00	0.00	731.99	-17.83	1616.18	722.35	-160.88	1602.26	621.85	-167.11	1699.42	635.03	-19.42	1714.03	913.95	-219.80	68.81	1533.55	-217.24	73.42	909.99
9.40000	709.13	111.64	73.69	667.70	93.37	74.41	440.58	46.94	78.86	503.16	116.46	112.47	672.74	-92.96	62.44	618.50	-84.94	69.01	393.24	-63.68	52.68	455.16	-127.59	88.09	-184.05	107.62	1269.39	0.00	0.00	0.00	734.24	-17.40	1616.05	723.62	-160.79	1602.16	624.14	-166.69	1699.42	637.30	-19.16	1714.00	914.14	-219.62	68.66	1533.16	-217.15	73.31	910.12
9.41000	716.92	111.42	74.61	676.19	92.95	74.97	448.21	46.44	77.02	510.57	115.99	111.04	671.53	-92.97	61.96	618.92	-84.84	69.11	393.56	-64.74	52.52	455.26	-127.53	88.12	-184.05	107.62	1269.39	0.00	0.00	0.00	736.09	-17.02	1615.91	726.10	-160.17	1602.07	626.39	-166.31	1699.43	639.58	-18.84	1713.92	914.15	-219.75	68.59	1532.86	-217.28	73.17	910.02
9.42000	724.91	111.80	75.06	683.52	92.81	75.16	455.73	45.72	75.20	517.81	115.51	109.71	672.39	-92.92	62.12	619.18	-84.72	69.15	393.51	-63.85	52.80	455.35	-127.39	88.12	-184.05	107.62	1269.39	0.00	0.00	0.00	738.47	-16.65	1615.74	727.84	-159.73	1602.09	628.72	-165.77	1699.44	641.87	-18.28	1713.85	913.94	-219.80	68.83	1533.31	-217.20	73.34	910.05
9.43000	732.18	111.09	76.13	690.94	92.79	75.49	459.57	45.75	75.43	525.04	114.60	108.31	672.47	-92.86	61.99	618.00	-84.72	68.82	393.75	-65.77	52.15	455.40	-127.43	88.15	-184.05	107.62	1269.39	0.00	0.00	0.00	740.50	-16.22	1615.58	730.07	-159.32	1602.03	631.01	-165.15	1699.47	644.14	-17.72	1713.76	914.15	-219.76	68.67	1534.31	-216.99	73.71	909.80
9.44000	738.81	111.04	76.65	698.37	92.38	76.21	466.41	44.31	73.61	531.96	114.09	107.20	672.28	-90.53	64.95	619.16	-84.54	68.96	393.61	-65.32	52.30	455.43	-127.41	88.30	-184.05	107.62	1269.39	0.00	0.00	0.00	742.86	-15.44	1615.35	732.65	-158.69	1601.91	633.27	-164.69	1699.42	646.44	-16.98	1713.60	913.95	-219.65	68.89	1533.13	-217.07	73.26	909.71
9.45000	745.20	110.90	77.38	705.35	92.27	76.59	471.95	44.23	72.87	538.50	113.87	106.28	670.98	-89.87	64.71	618.97	-84.36	68.86	393.94	-65.04	52.47	455.53	-127.10	88.22	-184.05	107.62	1269.39	0.00	0.00	0.00	744.88	-15.01	1615.19	735.48	-158.11	1601.79	635.66	-163.82	1699.44	648.70	-16.13	1713.48	913.66	-219.67	69.08	1533.45	-217.16	73.38	909.82
9.46000	753.17	110.71	78.82	712.04	91.80	77.40	476.73	44.99	72.63	545.12	112.65	105.05	671.40	-89.88	64.76	619.16	-84.53	68.83	393.59	-63.43	53.27	455.57	-127.04	88.26	-184.05	107.62	1269.39	0.00	0.00	0.00	747.40	-14.32	1615.00	737.75	-157.22	1601.69	637.95	-163.11	1699.39	651.12	-15.52	1713.36	913.60	-219.95	69.09	1533.48	-217.35	73.43	909.83
9.47000	758.58	109.98	79.54	719.02	91.53	78.12	483.39	41.16	70.06	551.35	112.26	104.27	671.76	-89.76	64.86	618.72	-84.56	68.59	393.70	-64.04	52.89	455.70	-127.01	88.33	-184.05	107.62	1269.39	0.00	0.00	0.00	749.33	-13.57	1614.86	740.04	-156.57	1601.55	640.36	-162.29	1699.38	653.42	-14.44	1713.23	913.85	-219.33	69.03	1533.50	-217.28	73.50	909.98
9.48000	766.10	109.84	80.86	725.01	91.17	78.65	489.27	37.16	67.79	557.36	111.55	103.44	671.51	-89.64	64.87	619.57	-84.58	68.79	393.74	-63.92	52.97	455.71	-127.16	88.48	-184.05	107.62	1269.39	0.00	0.00	0.00	752.13	-12.60	1614.67	742.28	-155.77	1601.40	642.76	-161.35	1699.35	655.79	-13.68	1713.11	914.17	-220.08	68.77	1533.64	-217.27	73.54	909.86
9.49000	771.55	109.30	81.39	730.93	90.26	79.38	493.60	38.15	67.64	563.12	110.98	102.68	673.83	-89.35	65.45	619.67	-84.57	68.67	393.85	-63.97	52.98	455.72	-127.19	88.59	-184.05	107.62	1269.39	0.00	0.00	0.00	754.67	-11.38	1614.36	744.21	-154.89	1601.25	645.11	-160.29	1699.30	658.06	-12.66	1712.99	914.02	-220.01	68.82	1533.84	-217.13	73.54	909.59
9.50000	776.03	108.50	81.64	737.02	89.82	79.80	498.63	38.41	67.23	568.76	110.17	101.83	672.40	-89.42	64.94	619.24	-84.36	68.43	393.85	-65.10	52.84	455.87	-126.76	88.44	-184.05	107.62	1269.39	0.00	0.00	0.00	757.10	-10.71	1614.22	746.60	-153.85	1601.15	647.53	-159.16	1699.26	660.40	-11.50	1712.81	913.83	-219.84	69.01	1533.40	-217.15	73.31	909.58
9.51000	782.55	108.19	82.40	741.52	88.99	79.91	504.12	35.97	65.73	573.92	109.40	101.03	670.97	-89.64	64.47	618.33	-84.96	68.14	393.80	-63.19	53.48	455.90	-126.83	88.63	-184.05	107.62	1269.39	0.00	0.00	0.00	758.75	-9.55	1614.01	749.95	-152.63	1600.96	649.78	-158.31	1699.13	662.70	-10.23	1712.66	913.64	-219.70	69.22	1533.87	-217.10	73.52	909.28
9.52000	787.10	107.03	82.85	747.09	88.48	80.17	508.34	36.04	65.40	578.80	108.85	100.38	671.31	-89.65	64.38	618.98	-84.70	68.14	393.88	-64.69	52.98	456.06	-126.58	88.54	-184.05	107.62	1269.39	0.00	0.00	0.00	761.54	-8.39	1613.73	751.67	-151.52	1600.93	652.25	-156.95	1699.09	665.11	-9.22	1712.55	914.06	-219.90	68.91	1532.78	-217.25	73.13	909.49
9.53000	792.52	106.36	83.13	750.92	87.61	79.94	513.12	34.20	64.28	583.40	108.14	99.62	672.02	-89.36	64.38	619.72	-84.64	68.26	393.83	-63.79	53.23	456.11	-126.60	88.65	-184.05	107.62	1269.39	0.00	0.00	0.00	763.78	-7.18	1613.50	754.42	-150.43	1600.80	654.63	-155.64	1699.00	667.39	-7.64	1712.26	913.56	-219.13	69.54	1532.69	-217.28	73.09	909.74
9.54000	796.19	105.72	82.69	756.08	87.06	80.03	517.00	31.53	62.96	587.80	106.90	98.68	669.52	-89.62	63.40	621.00	-84.47	68.55	393.85	-64.74	52.94	456.19	-126.57	88.78	-184.05	107.62	1269.39	0.00	0.00	0.00	765.62	-6.14	1613.29	755.60	-149.28	1600.69	656.90	-154.48	1698.87	669.80	-6.45	1712.07	914.14	-220.06	68.94	1534.18	-217.01	73.60	909.55
9.55000	799.45	104.79	81.71	759.73	86.04	79.24	521.12	31.41	62.90	591.63	106.58	98.45	672.06	-89.54	64.33	621.28	-84.59	68.59	393.75	-63.39	53.67	456.29	-126.42	88.83	-184.05	107.62	1269.39	0.00	0.00	0.00	768.16	-4.70	1612.99	758.38	-148.04	1600.44	659.22	-153.08	1698.76	672.20	-4.99	1711.82	913.91	-220.06	69.09	1534.41	-216.97	73.68	909.40
9.56000	802.70	104.12	80.01	762.52	85.17	77.40	524.73	32.91	63.55	595.30	105.53	98.08	673.50	-89.26	64.32	620.18	-84.70	68.20	394.13	-63.35	53.63	456.33	-126.34	88.88	-184.05	107.62	1269.39	0.00	0.00	0.00	770.99	-3.50	1612.69	761.11	-146.66	1600.20	661.59	-151.49	1698.63	674.61	-3.61	1711.59	913.23	-218.97	69.87	1533.74	-217.16	73.49	909.56
9.57000	806.54	103.24	78.13	766.71	84.60	75.88	527.84	30.70	63.03	598.16	105.18	97.89	673.40	-89.31	64.25	619.51	-84.81	67.90	393.86	-62.97	53.88	456.37	-126.29	88.99	-184.05	107.62	1269.39	0.00	0.00	0.00	772.67	-2.02	1612.46	762.69	-145.51	1600.06	663.90	-149.90	1698.53	677.03	-2.21	1711.39	913.53	-219.85	69.38	1534.12	-217.05	73.66	909.51
9.58000	809.26	103.44	75.37	768.79	84.27	73.48	530.23	29.79	63.30	600.55	104.15	97.39	672.33	-89.13	63.94	621.68	-84.85	68.55	394.01	-63.43	53.55	456.58	-126.18	89.01	-184.05	107.62	1269.39	0.00	0.00	0.00	775.65	-0.52	1612.16	765.26	-143.93	1599.94	666.17	-148.46	1698.31	679.45	-0.61	1711.12	913.68	-220.06	69.29	1535.01	-217.00	73.96	909.36
9.59000	810.91	102.47	72.25	770.00	84.01	70.37	531.62	29.91	64.04	602.44	103.78	97.04	671.38	-89.48	63.40	621.30	-84.67	68.24	394.44	-65.06	52.98	456.69	-125.95	89.07	-184.05	107.62	1269.39	0.00	0.00	0.00	778.18	0.91	1611.85	767.27	-142.14	1599.75	668.44	-146.80	1698.15	681.78	1.15	1710.83	913.86	-220.13	69.03	1534.23	-217.04	73.73	909.14
9.60000	811.98	102.70	69.08	770.61	83.83	67.94	532.61	28.64	63.81	603.59	103.40	96.86	674.02	-89.07	63.94	621.05	-84.78	68.08	394.30	-63.76	53.83	456.69	-125.96	89.21	-184.05	107.62	1269.39	0.00	0.00	0.00	780.45	2.61	1611.50	769.29	-140.71	1599.62	670.68	-145.11	1697.96	684.10	3.06	1710.50	913.77	-219.60	69.17	1533.94	-217.07	73.63	909.17
9.61000	811.70	102.02	70.10	770.39	83.85	67.75	532.64	28.91	64.07	603.84	102.98	96.77	673.77	-89.20	63.83	620.06	-84.85	67.77	394.40	-63.89	53.82	456.77	-125.98	89.38	-184.05	107.62	1269.39	0.00	0.00	0.00	782.72	4.17	1611.25	771.07	-139.28	1599.43	672.88	-143.27	1697.81	686.43	5.06	1710.15	913.74	-219.69	69.07	1533.33	-217.07	73.40	909.17
9.62000	811.57	102.14	70.07	771.07	83.68	67.91	532.85	28.59	64.01	603.74	102.70	96.42	673.57	-89.16	63.70	621.05	-84.74	67.99	394.27	-64.07	53.76	456.92	-125.59	89.46	-184.05	107.62	1269.39	0.00	0.00	0.00	784.83	6.09	1610.88	774.10	-137.48	1599.12	675.17	-141.27	1697.68	688.86	6.88	1709.89	913.62	-219.49	69.29	1533.50	-217.11	73.34	909.31
9.63000	811.31	102.35	69.05	770.55	84.36	66.98	532.64	28.70	63.91	603.63	102.51	95.95	672.54	-89.11	63.18	620.22	-84.71	67.61	394.51	-64.45	53.58	457.05	-125.53	89.63	-184.05	107.62	1269.39	0.00	0.00	0.00	787.21	7.95	1610.57	776.78	-135.64	1598.94	677.34	-139.35	1697.52	691.24	8.70	1709.67	913.66	-220.00	69.17	1533.92	-217.09	73.56	909.22
9.64000	811.73	102.59	68.16	771.52	84.51	67.03	532.40	29.21	64.10	603.63	103.18	95.85	675.56	-88.99	64.09	620.67	-84.50	67.65	394.53	-63.48	53.91	457.26	-125.46	89.77	-184.05	107.62	1269.39	0.00	0.00	0.00	789.42	9.62	1610.27	778.46	-133.76	1598.78	679.63	-137.23	1697.49	693.69	10.66	1709.50	913.65	-219.64	69.26	1533.31	-217.26	73.40	909.38
9.65000	812.87	102.57	67.08	770.39	84.57	66.08	532.77	30.06	64.48	604.05	103.16	95.58	672.53	-89.18	62.57	620.26	-84.55	67.36	394.27	-62.69	54.50	457.46	-125.23	89.96	-184.05	107.62	1269.39	0.00	0.00	0.00	791.41	11.60	1610.10	780.17	-131.80	1598.83	681.89	-134.97	1697.47	696.06	12.95	1709.28	913.55	-219.77	69.24	1533.37	-217.28	73.31	909.02
9.66000	813.46	102.60	65.61	771.12	84.77	65.56	533.28	29.39	64.48	604.56	103.34	95.39	672.84	-88.92	62.47	620.46	-84.34	67.14	394.81	-64.47	54.17	457.59	-125.13	90.14	-184.05	107.62	1269.39	0.00	0.00	0.00	794.22	13.38	1609.88	782.47	-129.97	1598.72	684.04	-132.85	1697.44	698.47	15.29	1709.11	913.69	-219.53	69.21	1533.39	-217.28	73.38	909.06
9.67000	814.96	102.64	64.71	771.40	84.90	65.06	533.23	29.49	64.52	604.93	103.56	95.40	672.58	-88.92	62.08	621.83	-84.23	67.57	394.95	-64.35	54.20	457.84	-125.00	90.40	-184.05	107.62	1269.39	0.00	0.00	0.00	796.34	15.28	1609.73	784.57	-127.98	1598.71	686.19	-130.68	1697.53	700.82	17.68	1708.92	913.79	-219.70	69.15	1533.35	-217.15	73.46	909.15
9.68000	815.28	102.80	63.58	771.76	84.91	64.73	533.32	29.44	64.50	605.46	103.28	95.29	675.27	-88.73	62.81	621.87	-84.15	67.46	395.04	-65.22	54.24	457.96	-125.05	90.76	-184.05	107.62	1269.39	0.00	0.00	0.00	798.69	17.58	1609.61	787.22	-125.83	1598.77	688.45	-128.25	1697.64	703.21	20.04	1708.86	913.68	-219.96	69.10	1533.63	-217.02	73.56	909.26
9.69000	814.26	102.84	62.24	771.77	84.93	64.26	533.80	28.66	64.40	605.71	103.31	95.30	674.10	-88.62	62.23	621.03	-84.15	67.31	395.21	-64.29	54.69	458.34	-124.59	90.93	-184.05	107.62	1269.39	0.00	0.00	0.00	801.51	19.78	1609.51	789.43	-123.82	1598.88	690.61	-125.84	1697.77	705.58	22.31	1708.84	913.87	-219.59	68.97	1532.99	-217.22	73.25	909.27
9.70000	815.49	102.57	61.97	772.52	84.89	64.19	533.84	30.77	65.41	605.90	103.43	95.27	675.32	-88.82	61.98	621.02	-84.30	67.07	395.24	-63.98	54.86	458.61	-124.55	91.29	-184.05	107.62	1269.39	0.00	0.00	0.00	803.73	21.71	1609.52	791.94	-121.28	1599.04	692.86	-123.28	1697.95	707.90	24.76	1708.84	913.98	-220.20	68.86	1532.91	-217.41	73.21	909.30
9.71000	815.74	102.69	61.37	772.15	84.75	63.93	533.94	30.85	65.41	606.05	103.54	95.26	673.52	-89.06	61.19	621.90	-84.11	67.13	395.19	-63.45	55.31	458.97	-124.13	91.52	-184.05	107.62	1269.39	0.00	0.00	0.00	805.67	23.92	1609.58	793.28	-119.39	1599.27	694.98	-120.75	1698.14	710.21	27.28	1708.81	913.96	-219.90	69.04	1533.96	-217.16	73.60	909.37
9.72000	816.38	102.91	60.91	772.09	84.97	63.56	534.00	30.41	65.23	606.18	103.62	95.26	673.74	-88.88	61.01	622.21	-83.95	67.18	395.49	-62.79	55.95	459.32	-123.68	91.83	-184.05	107.62	1269.39	0.00	0.00	0.00	807.32	26.17	1609.64	796.54	-116.86	1599.45	697.01	-118.34	1698.31	712.47	29.78	1708.82	913.82	-219.45	69.14	1533.86	-217.16	73.54	909.35
9.73000	816.69	102.93	60.39	772.82	84.80	63.64	534.30	28.89	64.68	606.28	103.61	95.19	673.52	-88.91	60.75	622.70	-83.95	67.10	395.87	-64.13	55.65	459.53	-123.74	92.35	-184.05	107.62	1269.39	0.00	0.00	0.00	809.65	28.14	1609.78	798.10	-114.56	1599.79	699.11	-115.68	1698.55	714.70	32.48	1708.86	913.79	-219.94	69.01	1534.48	-217.05	73.82	909.42
9.74000	815.91	102.86	59.64	773.04	84.89	63.50	534.15	29.93	65.29	606.44	103.44	95.02	671.46	-89.02	59.87	621.72	-83.81	66.67	395.73	-62.70	56.66	460.08	-123.27	92.70	-184.05	107.62	1269.39	0.00	0.00	0.00	812.72	30.78	1609.76	799.43	-112.42	1600.07	701.24	-112.91	1698.82	716.89	35.14	1708.87	913.72	-220.10	69.08	1533.76	-217.12	73.57	909.32
9.75000	816.78	102.97	59.45	772.92	84.78	63.33	533.48	32.29	66.50	606.59	103.34	94.93	674.38	-88.72	60.42	622.69	-83.78	66.70	395.99	-62.70	57.01	460.35	-123.31	93.24	-184.05	107.62	1269.39	0.00	0.00	0.00	814.26	33.08	1609.96	801.99	-110.06	1600.40	703.27	-110.28	1699.04	719.16	37.79	1708.89	913.63	-219.27	69.27	1533.69	-217.16	73.52	909.22
9.76000	815.87	103.16	58.47	772.54	84.80	63.06	534.09	31.87	66.13	606.66	103.40	94.88	674.86	-88.54	60.24	622.38	-83.69	66.58	396.36	-62.95	57.35	460.82	-122.98	93.68	-184.05	107.62	1269.39	0.00	0.00	0.00	816.84	35.69	1610.04	803.19	-107.52	1600.82	705.30	-107.84	1699.24	721.32	40.45	1708.94	913.78	-219.74	68.99	1533.39	-217.27	73.38	909.24
9.77000	816.03	103.00	58.11	772.61	84.71	62.79	534.37	30.74	65.86	606.76	103.63	94.91	676.15	-88.73	60.38	621.67	-83.44	66.21	396.34	-62.86	57.67	461.22	-122.60	94.15	-184.05	107.62	1269.39	0.00	0.00	0.00	819.55	38.16	1610.13	805.66	-105.04	1601.18	707.27	-105.02	1699.47	723.47	43.23	1709.02	913.72	-219.67	69.02	1533.77	-217.13	73.53	909.11
9.78000	817.26	102.99	58.20	773.07	84.78	62.73	534.33	30.60	65.89	606.84	103.52	94.74	674.77	-88.88	59.44	622.90	-83.52	66.54	396.86	-62.48	58.14	461.68	-122.35	94.66	-184.05	107.62	1269.39	0.00	0.00	0.00	821.39	40.19	1610.35	807.67	-102.47	1601.49	709.23	-102.24	1699.76	725.68	45.75	1709.06	913.57	-219.96	69.21	1533.34	-217.17	73.35	909.26
9.79000	817.77	102.96	58.24	772.76	84.87	62.51	534.18	31.51	66.07	607.00	103.39	94.53	675.78	-88.73	59.74	623.62	-83.44	66.55	397.03	-62.44	58.62	462.26	-121.83	95.05	-184.05	107.62	1269.39	0.00	0.00	0.00	823.52	42.87	1610.45	809.08	-100.01	1601.79	711.25	-99.45	1699.99	727.82	48.54	1709.07	913.54	-218.99	69.36	1533.58	-217.25	73.43	909.28
9.80000	817.68	103.17	57.64	773.37	84.67	62.70	534.96	30.38	65.53	606.95	103.82	94.61	677.37	-88.62	59.80	623.27	-83.14	66.37	397.22	-62.67	59.18	462.52	-121.70	95.70	-184.05	107.62	1269.39	0.00	0.00	0.00	826.18	45.32	1610.63	811.77	-97.60	1602.16	713.28	-96.58	1700.20	729.82	51.50	1709.09	913.74	-218.91	69.17	1534.39	-217.12	73.76	909.34
9.81000	816.88	103.15	57.28	772.79	84.55	62.53	534.76	30.39	65.89	607.00	103.69	94.48	676.56	-88.76	59.17	623.22	-83.35	66.30	397.51	-61.87	60.02	462.97	-121.45	96.28	-184.05	107.62	1269.39	0.00	0.00	0.00	828.64	47.79	1610.70	813.85	-95.13	1602.43	715.12	-93.98	1700.38	731.92	54.39	1709.14	913.71	-219.48	69.00	1534.39	-217.02	73.76	909.24
9.82000	817.90	103.36	57.32	773.83	84.86	62.58	535.33	29.92	65.52	606.98	103.92	94.47	676.17	-88.56	58.97	624.28	-83.00	66.31	397.95	-62.77	60.43	463.59	-120.88	96.80	-184.05	107.62	1269.39	0.00	0.00	0.00	830.59	50.58	1610.82	816.01	-92.36	1602.75	717.01	-90.97	1700.68	734.12	56.97	1709.27	913.85	-220.14	68.85	1533.57	-217.15	73.38	909.13
9.83000	818.21	103.19	57.35	773.12	84.84	62.26	534.65	29.96	65.51	607.05	103.78	94.33	675.30	-88.95	58.11	624.35	-83.03	66.28	398.11	-61.52	61.61	464.14	-120.71	97.60	-184.05	107.62	1269.39	0.00	0.00	0.00	832.31	52.99	1611.02	818.08	-89.76	1603.00	719.02	-88.11	1700.89	736.15	60.05	1709.33	913.88	-219.82	69.06	1533.94	-217.14	73.56	909.30
9.84000	817.10	103.09	56.84	773.17	84.62	62.39	534.89	31.87	66.47	607.07	103.95	94.31	677.99	-88.83	58.79	624.86	-82.99	66.31	398.73	-62.82	62.15	464.63	-120.69	98.41	-184.05	107.62	1269.39	0.00	0.00	0.00	834.62	55.27	1611.17	820.21	-87.14	1603.37	720.88	-85.42	1701.14	738.24	62.83	1709.39	913.79	-218.99	69.21	1534.00	-217.02	73.62	909.32
9.85000	817.96	103.39	56.91	773.31	84.89	62.21	534.60	32.37	66.73	607.18	103.72	94.14	677.00	-88.83	58.20	625.75	-82.69	66.49	399.05	-62.12	63.65	465.24	-120.49	99.21	-184.05	107.62	1269.39	0.00	0.00	0.00	836.74	57.83	1611.30	821.35	-84.84	1603.71	722.60	-82.86	1701.37	740.43	65.38	1709.51	913.90	-219.89	68.95	1534.38	-216.98	73.78	909.17
9.86000	817.91	103.38	56.73	773.40	84.76	62.25	534.68	33.10	66.89	607.16	103.92	94.11	676.53	-89.40	57.62	626.26	-82.67	66.47	399.35	-60.84	65.28	465.69	-120.65	100.17	-184.05	107.62	1269.39	0.00	0.00	0.00	838.80	60.87	1611.37	823.71	-81.86	1604.07	724.67	-79.80	1701.73	742.57	68.21	1709.65	913.87	-219.66	69.05	1533.81	-217.04	73.53	909.34
9.87000	817.78	103.36	56.62	773.69	84.69	62.25	535.02	32.57	66.54	607.16	104.08	94.09	677.02	-89.31	57.48	624.66	-82.67	65.92	399.58	-60.37	66.97	466.32	-120.38	100.99	-184.05	107.62	1269.39	0.00	0.00	0.00	840.82	63.46	1611.57	826.25	-79.21	1604.28	726.64	-76.96	1702.05	744.63	70.99	1709.83	913.62	-218.76	69.48	1532.96	-217.17	73.19	909.34
9.88000	818.19	103.35	56.47	772.89	84.65	61.95	535.15	32.48	66.70	607.27	103.97	93.99	678.80	-89.37	57.86	626.01	-82.55	66.15	399.98	-59.12	68.71	467.07	-120.30	101.88	-184.05	107.62	1269.39	0.00	0.00	0.00	842.84	66.19	1611.64	827.74	-76.75	1604.66	728.58	-74.18	1702.37	746.59	74.00	1709.96	913.74	-219.04	69.32	1533.33	-217.22	73.36	909.42
9.89000	818.35	103.01	56.60	773.49	84.65	62.13	534.96	33.72	67.38	607.31	103.94	93.91	679.61	-89.35	57.70	624.04	-82.83	65.48	400.53	-60.88	69.49	467.64	-120.52	102.93	-184.05	107.62	1269.39	0.00	0.00	0.00	845.22	68.70	1611.84	830.44	-73.70	1604.98	730.58	-71.12	1702.74	748.66	76.87	1710.08	913.71	-219.58	69.10	1533.24	-217.29	73.36	909.56
9.90000	817.93	103.46	56.02	774.36	84.72	62.26	535.58	32.53	66.75	607.35	104.03	93.86	677.05	-89.77	56.68	626.56	-82.69	66.19	401.10	-61.35	70.76	468.24	-120.80	104.00	-184.05	107.62	1269.39	0.00	0.00	0.00	847.31	71.46	1611.95	832.17	-71.14	1605.27	732.40	-68.41	1703.09	750.69	79.49	1710.30	913.69	-219.11	69.14	1533.32	-217.26	73.36	909.24
9.91000	818.45	103.40	56.18	773.58	84.71	61.94	535.33	32.76	66.60	607.27	104.36	93.95	678.46	-89.60	57.13	627.28	-82.78	66.22	401.37	-61.09	72.53	469.02	-120.74	104.96	-184.05	107.62	1269.39	0.00	0.00	0.00	848.68	74.19	1612.14	833.52	-68.43	1605.70	734.41	-65.48	1703.39	752.63	82.43	1710.45	913.66	-219.42	69.12	1533.75	-217.16	73.57	909.34
9.92000	817.57	103.48	55.78	773.55	84.50	62.00	535.52	31.37	66.32	607.29	104.42	93.89	677.56	-89.96	56.39	626.87	-82.88	66.08	402.03	-60.83	74.23	469.65	-120.95	106.11	-184.05	107.62	1269.39	0.00	0.00	0.00	850.83	76.83	1612.37	835.73	-65.67	1606.01	736.25	-62.72	1703.67	754.49	85.53	1710.58	913.79	-219.53	69.03	1534.33	-216.97	73.71	909.16
9.93000	818.05	103.24	55.92	773.65	84.82	61.86	535.35	33.56	67.26	607.26	104.69	93.94	679.92	-89.96	56.81	628.28	-82.72	66.39	402.60	-61.21	75.88	470.47	-120.93	107.19	-184.05	107.62	1269.39	0.00	0.00	0.00	852.28	79.56	1612.54	836.66	-63.05	1606.32	738.12	-59.82	1703.98	756.36	88.39	1710.77	913.69	-218.68	69.23	1534.44	-216.96	73.75	909.36
9.94000	817.39	103.66	55.47	773.55	84.42	61.92	535.70	34.02	67.55	607.26	104.53	93.80	678.65	-89.99	56.13	629.21	-82.53	66.59	403.24	-61.56	77.42	471.42	-120.76	108.23	-184.05	107.62	1269.39	0.00	0.00	0.00	854.49	82.30	1612.71	839.69	-60.18	1606.55	739.94	-57.05	1704.22	758.32	90.99	1710.96	913.71	-218.84	69.23	1533.87	-216.99	73.57	909.24
9.95000	817.90	103.63	55.60	773.51	84.86	61.70	535.69	33.20	67.07	607.25	104.60	93.70	679.67	-90.30	56.27	629.71	-82.84	66.55	403.73	-60.07	79.89	472.24	-120.80	109.48	-184.05	107.62	1269.39	0.00	0.00	0.00	855.61	84.89	1612.95	841.25	-57.52	1606.86	741.81	-54.09	1704.53	760.15	93.87	1711.05	913.93	-219.64	68.94	1533.55	-217.21	73.47	909.31
9.96000	817.72	103.55	55.62	773.86	84.60	61.91	536.05	33.76	67.18	607.30	104.14	93.41	680.63	-90.23	56.04	629.92	-82.95	66.58	404.65	-61.22	81.55	473.14	-120.86	110.76	-184.05	107.62	1269.39	0.00	0.00	0.00	857.55	87.71	1613.04	842.48	-54.82	1607.18	743.51	-51.48	1704.74	761.96	96.55	1711.17	913.97	-219.93	68.91	1534.37	-217.17	73.72	909.29
9.97000	817.72	103.37	55.66	773.04	84.62	61.61	535.86	35.42	68.02	607.31	104.29	93.36	680.81	-90.64	55.92	630.14	-82.76	66.50	405.38	-60.51	84.03	474.22	-120.73	112.05	-184.05	107.62	1269.39	0.00	0.00	0.00	859.54	90.33	1613.08	844.52	-52.09	1607.34	745.31	-48.66	1704.98	763.78	99.38	1711.26	913.96	-219.80	68.81	1534.16	-217.05	73.63	909.17
9.98000	817.27	103.22	55.47	773.97	84.64	61.87	535.96	35.52	68.23	607.29	104.36	93.26	679.20	-90.91	55.12	630.95	-82.99	66.46	406.13	-61.04	86.09	475.19	-120.94	113.55	-184.05	107.62	1269.39	0.00	0.00	0.00	861.18	93.06	1613.08	846.96	-49.18	1607.64	747.26	-45.59	1705.24	765.48	102.27	1711.33	913.62	-219.31	69.25	1533.70	-217.10	73.44	909.11
9.99000	818.33	103.41	55.66	773.68	84.64	61.82	536.40	34.52	67.64	607.23	104.54	93.20	681.20	-91.08	55.41	631.11	-83.07	66.30	407.36	-61.26	87.91	476.22	-121.20	115.25	-184.05	107.62	1269.39	0.00	0.00	0.00	862.83	95.88	1613.12	848.36	-46.57	1607.77	749.02	-42.76	1705.51	767.16	105.19	1711.33	913.69	-218.83	69.15	1533.98	-217.17	73.56	909.42
10.00000	818.36	103.49	55.60	773.93	84.59	61.91	536.52	34.55	67.77	607.21	104.61	93.05	680.92	-91.07	55.22	631.81	-83.34	66.24	408.46	-62.07	90.48	477.41	-121.56	117.13	-184.05	107.62	1269.39	0.00	0.00	0.00	864.80	98.57	1613.11	850.07	-43.94	1607.97	750.66	-40.20	1705.64	768.91	107.77	1711.38	913.60	-219.33	69.04	1533.72	-217.09	73.55	909.40
10.01000	819.00	103.52	55.82	773.52	84.69	61.64	536.12	37.55	69.12	607.05	105.09	93.14	681.16	-91.24	55.10	633.63	-83.36	66.65	409.56	-62.34	93.50	478.82	-121.50	118.86	-184.05	107.62	1269.39	0.00	0.00	0.00	866.10	101.41	1613.04	851.24	-41.54	1607.99	752.32	-37.64	1705.83	770.56	110.63	1711.41	913.64	-219.77	69.10	1533.65	-216.96	73.48	909.38
10.02000	817.78	103.66	55.28	773.75	84.72	61.68	536.54	36.21	68.26	607.14	104.78	92.88	681.43	-91.35	54.76	633.63	-83.55	66.43	410.81	-63.30	96.73	480.36	-121.53	120.81	-184.05	107.62	1269.39	0.00	0.00	0.00	867.84	103.70	1613.02	852.86	-38.89	1608.14	754.18	-34.65	1706.09	772.33	113.07	1711.47	913.24	-219.08	69.37	1534.35	-217.02	73.75	909.15
10.03000	817.39	103.39	55.17	773.92	84.56	61.90	537.23	33.96	67.56	607.14	104.82	92.77	681.33	-91.54	54.53	633.88	-83.71	66.13	412.16	-62.55	100.53	481.99	-122.00	123.19	-184.05	107.62	1269.39	0.00	0.00	0.00	869.34	106.33	1613.00	854.32	-36.40	1608.24	755.91	-31.97	1706.28	773.93	115.85	1711.44	913.39	-219.06	69.29	1533.36	-217.16	73.35	909.23
10.04000	817.93	103.38	55.47	774.78	84.69	62.14	537.21	36.11	68.24	607.00	105.02	92.71	681.76	-91.81	54.41	634.08	-83.96	65.75	414.22	-62.24	103.86	483.89	-121.87	125.52	-184.05	107.62	1269.39	0.00	0.00	0.00	870.65	109.12	1612.91	855.81	-33.76	1608.36	757.58	-29.28	1706.50	775.52	118.40	1711.49	913.67	-219.93	68.99	1533.86	-217.07	73.54	909.19
10.05000	818.03	103.55	55.33	774.02	84.88	61.71	536.84	38.97	69.58	607.08	105.16	92.65	682.43	-92.08	54.37	637.35	-83.79	66.39	416.04	-62.58	108.13	485.85	-121.93	128.10	-184.05	107.62	1269.39	0.00	0.00	0.00	872.43	111.55	1612.80	857.14	-31.33	1608.48	759.19	-26.70	1706.68	777.19	120.72	1711.52	913.58	-220.51	68.91	1533.82	-217.18	73.50	909.47
10.06000	817.56	103.31	55.37	773.63	84.75	61.64	537.84	37.27	68.59	607.01	105.11	92.50	683.91	-92.52	54.42	637.91	-83.78	66.31	418.24	-62.55	112.14	488.05	-121.96	130.99	-184.05	107.62	1269.39	0.00	0.00	0.00	874.46	113.89	1612.67	858.69	-29.05	1608.56	760.75	-24.23	1706.84	778.68	123.40	1711.47	913.61	-219.78	68.95	1532.85	-217.25	73.23	909.25
10.07000	817.74	103.70	55.18	773.43	84.95	61.46	538.34	37.05	68.59	606.95	105.32	92.47	683.65	-92.76	53.86	640.24	-83.91	66.88	420.73	-62.32	116.51	490.48	-121.51	134.07	-184.05	107.62	1269.39	0.00	0.00	0.00	875.67	116.36	1612.59	860.21	-26.36	1608.72	762.25	-21.61	1706.97	780.13	126.08	1711.44	913.76	-219.36	68.75	1533.73	-217.04	73.56	909.04
10.08000	817.53	103.19	55.29	773.32	84.77	61.56	538.90	37.46	68.62	606.90	105.41	92.37	684.85	-93.06	53.67	641.81	-84.20	67.61	423.23	-61.58	121.74	492.75	-121.64	137.61	-184.05	107.62	1269.39	0.00	0.00	0.00	876.79	118.75	1612.54	862.13	-24.11	1608.77	763.81	-19.02	1707.15	781.63	128.52	1711.40	913.82	-219.76	68.76	1533.53	-217.11	73.40	909.41
10.09000	817.94	103.64	55.26	774.25	84.94	61.83	538.21	40.49	70.28	606.91	105.40	92.25	684.54	-94.07	52.70	642.44	-84.12	68.16	425.95	-60.33	127.11	495.22	-121.61	141.40	-184.05	107.62	1269.39	0.00	0.00	0.00	878.31	121.41	1612.43	863.87	-21.50	1608.88	765.28	-16.64	1707.27	782.98	131.05	1711.33	913.65	-219.74	68.94	1533.43	-217.15	73.42	909.44
10.10000	818.09	103.55	55.32	774.49	85.10	61.82	538.48	41.22	70.42	606.86	105.56	92.22	686.47	-94.35	52.26	644.47	-84.20	69.17	429.19	-59.05	132.46	497.88	-121.41	145.40	-184.05	107.62	1269.39	0.00	0.00	0.00	880.12	123.59	1612.39	865.10	-19.10	1608.99	766.69	-14.23	1707.39	784.37	133.47	1711.28	913.56	-218.93	69.04	1533.86	-217.13	73.55	909.30
10.11000	818.05	103.75	55.17	774.83	85.10	61.92	538.85	42.17	70.98	606.92	105.27	92.02	689.15	-94.92	51.85	645.17	-84.36	70.17	432.42	-58.02	137.89	500.80	-120.54	149.47	-184.05	107.62	1269.39	0.00	0.00	0.00	880.78	125.79	1612.37	866.63	-17.06	1609.00	768.03	-11.94	1707.46	785.73	135.75	1711.21	913.69	-219.78	68.90	1533.73	-217.08	73.55	909.41
10.12000	818.04	103.64	55.20	774.50	85.06	61.78	539.98	40.77	69.83	606.91	105.24	91.90	691.39	-95.38	52.13	646.85	-84.32	72.21	435.99	-57.14	143.17	503.72	-119.89	153.89	-184.05	107.62	1269.39	0.00	0.00	0.00	881.89	128.24	1612.27	867.55	-15.01	1609.06	769.39	-9.67	1707.50	787.04	137.97	1711.14	913.64	-219.84	68.96	1533.97	-217.07	73.62	909.25
10.13000	817.66	104.08	54.89	774.20	85.01	61.67	540.16	41.33	70.16	606.74	105.85	92.07	692.53	-95.95	54.27	648.59	-84.39	74.92	439.37	-54.57	148.60	506.81	-118.48	158.24	-184.05	107.62	1269.39	0.00	0.00	0.00	883.31	130.21	1612.18	869.57	-12.98	1609.02	770.66	-7.42	1707.58	788.27	140.17	1711.08	913.68	-219.50	68.93	1534.08	-217.04	73.67	909.32
10.14000	818.31	103.92	55.10	773.82	85.15	61.55	540.77	40.95	69.48	606.76	105.89	92.02	694.21	-96.32	57.96	650.86	-84.15	78.88	442.85	-52.85	153.78	509.93	-116.82	162.86	-184.05	107.62	1269.39	0.00	0.00	0.00	884.89	132.52	1612.06	869.59	-10.82	1609.23	771.89	-5.33	1707.62	789.60	142.32	1710.97	913.52	-219.31	69.24	1533.96	-217.03	73.62	909.27
10.15000	818.47	104.13	55.01	774.33	85.10	61.70	540.80	43.97	70.45	606.82	105.66	91.89	696.29	-96.46	62.09	653.42	-83.98	83.03	446.72	-50.46	158.38	513.25	-115.01	167.61	-184.05	107.62	1269.39	0.00	0.00	0.00	886.14	134.37	1611.95	870.95	-8.88	1609.29	773.15	-3.19	1707.70	790.85	144.14	1710.92	913.53	-218.90	69.19	1533.51	-217.17	73.43	908.97
10.16000	818.17	104.36	54.76	774.38	85.03	61.67	541.45	44.30	69.95	606.79	105.76	91.89	699.52	-96.69	66.48	656.91	-83.63	87.70	450.38	-49.13	163.70	516.99	-112.97	172.41	-184.05	107.62	1269.39	0.00	0.00	0.00	887.38	136.33	1611.81	872.38	-7.15	1609.18	774.34	-1.33	1707.70	792.03	146.47	1710.78	913.66	-219.56	69.09	1533.11	-217.26	73.20	908.90
10.17000	817.63	104.32	54.50	774.31	85.17	61.66	541.91	44.90	69.57	606.76	105.97	91.87	703.47	-96.61	71.36	660.56	-83.39	92.36	454.34	-47.41	169.33	520.78	-111.19	177.40	-184.05	107.62	1269.39	0.00	0.00	0.00	888.55	138.15	1611.65	873.08	-5.49	1609.11	775.56	0.55	1707.77	793.28	148.37	1710.70	913.66	-219.60	69.00	1533.89	-217.16	73.53	909.05
10.18000	818.50	104.43	54.71	773.85	85.56	61.27	542.46	44.30	69.01	606.84	105.77	91.84	707.96	-96.60	76.46	663.86	-83.06	97.08	458.77	-44.92	174.14	524.67	-109.73	182.59	-184.05	107.62	1269.39	0.00	0.00	0.00	889.76	140.08	1611.50	874.53	-3.42	1609.20	776.83	2.44	1707.87	794.55	150.19	1710.62	913.45	-219.17	69.28	1533.98	-217.15	73.58	908.67
10.19000	818.84	104.43	54.97	773.93	85.12	61.53	543.62	40.45	66.57	606.82	105.74	91.75	708.99	-97.17	80.44	668.64	-82.85	102.45	463.20	-43.07	179.45	528.72	-108.15	187.70	-184.05	107.62	1269.39	0.00	0.00	0.00	891.10	141.87	1611.26	875.94	-1.89	1609.16	778.10	4.45	1708.01	795.82	151.99	1710.55	913.55	-219.58	69.15	1534.20	-217.18	73.61	908.45
10.20000	818.16	104.06	54.89	774.55	85.33	61.57	543.86	43.20	66.99	606.79	105.94	91.80	713.16	-96.97	85.71	671.27	-82.40	107.38	467.55	-40.62	185.09	533.02	-106.44	192.90	-184.05	107.62	1269.39	0.00	0.00	0.00	891.59	143.35	1611.13	875.82	-0.38	1609.18	779.19	5.91	1708.04	797.05	153.79	1710.47	913.91	-219.96	68.73	1533.78	-217.17	73.51	909.02
10.21000	819.00	104.06	55.28	774.07	85.20	61.59	544.54	40.06	64.86	606.91	105.68	91.68	718.32	-96.72	89.62	674.66	-81.81	112.59	472.21	-39.00	190.49	537.34	-105.09	198.32	-184.05	107.62	1269.39	0.00	0.00	0.00	892.78	144.89	1610.98	877.76	1.40	1609.15	780.37	7.53	1708.20	798.23	155.38	1710.42	913.79	-219.67	68.86	1533.72	-217.15	73.50	909.37
10.22000	818.87	103.59	55.40	774.31	85.01	61.74	544.74	40.56	64.31	606.84	105.80	91.74	723.13	-96.36	95.15	678.91	-81.13	118.13	476.94	-37.83	195.70	541.92	-103.70	203.58	-184.05	107.62	1269.39	0.00	0.00	0.00	893.72	146.48	1610.84	878.87	2.68	1609.22	781.36	8.85	1708.28	799.41	156.95	1710.40	913.57	-219.55	69.08	1533.64	-217.24	73.55	908.96
10.23000	818.55	104.08	55.10	774.62	85.13	61.71	545.19	41.02	63.72	606.85	105.79	91.76	728.38	-95.60	101.19	684.03	-80.30	124.04	481.82	-37.00	200.80	546.90	-102.01	208.83	-184.05	107.62	1269.39	0.00	0.00	0.00	895.09	147.89	1610.71	880.90	4.19	1609.20	782.60	10.55	1708.40	800.60	158.29	1710.35	913.63	-219.53	68.99	1534.24	-217.08	73.73	908.68
10.24000	818.27	103.75	55.19	775.05	83.51	65.49	546.02	39.79	62.78	606.86	105.92	91.80	733.02	-94.59	107.15	689.06	-79.55	129.85	486.68	-34.78	206.26	551.87	-100.76	214.19	-184.05	107.62	1269.39	0.00	0.00	0.00	896.44	149.17	1610.61	881.12	5.45	1609.24	783.71	12.05	1708.54	801.73	159.63	1710.36	913.82	-219.70	69.05	1534.40	-217.07	73.76	908.74
10.25000	818.11	103.77	55.11	775.14	83.38	65.58	546.57	37.44	61.10	606.92	105.73	91.77	737.71	-93.97	112.85	689.09	-78.84	134.60	491.78	-33.60	211.42	557.20	-99.18	219.23	-184.05	107.62	1269.39	0.00	0.00	0.00	896.47	150.33	1610.65	881.43	6.74	1609.28	784.75	13.33	1708.65	802.85	160.92	1710.41	913.84	-219.56	68.90	1533.88	-217.21	73.56	908.71
10.26000	818.09	103.82	54.95	775.58	83.44	65.94	547.11	34.20	60.17	606.92	105.74	91.76	744.02	-92.73	119.11	687.10	-78.29	138.80	496.90	-33.00	216.28	562.66	-97.71	224.25	-184.05	107.62	1269.39	0.00	0.00	0.00	897.10	151.52	1610.70	881.76	7.81	1609.38	785.88	14.73	1708.77	804.00	162.14	1710.46	913.64	-219.23	69.09	1533.78	-217.18	73.53	908.82
10.27000	822.23	102.03	60.60	776.01	83.18	66.03	546.98	33.44	60.28	606.82	106.08	91.91	748.73	-91.27	124.76	688.04	-77.61	143.58	502.16	-32.02	221.29	568.31	-96.41	229.20	-184.05	107.62	1269.39	0.00	0.00	0.00	898.55	152.54	1610.72	883.58	8.87	1609.46	786.97	16.09	1708.90	805.01	163.61	1710.45	913.64	-219.56	69.08	1534.08	-217.12	73.63	908.91
10.28000	820.27	102.30	59.89	775.39	83.27	66.00	547.11	33.76	60.10	606.93	105.82	91.81	754.75	-90.24	130.61	688.34	-76.87	148.02	507.65	-31.25	225.96	574.21	-95.25	234.01	-184.05	107.62	1269.39	0.00	0.00	0.00	899.83	153.54	1610.69	884.66	10.23	1609.60	787.73	16.83	1709.02	806.12	164.68	1710.54	913.84	-220.07	68.91	1534.21	-217.12	73.68	908.89
10.29000	823.38	102.13	61.00	774.81	83.23	65.87	547.17	33.57	59.75	606.97	105.65	91.75	762.11	-88.48	136.93	693.11	-75.75	153.35	513.35	-31.11	230.22	579.89	-94.70	238.89	-184.05	107.62	1269.39	0.00	0.00	0.00	900.63	154.62	1610.78	884.86	11.04	1609.73	788.62	17.81	1709.19	807.37	165.18	1710.75	914.05	-220.41	68.69	1534.50	-217.09	73.77	909.00
10.30000	822.87	102.03	60.96	775.57	83.15	66.00	547.43	32.81	59.66	606.76	106.26	91.99	767.41	-87.80	142.05	686.71	-75.50	156.07	518.96	-30.19	234.57	585.84	-94.27	243.65	-184.05	107.62	1269.39	0.00	0.00	0.00	901.73	155.53	1610.84	885.59	11.83	1609.88	789.72	19.12	1709.37	808.34	166.38	1710.80	913.89	-219.49	68.90	1533.96	-217.02	73.57	909.15
10.31000	821.43	101.70	60.41	775.68	83.06	66.10	547.17	32.99	59.93	606.88	105.71	91.80	774.34	-87.10	147.50	711.10	-72.28	163.68	525.04	-30.27	238.26	592.02	-93.89	248.11	-184.05	107.62	1269.39	0.00	0.00	0.00	903.00	156.31	1610.92	887.00	12.88	1610.10	790.70	20.14	1709.56	809.41	167.65	1710.86	913.68	-219.24	69.16	1534.29	-217.03	73.70	908.88
10.32000	821.24	101.95	60.54	775.21	83.03	66.11	547.12	33.33	59.84	606.79	106.24	91.97	780.51	-85.34	152.90	725.90	-70.60	170.31	531.18	-29.97	241.87	598.19	-93.38	252.26	-184.05	107.62	1269.39	0.00	0.00	0.00	904.66	157.42	1610.97	888.37	13.58	1610.21	791.62	21.10	1709.73	810.47	168.54	1710.96	913.66	-219.09	69.31	1534.07	-217.12	73.64	908.99
10.33000	821.16	101.81	60.43	774.99	83.09	66.10	547.09	34.03	60.04	606.90	105.73	91.74	787.65	-84.83	157.81	735.36	-69.82	175.50	537.45	-29.38	245.12	604.69	-92.90	256.12	-184.05	107.62	1269.39	0.00	0.00	0.00	904.70	158.51	1611.08	888.85	14.55	1610.38	792.63	22.10	1709.90	811.51	169.47	1711.09	913.70	-219.69	69.24	1534.61	-216.96	73.85	909.14
10.34000	823.47	102.07	61.36	775.00	83.23	66.11	547.05	33.82	60.00	606.83	105.82	91.81	792.29	-84.23	162.04	745.07	-68.88	180.46	544.07	-28.65	248.01	611.37	-92.41	259.58	-184.05	107.62	1269.39	0.00	0.00	0.00	905.85	159.16	1611.28	889.90	15.03	1610.64	793.70	23.09	1710.10	812.58	170.39	1711.21	913.60	-219.54	69.22	1534.16	-217.11	73.70	909.30
10.35000	821.80	101.82	60.63	775.17	83.16	66.11	547.16	33.82	59.87	606.80	105.87	91.78	801.88	-83.23	166.98	753.87	-68.03	184.96	551.00	-27.97	250.50	618.16	-91.78	262.53	-184.05	107.62	1269.39	0.00	0.00	0.00	906.97	159.91	1611.42	891.58	16.03	1610.68	794.76	24.05	1710.25	813.79	170.81	1711.40	913.87	-219.83	68.97	1534.43	-217.03	73.79	909.18
10.36000	822.83	101.93	61.03	775.13	83.27	66.11	547.19	33.16	59.85	606.89	105.49	91.66	807.36	-83.03	170.70	755.73	-67.74	187.70	558.32	-26.93	251.89	625.38	-90.83	264.91	-184.05	107.62	1269.39	0.00	0.00	0.00	907.75	160.54	1611.59	892.67	16.75	1610.86	795.68	24.66	1710.34	814.75	171.90	1711.53	913.77	-220.14	68.94	1533.34	-217.25	73.37	909.17
10.37000	822.47	101.94	61.02	775.93	83.08	66.36	547.25	33.32	59.54	606.83	105.66	91.68	817.42	-82.36	175.31	768.81	-66.82	192.32	565.50	-26.45	253.24	632.49	-90.42	267.11	-184.05	107.62	1269.39	0.00	0.00	0.00	908.40	161.14	1611.77	893.74	17.70	1611.09	796.75	25.38	1710.49	815.75	173.07	1711.59	913.89	-219.95	68.83	1533.40	-217.10	73.43	909.13
10.38000	823.54	102.11	61.40	776.32	83.33	66.39	547.32	33.70	59.75	606.80	105.73	91.71	826.47	-81.62	179.44	774.23	-66.43	195.13	572.88	-26.31	254.36	639.77	-90.25	268.97	-184.05	107.62	1269.39	0.00	0.00	0.00	910.18	162.36	1611.81	894.49	18.38	1611.24	797.97	26.16	1710.64	816.89	173.80	1711.71	913.87	-220.15	68.83	1534.09	-217.16	73.71	909.18
10.39000	821.64	101.80	60.61	775.88	83.30	66.48	547.24	33.27	59.81	606.89	105.61	91.65	835.46	-81.19	183.13	787.30	-65.80	199.11	580.53	-26.51	254.57	647.45	-89.68	270.22	-184.05	107.62	1269.39	0.00	0.00	0.00	911.58	163.03	1611.89	895.74	18.98	1611.34	799.10	26.90	1710.77	818.13	174.10	1711.89	913.54	-218.88	69.34	1533.54	-217.23	73.52	909.23
10.40000	823.50	102.07	61.37	775.63	83.55	66.26	547.30	33.81	59.92	606.74	105.92	91.73	845.52	-80.32	186.84	793.41	-65.52	201.30	587.74	-27.24	255.50	655.37	-88.96	270.89	-184.05	107.62	1269.39	0.00	0.00	0.00	912.62	163.75	1611.95	896.99	19.64	1611.49	800.26	27.56	1710.89	819.33	174.76	1711.96	913.53	-219.06	69.21	1533.29	-217.15	73.33	909.42
10.41000	822.66	102.21	61.05	774.40	83.43	66.00	547.36	33.79	59.71	606.83	105.71	91.65	854.51	-79.98	189.95	805.26	-64.91	204.35	595.31	-28.39	255.68	663.59	-88.44	271.15	-184.05	107.62	1269.39	0.00	0.00	0.00	914.33	164.22	1612.07	897.48	20.29	1611.77	801.53	28.31	1711.02	820.55	175.56	1712.02	913.55	-219.26	69.29	1533.74	-217.17	73.44	909.49
10.42000	821.69	102.03	60.74	774.19	83.59	65.92	547.28	32.45	59.46	606.87	105.41	91.55	863.90	-79.28	192.93	816.35	-64.11	207.00	598.01	-36.74	261.07	671.92	-87.80	270.94	-184.05	107.62	1269.39	0.00	0.00	0.00	915.66	164.84	1612.19	898.44	20.94	1611.86	802.75	28.83	1711.06	821.82	176.15	1712.10	913.47	-221.98	69.21	1534.17	-217.11	73.63	909.47
10.43000	819.70	101.98	60.03	775.85	83.57	66.40	547.42	33.16	59.54	606.92	105.32	91.50	874.59	-78.99	195.71	826.09	-63.76	208.79	599.91	-42.59	265.56	680.40	-87.51	270.43	-184.05	107.62	1269.39	0.00	0.00	0.00	916.97	165.63	1612.26	900.21	21.47	1611.90	804.03	29.40	1711.11	823.13	176.66	1712.16	913.74	-222.49	68.89	1534.01	-217.21	73.58	909.18
10.44000	822.51	102.33	60.90	776.35	83.59	66.64	547.53	32.86	59.44	606.78	105.83	91.74	885.20	-77.83	198.54	837.66	-63.20	210.92	605.76	-41.69	265.91	688.96	-87.40	269.62	-184.05	107.62	1269.39	0.00	0.00	0.00	917.90	166.18	1612.39	902.29	22.00	1611.93	805.52	30.22	1711.22	824.35	177.67	1712.11	913.73	-222.51	68.85	1534.02	-217.10	73.66	909.24
10.45000	822.17	102.37	60.92	775.66	83.86	66.41	547.19	33.72	59.98	606.77	106.05	91.79	895.21	-77.15	200.83	847.42	-62.52	212.50	613.25	-36.50	262.89	697.91	-86.63	268.17	-184.05	107.62	1269.39	0.00	0.00	0.00	919.20	166.83	1612.37	903.71	22.46	1611.95	807.00	30.97	1711.28	825.77	178.05	1712.11	913.57	-222.68	68.91	1533.90	-217.11	73.59	909.34
10.46000	822.82	102.41	61.19	774.42	83.92	65.93	547.20	33.50	59.93	606.79	105.89	91.77	905.31	-76.61	203.09	857.23	-62.23	213.63	619.98	-36.69	262.81	706.86	-86.46	266.67	-184.05	107.62	1269.39	0.00	0.00	0.00	920.95	167.18	1612.34	904.30	22.99	1612.10	808.37	31.30	1711.29	827.24	178.29	1712.17	913.60	-222.60	68.81	1533.43	-217.22	73.32	909.26
10.47000	824.49	102.37	61.77	776.13	83.99	66.54	547.49	33.38	59.69	606.82	105.73	91.72	915.75	-76.00	205.30	870.36	-61.17	215.67	627.49	-36.38	261.00	716.07	-85.83	264.75	-184.05	107.62	1269.39	0.00	0.00	0.00	922.02	167.74	1612.30	905.96	23.68	1612.07	809.81	31.75	1711.27	828.58	179.24	1712.06	913.53	-222.51	68.70	1532.88	-217.30	73.15	909.26
10.48000	821.16	102.35	60.66	775.55	84.14	66.55	547.34	33.19	59.74	606.79	105.92	91.82	927.07	-75.63	207.61	882.13	-61.22	216.84	635.78	-35.66	257.72	725.43	-85.42	262.66	-184.05	107.62	1269.39	0.00	0.00	0.00	923.66	168.35	1612.25	907.70	24.34	1612.16	811.45	32.35	1711.23	830.21	179.54	1712.03	913.45	-222.56	68.70	1534.13	-217.15	73.73	909.50
10.49000	822.31	102.82	60.99	775.71	84.20	66.44	547.14	34.04	60.11	606.89	105.70	91.75	937.37	-75.72	209.29	892.79	-60.86	217.88	644.90	-34.60	253.22	734.57	-85.27	260.47	-184.05	107.62	1269.39	0.00	0.00	0.00	925.55	168.70	1612.20	908.30	24.63	1612.09	813.08	32.87	1711.19	831.67	180.16	1711.93	913.45	-222.52	68.68	1534.30	-217.12	73.78	909.30
10.50000	822.41	102.66	60.92	774.87	84.15	66.30	547.32	33.98	60.09	606.92	105.83	91.87	947.89	-74.82	211.29	902.96	-60.66	218.55	654.86	-33.30	247.73	743.83	-84.80	257.92	-184.05	107.62	1269.39	0.00	0.00	0.00	926.60	169.26	1612.15	911.32	25.32	1611.80	814.64	33.27	1711.10	833.21	180.69	1711.80	913.53	-222.36	68.55	1534.20	-217.04	73.67	909.56
10.51000	821.45	102.75	60.62	774.45	85.73	62.07	547.32	33.56	59.90	606.90	105.95	91.95	957.98	-74.71	212.69	912.57	-60.64	218.97	665.70	-31.84	241.51	752.86	-84.67	255.43	-184.05	107.62	1269.39	0.00	0.00	0.00	928.59	169.78	1611.95	912.80	25.59	1611.72	816.35	33.79	1710.99	834.87	181.21	1711.70	913.68	-222.08	68.31	1534.58	-217.07	73.82	909.57
10.52000	820.77	102.59	60.49	774.41	85.79	61.95	547.55	33.25	59.70	606.97	105.81	91.94	967.43	-75.18	213.74	922.12	-60.23	219.47	677.43	-30.29	234.80	762.04	-84.33	252.73	-184.05	107.62	1269.39	0.00	0.00	0.00	930.35	170.28	1611.70	914.75	26.37	1611.54	818.08	34.19	1710.86	836.59	181.45	1711.56	913.64	-221.99	68.26	1533.51	-217.19	73.47	909.56
10.53000	821.72	103.02	60.82	774.20	85.92	61.95	547.25	33.74	60.26	607.02	105.66	91.94	977.38	-74.94	215.05	932.47	-60.38	219.76	690.09	-28.74	227.84	771.11	-84.17	249.97	-184.05	107.62	1269.39	0.00	0.00	0.00	931.88	170.58	1611.50	916.54	26.51	1611.38	819.86	34.55	1710.69	838.27	181.89	1711.35	913.35	-222.53	68.55	1533.50	-217.12	73.44	909.60
10.54000	821.53	102.73	60.83	773.93	85.68	61.93	547.19	34.26	60.34	607.01	105.97	92.14	987.03	-74.41	216.23	941.92	-60.23	219.79	703.71	-27.28	220.89	780.60	-83.45	246.79	-184.05	107.62	1269.39	0.00	0.00	0.00	933.44	171.12	1611.26	918.32	27.18	1611.25	821.60	34.75	1710.45	840.07	182.30	1711.13	913.51	-222.21	68.36	1534.53	-217.10	73.82	909.57
10.55000	819.95	102.65	60.34	773.77	85.76	61.86	547.56	33.34	59.80	607.04	105.92	92.18	997.28	-74.36	217.16	952.02	-59.69	220.03	718.31	-25.98	214.19	789.55	-83.64	243.93	-184.05	107.62	1269.39	0.00	0.00	0.00	935.41	171.46	1610.94	920.44	27.36	1610.85	823.53	35.15	1710.30	841.79	182.82	1710.90	913.48	-222.35	68.42	1534.32	-217.04	73.71	909.41
10.56000	817.77	103.27	59.59	774.33	85.77	61.97	547.08	33.41	60.32	607.15	105.63	92.07	1006.17	-74.18	217.59	961.83	-59.98	219.67	738.09	-21.82	205.89	798.71	-83.22	240.78	-184.05	107.62	1269.39	0.00	0.00	0.00	936.92	171.80	1610.61	922.23	27.84	1610.58	825.37	35.33	1710.04	843.73	182.78	1710.64	913.50	-222.40	68.44	1534.75	-217.04	73.85	909.36
10.57000	821.11	103.24	60.62	773.64	85.84	61.75	547.53	33.57	60.24	607.23	105.51	92.15	1015.62	-74.44	217.79	970.77	-60.02	219.18	747.26	-22.42	201.81	807.50	-83.04	237.64	-184.05	107.62	1269.39	0.00	0.00	0.00	939.02	171.94	1610.27	924.14	28.11	1610.33	827.48	35.80	1709.84	845.62	182.99	1710.36	913.60	-222.26	68.37	1533.95	-216.98	73.58	909.56
10.58000	820.50	103.23	60.31	773.92	85.63	61.91	547.71	33.35	60.03	607.24	105.75	92.33	1024.46	-74.62	217.91	979.06	-59.85	218.60	756.27	-23.01	197.77	815.88	-83.73	234.98	-184.05	107.62	1269.39	0.00	0.00	0.00	941.19	172.46	1609.84	926.02	28.29	1610.01	829.48	35.98	1709.60	847.54	183.40	1710.03	913.46	-222.40	68.38	1533.52	-217.19	73.42	909.52
10.59000	818.55	104.40	55.09	775.01	85.99	62.19	547.30	33.12	60.46	607.36	105.35	92.20	1033.61	-73.77	218.42	988.31	-59.93	218.05	764.97	-23.47	194.04	824.11	-84.15	232.25	-184.05	107.62	1269.39	0.00	0.00	0.00	943.39	172.59	1609.44	927.86	28.79	1609.75	831.47	35.98	1709.29	849.58	183.59	1709.70	913.30	-222.65	68.58	1533.37	-217.20	73.34	909.62
10.60000	818.37	104.81	54.74	773.71	86.06	61.62	547.48	33.07	60.18	607.38	105.68	92.43	1041.78	-73.35	218.21	995.91	-59.80	217.12	773.50	-24.43	190.28	832.10	-84.66	229.54	-184.05	107.62	1269.39	0.00	0.00	0.00	944.58	172.87	1608.97	929.12	28.64	1609.34	833.69	36.29	1709.01	851.59	183.83	1709.34	913.28	-222.56	68.59	1534.25	-217.06	73.72	909.68
10.61000	818.34	104.80	54.85	774.53	86.08	61.78	547.40	33.57	60.56	607.52	105.42	92.44	1050.48	-72.90	218.06	1004.36	-59.56	216.26	781.75	-25.46	186.73	840.23	-84.84	226.58	-184.05	107.62	1269.39	0.00	0.00	0.00	946.35	173.08	1608.53	931.75	28.72	1608.85	835.83	36.43	1708.73	853.62	184.07	1709.03	913.30	-222.28	68.41	1534.25	-217.02	73.71	909.64
10.62000	818.01	104.63	54.49	774.23	86.13	61.65	547.63	33.53	60.52	607.60	105.24	92.44	1058.51	-72.14	217.52	1011.68	-59.60	214.92	789.52	-26.58	183.32	848.29	-84.99	223.62	-184.05	107.62	1269.39	0.00	0.00	0.00	948.37	173.42	1608.06	934.46	29.13	1608.42	837.95	36.33	1708.40	855.70	184.12	1708.71	913.07	-222.48	68.50	1533.94	-217.07	73.60	909.59
10.63000	819.31	104.92	54.83	774.12	86.05	61.62	547.95	32.81	60.24	607.65	105.30	92.56	1065.89	-71.74	216.44	1019.24	-59.06	213.63	796.94	-27.24	180.34	856.03	-85.33	220.78	-184.05	107.62	1269.39	0.00	0.00	0.00	950.55	173.53	1607.64	936.61	29.23	1608.02	840.17	36.39	1708.07	857.90	183.98	1708.40	912.74	-222.88	68.73	1533.19	-217.14	73.35	909.55
10.64000	818.99	105.06	54.50	774.04	86.15	61.41	547.82	33.47	60.45	607.81	105.15	92.67	1072.81	-71.04	215.28	1027.36	-58.48	212.45	804.17	-28.65	177.02	863.53	-85.65	217.91	-184.05	107.62	1269.39	0.00	0.00	0.00	952.59	173.58	1607.16	937.91	29.30	1607.57	842.45	36.55	1707.79	860.07	184.15	1708.02	912.64	-222.88	68.77	1533.47	-217.25	73.48	909.58
10.65000	818.62	105.16	54.26	774.51	86.27	61.47	547.62	33.03	60.65	607.83	105.53	92.89	1080.08	-69.75	214.01	1033.18	-58.41	210.30	810.92	-30.32	173.89	870.23	-86.91	215.44	-184.05	107.62	1269.39	0.00	0.00	0.00	954.47	173.63	1606.77	939.95	29.06	1607.26	844.76	36.49	1707.48	862.25	184.11	1707.66	912.52	-223.05	68.83	1533.57	-217.16	73.48	909.66
10.66000	818.82	105.07	54.10	774.25	86.22	61.34	547.73	32.87	60.77	607.97	105.46	92.98	1086.54	-69.12	211.77	1039.91	-57.68	208.30	817.53	-32.31	171.03	876.85	-87.71	212.91	-184.05	107.62	1269.39	0.00	0.00	0.00	956.65	173.79	1606.40	942.82	29.15	1606.84	847.04	36.18	1707.13	864.40	184.15	1707.34	912.92	-222.33	68.46	1534.47	-217.04	73.80	909.73
10.67000	818.79	105.09	53.97	774.13	86.10	61.38	547.96	33.54	60.51	608.12	105.45	93.10	1092.41	-68.10	209.22	1046.03	-57.30	205.79	823.31	-33.01	168.63	883.05	-88.54	210.43	-184.05	107.62	1269.39	0.00	0.00	0.00	958.82	173.72	1605.97	945.58	29.15	1606.37	849.53	36.29	1706.92	866.59	184.10	1707.08	912.40	-222.86	68.79	1534.08	-217.06	73.67	909.46
10.68000	818.60	105.22	53.75	774.69	86.31	61.49	547.86	32.46	60.80	608.20	105.32	93.14	1099.12	-67.61	206.18	1051.38	-56.59	202.75	829.11	-37.94	167.37	889.01	-89.47	208.06	-184.05	107.62	1269.39	0.00	0.00	0.00	961.01	173.39	1605.61	946.78	29.05	1606.09	851.86	36.04	1706.60	868.97	183.70	1706.81	912.18	-223.13	68.99	1533.46	-217.22	73.45	909.44
10.69000	819.28	105.25	53.81	775.15	86.39	61.50	547.96	33.50	60.94	608.31	105.47	93.37	1104.85	-66.86	202.53	1056.85	-56.31	199.39	834.98	-38.09	164.86	894.57	-90.59	205.76	-184.05	107.62	1269.39	0.00	0.00	0.00	963.03	173.31	1605.20	948.13	28.78	1605.78	854.30	35.91	1706.36	871.25	183.56	1706.49	912.24	-222.90	68.80	1533.71	-217.14	73.54	909.43
10.70000	819.33	105.35	53.65	775.02	86.34	61.49	547.98	33.17	61.03	608.49	105.03	93.36	1110.32	-65.63	198.63	1062.96	-55.68	196.06	839.85	-38.00	162.94	900.13	-91.26	203.26	-184.05	107.62	1269.39	0.00	0.00	0.00	965.26	173.30	1604.89	952.20	28.90	1605.39	856.64	35.44	1706.05	873.56	183.35	1706.17	912.28	-222.71	68.76	1533.95	-217.14	73.62	909.39
10.71000	819.18	105.54	53.37	774.46	86.31	61.17	547.72	34.14	61.40	608.56	105.30	93.61	1115.31	-64.50	194.13	1067.98	-54.34	192.52	844.04	-38.78	161.21	905.37	-92.25	200.97	-184.05	107.62	1269.39	0.00	0.00	0.00	967.83	173.17	1604.47	955.60	28.75	1605.00	859.12	35.25	1705.82	875.85	183.00	1705.93	912.11	-222.94	68.94	1533.79	-217.18	73.55	909.30
10.72000	819.04	105.54	53.06	774.85	86.51	61.13	547.96	33.16	61.12	608.82	104.90	93.65	1120.25	-62.80	189.76	1072.61	-53.85	188.41	848.27	-40.00	159.26	910.05	-93.29	198.66	-184.05	107.62	1269.39	0.00	0.00	0.00	969.86	172.85	1604.23	957.29	28.41	1604.75	861.59	34.68	1705.49	878.20	182.75	1705.65	912.05	-222.93	68.99	1534.01	-217.19	73.66	909.45
10.73000	819.58	105.35	53.19	774.44	86.56	60.89	548.05	33.28	61.34	609.03	104.81	93.77	1124.87	-60.82	185.64	1076.71	-52.77	184.45	852.19	-41.20	157.40	914.46	-94.52	196.47	-184.05	107.62	1269.39	0.00	0.00	0.00	971.94	172.45	1604.02	958.99	28.13	1604.56	864.22	34.57	1705.27	880.49	182.65	1705.36	911.86	-223.05	69.09	1533.52	-217.15	73.45	909.54
10.74000	820.29	105.69	53.22	774.60	86.43	61.05	548.29	32.56	61.28	609.12	105.15	94.10	1128.48	-59.17	181.17	1080.27	-51.58	180.46	855.75	-41.92	155.50	918.91	-95.35	193.88	-184.05	107.62	1269.39	0.00	0.00	0.00	975.45	172.08	1603.66	961.15	27.88	1604.32	866.71	33.90	1704.95	882.95	182.04	1705.16	911.72	-223.08	69.14	1533.19	-217.12	73.30	909.32
10.75000	819.46	105.72	52.74	774.41	86.52	60.74	548.15	32.60	61.40	609.26	104.96	94.17	1132.25	-57.28	177.36	1083.92	-50.74	176.71	858.84	-43.44	153.40	923.17	-95.79	191.08	-184.05	107.62	1269.39	0.00	0.00	0.00	977.26	171.86	1603.40	964.03	27.34	1604.02	869.46	33.65	1704.76	885.24	181.82	1704.89	911.73	-223.13	69.14	1533.82	-217.01	73.63	909.29
10.76000	819.46	105.95	52.42	774.21	86.33	60.80	548.24	32.08	61.63	609.37	105.21	94.49	1135.92	-55.91	173.73	1088.18	-49.17	173.77	861.97	-44.06	151.13	926.69	-96.95	188.59	-184.05	107.62	1269.39	0.00	0.00	0.00	979.81	171.47	1603.15	966.68	26.89	1603.62	872.14	33.23	1704.50	887.70	181.32	1704.65	911.84	-222.95	69.08	1534.02	-217.02	73.66	909.10
10.77000	819.56	106.01	52.31	774.64	86.55	60.69	548.39	32.24	61.50	609.65	104.66	94.48	1138.98	-53.62	170.71	1090.99	-47.87	170.69	865.02	-45.35	148.41	929.86	-97.90	186.06	-184.05	107.62	1269.39	0.00	0.00	0.00	982.26	171.22	1602.84	969.05	26.41	1603.28	874.66	32.47	1704.19	890.11	180.86	1704.41	911.67	-223.16	69.21	1533.34	-217.07	73.38	909.31
10.78000	819.47	105.74	52.35	774.30	86.42	60.51	548.71	32.80	61.43	609.81	104.80	94.77	1141.66	-52.01	167.40	1093.87	-46.74	167.66	867.65	-46.18	145.90	933.15	-97.98	183.12	-184.05	107.62	1269.39	0.00	0.00	0.00	984.57	170.63	1602.66	972.80	26.26	1603.06	877.36	31.83	1703.92	892.59	180.22	1704.17	912.53	-221.64	69.13	1533.45	-217.07	73.39	909.44
10.79000	819.10	105.85	52.00	774.53	86.50	60.50	548.60	33.08	61.94	609.94	104.85	94.98	1144.52	-50.43	164.15	1095.94	-45.22	164.45	870.24	-46.42	143.13	935.73	-99.00	180.72	-184.05	107.62	1269.39	0.00	0.00	0.00	987.37	170.08	1602.41	975.78	25.73	1602.66	880.17	31.34	1703.61	895.14	179.50	1703.95	912.85	-221.13	68.99	1534.12	-217.17	73.67	909.28
10.80000	820.01	106.07	51.99	774.78	86.51	60.59	548.63	32.86	61.99	610.04	104.79	95.26	1146.27	-48.52	160.43	1098.22	-44.10	160.96	872.34	-46.99	140.76	938.24	-99.40	177.95	-184.05	107.62	1269.39	0.00	0.00	0.00	990.13	169.49	1602.11	977.82	25.12	1602.41	883.12	30.74	1703.33	897.65	179.09	1703.66	912.64	-220.45	69.27	1533.38	-217.16	73.41	909.32
10.81000	818.19	105.87	51.30	775.22	86.50	60.67	548.61	33.06	62.39	610.15	104.97	95.51	1148.21	-47.36	155.93	1099.56	-43.46	156.51	874.21	-47.61	138.35	940.41	-99.83	175.27	-184.05	107.62	1269.39	0.00	0.00	0.00	992.61	169.04	1601.86	980.40	24.45	1602.09	886.01	30.03	1703.03	900.23	178.41	1703.37	912.64	-220.81	69.29	1533.30	-217.24	73.44	909.46
10.82000	818.84	105.92	51.41	775.29	86.54	60.58	548.64	32.57	62.68	610.48	104.66	95.63	1150.23	-45.62	151.29	1100.95	-42.08	152.75	875.38	-47.57	136.08	941.73	-100.15	172.75	-184.05	107.62	1269.39	0.00	0.00	0.00	995.54	168.40	1601.54	983.00	23.74	1601.77	888.99	29.29	1702.67	903.02	177.30	1703.15	912.87	-221.46	68.62	1533.46	-217.09	73.45	909.39
10.83000	819.14	106.32	48.82	775.31	86.53	60.55	549.01	32.04	62.57	610.59	104.96	96.04	1150.31	-44.76	150.24	1100.54	-41.78	151.32	874.97	-47.70	134.30	941.35	-99.77	171.58	-184.05	107.62	1269.39	0.00	0.00	0.00	998.24	167.72	1601.27	986.10	23.09	1601.38	891.77	28.09	1702.25	905.80	176.38	1702.91	912.52	-221.14	68.39	1533.03	-217.19	73.36	909.11
10.84000	819.08	105.94	48.99	774.85	86.65	60.36	548.94	32.02	63.03	610.93	104.44	96.09	1148.63	-44.21	151.19	1100.16	-41.26	151.79	874.47	-46.62	132.30	940.82	-98.06	170.32	-184.05	107.62	1269.39	0.00	0.00	0.00	1001.14	167.04	1601.02	989.64	22.78	1601.05	894.82	27.11	1701.89	908.53	175.63	1702.66	912.18	-220.39	68.59	1532.54	-217.30	73.18	909.10
10.85000	819.49	106.64	48.48	774.76	86.58	60.26	549.26	31.80	63.21	611.13	104.60	96.50	1148.35	-43.69	151.56	1099.03	-40.38	151.81	874.01	-46.04	131.36	939.77	-96.84	169.73	-184.05	107.62	1269.39	0.00	0.00	0.00	1003.20	166.28	1600.83	992.67	21.79	1600.64	898.07	26.26	1701.59	911.36	174.82	1702.42	912.18	-220.86	68.48	1533.50	-217.18	73.55	909.21
10.86000	819.45	106.34	48.49	775.14	86.93	60.23	549.54	31.95	63.59	611.33	105.05	97.04	1148.68	-43.06	151.75	1099.25	-39.95	151.81	873.78	-46.22	131.04	939.22	-96.11	169.58	-184.05	107.62	1269.39	0.00	0.00	0.00	1006.72	165.89	1600.44	996.41	21.14	1600.23	901.45	25.34	1701.33	914.36	173.73	1702.29	912.31	-220.72	68.39	1533.64	-217.23	73.66	909.15
10.87000	819.61	106.43	48.29	775.71	86.87	60.32	549.94	32.40	64.29	611.59	105.20	97.49	1148.90	-43.03	151.39	1099.04	-39.66	151.62	873.65	-45.36	131.60	939.46	-95.74	169.76	-184.05	107.62	1269.39	0.00	0.00	0.00	1009.51	165.13	1600.23	999.22	20.09	1599.92	904.88	24.21	1701.08	917.55	172.68	1702.17	912.37	-220.53	68.41	1533.51	-217.22	73.56	909.21
10.88000	819.70	106.44	48.27	775.73	86.90	60.25	549.99	32.36	65.01	612.03	105.04	97.91	1149.27	-43.62	150.24	1099.44	-39.87	150.83	874.31	-45.37	131.98	939.98	-95.93	170.21	-184.05	107.62	1269.39	0.00	0.00	0.00	1012.90	164.19	1599.93	1002.39	19.33	1599.62	908.37	23.06	1700.83	920.71	171.65	1702.03	912.31	-220.22	68.52	1533.62	-217.30	73.52	909.26
10.89000	819.85	106.63	48.05	776.49	87.22	60.27	550.10	33.55	66.04	612.40	105.25	98.50	1150.34	-43.87	149.23	1099.79	-40.16	150.10	874.73	-45.43	132.57	940.72	-96.02	170.44	-184.05	107.62	1269.39	0.00	0.00	0.00	1015.96	163.32	1599.80	1005.43	18.41	1599.33	911.93	21.81	1700.60	923.94	170.63	1701.88	912.58	-220.70	68.19	1533.39	-217.30	73.44	909.17
10.90000	820.13	106.96	47.81	775.90	87.05	60.10	550.43	33.34	66.64	612.80	105.06	98.96	1150.62	-43.80	148.79	1100.10	-40.41	149.62	875.00	-45.70	133.07	941.27	-96.14	170.71	-184.05	107.62	1269.39	0.00	0.00	0.00	1019.25	162.23	1599.52	1008.87	17.33	1598.96	915.50	20.40	1700.29	927.28	169.29	1701.74	912.55	-220.48	68.29	1533.39	-217.34	73.40	909.30
10.91000	820.16	106.78	47.83	776.24	87.13	60.05	550.83	33.23	67.45	613.12	105.56	99.70	1150.82	-44.06	148.06	1100.47	-40.42	149.42	875.42	-45.87	133.28	941.93	-96.09	170.81	-184.05	107.62	1269.39	0.00	0.00	0.00	1022.75	161.26	1599.26	1012.39	16.41	1598.64	919.05	19.02	1700.03	930.68	167.86	1701.60	912.57	-221.12	68.30	1532.99	-217.27	73.32	909.42
10.92000	820.26	106.89	47.72	776.82	87.43	60.05	551.01	33.96	68.31	613.53	105.49	100.14	1150.77	-43.50	147.68	1100.93	-40.17	149.36	875.63	-45.36	133.63	941.84	-96.83	171.24	-184.05	107.62	1269.39	0.00	0.00	0.00	1025.52	160.29	1599.04	1015.20	15.09	1598.34	922.75	17.77	1699.81	933.99	166.58	1701.44	912.68	-221.51	67.97	1533.24	-217.33	73.53	909.34
10.93000	820.42	106.89	47.66	776.53	87.45	59.78	551.22	34.10	69.10	613.89	105.37	100.62	1151.22	-43.69	147.49	1100.50	-39.99	149.12	875.60	-45.14	133.86	942.33	-96.37	171.05	-184.05	107.62	1269.39	0.00	0.00	0.00	1029.38	159.20	1598.83	1019.66	14.02	1598.00	926.32	16.41	1699.56	937.06	165.60	1701.26	912.54	-220.66	68.23	1533.63	-217.25	73.59	909.11
10.94000	820.58	107.08	47.53	777.17	87.71	59.86	551.53	33.64	69.63	614.17	105.44	101.10	1151.14	-43.86	147.20	1100.77	-40.16	148.90	875.63	-45.96	133.84	942.69	-95.97	170.85	-184.05	107.62	1269.39	0.00	0.00	0.00	1032.32	158.14	1598.63	1022.57	12.94	1597.81	929.81	14.84	1699.32	940.37	164.10	1701.15	912.25	-220.32	68.49	1533.61	-217.31	73.56	909.16
10.95000	820.54	106.96	47.54	776.92	87.58	59.77	551.53	34.25	70.74	614.49	105.79	101.68	1151.81	-43.72	147.36	1100.56	-40.35	148.69	875.34	-45.52	134.01	942.55	-96.38	170.97	-184.05	107.62	1269.39	0.00	0.00	0.00	1035.25	156.83	1598.51	1026.76	11.78	1597.50	933.42	13.44	1699.15	943.75	162.56	1701.10	912.38	-220.39	68.35	1533.77	-217.31	73.60	909.33
10.96000	820.73	107.00	47.49	777.28	87.80	59.66	551.85	32.82	70.69	614.90	105.53	102.04	1151.02	-44.05	146.82	1100.48	-40.22	148.62	875.61	-45.14	133.87	942.59	-96.14	170.74	-184.05	107.62	1269.39	0.00	0.00	0.00	1038.73	155.64	1598.39	1029.21	10.55	1597.49	936.93	11.86	1699.01	946.96	161.07	1701.07	912.39	-220.30	68.44	1533.64	-217.33	73.48	909.73
10.97000	820.85	107.20	47.37	777.16	87.98	59.48	551.95	34.14	71.90	615.06	105.95	102.63	1151.49	-43.87	146.98	1100.44	-40.09	148.68	875.54	-45.62	133.72	942.57	-96.46	170.78	-184.05	107.62	1269.39	0.00	0.00	0.00	1041.64	154.21	1598.43	1033.15	9.05	1597.24	940.43	10.42	1698.89	950.05	159.82	1701.07	912.33	-220.54	68.44	1533.18	-217.30	73.37	909.44
10.98000	821.07	107.41	47.27	777.26	88.29	59.37	552.37	33.85	72.17	615.30	105.93	103.09	1151.67	-43.85	146.87	1100.78	-40.26	148.55	875.71	-45.41	133.62	942.60	-96.50	170.73	-184.05	107.62	1269.39	0.00	0.00	0.00	1045.16	153.15	1598.37	1036.77	7.86	1596.98	943.82	8.70	1698.74	953.27	158.05	1701.18	912.35	-220.39	68.41	1532.95	-217.25	73.32	909.10
10.99000	821.00	107.32	47.31	776.96	87.93	59.30	552.34	34.12	73.02	615.51	105.95	103.48	1152.04	-44.04	146.61	1100.56	-40.55	148.21	875.70	-45.32	133.49	942.68	-96.48	170.62	-184.05	107.62	1269.39	0.00	0.00	0.00	1047.70	152.07	1598.42	1040.06	6.55	1596.86	947.23	6.92	1698.61	956.39	156.28	1701.28	912.31	-220.20	68.39	1533.30	-217.29	73.37	909.24
11.00000	820.85	106.91	47.49	778.31	87.78	59.78	552.77	34.36	73.19	615.78	105.84	103.87	1151.67	-43.93	146.46	1100.53	-40.71	148.00	875.74	-45.53	133.60	943.06	-96.10	170.37	-184.05	107.62	1269.39	0.00	0.00	0.00	1050.43	150.36	1598.61	1043.02	5.15	1596.83	950.69	5.46	1698.58	959.36	154.73	1701.39	912.33	-220.56	68.36	1533.55	-217.40	73.50	909.44
11.01000	821.01	107.12	47.38	777.75	88.35	59.24	552.72	35.13	74.20	615.99	105.99	104.38	1151.82	-44.19	146.17	1100.94	-40.60	148.10	875.70	-46.27	133.43	942.93	-96.37	170.43	-184.05	107.62	1269.39	0.00	0.00	0.00	1053.81	148.68	1598.80	1046.91	3.80	1596.77	953.88	3.41	1698.46	962.44	152.96	1701.58	912.52	-220.86	68.13	1533.38	-217.31	73.44	909.37
11.02000	821.13	107.26	47.31	778.15	88.30	59.34	553.26	34.69	74.24	616.19	106.16	104.85	1151.77	-44.06	146.11	1100.40	-40.25	148.03	875.58	-45.79	133.52	943.09	-96.30	170.41	-184.05	107.62	1269.39	0.00	0.00	0.00	1056.95	147.15	1598.97	1050.44	2.43	1596.75	957.01	1.48	1698.34	965.43	151.27	1701.71	912.42	-220.55	68.26	1533.82	-217.16	73.60	909.11
11.03000	821.09	107.13	47.34	777.79	88.66	59.05	553.15	34.32	75.03	616.53	106.08	105.21	1152.14	-44.22	146.03	1100.76	-40.52	147.94	875.78	-45.66	133.29	943.16	-96.27	170.37	-184.05	107.62	1269.39	0.00	0.00	0.00	1060.12	145.69	1599.18	1053.46	0.70	1596.76	960.42	-0.12	1698.30	968.53	149.40	1701.90	912.56	-220.86	68.04	1534.08	-217.16	73.75	909.35
11.04000	821.21	107.45	47.16	778.22	88.93	59.08	553.52	34.17	75.60	616.68	106.24	105.71	1152.04	-44.39	146.11	1100.79	-40.33	148.14	875.92	-46.06	132.79	943.03	-96.41	170.30	-184.05	107.62	1269.39	0.00	0.00	0.00	1063.12	144.07	1599.47	1056.93	-0.87	1596.74	963.79	-1.95	1698.30	971.69	147.24	1702.15	912.46	-220.89	68.17	1533.44	-217.24	73.51	909.44
11.05000	821.31	107.48	47.13	778.38	89.02	59.02	553.73	34.44	76.66	616.97	106.55	106.34	1151.71	-44.36	146.07	1100.88	-40.48	148.10	875.43	-45.55	133.10	943.07	-96.31	170.19	-184.05	107.62	1269.39	0.00	0.00	0.00	1066.38	142.57	1599.71	1060.57	-2.48	1596.72	967.01	-3.92	1698.26	974.76	145.35	1702.40	912.67	-220.88	67.86	1532.34	-217.40	73.11	909.25
11.06000	821.45	107.54	47.05	778.72	89.19	58.99	553.93	35.18	77.61	617.40	106.45	106.82	1151.30	-44.48	146.02	1100.65	-40.76	147.93	875.55	-45.99	132.71	943.07	-96.17	169.96	-184.05	107.62	1269.39	0.00	0.00	0.00	1069.94	141.02	1599.89	1063.52	-4.05	1596.92	970.19	-6.12	1698.17	977.83	143.50	1702.60	912.51	-220.75	68.04	1533.30	-217.36	73.38	909.34
11.07000	821.44	107.46	47.06	779.25	89.53	59.11	554.21	34.72	78.22	617.65	106.84	107.53	1152.25	-44.39	146.43	1100.38	-40.60	148.07	875.04	-45.49	133.06	943.20	-96.09	169.73	-184.05	107.62	1269.39	0.00	0.00	0.00	1072.84	138.91	1600.24	1066.57	-5.89	1597.01	973.62	-7.95	1698.22	980.98	141.39	1702.90	912.43	-220.53	68.18	1533.90	-217.18	73.69	909.27
11.08000	821.70	107.67	46.94	778.71	89.64	58.72	554.41	35.72	79.85	618.09	106.85	108.18	1151.74	-44.45	146.36	1100.19	-40.66	148.10	875.34	-45.33	132.58	943.44	-95.68	169.36	-184.05	107.62	1269.39	0.00	0.00	0.00	1076.19	137.27	1600.52	1069.83	-7.70	1596.98	977.04	-9.96	1698.29	983.91	139.77	1703.13	912.32	-220.42	68.23	1533.88	-217.28	73.73	909.43
11.09000	821.65	107.51	46.96	779.30	89.81	58.87	555.17	35.10	80.22	618.44	107.32	108.95	1151.58	-44.57	146.23	1100.05	-41.10	147.95	875.45	-45.91	132.19	943.30	-96.11	169.36	-184.05	107.62	1269.39	0.00	0.00	0.00	1079.13	135.30	1600.94	1073.29	-9.73	1597.15	980.49	-12.08	1698.46	987.15	137.60	1703.48	912.40	-220.57	68.22	1533.88	-217.26	73.67	909.52
11.10000	821.66	107.31	47.01	779.28	90.11	58.72	555.27	36.36	81.89	618.92	107.41	109.65	1151.94	-44.96	146.07	1100.25	-41.04	148.03	875.41	-46.00	132.11	943.52	-96.01	169.20	-184.05	107.62	1269.39	0.00	0.00	0.00	1082.14	133.55	1601.38	1076.43	-11.42	1597.38	984.09	-14.00	1698.61	990.44	135.15	1703.92	912.08	-220.84	68.48	1533.55	-217.25	73.60	909.34
11.11000	821.88	107.58	46.82	780.40	90.63	58.82	555.70	36.39	83.17	619.45	107.57	110.47	1151.41	-44.82	145.91	1100.78	-40.99	148.11	875.76	-46.06	131.79	943.42	-96.31	169.17	-184.05	107.62	1269.39	0.00	0.00	0.00	1085.25	131.88	1601.73	1080.10	-13.27	1597.44	987.51	-16.32	1698.77	993.77	132.94	1704.35	912.31	-220.80	68.12	1533.25	-217.33	73.46	909.50
[truncated: 889 more rows]
[truncated: 35 more columns]
